# Supplementary material for: Mechanism of Polyester Hydrolysis by Marine Bacterium PE‑H Enzyme: an Atomistic and Thermodynamic Characterization
Source: J Chem Inf Model. 2026 Feb 12;66(4):2284–98. doi: 10.1021/acs.jcim.5c02314 (PMC12933714; doi:10.1021/acs.jcim.5c02314)
Supplement: Supplementary file 2 [file ci5c02314_si_002.zip]

Archive with 52 entries (51 files):
- Cp2k-qmmm-md_inputs/
- __MACOSX/._Cp2k-qmmm-md_inputs
- Cp2k-qmmm-md_inputs/forceeval_qmmm.cp2k.inc
- __MACOSX/Cp2k-qmmm-md_inputs/._forceeval_qmmm.cp2k.inc
- Cp2k-qmmm-md_inputs/4_smd-nvt-ee-gpw.inp
- __MACOSX/Cp2k-qmmm-md_inputs/._4_smd-nvt-ee-gpw.inp
- Cp2k-qmmm-md_inputs/.DS_Store
- __MACOSX/Cp2k-qmmm-md_inputs/._.DS_Store
- Cp2k-qmmm-md_inputs/3_nvt-ee-gpw.inp
- __MACOSX/Cp2k-qmmm-md_inputs/._3_nvt-ee-gpw.inp
- Cp2k-qmmm-md_inputs/forceeval.cp2k.inc
- __MACOSX/Cp2k-qmmm-md_inputs/._forceeval.cp2k.inc
- Cp2k-qmmm-md_inputs/forceeval_subsys.cp2k.inc
- __MACOSX/Cp2k-qmmm-md_inputs/._forceeval_subsys.cp2k.inc
- Cp2k-qmmm-md_inputs/012_cluster2.prmtop
- __MACOSX/Cp2k-qmmm-md_inputs/._012_cluster2.prmtop
- Cp2k-qmmm-md_inputs/019_cluster1.pdb
- __MACOSX/Cp2k-qmmm-md_inputs/._019_cluster1.pdb
- Cp2k-qmmm-md_inputs/4-SMD-EE-GPW-1.restart
- __MACOSX/Cp2k-qmmm-md_inputs/._4-SMD-EE-GPW-1.restart
- Cp2k-qmmm-md_inputs/019_cluster1_ee.prmtop
- __MACOSX/Cp2k-qmmm-md_inputs/._019_cluster1_ee.prmtop
- Cp2k-qmmm-md_inputs/us_cp2k-prep.py
- __MACOSX/Cp2k-qmmm-md_inputs/._us_cp2k-prep.py
- Cp2k-qmmm-md_inputs/frame_1.rst7
- __MACOSX/Cp2k-qmmm-md_inputs/._frame_1.rst7
- Cp2k-qmmm-md_inputs/qmm.sh
- __MACOSX/Cp2k-qmmm-md_inputs/._qmm.sh
- Cp2k-qmmm-md_inputs/USCV1.sh
- __MACOSX/Cp2k-qmmm-md_inputs/._USCV1.sh
- Cp2k-qmmm-md_inputs/019_cluster1.prmtop
- __MACOSX/Cp2k-qmmm-md_inputs/._019_cluster1.prmtop
- Cp2k-qmmm-md_inputs/0_em_an.inp
- __MACOSX/Cp2k-qmmm-md_inputs/._0_em_an.inp
- Cp2k-qmmm-md_inputs/0_em_an.sh
- __MACOSX/Cp2k-qmmm-md_inputs/._0_em_an.sh
- Cp2k-qmmm-md_inputs/USCV1-1.restart
- __MACOSX/Cp2k-qmmm-md_inputs/._USCV1-1.restart
- Cp2k-qmmm-md_inputs/motion.cp2k.inc
- __MACOSX/Cp2k-qmmm-md_inputs/._motion.cp2k.inc
- Cp2k-qmmm-md_inputs/1_em-me.inp
- __MACOSX/Cp2k-qmmm-md_inputs/._1_em-me.inp
- Cp2k-qmmm-md_inputs/motion_freeenergy.cp2k.inc
- __MACOSX/Cp2k-qmmm-md_inputs/._motion_freeenergy.cp2k.inc
- Cp2k-qmmm-md_inputs/012_cluster2_ee.prmtop
- __MACOSX/Cp2k-qmmm-md_inputs/._012_cluster2_ee.prmtop
- Cp2k-qmmm-md_inputs/motion_constraint.1.cp2k.inc
- __MACOSX/Cp2k-qmmm-md_inputs/._motion_constraint.1.cp2k.inc
- Cp2k-qmmm-md_inputs/cpptraj_cmd.in
- __MACOSX/Cp2k-qmmm-md_inputs/._cpptraj_cmd.in
- Cp2k-qmmm-md_inputs/2_em-ee.inp
- __MACOSX/Cp2k-qmmm-md_inputs/._2_em-ee.inp
