# Supplementary material for: Mechanism of Polyester Hydrolysis by Marine Bacterium PE‑H Enzyme: an Atomistic and Thermodynamic Characterization
Source: J Chem Inf Model. 2026 Feb 12;66(4):2284–98. doi: 10.1021/acs.jcim.5c02314 (PMC12933714; doi:10.1021/acs.jcim.5c02314)
Supplement: Supplementary file 2 [file ci5c02314_si_002.zip › Cp2k-qmmm-md_inputs/forceeval_qmmm.cp2k.inc]

! CP2K > FORCE_EVAL > QMMM > CELL
&CELL
  ABC [angstrom] 25.411661148071289  22.788724899291992  25.442626953125     !size of cell
  ALPHA_BETA_GAMMA 90.0 90.0 90.0      !shape of cell
&END CELL

! CP2K > FORCE_EVAL > QMMM > QM_KIND
&QM_KIND H   !QM_KIND guess from element mass 1.0079400539398193
  MM_INDEX 822 823 827 829 831 832 835 837 839 841 843 847 1946 1948 1949 1951 1955 1957 1959 1960 1962 1963 1966 1967 1968 2613 2614 2637 2639 2641 2643 2644 2645 2647 2648 2650 2651 2652 2656 2658 2660 2661 2662 3081 3082 3085 3087 3090 3953 3954 3966 3967 3968 3969 3971 3972 3978 3980 3988 3989 3990 3991 3992 3994 3996
&END QM_KIND
&QM_KIND C   !QM_KIND guess from element mass 12.010700225830078
  MM_INDEX 821 824 828 830 833 834 836 838 840 842 844 1945 1947 1952 1956 1958 1961 1965 2612 2615 2634 2638 2640 2642 2646 2649 2653 2657 2659 3080 3083 3086 3089 3951 3952 3956 3957 3958 3959 3960 3961 3964 3965 3974 3976 3977 3979 3981 3982 3985 3986 3993 3995
&END QM_KIND
&QM_KIND N   !QM_KIND guess from element mass 14.006699562072754
  MM_INDEX 826 846 1954 2636 2655 3084 3088
&END QM_KIND
&QM_KIND O   !QM_KIND guess from element mass 15.99940013885498
  MM_INDEX 825 845 1950 1953 2616 2617 2635 2654 3955 3962 3963 3970 3973 3975 3983 3984 3987
&END QM_KIND
&QM_KIND S   !QM_KIND guess from element mass 32.064998626708984
  MM_INDEX 1964
&END QM_KIND
! CP2K > FORCE_EVAL > QMMM > LINK
&LINK
  ALPHA_IMOMM 1.35     !N-CX bond (default is ALPHA_IMOMM 1.38 for C-C bond)
  LINK_TYPE IMOMM
  MM_INDEX  819
  QM_INDEX  821
  QMMM_SCALE_FACTOR 0.5
&END LINK
&LINK
  ALPHA_IMOMM 1.35     !N-CX bond (default is ALPHA_IMOMM 1.38 for C-C bond)
  LINK_TYPE IMOMM
  MM_INDEX  848
  QM_INDEX  846
  QMMM_SCALE_FACTOR 0.5
&END LINK
&LINK
  ALPHA_IMOMM 1.35     !N-CX bond (default is ALPHA_IMOMM 1.38 for C-C bond)
  LINK_TYPE IMOMM
  MM_INDEX  1943
  QM_INDEX  1945
  QMMM_SCALE_FACTOR 0.5
&END LINK
&LINK
  ALPHA_IMOMM 1.38      !CX-C bond (default is ALPHA_IMOMM 1.38 for C-C bond)
  LINK_TYPE IMOMM
  MM_INDEX  1969
  QM_INDEX  1956
  QMMM_SCALE_FACTOR 0.5
&END LINK
&LINK
  ALPHA_IMOMM 1.39     !CX-2C bond (default is ALPHA_IMOMM 1.38 for C-C bond)
  LINK_TYPE IMOMM
  MM_INDEX  2610
  QM_INDEX  2612
  QMMM_SCALE_FACTOR 0.5
&END LINK
&LINK
  ALPHA_IMOMM 1.38     !CX-C bond (default is ALPHA_IMOMM 1.38 for C-C bond)
  LINK_TYPE IMOMM
  MM_INDEX  2622
  QM_INDEX  2634
  QMMM_SCALE_FACTOR 0.5
&END LINK
&LINK
  ALPHA_IMOMM 1.38     !CX-C bond (default is ALPHA_IMOMM 1.38 for C-C bond)
  LINK_TYPE IMOMM
  MM_INDEX  2663
  QM_INDEX  2657
  QMMM_SCALE_FACTOR 0.5
&END LINK
&LINK
  ALPHA_IMOMM 1.41     !CX-CT bond (default is ALPHA_IMOMM 1.38 for C-C bond)
  LINK_TYPE IMOMM
  MM_INDEX  3078
  QM_INDEX  3080
  QMMM_SCALE_FACTOR 0.5
&END LINK
