# Supplementary material for: Mechanism of Polyester Hydrolysis by Marine Bacterium PE‑H Enzyme: an Atomistic and Thermodynamic Characterization
Source: J Chem Inf Model. 2026 Feb 12;66(4):2284–98. doi: 10.1021/acs.jcim.5c02314 (PMC12933714; doi:10.1021/acs.jcim.5c02314)
Supplement: Supplementary file 2 [file ci5c02314_si_002.zip › Cp2k-qmmm-md_inputs/4_smd-nvt-ee-gpw.inp]

&GLOBAL
  ECHO_INPUT
  PRINT_LEVEL LOW
  PROJECT 4-SMD-EE-GPW
  RUN_TYPE MD
  SAVE_MEM TRUE
&END GLOBAL

&FORCE_EVAL
  METHOD QMMM
  STRESS_TENSOR ANALYTICAL
  &DFT
    CHARGE -1
    MULTIPLICITY 1
    BASIS_SET_FILE_NAME BASIS_SET
    POTENTIAL_FILE_NAME GTH_POTENTIALS
    WFN_RESTART_FILE_NAME NVT-EE-3-RESTART.wfn 
    &MGRID
      COMMENSURATE  #mandatory to use GEEP
      CUTOFF 300
    &END MGRID
    &QS
      METHOD GPW
    &END QS
    &SCF
      EPS_SCF 1E-6
      MAX_SCF 30
      SCF_GUESS RESTART
      &OT
        MINIMIZER DIIS
        PRECONDITIONER FULL_SINGLE_INVERSE
        SAFE_DIIS TRUE
      &END OT
      &OUTER_SCF
        EPS_SCF 1E-6
        MAX_SCF 10
      &END OUTER_SCF
    &END SCF
    &XC
      &XC_FUNCTIONAL PBE
      &END XC_FUNCTIONAL
    &END XC
  &END DFT
  &MM
    &FORCEFIELD
      EI_SCALE14 0.8333
      VDW_SCALE14 0.5000
      IGNORE_MISSING_CRITICAL_PARAMS .TRUE.
      PARMTYPE AMBER
      PARM_FILE_NAME 012_cluster2_ee.prmtop
      &SPLINE
        EMAX_SPLINE 1.0E8
        RCUT_NB [angstrom] 10
      &END SPLINE
    &END FORCEFIELD
    &POISSON
      &EWALD
        EWALD_TYPE SPME
        ALPHA .40
        GMAX 80
      &END EWALD
    &END POISSON
  &END MM
  &QMMM
    ECOUPL GAUSS
    USE_GEEP_LIB 6
    @INCLUDE forceeval_qmmm.cp2k.inc
  &END QMMM
  &SUBSYS
    &COLVAR 1
      &DISTANCE_FUNCTION
        ATOMS 1950 3974 3974 3973
        COEFFICIENT -1.0     
      &END DISTANCE_FUNCTION
    &END
    &TOPOLOGY
      CONN_FILE_FORMAT AMBER
      CONN_FILE_NAME 012_cluster2_ee.prmtop
    &END TOPOLOGY
    &KIND NA+
     ELEMENT Na
    &END KIND
    &KIND C
      BASIS_SET DZVP-GTH-PBE
      POTENTIAL GTH-PBE-q4
    &END KIND
    &KIND N
      BASIS_SET DZVP-GTH-PBE
      POTENTIAL GTH-PBE-q5
    &END KIND
    &KIND O
      BASIS_SET DZVP-GTH-PBE
      POTENTIAL GTH-PBE-q6
    &END KIND
    &KIND S
      BASIS_SET DZVP-GTH-PBE
      POTENTIAL GTH-PBE-q6
    &END KIND
    &KIND H
      BASIS_SET DZVP-GTH-PBE
      POTENTIAL GTH-PBE-q1
    &END KIND
  &END SUBSYS
&END FORCE_EVAL
&MOTION
  &CONSTRAINT
    &COLLECTIVE
      COLVAR 1
      INTERMOLECULAR TRUE
      TARGET [angstrom] -2.1
      TARGET_GROWTH [angstrom*fs^-1] 0.0012 
      TARGET_LIMIT [angstrom] 1.5
      &RESTRAINT
        K [angstrom^-2*kcalmol] 50.0
      &END RESTRAINT
    &END COLLECTIVE
    &LAGRANGE_MULTIPLIERS
      COMMON_ITERATION_LEVELS 3
       &EACH
         MD 5
       &END EACH
    &END LAGRANGE_MULTIPLIERS
  &END CONSTRAINT
  &FREE_ENERGY
    METHOD METADYN
    &METADYN
      DO_HILLS .FALSE.
      &METAVAR
        COLVAR 1
        SCALE 0.5
      &END METAVAR
      &PRINT
        &COLVAR
          COMMON_ITERATION_LEVELS 3
          &EACH
            MD 5
          &END EACH
        &END COLVAR
      &END PRINT
    &END METADYN
  &END FREE_ENERGY
  &MD
    &THERMOSTAT
      &CSVR
        TIMECON 100
      &END CSVR
      &DEFINE_REGION
        MM_SUBSYS ATOMIC
        QM_SUBSYS ATOMIC
      &END DEFINE_REGION
      TYPE CSVR 
    &END THERMOSTAT
    ENSEMBLE NVT
    STEPS 3000
    MAX_STEPS 3000
    TEMPERATURE 303.15
    TIMESTEP 1.0
  &END MD
  &PRINT
    &RESTART                                    ! This section controls the printing of restart files
      &EACH
        MD 100
      &END EACH
      ADD_LAST NUMERIC
      SPLIT_RESTART_FILE TRUE
    &END RESTART
    &RESTART_HISTORY
      &EACH
        MD 500
      &END EACH
      ADD_LAST NUMERIC
    &END RESTART_HISTORY
    &TRAJECTORY                                 ! Controls the output of the trajectory
      &EACH                                     ! New trajectory frame will be printed each 100 md steps
        MD 5
      &END EACH
      ADD_LAST NUMERIC                          ! Last trajectory frame printed at the end of the calculation
      FORMAT DCD                                ! Format of the output trajectory is XYZ
    &END TRAJECTORY
  &END PRINT
&END MOTION

&EXT_RESTART
  RESTART_FILE_NAME NVT-EE-3-1.restart
  BINARY_RESTART_FILE_NAME NVT-EE-3-1.restart.bin
  RESTART_COUNTERS .FALSE.
  RESTART_THERMOSTAT .FALSE.
  RESTART_CONSTRAINT .FALSE.
&END
