# Supplementary material for: Mechanism of Polyester Hydrolysis by Marine Bacterium PE‑H Enzyme: an Atomistic and Thermodynamic Characterization
Source: J Chem Inf Model. 2026 Feb 12;66(4):2284–98. doi: 10.1021/acs.jcim.5c02314 (PMC12933714; doi:10.1021/acs.jcim.5c02314)
Supplement: Supplementary file 2 [file ci5c02314_si_002.zip › Cp2k-qmmm-md_inputs/forceeval_subsys.cp2k.inc]

! CP2K > FORCE_EVAL > SUBSYS > CELL
&CELL
  ABC [angstrom] 0.000000  0.000000  0.000000     !size of cell
  ALPHA_BETA_GAMMA 90.000000 90.000000 90.000000      !shape of cell
&END CELL
