# Supplementary material for: Mechanism of Polyester Hydrolysis by Marine Bacterium PE‑H Enzyme: an Atomistic and Thermodynamic Characterization
Source: J Chem Inf Model. 2026 Feb 12;66(4):2284–98. doi: 10.1021/acs.jcim.5c02314 (PMC12933714; doi:10.1021/acs.jcim.5c02314)
Supplement: Supplementary file 2 [file ci5c02314_si_002.zip › Cp2k-qmmm-md_inputs/019_cluster1.pdb]

REMARK    GENERATED BY TRJCONV
TITLE     Generic title t= 213800.00000 step= 6900000
REMARK    THIS IS A SIMULATION BOX
CRYST1   73.577   66.487   77.171  90.00  90.00  90.00 P 1           1
MODEL        1
ATOM      1  N   SER     1      45.900  52.740  43.570  1.00  0.00            
ATOM      2  H1  SER     1      45.060  52.230  43.330  1.00  0.00            
ATOM      3  H2  SER     1      45.540  53.180  44.410  1.00  0.00            
ATOM      4  H3  SER     1      46.670  52.120  43.770  1.00  0.00            
ATOM      5  CA  SER     1      46.210  53.770  42.530  1.00  0.00            
ATOM      6  HA  SER     1      46.970  54.420  42.940  1.00  0.00            
ATOM      7  CB  SER     1      46.720  53.230  41.220  1.00  0.00            
ATOM      8  HB2 SER     1      47.750  52.890  41.310  1.00  0.00            
ATOM      9  HB3 SER     1      45.970  52.580  40.770  1.00  0.00            
ATOM     10  OG  SER     1      46.750  54.270  40.280  1.00  0.00            
ATOM     11  HG  SER     1      47.610  54.680  40.220  1.00  0.00            
ATOM     12  C   SER     1      44.950  54.700  42.230  1.00  0.00            
ATOM     13  O   SER     1      43.820  54.110  41.960  1.00  0.00            
ATOM     14  N   ALA     2      45.000  56.020  42.160  1.00  0.00            
ATOM     15  H   ALA     2      45.850  56.530  42.390  1.00  0.00            
ATOM     16  CA  ALA     2      43.900  56.880  41.800  1.00  0.00            
ATOM     17  HA  ALA     2      43.050  56.540  42.390  1.00  0.00            
ATOM     18  CB  ALA     2      44.160  58.270  42.380  1.00  0.00            
ATOM     19  HB1 ALA     2      44.500  58.200  43.420  1.00  0.00            
ATOM     20  HB2 ALA     2      45.000  58.740  41.870  1.00  0.00            
ATOM     21  HB3 ALA     2      43.270  58.900  42.320  1.00  0.00            
ATOM     22  C   ALA     2      43.520  56.910  40.240  1.00  0.00            
ATOM     23  O   ALA     2      42.560  57.650  39.930  1.00  0.00            
ATOM     24  N   TYR     3      44.300  56.260  39.430  1.00  0.00            
ATOM     25  H   TYR     3      45.010  55.660  39.830  1.00  0.00            
ATOM     26  CA  TYR     3      43.890  56.060  37.990  1.00  0.00            
ATOM     27  HA  TYR     3      43.590  57.000  37.530  1.00  0.00            
ATOM     28  CB  TYR     3      45.010  55.290  37.240  1.00  0.00            
ATOM     29  HB2 TYR     3      45.900  55.910  37.120  1.00  0.00            
ATOM     30  HB3 TYR     3      45.300  54.450  37.860  1.00  0.00            
ATOM     31  CG  TYR     3      44.620  54.860  35.820  1.00  0.00            
ATOM     32  CD1 TYR     3      44.670  55.800  34.770  1.00  0.00            
ATOM     33  HD1 TYR     3      45.020  56.790  35.030  1.00  0.00            
ATOM     34  CE1 TYR     3      44.310  55.420  33.500  1.00  0.00            
ATOM     35  HE1 TYR     3      44.510  56.070  32.660  1.00  0.00            
ATOM     36  CZ  TYR     3      43.950  54.130  33.200  1.00  0.00            
ATOM     37  OH  TYR     3      43.530  53.880  31.990  1.00  0.00            
ATOM     38  HH  TYR     3      43.420  54.580  31.340  1.00  0.00            
ATOM     39  CE2 TYR     3      43.900  53.160  34.190  1.00  0.00            
ATOM     40  HE2 TYR     3      43.620  52.130  34.000  1.00  0.00            
ATOM     41  CD2 TYR     3      44.270  53.510  35.520  1.00  0.00            
ATOM     42  HD2 TYR     3      44.400  52.740  36.270  1.00  0.00            
ATOM     43  C   TYR     3      42.610  55.170  37.990  1.00  0.00            
ATOM     44  O   TYR     3      42.270  54.450  38.940  1.00  0.00            
ATOM     45  N   GLN     4      41.850  55.250  36.870  1.00  0.00            
ATOM     46  H   GLN     4      42.140  55.830  36.090  1.00  0.00            
ATOM     47  CA  GLN     4      40.510  54.820  36.690  1.00  0.00            
ATOM     48  HA  GLN     4      40.310  53.910  37.260  1.00  0.00            
ATOM     49  CB  GLN     4      39.600  55.900  37.240  1.00  0.00            
ATOM     50  HB2 GLN     4      39.790  56.780  36.620  1.00  0.00            
ATOM     51  HB3 GLN     4      38.560  55.620  37.060  1.00  0.00            
ATOM     52  CG  GLN     4      39.620  56.300  38.680  1.00  0.00            
ATOM     53  HG2 GLN     4      39.240  55.450  39.240  1.00  0.00            
ATOM     54  HG3 GLN     4      40.590  56.650  39.010  1.00  0.00            
ATOM     55  CD  GLN     4      38.640  57.490  39.020  1.00  0.00            
ATOM     56  OE1 GLN     4      37.580  57.540  38.380  1.00  0.00            
ATOM     57  NE2 GLN     4      38.760  58.260  40.080  1.00  0.00            
ATOM     58 HE21 GLN     4      37.880  58.630  40.390  1.00  0.00            
ATOM     59 HE22 GLN     4      39.410  58.020  40.810  1.00  0.00            
ATOM     60  C   GLN     4      40.180  54.440  35.210  1.00  0.00            
ATOM     61  O   GLN     4      40.380  55.230  34.290  1.00  0.00            
ATOM     62  N   ARG     5      39.600  53.210  35.110  1.00  0.00            
ATOM     63  H   ARG     5      39.590  52.640  35.940  1.00  0.00            
ATOM     64  CA  ARG     5      38.820  52.760  33.950  1.00  0.00            
ATOM     65  HA  ARG     5      38.680  53.630  33.310  1.00  0.00            
ATOM     66  CB  ARG     5      39.560  51.750  33.040  1.00  0.00            
ATOM     67  HB2 ARG     5      39.010  51.670  32.100  1.00  0.00            
ATOM     68  HB3 ARG     5      40.550  52.140  32.820  1.00  0.00            
ATOM     69  CG  ARG     5      39.760  50.380  33.580  1.00  0.00            
ATOM     70  HG2 ARG     5      40.290  50.340  34.530  1.00  0.00            
ATOM     71  HG3 ARG     5      38.810  49.910  33.840  1.00  0.00            
ATOM     72  CD  ARG     5      40.610  49.490  32.580  1.00  0.00            
ATOM     73  HD2 ARG     5      39.960  49.450  31.700  1.00  0.00            
ATOM     74  HD3 ARG     5      41.610  49.870  32.360  1.00  0.00            
ATOM     75  NE  ARG     5      40.780  48.150  33.080  1.00  0.00            
ATOM     76  HE  ARG     5      41.130  48.110  34.020  1.00  0.00            
ATOM     77  CZ  ARG     5      40.210  47.020  32.610  1.00  0.00            
ATOM     78  NH1 ARG     5      40.210  46.060  33.440  1.00  0.00            
ATOM     79 HH11 ARG     5      40.400  46.200  34.430  1.00  0.00            
ATOM     80 HH12 ARG     5      39.720  45.210  33.180  1.00  0.00            
ATOM     81  NH2 ARG     5      39.730  46.930  31.390  1.00  0.00            
ATOM     82 HH21 ARG     5      39.600  47.720  30.780  1.00  0.00            
ATOM     83 HH22 ARG     5      39.310  46.060  31.090  1.00  0.00            
ATOM     84  C   ARG     5      37.490  52.300  34.450  1.00  0.00            
ATOM     85  O   ARG     5      37.270  51.590  35.450  1.00  0.00            
ATOM     86  N   GLY     6      36.500  52.810  33.690  1.00  0.00            
ATOM     87  H   GLY     6      36.820  53.480  33.010  1.00  0.00            
ATOM     88  CA  GLY     6      35.060  52.700  33.850  1.00  0.00            
ATOM     89  HA2 GLY     6      34.490  52.870  32.940  1.00  0.00            
ATOM     90  HA3 GLY     6      34.840  51.650  34.010  1.00  0.00            
ATOM     91  C   GLY     6      34.440  53.460  35.040  1.00  0.00            
ATOM     92  O   GLY     6      35.060  54.130  35.830  1.00  0.00            
ATOM     93  N   PRO     7      33.050  53.340  35.180  1.00  0.00            
ATOM     94  CD  PRO     7      32.110  52.750  34.250  1.00  0.00            
ATOM     95  HD2 PRO     7      32.360  51.690  34.250  1.00  0.00            
ATOM     96  HD3 PRO     7      32.320  53.060  33.230  1.00  0.00            
ATOM     97  CG  PRO     7      30.670  53.210  34.560  1.00  0.00            
ATOM     98  HG2 PRO     7      29.930  52.410  34.480  1.00  0.00            
ATOM     99  HG3 PRO     7      30.430  54.110  34.000  1.00  0.00            
ATOM    100  CB  PRO     7      30.840  53.600  36.030  1.00  0.00            
ATOM    101  HB2 PRO     7      30.770  52.690  36.630  1.00  0.00            
ATOM    102  HB3 PRO     7      30.080  54.230  36.470  1.00  0.00            
ATOM    103  CA  PRO     7      32.250  54.110  36.110  1.00  0.00            
ATOM    104  HA  PRO     7      32.270  55.180  35.910  1.00  0.00            
ATOM    105  C   PRO     7      32.730  54.010  37.600  1.00  0.00            
ATOM    106  O   PRO     7      33.260  52.960  38.040  1.00  0.00            
ATOM    107  N   ASP     8      32.450  54.990  38.530  1.00  0.00            
ATOM    108  H   ASP     8      32.010  55.810  38.150  1.00  0.00            
ATOM    109  CA  ASP     8      32.690  54.790  39.940  1.00  0.00            
ATOM    110  HA  ASP     8      33.710  54.480  40.140  1.00  0.00            
ATOM    111  CB  ASP     8      32.270  56.040  40.770  1.00  0.00            
ATOM    112  HB2 ASP     8      31.210  56.240  40.650  1.00  0.00            
ATOM    113  HB3 ASP     8      32.510  56.010  41.840  1.00  0.00            
ATOM    114  CG  ASP     8      32.980  57.320  40.290  1.00  0.00            
ATOM    115  OD1 ASP     8      32.410  58.440  40.450  1.00  0.00            
ATOM    116  OD2 ASP     8      34.110  57.230  39.820  1.00  0.00            
ATOM    117  C   ASP     8      31.890  53.640  40.580  1.00  0.00            
ATOM    118  O   ASP     8      30.740  53.380  40.110  1.00  0.00            
ATOM    119  N   PRO     9      32.310  52.970  41.620  1.00  0.00            
ATOM    120  CD  PRO     9      33.700  53.000  42.160  1.00  0.00            
ATOM    121  HD2 PRO     9      33.990  54.030  42.350  1.00  0.00            
ATOM    122  HD3 PRO     9      34.510  52.550  41.580  1.00  0.00            
ATOM    123  CG  PRO     9      33.490  52.400  43.510  1.00  0.00            
ATOM    124  HG2 PRO     9      33.090  53.110  44.230  1.00  0.00            
ATOM    125  HG3 PRO     9      34.440  52.010  43.860  1.00  0.00            
ATOM    126  CB  PRO     9      32.600  51.230  43.080  1.00  0.00            
ATOM    127  HB2 PRO     9      32.280  50.840  44.050  1.00  0.00            
ATOM    128  HB3 PRO     9      33.240  50.570  42.500  1.00  0.00            
ATOM    129  CA  PRO     9      31.570  51.910  42.180  1.00  0.00            
ATOM    130  HA  PRO     9      31.320  51.200  41.390  1.00  0.00            
ATOM    131  C   PRO     9      30.320  52.420  42.980  1.00  0.00            
ATOM    132  O   PRO     9      30.370  53.370  43.800  1.00  0.00            
ATOM    133  N   SER    10      29.270  51.620  42.840  1.00  0.00            
ATOM    134  H   SER    10      29.420  50.860  42.180  1.00  0.00            
ATOM    135  CA  SER    10      27.880  51.900  43.350  1.00  0.00            
ATOM    136  HA  SER    10      27.900  52.220  44.390  1.00  0.00            
ATOM    137  CB  SER    10      27.240  52.940  42.450  1.00  0.00            
ATOM    138  HB2 SER    10      27.870  53.830  42.400  1.00  0.00            
ATOM    139  HB3 SER    10      27.240  52.490  41.450  1.00  0.00            
ATOM    140  OG  SER    10      25.990  53.320  42.810  1.00  0.00            
ATOM    141  HG  SER    10      25.970  54.270  42.920  1.00  0.00            
ATOM    142  C   SER    10      27.000  50.600  43.350  1.00  0.00            
ATOM    143  O   SER    10      27.210  49.640  42.560  1.00  0.00            
ATOM    144  N   VAL    11      25.990  50.480  44.320  1.00  0.00            
ATOM    145  H   VAL    11      25.960  51.200  45.020  1.00  0.00            
ATOM    146  CA  VAL    11      25.100  49.320  44.330  1.00  0.00            
ATOM    147  HA  VAL    11      25.580  48.340  44.360  1.00  0.00            
ATOM    148  CB  VAL    11      24.140  49.460  45.480  1.00  0.00            
ATOM    149  HB  VAL    11      23.830  50.500  45.420  1.00  0.00            
ATOM    150  CG1 VAL    11      22.970  48.470  45.600  1.00  0.00            
ATOM    151 HG11 VAL    11      22.230  48.600  44.810  1.00  0.00            
ATOM    152 HG12 VAL    11      23.330  47.450  45.490  1.00  0.00            
ATOM    153 HG13 VAL    11      22.380  48.670  46.490  1.00  0.00            
ATOM    154  CG2 VAL    11      24.940  49.300  46.760  1.00  0.00            
ATOM    155 HG21 VAL    11      25.850  49.900  46.800  1.00  0.00            
ATOM    156 HG22 VAL    11      24.240  49.540  47.560  1.00  0.00            
ATOM    157 HG23 VAL    11      25.200  48.240  46.850  1.00  0.00            
ATOM    158  C   VAL    11      24.310  49.150  43.090  1.00  0.00            
ATOM    159  O   VAL    11      24.150  48.060  42.550  1.00  0.00            
ATOM    160  N   SER    12      23.850  50.290  42.570  1.00  0.00            
ATOM    161  H   SER    12      24.070  51.100  43.140  1.00  0.00            
ATOM    162  CA  SER    12      23.140  50.510  41.260  1.00  0.00            
ATOM    163  HA  SER    12      22.270  49.840  41.300  1.00  0.00            
ATOM    164  CB  SER    12      22.510  51.920  41.180  1.00  0.00            
ATOM    165  HB2 SER    12      23.250  52.700  41.020  1.00  0.00            
ATOM    166  HB3 SER    12      21.820  52.010  40.340  1.00  0.00            
ATOM    167  OG  SER    12      21.780  52.090  42.420  1.00  0.00            
ATOM    168  HG  SER    12      20.890  52.370  42.180  1.00  0.00            
ATOM    169  C   SER    12      23.950  50.230  39.960  1.00  0.00            
ATOM    170  O   SER    12      23.590  50.620  38.880  1.00  0.00            
ATOM    171  N   PHE    13      25.100  49.570  40.030  1.00  0.00            
ATOM    172  H   PHE    13      25.380  49.430  41.000  1.00  0.00            
ATOM    173  CA  PHE    13      26.160  49.360  39.050  1.00  0.00            
ATOM    174  HA  PHE    13      25.610  49.370  38.110  1.00  0.00            
ATOM    175  CB  PHE    13      27.250  50.530  39.050  1.00  0.00            
ATOM    176  HB2 PHE    13      26.780  51.470  38.770  1.00  0.00            
ATOM    177  HB3 PHE    13      27.600  50.640  40.080  1.00  0.00            
ATOM    178  CG  PHE    13      28.510  50.370  38.180  1.00  0.00            
ATOM    179  CD1 PHE    13      29.800  50.550  38.710  1.00  0.00            
ATOM    180  HD1 PHE    13      29.900  50.670  39.780  1.00  0.00            
ATOM    181  CE1 PHE    13      30.930  50.320  37.920  1.00  0.00            
ATOM    182  HE1 PHE    13      31.950  50.360  38.300  1.00  0.00            
ATOM    183  CZ  PHE    13      30.870  49.900  36.590  1.00  0.00            
ATOM    184  HZ  PHE    13      31.780  49.720  36.040  1.00  0.00            
ATOM    185  CE2 PHE    13      29.590  49.830  36.030  1.00  0.00            
ATOM    186  HE2 PHE    13      29.370  49.550  35.000  1.00  0.00            
ATOM    187  CD2 PHE    13      28.450  49.900  36.850  1.00  0.00            
ATOM    188  HD2 PHE    13      27.510  49.710  36.360  1.00  0.00            
ATOM    189  C   PHE    13      26.830  47.980  39.030  1.00  0.00            
ATOM    190  O   PHE    13      26.790  47.350  38.030  1.00  0.00            
ATOM    191  N   LEU    14      27.370  47.590  40.160  1.00  0.00            
ATOM    192  H   LEU    14      27.560  48.170  40.970  1.00  0.00            
ATOM    193  CA  LEU    14      28.090  46.310  40.220  1.00  0.00            
ATOM    194  HA  LEU    14      28.650  46.280  39.290  1.00  0.00            
ATOM    195  CB  LEU    14      29.180  46.380  41.280  1.00  0.00            
ATOM    196  HB2 LEU    14      28.760  46.720  42.220  1.00  0.00            
ATOM    197  HB3 LEU    14      29.490  45.350  41.470  1.00  0.00            
ATOM    198  CG  LEU    14      30.360  47.340  40.920  1.00  0.00            
ATOM    199  HG  LEU    14      29.950  47.970  40.130  1.00  0.00            
ATOM    200  CD1 LEU    14      30.900  48.200  42.150  1.00  0.00            
ATOM    201 HD11 LEU    14      31.570  49.020  41.890  1.00  0.00            
ATOM    202 HD12 LEU    14      30.010  48.640  42.610  1.00  0.00            
ATOM    203 HD13 LEU    14      31.330  47.590  42.950  1.00  0.00            
ATOM    204  CD2 LEU    14      31.560  46.700  40.300  1.00  0.00            
ATOM    205 HD21 LEU    14      32.350  47.400  40.050  1.00  0.00            
ATOM    206 HD22 LEU    14      31.970  45.980  41.010  1.00  0.00            
ATOM    207 HD23 LEU    14      31.220  46.200  39.390  1.00  0.00            
ATOM    208  C   LEU    14      27.100  45.080  40.330  1.00  0.00            
ATOM    209  O   LEU    14      27.520  43.920  40.290  1.00  0.00            
ATOM    210  N   GLU    15      25.750  45.300  40.560  1.00  0.00            
ATOM    211  H   GLU    15      25.430  46.220  40.830  1.00  0.00            
ATOM    212  CA  GLU    15      24.760  44.260  40.340  1.00  0.00            
ATOM    213  HA  GLU    15      25.180  43.280  40.560  1.00  0.00            
ATOM    214  CB  GLU    15      23.680  44.460  41.380  1.00  0.00            
ATOM    215  HB2 GLU    15      23.030  45.290  41.110  1.00  0.00            
ATOM    216  HB3 GLU    15      23.080  43.540  41.390  1.00  0.00            
ATOM    217  CG  GLU    15      24.240  44.590  42.810  1.00  0.00            
ATOM    218  HG2 GLU    15      24.900  43.730  42.970  1.00  0.00            
ATOM    219  HG3 GLU    15      24.870  45.480  42.870  1.00  0.00            
ATOM    220  CD  GLU    15      23.240  44.670  43.980  1.00  0.00            
ATOM    221  OE1 GLU    15      23.600  44.220  45.100  1.00  0.00            
ATOM    222  OE2 GLU    15      22.050  44.880  43.720  1.00  0.00            
ATOM    223  C   GLU    15      24.140  44.190  38.920  1.00  0.00            
ATOM    224  O   GLU    15      23.360  43.280  38.690  1.00  0.00            
ATOM    225  N   ALA    16      24.450  45.170  38.030  1.00  0.00            
ATOM    226  H   ALA    16      25.240  45.760  38.250  1.00  0.00            
ATOM    227  CA  ALA    16      23.860  45.180  36.730  1.00  0.00            
ATOM    228  HA  ALA    16      22.800  44.970  36.830  1.00  0.00            
ATOM    229  CB  ALA    16      24.030  46.600  36.170  1.00  0.00            
ATOM    230  HB1 ALA    16      25.090  46.720  35.940  1.00  0.00            
ATOM    231  HB2 ALA    16      23.460  46.710  35.240  1.00  0.00            
ATOM    232  HB3 ALA    16      23.750  47.380  36.880  1.00  0.00            
ATOM    233  C   ALA    16      24.540  44.010  35.890  1.00  0.00            
ATOM    234  O   ALA    16      25.700  44.030  35.500  1.00  0.00            
ATOM    235  N   ASP    17      23.750  43.010  35.570  1.00  0.00            
ATOM    236  H   ASP    17      22.760  43.080  35.790  1.00  0.00            
ATOM    237  CA  ASP    17      24.150  41.750  34.870  1.00  0.00            
ATOM    238  HA  ASP    17      25.130  41.470  35.250  1.00  0.00            
ATOM    239  CB  ASP    17      23.050  40.700  35.210  1.00  0.00            
ATOM    240  HB2 ASP    17      22.620  40.830  36.200  1.00  0.00            
ATOM    241  HB3 ASP    17      22.260  40.780  34.470  1.00  0.00            
ATOM    242  CG  ASP    17      23.650  39.270  35.220  1.00  0.00            
ATOM    243  OD1 ASP    17      23.040  38.400  34.560  1.00  0.00            
ATOM    244  OD2 ASP    17      24.530  38.950  36.060  1.00  0.00            
ATOM    245  C   ASP    17      24.380  41.890  33.380  1.00  0.00            
ATOM    246  O   ASP    17      25.050  41.100  32.770  1.00  0.00            
ATOM    247  N   ARG    18      23.850  42.950  32.760  1.00  0.00            
ATOM    248  H   ARG    18      23.180  43.550  33.220  1.00  0.00            
ATOM    249  CA  ARG    18      24.430  43.360  31.440  1.00  0.00            
ATOM    250  HA  ARG    18      24.380  42.400  30.930  1.00  0.00            
ATOM    251  CB  ARG    18      23.610  44.460  30.710  1.00  0.00            
ATOM    252  HB2 ARG    18      24.130  44.610  29.760  1.00  0.00            
ATOM    253  HB3 ARG    18      22.610  44.070  30.520  1.00  0.00            
ATOM    254  CG  ARG    18      23.520  45.820  31.440  1.00  0.00            
ATOM    255  HG2 ARG    18      23.530  45.670  32.520  1.00  0.00            
ATOM    256  HG3 ARG    18      24.430  46.350  31.170  1.00  0.00            
ATOM    257  CD  ARG    18      22.270  46.670  31.080  1.00  0.00            
ATOM    258  HD2 ARG    18      22.220  46.770  29.990  1.00  0.00            
ATOM    259  HD3 ARG    18      21.380  46.190  31.480  1.00  0.00            
ATOM    260  NE  ARG    18      22.460  48.020  31.590  1.00  0.00            
ATOM    261  HE  ARG    18      23.410  48.360  31.680  1.00  0.00            
ATOM    262  CZ  ARG    18      21.530  48.960  31.680  1.00  0.00            
ATOM    263  NH1 ARG    18      20.290  48.740  31.390  1.00  0.00            
ATOM    264 HH11 ARG    18      20.090  47.880  30.900  1.00  0.00            
ATOM    265 HH12 ARG    18      19.500  49.360  31.520  1.00  0.00            
ATOM    266  NH2 ARG    18      21.900  50.070  32.170  1.00  0.00            
ATOM    267 HH21 ARG    18      22.880  50.310  32.250  1.00  0.00            
ATOM    268 HH22 ARG    18      21.260  50.760  32.530  1.00  0.00            
ATOM    269  C   ARG    18      25.900  43.810  31.480  1.00  0.00            
ATOM    270  O   ARG    18      26.570  43.790  30.430  1.00  0.00            
ATOM    271  N   GLY    19      26.330  44.260  32.660  1.00  0.00            
ATOM    272  H   GLY    19      25.680  44.190  33.430  1.00  0.00            
ATOM    273  CA  GLY    19      27.620  44.870  32.920  1.00  0.00            
ATOM    274  HA2 GLY    19      27.730  45.090  33.980  1.00  0.00            
ATOM    275  HA3 GLY    19      28.320  44.090  32.610  1.00  0.00            
ATOM    276  C   GLY    19      27.870  46.190  32.150  1.00  0.00            
ATOM    277  O   GLY    19      26.940  46.730  31.610  1.00  0.00            
ATOM    278  N   GLN    20      29.170  46.600  32.090  1.00  0.00            
ATOM    279  H   GLN    20      29.950  46.000  32.310  1.00  0.00            
ATOM    280  CA  GLN    20      29.570  47.760  31.290  1.00  0.00            
ATOM    281  HA  GLN    20      28.810  48.530  31.430  1.00  0.00            
ATOM    282  CB  GLN    20      30.900  48.230  31.810  1.00  0.00            
ATOM    283  HB2 GLN    20      30.840  48.400  32.880  1.00  0.00            
ATOM    284  HB3 GLN    20      31.530  47.350  31.630  1.00  0.00            
ATOM    285  CG  GLN    20      31.590  49.490  31.210  1.00  0.00            
ATOM    286  HG2 GLN    20      31.630  49.340  30.140  1.00  0.00            
ATOM    287  HG3 GLN    20      31.030  50.420  31.310  1.00  0.00            
ATOM    288  CD  GLN    20      32.970  49.780  31.740  1.00  0.00            
ATOM    289  OE1 GLN    20      33.410  49.250  32.690  1.00  0.00            
ATOM    290  NE2 GLN    20      33.640  50.760  31.110  1.00  0.00            
ATOM    291 HE21 GLN    20      34.580  51.010  31.370  1.00  0.00            
ATOM    292 HE22 GLN    20      33.360  51.080  30.190  1.00  0.00            
ATOM    293  C   GLN    20      29.660  47.450  29.760  1.00  0.00            
ATOM    294  O   GLN    20      29.500  48.390  28.970  1.00  0.00            
ATOM    295  N   TYR    21      29.880  46.230  29.320  1.00  0.00            
ATOM    296  H   TYR    21      29.870  45.500  30.030  1.00  0.00            
ATOM    297  CA  TYR    21      30.160  45.770  27.910  1.00  0.00            
ATOM    298  HA  TYR    21      29.850  46.610  27.290  1.00  0.00            
ATOM    299  CB  TYR    21      31.630  45.450  27.590  1.00  0.00            
ATOM    300  HB2 TYR    21      31.950  44.610  28.200  1.00  0.00            
ATOM    301  HB3 TYR    21      31.700  45.230  26.520  1.00  0.00            
ATOM    302  CG  TYR    21      32.680  46.510  28.010  1.00  0.00            
ATOM    303  CD1 TYR    21      33.110  47.410  27.000  1.00  0.00            
ATOM    304  HD1 TYR    21      32.630  47.330  26.040  1.00  0.00            
ATOM    305  CE1 TYR    21      34.020  48.420  27.340  1.00  0.00            
ATOM    306  HE1 TYR    21      34.280  49.100  26.540  1.00  0.00            
ATOM    307  CZ  TYR    21      34.580  48.440  28.660  1.00  0.00            
ATOM    308  OH  TYR    21      35.530  49.340  29.050  1.00  0.00            
ATOM    309  HH  TYR    21      35.420  50.170  28.590  1.00  0.00            
ATOM    310  CE2 TYR    21      34.120  47.550  29.620  1.00  0.00            
ATOM    311  HE2 TYR    21      34.520  47.690  30.610  1.00  0.00            
ATOM    312  CD2 TYR    21      33.220  46.480  29.320  1.00  0.00            
ATOM    313  HD2 TYR    21      32.900  45.760  30.050  1.00  0.00            
ATOM    314  C   TYR    21      29.430  44.460  27.510  1.00  0.00            
ATOM    315  O   TYR    21      29.140  43.600  28.340  1.00  0.00            
ATOM    316  N   SER    22      29.020  44.370  26.210  1.00  0.00            
ATOM    317  H   SER    22      29.290  45.160  25.640  1.00  0.00            
ATOM    318  CA  SER    22      28.590  43.110  25.580  1.00  0.00            
ATOM    319  HA  SER    22      28.100  42.550  26.370  1.00  0.00            
ATOM    320  CB  SER    22      27.690  43.350  24.390  1.00  0.00            
ATOM    321  HB2 SER    22      27.280  42.440  23.950  1.00  0.00            
ATOM    322  HB3 SER    22      26.890  44.030  24.680  1.00  0.00            
ATOM    323  OG  SER    22      28.450  43.950  23.370  1.00  0.00            
ATOM    324  HG  SER    22      28.840  44.660  23.890  1.00  0.00            
ATOM    325  C   SER    22      29.810  42.420  25.150  1.00  0.00            
ATOM    326  O   SER    22      30.860  42.980  24.950  1.00  0.00            
ATOM    327  N   VAL    23      29.680  41.110  25.100  1.00  0.00            
ATOM    328  H   VAL    23      28.720  40.830  25.220  1.00  0.00            
ATOM    329  CA  VAL    23      30.800  40.150  25.080  1.00  0.00            
ATOM    330  HA  VAL    23      31.790  40.590  25.020  1.00  0.00            
ATOM    331  CB  VAL    23      30.980  39.350  26.410  1.00  0.00            
ATOM    332  HB  VAL    23      31.990  38.930  26.400  1.00  0.00            
ATOM    333  CG1 VAL    23      31.140  40.310  27.620  1.00  0.00            
ATOM    334 HG11 VAL    23      31.480  39.830  28.530  1.00  0.00            
ATOM    335 HG12 VAL    23      31.840  41.070  27.270  1.00  0.00            
ATOM    336 HG13 VAL    23      30.160  40.780  27.760  1.00  0.00            
ATOM    337  CG2 VAL    23      30.060  38.160  26.640  1.00  0.00            
ATOM    338 HG21 VAL    23      29.060  38.460  26.340  1.00  0.00            
ATOM    339 HG22 VAL    23      30.380  37.350  25.990  1.00  0.00            
ATOM    340 HG23 VAL    23      30.010  37.780  27.660  1.00  0.00            
ATOM    341  C   VAL    23      30.660  39.100  23.960  1.00  0.00            
ATOM    342  O   VAL    23      29.560  38.580  23.540  1.00  0.00            
ATOM    343  N   ARG    24      31.840  38.520  23.600  1.00  0.00            
ATOM    344  H   ARG    24      32.640  38.770  24.180  1.00  0.00            
ATOM    345  CA  ARG    24      32.220  37.500  22.630  1.00  0.00            
ATOM    346  HA  ARG    24      31.330  37.130  22.110  1.00  0.00            
ATOM    347  CB  ARG    24      33.180  38.050  21.550  1.00  0.00            
ATOM    348  HB2 ARG    24      33.910  38.650  22.090  1.00  0.00            
ATOM    349  HB3 ARG    24      33.620  37.220  21.000  1.00  0.00            
ATOM    350  CG  ARG    24      32.610  38.980  20.530  1.00  0.00            
ATOM    351  HG2 ARG    24      31.880  38.420  19.940  1.00  0.00            
ATOM    352  HG3 ARG    24      32.140  39.850  20.960  1.00  0.00            
ATOM    353  CD  ARG    24      33.670  39.440  19.540  1.00  0.00            
ATOM    354  HD2 ARG    24      34.420  38.680  19.350  1.00  0.00            
ATOM    355  HD3 ARG    24      33.220  39.660  18.570  1.00  0.00            
ATOM    356  NE  ARG    24      34.410  40.620  20.060  1.00  0.00            
ATOM    357  HE  ARG    24      34.030  41.070  20.890  1.00  0.00            
ATOM    358  CZ  ARG    24      35.570  41.150  19.670  1.00  0.00            
ATOM    359  NH1 ARG    24      36.010  40.890  18.460  1.00  0.00            
ATOM    360 HH11 ARG    24      35.440  40.320  17.840  1.00  0.00            
ATOM    361 HH12 ARG    24      36.970  41.120  18.250  1.00  0.00            
ATOM    362  NH2 ARG    24      36.230  41.960  20.440  1.00  0.00            
ATOM    363 HH21 ARG    24      35.890  42.330  21.320  1.00  0.00            
ATOM    364 HH22 ARG    24      37.040  42.490  20.150  1.00  0.00            
ATOM    365  C   ARG    24      32.800  36.170  23.210  1.00  0.00            
ATOM    366  O   ARG    24      33.270  36.210  24.380  1.00  0.00            
ATOM    367  N   SER    25      32.850  35.100  22.440  1.00  0.00            
ATOM    368  H   SER    25      32.770  35.180  21.440  1.00  0.00            
ATOM    369  CA  SER    25      33.530  33.900  22.930  1.00  0.00            
ATOM    370  HA  SER    25      34.410  34.250  23.470  1.00  0.00            
ATOM    371  CB  SER    25      32.710  33.140  24.020  1.00  0.00            
ATOM    372  HB2 SER    25      33.450  32.490  24.490  1.00  0.00            
ATOM    373  HB3 SER    25      32.180  33.890  24.600  1.00  0.00            
ATOM    374  OG  SER    25      31.690  32.350  23.450  1.00  0.00            
ATOM    375  HG  SER    25      31.380  31.910  24.240  1.00  0.00            
ATOM    376  C   SER    25      34.130  33.000  21.880  1.00  0.00            
ATOM    377  O   SER    25      33.850  33.170  20.700  1.00  0.00            
ATOM    378  N   SER    26      35.000  32.110  22.230  1.00  0.00            
ATOM    379  H   SER    26      35.210  32.070  23.210  1.00  0.00            
ATOM    380  CA  SER    26      35.560  31.050  21.390  1.00  0.00            
ATOM    381  HA  SER    26      34.820  30.650  20.690  1.00  0.00            
ATOM    382  CB  SER    26      36.740  31.570  20.620  1.00  0.00            
ATOM    383  HB2 SER    26      37.120  30.700  20.090  1.00  0.00            
ATOM    384  HB3 SER    26      36.540  32.380  19.910  1.00  0.00            
ATOM    385  OG  SER    26      37.790  32.030  21.360  1.00  0.00            
ATOM    386  HG  SER    26      38.380  31.290  21.260  1.00  0.00            
ATOM    387  C   SER    26      36.190  29.900  22.190  1.00  0.00            
ATOM    388  O   SER    26      36.350  30.010  23.360  1.00  0.00            
ATOM    389  N   ARG    27      36.380  28.690  21.650  1.00  0.00            
ATOM    390  H   ARG    27      36.090  28.530  20.690  1.00  0.00            
ATOM    391  CA  ARG    27      36.790  27.490  22.410  1.00  0.00            
ATOM    392  HA  ARG    27      36.620  27.660  23.470  1.00  0.00            
ATOM    393  CB  ARG    27      35.890  26.340  21.870  1.00  0.00            
ATOM    394  HB2 ARG    27      36.050  26.270  20.790  1.00  0.00            
ATOM    395  HB3 ARG    27      36.350  25.420  22.230  1.00  0.00            
ATOM    396  CG  ARG    27      34.340  26.310  22.000  1.00  0.00            
ATOM    397  HG2 ARG    27      33.850  27.250  21.720  1.00  0.00            
ATOM    398  HG3 ARG    27      34.000  25.450  21.420  1.00  0.00            
ATOM    399  CD  ARG    27      33.860  25.980  23.410  1.00  0.00            
ATOM    400  HD2 ARG    27      34.230  26.740  24.100  1.00  0.00            
ATOM    401  HD3 ARG    27      32.780  26.060  23.410  1.00  0.00            
ATOM    402  NE  ARG    27      34.280  24.640  23.850  1.00  0.00            
ATOM    403  HE  ARG    27      34.610  23.920  23.220  1.00  0.00            
ATOM    404  CZ  ARG    27      34.360  24.290  25.130  1.00  0.00            
ATOM    405  NH1 ARG    27      33.980  25.080  26.110  1.00  0.00            
ATOM    406 HH11 ARG    27      33.510  25.960  25.980  1.00  0.00            
ATOM    407 HH12 ARG    27      34.070  24.730  27.050  1.00  0.00            
ATOM    408  NH2 ARG    27      34.790  23.060  25.510  1.00  0.00            
ATOM    409 HH21 ARG    27      35.210  22.530  24.760  1.00  0.00            
ATOM    410 HH22 ARG    27      35.170  23.030  26.450  1.00  0.00            
ATOM    411  C   ARG    27      38.330  27.300  22.370  1.00  0.00            
ATOM    412  O   ARG    27      39.010  27.420  21.370  1.00  0.00            
ATOM    413  N   VAL    28      38.790  26.840  23.600  1.00  0.00            
ATOM    414  H   VAL    28      38.090  26.680  24.310  1.00  0.00            
ATOM    415  CA  VAL    28      40.030  26.070  23.720  1.00  0.00            
ATOM    416  HA  VAL    28      40.880  26.700  23.430  1.00  0.00            
ATOM    417  CB  VAL    28      40.310  25.640  25.140  1.00  0.00            
ATOM    418  HB  VAL    28      39.500  25.100  25.640  1.00  0.00            
ATOM    419  CG1 VAL    28      41.560  24.830  25.430  1.00  0.00            
ATOM    420 HG11 VAL    28      42.370  25.550  25.360  1.00  0.00            
ATOM    421 HG12 VAL    28      41.460  24.460  26.460  1.00  0.00            
ATOM    422 HG13 VAL    28      41.650  23.950  24.780  1.00  0.00            
ATOM    423  CG2 VAL    28      40.460  27.020  25.870  1.00  0.00            
ATOM    424 HG21 VAL    28      39.550  27.570  26.120  1.00  0.00            
ATOM    425 HG22 VAL    28      40.910  26.690  26.810  1.00  0.00            
ATOM    426 HG23 VAL    28      41.140  27.680  25.330  1.00  0.00            
ATOM    427  C   VAL    28      40.070  24.820  22.790  1.00  0.00            
ATOM    428  O   VAL    28      39.030  24.190  22.620  1.00  0.00            
ATOM    429  N   SER    29      41.230  24.520  21.990  1.00  0.00            
ATOM    430  H   SER    29      42.050  25.100  22.100  1.00  0.00            
ATOM    431  CA  SER    29      41.220  23.550  20.850  1.00  0.00            
ATOM    432  HA  SER    29      40.340  23.500  20.200  1.00  0.00            
ATOM    433  CB  SER    29      42.430  23.920  20.010  1.00  0.00            
ATOM    434  HB2 SER    29      42.420  23.240  19.160  1.00  0.00            
ATOM    435  HB3 SER    29      42.260  24.920  19.610  1.00  0.00            
ATOM    436  OG  SER    29      43.640  23.870  20.750  1.00  0.00            
ATOM    437  HG  SER    29      44.360  24.220  20.210  1.00  0.00            
ATOM    438  C   SER    29      41.490  22.100  21.250  1.00  0.00            
ATOM    439  O   SER    29      42.090  21.870  22.310  1.00  0.00            
ATOM    440  N   SER    30      41.170  21.220  20.310  1.00  0.00            
ATOM    441  H   SER    30      40.790  21.520  19.420  1.00  0.00            
ATOM    442  CA  SER    30      41.300  19.750  20.380  1.00  0.00            
ATOM    443  HA  SER    30      40.830  19.480  21.320  1.00  0.00            
ATOM    444  CB  SER    30      40.510  19.020  19.320  1.00  0.00            
ATOM    445  HB2 SER    30      40.280  18.020  19.690  1.00  0.00            
ATOM    446  HB3 SER    30      39.530  19.470  19.160  1.00  0.00            
ATOM    447  OG  SER    30      41.070  18.950  18.040  1.00  0.00            
ATOM    448  HG  SER    30      41.100  18.020  17.790  1.00  0.00            
ATOM    449  C   SER    30      42.760  19.310  20.440  1.00  0.00            
ATOM    450  O   SER    30      43.060  18.150  20.790  1.00  0.00            
ATOM    451  N   LEU    31      43.730  20.190  20.220  1.00  0.00            
ATOM    452  H   LEU    31      43.460  21.150  20.040  1.00  0.00            
ATOM    453  CA  LEU    31      45.170  19.860  20.140  1.00  0.00            
ATOM    454  HA  LEU    31      45.340  18.790  20.080  1.00  0.00            
ATOM    455  CB  LEU    31      45.790  20.470  18.910  1.00  0.00            
ATOM    456  HB2 LEU    31      45.270  20.150  18.010  1.00  0.00            
ATOM    457  HB3 LEU    31      45.720  21.560  18.980  1.00  0.00            
ATOM    458  CG  LEU    31      47.340  20.290  18.710  1.00  0.00            
ATOM    459  HG  LEU    31      47.900  20.840  19.470  1.00  0.00            
ATOM    460  CD1 LEU    31      47.770  18.850  18.810  1.00  0.00            
ATOM    461 HD11 LEU    31      47.340  18.200  18.040  1.00  0.00            
ATOM    462 HD12 LEU    31      48.840  18.790  18.600  1.00  0.00            
ATOM    463 HD13 LEU    31      47.610  18.520  19.840  1.00  0.00            
ATOM    464  CD2 LEU    31      47.840  20.950  17.460  1.00  0.00            
ATOM    465 HD21 LEU    31      47.480  20.470  16.550  1.00  0.00            
ATOM    466 HD22 LEU    31      47.510  21.990  17.420  1.00  0.00            
ATOM    467 HD23 LEU    31      48.920  20.960  17.400  1.00  0.00            
ATOM    468  C   LEU    31      45.870  20.150  21.570  1.00  0.00            
ATOM    469  O   LEU    31      46.930  19.590  21.850  1.00  0.00            
ATOM    470  N   VAL    32      45.150  20.960  22.420  1.00  0.00            
ATOM    471  H   VAL    32      44.220  21.250  22.140  1.00  0.00            
ATOM    472  CA  VAL    32      45.560  21.280  23.810  1.00  0.00            
ATOM    473  HA  VAL    32      46.630  21.490  23.850  1.00  0.00            
ATOM    474  CB  VAL    32      44.890  22.550  24.360  1.00  0.00            
ATOM    475  HB  VAL    32      43.840  22.380  24.100  1.00  0.00            
ATOM    476  CG1 VAL    32      44.870  22.900  25.880  1.00  0.00            
ATOM    477 HG11 VAL    32      45.870  22.970  26.310  1.00  0.00            
ATOM    478 HG12 VAL    32      44.510  23.920  26.030  1.00  0.00            
ATOM    479 HG13 VAL    32      44.240  22.210  26.430  1.00  0.00            
ATOM    480  CG2 VAL    32      45.420  23.780  23.690  1.00  0.00            
ATOM    481 HG21 VAL    32      44.690  24.570  23.830  1.00  0.00            
ATOM    482 HG22 VAL    32      46.340  24.100  24.170  1.00  0.00            
ATOM    483 HG23 VAL    32      45.640  23.540  22.650  1.00  0.00            
ATOM    484  C   VAL    32      45.430  20.020  24.670  1.00  0.00            
ATOM    485  O   VAL    32      44.440  19.350  24.730  1.00  0.00            
ATOM    486  N   SER    33      46.500  19.740  25.430  1.00  0.00            
ATOM    487  H   SER    33      47.330  20.300  25.290  1.00  0.00            
ATOM    488  CA  SER    33      46.630  18.580  26.310  1.00  0.00            
ATOM    489  HA  SER    33      45.790  17.910  26.140  1.00  0.00            
ATOM    490  CB  SER    33      47.950  17.730  25.990  1.00  0.00            
ATOM    491  HB2 SER    33      48.010  16.800  26.560  1.00  0.00            
ATOM    492  HB3 SER    33      47.790  17.490  24.940  1.00  0.00            
ATOM    493  OG  SER    33      49.050  18.630  26.170  1.00  0.00            
ATOM    494  HG  SER    33      49.790  18.190  25.730  1.00  0.00            
ATOM    495  C   SER    33      46.660  18.970  27.760  1.00  0.00            
ATOM    496  O   SER    33      46.270  18.170  28.570  1.00  0.00            
ATOM    497  N   GLY    34      47.160  20.160  28.090  1.00  0.00            
ATOM    498  H   GLY    34      47.440  20.760  27.340  1.00  0.00            
ATOM    499  CA  GLY    34      47.540  20.610  29.450  1.00  0.00            
ATOM    500  HA2 GLY    34      48.380  20.010  29.800  1.00  0.00            
ATOM    501  HA3 GLY    34      47.820  21.660  29.410  1.00  0.00            
ATOM    502  C   GLY    34      46.390  20.600  30.480  1.00  0.00            
ATOM    503  O   GLY    34      46.780  20.710  31.680  1.00  0.00            
ATOM    504  N   PHE    35      45.110  20.640  30.070  1.00  0.00            
ATOM    505  H   PHE    35      44.950  20.500  29.080  1.00  0.00            
ATOM    506  CA  PHE    35      43.890  20.700  30.850  1.00  0.00            
ATOM    507  HA  PHE    35      44.020  20.120  31.760  1.00  0.00            
ATOM    508  CB  PHE    35      43.690  22.130  31.280  1.00  0.00            
ATOM    509  HB2 PHE    35      42.880  22.220  32.000  1.00  0.00            
ATOM    510  HB3 PHE    35      44.570  22.350  31.890  1.00  0.00            
ATOM    511  CG  PHE    35      43.650  23.120  30.140  1.00  0.00            
ATOM    512  CD1 PHE    35      44.800  23.650  29.610  1.00  0.00            
ATOM    513  HD1 PHE    35      45.740  23.180  29.860  1.00  0.00            
ATOM    514  CE1 PHE    35      44.790  24.820  28.830  1.00  0.00            
ATOM    515  HE1 PHE    35      45.710  25.180  28.400  1.00  0.00            
ATOM    516  CZ  PHE    35      43.560  25.420  28.580  1.00  0.00            
ATOM    517  HZ  PHE    35      43.550  26.350  28.040  1.00  0.00            
ATOM    518  CE2 PHE    35      42.370  24.950  29.190  1.00  0.00            
ATOM    519  HE2 PHE    35      41.430  25.450  28.990  1.00  0.00            
ATOM    520  CD2 PHE    35      42.440  23.780  29.930  1.00  0.00            
ATOM    521  HD2 PHE    35      41.520  23.370  30.320  1.00  0.00            
ATOM    522  C   PHE    35      42.700  20.270  29.950  1.00  0.00            
ATOM    523  O   PHE    35      42.970  20.060  28.770  1.00  0.00            
ATOM    524  N   GLY    36      41.470  20.160  30.480  1.00  0.00            
ATOM    525  H   GLY    36      41.370  20.450  31.440  1.00  0.00            
ATOM    526  CA  GLY    36      40.470  19.390  29.820  1.00  0.00            
ATOM    527  HA2 GLY    36      40.810  18.430  29.430  1.00  0.00            
ATOM    528  HA3 GLY    36      39.750  19.240  30.620  1.00  0.00            
ATOM    529  C   GLY    36      39.690  20.080  28.620  1.00  0.00            
ATOM    530  O   GLY    36      39.130  19.370  27.770  1.00  0.00            
ATOM    531  N   GLY    37      39.720  21.410  28.490  1.00  0.00            
ATOM    532  H   GLY    37      40.220  21.930  29.200  1.00  0.00            
ATOM    533  CA  GLY    37      39.040  22.130  27.480  1.00  0.00            
ATOM    534  HA2 GLY    37      39.800  22.440  26.760  1.00  0.00            
ATOM    535  HA3 GLY    37      38.200  21.560  27.090  1.00  0.00            
ATOM    536  C   GLY    37      38.530  23.450  28.140  1.00  0.00            
ATOM    537  O   GLY    37      39.030  23.810  29.180  1.00  0.00            
ATOM    538  N   GLY    38      37.670  24.220  27.500  1.00  0.00            
ATOM    539  H   GLY    38      37.340  23.980  26.580  1.00  0.00            
ATOM    540  CA  GLY    38      37.190  25.430  28.050  1.00  0.00            
ATOM    541  HA2 GLY    38      36.260  25.280  28.610  1.00  0.00            
ATOM    542  HA3 GLY    38      37.930  25.890  28.690  1.00  0.00            
ATOM    543  C   GLY    38      36.730  26.440  27.070  1.00  0.00            
ATOM    544  O   GLY    38      36.900  26.250  25.860  1.00  0.00            
ATOM    545  N   THR    39      36.330  27.620  27.510  1.00  0.00            
ATOM    546  H   THR    39      36.370  27.590  28.520  1.00  0.00            
ATOM    547  CA  THR    39      35.950  28.810  26.670  1.00  0.00            
ATOM    548  HA  THR    39      36.170  28.590  25.620  1.00  0.00            
ATOM    549  CB  THR    39      34.440  29.100  26.830  1.00  0.00            
ATOM    550  HB  THR    39      34.120  29.350  27.840  1.00  0.00            
ATOM    551  CG2 THR    39      33.970  30.100  25.850  1.00  0.00            
ATOM    552 HG21 THR    39      32.880  30.160  25.770  1.00  0.00            
ATOM    553 HG22 THR    39      34.300  31.100  26.130  1.00  0.00            
ATOM    554 HG23 THR    39      34.260  29.870  24.820  1.00  0.00            
ATOM    555  OG1 THR    39      33.780  27.910  26.510  1.00  0.00            
ATOM    556  HG1 THR    39      33.870  27.550  27.390  1.00  0.00            
ATOM    557  C   THR    39      36.750  30.020  27.110  1.00  0.00            
ATOM    558  O   THR    39      37.050  30.180  28.320  1.00  0.00            
ATOM    559  N   ILE    40      36.940  30.990  26.190  1.00  0.00            
ATOM    560  H   ILE    40      36.580  30.860  25.250  1.00  0.00            
ATOM    561  CA  ILE    40      37.530  32.300  26.470  1.00  0.00            
ATOM    562  HA  ILE    40      37.690  32.300  27.550  1.00  0.00            
ATOM    563  CB  ILE    40      38.770  32.540  25.560  1.00  0.00            
ATOM    564  HB  ILE    40      38.410  32.900  24.600  1.00  0.00            
ATOM    565  CG2 ILE    40      39.560  33.620  26.280  1.00  0.00            
ATOM    566 HG21 ILE    40      39.980  33.170  27.180  1.00  0.00            
ATOM    567 HG22 ILE    40      40.340  33.950  25.600  1.00  0.00            
ATOM    568 HG23 ILE    40      38.920  34.400  26.690  1.00  0.00            
ATOM    569  CG1 ILE    40      39.710  31.330  25.190  1.00  0.00            
ATOM    570 HG12 ILE    40      40.320  30.990  26.030  1.00  0.00            
ATOM    571 HG13 ILE    40      39.110  30.510  24.790  1.00  0.00            
ATOM    572  CD1 ILE    40      40.620  31.820  24.010  1.00  0.00            
ATOM    573 HD11 ILE    40      40.070  32.370  23.250  1.00  0.00            
ATOM    574 HD12 ILE    40      41.470  32.380  24.400  1.00  0.00            
ATOM    575 HD13 ILE    40      41.070  30.930  23.550  1.00  0.00            
ATOM    576  C   ILE    40      36.420  33.290  26.110  1.00  0.00            
ATOM    577  O   ILE    40      36.070  33.500  24.930  1.00  0.00            
ATOM    578  N   TYR    41      35.800  33.850  27.170  1.00  0.00            
ATOM    579  H   TYR    41      36.340  33.770  28.020  1.00  0.00            
ATOM    580  CA  TYR    41      34.920  35.050  27.050  1.00  0.00            
ATOM    581  HA  TYR    41      34.480  35.020  26.060  1.00  0.00            
ATOM    582  CB  TYR    41      33.890  34.970  28.210  1.00  0.00            
ATOM    583  HB2 TYR    41      34.470  35.130  29.120  1.00  0.00            
ATOM    584  HB3 TYR    41      33.250  35.850  28.250  1.00  0.00            
ATOM    585  CG  TYR    41      33.050  33.690  28.260  1.00  0.00            
ATOM    586  CD1 TYR    41      33.330  32.590  29.060  1.00  0.00            
ATOM    587  HD1 TYR    41      34.150  32.670  29.750  1.00  0.00            
ATOM    588  CE1 TYR    41      32.520  31.410  29.070  1.00  0.00            
ATOM    589  HE1 TYR    41      32.730  30.550  29.690  1.00  0.00            
ATOM    590  CZ  TYR    41      31.400  31.380  28.190  1.00  0.00            
ATOM    591  OH  TYR    41      30.490  30.330  28.250  1.00  0.00            
ATOM    592  HH  TYR    41      30.780  29.730  28.940  1.00  0.00            
ATOM    593  CE2 TYR    41      31.160  32.450  27.330  1.00  0.00            
ATOM    594  HE2 TYR    41      30.400  32.440  26.560  1.00  0.00            
ATOM    595  CD2 TYR    41      32.000  33.590  27.400  1.00  0.00            
ATOM    596  HD2 TYR    41      31.800  34.410  26.730  1.00  0.00            
ATOM    597  C   TYR    41      35.660  36.370  27.090  1.00  0.00            
ATOM    598  O   TYR    41      36.710  36.490  27.700  1.00  0.00            
ATOM    599  N   TYR    42      35.220  37.340  26.310  1.00  0.00            
ATOM    600  H   TYR    42      34.380  37.120  25.790  1.00  0.00            
ATOM    601  CA  TYR    42      35.880  38.670  26.170  1.00  0.00            
ATOM    602  HA  TYR    42      36.230  38.950  27.160  1.00  0.00            
ATOM    603  CB  TYR    42      37.130  38.570  25.280  1.00  0.00            
ATOM    604  HB2 TYR    42      37.500  39.540  24.950  1.00  0.00            
ATOM    605  HB3 TYR    42      37.960  38.060  25.790  1.00  0.00            
ATOM    606  CG  TYR    42      36.960  37.730  24.010  1.00  0.00            
ATOM    607  CD1 TYR    42      37.050  36.290  24.000  1.00  0.00            
ATOM    608  HD1 TYR    42      37.270  35.850  24.960  1.00  0.00            
ATOM    609  CE1 TYR    42      36.880  35.520  22.810  1.00  0.00            
ATOM    610  HE1 TYR    42      36.910  34.440  22.790  1.00  0.00            
ATOM    611  CZ  TYR    42      36.660  36.220  21.620  1.00  0.00            
ATOM    612  OH  TYR    42      36.400  35.540  20.470  1.00  0.00            
ATOM    613  HH  TYR    42      36.830  34.680  20.510  1.00  0.00            
ATOM    614  CE2 TYR    42      36.520  37.600  21.690  1.00  0.00            
ATOM    615  HE2 TYR    42      36.230  38.190  20.830  1.00  0.00            
ATOM    616  CD2 TYR    42      36.740  38.370  22.830  1.00  0.00            
ATOM    617  HD2 TYR    42      36.610  39.440  22.810  1.00  0.00            
ATOM    618  C   TYR    42      34.970  39.820  25.710  1.00  0.00            
ATOM    619  O   TYR    42      33.960  39.560  25.050  1.00  0.00            
ATOM    620  N   PRO    43      35.230  41.120  26.050  1.00  0.00            
ATOM    621  CD  PRO    43      36.150  41.610  27.020  1.00  0.00            
ATOM    622  HD2 PRO    43      37.010  40.940  27.010  1.00  0.00            
ATOM    623  HD3 PRO    43      35.770  41.500  28.040  1.00  0.00            
ATOM    624  CG  PRO    43      36.300  43.070  26.730  1.00  0.00            
ATOM    625  HG2 PRO    43      36.990  43.190  25.900  1.00  0.00            
ATOM    626  HG3 PRO    43      36.730  43.500  27.640  1.00  0.00            
ATOM    627  CB  PRO    43      34.910  43.510  26.280  1.00  0.00            
ATOM    628  HB2 PRO    43      34.810  44.320  25.560  1.00  0.00            
ATOM    629  HB3 PRO    43      34.310  43.670  27.170  1.00  0.00            
ATOM    630  CA  PRO    43      34.330  42.230  25.620  1.00  0.00            
ATOM    631  HA  PRO    43      33.290  42.120  25.910  1.00  0.00            
ATOM    632  C   PRO    43      34.270  42.430  24.050  1.00  0.00            
ATOM    633  O   PRO    43      35.100  41.990  23.290  1.00  0.00            
ATOM    634  N   THR    44      33.340  43.240  23.560  1.00  0.00            
ATOM    635  H   THR    44      32.580  43.370  24.210  1.00  0.00            
ATOM    636  CA  THR    44      33.240  43.840  22.220  1.00  0.00            
ATOM    637  HA  THR    44      33.910  43.320  21.540  1.00  0.00            
ATOM    638  CB  THR    44      31.810  43.720  21.660  1.00  0.00            
ATOM    639  HB  THR    44      31.080  44.060  22.400  1.00  0.00            
ATOM    640  CG2 THR    44      31.570  44.390  20.360  1.00  0.00            
ATOM    641 HG21 THR    44      31.500  45.470  20.490  1.00  0.00            
ATOM    642 HG22 THR    44      32.330  44.200  19.600  1.00  0.00            
ATOM    643 HG23 THR    44      30.580  44.150  19.990  1.00  0.00            
ATOM    644  OG1 THR    44      31.680  42.370  21.470  1.00  0.00            
ATOM    645  HG1 THR    44      30.800  42.090  21.720  1.00  0.00            
ATOM    646  C   THR    44      33.540  45.410  22.290  1.00  0.00            
ATOM    647  O   THR    44      33.100  46.030  23.270  1.00  0.00            
ATOM    648  N   GLY    45      34.130  45.960  21.330  1.00  0.00            
ATOM    649  H   GLY    45      34.460  45.320  20.620  1.00  0.00            
ATOM    650  CA  GLY    45      34.220  47.430  21.080  1.00  0.00            
ATOM    651  HA2 GLY    45      34.350  47.590  20.010  1.00  0.00            
ATOM    652  HA3 GLY    45      33.290  47.930  21.340  1.00  0.00            
ATOM    653  C   GLY    45      35.360  48.230  21.730  1.00  0.00            
ATOM    654  O   GLY    45      35.330  49.440  21.730  1.00  0.00            
ATOM    655  N   THR    46      36.360  47.520  22.340  1.00  0.00            
ATOM    656  H   THR    46      36.360  46.530  22.140  1.00  0.00            
ATOM    657  CA  THR    46      37.320  48.130  23.240  1.00  0.00            
ATOM    658  HA  THR    46      36.870  48.980  23.750  1.00  0.00            
ATOM    659  CB  THR    46      37.620  47.200  24.460  1.00  0.00            
ATOM    660  HB  THR    46      38.270  47.650  25.210  1.00  0.00            
ATOM    661  CG2 THR    46      36.350  46.850  25.200  1.00  0.00            
ATOM    662 HG21 THR    46      35.740  47.700  25.490  1.00  0.00            
ATOM    663 HG22 THR    46      35.670  46.300  24.540  1.00  0.00            
ATOM    664 HG23 THR    46      36.560  46.270  26.100  1.00  0.00            
ATOM    665  OG1 THR    46      38.230  46.030  24.170  1.00  0.00            
ATOM    666  HG1 THR    46      39.190  46.050  24.170  1.00  0.00            
ATOM    667  C   THR    46      38.690  48.500  22.710  1.00  0.00            
ATOM    668  O   THR    46      39.160  47.980  21.690  1.00  0.00            
ATOM    669  N   THR    47      39.420  49.420  23.330  1.00  0.00            
ATOM    670  H   THR    47      39.040  49.790  24.180  1.00  0.00            
ATOM    671  CA  THR    47      40.800  49.970  22.920  1.00  0.00            
ATOM    672  HA  THR    47      41.120  49.640  21.940  1.00  0.00            
ATOM    673  CB  THR    47      40.690  51.490  22.870  1.00  0.00            
ATOM    674  HB  THR    47      40.300  51.960  23.780  1.00  0.00            
ATOM    675  CG2 THR    47      42.000  52.140  22.750  1.00  0.00            
ATOM    676 HG21 THR    47      41.810  53.210  22.610  1.00  0.00            
ATOM    677 HG22 THR    47      42.570  52.220  23.670  1.00  0.00            
ATOM    678 HG23 THR    47      42.590  51.790  21.900  1.00  0.00            
ATOM    679  OG1 THR    47      39.840  51.920  21.830  1.00  0.00            
ATOM    680  HG1 THR    47      38.970  51.910  22.230  1.00  0.00            
ATOM    681  C   THR    47      41.780  49.500  23.960  1.00  0.00            
ATOM    682  O   THR    47      41.530  49.660  25.120  1.00  0.00            
ATOM    683  N   GLY    48      43.020  49.170  23.610  1.00  0.00            
ATOM    684  H   GLY    48      43.260  48.940  22.660  1.00  0.00            
ATOM    685  CA  GLY    48      44.150  48.950  24.560  1.00  0.00            
ATOM    686  HA2 GLY    48      45.170  49.120  24.230  1.00  0.00            
ATOM    687  HA3 GLY    48      43.940  49.560  25.440  1.00  0.00            
ATOM    688  C   GLY    48      44.110  47.520  25.200  1.00  0.00            
ATOM    689  O   GLY    48      43.630  46.510  24.620  1.00  0.00            
ATOM    690  N   THR    49      44.570  47.320  26.410  1.00  0.00            
ATOM    691  H   THR    49      44.910  48.160  26.870  1.00  0.00            
ATOM    692  CA  THR    49      44.790  46.060  27.120  1.00  0.00            
ATOM    693  HA  THR    49      44.380  45.230  26.540  1.00  0.00            
ATOM    694  CB  THR    49      46.320  45.740  27.260  1.00  0.00            
ATOM    695  HB  THR    49      46.290  44.820  27.860  1.00  0.00            
ATOM    696  CG2 THR    49      46.990  45.470  25.920  1.00  0.00            
ATOM    697 HG21 THR    49      46.500  44.650  25.390  1.00  0.00            
ATOM    698 HG22 THR    49      46.890  46.380  25.320  1.00  0.00            
ATOM    699 HG23 THR    49      47.990  45.200  26.230  1.00  0.00            
ATOM    700  OG1 THR    49      47.000  46.730  27.950  1.00  0.00            
ATOM    701  HG1 THR    49      46.800  46.760  28.880  1.00  0.00            
ATOM    702  C   THR    49      44.110  45.910  28.490  1.00  0.00            
ATOM    703  O   THR    49      43.750  46.910  29.160  1.00  0.00            
ATOM    704  N   MET    50      44.040  44.670  29.030  1.00  0.00            
ATOM    705  H   MET    50      44.590  43.920  28.640  1.00  0.00            
ATOM    706  CA  MET    50      43.270  44.430  30.250  1.00  0.00            
ATOM    707  HA  MET    50      43.440  45.280  30.910  1.00  0.00            
ATOM    708  CB  MET    50      41.770  44.370  29.910  1.00  0.00            
ATOM    709  HB2 MET    50      41.310  44.190  30.880  1.00  0.00            
ATOM    710  HB3 MET    50      41.400  45.340  29.580  1.00  0.00            
ATOM    711  CG  MET    50      41.500  43.260  29.000  1.00  0.00            
ATOM    712  HG2 MET    50      42.110  43.330  28.100  1.00  0.00            
ATOM    713  HG3 MET    50      41.700  42.280  29.450  1.00  0.00            
ATOM    714  SD  MET    50      39.760  43.190  28.430  1.00  0.00            
ATOM    715  CE  MET    50      39.790  44.680  27.390  1.00  0.00            
ATOM    716  HE1 MET    50      38.870  44.600  26.800  1.00  0.00            
ATOM    717  HE2 MET    50      39.700  45.610  27.950  1.00  0.00            
ATOM    718  HE3 MET    50      40.650  44.690  26.730  1.00  0.00            
ATOM    719  C   MET    50      43.760  43.170  30.930  1.00  0.00            
ATOM    720  O   MET    50      44.260  42.290  30.230  1.00  0.00            
ATOM    721  N   GLY    51      43.270  42.870  32.150  1.00  0.00            
ATOM    722  H   GLY    51      42.840  43.640  32.650  1.00  0.00            
ATOM    723  CA  GLY    51      43.630  41.630  32.830  1.00  0.00            
ATOM    724  HA2 GLY    51      44.710  41.570  32.910  1.00  0.00            
ATOM    725  HA3 GLY    51      43.350  41.630  33.890  1.00  0.00            
ATOM    726  C   GLY    51      43.040  40.360  32.190  1.00  0.00            
ATOM    727  O   GLY    51      42.090  40.350  31.390  1.00  0.00            
ATOM    728  N   ALA    52      43.710  39.260  32.520  1.00  0.00            
ATOM    729  H   ALA    52      44.480  39.350  33.160  1.00  0.00            
ATOM    730  CA  ALA    52      43.200  37.900  32.170  1.00  0.00            
ATOM    731  HA  ALA    52      42.180  37.980  31.780  1.00  0.00            
ATOM    732  CB  ALA    52      43.910  37.350  30.980  1.00  0.00            
ATOM    733  HB1 ALA    52      44.910  37.120  31.350  1.00  0.00            
ATOM    734  HB2 ALA    52      43.580  36.340  30.720  1.00  0.00            
ATOM    735  HB3 ALA    52      43.790  38.030  30.140  1.00  0.00            
ATOM    736  C   ALA    52      43.110  36.900  33.360  1.00  0.00            
ATOM    737  O   ALA    52      44.010  36.830  34.180  1.00  0.00            
ATOM    738  N   VAL    53      42.120  36.010  33.280  1.00  0.00            
ATOM    739  H   VAL    53      41.740  35.980  32.350  1.00  0.00            
ATOM    740  CA  VAL    53      41.540  35.200  34.400  1.00  0.00            
ATOM    741  HA  VAL    53      42.360  35.030  35.110  1.00  0.00            
ATOM    742  CB  VAL    53      40.430  35.900  35.240  1.00  0.00            
ATOM    743  HB  VAL    53      39.690  36.240  34.520  1.00  0.00            
ATOM    744  CG1 VAL    53      39.720  34.900  36.230  1.00  0.00            
ATOM    745 HG11 VAL    53      40.500  34.340  36.760  1.00  0.00            
ATOM    746 HG12 VAL    53      39.240  35.540  36.960  1.00  0.00            
ATOM    747 HG13 VAL    53      39.020  34.270  35.670  1.00  0.00            
ATOM    748  CG2 VAL    53      41.000  37.160  35.920  1.00  0.00            
ATOM    749 HG21 VAL    53      41.560  37.800  35.240  1.00  0.00            
ATOM    750 HG22 VAL    53      40.230  37.770  36.390  1.00  0.00            
ATOM    751 HG23 VAL    53      41.800  36.800  36.580  1.00  0.00            
ATOM    752  C   VAL    53      41.180  33.800  33.990  1.00  0.00            
ATOM    753  O   VAL    53      40.640  33.640  32.960  1.00  0.00            
ATOM    754  N   VAL    54      41.590  32.820  34.780  1.00  0.00            
ATOM    755  H   VAL    54      42.130  33.050  35.600  1.00  0.00            
ATOM    756  CA  VAL    54      41.390  31.370  34.630  1.00  0.00            
ATOM    757  HA  VAL    54      40.970  31.140  33.650  1.00  0.00            
ATOM    758  CB  VAL    54      42.720  30.500  34.830  1.00  0.00            
ATOM    759  HB  VAL    54      43.440  30.970  35.510  1.00  0.00            
ATOM    760  CG1 VAL    54      42.410  29.050  35.270  1.00  0.00            
ATOM    761 HG11 VAL    54      41.560  28.600  34.750  1.00  0.00            
ATOM    762 HG12 VAL    54      43.260  28.410  35.040  1.00  0.00            
ATOM    763 HG13 VAL    54      42.270  28.980  36.350  1.00  0.00            
ATOM    764  CG2 VAL    54      43.320  30.240  33.430  1.00  0.00            
ATOM    765 HG21 VAL    54      42.600  29.560  32.970  1.00  0.00            
ATOM    766 HG22 VAL    54      43.470  31.170  32.870  1.00  0.00            
ATOM    767 HG23 VAL    54      44.300  29.770  33.470  1.00  0.00            
ATOM    768  C   VAL    54      40.280  30.990  35.730  1.00  0.00            
ATOM    769  O   VAL    54      40.470  31.400  36.900  1.00  0.00            
ATOM    770  N   VAL    55      39.320  30.140  35.360  1.00  0.00            
ATOM    771  H   VAL    55      39.290  29.880  34.390  1.00  0.00            
ATOM    772  CA  VAL    55      38.240  29.730  36.280  1.00  0.00            
ATOM    773  HA  VAL    55      38.500  30.060  37.280  1.00  0.00            
ATOM    774  CB  VAL    55      36.910  30.430  35.990  1.00  0.00            
ATOM    775  HB  VAL    55      36.570  30.070  35.010  1.00  0.00            
ATOM    776  CG1 VAL    55      35.860  30.050  37.060  1.00  0.00            
ATOM    777 HG11 VAL    55      34.870  30.460  36.880  1.00  0.00            
ATOM    778 HG12 VAL    55      35.780  28.960  37.110  1.00  0.00            
ATOM    779 HG13 VAL    55      36.120  30.340  38.070  1.00  0.00            
ATOM    780  CG2 VAL    55      36.900  31.960  35.800  1.00  0.00            
ATOM    781 HG21 VAL    55      35.910  32.410  35.790  1.00  0.00            
ATOM    782 HG22 VAL    55      37.390  32.490  36.620  1.00  0.00            
ATOM    783 HG23 VAL    55      37.300  32.170  34.810  1.00  0.00            
ATOM    784  C   VAL    55      38.100  28.230  36.180  1.00  0.00            
ATOM    785  O   VAL    55      38.090  27.680  35.070  1.00  0.00            
ATOM    786  N   ILE    56      37.950  27.510  37.330  1.00  0.00            
ATOM    787  H   ILE    56      38.030  28.000  38.210  1.00  0.00            
ATOM    788  CA  ILE    56      38.030  26.080  37.430  1.00  0.00            
ATOM    789  HA  ILE    56      38.050  25.670  36.420  1.00  0.00            
ATOM    790  CB  ILE    56      39.480  25.620  37.920  1.00  0.00            
ATOM    791  HB  ILE    56      40.170  26.050  37.190  1.00  0.00            
ATOM    792  CG2 ILE    56      39.830  26.160  39.290  1.00  0.00            
ATOM    793 HG21 ILE    56      39.910  27.240  39.250  1.00  0.00            
ATOM    794 HG22 ILE    56      39.140  25.830  40.070  1.00  0.00            
ATOM    795 HG23 ILE    56      40.810  25.820  39.630  1.00  0.00            
ATOM    796  CG1 ILE    56      39.680  24.110  37.920  1.00  0.00            
ATOM    797 HG12 ILE    56      39.190  23.560  38.720  1.00  0.00            
ATOM    798 HG13 ILE    56      39.310  23.780  36.950  1.00  0.00            
ATOM    799  CD1 ILE    56      41.170  23.820  37.980  1.00  0.00            
ATOM    800 HD11 ILE    56      41.590  23.910  38.980  1.00  0.00            
ATOM    801 HD12 ILE    56      41.290  22.780  37.690  1.00  0.00            
ATOM    802 HD13 ILE    56      41.620  24.490  37.250  1.00  0.00            
ATOM    803  C   ILE    56      37.000  25.340  38.330  1.00  0.00            
ATOM    804  O   ILE    56      36.730  25.850  39.420  1.00  0.00            
ATOM    805  N   PRO    57      36.460  24.150  38.000  1.00  0.00            
ATOM    806  CD  PRO    57      36.650  23.430  36.740  1.00  0.00            
ATOM    807  HD2 PRO    57      37.440  22.680  36.810  1.00  0.00            
ATOM    808  HD3 PRO    57      36.770  24.210  36.000  1.00  0.00            
ATOM    809  CG  PRO    57      35.310  22.710  36.630  1.00  0.00            
ATOM    810  HG2 PRO    57      35.470  21.760  36.130  1.00  0.00            
ATOM    811  HG3 PRO    57      34.540  23.330  36.170  1.00  0.00            
ATOM    812  CB  PRO    57      34.910  22.210  37.970  1.00  0.00            
ATOM    813  HB2 PRO    57      35.430  21.250  38.070  1.00  0.00            
ATOM    814  HB3 PRO    57      33.820  22.130  37.950  1.00  0.00            
ATOM    815  CA  PRO    57      35.480  23.330  38.860  1.00  0.00            
ATOM    816  HA  PRO    57      34.650  23.910  39.250  1.00  0.00            
ATOM    817  C   PRO    57      36.130  22.640  40.000  1.00  0.00            
ATOM    818  O   PRO    57      37.360  22.520  40.180  1.00  0.00            
ATOM    819  N   GLY    58      35.270  22.100  40.820  1.00  0.00            
ATOM    820  H   GLY    58      34.300  22.120  40.540  1.00  0.00            
ATOM    821  CA  GLY    58      35.690  20.950  41.750  1.00  0.00            
ATOM    822  HA2 GLY    58      36.730  21.050  42.040  1.00  0.00            
ATOM    823  HA3 GLY    58      35.160  21.050  42.700  1.00  0.00            
ATOM    824  C   GLY    58      35.490  19.500  41.240  1.00  0.00            
ATOM    825  O   GLY    58      35.520  19.240  40.010  1.00  0.00            
ATOM    826  N   PHE    59      35.460  18.460  42.170  1.00  0.00            
ATOM    827  H   PHE    59      35.520  18.670  43.150  1.00  0.00            
ATOM    828  CA  PHE    59      35.440  17.030  41.880  1.00  0.00            
ATOM    829  HA  PHE    59      36.320  16.670  41.330  1.00  0.00            
ATOM    830  CB  PHE    59      35.440  16.220  43.170  1.00  0.00            
ATOM    831  HB2 PHE    59      36.250  16.560  43.820  1.00  0.00            
ATOM    832  HB3 PHE    59      34.560  16.390  43.800  1.00  0.00            
ATOM    833  CG  PHE    59      35.690  14.710  43.050  1.00  0.00            
ATOM    834  CD1 PHE    59      37.000  14.200  42.880  1.00  0.00            
ATOM    835  HD1 PHE    59      37.820  14.860  42.620  1.00  0.00            
ATOM    836  CE1 PHE    59      37.160  12.800  43.000  1.00  0.00            
ATOM    837  HE1 PHE    59      38.160  12.430  42.830  1.00  0.00            
ATOM    838  CZ  PHE    59      36.100  11.900  43.280  1.00  0.00            
ATOM    839  HZ  PHE    59      36.250  10.830  43.340  1.00  0.00            
ATOM    840  CE2 PHE    59      34.840  12.430  43.490  1.00  0.00            
ATOM    841  HE2 PHE    59      34.060  11.840  43.940  1.00  0.00            
ATOM    842  CD2 PHE    59      34.610  13.820  43.330  1.00  0.00            
ATOM    843  HD2 PHE    59      33.660  14.220  43.650  1.00  0.00            
ATOM    844  C   PHE    59      34.230  16.600  40.980  1.00  0.00            
ATOM    845  O   PHE    59      33.140  17.050  41.400  1.00  0.00            
ATOM    846  N   VAL    60      34.460  15.850  39.940  1.00  0.00            
ATOM    847  H   VAL    60      35.420  15.680  39.680  1.00  0.00            
ATOM    848  CA  VAL    60      33.430  15.190  39.120  1.00  0.00            
ATOM    849  HA  VAL    60      33.920  14.840  38.200  1.00  0.00            
ATOM    850  CB  VAL    60      32.960  13.860  39.680  1.00  0.00            
ATOM    851  HB  VAL    60      32.440  13.370  38.850  1.00  0.00            
ATOM    852  CG1 VAL    60      34.160  13.020  39.960  1.00  0.00            
ATOM    853 HG11 VAL    60      33.830  11.990  39.870  1.00  0.00            
ATOM    854 HG12 VAL    60      34.960  13.200  39.240  1.00  0.00            
ATOM    855 HG13 VAL    60      34.690  13.320  40.860  1.00  0.00            
ATOM    856  CG2 VAL    60      32.030  13.840  40.900  1.00  0.00            
ATOM    857 HG21 VAL    60      31.050  14.280  40.690  1.00  0.00            
ATOM    858 HG22 VAL    60      31.750  12.840  41.250  1.00  0.00            
ATOM    859 HG23 VAL    60      32.460  14.400  41.730  1.00  0.00            
ATOM    860  C   VAL    60      32.380  16.160  38.490  1.00  0.00            
ATOM    861  O   VAL    60      31.180  15.820  38.380  1.00  0.00            
ATOM    862  N   SER    61      32.810  17.330  38.040  1.00  0.00            
ATOM    863  H   SER    61      33.770  17.580  38.210  1.00  0.00            
ATOM    864  CA  SER    61      31.990  18.390  37.470  1.00  0.00            
ATOM    865  HA  SER    61      30.980  18.100  37.190  1.00  0.00            
ATOM    866  CB  SER    61      31.900  19.540  38.510  1.00  0.00            
ATOM    867  HB2 SER    61      32.870  19.620  39.000  1.00  0.00            
ATOM    868  HB3 SER    61      31.660  20.480  38.010  1.00  0.00            
ATOM    869  OG  SER    61      30.940  19.180  39.500  1.00  0.00            
ATOM    870  HG  SER    61      30.170  19.730  39.350  1.00  0.00            
ATOM    871  C   SER    61      32.620  18.960  36.210  1.00  0.00            
ATOM    872  O   SER    61      33.800  18.880  36.020  1.00  0.00            
ATOM    873  N   ALA    62      31.780  19.560  35.330  1.00  0.00            
ATOM    874  H   ALA    62      30.800  19.550  35.570  1.00  0.00            
ATOM    875  CA  ALA    62      32.130  20.320  34.090  1.00  0.00            
ATOM    876  HA  ALA    62      33.040  19.870  33.700  1.00  0.00            
ATOM    877  CB  ALA    62      30.950  20.080  33.100  1.00  0.00            
ATOM    878  HB1 ALA    62      31.200  20.680  32.230  1.00  0.00            
ATOM    879  HB2 ALA    62      30.950  19.000  32.920  1.00  0.00            
ATOM    880  HB3 ALA    62      30.030  20.410  33.600  1.00  0.00            
ATOM    881  C   ALA    62      32.510  21.810  34.330  1.00  0.00            
ATOM    882  O   ALA    62      32.210  22.460  35.310  1.00  0.00            
ATOM    883  N   GLU    63      33.090  22.380  33.300  1.00  0.00            
ATOM    884  H   GLU    63      33.480  21.820  32.560  1.00  0.00            
ATOM    885  CA  GLU    63      33.040  23.840  33.050  1.00  0.00            
ATOM    886  HA  GLU    63      33.800  24.300  33.690  1.00  0.00            
ATOM    887  CB  GLU    63      33.500  23.960  31.590  1.00  0.00            
ATOM    888  HB2 GLU    63      34.380  23.340  31.430  1.00  0.00            
ATOM    889  HB3 GLU    63      32.810  23.510  30.870  1.00  0.00            
ATOM    890  CG  GLU    63      33.760  25.400  31.050  1.00  0.00            
ATOM    891  HG2 GLU    63      32.910  26.010  31.330  1.00  0.00            
ATOM    892  HG3 GLU    63      34.650  25.790  31.550  1.00  0.00            
ATOM    893  CD  GLU    63      33.860  25.480  29.480  1.00  0.00            
ATOM    894  OE1 GLU    63      33.860  26.600  28.970  1.00  0.00            
ATOM    895  OE2 GLU    63      33.980  24.430  28.830  1.00  0.00            
ATOM    896  C   GLU    63      31.720  24.460  33.240  1.00  0.00            
ATOM    897  O   GLU    63      31.640  25.530  33.890  1.00  0.00            
ATOM    898  N   SER    64      30.590  23.820  32.840  1.00  0.00            
ATOM    899  H   SER    64      30.700  22.970  32.310  1.00  0.00            
ATOM    900  CA  SER    64      29.230  24.320  33.080  1.00  0.00            
ATOM    901  HA  SER    64      29.230  25.280  32.570  1.00  0.00            
ATOM    902  CB  SER    64      28.170  23.410  32.430  1.00  0.00            
ATOM    903  HB2 SER    64      27.140  23.740  32.560  1.00  0.00            
ATOM    904  HB3 SER    64      28.370  23.380  31.360  1.00  0.00            
ATOM    905  OG  SER    64      28.290  22.140  33.080  1.00  0.00            
ATOM    906  HG  SER    64      27.880  21.420  32.590  1.00  0.00            
ATOM    907  C   SER    64      28.990  24.530  34.600  1.00  0.00            
ATOM    908  O   SER    64      28.120  25.340  34.890  1.00  0.00            
ATOM    909  N   SER    65      29.820  24.130  35.630  1.00  0.00            
ATOM    910  H   SER    65      30.530  23.430  35.480  1.00  0.00            
ATOM    911  CA  SER    65      29.510  24.450  37.050  1.00  0.00            
ATOM    912  HA  SER    65      28.430  24.530  37.170  1.00  0.00            
ATOM    913  CB  SER    65      30.110  23.370  37.970  1.00  0.00            
ATOM    914  HB2 SER    65      29.740  23.420  38.990  1.00  0.00            
ATOM    915  HB3 SER    65      29.830  22.380  37.620  1.00  0.00            
ATOM    916  OG  SER    65      31.550  23.410  37.950  1.00  0.00            
ATOM    917  HG  SER    65      31.850  23.290  37.050  1.00  0.00            
ATOM    918  C   SER    65      30.090  25.840  37.490  1.00  0.00            
ATOM    919  O   SER    65      29.740  26.410  38.510  1.00  0.00            
ATOM    920  N   ILE    66      30.980  26.410  36.650  1.00  0.00            
ATOM    921  H   ILE    66      31.220  25.800  35.880  1.00  0.00            
ATOM    922  CA  ILE    66      31.810  27.630  36.730  1.00  0.00            
ATOM    923  HA  ILE    66      31.260  28.120  37.540  1.00  0.00            
ATOM    924  CB  ILE    66      33.230  27.310  37.210  1.00  0.00            
ATOM    925  HB  ILE    66      33.760  28.220  37.460  1.00  0.00            
ATOM    926  CG2 ILE    66      33.190  26.550  38.580  1.00  0.00            
ATOM    927 HG21 ILE    66      34.170  26.380  39.040  1.00  0.00            
ATOM    928 HG22 ILE    66      32.510  27.090  39.230  1.00  0.00            
ATOM    929 HG23 ILE    66      32.810  25.560  38.320  1.00  0.00            
ATOM    930  CG1 ILE    66      34.150  26.550  36.220  1.00  0.00            
ATOM    931 HG12 ILE    66      35.080  26.180  36.660  1.00  0.00            
ATOM    932 HG13 ILE    66      33.770  25.560  35.950  1.00  0.00            
ATOM    933  CD1 ILE    66      34.390  27.230  34.830  1.00  0.00            
ATOM    934 HD11 ILE    66      33.490  27.390  34.240  1.00  0.00            
ATOM    935 HD12 ILE    66      34.930  28.150  35.030  1.00  0.00            
ATOM    936 HD13 ILE    66      35.000  26.570  34.220  1.00  0.00            
ATOM    937  C   ILE    66      31.650  28.600  35.520  1.00  0.00            
ATOM    938  O   ILE    66      32.100  29.710  35.540  1.00  0.00            
ATOM    939  N   ASP    67      30.930  28.220  34.430  1.00  0.00            
ATOM    940  H   ASP    67      30.820  27.230  34.250  1.00  0.00            
ATOM    941  CA  ASP    67      30.660  29.100  33.210  1.00  0.00            
ATOM    942  HA  ASP    67      31.600  29.240  32.660  1.00  0.00            
ATOM    943  CB  ASP    67      29.740  28.360  32.200  1.00  0.00            
ATOM    944  HB2 ASP    67      29.710  29.060  31.360  1.00  0.00            
ATOM    945  HB3 ASP    67      30.190  27.440  31.800  1.00  0.00            
ATOM    946  CG  ASP    67      28.290  28.060  32.620  1.00  0.00            
ATOM    947  OD1 ASP    67      28.030  28.060  33.800  1.00  0.00            
ATOM    948  OD2 ASP    67      27.370  27.970  31.770  1.00  0.00            
ATOM    949  C   ASP    67      30.030  30.470  33.570  1.00  0.00            
ATOM    950  O   ASP    67      30.140  31.440  32.760  1.00  0.00            
ATOM    951  N   TRP    68      29.350  30.590  34.720  1.00  0.00            
ATOM    952  H   TRP    68      29.150  29.700  35.160  1.00  0.00            
ATOM    953  CA  TRP    68      28.780  31.910  35.120  1.00  0.00            
ATOM    954  HA  TRP    68      28.080  32.280  34.360  1.00  0.00            
ATOM    955  CB  TRP    68      27.900  31.720  36.370  1.00  0.00            
ATOM    956  HB2 TRP    68      27.080  31.020  36.180  1.00  0.00            
ATOM    957  HB3 TRP    68      28.620  31.440  37.150  1.00  0.00            
ATOM    958  CG  TRP    68      27.230  32.940  36.840  1.00  0.00            
ATOM    959  CD1 TRP    68      25.990  33.340  36.530  1.00  0.00            
ATOM    960  HD1 TRP    68      25.390  32.690  35.900  1.00  0.00            
ATOM    961  NE1 TRP    68      25.650  34.520  37.120  1.00  0.00            
ATOM    962  HE1 TRP    68      24.840  35.050  36.830  1.00  0.00            
ATOM    963  CE2 TRP    68      26.640  34.930  37.880  1.00  0.00            
ATOM    964  CZ2 TRP    68      26.740  36.070  38.690  1.00  0.00            
ATOM    965  HZ2 TRP    68      25.990  36.850  38.690  1.00  0.00            
ATOM    966  CH2 TRP    68      27.770  36.140  39.640  1.00  0.00            
ATOM    967  HH2 TRP    68      27.830  36.990  40.300  1.00  0.00            
ATOM    968  CZ3 TRP    68      28.720  35.100  39.610  1.00  0.00            
ATOM    969  HZ3 TRP    68      29.590  35.050  40.240  1.00  0.00            
ATOM    970  CE3 TRP    68      28.690  34.080  38.650  1.00  0.00            
ATOM    971  HE3 TRP    68      29.490  33.350  38.620  1.00  0.00            
ATOM    972  CD2 TRP    68      27.600  33.910  37.800  1.00  0.00            
ATOM    973  C   TRP    68      29.800  32.990  35.340  1.00  0.00            
ATOM    974  O   TRP    68      29.670  34.120  34.910  1.00  0.00            
ATOM    975  N   TRP    69      30.910  32.600  35.970  1.00  0.00            
ATOM    976  H   TRP    69      31.050  31.600  35.980  1.00  0.00            
ATOM    977  CA  TRP    69      32.040  33.520  36.300  1.00  0.00            
ATOM    978  HA  TRP    69      31.670  34.480  36.670  1.00  0.00            
ATOM    979  CB  TRP    69      32.930  32.830  37.230  1.00  0.00            
ATOM    980  HB2 TRP    69      33.170  31.840  36.830  1.00  0.00            
ATOM    981  HB3 TRP    69      33.920  33.260  37.100  1.00  0.00            
ATOM    982  CG  TRP    69      32.470  32.920  38.670  1.00  0.00            
ATOM    983  CD1 TRP    69      31.800  31.930  39.320  1.00  0.00            
ATOM    984  HD1 TRP    69      31.480  31.000  38.870  1.00  0.00            
ATOM    985  NE1 TRP    69      31.580  32.310  40.680  1.00  0.00            
ATOM    986  HE1 TRP    69      31.070  31.720  41.320  1.00  0.00            
ATOM    987  CE2 TRP    69      32.220  33.490  40.940  1.00  0.00            
ATOM    988  CZ2 TRP    69      32.180  34.270  42.090  1.00  0.00            
ATOM    989  HZ2 TRP    69      31.710  34.040  43.030  1.00  0.00            
ATOM    990  CH2 TRP    69      32.810  35.560  42.020  1.00  0.00            
ATOM    991  HH2 TRP    69      32.840  36.220  42.870  1.00  0.00            
ATOM    992  CZ3 TRP    69      33.410  35.990  40.800  1.00  0.00            
ATOM    993  HZ3 TRP    69      33.780  37.000  40.700  1.00  0.00            
ATOM    994  CE3 TRP    69      33.230  35.290  39.630  1.00  0.00            
ATOM    995  HE3 TRP    69      33.650  35.720  38.730  1.00  0.00            
ATOM    996  CD2 TRP    69      32.740  33.970  39.650  1.00  0.00            
ATOM    997  C   TRP    69      32.760  34.020  35.040  1.00  0.00            
ATOM    998  O   TRP    69      33.250  35.150  34.990  1.00  0.00            
ATOM    999  N   GLY    70      32.510  33.340  33.870  1.00  0.00            
ATOM   1000  H   GLY    70      31.910  32.540  33.860  1.00  0.00            
ATOM   1001  CA  GLY    70      32.920  33.750  32.520  1.00  0.00            
ATOM   1002  HA2 GLY    70      33.960  34.010  32.690  1.00  0.00            
ATOM   1003  HA3 GLY    70      33.000  32.950  31.780  1.00  0.00            
ATOM   1004  C   GLY    70      32.380  35.030  31.960  1.00  0.00            
ATOM   1005  O   GLY    70      33.000  36.060  32.070  1.00  0.00            
ATOM   1006  N   PRO    71      31.150  35.050  31.340  1.00  0.00            
ATOM   1007  CD  PRO    71      30.290  33.920  30.900  1.00  0.00            
ATOM   1008  HD2 PRO    71      29.700  33.640  31.770  1.00  0.00            
ATOM   1009  HD3 PRO    71      30.790  33.000  30.600  1.00  0.00            
ATOM   1010  CG  PRO    71      29.420  34.570  29.750  1.00  0.00            
ATOM   1011  HG2 PRO    71      28.540  33.930  29.750  1.00  0.00            
ATOM   1012  HG3 PRO    71      30.030  34.600  28.850  1.00  0.00            
ATOM   1013  CB  PRO    71      29.210  36.010  30.350  1.00  0.00            
ATOM   1014  HB2 PRO    71      28.560  35.960  31.220  1.00  0.00            
ATOM   1015  HB3 PRO    71      28.760  36.660  29.590  1.00  0.00            
ATOM   1016  CA  PRO    71      30.570  36.310  30.820  1.00  0.00            
ATOM   1017  HA  PRO    71      31.160  36.680  29.990  1.00  0.00            
ATOM   1018  C   PRO    71      30.590  37.460  31.890  1.00  0.00            
ATOM   1019  O   PRO    71      30.850  38.620  31.540  1.00  0.00            
ATOM   1020  N   LYS    72      30.260  37.100  33.150  1.00  0.00            
ATOM   1021  H   LYS    72      30.040  36.130  33.310  1.00  0.00            
ATOM   1022  CA  LYS    72      30.130  38.020  34.370  1.00  0.00            
ATOM   1023  HA  LYS    72      29.280  38.670  34.170  1.00  0.00            
ATOM   1024  CB  LYS    72      29.960  37.120  35.620  1.00  0.00            
ATOM   1025  HB2 LYS    72      28.970  36.680  35.550  1.00  0.00            
ATOM   1026  HB3 LYS    72      30.740  36.360  35.570  1.00  0.00            
ATOM   1027  CG  LYS    72      30.020  37.920  36.960  1.00  0.00            
ATOM   1028  HG2 LYS    72      29.870  37.240  37.800  1.00  0.00            
ATOM   1029  HG3 LYS    72      31.040  38.280  37.050  1.00  0.00            
ATOM   1030  CD  LYS    72      29.080  39.130  37.170  1.00  0.00            
ATOM   1031  HD2 LYS    72      29.140  39.330  38.240  1.00  0.00            
ATOM   1032  HD3 LYS    72      29.420  39.980  36.590  1.00  0.00            
ATOM   1033  CE  LYS    72      27.660  38.780  36.750  1.00  0.00            
ATOM   1034  HE2 LYS    72      27.660  38.920  35.670  1.00  0.00            
ATOM   1035  HE3 LYS    72      27.500  37.720  36.920  1.00  0.00            
ATOM   1036  NZ  LYS    72      26.700  39.670  37.390  1.00  0.00            
ATOM   1037  HZ1 LYS    72      26.590  39.540  38.380  1.00  0.00            
ATOM   1038  HZ2 LYS    72      27.040  40.620  37.350  1.00  0.00            
ATOM   1039  HZ3 LYS    72      25.850  39.810  36.850  1.00  0.00            
ATOM   1040  C   LYS    72      31.410  38.890  34.450  1.00  0.00            
ATOM   1041  O   LYS    72      31.250  40.100  34.540  1.00  0.00            
ATOM   1042  N   LEU    73      32.600  38.250  34.460  1.00  0.00            
ATOM   1043  H   LEU    73      32.660  37.260  34.280  1.00  0.00            
ATOM   1044  CA  LEU    73      33.840  39.050  34.600  1.00  0.00            
ATOM   1045  HA  LEU    73      33.550  39.880  35.240  1.00  0.00            
ATOM   1046  CB  LEU    73      34.930  38.190  35.290  1.00  0.00            
ATOM   1047  HB2 LEU    73      34.490  37.830  36.220  1.00  0.00            
ATOM   1048  HB3 LEU    73      35.020  37.280  34.690  1.00  0.00            
ATOM   1049  CG  LEU    73      36.330  38.830  35.570  1.00  0.00            
ATOM   1050  HG  LEU    73      36.780  39.210  34.660  1.00  0.00            
ATOM   1051  CD1 LEU    73      36.110  39.900  36.630  1.00  0.00            
ATOM   1052 HD11 LEU    73      35.370  39.540  37.350  1.00  0.00            
ATOM   1053 HD12 LEU    73      37.050  40.220  37.090  1.00  0.00            
ATOM   1054 HD13 LEU    73      35.710  40.810  36.200  1.00  0.00            
ATOM   1055  CD2 LEU    73      37.290  37.810  36.060  1.00  0.00            
ATOM   1056 HD21 LEU    73      37.480  37.090  35.260  1.00  0.00            
ATOM   1057 HD22 LEU    73      38.280  38.250  36.220  1.00  0.00            
ATOM   1058 HD23 LEU    73      36.880  37.380  36.970  1.00  0.00            
ATOM   1059  C   LEU    73      34.170  39.760  33.230  1.00  0.00            
ATOM   1060  O   LEU    73      34.580  40.930  33.290  1.00  0.00            
ATOM   1061  N   ALA    74      33.970  39.130  32.040  1.00  0.00            
ATOM   1062  H   ALA    74      33.500  38.240  32.020  1.00  0.00            
ATOM   1063  CA  ALA    74      34.150  39.650  30.730  1.00  0.00            
ATOM   1064  HA  ALA    74      35.190  39.980  30.670  1.00  0.00            
ATOM   1065  CB  ALA    74      34.030  38.550  29.670  1.00  0.00            
ATOM   1066  HB1 ALA    74      34.150  38.950  28.660  1.00  0.00            
ATOM   1067  HB2 ALA    74      34.740  37.740  29.830  1.00  0.00            
ATOM   1068  HB3 ALA    74      33.050  38.090  29.650  1.00  0.00            
ATOM   1069  C   ALA    74      33.320  40.910  30.520  1.00  0.00            
ATOM   1070  O   ALA    74      33.830  41.910  29.970  1.00  0.00            
ATOM   1071  N   SER    75      32.110  41.040  30.970  1.00  0.00            
ATOM   1072  H   SER    75      31.740  40.230  31.450  1.00  0.00            
ATOM   1073  CA  SER    75      31.170  42.200  30.820  1.00  0.00            
ATOM   1074  HA  SER    75      31.340  42.410  29.760  1.00  0.00            
ATOM   1075  CB  SER    75      29.700  41.730  31.190  1.00  0.00            
ATOM   1076  HB2 SER    75      29.050  42.580  30.960  1.00  0.00            
ATOM   1077  HB3 SER    75      29.490  40.800  30.660  1.00  0.00            
ATOM   1078  OG  SER    75      29.550  41.410  32.640  1.00  0.00            
ATOM   1079  HG  SER    75      29.630  40.450  32.630  1.00  0.00            
ATOM   1080  C   SER    75      31.590  43.480  31.570  1.00  0.00            
ATOM   1081  O   SER    75      31.120  44.520  31.100  1.00  0.00            
ATOM   1082  N   TYR    76      32.560  43.410  32.510  1.00  0.00            
ATOM   1083  H   TYR    76      32.850  42.530  32.910  1.00  0.00            
ATOM   1084  CA  TYR    76      33.140  44.610  33.100  1.00  0.00            
ATOM   1085  HA  TYR    76      32.540  45.500  32.910  1.00  0.00            
ATOM   1086  CB  TYR    76      33.330  44.530  34.600  1.00  0.00            
ATOM   1087  HB2 TYR    76      33.760  43.560  34.880  1.00  0.00            
ATOM   1088  HB3 TYR    76      33.950  45.340  34.960  1.00  0.00            
ATOM   1089  CG  TYR    76      32.030  44.600  35.330  1.00  0.00            
ATOM   1090  CD1 TYR    76      31.240  43.480  35.680  1.00  0.00            
ATOM   1091  HD1 TYR    76      31.690  42.540  35.380  1.00  0.00            
ATOM   1092  CE1 TYR    76      30.070  43.600  36.470  1.00  0.00            
ATOM   1093  HE1 TYR    76      29.490  42.710  36.650  1.00  0.00            
ATOM   1094  CZ  TYR    76      29.560  44.970  36.600  1.00  0.00            
ATOM   1095  OH  TYR    76      28.300  45.030  37.090  1.00  0.00            
ATOM   1096  HH  TYR    76      28.100  45.960  36.960  1.00  0.00            
ATOM   1097  CE2 TYR    76      30.280  46.080  36.170  1.00  0.00            
ATOM   1098  HE2 TYR    76      29.930  47.070  36.410  1.00  0.00            
ATOM   1099  CD2 TYR    76      31.540  45.890  35.630  1.00  0.00            
ATOM   1100  HD2 TYR    76      32.140  46.750  35.370  1.00  0.00            
ATOM   1101  C   TYR    76      34.520  44.970  32.430  1.00  0.00            
ATOM   1102  O   TYR    76      35.110  46.060  32.660  1.00  0.00            
ATOM   1103  N   GLY    77      35.090  44.150  31.560  1.00  0.00            
ATOM   1104  H   GLY    77      34.530  43.340  31.350  1.00  0.00            
ATOM   1105  CA  GLY    77      36.310  44.270  30.810  1.00  0.00            
ATOM   1106  HA2 GLY    77      36.190  43.750  29.860  1.00  0.00            
ATOM   1107  HA3 GLY    77      36.480  45.300  30.480  1.00  0.00            
ATOM   1108  C   GLY    77      37.600  43.660  31.410  1.00  0.00            
ATOM   1109  O   GLY    77      38.450  44.400  31.950  1.00  0.00            
ATOM   1110  N   PHE    78      37.680  42.340  31.240  1.00  0.00            
ATOM   1111  H   PHE    78      36.910  41.960  30.710  1.00  0.00            
ATOM   1112  CA  PHE    78      38.880  41.540  31.320  1.00  0.00            
ATOM   1113  HA  PHE    78      39.750  42.140  31.080  1.00  0.00            
ATOM   1114  CB  PHE    78      39.070  40.960  32.780  1.00  0.00            
ATOM   1115  HB2 PHE    78      38.300  40.210  32.980  1.00  0.00            
ATOM   1116  HB3 PHE    78      39.980  40.360  32.800  1.00  0.00            
ATOM   1117  CG  PHE    78      39.110  41.930  33.890  1.00  0.00            
ATOM   1118  CD1 PHE    78      40.280  42.630  34.370  1.00  0.00            
ATOM   1119  HD1 PHE    78      41.230  42.440  33.870  1.00  0.00            
ATOM   1120  CE1 PHE    78      40.080  43.670  35.260  1.00  0.00            
ATOM   1121  HE1 PHE    78      40.920  44.300  35.510  1.00  0.00            
ATOM   1122  CZ  PHE    78      38.840  43.940  35.820  1.00  0.00            
ATOM   1123  HZ  PHE    78      38.750  44.760  36.520  1.00  0.00            
ATOM   1124  CE2 PHE    78      37.700  43.180  35.370  1.00  0.00            
ATOM   1125  HE2 PHE    78      36.770  43.430  35.850  1.00  0.00            
ATOM   1126  CD2 PHE    78      37.880  42.240  34.430  1.00  0.00            
ATOM   1127  HD2 PHE    78      36.940  41.790  34.120  1.00  0.00            
ATOM   1128  C   PHE    78      38.710  40.300  30.310  1.00  0.00            
ATOM   1129  O   PHE    78      37.600  39.990  29.960  1.00  0.00            
ATOM   1130  N   VAL    79      39.710  39.560  29.980  1.00  0.00            
ATOM   1131  H   VAL    79      40.650  39.880  30.180  1.00  0.00            
ATOM   1132  CA  VAL    79      39.690  38.330  29.190  1.00  0.00            
ATOM   1133  HA  VAL    79      38.840  38.330  28.510  1.00  0.00            
ATOM   1134  CB  VAL    79      40.920  38.250  28.200  1.00  0.00            
ATOM   1135  HB  VAL    79      41.860  38.050  28.720  1.00  0.00            
ATOM   1136  CG1 VAL    79      40.740  37.110  27.240  1.00  0.00            
ATOM   1137 HG11 VAL    79      40.380  36.210  27.730  1.00  0.00            
ATOM   1138 HG12 VAL    79      40.130  37.480  26.410  1.00  0.00            
ATOM   1139 HG13 VAL    79      41.730  36.830  26.880  1.00  0.00            
ATOM   1140  CG2 VAL    79      41.120  39.520  27.380  1.00  0.00            
ATOM   1141 HG21 VAL    79      42.030  39.410  26.790  1.00  0.00            
ATOM   1142 HG22 VAL    79      40.250  39.800  26.790  1.00  0.00            
ATOM   1143 HG23 VAL    79      41.230  40.400  28.020  1.00  0.00            
ATOM   1144  C   VAL    79      39.660  37.050  30.080  1.00  0.00            
ATOM   1145  O   VAL    79      40.650  36.700  30.720  1.00  0.00            
ATOM   1146  N   VAL    80      38.540  36.350  30.010  1.00  0.00            
ATOM   1147  H   VAL    80      37.810  36.630  29.360  1.00  0.00            
ATOM   1148  CA  VAL    80      38.220  35.340  31.060  1.00  0.00            
ATOM   1149  HA  VAL    80      38.990  35.310  31.830  1.00  0.00            
ATOM   1150  CB  VAL    80      36.970  35.710  31.860  1.00  0.00            
ATOM   1151  HB  VAL    80      36.060  35.560  31.280  1.00  0.00            
ATOM   1152  CG1 VAL    80      36.880  34.840  33.120  1.00  0.00            
ATOM   1153 HG11 VAL    80      37.790  34.940  33.710  1.00  0.00            
ATOM   1154 HG12 VAL    80      36.140  35.200  33.830  1.00  0.00            
ATOM   1155 HG13 VAL    80      36.820  33.780  32.870  1.00  0.00            
ATOM   1156  CG2 VAL    80      37.000  37.200  32.220  1.00  0.00            
ATOM   1157 HG21 VAL    80      36.950  37.850  31.350  1.00  0.00            
ATOM   1158 HG22 VAL    80      36.060  37.290  32.760  1.00  0.00            
ATOM   1159 HG23 VAL    80      37.780  37.480  32.930  1.00  0.00            
ATOM   1160  C   VAL    80      38.120  33.900  30.440  1.00  0.00            
ATOM   1161  O   VAL    80      37.520  33.740  29.390  1.00  0.00            
ATOM   1162  N   MET    81      38.720  32.860  31.100  1.00  0.00            
ATOM   1163  H   MET    81      39.200  33.120  31.950  1.00  0.00            
ATOM   1164  CA  MET    81      38.810  31.480  30.560  1.00  0.00            
ATOM   1165  HA  MET    81      38.010  31.540  29.820  1.00  0.00            
ATOM   1166  CB  MET    81      40.150  31.220  29.840  1.00  0.00            
ATOM   1167  HB2 MET    81      40.280  32.120  29.240  1.00  0.00            
ATOM   1168  HB3 MET    81      40.890  31.030  30.620  1.00  0.00            
ATOM   1169  CG  MET    81      40.050  30.040  28.940  1.00  0.00            
ATOM   1170  HG2 MET    81      39.710  29.220  29.570  1.00  0.00            
ATOM   1171  HG3 MET    81      39.340  30.160  28.130  1.00  0.00            
ATOM   1172  SD  MET    81      41.630  29.420  28.290  1.00  0.00            
ATOM   1173  CE  MET    81      42.590  29.140  29.770  1.00  0.00            
ATOM   1174  HE1 MET    81      43.460  28.490  29.640  1.00  0.00            
ATOM   1175  HE2 MET    81      42.940  30.080  30.170  1.00  0.00            
ATOM   1176  HE3 MET    81      42.050  28.570  30.530  1.00  0.00            
ATOM   1177  C   MET    81      38.270  30.420  31.530  1.00  0.00            
ATOM   1178  O   MET    81      39.000  30.050  32.460  1.00  0.00            
ATOM   1179  N   THR    82      37.020  30.030  31.340  1.00  0.00            
ATOM   1180  H   THR    82      36.620  30.180  30.420  1.00  0.00            
ATOM   1181  CA  THR    82      36.430  28.880  32.120  1.00  0.00            
ATOM   1182  HA  THR    82      36.630  28.860  33.190  1.00  0.00            
ATOM   1183  CB  THR    82      34.890  29.000  31.890  1.00  0.00            
ATOM   1184  HB  THR    82      34.420  28.130  32.350  1.00  0.00            
ATOM   1185  CG2 THR    82      34.290  30.230  32.490  1.00  0.00            
ATOM   1186 HG21 THR    82      34.670  31.190  32.150  1.00  0.00            
ATOM   1187 HG22 THR    82      33.250  30.220  32.160  1.00  0.00            
ATOM   1188 HG23 THR    82      34.310  30.180  33.580  1.00  0.00            
ATOM   1189  OG1 THR    82      34.640  29.070  30.520  1.00  0.00            
ATOM   1190  HG1 THR    82      34.900  28.230  30.130  1.00  0.00            
ATOM   1191  C   THR    82      36.910  27.530  31.530  1.00  0.00            
ATOM   1192  O   THR    82      36.700  27.350  30.350  1.00  0.00            
ATOM   1193  N   ILE    83      37.650  26.790  32.260  1.00  0.00            
ATOM   1194  H   ILE    83      37.900  27.090  33.190  1.00  0.00            
ATOM   1195  CA  ILE    83      38.220  25.530  31.820  1.00  0.00            
ATOM   1196  HA  ILE    83      38.250  25.510  30.730  1.00  0.00            
ATOM   1197  CB  ILE    83      39.760  25.590  32.140  1.00  0.00            
ATOM   1198  HB  ILE    83      40.250  24.880  31.470  1.00  0.00            
ATOM   1199  CG2 ILE    83      40.550  26.860  31.820  1.00  0.00            
ATOM   1200 HG21 ILE    83      41.610  26.920  32.060  1.00  0.00            
ATOM   1201 HG22 ILE    83      40.470  27.210  30.790  1.00  0.00            
ATOM   1202 HG23 ILE    83      40.090  27.670  32.380  1.00  0.00            
ATOM   1203  CG1 ILE    83      40.180  25.060  33.570  1.00  0.00            
ATOM   1204 HG12 ILE    83      40.180  25.880  34.280  1.00  0.00            
ATOM   1205 HG13 ILE    83      39.420  24.350  33.900  1.00  0.00            
ATOM   1206  CD1 ILE    83      41.540  24.400  33.570  1.00  0.00            
ATOM   1207 HD11 ILE    83      41.510  23.540  32.900  1.00  0.00            
ATOM   1208 HD12 ILE    83      42.350  25.020  33.190  1.00  0.00            
ATOM   1209 HD13 ILE    83      41.810  24.020  34.560  1.00  0.00            
ATOM   1210  C   ILE    83      37.490  24.260  32.250  1.00  0.00            
ATOM   1211  O   ILE    83      36.820  24.300  33.360  1.00  0.00            
ATOM   1212  N   ASP    84      37.640  23.130  31.570  1.00  0.00            
ATOM   1213  H   ASP    84      38.140  23.260  30.700  1.00  0.00            
ATOM   1214  CA  ASP    84      37.490  21.700  31.970  1.00  0.00            
ATOM   1215  HA  ASP    84      36.680  21.670  32.700  1.00  0.00            
ATOM   1216  CB  ASP    84      36.950  20.940  30.690  1.00  0.00            
ATOM   1217  HB2 ASP    84      37.240  21.420  29.750  1.00  0.00            
ATOM   1218  HB3 ASP    84      37.410  19.950  30.640  1.00  0.00            
ATOM   1219  CG  ASP    84      35.460  20.680  30.760  1.00  0.00            
ATOM   1220  OD1 ASP    84      34.830  20.690  31.850  1.00  0.00            
ATOM   1221  OD2 ASP    84      34.850  20.480  29.700  1.00  0.00            
ATOM   1222  C   ASP    84      38.810  21.140  32.590  1.00  0.00            
ATOM   1223  O   ASP    84      39.890  21.700  32.320  1.00  0.00            
ATOM   1224  N   THR    85      38.730  20.000  33.300  1.00  0.00            
ATOM   1225  H   THR    85      37.800  19.650  33.510  1.00  0.00            
ATOM   1226  CA  THR    85      39.950  19.330  33.910  1.00  0.00            
ATOM   1227  HA  THR    85      40.800  19.990  33.750  1.00  0.00            
ATOM   1228  CB  THR    85      39.870  19.140  35.420  1.00  0.00            
ATOM   1229  HB  THR    85      40.800  18.640  35.720  1.00  0.00            
ATOM   1230  CG2 THR    85      39.750  20.470  36.120  1.00  0.00            
ATOM   1231 HG21 THR    85      39.670  20.380  37.200  1.00  0.00            
ATOM   1232 HG22 THR    85      40.640  21.050  35.860  1.00  0.00            
ATOM   1233 HG23 THR    85      38.790  20.950  35.950  1.00  0.00            
ATOM   1234  OG1 THR    85      38.820  18.330  35.780  1.00  0.00            
ATOM   1235  HG1 THR    85      39.120  17.420  35.780  1.00  0.00            
ATOM   1236  C   THR    85      40.210  18.020  33.190  1.00  0.00            
ATOM   1237  O   THR    85      39.310  17.330  32.720  1.00  0.00            
ATOM   1238  N   ASN    86      41.500  17.620  33.110  1.00  0.00            
ATOM   1239  H   ASN    86      42.230  18.080  33.640  1.00  0.00            
ATOM   1240  CA  ASN    86      41.840  16.420  32.380  1.00  0.00            
ATOM   1241  HA  ASN    86      41.550  16.510  31.340  1.00  0.00            
ATOM   1242  CB  ASN    86      43.340  16.230  32.500  1.00  0.00            
ATOM   1243  HB2 ASN    86      43.520  16.260  33.580  1.00  0.00            
ATOM   1244  HB3 ASN    86      43.530  15.230  32.090  1.00  0.00            
ATOM   1245  CG  ASN    86      44.170  17.300  31.840  1.00  0.00            
ATOM   1246  OD1 ASN    86      45.010  17.910  32.430  1.00  0.00            
ATOM   1247  ND2 ASN    86      43.910  17.500  30.550  1.00  0.00            
ATOM   1248 HD21 ASN    86      44.560  18.050  29.990  1.00  0.00            
ATOM   1249 HD22 ASN    86      43.230  16.930  30.070  1.00  0.00            
ATOM   1250  C   ASN    86      41.020  15.150  32.760  1.00  0.00            
ATOM   1251  O   ASN    86      40.680  14.350  31.890  1.00  0.00            
ATOM   1252  N   THR    87      40.580  15.090  33.990  1.00  0.00            
ATOM   1253  H   THR    87      40.920  15.740  34.680  1.00  0.00            
ATOM   1254  CA  THR    87      39.650  14.070  34.470  1.00  0.00            
ATOM   1255  HA  THR    87      39.030  13.700  33.650  1.00  0.00            
ATOM   1256  CB  THR    87      40.490  12.860  35.020  1.00  0.00            
ATOM   1257  HB  THR    87      39.710  12.110  35.120  1.00  0.00            
ATOM   1258  CG2 THR    87      41.590  12.300  34.170  1.00  0.00            
ATOM   1259 HG21 THR    87      41.220  11.870  33.240  1.00  0.00            
ATOM   1260 HG22 THR    87      42.340  13.080  33.990  1.00  0.00            
ATOM   1261 HG23 THR    87      41.970  11.450  34.740  1.00  0.00            
ATOM   1262  OG1 THR    87      40.980  13.030  36.320  1.00  0.00            
ATOM   1263  HG1 THR    87      41.680  13.670  36.170  1.00  0.00            
ATOM   1264  C   THR    87      38.800  14.650  35.550  1.00  0.00            
ATOM   1265  O   THR    87      39.160  15.650  36.270  1.00  0.00            
ATOM   1266  N   GLY    88      37.580  14.130  35.710  1.00  0.00            
ATOM   1267  H   GLY    88      37.240  13.600  34.920  1.00  0.00            
ATOM   1268  CA  GLY    88      36.690  14.490  36.830  1.00  0.00            
ATOM   1269  HA2 GLY    88      36.450  15.540  36.670  1.00  0.00            
ATOM   1270  HA3 GLY    88      35.750  13.930  36.870  1.00  0.00            
ATOM   1271  C   GLY    88      37.370  14.320  38.220  1.00  0.00            
ATOM   1272  O   GLY    88      37.030  15.060  39.120  1.00  0.00            
ATOM   1273  N   PHE    89      38.230  13.300  38.400  1.00  0.00            
ATOM   1274  H   PHE    89      38.400  12.600  37.690  1.00  0.00            
ATOM   1275  CA  PHE    89      38.780  12.980  39.710  1.00  0.00            
ATOM   1276  HA  PHE    89      38.050  13.090  40.510  1.00  0.00            
ATOM   1277  CB  PHE    89      39.140  11.440  39.520  1.00  0.00            
ATOM   1278  HB2 PHE    89      39.280  11.180  38.470  1.00  0.00            
ATOM   1279  HB3 PHE    89      40.150  11.330  39.930  1.00  0.00            
ATOM   1280  CG  PHE    89      38.190  10.470  40.140  1.00  0.00            
ATOM   1281  CD1 PHE    89      38.690   9.310  40.810  1.00  0.00            
ATOM   1282  HD1 PHE    89      39.700   8.990  40.630  1.00  0.00            
ATOM   1283  CE1 PHE    89      37.800   8.430  41.470  1.00  0.00            
ATOM   1284  HE1 PHE    89      38.230   7.590  41.990  1.00  0.00            
ATOM   1285  CZ  PHE    89      36.420   8.640  41.400  1.00  0.00            
ATOM   1286  HZ  PHE    89      35.730   7.840  41.660  1.00  0.00            
ATOM   1287  CE2 PHE    89      35.960   9.780  40.700  1.00  0.00            
ATOM   1288  HE2 PHE    89      34.900   9.980  40.710  1.00  0.00            
ATOM   1289  CD2 PHE    89      36.800  10.740  40.120  1.00  0.00            
ATOM   1290  HD2 PHE    89      36.430  11.590  39.560  1.00  0.00            
ATOM   1291  C   PHE    89      40.020  13.800  40.200  1.00  0.00            
ATOM   1292  O   PHE    89      40.510  13.640  41.310  1.00  0.00            
ATOM   1293  N   ASP    90      40.540  14.700  39.340  1.00  0.00            
ATOM   1294  H   ASP    90      40.130  14.670  38.410  1.00  0.00            
ATOM   1295  CA  ASP    90      41.870  15.300  39.500  1.00  0.00            
ATOM   1296  HA  ASP    90      42.530  14.430  39.540  1.00  0.00            
ATOM   1297  CB  ASP    90      42.200  16.340  38.370  1.00  0.00            
ATOM   1298  HB2 ASP    90      41.270  16.890  38.260  1.00  0.00            
ATOM   1299  HB3 ASP    90      43.100  16.920  38.560  1.00  0.00            
ATOM   1300  CG  ASP    90      42.460  15.650  36.990  1.00  0.00            
ATOM   1301  OD1 ASP    90      42.070  16.200  35.960  1.00  0.00            
ATOM   1302  OD2 ASP    90      43.110  14.560  37.020  1.00  0.00            
ATOM   1303  C   ASP    90      42.030  15.960  40.910  1.00  0.00            
ATOM   1304  O   ASP    90      41.260  16.890  41.180  1.00  0.00            
ATOM   1305  N   GLN    91      42.970  15.570  41.840  1.00  0.00            
ATOM   1306  H   GLN    91      43.600  14.800  41.650  1.00  0.00            
ATOM   1307  CA  GLN    91      43.220  16.280  43.110  1.00  0.00            
ATOM   1308  HA  GLN    91      42.250  16.300  43.600  1.00  0.00            
ATOM   1309  CB  GLN    91      44.200  15.460  44.020  1.00  0.00            
ATOM   1310  HB2 GLN    91      45.180  15.430  43.540  1.00  0.00            
ATOM   1311  HB3 GLN    91      44.280  16.000  44.960  1.00  0.00            
ATOM   1312  CG  GLN    91      43.720  14.070  44.310  1.00  0.00            
ATOM   1313  HG2 GLN    91      42.820  14.120  44.920  1.00  0.00            
ATOM   1314  HG3 GLN    91      43.420  13.490  43.440  1.00  0.00            
ATOM   1315  CD  GLN    91      44.710  13.260  45.120  1.00  0.00            
ATOM   1316  OE1 GLN    91      45.390  13.660  46.020  1.00  0.00            
ATOM   1317  NE2 GLN    91      44.850  11.960  44.760  1.00  0.00            
ATOM   1318 HE21 GLN    91      45.670  11.460  45.080  1.00  0.00            
ATOM   1319 HE22 GLN    91      44.200  11.530  44.120  1.00  0.00            
ATOM   1320  C   GLN    91      43.830  17.680  42.890  1.00  0.00            
ATOM   1321  O   GLN    91      44.500  17.920  41.950  1.00  0.00            
ATOM   1322  N   PRO    92      43.660  18.680  43.790  1.00  0.00            
ATOM   1323  CD  PRO    92      43.070  18.410  45.150  1.00  0.00            
ATOM   1324  HD2 PRO    92      43.820  17.840  45.690  1.00  0.00            
ATOM   1325  HD3 PRO    92      42.110  17.930  44.990  1.00  0.00            
ATOM   1326  CG  PRO    92      42.960  19.750  45.810  1.00  0.00            
ATOM   1327  HG2 PRO    92      42.960  19.660  46.890  1.00  0.00            
ATOM   1328  HG3 PRO    92      42.090  20.320  45.480  1.00  0.00            
ATOM   1329  CB  PRO    92      44.160  20.550  45.200  1.00  0.00            
ATOM   1330  HB2 PRO    92      45.020  20.220  45.770  1.00  0.00            
ATOM   1331  HB3 PRO    92      44.000  21.630  45.280  1.00  0.00            
ATOM   1332  CA  PRO    92      44.320  20.040  43.760  1.00  0.00            
ATOM   1333  HA  PRO    92      43.600  20.650  43.210  1.00  0.00            
ATOM   1334  C   PRO    92      45.720  20.180  43.240  1.00  0.00            
ATOM   1335  O   PRO    92      45.930  21.120  42.460  1.00  0.00            
ATOM   1336  N   PRO    93      46.740  19.330  43.520  1.00  0.00            
ATOM   1337  CD  PRO    93      46.830  18.340  44.600  1.00  0.00            
ATOM   1338  HD2 PRO    93      46.040  17.580  44.560  1.00  0.00            
ATOM   1339  HD3 PRO    93      46.830  18.810  45.580  1.00  0.00            
ATOM   1340  CG  PRO    93      48.150  17.590  44.380  1.00  0.00            
ATOM   1341  HG2 PRO    93      48.080  16.640  43.840  1.00  0.00            
ATOM   1342  HG3 PRO    93      48.510  17.200  45.330  1.00  0.00            
ATOM   1343  CB  PRO    93      49.010  18.550  43.670  1.00  0.00            
ATOM   1344  HB2 PRO    93      49.580  17.960  42.950  1.00  0.00            
ATOM   1345  HB3 PRO    93      49.730  19.000  44.340  1.00  0.00            
ATOM   1346  CA  PRO    93      48.060  19.460  42.920  1.00  0.00            
ATOM   1347  HA  PRO    93      48.410  20.480  43.050  1.00  0.00            
ATOM   1348  C   PRO    93      48.030  19.120  41.460  1.00  0.00            
ATOM   1349  O   PRO    93      48.740  19.730  40.700  1.00  0.00            
ATOM   1350  N   SER    94      47.100  18.250  40.990  1.00  0.00            
ATOM   1351  H   SER    94      46.500  17.760  41.640  1.00  0.00            
ATOM   1352  CA  SER    94      46.730  18.180  39.550  1.00  0.00            
ATOM   1353  HA  SER    94      47.660  17.860  39.070  1.00  0.00            
ATOM   1354  CB  SER    94      45.890  16.940  39.320  1.00  0.00            
ATOM   1355  HB2 SER    94      46.230  16.150  39.980  1.00  0.00            
ATOM   1356  HB3 SER    94      44.880  17.170  39.660  1.00  0.00            
ATOM   1357  OG  SER    94      45.780  16.600  37.990  1.00  0.00            
ATOM   1358  HG  SER    94      46.180  15.730  37.950  1.00  0.00            
ATOM   1359  C   SER    94      46.040  19.370  38.940  1.00  0.00            
ATOM   1360  O   SER    94      46.420  19.840  37.890  1.00  0.00            
ATOM   1361  N   ARG    95      45.200  20.020  39.710  1.00  0.00            
ATOM   1362  H   ARG    95      45.020  19.630  40.630  1.00  0.00            
ATOM   1363  CA  ARG    95      44.490  21.230  39.270  1.00  0.00            
ATOM   1364  HA  ARG    95      44.090  21.220  38.260  1.00  0.00            
ATOM   1365  CB  ARG    95      43.260  21.460  40.170  1.00  0.00            
ATOM   1366  HB2 ARG    95      43.600  21.670  41.180  1.00  0.00            
ATOM   1367  HB3 ARG    95      42.670  22.330  39.890  1.00  0.00            
ATOM   1368  CG  ARG    95      42.290  20.250  40.160  1.00  0.00            
ATOM   1369  HG2 ARG    95      42.200  19.820  39.160  1.00  0.00            
ATOM   1370  HG3 ARG    95      42.760  19.430  40.720  1.00  0.00            
ATOM   1371  CD  ARG    95      40.790  20.440  40.610  1.00  0.00            
ATOM   1372  HD2 ARG    95      40.750  20.750  41.660  1.00  0.00            
ATOM   1373  HD3 ARG    95      40.290  21.240  40.070  1.00  0.00            
ATOM   1374  NE  ARG    95      40.010  19.250  40.530  1.00  0.00            
ATOM   1375  HE  ARG    95      40.520  18.440  40.870  1.00  0.00            
ATOM   1376  CZ  ARG    95      38.910  19.050  39.900  1.00  0.00            
ATOM   1377  NH1 ARG    95      38.160  19.950  39.340  1.00  0.00            
ATOM   1378 HH11 ARG    95      38.200  20.940  39.520  1.00  0.00            
ATOM   1379 HH12 ARG    95      37.400  19.510  38.850  1.00  0.00            
ATOM   1380  NH2 ARG    95      38.590  17.780  39.750  1.00  0.00            
ATOM   1381 HH21 ARG    95      39.040  17.030  40.260  1.00  0.00            
ATOM   1382 HH22 ARG    95      37.840  17.540  39.120  1.00  0.00            
ATOM   1383  C   ARG    95      45.420  22.510  39.200  1.00  0.00            
ATOM   1384  O   ARG    95      45.460  23.290  38.270  1.00  0.00            
ATOM   1385  N   ALA    96      46.460  22.600  40.090  1.00  0.00            
ATOM   1386  H   ALA    96      46.450  22.030  40.920  1.00  0.00            
ATOM   1387  CA  ALA    96      47.510  23.710  40.080  1.00  0.00            
ATOM   1388  HA  ALA    96      47.120  24.720  40.080  1.00  0.00            
ATOM   1389  CB  ALA    96      48.380  23.600  41.340  1.00  0.00            
ATOM   1390  HB1 ALA    96      47.780  23.980  42.160  1.00  0.00            
ATOM   1391  HB2 ALA    96      48.750  22.590  41.480  1.00  0.00            
ATOM   1392  HB3 ALA    96      49.170  24.350  41.250  1.00  0.00            
ATOM   1393  C   ALA    96      48.540  23.610  38.890  1.00  0.00            
ATOM   1394  O   ALA    96      48.730  24.530  38.110  1.00  0.00            
ATOM   1395  N   ARG    97      48.860  22.350  38.510  1.00  0.00            
ATOM   1396  H   ARG    97      48.490  21.610  39.080  1.00  0.00            
ATOM   1397  CA  ARG    97      49.380  22.000  37.160  1.00  0.00            
ATOM   1398  HA  ARG    97      50.180  22.690  36.880  1.00  0.00            
ATOM   1399  CB  ARG    97      49.770  20.560  37.160  1.00  0.00            
ATOM   1400  HB2 ARG    97      49.250  20.000  37.940  1.00  0.00            
ATOM   1401  HB3 ARG    97      49.480  20.110  36.200  1.00  0.00            
ATOM   1402  CG  ARG    97      51.260  20.430  37.470  1.00  0.00            
ATOM   1403  HG2 ARG    97      51.860  20.920  36.700  1.00  0.00            
ATOM   1404  HG3 ARG    97      51.420  20.990  38.390  1.00  0.00            
ATOM   1405  CD  ARG    97      51.790  19.030  37.510  1.00  0.00            
ATOM   1406  HD2 ARG    97      51.380  18.440  36.690  1.00  0.00            
ATOM   1407  HD3 ARG    97      52.850  19.180  37.280  1.00  0.00            
ATOM   1408  NE  ARG    97      51.680  18.470  38.840  1.00  0.00            
ATOM   1409  HE  ARG    97      52.470  18.670  39.440  1.00  0.00            
ATOM   1410  CZ  ARG    97      50.980  17.410  39.220  1.00  0.00            
ATOM   1411  NH1 ARG    97      50.110  16.750  38.500  1.00  0.00            
ATOM   1412 HH11 ARG    97      49.790  17.050  37.600  1.00  0.00            
ATOM   1413 HH12 ARG    97      49.710  15.880  38.840  1.00  0.00            
ATOM   1414  NH2 ARG    97      50.990  17.030  40.480  1.00  0.00            
ATOM   1415 HH21 ARG    97      51.670  17.460  41.100  1.00  0.00            
ATOM   1416 HH22 ARG    97      50.730  16.120  40.830  1.00  0.00            
ATOM   1417  C   ARG    97      48.540  22.320  35.930  1.00  0.00            
ATOM   1418  O   ARG    97      49.110  22.760  34.930  1.00  0.00            
ATOM   1419  N   GLN    98      47.230  22.100  35.970  1.00  0.00            
ATOM   1420  H   GLN    98      46.820  21.810  36.850  1.00  0.00            
ATOM   1421  CA  GLN    98      46.340  22.460  34.860  1.00  0.00            
ATOM   1422  HA  GLN    98      46.870  22.150  33.960  1.00  0.00            
ATOM   1423  CB  GLN    98      45.010  21.670  34.900  1.00  0.00            
ATOM   1424  HB2 GLN    98      44.580  21.800  35.900  1.00  0.00            
ATOM   1425  HB3 GLN    98      44.370  22.010  34.090  1.00  0.00            
ATOM   1426  CG  GLN    98      45.310  20.140  34.760  1.00  0.00            
ATOM   1427  HG2 GLN    98      45.460  19.920  33.700  1.00  0.00            
ATOM   1428  HG3 GLN    98      46.160  19.850  35.390  1.00  0.00            
ATOM   1429  CD  GLN    98      44.020  19.390  35.130  1.00  0.00            
ATOM   1430  OE1 GLN    98      42.980  19.570  34.520  1.00  0.00            
ATOM   1431  NE2 GLN    98      44.080  18.560  36.180  1.00  0.00            
ATOM   1432 HE21 GLN    98      43.250  18.020  36.360  1.00  0.00            
ATOM   1433 HE22 GLN    98      44.940  18.350  36.650  1.00  0.00            
ATOM   1434  C   GLN    98      46.250  24.060  34.890  1.00  0.00            
ATOM   1435  O   GLN    98      46.430  24.610  33.800  1.00  0.00            
ATOM   1436  N   ILE    99      46.050  24.760  35.970  1.00  0.00            
ATOM   1437  H   ILE    99      45.760  24.320  36.830  1.00  0.00            
ATOM   1438  CA  ILE    99      46.010  26.220  35.960  1.00  0.00            
ATOM   1439  HA  ILE    99      45.170  26.540  35.340  1.00  0.00            
ATOM   1440  CB  ILE    99      45.720  26.700  37.460  1.00  0.00            
ATOM   1441  HB  ILE    99      46.350  26.060  38.080  1.00  0.00            
ATOM   1442  CG2 ILE    99      45.960  28.220  37.670  1.00  0.00            
ATOM   1443 HG21 ILE    99      45.280  28.840  37.080  1.00  0.00            
ATOM   1444 HG22 ILE    99      45.820  28.510  38.720  1.00  0.00            
ATOM   1445 HG23 ILE    99      47.000  28.460  37.470  1.00  0.00            
ATOM   1446  CG1 ILE    99      44.300  26.440  37.950  1.00  0.00            
ATOM   1447 HG12 ILE    99      43.630  27.260  37.670  1.00  0.00            
ATOM   1448 HG13 ILE    99      43.900  25.560  37.450  1.00  0.00            
ATOM   1449  CD1 ILE    99      44.180  26.250  39.450  1.00  0.00            
ATOM   1450 HD11 ILE    99      43.120  26.190  39.700  1.00  0.00            
ATOM   1451 HD12 ILE    99      44.740  25.350  39.710  1.00  0.00            
ATOM   1452 HD13 ILE    99      44.630  27.120  39.930  1.00  0.00            
ATOM   1453  C   ILE    99      47.340  26.860  35.330  1.00  0.00            
ATOM   1454  O   ILE    99      47.140  27.710  34.540  1.00  0.00            
ATOM   1455  N   ASN   100      48.470  26.300  35.410  1.00  0.00            
ATOM   1456  H   ASN   100      48.600  25.550  36.070  1.00  0.00            
ATOM   1457  CA  ASN   100      49.680  26.850  34.810  1.00  0.00            
ATOM   1458  HA  ASN   100      49.630  27.930  34.890  1.00  0.00            
ATOM   1459  CB  ASN   100      50.930  26.350  35.600  1.00  0.00            
ATOM   1460  HB2 ASN   100      50.990  25.270  35.690  1.00  0.00            
ATOM   1461  HB3 ASN   100      51.830  26.710  35.100  1.00  0.00            
ATOM   1462  CG  ASN   100      51.120  26.960  36.920  1.00  0.00            
ATOM   1463  OD1 ASN   100      50.540  27.950  37.360  1.00  0.00            
ATOM   1464  ND2 ASN   100      51.960  26.350  37.710  1.00  0.00            
ATOM   1465 HD21 ASN   100      52.160  26.690  38.640  1.00  0.00            
ATOM   1466 HD22 ASN   100      52.380  25.460  37.470  1.00  0.00            
ATOM   1467  C   ASN   100      49.950  26.610  33.320  1.00  0.00            
ATOM   1468  O   ASN   100      50.580  27.470  32.650  1.00  0.00            
ATOM   1469  N   ASN   101      49.470  25.450  32.820  1.00  0.00            
ATOM   1470  H   ASN   101      48.960  24.930  33.530  1.00  0.00            
ATOM   1471  CA  ASN   101      49.270  25.250  31.410  1.00  0.00            
ATOM   1472  HA  ASN   101      50.210  25.440  30.900  1.00  0.00            
ATOM   1473  CB  ASN   101      48.980  23.720  31.180  1.00  0.00            
ATOM   1474  HB2 ASN   101      48.180  23.420  31.860  1.00  0.00            
ATOM   1475  HB3 ASN   101      48.700  23.520  30.150  1.00  0.00            
ATOM   1476  CG  ASN   101      50.210  22.800  31.400  1.00  0.00            
ATOM   1477  OD1 ASN   101      51.190  22.850  30.670  1.00  0.00            
ATOM   1478  ND2 ASN   101      50.150  21.820  32.280  1.00  0.00            
ATOM   1479 HD21 ASN   101      50.840  21.080  32.280  1.00  0.00            
ATOM   1480 HD22 ASN   101      49.340  21.880  32.890  1.00  0.00            
ATOM   1481  C   ASN   101      48.120  26.110  30.890  1.00  0.00            
ATOM   1482  O   ASN   101      48.160  26.570  29.740  1.00  0.00            
ATOM   1483  N   ALA   102      47.030  26.360  31.640  1.00  0.00            
ATOM   1484  H   ALA   102      47.000  25.790  32.470  1.00  0.00            
ATOM   1485  CA  ALA   102      45.960  27.210  31.260  1.00  0.00            
ATOM   1486  HA  ALA   102      45.730  26.890  30.240  1.00  0.00            
ATOM   1487  CB  ALA   102      44.740  26.990  32.200  1.00  0.00            
ATOM   1488  HB1 ALA   102      44.420  25.950  32.120  1.00  0.00            
ATOM   1489  HB2 ALA   102      44.970  27.290  33.220  1.00  0.00            
ATOM   1490  HB3 ALA   102      43.850  27.540  31.870  1.00  0.00            
ATOM   1491  C   ALA   102      46.320  28.730  31.110  1.00  0.00            
ATOM   1492  O   ALA   102      45.950  29.380  30.120  1.00  0.00            
ATOM   1493  N   LEU   103      47.010  29.320  32.060  1.00  0.00            
ATOM   1494  H   LEU   103      47.140  28.730  32.870  1.00  0.00            
ATOM   1495  CA  LEU   103      47.660  30.700  32.070  1.00  0.00            
ATOM   1496  HA  LEU   103      46.940  31.510  31.990  1.00  0.00            
ATOM   1497  CB  LEU   103      48.510  30.850  33.290  1.00  0.00            
ATOM   1498  HB2 LEU   103      48.970  29.900  33.530  1.00  0.00            
ATOM   1499  HB3 LEU   103      49.240  31.640  33.110  1.00  0.00            
ATOM   1500  CG  LEU   103      47.770  31.190  34.550  1.00  0.00            
ATOM   1501  HG  LEU   103      46.990  30.440  34.630  1.00  0.00            
ATOM   1502  CD1 LEU   103      48.580  31.220  35.850  1.00  0.00            
ATOM   1503 HD11 LEU   103      47.910  31.200  36.710  1.00  0.00            
ATOM   1504 HD12 LEU   103      49.180  30.310  35.850  1.00  0.00            
ATOM   1505 HD13 LEU   103      49.200  32.060  36.160  1.00  0.00            
ATOM   1506  CD2 LEU   103      47.150  32.560  34.490  1.00  0.00            
ATOM   1507 HD21 LEU   103      46.440  32.610  33.660  1.00  0.00            
ATOM   1508 HD22 LEU   103      46.430  32.640  35.310  1.00  0.00            
ATOM   1509 HD23 LEU   103      47.940  33.310  34.470  1.00  0.00            
ATOM   1510  C   LEU   103      48.660  30.830  30.910  1.00  0.00            
ATOM   1511  O   LEU   103      48.530  31.730  30.150  1.00  0.00            
ATOM   1512  N   ASP   104      49.660  30.000  30.760  1.00  0.00            
ATOM   1513  H   ASP   104      49.720  29.210  31.390  1.00  0.00            
ATOM   1514  CA  ASP   104      50.490  29.850  29.530  1.00  0.00            
ATOM   1515  HA  ASP   104      51.070  30.770  29.520  1.00  0.00            
ATOM   1516  CB  ASP   104      51.470  28.700  29.670  1.00  0.00            
ATOM   1517  HB2 ASP   104      50.920  27.780  29.830  1.00  0.00            
ATOM   1518  HB3 ASP   104      51.920  28.560  28.690  1.00  0.00            
ATOM   1519  CG  ASP   104      52.610  28.920  30.660  1.00  0.00            
ATOM   1520  OD1 ASP   104      52.680  29.880  31.500  1.00  0.00            
ATOM   1521  OD2 ASP   104      53.600  28.150  30.650  1.00  0.00            
ATOM   1522  C   ASP   104      49.780  29.650  28.230  1.00  0.00            
ATOM   1523  O   ASP   104      50.300  30.050  27.170  1.00  0.00            
ATOM   1524  N   TYR   105      48.590  29.090  28.150  1.00  0.00            
ATOM   1525  H   TYR   105      48.030  28.770  28.930  1.00  0.00            
ATOM   1526  CA  TYR   105      47.780  29.100  26.970  1.00  0.00            
ATOM   1527  HA  TYR   105      48.400  28.880  26.110  1.00  0.00            
ATOM   1528  CB  TYR   105      46.640  28.110  27.130  1.00  0.00            
ATOM   1529  HB2 TYR   105      47.040  27.090  27.120  1.00  0.00            
ATOM   1530  HB3 TYR   105      46.100  28.130  28.080  1.00  0.00            
ATOM   1531  CG  TYR   105      45.650  28.220  26.040  1.00  0.00            
ATOM   1532  CD1 TYR   105      45.900  27.480  24.820  1.00  0.00            
ATOM   1533  HD1 TYR   105      46.780  26.870  24.660  1.00  0.00            
ATOM   1534  CE1 TYR   105      44.980  27.560  23.790  1.00  0.00            
ATOM   1535  HE1 TYR   105      45.140  26.980  22.900  1.00  0.00            
ATOM   1536  CZ  TYR   105      43.830  28.360  24.050  1.00  0.00            
ATOM   1537  OH  TYR   105      42.880  28.490  23.110  1.00  0.00            
ATOM   1538  HH  TYR   105      43.170  28.320  22.210  1.00  0.00            
ATOM   1539  CE2 TYR   105      43.510  29.040  25.260  1.00  0.00            
ATOM   1540  HE2 TYR   105      42.590  29.600  25.370  1.00  0.00            
ATOM   1541  CD2 TYR   105      44.480  29.040  26.270  1.00  0.00            
ATOM   1542  HD2 TYR   105      44.420  29.520  27.230  1.00  0.00            
ATOM   1543  C   TYR   105      47.220  30.540  26.740  1.00  0.00            
ATOM   1544  O   TYR   105      47.450  31.150  25.690  1.00  0.00            
ATOM   1545  N   LEU   106      46.520  31.100  27.760  1.00  0.00            
ATOM   1546  H   LEU   106      46.280  30.590  28.600  1.00  0.00            
ATOM   1547  CA  LEU   106      45.920  32.430  27.570  1.00  0.00            
ATOM   1548  HA  LEU   106      45.340  32.490  26.640  1.00  0.00            
ATOM   1549  CB  LEU   106      44.910  32.680  28.680  1.00  0.00            
ATOM   1550  HB2 LEU   106      44.270  31.800  28.770  1.00  0.00            
ATOM   1551  HB3 LEU   106      45.530  32.730  29.570  1.00  0.00            
ATOM   1552  CG  LEU   106      44.040  33.950  28.560  1.00  0.00            
ATOM   1553  HG  LEU   106      44.620  34.860  28.720  1.00  0.00            
ATOM   1554  CD1 LEU   106      43.330  33.910  27.080  1.00  0.00            
ATOM   1555 HD11 LEU   106      42.720  34.790  26.880  1.00  0.00            
ATOM   1556 HD12 LEU   106      44.020  34.090  26.260  1.00  0.00            
ATOM   1557 HD13 LEU   106      42.760  32.990  26.890  1.00  0.00            
ATOM   1558  CD2 LEU   106      42.820  33.930  29.550  1.00  0.00            
ATOM   1559 HD21 LEU   106      42.230  33.030  29.330  1.00  0.00            
ATOM   1560 HD22 LEU   106      43.130  33.600  30.540  1.00  0.00            
ATOM   1561 HD23 LEU   106      42.290  34.880  29.570  1.00  0.00            
ATOM   1562  C   LEU   106      47.030  33.530  27.390  1.00  0.00            
ATOM   1563  O   LEU   106      46.780  34.530  26.680  1.00  0.00            
ATOM   1564  N   VAL   107      48.260  33.320  27.930  1.00  0.00            
ATOM   1565  H   VAL   107      48.400  32.460  28.440  1.00  0.00            
ATOM   1566  CA  VAL   107      49.390  34.220  27.580  1.00  0.00            
ATOM   1567  HA  VAL   107      49.080  35.240  27.770  1.00  0.00            
ATOM   1568  CB  VAL   107      50.460  33.960  28.650  1.00  0.00            
ATOM   1569  HB  VAL   107      50.610  32.880  28.720  1.00  0.00            
ATOM   1570  CG1 VAL   107      51.830  34.630  28.150  1.00  0.00            
ATOM   1571 HG11 VAL   107      51.750  35.670  27.840  1.00  0.00            
ATOM   1572 HG12 VAL   107      52.540  34.630  28.980  1.00  0.00            
ATOM   1573 HG13 VAL   107      52.140  33.990  27.320  1.00  0.00            
ATOM   1574  CG2 VAL   107      50.170  34.420  30.020  1.00  0.00            
ATOM   1575 HG21 VAL   107      50.830  33.910  30.720  1.00  0.00            
ATOM   1576 HG22 VAL   107      50.200  35.510  29.990  1.00  0.00            
ATOM   1577 HG23 VAL   107      49.130  34.210  30.280  1.00  0.00            
ATOM   1578  C   VAL   107      49.860  34.110  26.160  1.00  0.00            
ATOM   1579  O   VAL   107      50.030  35.170  25.540  1.00  0.00            
ATOM   1580  N   SER   108      50.110  32.970  25.550  1.00  0.00            
ATOM   1581  H   SER   108      49.810  32.110  25.980  1.00  0.00            
ATOM   1582  CA  SER   108      50.590  32.890  24.130  1.00  0.00            
ATOM   1583  HA  SER   108      51.430  33.590  24.170  1.00  0.00            
ATOM   1584  CB  SER   108      51.190  31.570  23.790  1.00  0.00            
ATOM   1585  HB2 SER   108      51.910  31.240  24.540  1.00  0.00            
ATOM   1586  HB3 SER   108      50.400  30.810  23.840  1.00  0.00            
ATOM   1587  OG  SER   108      51.830  31.490  22.510  1.00  0.00            
ATOM   1588  HG  SER   108      52.640  32.000  22.440  1.00  0.00            
ATOM   1589  C   SER   108      49.430  33.330  23.210  1.00  0.00            
ATOM   1590  O   SER   108      49.650  33.880  22.130  1.00  0.00            
ATOM   1591  N   GLN   109      48.180  33.150  23.610  1.00  0.00            
ATOM   1592  H   GLN   109      48.030  32.620  24.460  1.00  0.00            
ATOM   1593  CA  GLN   109      46.980  33.680  22.940  1.00  0.00            
ATOM   1594  HA  GLN   109      46.990  33.290  21.920  1.00  0.00            
ATOM   1595  CB  GLN   109      45.670  33.290  23.640  1.00  0.00            
ATOM   1596  HB2 GLN   109      45.840  33.260  24.710  1.00  0.00            
ATOM   1597  HB3 GLN   109      44.950  34.100  23.560  1.00  0.00            
ATOM   1598  CG  GLN   109      44.930  32.030  23.110  1.00  0.00            
ATOM   1599  HG2 GLN   109      44.250  31.630  23.860  1.00  0.00            
ATOM   1600  HG3 GLN   109      44.280  32.430  22.340  1.00  0.00            
ATOM   1601  CD  GLN   109      45.740  30.900  22.470  1.00  0.00            
ATOM   1602  OE1 GLN   109      45.660  30.610  21.290  1.00  0.00            
ATOM   1603  NE2 GLN   109      46.660  30.420  23.190  1.00  0.00            
ATOM   1604 HE21 GLN   109      47.130  29.590  22.870  1.00  0.00            
ATOM   1605 HE22 GLN   109      46.850  30.830  24.090  1.00  0.00            
ATOM   1606  C   GLN   109      46.990  35.250  22.800  1.00  0.00            
ATOM   1607  O   GLN   109      46.150  35.750  22.060  1.00  0.00            
ATOM   1608  N   ASN   110      47.790  36.010  23.530  1.00  0.00            
ATOM   1609  H   ASN   110      48.540  35.490  23.960  1.00  0.00            
ATOM   1610  CA  ASN   110      48.110  37.400  23.240  1.00  0.00            
ATOM   1611  HA  ASN   110      47.170  37.920  23.050  1.00  0.00            
ATOM   1612  CB  ASN   110      48.750  37.950  24.470  1.00  0.00            
ATOM   1613  HB2 ASN   110      48.400  37.500  25.400  1.00  0.00            
ATOM   1614  HB3 ASN   110      49.810  37.670  24.490  1.00  0.00            
ATOM   1615  CG  ASN   110      48.670  39.430  24.500  1.00  0.00            
ATOM   1616  OD1 ASN   110      47.690  40.140  24.210  1.00  0.00            
ATOM   1617  ND2 ASN   110      49.680  40.050  24.960  1.00  0.00            
ATOM   1618 HD21 ASN   110      49.740  41.030  24.740  1.00  0.00            
ATOM   1619 HD22 ASN   110      50.410  39.440  25.270  1.00  0.00            
ATOM   1620  C   ASN   110      49.040  37.630  22.050  1.00  0.00            
ATOM   1621  O   ASN   110      48.860  38.570  21.350  1.00  0.00            
ATOM   1622  N   SER   111      50.030  36.770  21.900  1.00  0.00            
ATOM   1623  H   SER   111      50.180  36.060  22.610  1.00  0.00            
ATOM   1624  CA  SER   111      51.090  36.850  20.920  1.00  0.00            
ATOM   1625  HA  SER   111      51.450  37.860  20.720  1.00  0.00            
ATOM   1626  CB  SER   111      52.220  35.940  21.350  1.00  0.00            
ATOM   1627  HB2 SER   111      52.220  34.910  20.980  1.00  0.00            
ATOM   1628  HB3 SER   111      53.090  36.380  20.860  1.00  0.00            
ATOM   1629  OG  SER   111      52.470  35.940  22.690  1.00  0.00            
ATOM   1630  HG  SER   111      53.230  35.450  23.020  1.00  0.00            
ATOM   1631  C   SER   111      50.590  36.360  19.570  1.00  0.00            
ATOM   1632  O   SER   111      51.030  36.830  18.540  1.00  0.00            
ATOM   1633  N   ARG   112      49.740  35.280  19.510  1.00  0.00            
ATOM   1634  H   ARG   112      49.590  34.860  20.410  1.00  0.00            
ATOM   1635  CA  ARG   112      49.490  34.440  18.340  1.00  0.00            
ATOM   1636  HA  ARG   112      50.470  34.190  17.930  1.00  0.00            
ATOM   1637  CB  ARG   112      48.810  33.150  18.550  1.00  0.00            
ATOM   1638  HB2 ARG   112      47.930  33.210  19.190  1.00  0.00            
ATOM   1639  HB3 ARG   112      48.580  32.760  17.560  1.00  0.00            
ATOM   1640  CG  ARG   112      49.810  32.100  19.160  1.00  0.00            
ATOM   1641  HG2 ARG   112      50.300  31.780  18.240  1.00  0.00            
ATOM   1642  HG3 ARG   112      50.420  32.750  19.780  1.00  0.00            
ATOM   1643  CD  ARG   112      49.170  30.920  19.900  1.00  0.00            
ATOM   1644  HD2 ARG   112      48.490  31.190  20.700  1.00  0.00            
ATOM   1645  HD3 ARG   112      48.650  30.300  19.160  1.00  0.00            
ATOM   1646  NE  ARG   112      50.260  30.150  20.420  1.00  0.00            
ATOM   1647  HE  ARG   112      50.860  30.640  21.070  1.00  0.00            
ATOM   1648  CZ  ARG   112      50.730  29.000  19.950  1.00  0.00            
ATOM   1649  NH1 ARG   112      51.490  28.270  20.640  1.00  0.00            
ATOM   1650 HH11 ARG   112      51.790  28.640  21.530  1.00  0.00            
ATOM   1651 HH12 ARG   112      52.010  27.490  20.250  1.00  0.00            
ATOM   1652  NH2 ARG   112      50.330  28.470  18.830  1.00  0.00            
ATOM   1653 HH21 ARG   112      49.760  28.960  18.160  1.00  0.00            
ATOM   1654 HH22 ARG   112      50.730  27.580  18.570  1.00  0.00            
ATOM   1655  C   ARG   112      48.790  35.230  17.210  1.00  0.00            
ATOM   1656  O   ARG   112      47.780  35.870  17.460  1.00  0.00            
ATOM   1657  N   SER   113      49.280  35.090  15.990  1.00  0.00            
ATOM   1658  H   SER   113      50.140  34.590  15.790  1.00  0.00            
ATOM   1659  CA  SER   113      48.610  35.770  14.870  1.00  0.00            
ATOM   1660  HA  SER   113      48.500  36.820  15.110  1.00  0.00            
ATOM   1661  CB  SER   113      49.530  35.660  13.570  1.00  0.00            
ATOM   1662  HB2 SER   113      50.470  36.180  13.740  1.00  0.00            
ATOM   1663  HB3 SER   113      49.740  34.610  13.420  1.00  0.00            
ATOM   1664  OG  SER   113      48.830  36.240  12.510  1.00  0.00            
ATOM   1665  HG  SER   113      48.700  37.160  12.750  1.00  0.00            
ATOM   1666  C   SER   113      47.260  35.130  14.600  1.00  0.00            
ATOM   1667  O   SER   113      46.340  35.860  14.270  1.00  0.00            
ATOM   1668  N   SER   114      47.170  33.780  14.860  1.00  0.00            
ATOM   1669  H   SER   114      47.950  33.220  15.190  1.00  0.00            
ATOM   1670  CA  SER   114      45.880  33.060  14.760  1.00  0.00            
ATOM   1671  HA  SER   114      45.370  33.250  13.820  1.00  0.00            
ATOM   1672  CB  SER   114      46.080  31.490  14.720  1.00  0.00            
ATOM   1673  HB2 SER   114      45.190  30.990  14.360  1.00  0.00            
ATOM   1674  HB3 SER   114      46.870  31.330  13.990  1.00  0.00            
ATOM   1675  OG  SER   114      46.420  30.920  15.970  1.00  0.00            
ATOM   1676  HG  SER   114      46.920  30.130  15.770  1.00  0.00            
ATOM   1677  C   SER   114      44.840  33.360  15.880  1.00  0.00            
ATOM   1678  O   SER   114      43.710  32.920  15.720  1.00  0.00            
ATOM   1679  N   SER   115      45.160  34.080  16.970  1.00  0.00            
ATOM   1680  H   SER   115      46.030  34.600  16.920  1.00  0.00            
ATOM   1681  CA  SER   115      44.280  34.120  18.120  1.00  0.00            
ATOM   1682  HA  SER   115      43.810  33.140  18.190  1.00  0.00            
ATOM   1683  CB  SER   115      45.150  34.370  19.450  1.00  0.00            
ATOM   1684  HB2 SER   115      45.720  33.460  19.610  1.00  0.00            
ATOM   1685  HB3 SER   115      45.880  35.160  19.280  1.00  0.00            
ATOM   1686  OG  SER   115      44.260  34.630  20.490  1.00  0.00            
ATOM   1687  HG  SER   115      44.770  35.050  21.190  1.00  0.00            
ATOM   1688  C   SER   115      43.200  35.200  18.000  1.00  0.00            
ATOM   1689  O   SER   115      43.510  36.380  17.760  1.00  0.00            
ATOM   1690  N   PRO   116      41.910  34.960  18.370  1.00  0.00            
ATOM   1691  CD  PRO   116      41.380  33.670  18.750  1.00  0.00            
ATOM   1692  HD2 PRO   116      42.050  33.050  19.360  1.00  0.00            
ATOM   1693  HD3 PRO   116      41.200  33.100  17.840  1.00  0.00            
ATOM   1694  CG  PRO   116      40.170  33.960  19.580  1.00  0.00            
ATOM   1695  HG2 PRO   116      40.480  34.150  20.610  1.00  0.00            
ATOM   1696  HG3 PRO   116      39.550  33.070  19.510  1.00  0.00            
ATOM   1697  CB  PRO   116      39.560  35.230  18.920  1.00  0.00            
ATOM   1698  HB2 PRO   116      39.000  35.840  19.630  1.00  0.00            
ATOM   1699  HB3 PRO   116      38.970  34.880  18.080  1.00  0.00            
ATOM   1700  CA  PRO   116      40.870  36.010  18.440  1.00  0.00            
ATOM   1701  HA  PRO   116      40.710  36.520  17.490  1.00  0.00            
ATOM   1702  C   PRO   116      41.210  37.170  19.370  1.00  0.00            
ATOM   1703  O   PRO   116      40.600  38.200  19.420  1.00  0.00            
ATOM   1704  N   VAL   117      42.070  36.930  20.320  1.00  0.00            
ATOM   1705  H   VAL   117      42.430  35.990  20.370  1.00  0.00            
ATOM   1706  CA  VAL   117      42.360  37.850  21.450  1.00  0.00            
ATOM   1707  HA  VAL   117      41.750  38.750  21.380  1.00  0.00            
ATOM   1708  CB  VAL   117      41.800  37.190  22.720  1.00  0.00            
ATOM   1709  HB  VAL   117      42.030  37.910  23.500  1.00  0.00            
ATOM   1710  CG1 VAL   117      40.260  37.140  22.660  1.00  0.00            
ATOM   1711 HG11 VAL   117      39.860  36.840  23.630  1.00  0.00            
ATOM   1712 HG12 VAL   117      39.740  38.070  22.420  1.00  0.00            
ATOM   1713 HG13 VAL   117      39.870  36.440  21.930  1.00  0.00            
ATOM   1714  CG2 VAL   117      42.420  35.840  23.150  1.00  0.00            
ATOM   1715 HG21 VAL   117      41.940  35.460  24.060  1.00  0.00            
ATOM   1716 HG22 VAL   117      42.300  35.080  22.370  1.00  0.00            
ATOM   1717 HG23 VAL   117      43.460  35.990  23.450  1.00  0.00            
ATOM   1718  C   VAL   117      43.840  38.400  21.510  1.00  0.00            
ATOM   1719  O   VAL   117      44.380  38.890  22.480  1.00  0.00            
ATOM   1720  N   ARG   118      44.530  38.370  20.350  1.00  0.00            
ATOM   1721  H   ARG   118      44.080  37.930  19.560  1.00  0.00            
ATOM   1722  CA  ARG   118      45.890  38.940  20.220  1.00  0.00            
ATOM   1723  HA  ARG   118      46.440  38.490  21.040  1.00  0.00            
ATOM   1724  CB  ARG   118      46.490  38.500  18.870  1.00  0.00            
ATOM   1725  HB2 ARG   118      47.500  38.920  18.800  1.00  0.00            
ATOM   1726  HB3 ARG   118      46.500  37.410  18.820  1.00  0.00            
ATOM   1727  CG  ARG   118      45.700  39.060  17.690  1.00  0.00            
ATOM   1728  HG2 ARG   118      44.620  39.010  17.850  1.00  0.00            
ATOM   1729  HG3 ARG   118      45.880  40.130  17.580  1.00  0.00            
ATOM   1730  CD  ARG   118      46.020  38.320  16.420  1.00  0.00            
ATOM   1731  HD2 ARG   118      47.090  38.290  16.220  1.00  0.00            
ATOM   1732  HD3 ARG   118      45.780  37.260  16.430  1.00  0.00            
ATOM   1733  NE  ARG   118      45.200  38.860  15.330  1.00  0.00            
ATOM   1734  HE  ARG   118      45.560  39.570  14.710  1.00  0.00            
ATOM   1735  CZ  ARG   118      44.040  38.570  14.800  1.00  0.00            
ATOM   1736  NH1 ARG   118      43.610  39.210  13.750  1.00  0.00            
ATOM   1737 HH11 ARG   118      44.180  39.940  13.340  1.00  0.00            
ATOM   1738 HH12 ARG   118      42.680  39.000  13.440  1.00  0.00            
ATOM   1739  NH2 ARG   118      43.320  37.580  15.310  1.00  0.00            
ATOM   1740 HH21 ARG   118      43.590  37.260  16.220  1.00  0.00            
ATOM   1741 HH22 ARG   118      42.440  37.370  14.860  1.00  0.00            
ATOM   1742  C   ARG   118      46.080  40.420  20.540  1.00  0.00            
ATOM   1743  O   ARG   118      45.440  41.170  19.820  1.00  0.00            
ATOM   1744  N   GLY   119      46.780  40.830  21.590  1.00  0.00            
ATOM   1745  H   GLY   119      47.350  40.200  22.140  1.00  0.00            
ATOM   1746  CA  GLY   119      46.920  42.200  22.000  1.00  0.00            
ATOM   1747  HA2 GLY   119      47.840  42.300  22.580  1.00  0.00            
ATOM   1748  HA3 GLY   119      46.980  42.780  21.080  1.00  0.00            
ATOM   1749  C   GLY   119      45.800  42.730  22.870  1.00  0.00            
ATOM   1750  O   GLY   119      45.680  43.930  23.030  1.00  0.00            
ATOM   1751  N   MET   120      45.030  41.840  23.450  1.00  0.00            
ATOM   1752  H   MET   120      45.210  40.890  23.160  1.00  0.00            
ATOM   1753  CA  MET   120      44.120  42.140  24.570  1.00  0.00            
ATOM   1754  HA  MET   120      43.760  43.150  24.420  1.00  0.00            
ATOM   1755  CB  MET   120      42.890  41.230  24.380  1.00  0.00            
ATOM   1756  HB2 MET   120      43.120  40.160  24.440  1.00  0.00            
ATOM   1757  HB3 MET   120      42.270  41.400  25.260  1.00  0.00            
ATOM   1758  CG  MET   120      42.100  41.410  23.120  1.00  0.00            
ATOM   1759  HG2 MET   120      42.230  42.470  22.880  1.00  0.00            
ATOM   1760  HG3 MET   120      42.500  40.730  22.370  1.00  0.00            
ATOM   1761  SD  MET   120      40.390  41.040  23.500  1.00  0.00            
ATOM   1762  CE  MET   120      39.790  42.700  23.230  1.00  0.00            
ATOM   1763  HE1 MET   120      38.700  42.600  23.140  1.00  0.00            
ATOM   1764  HE2 MET   120      39.940  43.380  24.070  1.00  0.00            
ATOM   1765  HE3 MET   120      40.100  43.070  22.260  1.00  0.00            
ATOM   1766  C   MET   120      44.720  41.960  25.950  1.00  0.00            
ATOM   1767  O   MET   120      44.500  42.830  26.770  1.00  0.00            
ATOM   1768  N   ILE   121      45.340  40.850  26.250  1.00  0.00            
ATOM   1769  H   ILE   121      45.580  40.190  25.520  1.00  0.00            
ATOM   1770  CA  ILE   121      45.850  40.540  27.620  1.00  0.00            
ATOM   1771  HA  ILE   121      45.080  40.540  28.400  1.00  0.00            
ATOM   1772  CB  ILE   121      46.340  39.080  27.530  1.00  0.00            
ATOM   1773  HB  ILE   121      47.130  39.010  26.780  1.00  0.00            
ATOM   1774  CG2 ILE   121      46.990  38.810  28.960  1.00  0.00            
ATOM   1775 HG21 ILE   121      47.170  37.730  29.040  1.00  0.00            
ATOM   1776 HG22 ILE   121      47.910  39.380  29.020  1.00  0.00            
ATOM   1777 HG23 ILE   121      46.340  39.150  29.760  1.00  0.00            
ATOM   1778  CG1 ILE   121      45.340  37.890  27.330  1.00  0.00            
ATOM   1779 HG12 ILE   121      45.630  36.900  27.710  1.00  0.00            
ATOM   1780 HG13 ILE   121      44.450  38.010  27.940  1.00  0.00            
ATOM   1781  CD1 ILE   121      44.850  37.560  25.940  1.00  0.00            
ATOM   1782 HD11 ILE   121      44.310  38.410  25.520  1.00  0.00            
ATOM   1783 HD12 ILE   121      45.660  37.340  25.250  1.00  0.00            
ATOM   1784 HD13 ILE   121      44.210  36.690  26.070  1.00  0.00            
ATOM   1785  C   ILE   121      46.970  41.550  28.040  1.00  0.00            
ATOM   1786  O   ILE   121      47.950  41.640  27.330  1.00  0.00            
ATOM   1787  N   ASP   122      46.860  42.210  29.220  1.00  0.00            
ATOM   1788  H   ASP   122      45.910  42.290  29.550  1.00  0.00            
ATOM   1789  CA  ASP   122      47.980  42.850  29.880  1.00  0.00            
ATOM   1790  HA  ASP   122      48.750  43.040  29.130  1.00  0.00            
ATOM   1791  CB  ASP   122      47.560  44.060  30.720  1.00  0.00            
ATOM   1792  HB2 ASP   122      46.980  44.680  30.030  1.00  0.00            
ATOM   1793  HB3 ASP   122      46.940  43.850  31.580  1.00  0.00            
ATOM   1794  CG  ASP   122      48.760  44.900  31.170  1.00  0.00            
ATOM   1795  OD1 ASP   122      48.650  46.090  31.480  1.00  0.00            
ATOM   1796  OD2 ASP   122      49.820  44.340  31.380  1.00  0.00            
ATOM   1797  C   ASP   122      48.580  41.720  30.850  1.00  0.00            
ATOM   1798  O   ASP   122      48.130  41.400  31.920  1.00  0.00            
ATOM   1799  N   THR   123      49.720  41.090  30.480  1.00  0.00            
ATOM   1800  H   THR   123      50.170  41.370  29.620  1.00  0.00            
ATOM   1801  CA  THR   123      50.400  40.020  31.250  1.00  0.00            
ATOM   1802  HA  THR   123      49.760  39.150  31.420  1.00  0.00            
ATOM   1803  CB  THR   123      51.540  39.490  30.410  1.00  0.00            
ATOM   1804  HB  THR   123      52.210  38.860  30.990  1.00  0.00            
ATOM   1805  CG2 THR   123      51.000  38.610  29.340  1.00  0.00            
ATOM   1806 HG21 THR   123      50.380  39.190  28.660  1.00  0.00            
ATOM   1807 HG22 THR   123      51.790  38.060  28.830  1.00  0.00            
ATOM   1808 HG23 THR   123      50.330  37.840  29.730  1.00  0.00            
ATOM   1809  OG1 THR   123      52.400  40.470  29.830  1.00  0.00            
ATOM   1810  HG1 THR   123      52.920  40.830  30.550  1.00  0.00            
ATOM   1811  C   THR   123      50.970  40.440  32.600  1.00  0.00            
ATOM   1812  O   THR   123      51.340  39.560  33.320  1.00  0.00            
ATOM   1813  N   ASN   124      50.890  41.740  32.990  1.00  0.00            
ATOM   1814  H   ASN   124      50.580  42.440  32.340  1.00  0.00            
ATOM   1815  CA  ASN   124      51.190  42.130  34.350  1.00  0.00            
ATOM   1816  HA  ASN   124      52.010  41.550  34.770  1.00  0.00            
ATOM   1817  CB  ASN   124      51.720  43.580  34.120  1.00  0.00            
ATOM   1818  HB2 ASN   124      52.650  43.550  33.550  1.00  0.00            
ATOM   1819  HB3 ASN   124      50.990  44.260  33.680  1.00  0.00            
ATOM   1820  CG  ASN   124      52.040  44.190  35.470  1.00  0.00            
ATOM   1821  OD1 ASN   124      52.830  43.710  36.240  1.00  0.00            
ATOM   1822  ND2 ASN   124      51.500  45.350  35.840  1.00  0.00            
ATOM   1823 HD21 ASN   124      51.960  45.830  36.600  1.00  0.00            
ATOM   1824 HD22 ASN   124      50.910  45.820  35.160  1.00  0.00            
ATOM   1825  C   ASN   124      49.960  41.940  35.290  1.00  0.00            
ATOM   1826  O   ASN   124      50.120  42.080  36.510  1.00  0.00            
ATOM   1827  N   ARG   125      48.810  41.670  34.690  1.00  0.00            
ATOM   1828  H   ARG   125      48.900  41.790  33.690  1.00  0.00            
ATOM   1829  CA  ARG   125      47.470  41.740  35.360  1.00  0.00            
ATOM   1830  HA  ARG   125      47.730  41.880  36.410  1.00  0.00            
ATOM   1831  CB  ARG   125      46.590  42.940  34.880  1.00  0.00            
ATOM   1832  HB2 ARG   125      46.280  42.680  33.870  1.00  0.00            
ATOM   1833  HB3 ARG   125      45.680  43.090  35.480  1.00  0.00            
ATOM   1834  CG  ARG   125      47.400  44.300  34.800  1.00  0.00            
ATOM   1835  HG2 ARG   125      47.750  44.580  35.800  1.00  0.00            
ATOM   1836  HG3 ARG   125      48.170  44.130  34.050  1.00  0.00            
ATOM   1837  CD  ARG   125      46.460  45.390  34.270  1.00  0.00            
ATOM   1838  HD2 ARG   125      46.050  45.150  33.290  1.00  0.00            
ATOM   1839  HD3 ARG   125      45.530  45.440  34.840  1.00  0.00            
ATOM   1840  NE  ARG   125      47.190  46.670  34.200  1.00  0.00            
ATOM   1841  HE  ARG   125      47.990  46.640  33.580  1.00  0.00            
ATOM   1842  CZ  ARG   125      46.880  47.750  34.850  1.00  0.00            
ATOM   1843  NH1 ARG   125      46.110  47.780  35.940  1.00  0.00            
ATOM   1844 HH11 ARG   125      45.640  46.940  36.250  1.00  0.00            
ATOM   1845 HH12 ARG   125      46.050  48.680  36.380  1.00  0.00            
ATOM   1846  NH2 ARG   125      47.430  48.860  34.400  1.00  0.00            
ATOM   1847 HH21 ARG   125      48.110  48.920  33.660  1.00  0.00            
ATOM   1848 HH22 ARG   125      47.260  49.790  34.760  1.00  0.00            
ATOM   1849  C   ARG   125      46.680  40.370  35.550  1.00  0.00            
ATOM   1850  O   ARG   125      45.550  40.360  35.120  1.00  0.00            
ATOM   1851  N   LEU   126      47.330  39.240  35.780  1.00  0.00            
ATOM   1852  H   LEU   126      48.340  39.240  35.720  1.00  0.00            
ATOM   1853  CA  LEU   126      46.720  37.910  35.680  1.00  0.00            
ATOM   1854  HA  LEU   126      46.010  37.910  34.850  1.00  0.00            
ATOM   1855  CB  LEU   126      47.790  36.960  35.290  1.00  0.00            
ATOM   1856  HB2 LEU   126      48.550  37.010  36.070  1.00  0.00            
ATOM   1857  HB3 LEU   126      47.400  35.960  35.140  1.00  0.00            
ATOM   1858  CG  LEU   126      48.600  37.290  34.010  1.00  0.00            
ATOM   1859  HG  LEU   126      49.140  38.220  34.180  1.00  0.00            
ATOM   1860  CD1 LEU   126      49.720  36.250  33.970  1.00  0.00            
ATOM   1861 HD11 LEU   126      50.510  36.550  34.660  1.00  0.00            
ATOM   1862 HD12 LEU   126      49.410  35.230  34.170  1.00  0.00            
ATOM   1863 HD13 LEU   126      50.110  36.500  32.980  1.00  0.00            
ATOM   1864  CD2 LEU   126      47.830  37.390  32.730  1.00  0.00            
ATOM   1865 HD21 LEU   126      48.480  37.300  31.860  1.00  0.00            
ATOM   1866 HD22 LEU   126      46.980  36.720  32.590  1.00  0.00            
ATOM   1867 HD23 LEU   126      47.430  38.400  32.730  1.00  0.00            
ATOM   1868  C   LEU   126      45.980  37.470  36.980  1.00  0.00            
ATOM   1869  O   LEU   126      46.500  37.730  38.090  1.00  0.00            
ATOM   1870  N   GLY   127      44.820  36.800  36.860  1.00  0.00            
ATOM   1871  H   GLY   127      44.570  36.440  35.950  1.00  0.00            
ATOM   1872  CA  GLY   127      44.030  36.290  38.000  1.00  0.00            
ATOM   1873  HA2 GLY   127      44.740  36.340  38.820  1.00  0.00            
ATOM   1874  HA3 GLY   127      43.260  36.950  38.390  1.00  0.00            
ATOM   1875  C   GLY   127      43.520  34.850  37.890  1.00  0.00            
ATOM   1876  O   GLY   127      43.670  34.190  36.850  1.00  0.00            
ATOM   1877  N   VAL   128      42.970  34.380  38.930  1.00  0.00            
ATOM   1878  H   VAL   128      43.070  34.940  39.760  1.00  0.00            
ATOM   1879  CA  VAL   128      42.450  32.930  39.120  1.00  0.00            
ATOM   1880  HA  VAL   128      42.200  32.590  38.120  1.00  0.00            
ATOM   1881  CB  VAL   128      43.540  31.990  39.610  1.00  0.00            
ATOM   1882  HB  VAL   128      43.640  32.180  40.680  1.00  0.00            
ATOM   1883  CG1 VAL   128      43.160  30.510  39.380  1.00  0.00            
ATOM   1884 HG11 VAL   128      43.080  30.280  38.320  1.00  0.00            
ATOM   1885 HG12 VAL   128      43.900  29.880  39.860  1.00  0.00            
ATOM   1886 HG13 VAL   128      42.210  30.180  39.810  1.00  0.00            
ATOM   1887  CG2 VAL   128      44.870  32.180  38.950  1.00  0.00            
ATOM   1888 HG21 VAL   128      45.560  31.520  39.480  1.00  0.00            
ATOM   1889 HG22 VAL   128      44.730  31.780  37.950  1.00  0.00            
ATOM   1890 HG23 VAL   128      45.140  33.220  38.820  1.00  0.00            
ATOM   1891  C   VAL   128      41.220  32.990  39.890  1.00  0.00            
ATOM   1892  O   VAL   128      41.140  33.800  40.800  1.00  0.00            
ATOM   1893  N   ILE   129      40.230  32.150  39.620  1.00  0.00            
ATOM   1894  H   ILE   129      40.350  31.620  38.770  1.00  0.00            
ATOM   1895  CA  ILE   129      39.020  31.840  40.440  1.00  0.00            
ATOM   1896  HA  ILE   129      39.130  32.130  41.480  1.00  0.00            
ATOM   1897  CB  ILE   129      37.840  32.630  39.800  1.00  0.00            
ATOM   1898  HB  ILE   129      37.730  32.240  38.790  1.00  0.00            
ATOM   1899  CG2 ILE   129      36.580  32.340  40.620  1.00  0.00            
ATOM   1900 HG21 ILE   129      36.350  31.280  40.500  1.00  0.00            
ATOM   1901 HG22 ILE   129      36.770  32.570  41.660  1.00  0.00            
ATOM   1902 HG23 ILE   129      35.730  32.830  40.140  1.00  0.00            
ATOM   1903  CG1 ILE   129      38.140  34.140  39.670  1.00  0.00            
ATOM   1904 HG12 ILE   129      38.570  34.460  40.630  1.00  0.00            
ATOM   1905 HG13 ILE   129      38.800  34.180  38.800  1.00  0.00            
ATOM   1906  CD1 ILE   129      36.890  35.000  39.250  1.00  0.00            
ATOM   1907 HD11 ILE   129      36.360  34.460  38.460  1.00  0.00            
ATOM   1908 HD12 ILE   129      36.140  35.080  40.030  1.00  0.00            
ATOM   1909 HD13 ILE   129      37.240  36.010  39.030  1.00  0.00            
ATOM   1910  C   ILE   129      38.800  30.300  40.510  1.00  0.00            
ATOM   1911  O   ILE   129      39.230  29.650  39.510  1.00  0.00            
ATOM   1912  N   GLY   130      38.160  29.710  41.520  1.00  0.00            
ATOM   1913  H   GLY   130      37.970  30.230  42.370  1.00  0.00            
ATOM   1914  CA  GLY   130      37.890  28.270  41.380  1.00  0.00            
ATOM   1915  HA2 GLY   130      37.390  28.100  40.430  1.00  0.00            
ATOM   1916  HA3 GLY   130      38.820  27.700  41.290  1.00  0.00            
ATOM   1917  C   GLY   130      37.060  27.640  42.480  1.00  0.00            
ATOM   1918  O   GLY   130      37.240  28.070  43.630  1.00  0.00            
ATOM   1919  N   TRP   131      36.230  26.610  42.200  1.00  0.00            
ATOM   1920  H   TRP   131      36.210  26.250  41.260  1.00  0.00            
ATOM   1921  CA  TRP   131      35.380  25.920  43.130  1.00  0.00            
ATOM   1922  HA  TRP   131      35.120  26.520  44.000  1.00  0.00            
ATOM   1923  CB  TRP   131      34.060  25.480  42.410  1.00  0.00            
ATOM   1924  HB2 TRP   131      33.530  26.260  41.860  1.00  0.00            
ATOM   1925  HB3 TRP   131      34.440  24.770  41.680  1.00  0.00            
ATOM   1926  CG  TRP   131      33.060  24.740  43.330  1.00  0.00            
ATOM   1927  CD1 TRP   131      32.910  24.970  44.640  1.00  0.00            
ATOM   1928  HD1 TRP   131      33.440  25.760  45.160  1.00  0.00            
ATOM   1929  NE1 TRP   131      31.950  24.170  45.110  1.00  0.00            
ATOM   1930  HE1 TRP   131      31.590  24.070  46.050  1.00  0.00            
ATOM   1931  CE2 TRP   131      31.440  23.400  44.140  1.00  0.00            
ATOM   1932  CZ2 TRP   131      30.370  22.550  44.160  1.00  0.00            
ATOM   1933  HZ2 TRP   131      29.820  22.500  45.090  1.00  0.00            
ATOM   1934  CH2 TRP   131      29.920  22.070  42.920  1.00  0.00            
ATOM   1935  HH2 TRP   131      29.020  21.480  42.860  1.00  0.00            
ATOM   1936  CZ3 TRP   131      30.530  22.290  41.700  1.00  0.00            
ATOM   1937  HZ3 TRP   131      30.140  21.890  40.770  1.00  0.00            
ATOM   1938  CE3 TRP   131      31.670  23.100  41.740  1.00  0.00            
ATOM   1939  HE3 TRP   131      32.200  23.350  40.840  1.00  0.00            
ATOM   1940  CD2 TRP   131      32.140  23.690  42.970  1.00  0.00            
ATOM   1941  C   TRP   131      36.060  24.700  43.800  1.00  0.00            
ATOM   1942  O   TRP   131      36.610  23.830  43.140  1.00  0.00            
ATOM   1943  N   SER   132      36.020  24.590  45.130  1.00  0.00            
ATOM   1944  H   SER   132      35.710  25.390  45.670  1.00  0.00            
ATOM   1945  CA  SER   132      36.350  23.430  45.960  1.00  0.00            
ATOM   1946  HA  SER   132      36.210  23.750  47.000  1.00  0.00            
ATOM   1947  CB  SER   132      35.320  22.320  45.710  1.00  0.00            
ATOM   1948  HB2 SER   132      34.360  22.830  45.850  1.00  0.00            
ATOM   1949  HB3 SER   132      35.420  21.990  44.680  1.00  0.00            
ATOM   1950  OG  SER   132      35.410  21.270  46.670  1.00  0.00            
ATOM   1951  HG  SER   132      34.570  20.800  46.640  1.00  0.00            
ATOM   1952  C   SER   132      37.860  22.950  45.780  1.00  0.00            
ATOM   1953  O   SER   132      38.750  23.780  46.020  1.00  0.00            
ATOM   1954  N   MET   133      38.110  21.710  45.270  1.00  0.00            
ATOM   1955  H   MET   133      37.370  21.020  45.220  1.00  0.00            
ATOM   1956  CA  MET   133      39.420  21.250  44.790  1.00  0.00            
ATOM   1957  HA  MET   133      40.040  21.190  45.680  1.00  0.00            
ATOM   1958  CB  MET   133      39.250  19.890  44.070  1.00  0.00            
ATOM   1959  HB2 MET   133      38.720  19.910  43.120  1.00  0.00            
ATOM   1960  HB3 MET   133      40.260  19.520  43.870  1.00  0.00            
ATOM   1961  CG  MET   133      38.710  18.750  44.920  1.00  0.00            
ATOM   1962  HG2 MET   133      39.120  18.740  45.930  1.00  0.00            
ATOM   1963  HG3 MET   133      37.650  18.960  45.010  1.00  0.00            
ATOM   1964  SD  MET   133      39.080  17.040  44.350  1.00  0.00            
ATOM   1965  CE  MET   133      38.470  16.130  45.840  1.00  0.00            
ATOM   1966  HE1 MET   133      38.830  16.410  46.830  1.00  0.00            
ATOM   1967  HE2 MET   133      37.390  16.250  45.850  1.00  0.00            
ATOM   1968  HE3 MET   133      38.590  15.080  45.590  1.00  0.00            
ATOM   1969  C   MET   133      40.020  22.160  43.700  1.00  0.00            
ATOM   1970  O   MET   133      41.240  22.310  43.630  1.00  0.00            
ATOM   1971  N   GLY   134      39.230  22.890  42.880  1.00  0.00            
ATOM   1972  H   GLY   134      38.230  22.740  42.940  1.00  0.00            
ATOM   1973  CA  GLY   134      39.590  23.930  41.970  1.00  0.00            
ATOM   1974  HA2 GLY   134      40.370  23.560  41.300  1.00  0.00            
ATOM   1975  HA3 GLY   134      38.750  24.250  41.360  1.00  0.00            
ATOM   1976  C   GLY   134      40.130  25.150  42.690  1.00  0.00            
ATOM   1977  O   GLY   134      41.140  25.750  42.290  1.00  0.00            
ATOM   1978  N   GLY   135      39.530  25.470  43.850  1.00  0.00            
ATOM   1979  H   GLY   135      38.610  25.090  44.010  1.00  0.00            
ATOM   1980  CA  GLY   135      39.930  26.440  44.870  1.00  0.00            
ATOM   1981  HA2 GLY   135      40.160  27.400  44.400  1.00  0.00            
ATOM   1982  HA3 GLY   135      39.090  26.570  45.560  1.00  0.00            
ATOM   1983  C   GLY   135      41.090  26.140  45.730  1.00  0.00            
ATOM   1984  O   GLY   135      41.910  27.010  46.050  1.00  0.00            
ATOM   1985  N   GLY   136      41.280  24.830  46.020  1.00  0.00            
ATOM   1986  H   GLY   136      40.520  24.180  45.910  1.00  0.00            
ATOM   1987  CA  GLY   136      42.520  24.360  46.670  1.00  0.00            
ATOM   1988  HA2 GLY   136      42.670  24.850  47.630  1.00  0.00            
ATOM   1989  HA3 GLY   136      42.400  23.300  46.850  1.00  0.00            
ATOM   1990  C   GLY   136      43.710  24.650  45.650  1.00  0.00            
ATOM   1991  O   GLY   136      44.580  25.340  46.050  1.00  0.00            
ATOM   1992  N   GLY   137      43.710  24.210  44.390  1.00  0.00            
ATOM   1993  H   GLY   137      42.900  23.730  44.010  1.00  0.00            
ATOM   1994  CA  GLY   137      44.750  24.580  43.410  1.00  0.00            
ATOM   1995  HA2 GLY   137      45.650  24.410  44.000  1.00  0.00            
ATOM   1996  HA3 GLY   137      44.730  23.800  42.650  1.00  0.00            
ATOM   1997  C   GLY   137      44.740  26.040  42.980  1.00  0.00            
ATOM   1998  O   GLY   137      45.700  26.550  42.390  1.00  0.00            
ATOM   1999  N   THR   138      43.730  26.880  43.330  1.00  0.00            
ATOM   2000  H   THR   138      42.920  26.480  43.780  1.00  0.00            
ATOM   2001  CA  THR   138      43.770  28.360  43.400  1.00  0.00            
ATOM   2002  HA  THR   138      44.290  28.720  42.510  1.00  0.00            
ATOM   2003  CB  THR   138      42.310  28.970  43.450  1.00  0.00            
ATOM   2004  HB  THR   138      41.760  28.490  44.260  1.00  0.00            
ATOM   2005  CG2 THR   138      42.330  30.470  43.690  1.00  0.00            
ATOM   2006 HG21 THR   138      41.290  30.720  43.900  1.00  0.00            
ATOM   2007 HG22 THR   138      42.890  30.760  44.580  1.00  0.00            
ATOM   2008 HG23 THR   138      42.800  31.010  42.870  1.00  0.00            
ATOM   2009  OG1 THR   138      41.580  28.770  42.320  1.00  0.00            
ATOM   2010  HG1 THR   138      41.490  27.840  42.100  1.00  0.00            
ATOM   2011  C   THR   138      44.620  28.830  44.550  1.00  0.00            
ATOM   2012  O   THR   138      45.470  29.720  44.360  1.00  0.00            
ATOM   2013  N   LEU   139      44.560  28.220  45.750  1.00  0.00            
ATOM   2014  H   LEU   139      43.810  27.580  45.960  1.00  0.00            
ATOM   2015  CA  LEU   139      45.430  28.620  46.820  1.00  0.00            
ATOM   2016  HA  LEU   139      45.430  29.710  46.880  1.00  0.00            
ATOM   2017  CB  LEU   139      44.860  28.140  48.180  1.00  0.00            
ATOM   2018  HB2 LEU   139      44.590  27.090  48.070  1.00  0.00            
ATOM   2019  HB3 LEU   139      45.620  28.220  48.960  1.00  0.00            
ATOM   2020  CG  LEU   139      43.570  28.800  48.670  1.00  0.00            
ATOM   2021  HG  LEU   139      42.840  28.840  47.860  1.00  0.00            
ATOM   2022  CD1 LEU   139      43.010  28.150  49.980  1.00  0.00            
ATOM   2023 HD11 LEU   139      42.130  28.690  50.330  1.00  0.00            
ATOM   2024 HD12 LEU   139      42.670  27.140  49.760  1.00  0.00            
ATOM   2025 HD13 LEU   139      43.800  28.100  50.730  1.00  0.00            
ATOM   2026  CD2 LEU   139      43.900  30.280  49.080  1.00  0.00            
ATOM   2027 HD21 LEU   139      44.170  30.860  48.200  1.00  0.00            
ATOM   2028 HD22 LEU   139      43.090  30.820  49.560  1.00  0.00            
ATOM   2029 HD23 LEU   139      44.720  30.350  49.800  1.00  0.00            
ATOM   2030  C   LEU   139      46.870  28.180  46.560  1.00  0.00            
ATOM   2031  O   LEU   139      47.780  28.890  46.950  1.00  0.00            
ATOM   2032  N   ARG   140      47.080  27.130  45.680  1.00  0.00            
ATOM   2033  H   ARG   140      46.280  26.550  45.470  1.00  0.00            
ATOM   2034  CA  ARG   140      48.440  26.670  45.350  1.00  0.00            
ATOM   2035  HA  ARG   140      48.950  26.830  46.300  1.00  0.00            
ATOM   2036  CB  ARG   140      48.550  25.200  44.980  1.00  0.00            
ATOM   2037  HB2 ARG   140      47.920  24.900  44.140  1.00  0.00            
ATOM   2038  HB3 ARG   140      49.600  24.920  44.850  1.00  0.00            
ATOM   2039  CG  ARG   140      48.100  24.350  46.190  1.00  0.00            
ATOM   2040  HG2 ARG   140      48.650  24.660  47.080  1.00  0.00            
ATOM   2041  HG3 ARG   140      47.050  24.560  46.380  1.00  0.00            
ATOM   2042  CD  ARG   140      48.400  22.860  45.890  1.00  0.00            
ATOM   2043  HD2 ARG   140      47.830  22.610  44.990  1.00  0.00            
ATOM   2044  HD3 ARG   140      49.440  22.730  45.590  1.00  0.00            
ATOM   2045  NE  ARG   140      48.010  21.940  46.990  1.00  0.00            
ATOM   2046  HE  ARG   140      47.230  22.310  47.530  1.00  0.00            
ATOM   2047  CZ  ARG   140      48.500  20.760  47.300  1.00  0.00            
ATOM   2048  NH1 ARG   140      49.490  20.200  46.680  1.00  0.00            
ATOM   2049 HH11 ARG   140      49.980  20.740  45.980  1.00  0.00            
ATOM   2050 HH12 ARG   140      49.740  19.220  46.740  1.00  0.00            
ATOM   2051  NH2 ARG   140      48.030  20.090  48.280  1.00  0.00            
ATOM   2052 HH21 ARG   140      47.130  20.310  48.690  1.00  0.00            
ATOM   2053 HH22 ARG   140      48.470  19.220  48.530  1.00  0.00            
ATOM   2054  C   ARG   140      49.090  27.540  44.360  1.00  0.00            
ATOM   2055  O   ARG   140      50.220  27.990  44.710  1.00  0.00            
ATOM   2056  N   VAL   141      48.450  27.920  43.240  1.00  0.00            
ATOM   2057  H   VAL   141      47.510  27.570  43.210  1.00  0.00            
ATOM   2058  CA  VAL   141      48.960  28.960  42.300  1.00  0.00            
ATOM   2059  HA  VAL   141      49.970  28.630  42.060  1.00  0.00            
ATOM   2060  CB  VAL   141      48.140  28.950  40.930  1.00  0.00            
ATOM   2061  HB  VAL   141      47.060  29.030  41.050  1.00  0.00            
ATOM   2062  CG1 VAL   141      48.580  30.050  39.880  1.00  0.00            
ATOM   2063 HG11 VAL   141      48.080  29.850  38.930  1.00  0.00            
ATOM   2064 HG12 VAL   141      48.230  31.020  40.220  1.00  0.00            
ATOM   2065 HG13 VAL   141      49.660  30.130  39.780  1.00  0.00            
ATOM   2066  CG2 VAL   141      48.420  27.590  40.230  1.00  0.00            
ATOM   2067 HG21 VAL   141      48.280  26.780  40.950  1.00  0.00            
ATOM   2068 HG22 VAL   141      47.920  27.430  39.280  1.00  0.00            
ATOM   2069 HG23 VAL   141      49.490  27.510  40.010  1.00  0.00            
ATOM   2070  C   VAL   141      49.200  30.350  42.850  1.00  0.00            
ATOM   2071  O   VAL   141      50.160  31.040  42.540  1.00  0.00            
ATOM   2072  N   ALA   142      48.390  30.720  43.900  1.00  0.00            
ATOM   2073  H   ALA   142      47.610  30.150  44.200  1.00  0.00            
ATOM   2074  CA  ALA   142      48.560  32.000  44.590  1.00  0.00            
ATOM   2075  HA  ALA   142      48.480  32.830  43.890  1.00  0.00            
ATOM   2076  CB  ALA   142      47.380  32.070  45.670  1.00  0.00            
ATOM   2077  HB1 ALA   142      46.410  31.930  45.210  1.00  0.00            
ATOM   2078  HB2 ALA   142      47.510  31.360  46.480  1.00  0.00            
ATOM   2079  HB3 ALA   142      47.370  33.060  46.140  1.00  0.00            
ATOM   2080  C   ALA   142      50.000  32.160  45.160  1.00  0.00            
ATOM   2081  O   ALA   142      50.700  33.150  45.020  1.00  0.00            
ATOM   2082  N   SER   143      50.590  31.110  45.750  1.00  0.00            
ATOM   2083  H   SER   143      49.980  30.320  45.900  1.00  0.00            
ATOM   2084  CA  SER   143      51.950  30.980  46.330  1.00  0.00            
ATOM   2085  HA  SER   143      52.190  31.740  47.070  1.00  0.00            
ATOM   2086  CB  SER   143      51.990  29.660  47.070  1.00  0.00            
ATOM   2087  HB2 SER   143      51.140  29.520  47.750  1.00  0.00            
ATOM   2088  HB3 SER   143      51.980  28.850  46.350  1.00  0.00            
ATOM   2089  OG  SER   143      53.110  29.430  47.870  1.00  0.00            
ATOM   2090  HG  SER   143      53.230  30.260  48.330  1.00  0.00            
ATOM   2091  C   SER   143      53.090  31.060  45.310  1.00  0.00            
ATOM   2092  O   SER   143      54.210  31.220  45.770  1.00  0.00            
ATOM   2093  N   GLU   144      52.850  30.890  44.000  1.00  0.00            
ATOM   2094  H   GLU   144      51.890  30.830  43.670  1.00  0.00            
ATOM   2095  CA  GLU   144      53.890  31.140  43.030  1.00  0.00            
ATOM   2096  HA  GLU   144      54.860  30.750  43.350  1.00  0.00            
ATOM   2097  CB  GLU   144      53.670  30.380  41.730  1.00  0.00            
ATOM   2098  HB2 GLU   144      52.750  30.750  41.280  1.00  0.00            
ATOM   2099  HB3 GLU   144      54.540  30.520  41.100  1.00  0.00            
ATOM   2100  CG  GLU   144      53.460  28.800  42.000  1.00  0.00            
ATOM   2101  HG2 GLU   144      52.560  28.590  42.570  1.00  0.00            
ATOM   2102  HG3 GLU   144      53.290  28.310  41.040  1.00  0.00            
ATOM   2103  CD  GLU   144      54.700  28.150  42.640  1.00  0.00            
ATOM   2104  OE1 GLU   144      55.890  28.700  42.490  1.00  0.00            
ATOM   2105  OE2 GLU   144      54.580  27.130  43.420  1.00  0.00            
ATOM   2106  C   GLU   144      54.120  32.630  42.720  1.00  0.00            
ATOM   2107  O   GLU   144      55.230  32.950  42.270  1.00  0.00            
ATOM   2108  N   GLY   145      53.180  33.520  42.770  1.00  0.00            
ATOM   2109  H   GLY   145      52.340  33.320  43.300  1.00  0.00            
ATOM   2110  CA  GLY   145      53.430  35.020  42.560  1.00  0.00            
ATOM   2111  HA2 GLY   145      52.790  35.510  43.280  1.00  0.00            
ATOM   2112  HA3 GLY   145      54.460  35.360  42.730  1.00  0.00            
ATOM   2113  C   GLY   145      53.150  35.670  41.200  1.00  0.00            
ATOM   2114  O   GLY   145      53.110  36.930  41.190  1.00  0.00            
ATOM   2115  N   ARG   146      52.990  34.930  40.110  1.00  0.00            
ATOM   2116  H   ARG   146      53.040  33.930  40.270  1.00  0.00            
ATOM   2117  CA  ARG   146      52.620  35.460  38.800  1.00  0.00            
ATOM   2118  HA  ARG   146      53.410  36.200  38.700  1.00  0.00            
ATOM   2119  CB  ARG   146      52.600  34.370  37.710  1.00  0.00            
ATOM   2120  HB2 ARG   146      53.540  33.820  37.780  1.00  0.00            
ATOM   2121  HB3 ARG   146      51.810  33.650  37.920  1.00  0.00            
ATOM   2122  CG  ARG   146      52.630  34.970  36.310  1.00  0.00            
ATOM   2123  HG2 ARG   146      51.690  35.470  36.050  1.00  0.00            
ATOM   2124  HG3 ARG   146      53.510  35.610  36.240  1.00  0.00            
ATOM   2125  CD  ARG   146      52.830  33.790  35.360  1.00  0.00            
ATOM   2126  HD2 ARG   146      53.610  33.140  35.750  1.00  0.00            
ATOM   2127  HD3 ARG   146      51.950  33.150  35.470  1.00  0.00            
ATOM   2128  NE  ARG   146      53.060  34.270  34.010  1.00  0.00            
ATOM   2129  HE  ARG   146      53.440  35.200  33.970  1.00  0.00            
ATOM   2130  CZ  ARG   146      52.970  33.600  32.870  1.00  0.00            
ATOM   2131  NH1 ARG   146      52.680  32.370  32.910  1.00  0.00            
ATOM   2132 HH11 ARG   146      52.440  32.070  33.850  1.00  0.00            
ATOM   2133 HH12 ARG   146      52.770  31.720  32.140  1.00  0.00            
ATOM   2134  NH2 ARG   146      53.260  34.140  31.680  1.00  0.00            
ATOM   2135 HH21 ARG   146      53.800  34.990  31.680  1.00  0.00            
ATOM   2136 HH22 ARG   146      53.210  33.460  30.930  1.00  0.00            
ATOM   2137  C   ARG   146      51.280  36.150  38.620  1.00  0.00            
ATOM   2138  O   ARG   146      51.180  37.240  38.100  1.00  0.00            
ATOM   2139  N   ILE   147      50.280  35.580  39.260  1.00  0.00            
ATOM   2140  H   ILE   147      50.500  34.790  39.840  1.00  0.00            
ATOM   2141  CA  ILE   147      48.910  36.190  39.400  1.00  0.00            
ATOM   2142  HA  ILE   147      48.740  36.890  38.590  1.00  0.00            
ATOM   2143  CB  ILE   147      47.830  35.080  39.370  1.00  0.00            
ATOM   2144  HB  ILE   147      46.940  35.710  39.330  1.00  0.00            
ATOM   2145  CG2 ILE   147      47.880  34.210  38.150  1.00  0.00            
ATOM   2146 HG21 ILE   147      48.400  33.250  38.210  1.00  0.00            
ATOM   2147 HG22 ILE   147      46.860  34.050  37.810  1.00  0.00            
ATOM   2148 HG23 ILE   147      48.340  34.750  37.320  1.00  0.00            
ATOM   2149  CG1 ILE   147      47.710  34.220  40.580  1.00  0.00            
ATOM   2150 HG12 ILE   147      47.340  33.230  40.320  1.00  0.00            
ATOM   2151 HG13 ILE   147      48.690  34.070  41.030  1.00  0.00            
ATOM   2152  CD1 ILE   147      46.690  34.690  41.720  1.00  0.00            
ATOM   2153 HD11 ILE   147      46.980  35.680  42.090  1.00  0.00            
ATOM   2154 HD12 ILE   147      45.650  34.610  41.420  1.00  0.00            
ATOM   2155 HD13 ILE   147      46.790  33.970  42.530  1.00  0.00            
ATOM   2156  C   ILE   147      48.760  37.060  40.660  1.00  0.00            
ATOM   2157  O   ILE   147      49.430  36.830  41.680  1.00  0.00            
ATOM   2158  N   LYS   148      48.000  38.130  40.490  1.00  0.00            
ATOM   2159  H   LYS   148      47.550  38.130  39.590  1.00  0.00            
ATOM   2160  CA  LYS   148      47.820  39.290  41.340  1.00  0.00            
ATOM   2161  HA  LYS   148      48.570  39.100  42.100  1.00  0.00            
ATOM   2162  CB  LYS   148      48.080  40.660  40.660  1.00  0.00            
ATOM   2163  HB2 LYS   148      47.150  41.060  40.230  1.00  0.00            
ATOM   2164  HB3 LYS   148      48.230  41.360  41.480  1.00  0.00            
ATOM   2165  CG  LYS   148      49.260  40.650  39.680  1.00  0.00            
ATOM   2166  HG2 LYS   148      48.990  40.020  38.830  1.00  0.00            
ATOM   2167  HG3 LYS   148      49.280  41.680  39.300  1.00  0.00            
ATOM   2168  CD  LYS   148      50.720  40.290  40.110  1.00  0.00            
ATOM   2169  HD2 LYS   148      50.800  39.340  40.630  1.00  0.00            
ATOM   2170  HD3 LYS   148      51.380  40.340  39.240  1.00  0.00            
ATOM   2171  CE  LYS   148      51.030  41.360  41.150  1.00  0.00            
ATOM   2172  HE2 LYS   148      51.700  42.110  40.720  1.00  0.00            
ATOM   2173  HE3 LYS   148      50.130  41.930  41.380  1.00  0.00            
ATOM   2174  NZ  LYS   148      51.770  40.850  42.350  1.00  0.00            
ATOM   2175  HZ1 LYS   148      51.180  40.200  42.850  1.00  0.00            
ATOM   2176  HZ2 LYS   148      52.600  40.330  42.110  1.00  0.00            
ATOM   2177  HZ3 LYS   148      52.090  41.530  43.030  1.00  0.00            
ATOM   2178  C   LYS   148      46.440  39.380  42.070  1.00  0.00            
ATOM   2179  O   LYS   148      46.320  40.170  43.000  1.00  0.00            
ATOM   2180  N   ALA   149      45.510  38.460  41.800  1.00  0.00            
ATOM   2181  H   ALA   149      45.660  38.020  40.900  1.00  0.00            
ATOM   2182  CA  ALA   149      44.170  38.200  42.420  1.00  0.00            
ATOM   2183  HA  ALA   149      44.320  38.370  43.480  1.00  0.00            
ATOM   2184  CB  ALA   149      43.190  39.240  41.860  1.00  0.00            
ATOM   2185  HB1 ALA   149      43.620  40.210  41.630  1.00  0.00            
ATOM   2186  HB2 ALA   149      42.910  38.950  40.850  1.00  0.00            
ATOM   2187  HB3 ALA   149      42.290  39.400  42.460  1.00  0.00            
ATOM   2188  C   ALA   149      43.690  36.750  42.320  1.00  0.00            
ATOM   2189  O   ALA   149      43.730  36.190  41.220  1.00  0.00            
ATOM   2190  N   ALA   150      43.300  36.120  43.400  1.00  0.00            
ATOM   2191  H   ALA   150      43.430  36.620  44.270  1.00  0.00            
ATOM   2192  CA  ALA   150      42.840  34.720  43.470  1.00  0.00            
ATOM   2193  HA  ALA   150      42.670  34.360  42.460  1.00  0.00            
ATOM   2194  CB  ALA   150      43.940  33.910  44.020  1.00  0.00            
ATOM   2195  HB1 ALA   150      44.920  34.010  43.550  1.00  0.00            
ATOM   2196  HB2 ALA   150      44.130  34.220  45.050  1.00  0.00            
ATOM   2197  HB3 ALA   150      43.600  32.870  44.090  1.00  0.00            
ATOM   2198  C   ALA   150      41.500  34.700  44.190  1.00  0.00            
ATOM   2199  O   ALA   150      41.390  35.420  45.150  1.00  0.00            
ATOM   2200  N   ILE   151      40.560  33.860  43.760  1.00  0.00            
ATOM   2201  H   ILE   151      40.660  33.350  42.890  1.00  0.00            
ATOM   2202  CA  ILE   151      39.300  33.630  44.550  1.00  0.00            
ATOM   2203  HA  ILE   151      39.400  34.080  45.540  1.00  0.00            
ATOM   2204  CB  ILE   151      38.140  34.420  43.900  1.00  0.00            
ATOM   2205  HB  ILE   151      37.910  33.940  42.950  1.00  0.00            
ATOM   2206  CG2 ILE   151      36.860  34.340  44.820  1.00  0.00            
ATOM   2207 HG21 ILE   151      36.830  35.030  45.660  1.00  0.00            
ATOM   2208 HG22 ILE   151      36.010  34.700  44.240  1.00  0.00            
ATOM   2209 HG23 ILE   151      36.590  33.350  45.190  1.00  0.00            
ATOM   2210  CG1 ILE   151      38.570  35.880  43.680  1.00  0.00            
ATOM   2211 HG12 ILE   151      38.730  36.400  44.620  1.00  0.00            
ATOM   2212 HG13 ILE   151      39.530  35.980  43.180  1.00  0.00            
ATOM   2213  CD1 ILE   151      37.520  36.710  42.890  1.00  0.00            
ATOM   2214 HD11 ILE   151      36.860  36.120  42.260  1.00  0.00            
ATOM   2215 HD12 ILE   151      36.960  37.390  43.530  1.00  0.00            
ATOM   2216 HD13 ILE   151      38.100  37.240  42.130  1.00  0.00            
ATOM   2217  C   ILE   151      38.900  32.140  44.760  1.00  0.00            
ATOM   2218  O   ILE   151      38.220  31.590  43.840  1.00  0.00            
ATOM   2219  N   PRO   152      39.170  31.440  45.870  1.00  0.00            
ATOM   2220  CD  PRO   152      40.370  31.720  46.710  1.00  0.00            
ATOM   2221  HD2 PRO   152      40.020  32.370  47.520  1.00  0.00            
ATOM   2222  HD3 PRO   152      41.150  32.190  46.100  1.00  0.00            
ATOM   2223  CG  PRO   152      40.780  30.390  47.280  1.00  0.00            
ATOM   2224  HG2 PRO   152      41.230  30.510  48.270  1.00  0.00            
ATOM   2225  HG3 PRO   152      41.410  29.900  46.530  1.00  0.00            
ATOM   2226  CB  PRO   152      39.540  29.520  47.230  1.00  0.00            
ATOM   2227  HB2 PRO   152      38.990  29.540  48.170  1.00  0.00            
ATOM   2228  HB3 PRO   152      39.750  28.470  46.990  1.00  0.00            
ATOM   2229  CA  PRO   152      38.600  30.140  46.180  1.00  0.00            
ATOM   2230  HA  PRO   152      38.730  29.490  45.310  1.00  0.00            
ATOM   2231  C   PRO   152      37.120  30.370  46.500  1.00  0.00            
ATOM   2232  O   PRO   152      36.780  31.120  47.400  1.00  0.00            
ATOM   2233  N   LEU   153      36.340  29.510  45.910  1.00  0.00            
ATOM   2234  H   LEU   153      36.760  28.960  45.180  1.00  0.00            
ATOM   2235  CA  LEU   153      34.880  29.240  46.140  1.00  0.00            
ATOM   2236  HA  LEU   153      34.400  30.040  46.700  1.00  0.00            
ATOM   2237  CB  LEU   153      34.240  29.160  44.720  1.00  0.00            
ATOM   2238  HB2 LEU   153      34.750  28.410  44.110  1.00  0.00            
ATOM   2239  HB3 LEU   153      33.170  28.980  44.800  1.00  0.00            
ATOM   2240  CG  LEU   153      34.290  30.410  43.920  1.00  0.00            
ATOM   2241  HG  LEU   153      35.340  30.730  43.880  1.00  0.00            
ATOM   2242  CD1 LEU   153      33.990  30.070  42.440  1.00  0.00            
ATOM   2243 HD11 LEU   153      32.920  29.860  42.460  1.00  0.00            
ATOM   2244 HD12 LEU   153      34.110  31.000  41.880  1.00  0.00            
ATOM   2245 HD13 LEU   153      34.590  29.260  42.030  1.00  0.00            
ATOM   2246  CD2 LEU   153      33.510  31.570  44.360  1.00  0.00            
ATOM   2247 HD21 LEU   153      32.480  31.210  44.420  1.00  0.00            
ATOM   2248 HD22 LEU   153      33.900  31.980  45.280  1.00  0.00            
ATOM   2249 HD23 LEU   153      33.690  32.390  43.660  1.00  0.00            
ATOM   2250  C   LEU   153      34.750  27.910  46.860  1.00  0.00            
ATOM   2251  O   LEU   153      35.210  26.900  46.360  1.00  0.00            
ATOM   2252  N   ALA   154      34.150  27.920  48.060  1.00  0.00            
ATOM   2253  H   ALA   154      33.890  28.790  48.510  1.00  0.00            
ATOM   2254  CA  ALA   154      33.960  26.740  48.860  1.00  0.00            
ATOM   2255  HA  ALA   154      33.890  26.980  49.920  1.00  0.00            
ATOM   2256  CB  ALA   154      32.610  26.110  48.400  1.00  0.00            
ATOM   2257  HB1 ALA   154      31.860  26.890  48.320  1.00  0.00            
ATOM   2258  HB2 ALA   154      32.790  25.600  47.450  1.00  0.00            
ATOM   2259  HB3 ALA   154      32.220  25.360  49.090  1.00  0.00            
ATOM   2260  C   ALA   154      35.160  25.780  48.940  1.00  0.00            
ATOM   2261  O   ALA   154      34.840  24.620  48.610  1.00  0.00            
ATOM   2262  N   PRO   155      36.390  26.280  49.100  1.00  0.00            
ATOM   2263  CD  PRO   155      36.670  27.600  49.610  1.00  0.00            
ATOM   2264  HD2 PRO   155      35.850  27.920  50.260  1.00  0.00            
ATOM   2265  HD3 PRO   155      36.710  28.320  48.790  1.00  0.00            
ATOM   2266  CG  PRO   155      37.950  27.390  50.470  1.00  0.00            
ATOM   2267  HG2 PRO   155      37.690  26.750  51.320  1.00  0.00            
ATOM   2268  HG3 PRO   155      38.640  28.220  50.630  1.00  0.00            
ATOM   2269  CB  PRO   155      38.720  26.460  49.540  1.00  0.00            
ATOM   2270  HB2 PRO   155      39.430  25.870  50.130  1.00  0.00            
ATOM   2271  HB3 PRO   155      39.260  26.930  48.720  1.00  0.00            
ATOM   2272  CA  PRO   155      37.690  25.530  48.890  1.00  0.00            
ATOM   2273  HA  PRO   155      37.900  25.370  47.830  1.00  0.00            
ATOM   2274  C   PRO   155      37.830  24.230  49.570  1.00  0.00            
ATOM   2275  O   PRO   155      37.320  24.110  50.690  1.00  0.00            
ATOM   2276  N   TRP   156      38.530  23.200  49.030  1.00  0.00            
ATOM   2277  H   TRP   156      38.810  23.320  48.060  1.00  0.00            
ATOM   2278  CA  TRP   156      38.990  21.920  49.630  1.00  0.00            
ATOM   2279  HA  TRP   156      39.000  21.970  50.720  1.00  0.00            
ATOM   2280  CB  TRP   156      38.050  20.790  49.170  1.00  0.00            
ATOM   2281  HB2 TRP   156      37.020  21.070  49.400  1.00  0.00            
ATOM   2282  HB3 TRP   156      38.070  20.660  48.090  1.00  0.00            
ATOM   2283  CG  TRP   156      38.190  19.450  49.750  1.00  0.00            
ATOM   2284  CD1 TRP   156      37.340  18.900  50.640  1.00  0.00            
ATOM   2285  HD1 TRP   156      36.540  19.480  51.080  1.00  0.00            
ATOM   2286  NE1 TRP   156      37.870  17.700  51.060  1.00  0.00            
ATOM   2287  HE1 TRP   156      37.640  17.260  51.940  1.00  0.00            
ATOM   2288  CE2 TRP   156      39.020  17.350  50.280  1.00  0.00            
ATOM   2289  CZ2 TRP   156      39.970  16.300  50.370  1.00  0.00            
ATOM   2290  HZ2 TRP   156      39.920  15.680  51.250  1.00  0.00            
ATOM   2291  CH2 TRP   156      41.100  16.250  49.510  1.00  0.00            
ATOM   2292  HH2 TRP   156      41.890  15.520  49.620  1.00  0.00            
ATOM   2293  CZ3 TRP   156      41.220  17.260  48.570  1.00  0.00            
ATOM   2294  HZ3 TRP   156      42.070  17.340  47.900  1.00  0.00            
ATOM   2295  CE3 TRP   156      40.350  18.370  48.580  1.00  0.00            
ATOM   2296  HE3 TRP   156      40.560  19.140  47.860  1.00  0.00            
ATOM   2297  CD2 TRP   156      39.220  18.460  49.440  1.00  0.00            
ATOM   2298  C   TRP   156      40.460  21.770  49.140  1.00  0.00            
ATOM   2299  O   TRP   156      40.810  22.100  48.030  1.00  0.00            
ATOM   2300  N   ASP   157      41.360  21.220  50.040  1.00  0.00            
ATOM   2301  H   ASP   157      41.020  21.070  50.980  1.00  0.00            
ATOM   2302  CA  ASP   157      42.720  20.750  49.800  1.00  0.00            
ATOM   2303  HA  ASP   157      42.650  20.090  48.930  1.00  0.00            
ATOM   2304  CB  ASP   157      43.640  21.950  49.370  1.00  0.00            
ATOM   2305  HB2 ASP   157      43.020  22.470  48.640  1.00  0.00            
ATOM   2306  HB3 ASP   157      43.760  22.700  50.150  1.00  0.00            
ATOM   2307  CG  ASP   157      45.020  21.660  48.740  1.00  0.00            
ATOM   2308  OD1 ASP   157      45.390  20.450  48.470  1.00  0.00            
ATOM   2309  OD2 ASP   157      45.740  22.660  48.500  1.00  0.00            
ATOM   2310  C   ASP   157      43.290  20.060  51.020  1.00  0.00            
ATOM   2311  O   ASP   157      42.840  20.190  52.180  1.00  0.00            
ATOM   2312  N   THR   158      44.300  19.210  50.720  1.00  0.00            
ATOM   2313  H   THR   158      44.540  18.950  49.770  1.00  0.00            
ATOM   2314  CA  THR   158      45.040  18.380  51.760  1.00  0.00            
ATOM   2315  HA  THR   158      44.280  18.190  52.520  1.00  0.00            
ATOM   2316  CB  THR   158      45.510  17.010  51.210  1.00  0.00            
ATOM   2317  HB  THR   158      45.930  16.500  52.070  1.00  0.00            
ATOM   2318  CG2 THR   158      44.320  16.120  50.660  1.00  0.00            
ATOM   2319 HG21 THR   158      44.090  16.490  49.660  1.00  0.00            
ATOM   2320 HG22 THR   158      44.630  15.080  50.560  1.00  0.00            
ATOM   2321 HG23 THR   158      43.490  16.270  51.350  1.00  0.00            
ATOM   2322  OG1 THR   158      46.440  17.140  50.090  1.00  0.00            
ATOM   2323  HG1 THR   158      47.120  16.490  50.300  1.00  0.00            
ATOM   2324  C   THR   158      46.150  19.100  52.530  1.00  0.00            
ATOM   2325  O   THR   158      46.840  18.500  53.300  1.00  0.00            
ATOM   2326  N   THR   159      46.270  20.400  52.370  1.00  0.00            
ATOM   2327  H   THR   159      45.860  20.830  51.550  1.00  0.00            
ATOM   2328  CA  THR   159      46.940  21.290  53.320  1.00  0.00            
ATOM   2329  HA  THR   159      46.720  20.960  54.340  1.00  0.00            
ATOM   2330  CB  THR   159      48.460  21.160  53.120  1.00  0.00            
ATOM   2331  HB  THR   159      48.690  20.120  53.330  1.00  0.00            
ATOM   2332  CG2 THR   159      48.970  21.510  51.730  1.00  0.00            
ATOM   2333 HG21 THR   159      48.610  20.850  50.940  1.00  0.00            
ATOM   2334 HG22 THR   159      48.730  22.540  51.460  1.00  0.00            
ATOM   2335 HG23 THR   159      50.050  21.380  51.770  1.00  0.00            
ATOM   2336  OG1 THR   159      49.130  21.930  54.040  1.00  0.00            
ATOM   2337  HG1 THR   159      49.230  21.500  54.900  1.00  0.00            
ATOM   2338  C   THR   159      46.600  22.740  53.080  1.00  0.00            
ATOM   2339  O   THR   159      46.420  23.220  51.960  1.00  0.00            
ATOM   2340  N   SER   160      46.510  23.440  54.210  1.00  0.00            
ATOM   2341  H   SER   160      46.680  22.980  55.090  1.00  0.00            
ATOM   2342  CA  SER   160      46.510  24.880  54.310  1.00  0.00            
ATOM   2343  HA  SER   160      45.810  25.210  53.550  1.00  0.00            
ATOM   2344  CB  SER   160      45.950  25.250  55.700  1.00  0.00            
ATOM   2345  HB2 SER   160      45.850  26.330  55.840  1.00  0.00            
ATOM   2346  HB3 SER   160      44.920  24.940  55.880  1.00  0.00            
ATOM   2347  OG  SER   160      46.760  24.700  56.730  1.00  0.00            
ATOM   2348  HG  SER   160      46.660  25.200  57.540  1.00  0.00            
ATOM   2349  C   SER   160      47.820  25.480  54.020  1.00  0.00            
ATOM   2350  O   SER   160      47.880  26.690  54.040  1.00  0.00            
ATOM   2351  N   TYR   161      48.980  24.740  53.840  1.00  0.00            
ATOM   2352  H   TYR   161      48.890  23.770  54.110  1.00  0.00            
ATOM   2353  CA  TYR   161      50.340  25.310  53.790  1.00  0.00            
ATOM   2354  HA  TYR   161      50.590  25.950  54.640  1.00  0.00            
ATOM   2355  CB  TYR   161      51.360  24.120  53.640  1.00  0.00            
ATOM   2356  HB2 TYR   161      51.340  23.680  54.640  1.00  0.00            
ATOM   2357  HB3 TYR   161      50.930  23.420  52.930  1.00  0.00            
ATOM   2358  CG  TYR   161      52.750  24.510  53.400  1.00  0.00            
ATOM   2359  CD1 TYR   161      53.490  24.940  54.530  1.00  0.00            
ATOM   2360  HD1 TYR   161      53.160  24.860  55.550  1.00  0.00            
ATOM   2361  CE1 TYR   161      54.780  25.470  54.290  1.00  0.00            
ATOM   2362  HE1 TYR   161      55.390  25.780  55.120  1.00  0.00            
ATOM   2363  CZ  TYR   161      55.330  25.450  53.030  1.00  0.00            
ATOM   2364  OH  TYR   161      56.540  26.100  52.850  1.00  0.00            
ATOM   2365  HH  TYR   161      56.890  26.560  53.620  1.00  0.00            
ATOM   2366  CE2 TYR   161      54.580  24.950  51.950  1.00  0.00            
ATOM   2367  HE2 TYR   161      54.990  24.970  50.950  1.00  0.00            
ATOM   2368  CD2 TYR   161      53.300  24.470  52.090  1.00  0.00            
ATOM   2369  HD2 TYR   161      52.680  24.140  51.270  1.00  0.00            
ATOM   2370  C   TYR   161      50.630  26.300  52.660  1.00  0.00            
ATOM   2371  O   TYR   161      51.110  27.410  52.950  1.00  0.00            
ATOM   2372  N   TYR   162      50.230  26.040  51.440  1.00  0.00            
ATOM   2373  H   TYR   162      49.690  25.190  51.400  1.00  0.00            
ATOM   2374  CA  TYR   162      50.410  26.960  50.330  1.00  0.00            
ATOM   2375  HA  TYR   162      51.490  27.150  50.380  1.00  0.00            
ATOM   2376  CB  TYR   162      50.080  26.330  48.950  1.00  0.00            
ATOM   2377  HB2 TYR   162      49.030  26.070  49.010  1.00  0.00            
ATOM   2378  HB3 TYR   162      50.240  27.030  48.130  1.00  0.00            
ATOM   2379  CG  TYR   162      51.110  25.160  48.630  1.00  0.00            
ATOM   2380  CD1 TYR   162      52.390  25.530  48.280  1.00  0.00            
ATOM   2381  HD1 TYR   162      52.730  26.560  48.230  1.00  0.00            
ATOM   2382  CE1 TYR   162      53.330  24.480  47.920  1.00  0.00            
ATOM   2383  HE1 TYR   162      54.240  24.760  47.400  1.00  0.00            
ATOM   2384  CZ  TYR   162      52.970  23.150  47.970  1.00  0.00            
ATOM   2385  OH  TYR   162      53.880  22.130  47.900  1.00  0.00            
ATOM   2386  HH  TYR   162      54.730  22.560  47.740  1.00  0.00            
ATOM   2387  CE2 TYR   162      51.660  22.810  48.290  1.00  0.00            
ATOM   2388  HE2 TYR   162      51.330  21.790  48.300  1.00  0.00            
ATOM   2389  CD2 TYR   162      50.780  23.780  48.750  1.00  0.00            
ATOM   2390  HD2 TYR   162      49.760  23.570  49.040  1.00  0.00            
ATOM   2391  C   TYR   162      49.640  28.270  50.510  1.00  0.00            
ATOM   2392  O   TYR   162      50.150  29.340  50.150  1.00  0.00            
ATOM   2393  N   ALA   163      48.560  28.180  51.230  1.00  0.00            
ATOM   2394  H   ALA   163      48.480  27.370  51.830  1.00  0.00            
ATOM   2395  CA  ALA   163      47.670  29.370  51.540  1.00  0.00            
ATOM   2396  HA  ALA   163      47.490  29.990  50.670  1.00  0.00            
ATOM   2397  CB  ALA   163      46.320  28.930  52.090  1.00  0.00            
ATOM   2398  HB1 ALA   163      45.880  29.860  52.430  1.00  0.00            
ATOM   2399  HB2 ALA   163      45.650  28.330  51.470  1.00  0.00            
ATOM   2400  HB3 ALA   163      46.480  28.270  52.950  1.00  0.00            
ATOM   2401  C   ALA   163      48.480  30.170  52.630  1.00  0.00            
ATOM   2402  O   ALA   163      48.610  31.400  52.470  1.00  0.00            
ATOM   2403  N   SER   164      49.080  29.490  53.640  1.00  0.00            
ATOM   2404  H   SER   164      48.890  28.510  53.740  1.00  0.00            
ATOM   2405  CA  SER   164      49.910  30.130  54.650  1.00  0.00            
ATOM   2406  HA  SER   164      49.410  31.010  55.060  1.00  0.00            
ATOM   2407  CB  SER   164      50.300  29.230  55.810  1.00  0.00            
ATOM   2408  HB2 SER   164      50.620  29.800  56.680  1.00  0.00            
ATOM   2409  HB3 SER   164      49.330  28.790  56.040  1.00  0.00            
ATOM   2410  OG  SER   164      51.180  28.210  55.550  1.00  0.00            
ATOM   2411  HG  SER   164      51.100  28.030  54.620  1.00  0.00            
ATOM   2412  C   SER   164      51.270  30.740  54.140  1.00  0.00            
ATOM   2413  O   SER   164      51.970  31.530  54.810  1.00  0.00            
ATOM   2414  N   ARG   165      51.550  30.510  52.830  1.00  0.00            
ATOM   2415  H   ARG   165      51.000  29.740  52.500  1.00  0.00            
ATOM   2416  CA  ARG   165      52.610  31.050  51.890  1.00  0.00            
ATOM   2417  HA  ARG   165      53.090  31.890  52.400  1.00  0.00            
ATOM   2418  CB  ARG   165      53.680  29.900  51.710  1.00  0.00            
ATOM   2419  HB2 ARG   165      53.320  29.200  50.960  1.00  0.00            
ATOM   2420  HB3 ARG   165      54.560  30.340  51.260  1.00  0.00            
ATOM   2421  CG  ARG   165      54.220  29.160  52.950  1.00  0.00            
ATOM   2422  HG2 ARG   165      53.490  28.760  53.650  1.00  0.00            
ATOM   2423  HG3 ARG   165      54.850  28.300  52.720  1.00  0.00            
ATOM   2424  CD  ARG   165      55.150  30.220  53.670  1.00  0.00            
ATOM   2425  HD2 ARG   165      55.970  30.490  53.010  1.00  0.00            
ATOM   2426  HD3 ARG   165      54.530  31.090  53.910  1.00  0.00            
ATOM   2427  NE  ARG   165      55.720  29.720  54.940  1.00  0.00            
ATOM   2428  HE  ARG   165      56.690  29.460  55.010  1.00  0.00            
ATOM   2429  CZ  ARG   165      55.190  29.740  56.150  1.00  0.00            
ATOM   2430  NH1 ARG   165      55.820  29.240  57.210  1.00  0.00            
ATOM   2431 HH11 ARG   165      56.780  29.000  57.060  1.00  0.00            
ATOM   2432 HH12 ARG   165      55.370  29.260  58.120  1.00  0.00            
ATOM   2433  NH2 ARG   165      53.980  30.330  56.290  1.00  0.00            
ATOM   2434 HH21 ARG   165      53.520  30.700  55.470  1.00  0.00            
ATOM   2435 HH22 ARG   165      53.570  30.200  57.210  1.00  0.00            
ATOM   2436  C   ARG   165      52.020  31.630  50.600  1.00  0.00            
ATOM   2437  O   ARG   165      52.750  31.650  49.590  1.00  0.00            
ATOM   2438  N   SER   166      50.800  32.200  50.590  1.00  0.00            
ATOM   2439  H   SER   166      50.180  31.940  51.340  1.00  0.00            
ATOM   2440  CA  SER   166      50.260  32.930  49.440  1.00  0.00            
ATOM   2441  HA  SER   166      50.220  32.280  48.560  1.00  0.00            
ATOM   2442  CB  SER   166      48.790  33.130  49.710  1.00  0.00            
ATOM   2443  HB2 SER   166      48.290  32.170  49.810  1.00  0.00            
ATOM   2444  HB3 SER   166      48.800  33.620  50.680  1.00  0.00            
ATOM   2445  OG  SER   166      48.290  33.900  48.670  1.00  0.00            
ATOM   2446  HG  SER   166      47.590  34.480  48.980  1.00  0.00            
ATOM   2447  C   SER   166      51.070  34.220  49.150  1.00  0.00            
ATOM   2448  O   SER   166      51.390  34.990  50.060  1.00  0.00            
ATOM   2449  N   GLN   167      51.400  34.380  47.850  1.00  0.00            
ATOM   2450  H   GLN   167      51.030  33.730  47.170  1.00  0.00            
ATOM   2451  CA  GLN   167      52.010  35.590  47.290  1.00  0.00            
ATOM   2452  HA  GLN   167      52.320  36.150  48.170  1.00  0.00            
ATOM   2453  CB  GLN   167      53.390  35.150  46.700  1.00  0.00            
ATOM   2454  HB2 GLN   167      53.320  34.610  45.760  1.00  0.00            
ATOM   2455  HB3 GLN   167      53.920  36.080  46.490  1.00  0.00            
ATOM   2456  CG  GLN   167      54.220  34.440  47.710  1.00  0.00            
ATOM   2457  HG2 GLN   167      54.170  34.910  48.690  1.00  0.00            
ATOM   2458  HG3 GLN   167      53.860  33.460  48.020  1.00  0.00            
ATOM   2459  CD  GLN   167      55.730  34.500  47.320  1.00  0.00            
ATOM   2460  OE1 GLN   167      56.110  34.810  46.180  1.00  0.00            
ATOM   2461  NE2 GLN   167      56.700  34.310  48.200  1.00  0.00            
ATOM   2462 HE21 GLN   167      57.600  34.690  47.940  1.00  0.00            
ATOM   2463 HE22 GLN   167      56.400  34.020  49.120  1.00  0.00            
ATOM   2464  C   GLN   167      51.060  36.510  46.440  1.00  0.00            
ATOM   2465  O   GLN   167      51.520  37.440  45.750  1.00  0.00            
ATOM   2466  N   ALA   168      49.720  36.310  46.580  1.00  0.00            
ATOM   2467  H   ALA   168      49.390  35.570  47.190  1.00  0.00            
ATOM   2468  CA  ALA   168      48.700  37.170  46.030  1.00  0.00            
ATOM   2469  HA  ALA   168      49.070  38.150  45.730  1.00  0.00            
ATOM   2470  CB  ALA   168      48.220  36.420  44.820  1.00  0.00            
ATOM   2471  HB1 ALA   168      49.090  36.240  44.190  1.00  0.00            
ATOM   2472  HB2 ALA   168      47.700  35.540  45.200  1.00  0.00            
ATOM   2473  HB3 ALA   168      47.610  37.050  44.170  1.00  0.00            
ATOM   2474  C   ALA   168      47.510  37.440  47.000  1.00  0.00            
ATOM   2475  O   ALA   168      47.180  36.550  47.840  1.00  0.00            
ATOM   2476  N   PRO   169      46.750  38.550  46.930  1.00  0.00            
ATOM   2477  CD  PRO   169      47.040  39.720  46.040  1.00  0.00            
ATOM   2478  HD2 PRO   169      47.080  39.460  44.980  1.00  0.00            
ATOM   2479  HD3 PRO   169      47.960  40.240  46.310  1.00  0.00            
ATOM   2480  CG  PRO   169      45.890  40.690  46.210  1.00  0.00            
ATOM   2481  HG2 PRO   169      45.050  40.590  45.520  1.00  0.00            
ATOM   2482  HG3 PRO   169      46.270  41.710  46.230  1.00  0.00            
ATOM   2483  CB  PRO   169      45.390  40.330  47.600  1.00  0.00            
ATOM   2484  HB2 PRO   169      44.370  40.690  47.750  1.00  0.00            
ATOM   2485  HB3 PRO   169      46.040  40.890  48.280  1.00  0.00            
ATOM   2486  CA  PRO   169      45.610  38.830  47.770  1.00  0.00            
ATOM   2487  HA  PRO   169      45.880  38.670  48.810  1.00  0.00            
ATOM   2488  C   PRO   169      44.360  38.060  47.370  1.00  0.00            
ATOM   2489  O   PRO   169      43.980  37.940  46.150  1.00  0.00            
ATOM   2490  N   THR   170      43.680  37.590  48.370  1.00  0.00            
ATOM   2491  H   THR   170      43.900  37.890  49.310  1.00  0.00            
ATOM   2492  CA  THR   170      42.730  36.430  48.260  1.00  0.00            
ATOM   2493  HA  THR   170      42.490  36.220  47.220  1.00  0.00            
ATOM   2494  CB  THR   170      43.370  35.240  48.890  1.00  0.00            
ATOM   2495  HB  THR   170      43.780  35.450  49.880  1.00  0.00            
ATOM   2496  CG2 THR   170      42.470  34.090  48.940  1.00  0.00            
ATOM   2497 HG21 THR   170      42.010  34.050  47.960  1.00  0.00            
ATOM   2498 HG22 THR   170      43.080  33.230  49.200  1.00  0.00            
ATOM   2499 HG23 THR   170      41.650  34.180  49.670  1.00  0.00            
ATOM   2500  OG1 THR   170      44.470  34.790  48.140  1.00  0.00            
ATOM   2501  HG1 THR   170      45.200  35.410  48.100  1.00  0.00            
ATOM   2502  C   THR   170      41.370  36.780  49.020  1.00  0.00            
ATOM   2503  O   THR   170      41.320  37.040  50.260  1.00  0.00            
ATOM   2504  N   LEU   171      40.250  36.640  48.300  1.00  0.00            
ATOM   2505  H   LEU   171      40.330  36.490  47.300  1.00  0.00            
ATOM   2506  CA  LEU   171      38.830  36.600  48.770  1.00  0.00            
ATOM   2507  HA  LEU   171      38.850  37.010  49.780  1.00  0.00            
ATOM   2508  CB  LEU   171      38.040  37.550  47.860  1.00  0.00            
ATOM   2509  HB2 LEU   171      38.330  38.600  47.910  1.00  0.00            
ATOM   2510  HB3 LEU   171      38.280  37.200  46.860  1.00  0.00            
ATOM   2511  CG  LEU   171      36.520  37.360  47.830  1.00  0.00            
ATOM   2512  HG  LEU   171      36.280  36.290  47.850  1.00  0.00            
ATOM   2513  CD1 LEU   171      35.800  37.900  49.030  1.00  0.00            
ATOM   2514 HD11 LEU   171      36.080  37.520  50.010  1.00  0.00            
ATOM   2515 HD12 LEU   171      36.040  38.950  49.180  1.00  0.00            
ATOM   2516 HD13 LEU   171      34.730  37.740  48.870  1.00  0.00            
ATOM   2517  CD2 LEU   171      35.880  38.070  46.610  1.00  0.00            
ATOM   2518 HD21 LEU   171      34.800  38.120  46.760  1.00  0.00            
ATOM   2519 HD22 LEU   171      36.330  39.040  46.420  1.00  0.00            
ATOM   2520 HD23 LEU   171      36.150  37.490  45.730  1.00  0.00            
ATOM   2521  C   LEU   171      38.320  35.200  48.780  1.00  0.00            
ATOM   2522  O   LEU   171      38.350  34.590  47.750  1.00  0.00            
ATOM   2523  N   ILE   172      37.820  34.760  49.940  1.00  0.00            
ATOM   2524  H   ILE   172      38.020  35.270  50.780  1.00  0.00            
ATOM   2525  CA  ILE   172      37.280  33.420  50.000  1.00  0.00            
ATOM   2526  HA  ILE   172      37.400  32.870  49.060  1.00  0.00            
ATOM   2527  CB  ILE   172      38.070  32.650  51.080  1.00  0.00            
ATOM   2528  HB  ILE   172      38.050  33.130  52.060  1.00  0.00            
ATOM   2529  CG2 ILE   172      37.520  31.220  51.200  1.00  0.00            
ATOM   2530 HG21 ILE   172      37.610  30.750  50.220  1.00  0.00            
ATOM   2531 HG22 ILE   172      38.090  30.740  52.000  1.00  0.00            
ATOM   2532 HG23 ILE   172      36.430  31.220  51.290  1.00  0.00            
ATOM   2533  CG1 ILE   172      39.580  32.660  50.650  1.00  0.00            
ATOM   2534 HG12 ILE   172      39.650  32.470  49.580  1.00  0.00            
ATOM   2535 HG13 ILE   172      39.900  33.670  50.870  1.00  0.00            
ATOM   2536  CD1 ILE   172      40.460  31.770  51.510  1.00  0.00            
ATOM   2537 HD11 ILE   172      41.520  31.730  51.270  1.00  0.00            
ATOM   2538 HD12 ILE   172      40.560  32.080  52.550  1.00  0.00            
ATOM   2539 HD13 ILE   172      40.060  30.750  51.520  1.00  0.00            
ATOM   2540  C   ILE   172      35.820  33.390  50.290  1.00  0.00            
ATOM   2541  O   ILE   172      35.370  34.030  51.260  1.00  0.00            
ATOM   2542  N   PHE   173      35.010  32.700  49.460  1.00  0.00            
ATOM   2543  H   PHE   173      35.470  32.290  48.660  1.00  0.00            
ATOM   2544  CA  PHE   173      33.560  32.420  49.760  1.00  0.00            
ATOM   2545  HA  PHE   173      33.250  33.260  50.370  1.00  0.00            
ATOM   2546  CB  PHE   173      32.740  32.560  48.400  1.00  0.00            
ATOM   2547  HB2 PHE   173      33.240  31.940  47.660  1.00  0.00            
ATOM   2548  HB3 PHE   173      31.740  32.180  48.590  1.00  0.00            
ATOM   2549  CG  PHE   173      32.680  33.970  47.780  1.00  0.00            
ATOM   2550  CD1 PHE   173      31.620  34.790  48.200  1.00  0.00            
ATOM   2551  HD1 PHE   173      30.910  34.450  48.950  1.00  0.00            
ATOM   2552  CE1 PHE   173      31.370  36.050  47.560  1.00  0.00            
ATOM   2553  HE1 PHE   173      30.590  36.770  47.770  1.00  0.00            
ATOM   2554  CZ  PHE   173      32.310  36.480  46.560  1.00  0.00            
ATOM   2555  HZ  PHE   173      32.210  37.380  45.980  1.00  0.00            
ATOM   2556  CE2 PHE   173      33.510  35.760  46.360  1.00  0.00            
ATOM   2557  HE2 PHE   173      34.230  36.080  45.620  1.00  0.00            
ATOM   2558  CD2 PHE   173      33.670  34.430  46.910  1.00  0.00            
ATOM   2559  HD2 PHE   173      34.520  33.870  46.550  1.00  0.00            
ATOM   2560  C   PHE   173      33.410  31.090  50.520  1.00  0.00            
ATOM   2561  O   PHE   173      34.200  30.160  50.280  1.00  0.00            
ATOM   2562  N   ALA   174      32.390  31.010  51.300  1.00  0.00            
ATOM   2563  H   ALA   174      31.790  31.810  51.390  1.00  0.00            
ATOM   2564  CA  ALA   174      32.340  29.900  52.270  1.00  0.00            
ATOM   2565  HA  ALA   174      32.760  28.970  51.890  1.00  0.00            
ATOM   2566  CB  ALA   174      33.310  30.400  53.420  1.00  0.00            
ATOM   2567  HB1 ALA   174      33.180  29.810  54.320  1.00  0.00            
ATOM   2568  HB2 ALA   174      34.340  30.350  53.060  1.00  0.00            
ATOM   2569  HB3 ALA   174      33.190  31.470  53.610  1.00  0.00            
ATOM   2570  C   ALA   174      30.860  29.610  52.540  1.00  0.00            
ATOM   2571  O   ALA   174      30.090  30.490  52.910  1.00  0.00            
ATOM   2572  N   CYX   175      30.390  28.420  52.200  1.00  0.00            
ATOM   2573  H   CYX   175      31.080  27.740  51.890  1.00  0.00            
ATOM   2574  CA  CYX   175      28.960  28.040  52.340  1.00  0.00            
ATOM   2575  HA  CYX   175      28.400  28.970  52.220  1.00  0.00            
ATOM   2576  CB  CYX   175      28.520  27.300  51.090  1.00  0.00            
ATOM   2577  HB2 CYX   175      28.810  26.260  51.290  1.00  0.00            
ATOM   2578  HB3 CYX   175      27.440  27.180  51.080  1.00  0.00            
ATOM   2579  SG  CYX   175      29.250  27.810  49.460  1.00  0.00            
ATOM   2580  C   CYX   175      28.560  27.470  53.690  1.00  0.00            
ATOM   2581  O   CYX   175      29.080  26.410  54.070  1.00  0.00            
ATOM   2582  N   GLU   176      27.610  28.210  54.350  1.00  0.00            
ATOM   2583  H   GLU   176      27.210  28.990  53.850  1.00  0.00            
ATOM   2584  CA  GLU   176      27.100  27.860  55.720  1.00  0.00            
ATOM   2585  HA  GLU   176      27.860  28.060  56.480  1.00  0.00            
ATOM   2586  CB  GLU   176      25.850  28.770  55.920  1.00  0.00            
ATOM   2587  HB2 GLU   176      26.290  29.770  55.970  1.00  0.00            
ATOM   2588  HB3 GLU   176      25.180  28.800  55.060  1.00  0.00            
ATOM   2589  CG  GLU   176      25.150  28.550  57.200  1.00  0.00            
ATOM   2590  HG2 GLU   176      24.430  27.760  56.980  1.00  0.00            
ATOM   2591  HG3 GLU   176      25.880  28.240  57.940  1.00  0.00            
ATOM   2592  CD  GLU   176      24.490  29.850  57.740  1.00  0.00            
ATOM   2593  OE1 GLU   176      25.130  30.510  58.540  1.00  0.00            
ATOM   2594  OE2 GLU   176      23.320  30.140  57.380  1.00  0.00            
ATOM   2595  C   GLU   176      26.740  26.380  55.940  1.00  0.00            
ATOM   2596  O   GLU   176      27.070  25.850  56.950  1.00  0.00            
ATOM   2597  N   SER   177      26.120  25.760  54.980  1.00  0.00            
ATOM   2598  H   SER   177      25.960  26.260  54.120  1.00  0.00            
ATOM   2599  CA  SER   177      25.570  24.390  55.060  1.00  0.00            
ATOM   2600  HA  SER   177      25.600  23.990  56.080  1.00  0.00            
ATOM   2601  CB  SER   177      24.070  24.420  54.630  1.00  0.00            
ATOM   2602  HB2 SER   177      24.000  24.690  53.580  1.00  0.00            
ATOM   2603  HB3 SER   177      23.680  23.410  54.710  1.00  0.00            
ATOM   2604  OG  SER   177      23.340  25.380  55.390  1.00  0.00            
ATOM   2605  HG  SER   177      22.600  25.600  54.810  1.00  0.00            
ATOM   2606  C   SER   177      26.340  23.400  54.180  1.00  0.00            
ATOM   2607  O   SER   177      25.930  22.300  53.920  1.00  0.00            
ATOM   2608  N   ASP   178      27.480  23.790  53.610  1.00  0.00            
ATOM   2609  H   ASP   178      27.760  24.740  53.810  1.00  0.00            
ATOM   2610  CA  ASP   178      28.360  22.800  52.920  1.00  0.00            
ATOM   2611  HA  ASP   178      27.790  22.350  52.110  1.00  0.00            
ATOM   2612  CB  ASP   178      29.460  23.650  52.270  1.00  0.00            
ATOM   2613  HB2 ASP   178      28.990  24.220  51.480  1.00  0.00            
ATOM   2614  HB3 ASP   178      29.800  24.320  53.060  1.00  0.00            
ATOM   2615  CG  ASP   178      30.590  22.790  51.570  1.00  0.00            
ATOM   2616  OD1 ASP   178      30.460  21.560  51.510  1.00  0.00            
ATOM   2617  OD2 ASP   178      31.540  23.480  51.130  1.00  0.00            
ATOM   2618  C   ASP   178      28.840  21.740  53.890  1.00  0.00            
ATOM   2619  O   ASP   178      29.240  22.100  55.010  1.00  0.00            
ATOM   2620  N   VAL   179      28.850  20.430  53.480  1.00  0.00            
ATOM   2621  H   VAL   179      28.770  20.390  52.470  1.00  0.00            
ATOM   2622  CA  VAL   179      29.390  19.270  54.240  1.00  0.00            
ATOM   2623  HA  VAL   179      30.100  19.630  55.000  1.00  0.00            
ATOM   2624  CB  VAL   179      28.320  18.410  54.900  1.00  0.00            
ATOM   2625  HB  VAL   179      28.780  17.800  55.680  1.00  0.00            
ATOM   2626  CG1 VAL   179      27.290  19.240  55.610  1.00  0.00            
ATOM   2627 HG11 VAL   179      26.580  19.730  54.950  1.00  0.00            
ATOM   2628 HG12 VAL   179      26.820  18.650  56.390  1.00  0.00            
ATOM   2629 HG13 VAL   179      27.710  19.990  56.270  1.00  0.00            
ATOM   2630  CG2 VAL   179      27.580  17.470  53.970  1.00  0.00            
ATOM   2631 HG21 VAL   179      26.860  16.910  54.570  1.00  0.00            
ATOM   2632 HG22 VAL   179      27.050  18.070  53.230  1.00  0.00            
ATOM   2633 HG23 VAL   179      28.220  16.660  53.630  1.00  0.00            
ATOM   2634  C   VAL   179      30.310  18.410  53.420  1.00  0.00            
ATOM   2635  O   VAL   179      30.890  17.410  53.810  1.00  0.00            
ATOM   2636  N   ILE   180      30.650  18.860  52.220  1.00  0.00            
ATOM   2637  H   ILE   180      30.390  19.790  51.940  1.00  0.00            
ATOM   2638  CA  ILE   180      31.710  18.370  51.380  1.00  0.00            
ATOM   2639  HA  ILE   180      31.890  17.300  51.440  1.00  0.00            
ATOM   2640  CB  ILE   180      31.360  18.550  49.870  1.00  0.00            
ATOM   2641  HB  ILE   180      31.250  19.620  49.750  1.00  0.00            
ATOM   2642  CG2 ILE   180      32.460  18.050  48.890  1.00  0.00            
ATOM   2643 HG21 ILE   180      33.340  18.700  49.000  1.00  0.00            
ATOM   2644 HG22 ILE   180      32.840  17.060  49.160  1.00  0.00            
ATOM   2645 HG23 ILE   180      32.100  18.060  47.860  1.00  0.00            
ATOM   2646  CG1 ILE   180      29.930  17.950  49.580  1.00  0.00            
ATOM   2647 HG12 ILE   180      29.290  18.090  50.450  1.00  0.00            
ATOM   2648 HG13 ILE   180      29.490  18.540  48.780  1.00  0.00            
ATOM   2649  CD1 ILE   180      29.940  16.400  49.340  1.00  0.00            
ATOM   2650 HD11 ILE   180      28.960  15.960  49.540  1.00  0.00            
ATOM   2651 HD12 ILE   180      30.230  16.140  48.320  1.00  0.00            
ATOM   2652 HD13 ILE   180      30.560  15.910  50.080  1.00  0.00            
ATOM   2653  C   ILE   180      33.010  19.080  51.680  1.00  0.00            
ATOM   2654  O   ILE   180      34.060  18.460  51.610  1.00  0.00            
ATOM   2655  N   ALA   181      33.040  20.380  51.990  1.00  0.00            
ATOM   2656  H   ALA   181      32.150  20.850  52.000  1.00  0.00            
ATOM   2657  CA  ALA   181      34.150  21.240  52.340  1.00  0.00            
ATOM   2658  HA  ALA   181      35.010  20.620  52.580  1.00  0.00            
ATOM   2659  CB  ALA   181      34.630  21.950  51.110  1.00  0.00            
ATOM   2660  HB1 ALA   181      34.690  21.300  50.240  1.00  0.00            
ATOM   2661  HB2 ALA   181      34.030  22.820  50.830  1.00  0.00            
ATOM   2662  HB3 ALA   181      35.620  22.310  51.390  1.00  0.00            
ATOM   2663  C   ALA   181      33.720  22.180  53.490  1.00  0.00            
ATOM   2664  O   ALA   181      33.670  23.410  53.280  1.00  0.00            
ATOM   2665  N   PRO   182      33.430  21.640  54.680  1.00  0.00            
ATOM   2666  CD  PRO   182      33.710  20.210  55.070  1.00  0.00            
ATOM   2667  HD2 PRO   182      34.720  20.230  55.470  1.00  0.00            
ATOM   2668  HD3 PRO   182      33.600  19.480  54.280  1.00  0.00            
ATOM   2669  CG  PRO   182      32.830  19.880  56.250  1.00  0.00            
ATOM   2670  HG2 PRO   182      33.430  19.320  56.960  1.00  0.00            
ATOM   2671  HG3 PRO   182      31.890  19.370  56.050  1.00  0.00            
ATOM   2672  CB  PRO   182      32.520  21.290  56.820  1.00  0.00            
ATOM   2673  HB2 PRO   182      33.160  21.410  57.700  1.00  0.00            
ATOM   2674  HB3 PRO   182      31.480  21.280  57.130  1.00  0.00            
ATOM   2675  CA  PRO   182      32.750  22.330  55.790  1.00  0.00            
ATOM   2676  HA  PRO   182      31.790  22.680  55.390  1.00  0.00            
ATOM   2677  C   PRO   182      33.480  23.600  56.280  1.00  0.00            
ATOM   2678  O   PRO   182      34.700  23.590  56.370  1.00  0.00            
ATOM   2679  N   VAL   183      32.790  24.690  56.490  1.00  0.00            
ATOM   2680  H   VAL   183      31.790  24.750  56.370  1.00  0.00            
ATOM   2681  CA  VAL   183      33.490  25.990  56.550  1.00  0.00            
ATOM   2682  HA  VAL   183      34.110  26.070  55.650  1.00  0.00            
ATOM   2683  CB  VAL   183      32.470  27.080  56.480  1.00  0.00            
ATOM   2684  HB  VAL   183      31.650  26.700  57.090  1.00  0.00            
ATOM   2685  CG1 VAL   183      32.840  28.430  57.050  1.00  0.00            
ATOM   2686 HG11 VAL   183      33.690  28.810  56.500  1.00  0.00            
ATOM   2687 HG12 VAL   183      31.930  29.010  56.890  1.00  0.00            
ATOM   2688 HG13 VAL   183      33.160  28.250  58.080  1.00  0.00            
ATOM   2689  CG2 VAL   183      31.970  27.230  55.040  1.00  0.00            
ATOM   2690 HG21 VAL   183      31.670  26.250  54.670  1.00  0.00            
ATOM   2691 HG22 VAL   183      31.150  27.930  54.910  1.00  0.00            
ATOM   2692 HG23 VAL   183      32.840  27.440  54.430  1.00  0.00            
ATOM   2693  C   VAL   183      34.470  26.130  57.680  1.00  0.00            
ATOM   2694  O   VAL   183      35.550  26.680  57.460  1.00  0.00            
ATOM   2695  N   LEU   184      34.230  25.630  58.890  1.00  0.00            
ATOM   2696  H   LEU   184      33.480  24.950  58.910  1.00  0.00            
ATOM   2697  CA  LEU   184      35.210  25.590  60.000  1.00  0.00            
ATOM   2698  HA  LEU   184      35.740  26.540  60.030  1.00  0.00            
ATOM   2699  CB  LEU   184      34.430  25.380  61.310  1.00  0.00            
ATOM   2700  HB2 LEU   184      33.830  26.270  61.490  1.00  0.00            
ATOM   2701  HB3 LEU   184      33.810  24.490  61.200  1.00  0.00            
ATOM   2702  CG  LEU   184      35.320  25.120  62.560  1.00  0.00            
ATOM   2703  HG  LEU   184      35.870  24.200  62.360  1.00  0.00            
ATOM   2704  CD1 LEU   184      36.330  26.170  62.910  1.00  0.00            
ATOM   2705 HD11 LEU   184      37.050  25.700  63.580  1.00  0.00            
ATOM   2706 HD12 LEU   184      36.820  26.490  61.980  1.00  0.00            
ATOM   2707 HD13 LEU   184      35.800  26.990  63.390  1.00  0.00            
ATOM   2708  CD2 LEU   184      34.450  24.900  63.830  1.00  0.00            
ATOM   2709 HD21 LEU   184      34.030  23.890  63.750  1.00  0.00            
ATOM   2710 HD22 LEU   184      35.140  24.840  64.670  1.00  0.00            
ATOM   2711 HD23 LEU   184      33.660  25.630  64.000  1.00  0.00            
ATOM   2712  C   LEU   184      36.360  24.510  59.780  1.00  0.00            
ATOM   2713  O   LEU   184      37.460  24.790  60.260  1.00  0.00            
ATOM   2714  N   GLN   185      36.170  23.470  58.980  1.00  0.00            
ATOM   2715  H   GLN   185      35.320  23.380  58.460  1.00  0.00            
ATOM   2716  CA  GLN   185      37.230  22.610  58.570  1.00  0.00            
ATOM   2717  HA  GLN   185      37.900  22.510  59.430  1.00  0.00            
ATOM   2718  CB  GLN   185      36.660  21.170  58.350  1.00  0.00            
ATOM   2719  HB2 GLN   185      35.880  21.170  57.590  1.00  0.00            
ATOM   2720  HB3 GLN   185      37.540  20.610  58.030  1.00  0.00            
ATOM   2721  CG  GLN   185      36.110  20.570  59.640  1.00  0.00            
ATOM   2722  HG2 GLN   185      36.840  20.540  60.440  1.00  0.00            
ATOM   2723  HG3 GLN   185      35.270  21.180  59.970  1.00  0.00            
ATOM   2724  CD  GLN   185      35.560  19.140  59.420  1.00  0.00            
ATOM   2725  OE1 GLN   185      35.890  18.410  58.440  1.00  0.00            
ATOM   2726  NE2 GLN   185      34.580  18.730  60.150  1.00  0.00            
ATOM   2727 HE21 GLN   185      34.180  17.800  60.130  1.00  0.00            
ATOM   2728 HE22 GLN   185      34.170  19.330  60.850  1.00  0.00            
ATOM   2729  C   GLN   185      38.110  23.050  57.350  1.00  0.00            
ATOM   2730  O   GLN   185      39.250  22.650  57.260  1.00  0.00            
ATOM   2731  N   HIE   186      37.530  23.750  56.300  1.00  0.00            
ATOM   2732  H   HIE   186      36.540  23.950  56.290  1.00  0.00            
ATOM   2733  CA  HIE   186      38.450  24.230  55.180  1.00  0.00            
ATOM   2734  HA  HIE   186      39.480  23.970  55.450  1.00  0.00            
ATOM   2735  CB  HIE   186      38.180  23.500  53.780  1.00  0.00            
ATOM   2736  HB2 HIE   186      37.240  23.820  53.330  1.00  0.00            
ATOM   2737  HB3 HIE   186      38.850  23.950  53.030  1.00  0.00            
ATOM   2738  CG  HIE   186      38.230  22.020  53.730  1.00  0.00            
ATOM   2739  ND1 HIE   186      39.270  21.190  53.310  1.00  0.00            
ATOM   2740  CE1 HIE   186      38.980  19.940  53.610  1.00  0.00            
ATOM   2741  HE1 HIE   186      39.590  19.090  53.370  1.00  0.00            
ATOM   2742  NE2 HIE   186      37.780  19.870  54.250  1.00  0.00            
ATOM   2743  HE2 HIE   186      37.270  19.020  54.440  1.00  0.00            
ATOM   2744  CD2 HIE   186      37.270  21.200  54.340  1.00  0.00            
ATOM   2745  HD2 HIE   186      36.350  21.520  54.800  1.00  0.00            
ATOM   2746  C   HIE   186      38.460  25.760  55.000  1.00  0.00            
ATOM   2747  O   HIE   186      39.430  26.370  55.450  1.00  0.00            
ATOM   2748  N   ALA   187      37.450  26.350  54.420  1.00  0.00            
ATOM   2749  H   ALA   187      36.660  25.810  54.090  1.00  0.00            
ATOM   2750  CA  ALA   187      37.420  27.810  54.200  1.00  0.00            
ATOM   2751  HA  ALA   187      38.150  27.960  53.400  1.00  0.00            
ATOM   2752  CB  ALA   187      36.060  28.280  53.650  1.00  0.00            
ATOM   2753  HB1 ALA   187      36.280  29.280  53.280  1.00  0.00            
ATOM   2754  HB2 ALA   187      35.780  27.730  52.750  1.00  0.00            
ATOM   2755  HB3 ALA   187      35.250  28.050  54.340  1.00  0.00            
ATOM   2756  C   ALA   187      37.840  28.850  55.240  1.00  0.00            
ATOM   2757  O   ALA   187      38.770  29.640  55.040  1.00  0.00            
ATOM   2758  N   SER   188      37.240  28.800  56.420  1.00  0.00            
ATOM   2759  H   SER   188      36.550  28.080  56.550  1.00  0.00            
ATOM   2760  CA  SER   188      37.710  29.600  57.610  1.00  0.00            
ATOM   2761  HA  SER   188      37.620  30.660  57.410  1.00  0.00            
ATOM   2762  CB  SER   188      36.770  29.420  58.860  1.00  0.00            
ATOM   2763  HB2 SER   188      35.760  29.730  58.610  1.00  0.00            
ATOM   2764  HB3 SER   188      36.820  28.380  59.170  1.00  0.00            
ATOM   2765  OG  SER   188      37.200  30.120  59.930  1.00  0.00            
ATOM   2766  HG  SER   188      36.860  31.010  59.840  1.00  0.00            
ATOM   2767  C   SER   188      39.160  29.370  58.000  1.00  0.00            
ATOM   2768  O   SER   188      39.840  30.360  58.110  1.00  0.00            
ATOM   2769  N   PRO   189      39.650  28.150  58.320  1.00  0.00            
ATOM   2770  CD  PRO   189      39.040  26.890  58.530  1.00  0.00            
ATOM   2771  HD2 PRO   189      38.330  26.660  57.730  1.00  0.00            
ATOM   2772  HD3 PRO   189      38.490  26.930  59.470  1.00  0.00            
ATOM   2773  CG  PRO   189      40.090  25.800  58.550  1.00  0.00            
ATOM   2774  HG2 PRO   189      40.190  25.420  57.530  1.00  0.00            
ATOM   2775  HG3 PRO   189      39.720  25.000  59.190  1.00  0.00            
ATOM   2776  CB  PRO   189      41.260  26.530  59.150  1.00  0.00            
ATOM   2777  HB2 PRO   189      42.240  26.250  58.760  1.00  0.00            
ATOM   2778  HB3 PRO   189      41.120  26.410  60.220  1.00  0.00            
ATOM   2779  CA  PRO   189      41.070  27.990  58.620  1.00  0.00            
ATOM   2780  HA  PRO   189      41.350  28.660  59.420  1.00  0.00            
ATOM   2781  C   PRO   189      41.960  28.320  57.410  1.00  0.00            
ATOM   2782  O   PRO   189      43.110  28.660  57.630  1.00  0.00            
ATOM   2783  N   PHE   190      41.470  28.260  56.170  1.00  0.00            
ATOM   2784  H   PHE   190      40.550  27.860  56.100  1.00  0.00            
ATOM   2785  CA  PHE   190      42.310  28.640  55.030  1.00  0.00            
ATOM   2786  HA  PHE   190      43.370  28.410  55.170  1.00  0.00            
ATOM   2787  CB  PHE   190      41.800  28.070  53.700  1.00  0.00            
ATOM   2788  HB2 PHE   190      40.770  28.370  53.490  1.00  0.00            
ATOM   2789  HB3 PHE   190      42.330  28.580  52.890  1.00  0.00            
ATOM   2790  CG  PHE   190      41.890  26.580  53.480  1.00  0.00            
ATOM   2791  CD1 PHE   190      42.560  25.680  54.380  1.00  0.00            
ATOM   2792  HD1 PHE   190      43.070  26.020  55.270  1.00  0.00            
ATOM   2793  CE1 PHE   190      42.670  24.330  54.030  1.00  0.00            
ATOM   2794  HE1 PHE   190      43.240  23.600  54.590  1.00  0.00            
ATOM   2795  CZ  PHE   190      42.080  23.850  52.840  1.00  0.00            
ATOM   2796  HZ  PHE   190      41.980  22.800  52.640  1.00  0.00            
ATOM   2797  CE2 PHE   190      41.400  24.780  52.010  1.00  0.00            
ATOM   2798  HE2 PHE   190      40.840  24.360  51.190  1.00  0.00            
ATOM   2799  CD2 PHE   190      41.340  26.130  52.270  1.00  0.00            
ATOM   2800  HD2 PHE   190      40.860  26.810  51.580  1.00  0.00            
ATOM   2801  C   PHE   190      42.310  30.140  55.060  1.00  0.00            
ATOM   2802  O   PHE   190      43.430  30.640  54.910  1.00  0.00            
ATOM   2803  N   TYR   191      41.220  30.880  55.420  1.00  0.00            
ATOM   2804  H   TYR   191      40.330  30.410  55.520  1.00  0.00            
ATOM   2805  CA  TYR   191      41.240  32.330  55.570  1.00  0.00            
ATOM   2806  HA  TYR   191      41.610  32.690  54.600  1.00  0.00            
ATOM   2807  CB  TYR   191      39.880  32.940  55.970  1.00  0.00            
ATOM   2808  HB2 TYR   191      39.070  32.740  55.260  1.00  0.00            
ATOM   2809  HB3 TYR   191      39.500  32.310  56.770  1.00  0.00            
ATOM   2810  CG  TYR   191      39.970  34.410  56.320  1.00  0.00            
ATOM   2811  CD1 TYR   191      40.200  35.340  55.300  1.00  0.00            
ATOM   2812  HD1 TYR   191      40.270  35.120  54.250  1.00  0.00            
ATOM   2813  CE1 TYR   191      40.240  36.680  55.630  1.00  0.00            
ATOM   2814  HE1 TYR   191      40.440  37.480  54.930  1.00  0.00            
ATOM   2815  CZ  TYR   191      39.980  37.180  56.900  1.00  0.00            
ATOM   2816  OH  TYR   191      40.070  38.480  57.180  1.00  0.00            
ATOM   2817  HH  TYR   191      40.070  38.630  58.130  1.00  0.00            
ATOM   2818  CE2 TYR   191      39.670  36.170  57.860  1.00  0.00            
ATOM   2819  HE2 TYR   191      39.440  36.440  58.880  1.00  0.00            
ATOM   2820  CD2 TYR   191      39.650  34.830  57.640  1.00  0.00            
ATOM   2821  HD2 TYR   191      39.460  34.130  58.430  1.00  0.00            
ATOM   2822  C   TYR   191      42.290  32.800  56.570  1.00  0.00            
ATOM   2823  O   TYR   191      43.230  33.500  56.320  1.00  0.00            
ATOM   2824  N   ASN   192      42.150  32.200  57.720  1.00  0.00            
ATOM   2825  H   ASN   192      41.280  31.720  57.870  1.00  0.00            
ATOM   2826  CA  ASN   192      42.950  32.410  58.990  1.00  0.00            
ATOM   2827  HA  ASN   192      43.060  33.470  59.200  1.00  0.00            
ATOM   2828  CB  ASN   192      42.250  31.700  60.130  1.00  0.00            
ATOM   2829  HB2 ASN   192      41.980  30.710  59.740  1.00  0.00            
ATOM   2830  HB3 ASN   192      42.960  31.590  60.950  1.00  0.00            
ATOM   2831  CG  ASN   192      41.160  32.530  60.620  1.00  0.00            
ATOM   2832  OD1 ASN   192      41.250  33.620  61.130  1.00  0.00            
ATOM   2833  ND2 ASN   192      39.930  32.190  60.300  1.00  0.00            
ATOM   2834 HD21 ASN   192      39.170  32.820  60.510  1.00  0.00            
ATOM   2835 HD22 ASN   192      39.700  31.310  59.840  1.00  0.00            
ATOM   2836  C   ASN   192      44.430  32.000  58.750  1.00  0.00            
ATOM   2837  O   ASN   192      45.410  32.520  59.280  1.00  0.00            
ATOM   2838  N   SER   193      44.700  31.020  57.890  1.00  0.00            
ATOM   2839  H   SER   193      43.910  30.520  57.500  1.00  0.00            
ATOM   2840  CA  SER   193      46.080  30.760  57.360  1.00  0.00            
ATOM   2841  HA  SER   193      46.770  30.530  58.160  1.00  0.00            
ATOM   2842  CB  SER   193      46.140  29.510  56.500  1.00  0.00            
ATOM   2843  HB2 SER   193      45.460  29.800  55.710  1.00  0.00            
ATOM   2844  HB3 SER   193      47.140  29.340  56.120  1.00  0.00            
ATOM   2845  OG  SER   193      45.840  28.350  57.280  1.00  0.00            
ATOM   2846  HG  SER   193      44.900  28.490  57.450  1.00  0.00            
ATOM   2847  C   SER   193      46.750  31.860  56.550  1.00  0.00            
ATOM   2848  O   SER   193      47.960  31.880  56.520  1.00  0.00            
ATOM   2849  N   LEU   194      46.070  32.710  55.710  1.00  0.00            
ATOM   2850  H   LEU   194      45.060  32.680  55.770  1.00  0.00            
ATOM   2851  CA  LEU   194      46.750  33.670  54.780  1.00  0.00            
ATOM   2852  HA  LEU   194      47.320  33.120  54.030  1.00  0.00            
ATOM   2853  CB  LEU   194      45.620  34.470  54.190  1.00  0.00            
ATOM   2854  HB2 LEU   194      45.090  34.880  55.040  1.00  0.00            
ATOM   2855  HB3 LEU   194      46.090  35.300  53.670  1.00  0.00            
ATOM   2856  CG  LEU   194      44.680  33.750  53.200  1.00  0.00            
ATOM   2857  HG  LEU   194      44.370  32.810  53.660  1.00  0.00            
ATOM   2858  CD1 LEU   194      43.430  34.640  53.020  1.00  0.00            
ATOM   2859 HD11 LEU   194      42.790  34.720  53.900  1.00  0.00            
ATOM   2860 HD12 LEU   194      43.720  35.650  52.750  1.00  0.00            
ATOM   2861 HD13 LEU   194      42.740  34.080  52.380  1.00  0.00            
ATOM   2862  CD2 LEU   194      45.280  33.450  51.810  1.00  0.00            
ATOM   2863 HD21 LEU   194      46.080  32.730  51.980  1.00  0.00            
ATOM   2864 HD22 LEU   194      44.570  32.990  51.120  1.00  0.00            
ATOM   2865 HD23 LEU   194      45.550  34.420  51.400  1.00  0.00            
ATOM   2866  C   LEU   194      47.700  34.650  55.430  1.00  0.00            
ATOM   2867  O   LEU   194      47.430  35.280  56.460  1.00  0.00            
ATOM   2868  N   PRO   195      48.910  34.920  54.820  1.00  0.00            
ATOM   2869  CD  PRO   195      49.490  34.120  53.730  1.00  0.00            
ATOM   2870  HD2 PRO   195      48.830  34.180  52.860  1.00  0.00            
ATOM   2871  HD3 PRO   195      49.580  33.050  53.920  1.00  0.00            
ATOM   2872  CG  PRO   195      50.890  34.530  53.600  1.00  0.00            
ATOM   2873  HG2 PRO   195      51.200  34.630  52.560  1.00  0.00            
ATOM   2874  HG3 PRO   195      51.520  33.780  54.090  1.00  0.00            
ATOM   2875  CB  PRO   195      51.050  35.810  54.330  1.00  0.00            
ATOM   2876  HB2 PRO   195      50.970  36.530  53.530  1.00  0.00            
ATOM   2877  HB3 PRO   195      52.060  35.850  54.750  1.00  0.00            
ATOM   2878  CA  PRO   195      49.930  35.850  55.330  1.00  0.00            
ATOM   2879  HA  PRO   195      50.340  35.350  56.210  1.00  0.00            
ATOM   2880  C   PRO   195      49.530  37.280  55.700  1.00  0.00            
ATOM   2881  O   PRO   195      48.530  37.780  55.150  1.00  0.00            
ATOM   2882  N   SER   196      50.140  37.830  56.710  1.00  0.00            
ATOM   2883  H   SER   196      50.790  37.220  57.180  1.00  0.00            
ATOM   2884  CA  SER   196      49.780  39.100  57.370  1.00  0.00            
ATOM   2885  HA  SER   196      48.750  38.960  57.710  1.00  0.00            
ATOM   2886  CB  SER   196      50.570  39.160  58.700  1.00  0.00            
ATOM   2887  HB2 SER   196      50.360  40.010  59.350  1.00  0.00            
ATOM   2888  HB3 SER   196      50.380  38.250  59.270  1.00  0.00            
ATOM   2889  OG  SER   196      52.030  39.100  58.420  1.00  0.00            
ATOM   2890  HG  SER   196      52.360  39.990  58.250  1.00  0.00            
ATOM   2891  C   SER   196      50.080  40.320  56.550  1.00  0.00            
ATOM   2892  O   SER   196      49.490  41.400  56.810  1.00  0.00            
ATOM   2893  N   SER   197      51.030  40.250  55.620  1.00  0.00            
ATOM   2894  H   SER   197      51.550  39.380  55.600  1.00  0.00            
ATOM   2895  CA  SER   197      51.300  41.210  54.530  1.00  0.00            
ATOM   2896  HA  SER   197      51.590  42.140  55.010  1.00  0.00            
ATOM   2897  CB  SER   197      52.530  40.680  53.700  1.00  0.00            
ATOM   2898  HB2 SER   197      52.630  41.230  52.760  1.00  0.00            
ATOM   2899  HB3 SER   197      53.430  40.920  54.260  1.00  0.00            
ATOM   2900  OG  SER   197      52.470  39.280  53.440  1.00  0.00            
ATOM   2901  HG  SER   197      52.780  38.820  54.220  1.00  0.00            
ATOM   2902  C   SER   197      50.090  41.500  53.550  1.00  0.00            
ATOM   2903  O   SER   197      49.400  42.500  53.490  1.00  0.00            
ATOM   2904  N   ILE   198      49.870  40.580  52.640  1.00  0.00            
ATOM   2905  H   ILE   198      50.500  39.790  52.740  1.00  0.00            
ATOM   2906  CA  ILE   198      48.890  40.550  51.540  1.00  0.00            
ATOM   2907  HA  ILE   198      49.190  41.220  50.740  1.00  0.00            
ATOM   2908  CB  ILE   198      48.890  39.120  50.850  1.00  0.00            
ATOM   2909  HB  ILE   198      48.190  39.100  50.020  1.00  0.00            
ATOM   2910  CG2 ILE   198      50.350  38.710  50.340  1.00  0.00            
ATOM   2911 HG21 ILE   198      51.030  38.590  51.180  1.00  0.00            
ATOM   2912 HG22 ILE   198      50.350  37.750  49.840  1.00  0.00            
ATOM   2913 HG23 ILE   198      50.770  39.490  49.700  1.00  0.00            
ATOM   2914  CG1 ILE   198      48.380  38.030  51.840  1.00  0.00            
ATOM   2915 HG12 ILE   198      49.210  37.720  52.480  1.00  0.00            
ATOM   2916 HG13 ILE   198      47.680  38.480  52.540  1.00  0.00            
ATOM   2917  CD1 ILE   198      47.770  36.790  51.220  1.00  0.00            
ATOM   2918 HD11 ILE   198      48.460  36.480  50.430  1.00  0.00            
ATOM   2919 HD12 ILE   198      47.630  36.020  51.970  1.00  0.00            
ATOM   2920 HD13 ILE   198      46.770  36.880  50.800  1.00  0.00            
ATOM   2921  C   ILE   198      47.530  40.980  52.000  1.00  0.00            
ATOM   2922  O   ILE   198      47.170  40.800  53.160  1.00  0.00            
ATOM   2923  N   ASP   199      46.660  41.420  51.130  1.00  0.00            
ATOM   2924  H   ASP   199      46.990  41.390  50.180  1.00  0.00            
ATOM   2925  CA  ASP   199      45.180  41.690  51.270  1.00  0.00            
ATOM   2926  HA  ASP   199      45.190  41.960  52.330  1.00  0.00            
ATOM   2927  CB  ASP   199      44.630  42.880  50.510  1.00  0.00            
ATOM   2928  HB2 ASP   199      44.650  42.700  49.430  1.00  0.00            
ATOM   2929  HB3 ASP   199      43.570  42.970  50.730  1.00  0.00            
ATOM   2930  CG  ASP   199      45.230  44.270  50.690  1.00  0.00            
ATOM   2931  OD1 ASP   199      45.120  45.060  49.770  1.00  0.00            
ATOM   2932  OD2 ASP   199      45.900  44.560  51.710  1.00  0.00            
ATOM   2933  C   ASP   199      44.370  40.420  51.350  1.00  0.00            
ATOM   2934  O   ASP   199      44.730  39.500  50.640  1.00  0.00            
ATOM   2935  N   LYS   200      43.260  40.430  52.020  1.00  0.00            
ATOM   2936  H   LYS   200      42.910  41.320  52.360  1.00  0.00            
ATOM   2937  CA  LYS   200      42.550  39.190  52.320  1.00  0.00            
ATOM   2938  HA  LYS   200      42.580  38.550  51.430  1.00  0.00            
ATOM   2939  CB  LYS   200      43.150  38.520  53.520  1.00  0.00            
ATOM   2940  HB2 LYS   200      42.440  37.730  53.760  1.00  0.00            
ATOM   2941  HB3 LYS   200      44.080  38.000  53.300  1.00  0.00            
ATOM   2942  CG  LYS   200      43.290  39.460  54.750  1.00  0.00            
ATOM   2943  HG2 LYS   200      43.920  40.310  54.490  1.00  0.00            
ATOM   2944  HG3 LYS   200      42.290  39.780  55.050  1.00  0.00            
ATOM   2945  CD  LYS   200      43.840  38.780  55.990  1.00  0.00            
ATOM   2946  HD2 LYS   200      43.850  39.460  56.840  1.00  0.00            
ATOM   2947  HD3 LYS   200      43.220  37.960  56.360  1.00  0.00            
ATOM   2948  CE  LYS   200      45.320  38.350  55.730  1.00  0.00            
ATOM   2949  HE2 LYS   200      45.770  37.700  56.470  1.00  0.00            
ATOM   2950  HE3 LYS   200      45.300  37.720  54.840  1.00  0.00            
ATOM   2951  NZ  LYS   200      46.270  39.510  55.490  1.00  0.00            
ATOM   2952  HZ1 LYS   200      47.140  39.060  55.250  1.00  0.00            
ATOM   2953  HZ2 LYS   200      45.970  40.140  54.760  1.00  0.00            
ATOM   2954  HZ3 LYS   200      46.420  40.000  56.360  1.00  0.00            
ATOM   2955  C   LYS   200      41.080  39.510  52.660  1.00  0.00            
ATOM   2956  O   LYS   200      40.790  40.620  53.110  1.00  0.00            
ATOM   2957  N   ALA   201      40.160  38.570  52.400  1.00  0.00            
ATOM   2958  H   ALA   201      40.510  37.770  51.890  1.00  0.00            
ATOM   2959  CA  ALA   201      38.740  38.660  52.620  1.00  0.00            
ATOM   2960  HA  ALA   201      38.570  39.290  53.500  1.00  0.00            
ATOM   2961  CB  ALA   201      38.050  39.330  51.420  1.00  0.00            
ATOM   2962  HB1 ALA   201      38.560  39.030  50.500  1.00  0.00            
ATOM   2963  HB2 ALA   201      36.960  39.280  51.420  1.00  0.00            
ATOM   2964  HB3 ALA   201      38.270  40.400  51.430  1.00  0.00            
ATOM   2965  C   ALA   201      38.020  37.290  52.750  1.00  0.00            
ATOM   2966  O   ALA   201      38.480  36.330  52.150  1.00  0.00            
ATOM   2967  N   PHE   202      36.950  37.230  53.530  1.00  0.00            
ATOM   2968  H   PHE   202      36.730  38.050  54.070  1.00  0.00            
ATOM   2969  CA  PHE   202      36.180  35.930  53.850  1.00  0.00            
ATOM   2970  HA  PHE   202      36.350  35.160  53.090  1.00  0.00            
ATOM   2971  CB  PHE   202      36.720  35.340  55.170  1.00  0.00            
ATOM   2972  HB2 PHE   202      37.700  34.930  54.960  1.00  0.00            
ATOM   2973  HB3 PHE   202      36.840  36.190  55.840  1.00  0.00            
ATOM   2974  CG  PHE   202      35.870  34.270  55.700  1.00  0.00            
ATOM   2975  CD1 PHE   202      36.160  32.920  55.330  1.00  0.00            
ATOM   2976  HD1 PHE   202      36.970  32.760  54.630  1.00  0.00            
ATOM   2977  CE1 PHE   202      35.490  31.830  55.910  1.00  0.00            
ATOM   2978  HE1 PHE   202      35.710  30.810  55.660  1.00  0.00            
ATOM   2979  CZ  PHE   202      34.370  32.130  56.730  1.00  0.00            
ATOM   2980  HZ  PHE   202      33.780  31.330  57.150  1.00  0.00            
ATOM   2981  CE2 PHE   202      34.010  33.440  57.090  1.00  0.00            
ATOM   2982  HE2 PHE   202      33.260  33.660  57.830  1.00  0.00            
ATOM   2983  CD2 PHE   202      34.820  34.520  56.600  1.00  0.00            
ATOM   2984  HD2 PHE   202      34.660  35.510  56.990  1.00  0.00            
ATOM   2985  C   PHE   202      34.660  36.240  54.040  1.00  0.00            
ATOM   2986  O   PHE   202      34.320  37.110  54.840  1.00  0.00            
ATOM   2987  N   VAL   203      33.850  35.590  53.290  1.00  0.00            
ATOM   2988  H   VAL   203      34.210  34.870  52.680  1.00  0.00            
ATOM   2989  CA  VAL   203      32.360  35.880  53.250  1.00  0.00            
ATOM   2990  HA  VAL   203      32.110  36.560  54.060  1.00  0.00            
ATOM   2991  CB  VAL   203      31.930  36.540  51.970  1.00  0.00            
ATOM   2992  HB  VAL   203      32.160  35.900  51.110  1.00  0.00            
ATOM   2993  CG1 VAL   203      30.410  36.920  51.940  1.00  0.00            
ATOM   2994 HG11 VAL   203      30.030  36.970  50.920  1.00  0.00            
ATOM   2995 HG12 VAL   203      29.710  36.220  52.400  1.00  0.00            
ATOM   2996 HG13 VAL   203      30.210  37.890  52.410  1.00  0.00            
ATOM   2997  CG2 VAL   203      32.630  37.940  51.700  1.00  0.00            
ATOM   2998 HG21 VAL   203      32.350  38.280  50.710  1.00  0.00            
ATOM   2999 HG22 VAL   203      32.370  38.660  52.480  1.00  0.00            
ATOM   3000 HG23 VAL   203      33.700  37.730  51.710  1.00  0.00            
ATOM   3001  C   VAL   203      31.620  34.600  53.400  1.00  0.00            
ATOM   3002  O   VAL   203      31.580  33.700  52.570  1.00  0.00            
ATOM   3003  N   GLU   204      30.800  34.500  54.480  1.00  0.00            
ATOM   3004  H   GLU   204      30.780  35.270  55.130  1.00  0.00            
ATOM   3005  CA  GLU   204      30.080  33.300  54.810  1.00  0.00            
ATOM   3006  HA  GLU   204      30.520  32.450  54.310  1.00  0.00            
ATOM   3007  CB  GLU   204      30.200  32.980  56.300  1.00  0.00            
ATOM   3008  HB2 GLU   204      31.260  33.090  56.540  1.00  0.00            
ATOM   3009  HB3 GLU   204      29.630  33.750  56.830  1.00  0.00            
ATOM   3010  CG  GLU   204      29.590  31.600  56.690  1.00  0.00            
ATOM   3011  HG2 GLU   204      28.550  31.590  56.360  1.00  0.00            
ATOM   3012  HG3 GLU   204      30.080  30.820  56.110  1.00  0.00            
ATOM   3013  CD  GLU   204      29.550  31.340  58.210  1.00  0.00            
ATOM   3014  OE1 GLU   204      28.780  30.380  58.570  1.00  0.00            
ATOM   3015  OE2 GLU   204      30.190  32.100  59.010  1.00  0.00            
ATOM   3016  C   GLU   204      28.590  33.400  54.230  1.00  0.00            
ATOM   3017  O   GLU   204      27.850  34.270  54.590  1.00  0.00            
ATOM   3018  N   ILE   205      28.150  32.470  53.380  1.00  0.00            
ATOM   3019  H   ILE   205      28.790  31.720  53.170  1.00  0.00            
ATOM   3020  CA  ILE   205      26.970  32.680  52.510  1.00  0.00            
ATOM   3021  HA  ILE   205      26.700  33.740  52.430  1.00  0.00            
ATOM   3022  CB  ILE   205      27.140  32.240  51.020  1.00  0.00            
ATOM   3023  HB  ILE   205      27.410  31.180  51.030  1.00  0.00            
ATOM   3024  CG2 ILE   205      25.870  32.370  50.190  1.00  0.00            
ATOM   3025 HG21 ILE   205      25.510  33.400  50.110  1.00  0.00            
ATOM   3026 HG22 ILE   205      26.070  32.250  49.120  1.00  0.00            
ATOM   3027 HG23 ILE   205      25.170  31.610  50.530  1.00  0.00            
ATOM   3028  CG1 ILE   205      28.270  33.030  50.330  1.00  0.00            
ATOM   3029 HG12 ILE   205      29.200  32.870  50.880  1.00  0.00            
ATOM   3030 HG13 ILE   205      28.490  32.530  49.380  1.00  0.00            
ATOM   3031  CD1 ILE   205      28.130  34.470  50.240  1.00  0.00            
ATOM   3032 HD11 ILE   205      27.270  34.820  49.660  1.00  0.00            
ATOM   3033 HD12 ILE   205      28.030  34.910  51.230  1.00  0.00            
ATOM   3034 HD13 ILE   205      28.990  34.860  49.680  1.00  0.00            
ATOM   3035  C   ILE   205      25.810  32.000  53.210  1.00  0.00            
ATOM   3036  O   ILE   205      25.870  30.800  53.460  1.00  0.00            
ATOM   3037  N   ASN   206      24.740  32.730  53.590  1.00  0.00            
ATOM   3038  H   ASN   206      24.590  33.690  53.300  1.00  0.00            
ATOM   3039  CA  ASN   206      23.600  32.210  54.450  1.00  0.00            
ATOM   3040  HA  ASN   206      23.870  32.120  55.500  1.00  0.00            
ATOM   3041  CB  ASN   206      22.640  33.410  54.410  1.00  0.00            
ATOM   3042  HB2 ASN   206      23.190  34.270  54.800  1.00  0.00            
ATOM   3043  HB3 ASN   206      22.180  33.590  53.440  1.00  0.00            
ATOM   3044  CG  ASN   206      21.370  33.090  55.210  1.00  0.00            
ATOM   3045  OD1 ASN   206      20.510  32.230  54.900  1.00  0.00            
ATOM   3046  ND2 ASN   206      21.100  33.830  56.240  1.00  0.00            
ATOM   3047 HD21 ASN   206      20.250  33.640  56.760  1.00  0.00            
ATOM   3048 HD22 ASN   206      21.740  34.540  56.580  1.00  0.00            
ATOM   3049  C   ASN   206      22.870  30.970  53.810  1.00  0.00            
ATOM   3050  O   ASN   206      22.700  30.910  52.590  1.00  0.00            
ATOM   3051  N   GLY   207      22.530  30.010  54.640  1.00  0.00            
ATOM   3052  H   GLY   207      22.720  30.160  55.620  1.00  0.00            
ATOM   3053  CA  GLY   207      21.980  28.710  54.200  1.00  0.00            
ATOM   3054  HA2 GLY   207      21.890  28.000  55.020  1.00  0.00            
ATOM   3055  HA3 GLY   207      21.020  28.890  53.720  1.00  0.00            
ATOM   3056  C   GLY   207      22.730  27.920  53.090  1.00  0.00            
ATOM   3057  O   GLY   207      22.300  26.830  52.730  1.00  0.00            
ATOM   3058  N   GLY   208      23.740  28.400  52.350  1.00  0.00            
ATOM   3059  H   GLY   208      24.030  29.300  52.680  1.00  0.00            
ATOM   3060  CA  GLY   208      24.340  27.820  51.160  1.00  0.00            
ATOM   3061  HA2 GLY   208      23.640  27.960  50.340  1.00  0.00            
ATOM   3062  HA3 GLY   208      25.240  28.370  50.870  1.00  0.00            
ATOM   3063  C   GLY   208      24.750  26.400  51.250  1.00  0.00            
ATOM   3064  O   GLY   208      25.530  26.060  52.160  1.00  0.00            
ATOM   3065  N   SER   209      24.340  25.570  50.330  1.00  0.00            
ATOM   3066  H   SER   209      23.650  25.860  49.650  1.00  0.00            
ATOM   3067  CA  SER   209      25.070  24.300  50.060  1.00  0.00            
ATOM   3068  HA  SER   209      25.210  23.730  50.980  1.00  0.00            
ATOM   3069  CB  SER   209      24.260  23.490  49.010  1.00  0.00            
ATOM   3070  HB2 SER   209      24.470  22.430  49.140  1.00  0.00            
ATOM   3071  HB3 SER   209      23.180  23.530  49.120  1.00  0.00            
ATOM   3072  OG  SER   209      24.700  23.820  47.680  1.00  0.00            
ATOM   3073  HG  SER   209      24.480  24.690  47.340  1.00  0.00            
ATOM   3074  C   SER   209      26.520  24.460  49.560  1.00  0.00            
ATOM   3075  O   SER   209      26.920  25.600  49.240  1.00  0.00            
ATOM   3076  N   HID   210      27.230  23.360  49.220  1.00  0.00            
ATOM   3077  H   HID   210      26.770  22.470  49.230  1.00  0.00            
ATOM   3078  CA  HID   210      28.560  23.390  48.620  1.00  0.00            
ATOM   3079  HA  HID   210      29.160  24.030  49.260  1.00  0.00            
ATOM   3080  CB  HID   210      29.050  21.940  48.430  1.00  0.00            
ATOM   3081  HB2 HID   210      28.780  21.390  49.330  1.00  0.00            
ATOM   3082  HB3 HID   210      28.400  21.530  47.660  1.00  0.00            
ATOM   3083  CG  HID   210      30.520  21.770  48.080  1.00  0.00            
ATOM   3084  ND1 HID   210      31.570  22.290  48.740  1.00  0.00            
ATOM   3085  HD1 HID   210      31.560  22.900  49.540  1.00  0.00            
ATOM   3086  CE1 HID   210      32.690  22.040  48.050  1.00  0.00            
ATOM   3087  HE1 HID   210      33.660  22.490  48.200  1.00  0.00            
ATOM   3088  NE2 HID   210      32.430  21.310  46.980  1.00  0.00            
ATOM   3089  CD2 HID   210      31.030  21.070  47.040  1.00  0.00            
ATOM   3090  HD2 HID   210      30.330  20.600  46.370  1.00  0.00            
ATOM   3091  C   HID   210      28.610  24.090  47.260  1.00  0.00            
ATOM   3092  O   HID   210      29.660  24.650  46.880  1.00  0.00            
ATOM   3093  N   TYR   211      27.460  24.150  46.550  1.00  0.00            
ATOM   3094  H   TYR   211      26.690  23.630  46.950  1.00  0.00            
ATOM   3095  CA  TYR   211      27.320  24.910  45.290  1.00  0.00            
ATOM   3096  HA  TYR   211      28.210  24.790  44.680  1.00  0.00            
ATOM   3097  CB  TYR   211      26.060  24.530  44.470  1.00  0.00            
ATOM   3098  HB2 TYR   211      25.170  24.600  45.100  1.00  0.00            
ATOM   3099  HB3 TYR   211      25.990  25.180  43.600  1.00  0.00            
ATOM   3100  CG  TYR   211      25.970  23.090  43.940  1.00  0.00            
ATOM   3101  CD1 TYR   211      25.100  22.140  44.560  1.00  0.00            
ATOM   3102  HD1 TYR   211      24.440  22.400  45.380  1.00  0.00            
ATOM   3103  CE1 TYR   211      24.910  20.870  44.010  1.00  0.00            
ATOM   3104  HE1 TYR   211      24.110  20.270  44.430  1.00  0.00            
ATOM   3105  CZ  TYR   211      25.650  20.420  42.840  1.00  0.00            
ATOM   3106  OH  TYR   211      25.530  19.160  42.370  1.00  0.00            
ATOM   3107  HH  TYR   211      24.620  18.960  42.580  1.00  0.00            
ATOM   3108  CE2 TYR   211      26.570  21.280  42.290  1.00  0.00            
ATOM   3109  HE2 TYR   211      27.150  21.080  41.400  1.00  0.00            
ATOM   3110  CD2 TYR   211      26.700  22.570  42.860  1.00  0.00            
ATOM   3111  HD2 TYR   211      27.330  23.330  42.420  1.00  0.00            
ATOM   3112  C   TYR   211      27.180  26.480  45.500  1.00  0.00            
ATOM   3113  O   TYR   211      26.910  27.150  44.490  1.00  0.00            
ATOM   3114  N   CYX   212      27.220  27.140  46.690  1.00  0.00            
ATOM   3115  H   CYX   212      27.400  26.650  47.560  1.00  0.00            
ATOM   3116  CA  CYX   212      26.680  28.520  46.880  1.00  0.00            
ATOM   3117  HA  CYX   212      25.630  28.480  46.590  1.00  0.00            
ATOM   3118  CB  CYX   212      26.780  28.890  48.360  1.00  0.00            
ATOM   3119  HB2 CYX   212      26.200  29.790  48.530  1.00  0.00            
ATOM   3120  HB3 CYX   212      26.330  28.080  48.930  1.00  0.00            
ATOM   3121  SG  CYX   212      28.420  29.510  48.940  1.00  0.00            
ATOM   3122  C   CYX   212      27.410  29.590  46.040  1.00  0.00            
ATOM   3123  O   CYX   212      26.750  30.560  45.680  1.00  0.00            
ATOM   3124  N   GLY   213      28.740  29.430  45.830  1.00  0.00            
ATOM   3125  H   GLY   213      29.070  28.550  46.210  1.00  0.00            
ATOM   3126  CA  GLY   213      29.600  30.330  45.140  1.00  0.00            
ATOM   3127  HA2 GLY   213      29.280  31.330  45.430  1.00  0.00            
ATOM   3128  HA3 GLY   213      30.620  30.070  45.410  1.00  0.00            
ATOM   3129  C   GLY   213      29.560  30.240  43.640  1.00  0.00            
ATOM   3130  O   GLY   213      30.220  31.100  43.050  1.00  0.00            
ATOM   3131  N   ASN   214      28.850  29.260  43.050  1.00  0.00            
ATOM   3132  H   ASN   214      28.480  28.550  43.660  1.00  0.00            
ATOM   3133  CA  ASN   214      29.030  28.780  41.660  1.00  0.00            
ATOM   3134  HA  ASN   214      30.110  28.660  41.540  1.00  0.00            
ATOM   3135  CB  ASN   214      28.400  27.360  41.440  1.00  0.00            
ATOM   3136  HB2 ASN   214      27.380  27.490  41.780  1.00  0.00            
ATOM   3137  HB3 ASN   214      28.420  27.180  40.360  1.00  0.00            
ATOM   3138  CG  ASN   214      29.260  26.250  42.130  1.00  0.00            
ATOM   3139  OD1 ASN   214      29.560  26.290  43.290  1.00  0.00            
ATOM   3140  ND2 ASN   214      29.680  25.280  41.370  1.00  0.00            
ATOM   3141 HD21 ASN   214      30.070  24.460  41.830  1.00  0.00            
ATOM   3142 HD22 ASN   214      29.370  25.310  40.420  1.00  0.00            
ATOM   3143  C   ASN   214      28.440  29.780  40.580  1.00  0.00            
ATOM   3144  O   ASN   214      28.740  29.750  39.340  1.00  0.00            
ATOM   3145  N   GLY   215      27.540  30.620  41.070  1.00  0.00            
ATOM   3146  H   GLY   215      27.330  30.520  42.050  1.00  0.00            
ATOM   3147  CA  GLY   215      26.730  31.440  40.100  1.00  0.00            
ATOM   3148  HA2 GLY   215      26.490  32.430  40.490  1.00  0.00            
ATOM   3149  HA3 GLY   215      27.460  31.590  39.310  1.00  0.00            
ATOM   3150  C   GLY   215      25.390  30.840  39.620  1.00  0.00            
ATOM   3151  O   GLY   215      25.020  29.680  39.910  1.00  0.00            
ATOM   3152  N   GLY   216      24.710  31.610  38.830  1.00  0.00            
ATOM   3153  H   GLY   216      25.100  32.490  38.520  1.00  0.00            
ATOM   3154  CA  GLY   216      23.380  31.190  38.290  1.00  0.00            
ATOM   3155  HA2 GLY   216      23.120  31.970  37.580  1.00  0.00            
ATOM   3156  HA3 GLY   216      23.530  30.320  37.650  1.00  0.00            
ATOM   3157  C   GLY   216      22.260  30.980  39.320  1.00  0.00            
ATOM   3158  O   GLY   216      21.320  30.290  39.000  1.00  0.00            
ATOM   3159  N   SER   217      22.360  31.540  40.480  1.00  0.00            
ATOM   3160  H   SER   217      23.100  32.220  40.600  1.00  0.00            
ATOM   3161  CA  SER   217      21.460  31.250  41.660  1.00  0.00            
ATOM   3162  HA  SER   217      20.660  30.590  41.320  1.00  0.00            
ATOM   3163  CB  SER   217      22.340  30.470  42.640  1.00  0.00            
ATOM   3164  HB2 SER   217      21.830  30.030  43.490  1.00  0.00            
ATOM   3165  HB3 SER   217      22.780  29.680  42.020  1.00  0.00            
ATOM   3166  OG  SER   217      23.350  31.280  43.160  1.00  0.00            
ATOM   3167  HG  SER   217      24.190  30.810  43.060  1.00  0.00            
ATOM   3168  C   SER   217      20.840  32.510  42.320  1.00  0.00            
ATOM   3169  O   SER   217      20.960  33.650  41.810  1.00  0.00            
ATOM   3170  N   ILE   218      20.160  32.240  43.470  1.00  0.00            
ATOM   3171  H   ILE   218      19.920  31.260  43.570  1.00  0.00            
ATOM   3172  CA  ILE   218      19.580  33.280  44.250  1.00  0.00            
ATOM   3173  HA  ILE   218      18.950  33.930  43.650  1.00  0.00            
ATOM   3174  CB  ILE   218      18.800  32.730  45.460  1.00  0.00            
ATOM   3175  HB  ILE   218      18.250  31.880  45.050  1.00  0.00            
ATOM   3176  CG2 ILE   218      19.620  32.130  46.530  1.00  0.00            
ATOM   3177 HG21 ILE   218      20.380  32.830  46.870  1.00  0.00            
ATOM   3178 HG22 ILE   218      19.080  31.810  47.420  1.00  0.00            
ATOM   3179 HG23 ILE   218      20.150  31.280  46.120  1.00  0.00            
ATOM   3180  CG1 ILE   218      17.940  33.900  46.020  1.00  0.00            
ATOM   3181 HG12 ILE   218      18.550  34.550  46.650  1.00  0.00            
ATOM   3182 HG13 ILE   218      17.490  34.330  45.130  1.00  0.00            
ATOM   3183  CD1 ILE   218      16.830  33.270  46.890  1.00  0.00            
ATOM   3184 HD11 ILE   218      15.970  33.940  46.930  1.00  0.00            
ATOM   3185 HD12 ILE   218      16.610  32.260  46.560  1.00  0.00            
ATOM   3186 HD13 ILE   218      17.150  33.110  47.920  1.00  0.00            
ATOM   3187  C   ILE   218      20.720  34.230  44.790  1.00  0.00            
ATOM   3188  O   ILE   218      20.460  35.430  45.080  1.00  0.00            
ATOM   3189  N   TYR   219      21.980  33.730  44.750  1.00  0.00            
ATOM   3190  H   TYR   219      22.150  32.820  44.350  1.00  0.00            
ATOM   3191  CA  TYR   219      23.100  34.540  45.320  1.00  0.00            
ATOM   3192  HA  TYR   219      22.780  35.170  46.150  1.00  0.00            
ATOM   3193  CB  TYR   219      24.120  33.580  45.920  1.00  0.00            
ATOM   3194  HB2 TYR   219      24.420  32.920  45.100  1.00  0.00            
ATOM   3195  HB3 TYR   219      25.010  34.100  46.290  1.00  0.00            
ATOM   3196  CG  TYR   219      23.590  32.760  47.010  1.00  0.00            
ATOM   3197  CD1 TYR   219      23.320  33.260  48.270  1.00  0.00            
ATOM   3198  HD1 TYR   219      23.490  34.310  48.430  1.00  0.00            
ATOM   3199  CE1 TYR   219      22.740  32.450  49.300  1.00  0.00            
ATOM   3200  HE1 TYR   219      22.530  32.800  50.300  1.00  0.00            
ATOM   3201  CZ  TYR   219      22.540  31.100  49.130  1.00  0.00            
ATOM   3202  OH  TYR   219      22.020  30.240  50.060  1.00  0.00            
ATOM   3203  HH  TYR   219      22.020  30.690  50.900  1.00  0.00            
ATOM   3204  CE2 TYR   219      22.800  30.590  47.880  1.00  0.00            
ATOM   3205  HE2 TYR   219      22.500  29.570  47.720  1.00  0.00            
ATOM   3206  CD2 TYR   219      23.140  31.420  46.780  1.00  0.00            
ATOM   3207  HD2 TYR   219      23.380  31.010  45.810  1.00  0.00            
ATOM   3208  C   TYR   219      23.850  35.380  44.310  1.00  0.00            
ATOM   3209  O   TYR   219      24.850  35.950  44.720  1.00  0.00            
ATOM   3210  N   ASN   220      23.440  35.550  43.060  1.00  0.00            
ATOM   3211  H   ASN   220      22.710  34.940  42.730  1.00  0.00            
ATOM   3212  CA  ASN   220      24.290  36.130  42.000  1.00  0.00            
ATOM   3213  HA  ASN   220      25.220  35.580  41.830  1.00  0.00            
ATOM   3214  CB  ASN   220      23.470  36.230  40.700  1.00  0.00            
ATOM   3215  HB2 ASN   220      22.510  36.680  40.960  1.00  0.00            
ATOM   3216  HB3 ASN   220      23.890  37.010  40.070  1.00  0.00            
ATOM   3217  CG  ASN   220      23.370  34.920  40.020  1.00  0.00            
ATOM   3218  OD1 ASN   220      24.000  33.980  40.430  1.00  0.00            
ATOM   3219  ND2 ASN   220      22.670  34.850  38.900  1.00  0.00            
ATOM   3220 HD21 ASN   220      22.840  34.120  38.220  1.00  0.00            
ATOM   3221 HD22 ASN   220      22.070  35.630  38.680  1.00  0.00            
ATOM   3222  C   ASN   220      24.850  37.540  42.290  1.00  0.00            
ATOM   3223  O   ASN   220      25.920  37.960  41.830  1.00  0.00            
ATOM   3224  N   ASP   221      24.030  38.370  43.020  1.00  0.00            
ATOM   3225  H   ASP   221      23.140  37.970  43.280  1.00  0.00            
ATOM   3226  CA  ASP   221      24.450  39.790  43.250  1.00  0.00            
ATOM   3227  HA  ASP   221      24.880  40.120  42.300  1.00  0.00            
ATOM   3228  CB  ASP   221      23.240  40.690  43.570  1.00  0.00            
ATOM   3229  HB2 ASP   221      22.940  40.550  44.610  1.00  0.00            
ATOM   3230  HB3 ASP   221      23.720  41.670  43.570  1.00  0.00            
ATOM   3231  CG  ASP   221      22.050  40.600  42.640  1.00  0.00            
ATOM   3232  OD1 ASP   221      22.320  40.690  41.380  1.00  0.00            
ATOM   3233  OD2 ASP   221      20.880  40.530  43.150  1.00  0.00            
ATOM   3234  C   ASP   221      25.580  39.890  44.300  1.00  0.00            
ATOM   3235  O   ASP   221      26.590  40.560  44.140  1.00  0.00            
ATOM   3236  N   VAL   222      25.400  39.100  45.410  1.00  0.00            
ATOM   3237  H   VAL   222      24.570  38.570  45.640  1.00  0.00            
ATOM   3238  CA  VAL   222      26.510  39.030  46.420  1.00  0.00            
ATOM   3239  HA  VAL   222      26.690  40.090  46.590  1.00  0.00            
ATOM   3240  CB  VAL   222      26.140  38.360  47.740  1.00  0.00            
ATOM   3241  HB  VAL   222      25.260  38.890  48.080  1.00  0.00            
ATOM   3242  CG1 VAL   222      25.790  36.840  47.610  1.00  0.00            
ATOM   3243 HG11 VAL   222      25.540  36.450  48.590  1.00  0.00            
ATOM   3244 HG12 VAL   222      24.900  36.750  46.990  1.00  0.00            
ATOM   3245 HG13 VAL   222      26.670  36.300  47.250  1.00  0.00            
ATOM   3246  CG2 VAL   222      27.260  38.510  48.800  1.00  0.00            
ATOM   3247 HG21 VAL   222      27.360  39.570  49.040  1.00  0.00            
ATOM   3248 HG22 VAL   222      26.940  37.890  49.640  1.00  0.00            
ATOM   3249 HG23 VAL   222      28.190  38.110  48.390  1.00  0.00            
ATOM   3250  C   VAL   222      27.840  38.630  45.800  1.00  0.00            
ATOM   3251  O   VAL   222      28.890  39.240  46.030  1.00  0.00            
ATOM   3252  N   LEU   223      27.710  37.680  44.820  1.00  0.00            
ATOM   3253  H   LEU   223      26.820  37.290  44.560  1.00  0.00            
ATOM   3254  CA  LEU   223      28.900  37.140  44.090  1.00  0.00            
ATOM   3255  HA  LEU   223      29.650  36.780  44.800  1.00  0.00            
ATOM   3256  CB  LEU   223      28.470  35.820  43.390  1.00  0.00            
ATOM   3257  HB2 LEU   223      27.660  36.200  42.780  1.00  0.00            
ATOM   3258  HB3 LEU   223      29.310  35.410  42.830  1.00  0.00            
ATOM   3259  CG  LEU   223      27.950  34.690  44.310  1.00  0.00            
ATOM   3260  HG  LEU   223      27.150  35.150  44.880  1.00  0.00            
ATOM   3261  CD1 LEU   223      27.410  33.480  43.540  1.00  0.00            
ATOM   3262 HD11 LEU   223      27.000  32.830  44.310  1.00  0.00            
ATOM   3263 HD12 LEU   223      26.520  33.810  43.000  1.00  0.00            
ATOM   3264 HD13 LEU   223      28.140  33.060  42.860  1.00  0.00            
ATOM   3265  CD2 LEU   223      29.020  34.120  45.270  1.00  0.00            
ATOM   3266 HD21 LEU   223      29.470  34.850  45.950  1.00  0.00            
ATOM   3267 HD22 LEU   223      28.640  33.320  45.900  1.00  0.00            
ATOM   3268 HD23 LEU   223      29.860  33.630  44.780  1.00  0.00            
ATOM   3269  C   LEU   223      29.550  38.270  43.260  1.00  0.00            
ATOM   3270  O   LEU   223      30.740  38.520  43.390  1.00  0.00            
ATOM   3271  N   SER   224      28.680  39.010  42.510  1.00  0.00            
ATOM   3272  H   SER   224      27.700  38.950  42.760  1.00  0.00            
ATOM   3273  CA  SER   224      29.080  40.090  41.580  1.00  0.00            
ATOM   3274  HA  SER   224      29.700  39.680  40.790  1.00  0.00            
ATOM   3275  CB  SER   224      27.860  40.640  40.740  1.00  0.00            
ATOM   3276  HB2 SER   224      27.150  41.130  41.410  1.00  0.00            
ATOM   3277  HB3 SER   224      28.230  41.390  40.050  1.00  0.00            
ATOM   3278  OG  SER   224      27.210  39.590  40.070  1.00  0.00            
ATOM   3279  HG  SER   224      26.880  38.960  40.720  1.00  0.00            
ATOM   3280  C   SER   224      29.820  41.240  42.330  1.00  0.00            
ATOM   3281  O   SER   224      31.080  41.340  42.180  1.00  0.00            
ATOM   3282  N   ARG   225      29.150  41.950  43.200  1.00  0.00            
ATOM   3283  H   ARG   225      28.220  41.640  43.470  1.00  0.00            
ATOM   3284  CA  ARG   225      29.640  43.220  43.860  1.00  0.00            
ATOM   3285  HA  ARG   225      30.120  43.740  43.020  1.00  0.00            
ATOM   3286  CB  ARG   225      28.440  44.030  44.400  1.00  0.00            
ATOM   3287  HB2 ARG   225      28.790  45.060  44.520  1.00  0.00            
ATOM   3288  HB3 ARG   225      27.700  44.170  43.610  1.00  0.00            
ATOM   3289  CG  ARG   225      27.840  43.340  45.630  1.00  0.00            
ATOM   3290  HG2 ARG   225      27.650  42.290  45.420  1.00  0.00            
ATOM   3291  HG3 ARG   225      28.600  43.440  46.410  1.00  0.00            
ATOM   3292  CD  ARG   225      26.560  44.150  45.980  1.00  0.00            
ATOM   3293  HD2 ARG   225      26.740  45.210  45.850  1.00  0.00            
ATOM   3294  HD3 ARG   225      25.840  43.700  45.290  1.00  0.00            
ATOM   3295  NE  ARG   225      26.180  43.870  47.360  1.00  0.00            
ATOM   3296  HE  ARG   225      26.810  44.270  48.040  1.00  0.00            
ATOM   3297  CZ  ARG   225      25.290  43.010  47.800  1.00  0.00            
ATOM   3298  NH1 ARG   225      24.450  42.410  47.000  1.00  0.00            
ATOM   3299 HH11 ARG   225      24.200  42.960  46.180  1.00  0.00            
ATOM   3300 HH12 ARG   225      23.670  41.930  47.410  1.00  0.00            
ATOM   3301  NH2 ARG   225      25.240  42.730  49.080  1.00  0.00            
ATOM   3302 HH21 ARG   225      25.760  43.220  49.790  1.00  0.00            
ATOM   3303 HH22 ARG   225      24.490  42.150  49.430  1.00  0.00            
ATOM   3304  C   ARG   225      30.800  42.910  44.870  1.00  0.00            
ATOM   3305  O   ARG   225      31.310  43.840  45.470  1.00  0.00            
ATOM   3306  N   PHE   226      31.200  41.670  45.120  1.00  0.00            
ATOM   3307  H   PHE   226      30.730  40.850  44.750  1.00  0.00            
ATOM   3308  CA  PHE   226      32.370  41.350  45.900  1.00  0.00            
ATOM   3309  HA  PHE   226      32.740  42.220  46.450  1.00  0.00            
ATOM   3310  CB  PHE   226      32.070  40.310  46.990  1.00  0.00            
ATOM   3311  HB2 PHE   226      31.250  39.650  46.670  1.00  0.00            
ATOM   3312  HB3 PHE   226      32.950  39.770  47.340  1.00  0.00            
ATOM   3313  CG  PHE   226      31.560  40.920  48.240  1.00  0.00            
ATOM   3314  CD1 PHE   226      32.480  41.540  49.120  1.00  0.00            
ATOM   3315  HD1 PHE   226      33.530  41.330  49.050  1.00  0.00            
ATOM   3316  CE1 PHE   226      32.020  42.170  50.260  1.00  0.00            
ATOM   3317  HE1 PHE   226      32.710  42.440  51.050  1.00  0.00            
ATOM   3318  CZ  PHE   226      30.650  42.230  50.510  1.00  0.00            
ATOM   3319  HZ  PHE   226      30.370  42.840  51.360  1.00  0.00            
ATOM   3320  CE2 PHE   226      29.690  41.710  49.600  1.00  0.00            
ATOM   3321  HE2 PHE   226      28.620  41.720  49.760  1.00  0.00            
ATOM   3322  CD2 PHE   226      30.190  41.130  48.480  1.00  0.00            
ATOM   3323  HD2 PHE   226      29.490  40.810  47.730  1.00  0.00            
ATOM   3324  C   PHE   226      33.430  40.810  44.900  1.00  0.00            
ATOM   3325  O   PHE   226      34.570  41.240  44.900  1.00  0.00            
ATOM   3326  N   GLY   227      33.070  39.800  44.060  1.00  0.00            
ATOM   3327  H   GLY   227      32.100  39.560  43.930  1.00  0.00            
ATOM   3328  CA  GLY   227      33.890  39.160  43.030  1.00  0.00            
ATOM   3329  HA2 GLY   227      34.630  38.530  43.520  1.00  0.00            
ATOM   3330  HA3 GLY   227      33.180  38.470  42.570  1.00  0.00            
ATOM   3331  C   GLY   227      34.550  40.080  41.970  1.00  0.00            
ATOM   3332  O   GLY   227      35.800  40.170  41.840  1.00  0.00            
ATOM   3333  N   VAL   228      33.710  40.770  41.240  1.00  0.00            
ATOM   3334  H   VAL   228      32.720  40.690  41.400  1.00  0.00            
ATOM   3335  CA  VAL   228      34.100  41.780  40.300  1.00  0.00            
ATOM   3336  HA  VAL   228      34.830  41.330  39.620  1.00  0.00            
ATOM   3337  CB  VAL   228      32.860  42.320  39.500  1.00  0.00            
ATOM   3338  HB  VAL   228      32.210  42.860  40.190  1.00  0.00            
ATOM   3339  CG1 VAL   228      33.350  43.380  38.520  1.00  0.00            
ATOM   3340 HG11 VAL   228      34.140  42.920  37.930  1.00  0.00            
ATOM   3341 HG12 VAL   228      32.520  43.640  37.850  1.00  0.00            
ATOM   3342 HG13 VAL   228      33.620  44.320  38.990  1.00  0.00            
ATOM   3343  CG2 VAL   228      32.060  41.150  38.870  1.00  0.00            
ATOM   3344 HG21 VAL   228      31.800  40.510  39.720  1.00  0.00            
ATOM   3345 HG22 VAL   228      31.210  41.660  38.410  1.00  0.00            
ATOM   3346 HG23 VAL   228      32.760  40.640  38.210  1.00  0.00            
ATOM   3347  C   VAL   228      34.900  42.890  41.000  1.00  0.00            
ATOM   3348  O   VAL   228      35.940  43.270  40.480  1.00  0.00            
ATOM   3349  N   SER   229      34.480  43.410  42.150  1.00  0.00            
ATOM   3350  H   SER   229      33.650  43.010  42.560  1.00  0.00            
ATOM   3351  CA  SER   229      35.160  44.440  42.990  1.00  0.00            
ATOM   3352  HA  SER   229      35.220  45.360  42.420  1.00  0.00            
ATOM   3353  CB  SER   229      34.230  44.730  44.130  1.00  0.00            
ATOM   3354  HB2 SER   229      34.130  43.800  44.700  1.00  0.00            
ATOM   3355  HB3 SER   229      34.710  45.550  44.660  1.00  0.00            
ATOM   3356  OG  SER   229      32.940  45.100  43.650  1.00  0.00            
ATOM   3357  HG  SER   229      32.320  44.960  44.370  1.00  0.00            
ATOM   3358  C   SER   229      36.600  44.090  43.460  1.00  0.00            
ATOM   3359  O   SER   229      37.420  44.960  43.340  1.00  0.00            
ATOM   3360  N   TRP   230      36.800  42.840  43.840  1.00  0.00            
ATOM   3361  H   TRP   230      36.070  42.170  44.000  1.00  0.00            
ATOM   3362  CA  TRP   230      38.140  42.440  44.180  1.00  0.00            
ATOM   3363  HA  TRP   230      38.520  43.170  44.890  1.00  0.00            
ATOM   3364  CB  TRP   230      37.970  41.100  45.020  1.00  0.00            
ATOM   3365  HB2 TRP   230      37.090  41.120  45.660  1.00  0.00            
ATOM   3366  HB3 TRP   230      37.730  40.400  44.220  1.00  0.00            
ATOM   3367  CG  TRP   230      39.060  40.540  45.830  1.00  0.00            
ATOM   3368  CD1 TRP   230      39.980  39.550  45.470  1.00  0.00            
ATOM   3369  HD1 TRP   230      39.870  38.890  44.620  1.00  0.00            
ATOM   3370  NE1 TRP   230      40.810  39.330  46.540  1.00  0.00            
ATOM   3371  HE1 TRP   230      41.550  38.630  46.520  1.00  0.00            
ATOM   3372  CE2 TRP   230      40.630  40.200  47.600  1.00  0.00            
ATOM   3373  CZ2 TRP   230      41.340  40.360  48.800  1.00  0.00            
ATOM   3374  HZ2 TRP   230      42.140  39.680  49.060  1.00  0.00            
ATOM   3375  CH2 TRP   230      41.020  41.480  49.570  1.00  0.00            
ATOM   3376  HH2 TRP   230      41.470  41.690  50.530  1.00  0.00            
ATOM   3377  CZ3 TRP   230      39.980  42.360  49.150  1.00  0.00            
ATOM   3378  HZ3 TRP   230      39.780  43.210  49.780  1.00  0.00            
ATOM   3379  CE3 TRP   230      39.280  42.080  47.950  1.00  0.00            
ATOM   3380  HE3 TRP   230      38.510  42.740  47.580  1.00  0.00            
ATOM   3381  CD2 TRP   230      39.620  41.030  47.110  1.00  0.00            
ATOM   3382  C   TRP   230      39.210  42.410  43.050  1.00  0.00            
ATOM   3383  O   TRP   230      40.290  42.930  43.210  1.00  0.00            
ATOM   3384  N   MET   231      38.710  42.080  41.830  1.00  0.00            
ATOM   3385  H   MET   231      37.820  41.600  41.910  1.00  0.00            
ATOM   3386  CA  MET   231      39.430  42.130  40.570  1.00  0.00            
ATOM   3387  HA  MET   231      40.410  41.670  40.680  1.00  0.00            
ATOM   3388  CB  MET   231      38.680  41.350  39.480  1.00  0.00            
ATOM   3389  HB2 MET   231      37.650  41.690  39.360  1.00  0.00            
ATOM   3390  HB3 MET   231      39.170  41.520  38.520  1.00  0.00            
ATOM   3391  CG  MET   231      38.750  39.800  39.810  1.00  0.00            
ATOM   3392  HG2 MET   231      38.200  39.610  40.730  1.00  0.00            
ATOM   3393  HG3 MET   231      38.320  39.380  38.900  1.00  0.00            
ATOM   3394  SD  MET   231      40.450  39.140  39.870  1.00  0.00            
ATOM   3395  CE  MET   231      40.300  37.340  39.930  1.00  0.00            
ATOM   3396  HE1 MET   231      39.360  37.000  39.490  1.00  0.00            
ATOM   3397  HE2 MET   231      41.170  36.980  39.390  1.00  0.00            
ATOM   3398  HE3 MET   231      40.390  36.970  40.950  1.00  0.00            
ATOM   3399  C   MET   231      39.720  43.550  40.140  1.00  0.00            
ATOM   3400  O   MET   231      40.920  43.810  39.870  1.00  0.00            
ATOM   3401  N   LYS   232      38.820  44.510  40.190  1.00  0.00            
ATOM   3402  H   LYS   232      37.860  44.230  40.320  1.00  0.00            
ATOM   3403  CA  LYS   232      39.080  45.960  40.010  1.00  0.00            
ATOM   3404  HA  LYS   232      39.650  46.050  39.090  1.00  0.00            
ATOM   3405  CB  LYS   232      37.650  46.710  40.060  1.00  0.00            
ATOM   3406  HB2 LYS   232      37.020  46.490  40.920  1.00  0.00            
ATOM   3407  HB3 LYS   232      37.810  47.780  40.190  1.00  0.00            
ATOM   3408  CG  LYS   232      36.770  46.510  38.870  1.00  0.00            
ATOM   3409  HG2 LYS   232      36.740  45.440  38.680  1.00  0.00            
ATOM   3410  HG3 LYS   232      35.770  46.770  39.220  1.00  0.00            
ATOM   3411  CD  LYS   232      37.090  47.130  37.520  1.00  0.00            
ATOM   3412  HD2 LYS   232      37.870  46.520  37.080  1.00  0.00            
ATOM   3413  HD3 LYS   232      36.240  47.090  36.840  1.00  0.00            
ATOM   3414  CE  LYS   232      37.570  48.560  37.620  1.00  0.00            
ATOM   3415  HE2 LYS   232      36.660  49.080  37.910  1.00  0.00            
ATOM   3416  HE3 LYS   232      38.310  48.600  38.420  1.00  0.00            
ATOM   3417  NZ  LYS   232      38.000  49.050  36.240  1.00  0.00            
ATOM   3418  HZ1 LYS   232      38.860  48.580  36.000  1.00  0.00            
ATOM   3419  HZ2 LYS   232      37.370  48.960  35.450  1.00  0.00            
ATOM   3420  HZ3 LYS   232      38.130  50.050  36.230  1.00  0.00            
ATOM   3421  C   LYS   232      39.990  46.610  41.100  1.00  0.00            
ATOM   3422  O   LYS   232      40.900  47.330  40.680  1.00  0.00            
ATOM   3423  N   LEU   233      39.870  46.190  42.310  1.00  0.00            
ATOM   3424  H   LEU   233      39.030  45.700  42.560  1.00  0.00            
ATOM   3425  CA  LEU   233      40.760  46.530  43.430  1.00  0.00            
ATOM   3426  HA  LEU   233      40.820  47.620  43.450  1.00  0.00            
ATOM   3427  CB  LEU   233      40.230  46.040  44.660  1.00  0.00            
ATOM   3428  HB2 LEU   233      39.280  46.550  44.800  1.00  0.00            
ATOM   3429  HB3 LEU   233      40.100  44.960  44.660  1.00  0.00            
ATOM   3430  CG  LEU   233      40.990  46.460  45.920  1.00  0.00            
ATOM   3431  HG  LEU   233      42.060  46.290  45.770  1.00  0.00            
ATOM   3432  CD1 LEU   233      40.880  47.960  46.160  1.00  0.00            
ATOM   3433 HD11 LEU   233      41.170  48.410  45.210  1.00  0.00            
ATOM   3434 HD12 LEU   233      39.860  48.220  46.450  1.00  0.00            
ATOM   3435 HD13 LEU   233      41.630  48.160  46.930  1.00  0.00            
ATOM   3436  CD2 LEU   233      40.420  45.680  47.090  1.00  0.00            
ATOM   3437 HD21 LEU   233      40.230  46.350  47.920  1.00  0.00            
ATOM   3438 HD22 LEU   233      39.460  45.200  46.900  1.00  0.00            
ATOM   3439 HD23 LEU   233      41.070  44.860  47.380  1.00  0.00            
ATOM   3440  C   LEU   233      42.250  46.000  43.190  1.00  0.00            
ATOM   3441  O   LEU   233      43.180  46.740  43.570  1.00  0.00            
ATOM   3442  N   HIE   234      42.460  44.790  42.640  1.00  0.00            
ATOM   3443  H   HIE   234      41.650  44.220  42.460  1.00  0.00            
ATOM   3444  CA  HIE   234      43.830  44.180  42.570  1.00  0.00            
ATOM   3445  HA  HIE   234      44.550  44.840  43.060  1.00  0.00            
ATOM   3446  CB  HIE   234      43.860  42.770  43.190  1.00  0.00            
ATOM   3447  HB2 HIE   234      43.120  42.160  42.670  1.00  0.00            
ATOM   3448  HB3 HIE   234      44.810  42.260  43.020  1.00  0.00            
ATOM   3449  CG  HIE   234      43.560  42.740  44.690  1.00  0.00            
ATOM   3450  ND1 HIE   234      44.120  43.620  45.640  1.00  0.00            
ATOM   3451  CE1 HIE   234      43.520  43.590  46.880  1.00  0.00            
ATOM   3452  HE1 HIE   234      43.690  44.380  47.600  1.00  0.00            
ATOM   3453  NE2 HIE   234      42.630  42.610  46.710  1.00  0.00            
ATOM   3454  HE2 HIE   234      41.970  42.280  47.400  1.00  0.00            
ATOM   3455  CD2 HIE   234      42.590  42.080  45.420  1.00  0.00            
ATOM   3456  HD2 HIE   234      41.950  41.290  45.050  1.00  0.00            
ATOM   3457  C   HIE   234      44.390  44.120  41.180  1.00  0.00            
ATOM   3458  O   HIE   234      45.570  44.370  41.040  1.00  0.00            
ATOM   3459  N   LEU   235      43.630  43.880  40.120  1.00  0.00            
ATOM   3460  H   LEU   235      42.630  43.820  40.220  1.00  0.00            
ATOM   3461  CA  LEU   235      44.150  43.770  38.710  1.00  0.00            
ATOM   3462  HA  LEU   235      45.140  43.340  38.830  1.00  0.00            
ATOM   3463  CB  LEU   235      43.320  42.730  37.830  1.00  0.00            
ATOM   3464  HB2 LEU   235      42.260  42.970  37.730  1.00  0.00            
ATOM   3465  HB3 LEU   235      43.870  42.760  36.890  1.00  0.00            
ATOM   3466  CG  LEU   235      43.350  41.240  38.260  1.00  0.00            
ATOM   3467  HG  LEU   235      42.700  41.120  39.130  1.00  0.00            
ATOM   3468  CD1 LEU   235      42.810  40.260  37.190  1.00  0.00            
ATOM   3469 HD11 LEU   235      42.770  39.270  37.650  1.00  0.00            
ATOM   3470 HD12 LEU   235      41.790  40.580  36.980  1.00  0.00            
ATOM   3471 HD13 LEU   235      43.350  40.190  36.250  1.00  0.00            
ATOM   3472  CD2 LEU   235      44.760  40.680  38.650  1.00  0.00            
ATOM   3473 HD21 LEU   235      44.830  39.590  38.720  1.00  0.00            
ATOM   3474 HD22 LEU   235      45.380  41.040  37.830  1.00  0.00            
ATOM   3475 HD23 LEU   235      45.140  41.120  39.570  1.00  0.00            
ATOM   3476  C   LEU   235      44.270  45.180  38.040  1.00  0.00            
ATOM   3477  O   LEU   235      45.110  45.410  37.220  1.00  0.00            
ATOM   3478  N   ASP   236      43.260  45.990  38.200  1.00  0.00            
ATOM   3479  H   ASP   236      42.520  45.580  38.750  1.00  0.00            
ATOM   3480  CA  ASP   236      43.240  47.450  37.880  1.00  0.00            
ATOM   3481  HA  ASP   236      43.790  47.620  36.950  1.00  0.00            
ATOM   3482  CB  ASP   236      41.820  47.880  37.460  1.00  0.00            
ATOM   3483  HB2 ASP   236      41.080  47.570  38.190  1.00  0.00            
ATOM   3484  HB3 ASP   236      41.790  48.970  37.400  1.00  0.00            
ATOM   3485  CG  ASP   236      41.330  47.260  36.160  1.00  0.00            
ATOM   3486  OD1 ASP   236      42.160  46.720  35.370  1.00  0.00            
ATOM   3487  OD2 ASP   236      40.150  47.280  35.890  1.00  0.00            
ATOM   3488  C   ASP   236      43.870  48.380  38.950  1.00  0.00            
ATOM   3489  O   ASP   236      44.050  49.550  38.670  1.00  0.00            
ATOM   3490  N   GLU   237      44.200  47.920  40.170  1.00  0.00            
ATOM   3491  H   GLU   237      44.020  46.950  40.390  1.00  0.00            
ATOM   3492  CA  GLU   237      44.640  48.730  41.330  1.00  0.00            
ATOM   3493  HA  GLU   237      44.730  47.960  42.100  1.00  0.00            
ATOM   3494  CB  GLU   237      46.050  49.310  41.230  1.00  0.00            
ATOM   3495  HB2 GLU   237      46.200  49.810  40.270  1.00  0.00            
ATOM   3496  HB3 GLU   237      46.130  50.130  41.950  1.00  0.00            
ATOM   3497  CG  GLU   237      47.160  48.290  41.450  1.00  0.00            
ATOM   3498  HG2 GLU   237      47.120  47.890  42.470  1.00  0.00            
ATOM   3499  HG3 GLU   237      47.060  47.360  40.890  1.00  0.00            
ATOM   3500  CD  GLU   237      48.580  48.820  41.200  1.00  0.00            
ATOM   3501  OE1 GLU   237      48.830  49.240  40.070  1.00  0.00            
ATOM   3502  OE2 GLU   237      49.420  48.880  42.140  1.00  0.00            
ATOM   3503  C   GLU   237      43.630  49.790  41.860  1.00  0.00            
ATOM   3504  O   GLU   237      43.950  50.650  42.700  1.00  0.00            
ATOM   3505  N   ASP   238      42.360  49.690  41.450  1.00  0.00            
ATOM   3506  H   ASP   238      42.110  48.910  40.850  1.00  0.00            
ATOM   3507  CA  ASP   238      41.400  50.830  41.450  1.00  0.00            
ATOM   3508  HA  ASP   238      41.870  51.680  40.970  1.00  0.00            
ATOM   3509  CB  ASP   238      40.120  50.440  40.790  1.00  0.00            
ATOM   3510  HB2 ASP   238      40.340  49.900  39.870  1.00  0.00            
ATOM   3511  HB3 ASP   238      39.550  49.690  41.330  1.00  0.00            
ATOM   3512  CG  ASP   238      39.200  51.610  40.430  1.00  0.00            
ATOM   3513  OD1 ASP   238      39.390  52.700  40.910  1.00  0.00            
ATOM   3514  OD2 ASP   238      38.310  51.470  39.530  1.00  0.00            
ATOM   3515  C   ASP   238      41.150  51.290  42.880  1.00  0.00            
ATOM   3516  O   ASP   238      40.420  50.660  43.600  1.00  0.00            
ATOM   3517  N   SER   239      41.730  52.410  43.350  1.00  0.00            
ATOM   3518  H   SER   239      42.160  52.980  42.640  1.00  0.00            
ATOM   3519  CA  SER   239      41.570  52.930  44.700  1.00  0.00            
ATOM   3520  HA  SER   239      42.130  52.260  45.360  1.00  0.00            
ATOM   3521  CB  SER   239      42.350  54.190  44.910  1.00  0.00            
ATOM   3522  HB2 SER   239      42.270  54.720  43.960  1.00  0.00            
ATOM   3523  HB3 SER   239      41.900  54.810  45.680  1.00  0.00            
ATOM   3524  OG  SER   239      43.740  54.030  45.170  1.00  0.00            
ATOM   3525  HG  SER   239      44.020  54.730  45.760  1.00  0.00            
ATOM   3526  C   SER   239      40.160  53.180  45.150  1.00  0.00            
ATOM   3527  O   SER   239      40.030  53.270  46.390  1.00  0.00            
ATOM   3528  N   ARG   240      39.160  53.260  44.230  1.00  0.00            
ATOM   3529  H   ARG   240      39.500  52.980  43.330  1.00  0.00            
ATOM   3530  CA  ARG   240      37.710  53.500  44.510  1.00  0.00            
ATOM   3531  HA  ARG   240      37.690  54.370  45.160  1.00  0.00            
ATOM   3532  CB  ARG   240      36.980  53.750  43.190  1.00  0.00            
ATOM   3533  HB2 ARG   240      37.130  52.810  42.660  1.00  0.00            
ATOM   3534  HB3 ARG   240      35.940  53.900  43.470  1.00  0.00            
ATOM   3535  CG  ARG   240      37.470  55.000  42.440  1.00  0.00            
ATOM   3536  HG2 ARG   240      37.410  55.790  43.190  1.00  0.00            
ATOM   3537  HG3 ARG   240      38.550  55.030  42.280  1.00  0.00            
ATOM   3538  CD  ARG   240      36.630  55.340  41.230  1.00  0.00            
ATOM   3539  HD2 ARG   240      35.570  55.410  41.480  1.00  0.00            
ATOM   3540  HD3 ARG   240      36.970  56.330  40.900  1.00  0.00            
ATOM   3541  NE  ARG   240      36.870  54.400  40.160  1.00  0.00            
ATOM   3542  HE  ARG   240      37.480  53.630  40.390  1.00  0.00            
ATOM   3543  CZ  ARG   240      36.370  54.290  38.940  1.00  0.00            
ATOM   3544  NH1 ARG   240      35.720  55.190  38.280  1.00  0.00            
ATOM   3545 HH11 ARG   240      35.480  56.050  38.750  1.00  0.00            
ATOM   3546 HH12 ARG   240      35.470  54.940  37.330  1.00  0.00            
ATOM   3547  NH2 ARG   240      36.400  53.150  38.230  1.00  0.00            
ATOM   3548 HH21 ARG   240      36.900  52.420  38.710  1.00  0.00            
ATOM   3549 HH22 ARG   240      35.940  53.080  37.340  1.00  0.00            
ATOM   3550  C   ARG   240      37.100  52.400  45.380  1.00  0.00            
ATOM   3551  O   ARG   240      36.030  52.620  45.930  1.00  0.00            
ATOM   3552  N   TYR   241      37.620  51.130  45.260  1.00  0.00            
ATOM   3553  H   TYR   241      38.250  50.950  44.490  1.00  0.00            
ATOM   3554  CA  TYR   241      37.110  49.980  45.960  1.00  0.00            
ATOM   3555  HA  TYR   241      36.050  50.220  45.990  1.00  0.00            
ATOM   3556  CB  TYR   241      37.290  48.780  44.970  1.00  0.00            
ATOM   3557  HB2 TYR   241      38.370  48.690  44.810  1.00  0.00            
ATOM   3558  HB3 TYR   241      36.970  47.840  45.410  1.00  0.00            
ATOM   3559  CG  TYR   241      36.410  48.980  43.750  1.00  0.00            
ATOM   3560  CD1 TYR   241      36.740  49.890  42.670  1.00  0.00            
ATOM   3561  HD1 TYR   241      37.540  50.610  42.700  1.00  0.00            
ATOM   3562  CE1 TYR   241      36.000  49.920  41.480  1.00  0.00            
ATOM   3563  HE1 TYR   241      36.260  50.650  40.720  1.00  0.00            
ATOM   3564  CZ  TYR   241      34.930  49.070  41.220  1.00  0.00            
ATOM   3565  OH  TYR   241      34.290  49.030  39.980  1.00  0.00            
ATOM   3566  HH  TYR   241      34.360  49.780  39.380  1.00  0.00            
ATOM   3567  CE2 TYR   241      34.540  48.220  42.340  1.00  0.00            
ATOM   3568  HE2 TYR   241      33.720  47.550  42.130  1.00  0.00            
ATOM   3569  CD2 TYR   241      35.230  48.210  43.600  1.00  0.00            
ATOM   3570  HD2 TYR   241      34.810  47.790  44.500  1.00  0.00            
ATOM   3571  C   TYR   241      37.530  49.640  47.350  1.00  0.00            
ATOM   3572  O   TYR   241      37.000  48.680  47.970  1.00  0.00            
ATOM   3573  N   LYS   242      38.470  50.410  47.870  1.00  0.00            
ATOM   3574  H   LYS   242      38.760  51.130  47.220  1.00  0.00            
ATOM   3575  CA  LYS   242      39.110  50.160  49.170  1.00  0.00            
ATOM   3576  HA  LYS   242      39.370  49.100  49.250  1.00  0.00            
ATOM   3577  CB  LYS   242      40.390  50.990  49.400  1.00  0.00            
ATOM   3578  HB2 LYS   242      40.230  52.070  49.460  1.00  0.00            
ATOM   3579  HB3 LYS   242      40.780  50.740  50.390  1.00  0.00            
ATOM   3580  CG  LYS   242      41.420  50.630  48.290  1.00  0.00            
ATOM   3581  HG2 LYS   242      41.720  49.620  48.570  1.00  0.00            
ATOM   3582  HG3 LYS   242      41.100  50.830  47.270  1.00  0.00            
ATOM   3583  CD  LYS   242      42.680  51.390  48.370  1.00  0.00            
ATOM   3584  HD2 LYS   242      42.570  52.340  47.850  1.00  0.00            
ATOM   3585  HD3 LYS   242      43.050  51.480  49.390  1.00  0.00            
ATOM   3586  CE  LYS   242      43.740  50.610  47.610  1.00  0.00            
ATOM   3587  HE2 LYS   242      43.490  49.600  47.940  1.00  0.00            
ATOM   3588  HE3 LYS   242      43.500  50.770  46.560  1.00  0.00            
ATOM   3589  NZ  LYS   242      45.130  51.020  47.930  1.00  0.00            
ATOM   3590  HZ1 LYS   242      45.390  50.970  48.910  1.00  0.00            
ATOM   3591  HZ2 LYS   242      45.780  50.490  47.370  1.00  0.00            
ATOM   3592  HZ3 LYS   242      45.400  51.940  47.640  1.00  0.00            
ATOM   3593  C   LYS   242      38.120  50.510  50.240  1.00  0.00            
ATOM   3594  O   LYS   242      38.160  49.790  51.210  1.00  0.00            
ATOM   3595  N   GLN   243      37.230  51.510  50.030  1.00  0.00            
ATOM   3596  H   GLN   243      37.280  51.890  49.090  1.00  0.00            
ATOM   3597  CA  GLN   243      36.120  51.700  50.940  1.00  0.00            
ATOM   3598  HA  GLN   243      36.240  51.180  51.890  1.00  0.00            
ATOM   3599  CB  GLN   243      36.050  53.170  51.050  1.00  0.00            
ATOM   3600  HB2 GLN   243      37.020  53.660  51.190  1.00  0.00            
ATOM   3601  HB3 GLN   243      35.600  53.470  50.100  1.00  0.00            
ATOM   3602  CG  GLN   243      35.010  53.600  52.110  1.00  0.00            
ATOM   3603  HG2 GLN   243      34.830  54.680  52.180  1.00  0.00            
ATOM   3604  HG3 GLN   243      34.040  53.240  51.760  1.00  0.00            
ATOM   3605  CD  GLN   243      35.300  53.120  53.580  1.00  0.00            
ATOM   3606  OE1 GLN   243      36.330  52.650  53.980  1.00  0.00            
ATOM   3607  NE2 GLN   243      34.300  53.020  54.350  1.00  0.00            
ATOM   3608 HE21 GLN   243      34.550  52.650  55.250  1.00  0.00            
ATOM   3609 HE22 GLN   243      33.370  53.260  54.050  1.00  0.00            
ATOM   3610  C   GLN   243      34.780  51.070  50.500  1.00  0.00            
ATOM   3611  O   GLN   243      34.000  50.630  51.370  1.00  0.00            
ATOM   3612  N   PHE   244      34.460  50.830  49.200  1.00  0.00            
ATOM   3613  H   PHE   244      35.000  51.320  48.500  1.00  0.00            
ATOM   3614  CA  PHE   244      33.230  50.160  48.690  1.00  0.00            
ATOM   3615  HA  PHE   244      32.420  50.760  49.120  1.00  0.00            
ATOM   3616  CB  PHE   244      33.060  50.240  47.120  1.00  0.00            
ATOM   3617  HB2 PHE   244      32.950  51.240  46.710  1.00  0.00            
ATOM   3618  HB3 PHE   244      33.960  49.760  46.730  1.00  0.00            
ATOM   3619  CG  PHE   244      31.830  49.520  46.620  1.00  0.00            
ATOM   3620  CD1 PHE   244      31.870  48.190  46.190  1.00  0.00            
ATOM   3621  HD1 PHE   244      32.810  47.660  46.080  1.00  0.00            
ATOM   3622  CE1 PHE   244      30.740  47.590  45.620  1.00  0.00            
ATOM   3623  HE1 PHE   244      30.930  46.570  45.310  1.00  0.00            
ATOM   3624  CZ  PHE   244      29.470  48.260  45.630  1.00  0.00            
ATOM   3625  HZ  PHE   244      28.630  47.630  45.350  1.00  0.00            
ATOM   3626  CE2 PHE   244      29.410  49.480  46.280  1.00  0.00            
ATOM   3627  HE2 PHE   244      28.480  50.030  46.340  1.00  0.00            
ATOM   3628  CD2 PHE   244      30.550  50.140  46.800  1.00  0.00            
ATOM   3629  HD2 PHE   244      30.470  51.100  47.290  1.00  0.00            
ATOM   3630  C   PHE   244      32.990  48.800  49.300  1.00  0.00            
ATOM   3631  O   PHE   244      31.890  48.410  49.730  1.00  0.00            
ATOM   3632  N   LEU   245      34.000  48.050  49.540  1.00  0.00            
ATOM   3633  H   LEU   245      34.870  48.490  49.310  1.00  0.00            
ATOM   3634  CA  LEU   245      34.010  46.690  50.200  1.00  0.00            
ATOM   3635  HA  LEU   245      33.190  46.080  49.820  1.00  0.00            
ATOM   3636  CB  LEU   245      35.320  45.890  49.810  1.00  0.00            
ATOM   3637  HB2 LEU   245      36.150  46.530  50.120  1.00  0.00            
ATOM   3638  HB3 LEU   245      35.370  44.920  50.300  1.00  0.00            
ATOM   3639  CG  LEU   245      35.530  45.580  48.280  1.00  0.00            
ATOM   3640  HG  LEU   245      35.310  46.460  47.680  1.00  0.00            
ATOM   3641  CD1 LEU   245      37.000  45.230  47.880  1.00  0.00            
ATOM   3642 HD11 LEU   245      37.620  46.090  48.110  1.00  0.00            
ATOM   3643 HD12 LEU   245      37.290  44.390  48.520  1.00  0.00            
ATOM   3644 HD13 LEU   245      37.040  44.890  46.850  1.00  0.00            
ATOM   3645  CD2 LEU   245      34.770  44.300  47.700  1.00  0.00            
ATOM   3646 HD21 LEU   245      34.860  44.250  46.610  1.00  0.00            
ATOM   3647 HD22 LEU   245      35.130  43.380  48.150  1.00  0.00            
ATOM   3648 HD23 LEU   245      33.720  44.390  47.990  1.00  0.00            
ATOM   3649  C   LEU   245      33.860  46.710  51.730  1.00  0.00            
ATOM   3650  O   LEU   245      33.850  45.580  52.300  1.00  0.00            
ATOM   3651  N   CYX   246      33.740  47.830  52.400  1.00  0.00            
ATOM   3652  H   CYX   246      33.820  48.640  51.800  1.00  0.00            
ATOM   3653  CA  CYX   246      33.950  48.000  53.850  1.00  0.00            
ATOM   3654  HA  CYX   246      33.880  47.010  54.300  1.00  0.00            
ATOM   3655  CB  CYX   246      35.420  48.470  54.130  1.00  0.00            
ATOM   3656  HB2 CYX   246      35.580  49.400  53.580  1.00  0.00            
ATOM   3657  HB3 CYX   246      35.480  48.770  55.180  1.00  0.00            
ATOM   3658  SG  CYX   246      36.700  47.240  53.770  1.00  0.00            
ATOM   3659  C   CYX   246      32.810  48.860  54.450  1.00  0.00            
ATOM   3660  O   CYX   246      32.050  48.450  55.370  1.00  0.00            
ATOM   3661  N   GLY   247      32.720  50.110  53.910  1.00  0.00            
ATOM   3662  H   GLY   247      33.260  50.380  53.100  1.00  0.00            
ATOM   3663  CA  GLY   247      31.850  51.150  54.480  1.00  0.00            
ATOM   3664  HA2 GLY   247      32.020  51.180  55.550  1.00  0.00            
ATOM   3665  HA3 GLY   247      31.990  52.110  53.980  1.00  0.00            
ATOM   3666  C   GLY   247      30.310  50.900  54.310  1.00  0.00            
ATOM   3667  O   GLY   247      29.580  50.960  55.280  1.00  0.00            
ATOM   3668  N   PRO   248      29.750  50.710  53.080  1.00  0.00            
ATOM   3669  CD  PRO   248      30.490  50.910  51.880  1.00  0.00            
ATOM   3670  HD2 PRO   248      31.350  50.240  51.760  1.00  0.00            
ATOM   3671  HD3 PRO   248      30.970  51.890  51.860  1.00  0.00            
ATOM   3672  CG  PRO   248      29.480  50.800  50.700  1.00  0.00            
ATOM   3673  HG2 PRO   248      29.370  49.740  50.500  1.00  0.00            
ATOM   3674  HG3 PRO   248      29.760  51.360  49.800  1.00  0.00            
ATOM   3675  CB  PRO   248      28.230  51.240  51.410  1.00  0.00            
ATOM   3676  HB2 PRO   248      27.360  50.840  50.900  1.00  0.00            
ATOM   3677  HB3 PRO   248      28.150  52.320  51.430  1.00  0.00            
ATOM   3678  CA  PRO   248      28.280  50.760  52.820  1.00  0.00            
ATOM   3679  HA  PRO   248      27.900  51.510  53.520  1.00  0.00            
ATOM   3680  C   PRO   248      27.510  49.500  53.140  1.00  0.00            
ATOM   3681  O   PRO   248      28.090  48.450  53.320  1.00  0.00            
ATOM   3682  N   ASN   249      26.190  49.730  53.400  1.00  0.00            
ATOM   3683  H   ASN   249      25.920  50.690  53.260  1.00  0.00            
ATOM   3684  CA  ASN   249      25.250  48.740  54.110  1.00  0.00            
ATOM   3685  HA  ASN   249      25.760  48.390  55.000  1.00  0.00            
ATOM   3686  CB  ASN   249      23.930  49.400  54.500  1.00  0.00            
ATOM   3687  HB2 ASN   249      23.530  48.770  55.290  1.00  0.00            
ATOM   3688  HB3 ASN   249      24.190  50.360  54.960  1.00  0.00            
ATOM   3689  CG  ASN   249      22.870  49.600  53.450  1.00  0.00            
ATOM   3690  OD1 ASN   249      22.810  50.570  52.710  1.00  0.00            
ATOM   3691  ND2 ASN   249      21.940  48.690  53.420  1.00  0.00            
ATOM   3692 HD21 ASN   249      21.320  48.630  52.630  1.00  0.00            
ATOM   3693 HD22 ASN   249      21.910  47.830  53.950  1.00  0.00            
ATOM   3694  C   ASN   249      25.040  47.410  53.230  1.00  0.00            
ATOM   3695  O   ASN   249      24.570  46.420  53.800  1.00  0.00            
ATOM   3696  N   HIE   250      25.380  47.380  51.930  1.00  0.00            
ATOM   3697  H   HIE   250      25.600  48.250  51.480  1.00  0.00            
ATOM   3698  CA  HIE   250      25.400  46.060  51.220  1.00  0.00            
ATOM   3699  HA  HIE   250      24.440  45.550  51.260  1.00  0.00            
ATOM   3700  CB  HIE   250      25.650  46.350  49.720  1.00  0.00            
ATOM   3701  HB2 HIE   250      25.260  45.510  49.140  1.00  0.00            
ATOM   3702  HB3 HIE   250      25.050  47.190  49.370  1.00  0.00            
ATOM   3703  CG  HIE   250      27.100  46.550  49.370  1.00  0.00            
ATOM   3704  ND1 HIE   250      27.960  45.460  49.220  1.00  0.00            
ATOM   3705  CE1 HIE   250      29.140  45.930  48.910  1.00  0.00            
ATOM   3706  HE1 HIE   250      30.010  45.350  48.640  1.00  0.00            
ATOM   3707  NE2 HIE   250      29.100  47.340  48.840  1.00  0.00            
ATOM   3708  HE2 HIE   250      29.970  47.850  48.830  1.00  0.00            
ATOM   3709  CD2 HIE   250      27.820  47.710  49.210  1.00  0.00            
ATOM   3710  HD2 HIE   250      27.410  48.700  49.340  1.00  0.00            
ATOM   3711  C   HIE   250      26.450  45.090  51.750  1.00  0.00            
ATOM   3712  O   HIE   250      26.210  43.930  51.390  1.00  0.00            
ATOM   3713  N   THR   251      27.480  45.450  52.500  1.00  0.00            
ATOM   3714  H   THR   251      27.500  46.460  52.590  1.00  0.00            
ATOM   3715  CA  THR   251      28.350  44.560  53.270  1.00  0.00            
ATOM   3716  HA  THR   251      28.600  43.750  52.590  1.00  0.00            
ATOM   3717  CB  THR   251      29.680  45.210  53.740  1.00  0.00            
ATOM   3718  HB  THR   251      30.350  44.510  54.240  1.00  0.00            
ATOM   3719  CG2 THR   251      30.500  45.670  52.550  1.00  0.00            
ATOM   3720 HG21 THR   251      30.980  44.760  52.200  1.00  0.00            
ATOM   3721 HG22 THR   251      29.830  46.220  51.880  1.00  0.00            
ATOM   3722 HG23 THR   251      31.230  46.400  52.900  1.00  0.00            
ATOM   3723  OG1 THR   251      29.380  46.270  54.630  1.00  0.00            
ATOM   3724  HG1 THR   251      29.110  46.990  54.050  1.00  0.00            
ATOM   3725  C   THR   251      27.650  43.990  54.550  1.00  0.00            
ATOM   3726  O   THR   251      28.310  43.370  55.360  1.00  0.00            
ATOM   3727  N   SER   252      26.380  44.230  54.750  1.00  0.00            
ATOM   3728  H   SER   252      25.950  44.800  54.040  1.00  0.00            
ATOM   3729  CA  SER   252      25.620  43.760  55.830  1.00  0.00            
ATOM   3730  HA  SER   252      26.060  42.920  56.360  1.00  0.00            
ATOM   3731  CB  SER   252      25.470  44.840  56.900  1.00  0.00            
ATOM   3732  HB2 SER   252      25.140  45.760  56.420  1.00  0.00            
ATOM   3733  HB3 SER   252      24.710  44.580  57.630  1.00  0.00            
ATOM   3734  OG  SER   252      26.790  45.050  57.450  1.00  0.00            
ATOM   3735  HG  SER   252      26.970  45.990  57.420  1.00  0.00            
ATOM   3736  C   SER   252      24.240  43.260  55.410  1.00  0.00            
ATOM   3737  O   SER   252      23.250  43.130  56.210  1.00  0.00            
ATOM   3738  N   ASP   253      24.070  42.990  54.080  1.00  0.00            
ATOM   3739  H   ASP   253      24.910  43.160  53.540  1.00  0.00            
ATOM   3740  CA  ASP   253      22.950  42.330  53.410  1.00  0.00            
ATOM   3741  HA  ASP   253      22.090  42.990  53.460  1.00  0.00            
ATOM   3742  CB  ASP   253      23.380  42.040  51.930  1.00  0.00            
ATOM   3743  HB2 ASP   253      23.760  42.970  51.520  1.00  0.00            
ATOM   3744  HB3 ASP   253      24.240  41.370  51.910  1.00  0.00            
ATOM   3745  CG  ASP   253      22.390  41.390  50.930  1.00  0.00            
ATOM   3746  OD1 ASP   253      21.240  40.970  51.310  1.00  0.00            
ATOM   3747  OD2 ASP   253      22.680  41.200  49.760  1.00  0.00            
ATOM   3748  C   ASP   253      22.500  41.040  54.170  1.00  0.00            
ATOM   3749  O   ASP   253      23.340  40.280  54.710  1.00  0.00            
ATOM   3750  N   SER   254      21.220  40.710  54.150  1.00  0.00            
ATOM   3751  H   SER   254      20.510  41.280  53.700  1.00  0.00            
ATOM   3752  CA  SER   254      20.640  39.540  54.750  1.00  0.00            
ATOM   3753  HA  SER   254      20.920  39.640  55.800  1.00  0.00            
ATOM   3754  CB  SER   254      19.130  39.700  54.540  1.00  0.00            
ATOM   3755  HB2 SER   254      18.990  39.660  53.460  1.00  0.00            
ATOM   3756  HB3 SER   254      18.470  38.960  55.000  1.00  0.00            
ATOM   3757  OG  SER   254      18.610  40.890  55.100  1.00  0.00            
ATOM   3758  HG  SER   254      17.670  40.900  54.880  1.00  0.00            
ATOM   3759  C   SER   254      21.200  38.250  54.130  1.00  0.00            
ATOM   3760  O   SER   254      21.150  37.150  54.750  1.00  0.00            
ATOM   3761  N   GLN   255      21.880  38.340  52.990  1.00  0.00            
ATOM   3762  H   GLN   255      21.960  39.180  52.450  1.00  0.00            
ATOM   3763  CA  GLN   255      22.490  37.220  52.350  1.00  0.00            
ATOM   3764  HA  GLN   255      21.940  36.280  52.450  1.00  0.00            
ATOM   3765  CB  GLN   255      22.450  37.400  50.800  1.00  0.00            
ATOM   3766  HB2 GLN   255      22.410  38.410  50.370  1.00  0.00            
ATOM   3767  HB3 GLN   255      23.450  37.160  50.440  1.00  0.00            
ATOM   3768  CG  GLN   255      21.430  36.480  50.160  1.00  0.00            
ATOM   3769  HG2 GLN   255      21.460  35.470  50.590  1.00  0.00            
ATOM   3770  HG3 GLN   255      20.460  36.900  50.430  1.00  0.00            
ATOM   3771  CD  GLN   255      21.470  36.480  48.620  1.00  0.00            
ATOM   3772  OE1 GLN   255      22.200  37.120  47.900  1.00  0.00            
ATOM   3773  NE2 GLN   255      20.650  35.620  48.040  1.00  0.00            
ATOM   3774 HE21 GLN   255      20.530  35.670  47.040  1.00  0.00            
ATOM   3775 HE22 GLN   255      19.980  35.030  48.530  1.00  0.00            
ATOM   3776  C   GLN   255      23.870  36.750  52.930  1.00  0.00            
ATOM   3777  O   GLN   255      24.300  35.640  52.700  1.00  0.00            
ATOM   3778  N   ILE   256      24.510  37.630  53.710  1.00  0.00            
ATOM   3779  H   ILE   256      23.900  38.380  54.010  1.00  0.00            
ATOM   3780  CA  ILE   256      25.740  37.400  54.460  1.00  0.00            
ATOM   3781  HA  ILE   256      26.320  36.680  53.890  1.00  0.00            
ATOM   3782  CB  ILE   256      26.600  38.690  54.500  1.00  0.00            
ATOM   3783  HB  ILE   256      25.970  39.480  54.910  1.00  0.00            
ATOM   3784  CG2 ILE   256      27.840  38.500  55.390  1.00  0.00            
ATOM   3785 HG21 ILE   256      27.650  38.380  56.450  1.00  0.00            
ATOM   3786 HG22 ILE   256      28.380  37.630  55.030  1.00  0.00            
ATOM   3787 HG23 ILE   256      28.540  39.340  55.260  1.00  0.00            
ATOM   3788  CG1 ILE   256      27.100  39.070  53.120  1.00  0.00            
ATOM   3789 HG12 ILE   256      27.890  38.380  52.840  1.00  0.00            
ATOM   3790 HG13 ILE   256      26.370  38.930  52.320  1.00  0.00            
ATOM   3791  CD1 ILE   256      27.600  40.490  53.050  1.00  0.00            
ATOM   3792 HD11 ILE   256      28.530  40.770  53.550  1.00  0.00            
ATOM   3793 HD12 ILE   256      27.660  40.910  52.050  1.00  0.00            
ATOM   3794 HD13 ILE   256      26.830  41.100  53.540  1.00  0.00            
ATOM   3795  C   ILE   256      25.490  36.850  55.850  1.00  0.00            
ATOM   3796  O   ILE   256      24.830  37.510  56.600  1.00  0.00            
ATOM   3797  N   SER   257      26.010  35.680  56.250  1.00  0.00            
ATOM   3798  H   SER   257      26.570  35.180  55.580  1.00  0.00            
ATOM   3799  CA  SER   257      25.990  35.080  57.590  1.00  0.00            
ATOM   3800  HA  SER   257      24.980  35.150  57.990  1.00  0.00            
ATOM   3801  CB  SER   257      26.320  33.580  57.500  1.00  0.00            
ATOM   3802  HB2 SER   257      25.570  33.130  56.850  1.00  0.00            
ATOM   3803  HB3 SER   257      27.240  33.380  56.950  1.00  0.00            
ATOM   3804  OG  SER   257      26.340  32.870  58.720  1.00  0.00            
ATOM   3805  HG  SER   257      26.160  31.960  58.500  1.00  0.00            
ATOM   3806  C   SER   257      27.000  35.910  58.500  1.00  0.00            
ATOM   3807  O   SER   257      26.630  36.440  59.560  1.00  0.00            
ATOM   3808  N   ASP   258      28.260  35.980  58.050  1.00  0.00            
ATOM   3809  H   ASP   258      28.320  35.540  57.140  1.00  0.00            
ATOM   3810  CA  ASP   258      29.340  36.840  58.540  1.00  0.00            
ATOM   3811  HA  ASP   258      28.850  37.710  58.980  1.00  0.00            
ATOM   3812  CB  ASP   258      30.110  36.090  59.720  1.00  0.00            
ATOM   3813  HB2 ASP   258      29.300  35.570  60.210  1.00  0.00            
ATOM   3814  HB3 ASP   258      30.690  35.240  59.360  1.00  0.00            
ATOM   3815  CG  ASP   258      30.810  37.000  60.740  1.00  0.00            
ATOM   3816  OD1 ASP   258      31.320  36.430  61.740  1.00  0.00            
ATOM   3817  OD2 ASP   258      31.080  38.200  60.440  1.00  0.00            
ATOM   3818  C   ASP   258      30.310  37.370  57.380  1.00  0.00            
ATOM   3819  O   ASP   258      30.250  36.830  56.260  1.00  0.00            
ATOM   3820  N   TYR   259      31.180  38.360  57.650  1.00  0.00            
ATOM   3821  H   TYR   259      31.180  38.800  58.570  1.00  0.00            
ATOM   3822  CA  TYR   259      32.160  38.900  56.740  1.00  0.00            
ATOM   3823  HA  TYR   259      32.610  38.150  56.090  1.00  0.00            
ATOM   3824  CB  TYR   259      31.600  39.970  55.820  1.00  0.00            
ATOM   3825  HB2 TYR   259      30.930  39.510  55.090  1.00  0.00            
ATOM   3826  HB3 TYR   259      31.060  40.650  56.480  1.00  0.00            
ATOM   3827  CG  TYR   259      32.540  40.900  55.090  1.00  0.00            
ATOM   3828  CD1 TYR   259      33.700  40.410  54.390  1.00  0.00            
ATOM   3829  HD1 TYR   259      33.910  39.360  54.320  1.00  0.00            
ATOM   3830  CE1 TYR   259      34.670  41.280  53.910  1.00  0.00            
ATOM   3831  HE1 TYR   259      35.550  40.830  53.480  1.00  0.00            
ATOM   3832  CZ  TYR   259      34.410  42.690  53.870  1.00  0.00            
ATOM   3833  OH  TYR   259      35.420  43.450  53.370  1.00  0.00            
ATOM   3834  HH  TYR   259      35.060  44.290  53.050  1.00  0.00            
ATOM   3835  CE2 TYR   259      33.300  43.180  54.500  1.00  0.00            
ATOM   3836  HE2 TYR   259      33.170  44.240  54.650  1.00  0.00            
ATOM   3837  CD2 TYR   259      32.390  42.320  55.170  1.00  0.00            
ATOM   3838  HD2 TYR   259      31.620  42.710  55.820  1.00  0.00            
ATOM   3839  C   TYR   259      33.300  39.460  57.500  1.00  0.00            
ATOM   3840  O   TYR   259      33.190  40.350  58.300  1.00  0.00            
ATOM   3841  N   ARG   260      34.530  39.130  57.150  1.00  0.00            
ATOM   3842  H   ARG   260      34.620  38.440  56.420  1.00  0.00            
ATOM   3843  CA  ARG   260      35.860  39.570  57.600  1.00  0.00            
ATOM   3844  HA  ARG   260      35.760  40.490  58.160  1.00  0.00            
ATOM   3845  CB  ARG   260      36.550  38.350  58.390  1.00  0.00            
ATOM   3846  HB2 ARG   260      36.710  37.550  57.680  1.00  0.00            
ATOM   3847  HB3 ARG   260      37.500  38.670  58.810  1.00  0.00            
ATOM   3848  CG  ARG   260      35.680  37.840  59.560  1.00  0.00            
ATOM   3849  HG2 ARG   260      35.010  37.130  59.060  1.00  0.00            
ATOM   3850  HG3 ARG   260      36.390  37.240  60.140  1.00  0.00            
ATOM   3851  CD  ARG   260      35.030  38.760  60.600  1.00  0.00            
ATOM   3852  HD2 ARG   260      35.760  39.230  61.250  1.00  0.00            
ATOM   3853  HD3 ARG   260      34.460  39.610  60.190  1.00  0.00            
ATOM   3854  NE  ARG   260      34.140  37.900  61.490  1.00  0.00            
ATOM   3855  HE  ARG   260      33.140  37.840  61.360  1.00  0.00            
ATOM   3856  CZ  ARG   260      34.570  37.270  62.560  1.00  0.00            
ATOM   3857  NH1 ARG   260      35.770  37.370  63.000  1.00  0.00            
ATOM   3858 HH11 ARG   260      36.460  38.030  62.680  1.00  0.00            
ATOM   3859 HH12 ARG   260      35.890  37.100  63.970  1.00  0.00            
ATOM   3860  NH2 ARG   260      33.690  36.580  63.260  1.00  0.00            
ATOM   3861 HH21 ARG   260      32.780  36.460  62.850  1.00  0.00            
ATOM   3862 HH22 ARG   260      33.880  35.990  64.060  1.00  0.00            
ATOM   3863  C   ARG   260      36.820  39.980  56.490  1.00  0.00            
ATOM   3864  O   ARG   260      36.700  39.330  55.410  1.00  0.00            
ATOM   3865  N   GLY   261      37.740  40.950  56.690  1.00  0.00            
ATOM   3866  H   GLY   261      37.560  41.500  57.520  1.00  0.00            
ATOM   3867  CA  GLY   261      38.870  41.220  55.840  1.00  0.00            
ATOM   3868  HA2 GLY   261      39.610  40.430  55.920  1.00  0.00            
ATOM   3869  HA3 GLY   261      38.560  41.280  54.800  1.00  0.00            
ATOM   3870  C   GLY   261      39.610  42.540  56.290  1.00  0.00            
ATOM   3871  O   GLY   261      39.140  43.240  57.190  1.00  0.00            
ATOM   3872  N   ASN   262      40.870  42.690  55.750  1.00  0.00            
ATOM   3873  H   ASN   262      41.230  42.000  55.110  1.00  0.00            
ATOM   3874  CA  ASN   262      41.780  43.760  56.200  1.00  0.00            
ATOM   3875  HA  ASN   262      41.610  43.840  57.280  1.00  0.00            
ATOM   3876  CB  ASN   262      43.260  43.330  55.950  1.00  0.00            
ATOM   3877  HB2 ASN   262      43.880  44.030  56.520  1.00  0.00            
ATOM   3878  HB3 ASN   262      43.300  42.330  56.360  1.00  0.00            
ATOM   3879  CG  ASN   262      43.690  43.350  54.520  1.00  0.00            
ATOM   3880  OD1 ASN   262      42.950  42.970  53.620  1.00  0.00            
ATOM   3881  ND2 ASN   262      44.930  43.600  54.270  1.00  0.00            
ATOM   3882 HD21 ASN   262      45.230  43.870  53.350  1.00  0.00            
ATOM   3883 HD22 ASN   262      45.640  43.660  54.990  1.00  0.00            
ATOM   3884  C   ASN   262      41.380  45.160  55.730  1.00  0.00            
ATOM   3885  O   ASN   262      42.170  45.950  55.200  1.00  0.00            
ATOM   3886  N   CYX   263      40.150  45.550  56.170  1.00  0.00            
ATOM   3887  H   CYX   263      39.560  44.860  56.620  1.00  0.00            
ATOM   3888  CA  CYX   263      39.490  46.880  55.990  1.00  0.00            
ATOM   3889  HA  CYX   263      39.490  47.070  54.920  1.00  0.00            
ATOM   3890  CB  CYX   263      38.050  46.730  56.500  1.00  0.00            
ATOM   3891  HB2 CYX   263      38.090  46.150  57.420  1.00  0.00            
ATOM   3892  HB3 CYX   263      37.660  47.750  56.570  1.00  0.00            
ATOM   3893  SG  CYX   263      36.730  46.080  55.410  1.00  0.00            
ATOM   3894  C   CYX   263      39.980  48.110  56.810  1.00  0.00            
ATOM   3895  O   CYX   263      40.260  47.910  57.970  1.00  0.00            
ATOM   3896  N   PRO   264      39.900  49.300  56.160  1.00  0.00            
ATOM   3897  CD  PRO   264      40.160  50.570  56.860  1.00  0.00            
ATOM   3898  HD2 PRO   264      41.190  50.590  57.190  1.00  0.00            
ATOM   3899  HD3 PRO   264      39.340  50.600  57.580  1.00  0.00            
ATOM   3900  CG  PRO   264      39.950  51.710  55.850  1.00  0.00            
ATOM   3901  HG2 PRO   264      40.760  52.440  55.820  1.00  0.00            
ATOM   3902  HG3 PRO   264      39.020  52.220  56.090  1.00  0.00            
ATOM   3903  CB  PRO   264      39.750  51.110  54.410  1.00  0.00            
ATOM   3904  HB2 PRO   264      40.520  51.330  53.680  1.00  0.00            
ATOM   3905  HB3 PRO   264      38.760  51.290  53.990  1.00  0.00            
ATOM   3906  CA  PRO   264      39.890  49.580  54.670  1.00  0.00            
ATOM   3907  HA  PRO   264      39.080  48.990  54.260  1.00  0.00            
ATOM   3908  C   PRO   264      41.200  49.040  53.970  1.00  0.00            
ATOM   3909  O   PRO   264      42.290  49.070  54.580  1.00  0.00            
ATOM   3910  N   TYR   265      41.080  48.530  52.750  1.00  0.00            
ATOM   3911  H   TYR   265      40.160  48.600  52.320  1.00  0.00            
ATOM   3912  CA  TYR   265      42.170  47.910  51.930  1.00  0.00            
ATOM   3913  HA  TYR   265      42.680  47.280  52.660  1.00  0.00            
ATOM   3914  CB  TYR   265      41.580  46.950  50.920  1.00  0.00            
ATOM   3915  HB2 TYR   265      41.070  47.400  50.070  1.00  0.00            
ATOM   3916  HB3 TYR   265      42.330  46.360  50.400  1.00  0.00            
ATOM   3917  CG  TYR   265      40.610  45.870  51.400  1.00  0.00            
ATOM   3918  CD1 TYR   265      41.130  44.780  52.010  1.00  0.00            
ATOM   3919  HD1 TYR   265      42.200  44.680  52.060  1.00  0.00            
ATOM   3920  CE1 TYR   265      40.260  43.720  52.460  1.00  0.00            
ATOM   3921  HE1 TYR   265      40.660  42.850  52.960  1.00  0.00            
ATOM   3922  CZ  TYR   265      38.870  43.900  52.310  1.00  0.00            
ATOM   3923  OH  TYR   265      38.040  42.940  52.870  1.00  0.00            
ATOM   3924  HH  TYR   265      37.150  43.290  52.940  1.00  0.00            
ATOM   3925  CE2 TYR   265      38.300  45.040  51.710  1.00  0.00            
ATOM   3926  HE2 TYR   265      37.250  45.240  51.610  1.00  0.00            
ATOM   3927  CD2 TYR   265      39.220  46.040  51.260  1.00  0.00            
ATOM   3928  HD2 TYR   265      38.750  46.950  50.930  1.00  0.00            
ATOM   3929  C   TYR   265      43.270  48.850  51.380  1.00  0.00            
ATOM   3930  O   TYR   265      43.660  48.810  50.180  1.00  0.00            
ATOM   3931  N   LEU   266      43.700  49.760  52.290  1.00  0.00            
ATOM   3932  H   LEU   266      43.490  49.570  53.260  1.00  0.00            
ATOM   3933  CA  LEU   266      44.500  50.920  52.080  1.00  0.00            
ATOM   3934  HA  LEU   266      44.160  51.520  51.230  1.00  0.00            
ATOM   3935  CB  LEU   266      44.660  51.810  53.360  1.00  0.00            
ATOM   3936  HB2 LEU   266      45.080  51.140  54.100  1.00  0.00            
ATOM   3937  HB3 LEU   266      45.480  52.510  53.230  1.00  0.00            
ATOM   3938  CG  LEU   266      43.360  52.360  53.930  1.00  0.00            
ATOM   3939  HG  LEU   266      42.710  51.550  54.240  1.00  0.00            
ATOM   3940  CD1 LEU   266      43.550  53.260  55.070  1.00  0.00            
ATOM   3941 HD11 LEU   266      44.160  52.780  55.830  1.00  0.00            
ATOM   3942 HD12 LEU   266      44.120  54.150  54.790  1.00  0.00            
ATOM   3943 HD13 LEU   266      42.700  53.730  55.560  1.00  0.00            
ATOM   3944  CD2 LEU   266      42.430  53.100  52.940  1.00  0.00            
ATOM   3945 HD21 LEU   266      42.970  54.020  52.720  1.00  0.00            
ATOM   3946 HD22 LEU   266      42.330  52.440  52.070  1.00  0.00            
ATOM   3947 HD23 LEU   266      41.470  53.390  53.350  1.00  0.00            
ATOM   3948  C   LEU   266      45.850  50.520  51.500  1.00  0.00            
ATOM   3949  O   LEU   266      46.340  51.020  50.500  1.00  0.00            
ATOM   3950  OXT LEU   266      46.450  49.590  52.050  1.00  0.00            
ATOM   3951  C01 PTD   267      31.860  19.250  43.940  1.00  0.00            
ATOM   3952  C02 PTD   267      30.620  18.670  43.300  1.00  0.00            
ATOM   3953  H02 PTD   267      30.820  17.690  42.850  1.00  0.00            
ATOM   3954  H03 PTD   267      30.380  19.400  42.520  1.00  0.00            
ATOM   3955  O01 PTD   267      29.460  18.700  44.210  1.00  0.00            
ATOM   3956  C03 PTD   267      29.070  17.580  44.870  1.00  0.00            
ATOM   3957  C07 PTD   267      27.920  17.790  45.850  1.00  0.00            
ATOM   3958  C08 PTD   267      27.320  19.070  45.960  1.00  0.00            
ATOM   3959  C09 PTD   267      26.210  19.270  46.770  1.00  0.00            
ATOM   3960  C04 PTD   267      25.820  18.330  47.720  1.00  0.00            
ATOM   3961  C12 PTD   267      24.720  18.610  48.750  1.00  0.00            
ATOM   3962  O02 PTD   267      24.390  19.780  48.820  1.00  0.00            
ATOM   3963  O05 PTD   267      24.190  17.740  49.460  1.00  0.00            
ATOM   3964  C05 PTD   267      26.450  17.040  47.650  1.00  0.00            
ATOM   3965  C06 PTD   267      27.440  16.770  46.770  1.00  0.00            
ATOM   3966  H22 PTD   267      27.900  15.790  46.780  1.00  0.00            
ATOM   3967  H21 PTD   267      26.220  16.260  48.370  1.00  0.00            
ATOM   3968  H16 PTD   267      25.740  20.250  46.790  1.00  0.00            
ATOM   3969  H15 PTD   267      27.660  19.860  45.300  1.00  0.00            
ATOM   3970  O03 PTD   267      29.760  16.580  44.880  1.00  0.00            
ATOM   3971  H01 PTD   267      31.670  20.130  44.570  1.00  0.00            
ATOM   3972  H04 PTD   267      32.570  19.580  43.170  1.00  0.00            
ATOM   3973  O04 PTD   267      32.450  18.250  44.730  1.00  0.00            
ATOM   3974  C10 PTD   267      33.720  18.470  45.200  1.00  0.00            
ATOM   3975  O06 PTD   267      34.490  19.260  44.660  1.00  0.00            
ATOM   3976  C11 PTD   267      34.240  17.350  46.180  1.00  0.00            
ATOM   3977  C13 PTD   267      35.280  17.670  47.130  1.00  0.00            
ATOM   3978  H18 PTD   267      35.560  18.720  47.210  1.00  0.00            
ATOM   3979  C14 PTD   267      35.760  16.700  48.020  1.00  0.00            
ATOM   3980  H09 PTD   267      36.500  16.850  48.800  1.00  0.00            
ATOM   3981  C15 PTD   267      35.100  15.440  48.030  1.00  0.00            
ATOM   3982  C19 PTD   267      35.600  14.350  48.870  1.00  0.00            
ATOM   3983  O07 PTD   267      35.030  13.250  48.890  1.00  0.00            
ATOM   3984  O08 PTD   267      36.820  14.530  49.510  1.00  0.00            
ATOM   3985  C18 PTD   267      37.620  13.490  50.050  1.00  0.00            
ATOM   3986  C21 PTD   267      36.850  12.800  51.210  1.00  0.00            
ATOM   3987  O10 PTD   267      36.400  13.810  52.130  1.00  0.00            
ATOM   3988  H13 PTD   267      35.950  14.530  51.660  1.00  0.00            
ATOM   3989  H05 PTD   267      37.600  12.140  51.660  1.00  0.00            
ATOM   3990  H10 PTD   267      35.970  12.330  50.750  1.00  0.00            
ATOM   3991  H06 PTD   267      37.930  12.820  49.240  1.00  0.00            
ATOM   3992  H07 PTD   267      38.530  13.820  50.550  1.00  0.00            
ATOM   3993  C16 PTD   267      34.080  15.140  47.050  1.00  0.00            
ATOM   3994  H19 PTD   267      33.620  14.160  47.080  1.00  0.00            
ATOM   3995  C17 PTD   267      33.640  16.070  46.160  1.00  0.00            
ATOM   3996  H20 PTD   267      32.980  15.730  45.370  1.00  0.00            
ATOM   3997  Na+ Na+   268      48.050  49.430  50.520  1.00  0.00            
ATOM   3998  Na+ Na+   269      26.450  27.300  35.260  1.00  0.00            
ATOM   3999  O   WAT   270      18.510  60.950  72.540  1.00  0.00            
ATOM   4000  H1  WAT   270      17.980  61.670  72.880  1.00  0.00            
ATOM   4001  H2  WAT   270      18.760  60.450  73.320  1.00  0.00            
ATOM   4002  O   WAT   271      55.390   0.900  69.750  1.00  0.00            
ATOM   4003  H1  WAT   271      54.920   1.480  70.360  1.00  0.00            
ATOM   4004  H2  WAT   271      54.960   1.050  68.910  1.00  0.00            
ATOM   4005  O   WAT   272      25.670   7.610  67.130  1.00  0.00            
ATOM   4006  H1  WAT   272      26.040   7.640  66.250  1.00  0.00            
ATOM   4007  H2  WAT   272      25.600   6.680  67.340  1.00  0.00            
ATOM   4008  O   WAT   273      35.640  50.560  19.230  1.00  0.00            
ATOM   4009  H1  WAT   273      36.580  50.650  19.070  1.00  0.00            
ATOM   4010  H2  WAT   273      35.570  50.440  20.180  1.00  0.00            
ATOM   4011  O   WAT   274       7.620  56.090  12.760  1.00  0.00            
ATOM   4012  H1  WAT   274       7.400  57.010  12.620  1.00  0.00            
ATOM   4013  H2  WAT   274       8.580  56.070  12.730  1.00  0.00            
ATOM   4014  O   WAT   275      21.820  52.880  53.200  1.00  0.00            
ATOM   4015  H1  WAT   275      22.040  52.000  52.880  1.00  0.00            
ATOM   4016  H2  WAT   275      21.350  53.290  52.480  1.00  0.00            
ATOM   4017  O   WAT   276       2.860   2.080  64.470  1.00  0.00            
ATOM   4018  H1  WAT   276       3.220   1.990  63.590  1.00  0.00            
ATOM   4019  H2  WAT   276       3.630   2.260  65.020  1.00  0.00            
ATOM   4020  O   WAT   277      54.010  32.350  29.490  1.00  0.00            
ATOM   4021  H1  WAT   277      53.740  31.730  28.810  1.00  0.00            
ATOM   4022  H2  WAT   277      54.810  31.980  29.850  1.00  0.00            
ATOM   4023  O   WAT   278      31.280   8.780   3.570  1.00  0.00            
ATOM   4024  H1  WAT   278      31.000   8.760   4.480  1.00  0.00            
ATOM   4025  H2  WAT   278      30.570   9.220   3.100  1.00  0.00            
ATOM   4026  O   WAT   279       5.920  17.600  70.460  1.00  0.00            
ATOM   4027  H1  WAT   279       6.260  17.440  71.340  1.00  0.00            
ATOM   4028  H2  WAT   279       6.200  18.490  70.250  1.00  0.00            
ATOM   4029  O   WAT   280       0.750  16.220  21.050  1.00  0.00            
ATOM   4030  H1  WAT   280       0.250  16.750  21.670  1.00  0.00            
ATOM   4031  H2  WAT   280       1.300  16.850  20.580  1.00  0.00            
ATOM   4032  O   WAT   281      57.010  49.330  23.220  1.00  0.00            
ATOM   4033  H1  WAT   281      57.690  49.460  22.550  1.00  0.00            
ATOM   4034  H2  WAT   281      56.260  49.840  22.900  1.00  0.00            
ATOM   4035  O   WAT   282      14.690   0.550  36.940  1.00  0.00            
ATOM   4036  H1  WAT   282      14.660   0.240  37.850  1.00  0.00            
ATOM   4037  H2  WAT   282      13.920   0.150  36.530  1.00  0.00            
ATOM   4038  O   WAT   283      31.710  26.430  74.690  1.00  0.00            
ATOM   4039  H1  WAT   283      31.340  25.660  75.120  1.00  0.00            
ATOM   4040  H2  WAT   283      32.650  26.250  74.660  1.00  0.00            
ATOM   4041  O   WAT   284       4.840  53.530  23.480  1.00  0.00            
ATOM   4042  H1  WAT   284       5.310  53.600  24.320  1.00  0.00            
ATOM   4043  H2  WAT   284       5.380  54.020  22.860  1.00  0.00            
ATOM   4044  O   WAT   285      68.890  21.060  59.870  1.00  0.00            
ATOM   4045  H1  WAT   285      68.620  20.180  59.620  1.00  0.00            
ATOM   4046  H2  WAT   285      68.190  21.380  60.450  1.00  0.00            
ATOM   4047  O   WAT   286      57.660  25.340  47.630  1.00  0.00            
ATOM   4048  H1  WAT   286      57.000  25.630  47.000  1.00  0.00            
ATOM   4049  H2  WAT   286      57.480  25.850  48.420  1.00  0.00            
ATOM   4050  O   WAT   287      16.490  37.580  20.790  1.00  0.00            
ATOM   4051  H1  WAT   287      16.690  37.870  21.680  1.00  0.00            
ATOM   4052  H2  WAT   287      16.050  38.320  20.380  1.00  0.00            
ATOM   4053  O   WAT   288      60.430  30.170  44.050  1.00  0.00            
ATOM   4054  H1  WAT   288      60.640  30.610  43.230  1.00  0.00            
ATOM   4055  H2  WAT   288      59.510  29.940  43.980  1.00  0.00            
ATOM   4056  O   WAT   289      26.270  44.770  14.660  1.00  0.00            
ATOM   4057  H1  WAT   289      26.420  45.100  13.770  1.00  0.00            
ATOM   4058  H2  WAT   289      27.140  44.610  15.010  1.00  0.00            
ATOM   4059  O   WAT   290      42.590  25.860  75.110  1.00  0.00            
ATOM   4060  H1  WAT   290      43.340  25.500  74.640  1.00  0.00            
ATOM   4061  H2  WAT   290      41.840  25.650  74.550  1.00  0.00            
ATOM   4062  O   WAT   291      41.340   8.880  60.400  1.00  0.00            
ATOM   4063  H1  WAT   291      42.030   8.540  59.830  1.00  0.00            
ATOM   4064  H2  WAT   291      41.330   8.270  61.150  1.00  0.00            
ATOM   4065  O   WAT   292      64.490  51.010  23.970  1.00  0.00            
ATOM   4066  H1  WAT   292      65.290  50.500  24.090  1.00  0.00            
ATOM   4067  H2  WAT   292      63.840  50.590  24.530  1.00  0.00            
ATOM   4068  O   WAT   293       8.700  13.880  36.010  1.00  0.00            
ATOM   4069  H1  WAT   293       9.110  14.690  35.730  1.00  0.00            
ATOM   4070  H2  WAT   293       7.960  14.160  36.540  1.00  0.00            
ATOM   4071  O   WAT   294      50.540  61.760  63.290  1.00  0.00            
ATOM   4072  H1  WAT   294      49.960  61.990  62.570  1.00  0.00            
ATOM   4073  H2  WAT   294      51.130  62.510  63.370  1.00  0.00            
ATOM   4074  O   WAT   295       9.040  63.280  56.290  1.00  0.00            
ATOM   4075  H1  WAT   295       8.130  63.200  56.590  1.00  0.00            
ATOM   4076  H2  WAT   295       9.520  63.530  57.070  1.00  0.00            
ATOM   4077  O   WAT   296      51.610  46.960  66.000  1.00  0.00            
ATOM   4078  H1  WAT   296      52.450  47.320  66.280  1.00  0.00            
ATOM   4079  H2  WAT   296      51.850  46.190  65.480  1.00  0.00            
ATOM   4080  O   WAT   297      67.900  61.330  10.850  1.00  0.00            
ATOM   4081  H1  WAT   297      67.390  60.830  10.210  1.00  0.00            
ATOM   4082  H2  WAT   297      68.320  60.670  11.390  1.00  0.00            
ATOM   4083  O   WAT   298      28.260   6.940  75.300  1.00  0.00            
ATOM   4084  H1  WAT   298      28.340   7.880  75.120  1.00  0.00            
ATOM   4085  H2  WAT   298      28.430   6.520  74.450  1.00  0.00            
ATOM   4086  O   WAT   299       3.580  33.560  32.410  1.00  0.00            
ATOM   4087  H1  WAT   299       4.310  33.270  32.960  1.00  0.00            
ATOM   4088  H2  WAT   299       3.590  34.520  32.500  1.00  0.00            
ATOM   4089  O   WAT   300      33.470   7.040  29.930  1.00  0.00            
ATOM   4090  H1  WAT   300      33.440   6.170  29.540  1.00  0.00            
ATOM   4091  H2  WAT   300      33.550   6.890  30.870  1.00  0.00            
ATOM   4092  O   WAT   301      21.460   5.590  37.480  1.00  0.00            
ATOM   4093  H1  WAT   301      22.380   5.400  37.300  1.00  0.00            
ATOM   4094  H2  WAT   301      21.050   4.730  37.590  1.00  0.00            
ATOM   4095  O   WAT   302      49.450  22.690  70.070  1.00  0.00            
ATOM   4096  H1  WAT   302      49.080  21.810  70.080  1.00  0.00            
ATOM   4097  H2  WAT   302      49.830  22.780  69.190  1.00  0.00            
ATOM   4098  O   WAT   303      25.640  49.520  18.110  1.00  0.00            
ATOM   4099  H1  WAT   303      26.490  49.890  17.850  1.00  0.00            
ATOM   4100  H2  WAT   303      25.700  48.610  17.840  1.00  0.00            
ATOM   4101  O   WAT   304      58.640  58.890  31.680  1.00  0.00            
ATOM   4102  H1  WAT   304      58.060  58.510  32.350  1.00  0.00            
ATOM   4103  H2  WAT   304      58.720  59.810  31.930  1.00  0.00            
ATOM   4104  O   WAT   305      15.470  39.740   7.680  1.00  0.00            
ATOM   4105  H1  WAT   305      15.210  39.790   6.760  1.00  0.00            
ATOM   4106  H2  WAT   305      14.680  39.430   8.140  1.00  0.00            
ATOM   4107  O   WAT   306      72.910  17.860  23.040  1.00  0.00            
ATOM   4108  H1  WAT   306      73.080  17.700  23.970  1.00  0.00            
ATOM   4109  H2  WAT   306      71.960  17.870  22.970  1.00  0.00            
ATOM   4110  O   WAT   307      55.560  15.110  34.450  1.00  0.00            
ATOM   4111  H1  WAT   307      55.520  15.550  35.290  1.00  0.00            
ATOM   4112  H2  WAT   307      54.780  14.550  34.440  1.00  0.00            
ATOM   4113  O   WAT   308       1.020  23.310  68.120  1.00  0.00            
ATOM   4114  H1  WAT   308       1.670  22.620  68.060  1.00  0.00            
ATOM   4115  H2  WAT   308       0.190  22.880  67.900  1.00  0.00            
ATOM   4116  O   WAT   309      50.910   6.300  41.520  1.00  0.00            
ATOM   4117  H1  WAT   309      50.100   5.980  41.920  1.00  0.00            
ATOM   4118  H2  WAT   309      50.610   6.790  40.740  1.00  0.00            
ATOM   4119  O   WAT   310      46.060   2.750  36.770  1.00  0.00            
ATOM   4120  H1  WAT   310      45.880   3.690  36.890  1.00  0.00            
ATOM   4121  H2  WAT   310      45.450   2.470  36.080  1.00  0.00            
ATOM   4122  O   WAT   311      18.690  18.230   3.750  1.00  0.00            
ATOM   4123  H1  WAT   311      18.720  18.420   4.690  1.00  0.00            
ATOM   4124  H2  WAT   311      19.160  17.400   3.660  1.00  0.00            
ATOM   4125  O   WAT   312      49.600  44.320  38.350  1.00  0.00            
ATOM   4126  H1  WAT   312      49.010  44.910  37.880  1.00  0.00            
ATOM   4127  H2  WAT   312      49.700  43.570  37.760  1.00  0.00            
ATOM   4128  O   WAT   313      40.080  53.080  26.380  1.00  0.00            
ATOM   4129  H1  WAT   313      39.980  53.570  25.560  1.00  0.00            
ATOM   4130  H2  WAT   313      39.870  53.710  27.060  1.00  0.00            
ATOM   4131  O   WAT   314       4.990  25.550  40.090  1.00  0.00            
ATOM   4132  H1  WAT   314       4.040  25.690  40.140  1.00  0.00            
ATOM   4133  H2  WAT   314       5.100  25.000  39.310  1.00  0.00            
ATOM   4134  O   WAT   315      73.290  22.190  50.350  1.00  0.00            
ATOM   4135  H1  WAT   315      73.960  22.100  51.030  1.00  0.00            
ATOM   4136  H2  WAT   315      72.830  23.000  50.570  1.00  0.00            
ATOM   4137  O   WAT   316      13.280  62.850   0.460  1.00  0.00            
ATOM   4138  H1  WAT   316      13.190  63.690   0.910  1.00  0.00            
ATOM   4139  H2  WAT   316      13.790  62.310   1.060  1.00  0.00            
ATOM   4140  O   WAT   317      27.470  30.630  28.730  1.00  0.00            
ATOM   4141  H1  WAT   317      27.760  30.990  29.580  1.00  0.00            
ATOM   4142  H2  WAT   317      28.260  30.280  28.340  1.00  0.00            
ATOM   4143  O   WAT   318      50.690  49.780  64.140  1.00  0.00            
ATOM   4144  H1  WAT   318      50.690  49.430  63.250  1.00  0.00            
ATOM   4145  H2  WAT   318      51.210  49.160  64.640  1.00  0.00            
ATOM   4146  O   WAT   319       7.200  59.460  71.110  1.00  0.00            
ATOM   4147  H1  WAT   319       6.800  59.780  71.920  1.00  0.00            
ATOM   4148  H2  WAT   319       6.470  59.350  70.510  1.00  0.00            
ATOM   4149  O   WAT   320      33.990  56.040  16.430  1.00  0.00            
ATOM   4150  H1  WAT   320      33.080  56.330  16.510  1.00  0.00            
ATOM   4151  H2  WAT   320      34.040  55.260  16.990  1.00  0.00            
ATOM   4152  O   WAT   321      48.120  51.370  47.480  1.00  0.00            
ATOM   4153  H1  WAT   321      48.790  51.140  48.120  1.00  0.00            
ATOM   4154  H2  WAT   321      48.610  51.800  46.770  1.00  0.00            
ATOM   4155  O   WAT   322      25.020  55.920  59.200  1.00  0.00            
ATOM   4156  H1  WAT   322      24.260  55.990  58.640  1.00  0.00            
ATOM   4157  H2  WAT   322      24.810  55.210  59.810  1.00  0.00            
ATOM   4158  O   WAT   323      28.750  53.340   6.360  1.00  0.00            
ATOM   4159  H1  WAT   323      28.480  52.420   6.380  1.00  0.00            
ATOM   4160  H2  WAT   323      28.350  53.690   5.560  1.00  0.00            
ATOM   4161  O   WAT   324      37.310  24.480  73.990  1.00  0.00            
ATOM   4162  H1  WAT   324      36.380  24.670  74.020  1.00  0.00            
ATOM   4163  H2  WAT   324      37.480  23.980  74.780  1.00  0.00            
ATOM   4164  O   WAT   325      72.800  56.830   7.910  1.00  0.00            
ATOM   4165  H1  WAT   325      72.200  56.080   7.940  1.00  0.00            
ATOM   4166  H2  WAT   325      72.830  57.080   6.990  1.00  0.00            
ATOM   4167  O   WAT   326       6.150  12.180  14.110  1.00  0.00            
ATOM   4168  H1  WAT   326       5.620  12.820  14.580  1.00  0.00            
ATOM   4169  H2  WAT   326       5.530  11.700  13.560  1.00  0.00            
ATOM   4170  O   WAT   327      16.530   8.360  20.410  1.00  0.00            
ATOM   4171  H1  WAT   327      16.040   8.650  21.180  1.00  0.00            
ATOM   4172  H2  WAT   327      16.010   7.630  20.070  1.00  0.00            
ATOM   4173  O   WAT   328       9.120  39.500  75.490  1.00  0.00            
ATOM   4174  H1  WAT   328       9.680  39.330  74.720  1.00  0.00            
ATOM   4175  H2  WAT   328       9.460  40.320  75.840  1.00  0.00            
ATOM   4176  O   WAT   329      21.090  11.760  49.150  1.00  0.00            
ATOM   4177  H1  WAT   329      21.390  12.600  49.460  1.00  0.00            
ATOM   4178  H2  WAT   329      20.210  11.660  49.510  1.00  0.00            
ATOM   4179  O   WAT   330      63.050  57.240  51.770  1.00  0.00            
ATOM   4180  H1  WAT   330      63.170  56.470  51.210  1.00  0.00            
ATOM   4181  H2  WAT   330      62.580  56.910  52.530  1.00  0.00            
ATOM   4182  O   WAT   331      22.850  29.660  21.890  1.00  0.00            
ATOM   4183  H1  WAT   331      23.120  28.740  21.970  1.00  0.00            
ATOM   4184  H2  WAT   331      23.260  30.090  22.640  1.00  0.00            
ATOM   4185  O   WAT   332      18.140  13.950  35.310  1.00  0.00            
ATOM   4186  H1  WAT   332      17.420  14.010  35.920  1.00  0.00            
ATOM   4187  H2  WAT   332      17.760  14.170  34.460  1.00  0.00            
ATOM   4188  O   WAT   333      10.690  34.040  20.910  1.00  0.00            
ATOM   4189  H1  WAT   333      10.200  34.340  21.670  1.00  0.00            
ATOM   4190  H2  WAT   333      11.600  34.070  21.190  1.00  0.00            
ATOM   4191  O   WAT   334      20.090  42.820  43.850  1.00  0.00            
ATOM   4192  H1  WAT   334      20.860  43.380  43.840  1.00  0.00            
ATOM   4193  H2  WAT   334      20.410  41.950  43.610  1.00  0.00            
ATOM   4194  O   WAT   335      43.910  19.950  63.300  1.00  0.00            
ATOM   4195  H1  WAT   335      44.070  19.070  63.650  1.00  0.00            
ATOM   4196  H2  WAT   335      44.020  19.840  62.350  1.00  0.00            
ATOM   4197  O   WAT   336      67.170  39.810  32.170  1.00  0.00            
ATOM   4198  H1  WAT   336      66.950  40.750  32.220  1.00  0.00            
ATOM   4199  H2  WAT   336      67.870  39.770  31.520  1.00  0.00            
ATOM   4200  O   WAT   337      65.700   0.820  46.550  1.00  0.00            
ATOM   4201  H1  WAT   337      65.760   1.680  46.980  1.00  0.00            
ATOM   4202  H2  WAT   337      66.600   0.600  46.320  1.00  0.00            
ATOM   4203  O   WAT   338      69.700  47.300  28.030  1.00  0.00            
ATOM   4204  H1  WAT   338      68.890  47.020  28.460  1.00  0.00            
ATOM   4205  H2  WAT   338      70.330  47.380  28.740  1.00  0.00            
ATOM   4206  O   WAT   339      19.650  43.170  12.100  1.00  0.00            
ATOM   4207  H1  WAT   339      19.380  42.870  11.230  1.00  0.00            
ATOM   4208  H2  WAT   339      18.840  43.140  12.620  1.00  0.00            
ATOM   4209  O   WAT   340      12.670  42.270   1.790  1.00  0.00            
ATOM   4210  H1  WAT   340      11.850  41.800   1.940  1.00  0.00            
ATOM   4211  H2  WAT   340      12.410  43.190   1.760  1.00  0.00            
ATOM   4212  O   WAT   341      31.660  56.920  14.190  1.00  0.00            
ATOM   4213  H1  WAT   341      32.390  56.700  13.600  1.00  0.00            
ATOM   4214  H2  WAT   341      30.890  56.550  13.770  1.00  0.00            
ATOM   4215  O   WAT   342      51.040  51.060  67.480  1.00  0.00            
ATOM   4216  H1  WAT   342      50.210  50.620  67.680  1.00  0.00            
ATOM   4217  H2  WAT   342      50.820  51.670  66.780  1.00  0.00            
ATOM   4218  O   WAT   343      51.480  62.850  49.380  1.00  0.00            
ATOM   4219  H1  WAT   343      51.800  63.710  49.140  1.00  0.00            
ATOM   4220  H2  WAT   343      51.420  62.860  50.330  1.00  0.00            
ATOM   4221  O   WAT   344      53.340  23.630  21.710  1.00  0.00            
ATOM   4222  H1  WAT   344      54.140  23.900  22.150  1.00  0.00            
ATOM   4223  H2  WAT   344      52.760  24.390  21.770  1.00  0.00            
ATOM   4224  O   WAT   345      61.060  59.490  40.660  1.00  0.00            
ATOM   4225  H1  WAT   345      61.740  59.430  41.330  1.00  0.00            
ATOM   4226  H2  WAT   345      60.270  59.760  41.140  1.00  0.00            
ATOM   4227  O   WAT   346      57.280  35.490  30.440  1.00  0.00            
ATOM   4228  H1  WAT   346      56.420  35.620  30.830  1.00  0.00            
ATOM   4229  H2  WAT   346      57.430  34.550  30.480  1.00  0.00            
ATOM   4230  O   WAT   347      68.190  41.350   4.210  1.00  0.00            
ATOM   4231  H1  WAT   347      67.440  41.870   4.490  1.00  0.00            
ATOM   4232  H2  WAT   347      68.680  41.920   3.630  1.00  0.00            
ATOM   4233  O   WAT   348      59.140  44.530  21.310  1.00  0.00            
ATOM   4234  H1  WAT   348      58.940  44.490  20.380  1.00  0.00            
ATOM   4235  H2  WAT   348      58.290  44.480  21.740  1.00  0.00            
ATOM   4236  O   WAT   349       9.280  54.460  62.630  1.00  0.00            
ATOM   4237  H1  WAT   349       8.410  54.060  62.550  1.00  0.00            
ATOM   4238  H2  WAT   349       9.540  54.290  63.540  1.00  0.00            
ATOM   4239  O   WAT   350      67.120  42.730  57.620  1.00  0.00            
ATOM   4240  H1  WAT   350      67.940  42.390  57.970  1.00  0.00            
ATOM   4241  H2  WAT   350      66.940  42.180  56.850  1.00  0.00            
ATOM   4242  O   WAT   351      55.590  39.620  74.730  1.00  0.00            
ATOM   4243  H1  WAT   351      56.200  40.100  75.290  1.00  0.00            
ATOM   4244  H2  WAT   351      55.740  38.690  74.930  1.00  0.00            
ATOM   4245  O   WAT   352      67.680  14.530  75.160  1.00  0.00            
ATOM   4246  H1  WAT   352      68.610  14.540  75.390  1.00  0.00            
ATOM   4247  H2  WAT   352      67.480  13.610  75.000  1.00  0.00            
ATOM   4248  O   WAT   353      64.720  20.310  68.450  1.00  0.00            
ATOM   4249  H1  WAT   353      65.310  20.730  69.070  1.00  0.00            
ATOM   4250  H2  WAT   353      64.230  19.680  68.980  1.00  0.00            
ATOM   4251  O   WAT   354      63.660  30.500  34.440  1.00  0.00            
ATOM   4252  H1  WAT   354      64.070  29.670  34.680  1.00  0.00            
ATOM   4253  H2  WAT   354      63.080  30.280  33.720  1.00  0.00            
ATOM   4254  O   WAT   355      34.080  56.660  23.200  1.00  0.00            
ATOM   4255  H1  WAT   355      34.130  57.470  22.690  1.00  0.00            
ATOM   4256  H2  WAT   355      34.990  56.490  23.470  1.00  0.00            
ATOM   4257  O   WAT   356       6.070  23.180  19.610  1.00  0.00            
ATOM   4258  H1  WAT   356       5.450  23.900  19.530  1.00  0.00            
ATOM   4259  H2  WAT   356       6.750  23.390  18.960  1.00  0.00            
ATOM   4260  O   WAT   357      16.070  21.200  32.940  1.00  0.00            
ATOM   4261  H1  WAT   357      16.450  22.070  33.030  1.00  0.00            
ATOM   4262  H2  WAT   357      15.820  20.950  33.820  1.00  0.00            
ATOM   4263  O   WAT   358      18.730  15.000  41.200  1.00  0.00            
ATOM   4264  H1  WAT   358      18.070  14.320  41.370  1.00  0.00            
ATOM   4265  H2  WAT   358      18.320  15.560  40.530  1.00  0.00            
ATOM   4266  O   WAT   359      12.960  42.600  33.030  1.00  0.00            
ATOM   4267  H1  WAT   359      12.970  42.390  33.960  1.00  0.00            
ATOM   4268  H2  WAT   359      12.590  43.490  32.990  1.00  0.00            
ATOM   4269  O   WAT   360       2.720  29.520  61.750  1.00  0.00            
ATOM   4270  H1  WAT   360       2.980  29.410  60.840  1.00  0.00            
ATOM   4271  H2  WAT   360       1.980  30.130  61.710  1.00  0.00            
ATOM   4272  O   WAT   361      73.460  27.900  46.860  1.00  0.00            
ATOM   4273  H1  WAT   361      72.890  27.880  46.090  1.00  0.00            
ATOM   4274  H2  WAT   361      73.970  28.710  46.750  1.00  0.00            
ATOM   4275  O   WAT   362      46.150  57.660  56.480  1.00  0.00            
ATOM   4276  H1  WAT   362      46.310  57.210  55.640  1.00  0.00            
ATOM   4277  H2  WAT   362      45.820  56.980  57.060  1.00  0.00            
ATOM   4278  O   WAT   363      30.180  51.730  64.560  1.00  0.00            
ATOM   4279  H1  WAT   363      30.600  52.420  64.050  1.00  0.00            
ATOM   4280  H2  WAT   363      30.680  51.700  65.380  1.00  0.00            
ATOM   4281  O   WAT   364       0.130  41.470  65.210  1.00  0.00            
ATOM   4282  H1  WAT   364      -0.080  40.940  64.440  1.00  0.00            
ATOM   4283  H2  WAT   364      -0.140  40.930  65.950  1.00  0.00            
ATOM   4284  O   WAT   365       7.480  26.930  12.700  1.00  0.00            
ATOM   4285  H1  WAT   365       7.970  26.250  13.170  1.00  0.00            
ATOM   4286  H2  WAT   365       8.160  27.520  12.360  1.00  0.00            
ATOM   4287  O   WAT   366      20.710  56.740  74.170  1.00  0.00            
ATOM   4288  H1  WAT   366      21.140  55.890  74.210  1.00  0.00            
ATOM   4289  H2  WAT   366      20.540  56.970  75.080  1.00  0.00            
ATOM   4290  O   WAT   367      27.260   6.750  19.970  1.00  0.00            
ATOM   4291  H1  WAT   367      26.740   6.100  19.520  1.00  0.00            
ATOM   4292  H2  WAT   367      27.600   6.300  20.750  1.00  0.00            
ATOM   4293  O   WAT   368      71.200   1.390  17.590  1.00  0.00            
ATOM   4294  H1  WAT   368      70.430   0.870  17.820  1.00  0.00            
ATOM   4295  H2  WAT   368      70.840   2.110  17.060  1.00  0.00            
ATOM   4296  O   WAT   369      56.560  48.750  13.380  1.00  0.00            
ATOM   4297  H1  WAT   369      56.610  48.880  14.330  1.00  0.00            
ATOM   4298  H2  WAT   369      55.810  49.280  13.100  1.00  0.00            
ATOM   4299  O   WAT   370      45.790   6.780  27.440  1.00  0.00            
ATOM   4300  H1  WAT   370      45.920   6.090  26.790  1.00  0.00            
ATOM   4301  H2  WAT   370      44.850   6.770  27.620  1.00  0.00            
ATOM   4302  O   WAT   371      56.440  65.560   9.640  1.00  0.00            
ATOM   4303  H1  WAT   371      55.510  65.590   9.870  1.00  0.00            
ATOM   4304  H2  WAT   371      56.650  66.460   9.390  1.00  0.00            
ATOM   4305  O   WAT   372      48.030   3.380  60.590  1.00  0.00            
ATOM   4306  H1  WAT   372      48.130   3.950  59.830  1.00  0.00            
ATOM   4307  H2  WAT   372      48.920   3.140  60.830  1.00  0.00            
ATOM   4308  O   WAT   373      19.830  23.530  73.860  1.00  0.00            
ATOM   4309  H1  WAT   373      20.370  22.770  73.640  1.00  0.00            
ATOM   4310  H2  WAT   373      19.930  23.620  74.810  1.00  0.00            
ATOM   4311  O   WAT   374      57.050  64.010  12.020  1.00  0.00            
ATOM   4312  H1  WAT   374      57.780  63.400  12.150  1.00  0.00            
ATOM   4313  H2  WAT   374      57.230  64.440  11.190  1.00  0.00            
ATOM   4314  O   WAT   375      38.900  57.890  17.780  1.00  0.00            
ATOM   4315  H1  WAT   375      38.630  57.160  17.220  1.00  0.00            
ATOM   4316  H2  WAT   375      38.870  58.650  17.200  1.00  0.00            
ATOM   4317  O   WAT   376      63.820  46.820  16.610  1.00  0.00            
ATOM   4318  H1  WAT   376      64.460  47.230  16.040  1.00  0.00            
ATOM   4319  H2  WAT   376      63.870  47.300  17.430  1.00  0.00            
ATOM   4320  O   WAT   377       2.930  20.010  18.210  1.00  0.00            
ATOM   4321  H1  WAT   377       2.230  20.450  18.690  1.00  0.00            
ATOM   4322  H2  WAT   377       3.730  20.220  18.700  1.00  0.00            
ATOM   4323  O   WAT   378       7.610  37.150  60.370  1.00  0.00            
ATOM   4324  H1  WAT   378       6.930  36.560  60.030  1.00  0.00            
ATOM   4325  H2  WAT   378       8.400  36.590  60.420  1.00  0.00            
ATOM   4326  O   WAT   379      67.540  39.430  35.070  1.00  0.00            
ATOM   4327  H1  WAT   379      67.460  39.530  34.130  1.00  0.00            
ATOM   4328  H2  WAT   379      66.830  39.960  35.440  1.00  0.00            
ATOM   4329  O   WAT   380      58.750   1.530  22.700  1.00  0.00            
ATOM   4330  H1  WAT   380      58.360   2.380  22.910  1.00  0.00            
ATOM   4331  H2  WAT   380      59.340   1.350  23.440  1.00  0.00            
ATOM   4332  O   WAT   381       8.320  57.650  54.840  1.00  0.00            
ATOM   4333  H1  WAT   381       8.050  58.420  55.340  1.00  0.00            
ATOM   4334  H2  WAT   381       7.520  57.120  54.770  1.00  0.00            
ATOM   4335  O   WAT   382      55.670  26.380  45.840  1.00  0.00            
ATOM   4336  H1  WAT   382      55.560  27.050  46.520  1.00  0.00            
ATOM   4337  H2  WAT   382      55.260  26.750  45.060  1.00  0.00            
ATOM   4338  O   WAT   383      42.060  18.980  11.400  1.00  0.00            
ATOM   4339  H1  WAT   383      41.470  18.280  11.130  1.00  0.00            
ATOM   4340  H2  WAT   383      42.680  18.560  11.990  1.00  0.00            
ATOM   4341  O   WAT   384      47.230  46.980  70.010  1.00  0.00            
ATOM   4342  H1  WAT   384      46.840  46.490  69.280  1.00  0.00            
ATOM   4343  H2  WAT   384      46.900  46.540  70.790  1.00  0.00            
ATOM   4344  O   WAT   385       0.820  52.570  45.170  1.00  0.00            
ATOM   4345  H1  WAT   385       1.260  51.730  45.100  1.00  0.00            
ATOM   4346  H2  WAT   385       0.020  52.380  45.660  1.00  0.00            
ATOM   4347  O   WAT   386      68.330   9.940  49.290  1.00  0.00            
ATOM   4348  H1  WAT   386      69.270   9.870  49.120  1.00  0.00            
ATOM   4349  H2  WAT   386      68.010  10.560  48.640  1.00  0.00            
ATOM   4350  O   WAT   387       5.710  55.200  72.240  1.00  0.00            
ATOM   4351  H1  WAT   387       6.520  55.600  72.560  1.00  0.00            
ATOM   4352  H2  WAT   387       5.880  54.260  72.270  1.00  0.00            
ATOM   4353  O   WAT   388      17.760  52.120  26.580  1.00  0.00            
ATOM   4354  H1  WAT   388      17.780  51.710  25.720  1.00  0.00            
ATOM   4355  H2  WAT   388      18.660  52.100  26.890  1.00  0.00            
ATOM   4356  O   WAT   389      68.430   1.720  29.550  1.00  0.00            
ATOM   4357  H1  WAT   389      67.750   1.850  30.210  1.00  0.00            
ATOM   4358  H2  WAT   389      68.690   2.610  29.280  1.00  0.00            
ATOM   4359  O   WAT   390      50.880  56.320  53.790  1.00  0.00            
ATOM   4360  H1  WAT   390      50.370  56.100  54.580  1.00  0.00            
ATOM   4361  H2  WAT   390      50.240  56.280  53.080  1.00  0.00            
ATOM   4362  O   WAT   391      55.380   3.750  73.980  1.00  0.00            
ATOM   4363  H1  WAT   391      55.070   3.150  74.660  1.00  0.00            
ATOM   4364  H2  WAT   391      54.740   3.670  73.280  1.00  0.00            
ATOM   4365  O   WAT   392      58.250  38.640  72.160  1.00  0.00            
ATOM   4366  H1  WAT   392      57.320  38.460  72.040  1.00  0.00            
ATOM   4367  H2  WAT   392      58.290  39.580  72.360  1.00  0.00            
ATOM   4368  O   WAT   393      14.930  47.050  57.320  1.00  0.00            
ATOM   4369  H1  WAT   393      14.890  47.050  56.360  1.00  0.00            
ATOM   4370  H2  WAT   393      15.730  46.550  57.520  1.00  0.00            
ATOM   4371  O   WAT   394      39.570  13.770  25.190  1.00  0.00            
ATOM   4372  H1  WAT   394      39.580  14.680  25.500  1.00  0.00            
ATOM   4373  H2  WAT   394      40.180  13.320  25.760  1.00  0.00            
ATOM   4374  O   WAT   395      30.250  25.740  29.490  1.00  0.00            
ATOM   4375  H1  WAT   395      29.290  25.700  29.590  1.00  0.00            
ATOM   4376  H2  WAT   395      30.480  24.870  29.150  1.00  0.00            
ATOM   4377  O   WAT   396      20.180  38.540  27.570  1.00  0.00            
ATOM   4378  H1  WAT   396      20.100  37.590  27.690  1.00  0.00            
ATOM   4379  H2  WAT   396      19.620  38.920  28.240  1.00  0.00            
ATOM   4380  O   WAT   397      46.180  24.560  63.260  1.00  0.00            
ATOM   4381  H1  WAT   397      45.430  24.200  63.720  1.00  0.00            
ATOM   4382  H2  WAT   397      46.770  24.850  63.960  1.00  0.00            
ATOM   4383  O   WAT   398      62.720  49.770  57.890  1.00  0.00            
ATOM   4384  H1  WAT   398      62.610  49.440  57.000  1.00  0.00            
ATOM   4385  H2  WAT   398      62.130  50.510  57.960  1.00  0.00            
ATOM   4386  O   WAT   399      69.300  55.510  18.180  1.00  0.00            
ATOM   4387  H1  WAT   399      68.990  56.330  18.560  1.00  0.00            
ATOM   4388  H2  WAT   399      70.230  55.480  18.410  1.00  0.00            
ATOM   4389  O   WAT   400       0.460  60.940  72.650  1.00  0.00            
ATOM   4390  H1  WAT   400       0.670  60.880  71.720  1.00  0.00            
ATOM   4391  H2  WAT   400       0.960  61.680  72.970  1.00  0.00            
ATOM   4392  O   WAT   401      70.110  46.670  74.890  1.00  0.00            
ATOM   4393  H1  WAT   401      69.730  47.330  74.310  1.00  0.00            
ATOM   4394  H2  WAT   401      69.550  45.900  74.760  1.00  0.00            
ATOM   4395  O   WAT   402      28.470  60.820  11.240  1.00  0.00            
ATOM   4396  H1  WAT   402      28.720  61.530  10.650  1.00  0.00            
ATOM   4397  H2  WAT   402      29.210  60.210  11.190  1.00  0.00            
ATOM   4398  O   WAT   403       6.760   5.410  38.230  1.00  0.00            
ATOM   4399  H1  WAT   403       7.040   5.700  39.100  1.00  0.00            
ATOM   4400  H2  WAT   403       5.880   5.050  38.370  1.00  0.00            
ATOM   4401  O   WAT   404      41.140  58.720  22.690  1.00  0.00            
ATOM   4402  H1  WAT   404      41.860  58.720  23.320  1.00  0.00            
ATOM   4403  H2  WAT   404      40.440  59.210  23.130  1.00  0.00            
ATOM   4404  O   WAT   405      65.100  47.770  10.860  1.00  0.00            
ATOM   4405  H1  WAT   405      64.690  48.440  11.400  1.00  0.00            
ATOM   4406  H2  WAT   405      65.440  47.130  11.480  1.00  0.00            
ATOM   4407  O   WAT   406      58.180  28.820   8.790  1.00  0.00            
ATOM   4408  H1  WAT   406      58.750  28.850   9.560  1.00  0.00            
ATOM   4409  H2  WAT   406      58.630  29.360   8.140  1.00  0.00            
ATOM   4410  O   WAT   407      55.760  51.650  44.810  1.00  0.00            
ATOM   4411  H1  WAT   407      54.870  51.830  44.530  1.00  0.00            
ATOM   4412  H2  WAT   407      56.260  51.590  44.000  1.00  0.00            
ATOM   4413  O   WAT   408      72.130  61.210  62.360  1.00  0.00            
ATOM   4414  H1  WAT   408      71.430  60.910  61.770  1.00  0.00            
ATOM   4415  H2  WAT   408      72.240  62.140  62.130  1.00  0.00            
ATOM   4416  O   WAT   409      30.780  54.710  46.240  1.00  0.00            
ATOM   4417  H1  WAT   409      31.210  54.170  46.900  1.00  0.00            
ATOM   4418  H2  WAT   409      30.790  54.170  45.440  1.00  0.00            
ATOM   4419  O   WAT   410      73.240  23.400   5.140  1.00  0.00            
ATOM   4420  H1  WAT   410      73.220  23.740   6.040  1.00  0.00            
ATOM   4421  H2  WAT   410      74.170  23.380   4.920  1.00  0.00            
ATOM   4422  O   WAT   411      65.960  39.370  24.340  1.00  0.00            
ATOM   4423  H1  WAT   411      65.800  38.520  24.750  1.00  0.00            
ATOM   4424  H2  WAT   411      66.910  39.430  24.270  1.00  0.00            
ATOM   4425  O   WAT   412      61.190  43.890  50.090  1.00  0.00            
ATOM   4426  H1  WAT   412      60.680  43.260  50.600  1.00  0.00            
ATOM   4427  H2  WAT   412      61.170  43.550  49.200  1.00  0.00            
ATOM   4428  O   WAT   413      73.390  48.840  30.710  1.00  0.00            
ATOM   4429  H1  WAT   413      73.930  49.540  31.080  1.00  0.00            
ATOM   4430  H2  WAT   413      73.120  49.170  29.860  1.00  0.00            
ATOM   4431  O   WAT   414      43.290  36.570  67.540  1.00  0.00            
ATOM   4432  H1  WAT   414      42.750  37.320  67.760  1.00  0.00            
ATOM   4433  H2  WAT   414      42.860  36.170  66.780  1.00  0.00            
ATOM   4434  O   WAT   415      73.080  40.720  58.120  1.00  0.00            
ATOM   4435  H1  WAT   415      73.620  39.970  58.360  1.00  0.00            
ATOM   4436  H2  WAT   415      73.000  40.670  57.170  1.00  0.00            
ATOM   4437  O   WAT   416       7.950   4.610  30.950  1.00  0.00            
ATOM   4438  H1  WAT   416       8.460   4.050  31.540  1.00  0.00            
ATOM   4439  H2  WAT   416       7.620   4.000  30.280  1.00  0.00            
ATOM   4440  O   WAT   417       6.360  16.330  63.070  1.00  0.00            
ATOM   4441  H1  WAT   417       6.480  17.180  63.490  1.00  0.00            
ATOM   4442  H2  WAT   417       5.460  16.370  62.720  1.00  0.00            
ATOM   4443  O   WAT   418       3.590  54.290  73.840  1.00  0.00            
ATOM   4444  H1  WAT   418       3.210  55.030  74.310  1.00  0.00            
ATOM   4445  H2  WAT   418       4.250  54.670  73.270  1.00  0.00            
ATOM   4446  O   WAT   419       8.460  41.180  22.150  1.00  0.00            
ATOM   4447  H1  WAT   419       8.080  41.810  22.760  1.00  0.00            
ATOM   4448  H2  WAT   419       9.250  41.600  21.820  1.00  0.00            
ATOM   4449  O   WAT   420      34.800  56.900  43.710  1.00  0.00            
ATOM   4450  H1  WAT   420      34.080  57.530  43.750  1.00  0.00            
ATOM   4451  H2  WAT   420      34.590  56.260  44.390  1.00  0.00            
ATOM   4452  O   WAT   421       3.310  60.260  18.350  1.00  0.00            
ATOM   4453  H1  WAT   421       3.910  60.900  18.740  1.00  0.00            
ATOM   4454  H2  WAT   421       3.250  59.570  19.000  1.00  0.00            
ATOM   4455  O   WAT   422       9.240  62.930   2.130  1.00  0.00            
ATOM   4456  H1  WAT   422       9.930  63.130   2.770  1.00  0.00            
ATOM   4457  H2  WAT   422       8.420  62.950   2.630  1.00  0.00            
ATOM   4458  O   WAT   423       5.250  30.140  34.130  1.00  0.00            
ATOM   4459  H1  WAT   423       4.300  30.020  34.090  1.00  0.00            
ATOM   4460  H2  WAT   423       5.550  29.470  34.730  1.00  0.00            
ATOM   4461  O   WAT   424      17.460  37.360  46.170  1.00  0.00            
ATOM   4462  H1  WAT   424      17.690  38.070  45.580  1.00  0.00            
ATOM   4463  H2  WAT   424      17.750  36.570  45.720  1.00  0.00            
ATOM   4464  O   WAT   425      30.580  12.510   9.710  1.00  0.00            
ATOM   4465  H1  WAT   425      30.490  13.390   9.330  1.00  0.00            
ATOM   4466  H2  WAT   425      30.110  12.560  10.540  1.00  0.00            
ATOM   4467  O   WAT   426       0.430  10.430  43.190  1.00  0.00            
ATOM   4468  H1  WAT   426       0.920   9.640  43.430  1.00  0.00            
ATOM   4469  H2  WAT   426       0.880  10.760  42.410  1.00  0.00            
ATOM   4470  O   WAT   427      72.580  65.900  14.830  1.00  0.00            
ATOM   4471  H1  WAT   427      71.760  66.050  15.290  1.00  0.00            
ATOM   4472  H2  WAT   427      72.480  66.350  13.990  1.00  0.00            
ATOM   4473  O   WAT   428      15.720  14.200   1.230  1.00  0.00            
ATOM   4474  H1  WAT   428      15.380  14.310   0.340  1.00  0.00            
ATOM   4475  H2  WAT   428      15.290  13.410   1.550  1.00  0.00            
ATOM   4476  O   WAT   429       8.450  28.190  53.290  1.00  0.00            
ATOM   4477  H1  WAT   429       8.400  27.910  54.210  1.00  0.00            
ATOM   4478  H2  WAT   429       7.670  28.740  53.170  1.00  0.00            
ATOM   4479  O   WAT   430      73.460  44.410  16.380  1.00  0.00            
ATOM   4480  H1  WAT   430      73.060  44.740  15.580  1.00  0.00            
ATOM   4481  H2  WAT   430      73.210  45.040  17.060  1.00  0.00            
ATOM   4482  O   WAT   431      71.610  24.910  10.240  1.00  0.00            
ATOM   4483  H1  WAT   431      71.250  25.670  10.700  1.00  0.00            
ATOM   4484  H2  WAT   431      71.060  24.820   9.460  1.00  0.00            
ATOM   4485  O   WAT   432      39.770   0.110  66.010  1.00  0.00            
ATOM   4486  H1  WAT   432      39.790   0.350  65.090  1.00  0.00            
ATOM   4487  H2  WAT   432      40.660  -0.210  66.190  1.00  0.00            
ATOM   4488  O   WAT   433       4.830  49.270   3.490  1.00  0.00            
ATOM   4489  H1  WAT   433       4.990  48.690   2.740  1.00  0.00            
ATOM   4490  H2  WAT   433       3.960  49.610   3.360  1.00  0.00            
ATOM   4491  O   WAT   434      59.090  29.030  14.430  1.00  0.00            
ATOM   4492  H1  WAT   434      58.490  29.110  15.170  1.00  0.00            
ATOM   4493  H2  WAT   434      59.910  28.730  14.810  1.00  0.00            
ATOM   4494  O   WAT   435      31.590  52.300  66.810  1.00  0.00            
ATOM   4495  H1  WAT   435      31.970  52.600  67.640  1.00  0.00            
ATOM   4496  H2  WAT   435      32.170  51.600  66.520  1.00  0.00            
ATOM   4497  O   WAT   436      55.410  25.620  74.330  1.00  0.00            
ATOM   4498  H1  WAT   436      54.590  26.070  74.540  1.00  0.00            
ATOM   4499  H2  WAT   436      56.010  26.330  74.090  1.00  0.00            
ATOM   4500  O   WAT   437      72.890  52.040  28.410  1.00  0.00            
ATOM   4501  H1  WAT   437      72.100  51.740  28.860  1.00  0.00            
ATOM   4502  H2  WAT   437      73.090  52.880  28.810  1.00  0.00            
ATOM   4503  O   WAT   438       6.040  32.270  44.070  1.00  0.00            
ATOM   4504  H1  WAT   438       5.260  31.800  43.750  1.00  0.00            
ATOM   4505  H2  WAT   438       6.780  31.780  43.710  1.00  0.00            
ATOM   4506  O   WAT   439      29.450  39.680  70.550  1.00  0.00            
ATOM   4507  H1  WAT   439      28.810  39.580  71.260  1.00  0.00            
ATOM   4508  H2  WAT   439      30.150  39.060  70.770  1.00  0.00            
ATOM   4509  O   WAT   440      73.470  37.050  53.940  1.00  0.00            
ATOM   4510  H1  WAT   440      74.410  37.230  53.760  1.00  0.00            
ATOM   4511  H2  WAT   440      73.300  37.490  54.770  1.00  0.00            
ATOM   4512  O   WAT   441       0.330  34.950   9.350  1.00  0.00            
ATOM   4513  H1  WAT   441       0.140  35.600   8.670  1.00  0.00            
ATOM   4514  H2  WAT   441       1.080  35.310   9.830  1.00  0.00            
ATOM   4515  O   WAT   442      51.110   2.970  37.820  1.00  0.00            
ATOM   4516  H1  WAT   442      50.230   2.590  37.700  1.00  0.00            
ATOM   4517  H2  WAT   442      50.980   3.910  37.680  1.00  0.00            
ATOM   4518  O   WAT   443       3.580  54.830  12.020  1.00  0.00            
ATOM   4519  H1  WAT   443       2.670  54.980  11.750  1.00  0.00            
ATOM   4520  H2  WAT   443       3.900  55.700  12.260  1.00  0.00            
ATOM   4521  O   WAT   444      66.790  63.920  15.300  1.00  0.00            
ATOM   4522  H1  WAT   444      66.860  64.810  14.940  1.00  0.00            
ATOM   4523  H2  WAT   444      66.820  63.350  14.540  1.00  0.00            
ATOM   4524  O   WAT   445      21.100  41.530  13.990  1.00  0.00            
ATOM   4525  H1  WAT   445      20.720  41.890  13.180  1.00  0.00            
ATOM   4526  H2  WAT   445      22.000  41.860  14.000  1.00  0.00            
ATOM   4527  O   WAT   446      69.410  42.270   1.770  1.00  0.00            
ATOM   4528  H1  WAT   446      69.040  42.600   0.960  1.00  0.00            
ATOM   4529  H2  WAT   446      70.260  41.900   1.510  1.00  0.00            
ATOM   4530  O   WAT   447       2.190  11.870  71.250  1.00  0.00            
ATOM   4531  H1  WAT   447       1.630  11.390  71.870  1.00  0.00            
ATOM   4532  H2  WAT   447       2.190  11.310  70.470  1.00  0.00            
ATOM   4533  O   WAT   448      23.010  60.870   4.780  1.00  0.00            
ATOM   4534  H1  WAT   448      22.380  60.170   4.940  1.00  0.00            
ATOM   4535  H2  WAT   448      22.840  61.130   3.870  1.00  0.00            
ATOM   4536  O   WAT   449      16.580  42.180  51.030  1.00  0.00            
ATOM   4537  H1  WAT   449      16.630  41.410  50.460  1.00  0.00            
ATOM   4538  H2  WAT   449      16.060  41.890  51.780  1.00  0.00            
ATOM   4539  O   WAT   450       9.900  60.330  22.710  1.00  0.00            
ATOM   4540  H1  WAT   450      10.350  60.610  21.910  1.00  0.00            
ATOM   4541  H2  WAT   450      10.590  60.010  23.280  1.00  0.00            
ATOM   4542  O   WAT   451      25.000  12.380  43.750  1.00  0.00            
ATOM   4543  H1  WAT   451      24.520  13.090  43.320  1.00  0.00            
ATOM   4544  H2  WAT   451      24.330  11.900  44.230  1.00  0.00            
ATOM   4545  O   WAT   452      38.870  32.320   3.080  1.00  0.00            
ATOM   4546  H1  WAT   452      39.020  31.420   2.780  1.00  0.00            
ATOM   4547  H2  WAT   452      38.170  32.650   2.520  1.00  0.00            
ATOM   4548  O   WAT   453       8.950   8.140  47.330  1.00  0.00            
ATOM   4549  H1  WAT   453       8.910   7.760  48.210  1.00  0.00            
ATOM   4550  H2  WAT   453       8.450   7.520  46.790  1.00  0.00            
ATOM   4551  O   WAT   454      37.750  35.880   7.370  1.00  0.00            
ATOM   4552  H1  WAT   454      37.260  36.360   6.710  1.00  0.00            
ATOM   4553  H2  WAT   454      38.540  35.580   6.910  1.00  0.00            
ATOM   4554  O   WAT   455      57.620  40.770  28.170  1.00  0.00            
ATOM   4555  H1  WAT   455      58.250  41.050  27.500  1.00  0.00            
ATOM   4556  H2  WAT   455      57.180  41.570  28.440  1.00  0.00            
ATOM   4557  O   WAT   456      16.670  63.690  51.950  1.00  0.00            
ATOM   4558  H1  WAT   456      17.360  64.340  51.870  1.00  0.00            
ATOM   4559  H2  WAT   456      15.860  64.200  52.040  1.00  0.00            
ATOM   4560  O   WAT   457      31.460  12.530  71.720  1.00  0.00            
ATOM   4561  H1  WAT   457      30.590  12.800  71.430  1.00  0.00            
ATOM   4562  H2  WAT   457      31.920  12.280  70.910  1.00  0.00            
ATOM   4563  O   WAT   458      56.550  61.470  53.750  1.00  0.00            
ATOM   4564  H1  WAT   458      56.720  62.190  54.350  1.00  0.00            
ATOM   4565  H2  WAT   458      55.840  60.980  54.150  1.00  0.00            
ATOM   4566  O   WAT   459      47.350  56.290  46.710  1.00  0.00            
ATOM   4567  H1  WAT   459      47.600  56.780  45.920  1.00  0.00            
ATOM   4568  H2  WAT   459      46.400  56.310  46.710  1.00  0.00            
ATOM   4569  O   WAT   460       9.020  20.390  68.410  1.00  0.00            
ATOM   4570  H1  WAT   460       9.250  19.660  67.830  1.00  0.00            
ATOM   4571  H2  WAT   460       9.820  20.570  68.900  1.00  0.00            
ATOM   4572  O   WAT   461      47.200  45.170  48.330  1.00  0.00            
ATOM   4573  H1  WAT   461      46.350  45.080  48.760  1.00  0.00            
ATOM   4574  H2  WAT   461      47.730  45.680  48.950  1.00  0.00            
ATOM   4575  O   WAT   462      22.080  43.630  74.030  1.00  0.00            
ATOM   4576  H1  WAT   462      21.250  43.540  73.580  1.00  0.00            
ATOM   4577  H2  WAT   462      22.330  44.550  73.880  1.00  0.00            
ATOM   4578  O   WAT   463      69.230  15.410  57.930  1.00  0.00            
ATOM   4579  H1  WAT   463      69.580  15.910  58.660  1.00  0.00            
ATOM   4580  H2  WAT   463      68.380  15.080  58.250  1.00  0.00            
ATOM   4581  O   WAT   464      10.020   0.750   0.730  1.00  0.00            
ATOM   4582  H1  WAT   464       9.470   0.000   0.970  1.00  0.00            
ATOM   4583  H2  WAT   464      10.000   1.320   1.500  1.00  0.00            
ATOM   4584  O   WAT   465      50.650  56.130  50.460  1.00  0.00            
ATOM   4585  H1  WAT   465      51.610  56.140  50.460  1.00  0.00            
ATOM   4586  H2  WAT   465      50.410  56.210  49.540  1.00  0.00            
ATOM   4587  O   WAT   466      65.570  41.500   7.400  1.00  0.00            
ATOM   4588  H1  WAT   466      65.740  40.690   7.870  1.00  0.00            
ATOM   4589  H2  WAT   466      64.810  41.880   7.830  1.00  0.00            
ATOM   4590  O   WAT   467      60.120  62.950  72.490  1.00  0.00            
ATOM   4591  H1  WAT   467      60.140  63.830  72.120  1.00  0.00            
ATOM   4592  H2  WAT   467      59.740  63.060  73.360  1.00  0.00            
ATOM   4593  O   WAT   468      58.500  65.170  46.770  1.00  0.00            
ATOM   4594  H1  WAT   468      57.870  65.880  46.680  1.00  0.00            
ATOM   4595  H2  WAT   468      59.170  65.510  47.360  1.00  0.00            
ATOM   4596  O   WAT   469      68.670  52.800  60.350  1.00  0.00            
ATOM   4597  H1  WAT   469      68.790  51.860  60.190  1.00  0.00            
ATOM   4598  H2  WAT   469      67.740  52.880  60.590  1.00  0.00            
ATOM   4599  O   WAT   470       4.510   1.220  57.720  1.00  0.00            
ATOM   4600  H1  WAT   470       3.680   1.590  58.030  1.00  0.00            
ATOM   4601  H2  WAT   470       4.320   0.930  56.830  1.00  0.00            
ATOM   4602  O   WAT   471      49.800  42.850  25.730  1.00  0.00            
ATOM   4603  H1  WAT   471      50.530  42.620  26.300  1.00  0.00            
ATOM   4604  H2  WAT   471      49.030  42.500  26.180  1.00  0.00            
ATOM   4605  O   WAT   472      21.770  17.340  64.980  1.00  0.00            
ATOM   4606  H1  WAT   472      21.100  17.480  64.320  1.00  0.00            
ATOM   4607  H2  WAT   472      22.150  16.490  64.770  1.00  0.00            
ATOM   4608  O   WAT   473      30.740   9.760  12.980  1.00  0.00            
ATOM   4609  H1  WAT   473      30.010   9.930  12.380  1.00  0.00            
ATOM   4610  H2  WAT   473      30.710  10.490  13.600  1.00  0.00            
ATOM   4611  O   WAT   474      40.420  61.210  64.180  1.00  0.00            
ATOM   4612  H1  WAT   474      39.860  61.860  63.760  1.00  0.00            
ATOM   4613  H2  WAT   474      40.700  60.640  63.460  1.00  0.00            
ATOM   4614  O   WAT   475      54.820  21.880  43.010  1.00  0.00            
ATOM   4615  H1  WAT   475      54.990  22.820  43.080  1.00  0.00            
ATOM   4616  H2  WAT   475      55.690  21.490  42.960  1.00  0.00            
ATOM   4617  O   WAT   476      12.920  56.700  54.090  1.00  0.00            
ATOM   4618  H1  WAT   476      12.520  55.900  53.750  1.00  0.00            
ATOM   4619  H2  WAT   476      12.180  57.230  54.390  1.00  0.00            
ATOM   4620  O   WAT   477      40.300   0.780   8.540  1.00  0.00            
ATOM   4621  H1  WAT   477      40.310   0.200   7.780  1.00  0.00            
ATOM   4622  H2  WAT   477      39.440   0.640   8.940  1.00  0.00            
ATOM   4623  O   WAT   478       3.480  26.660  62.860  1.00  0.00            
ATOM   4624  H1  WAT   478       2.790  26.190  63.320  1.00  0.00            
ATOM   4625  H2  WAT   478       3.050  27.440  62.510  1.00  0.00            
ATOM   4626  O   WAT   479      25.380  52.590  20.890  1.00  0.00            
ATOM   4627  H1  WAT   479      25.940  51.820  21.020  1.00  0.00            
ATOM   4628  H2  WAT   479      24.800  52.340  20.170  1.00  0.00            
ATOM   4629  O   WAT   480      36.120  63.960  72.930  1.00  0.00            
ATOM   4630  H1  WAT   480      35.370  64.540  72.840  1.00  0.00            
ATOM   4631  H2  WAT   480      35.980  63.500  73.750  1.00  0.00            
ATOM   4632  O   WAT   481       0.370   1.540  66.090  1.00  0.00            
ATOM   4633  H1  WAT   481       1.060   1.960  65.580  1.00  0.00            
ATOM   4634  H2  WAT   481      -0.190   2.250  66.380  1.00  0.00            
ATOM   4635  O   WAT   482      10.450  23.460  19.230  1.00  0.00            
ATOM   4636  H1  WAT   482       9.610  23.520  18.760  1.00  0.00            
ATOM   4637  H2  WAT   482      10.840  24.330  19.110  1.00  0.00            
ATOM   4638  O   WAT   483      44.200  14.930  18.260  1.00  0.00            
ATOM   4639  H1  WAT   483      43.530  15.480  18.670  1.00  0.00            
ATOM   4640  H2  WAT   483      44.470  15.420  17.490  1.00  0.00            
ATOM   4641  O   WAT   484      70.770  34.980  60.740  1.00  0.00            
ATOM   4642  H1  WAT   484      70.310  35.580  60.150  1.00  0.00            
ATOM   4643  H2  WAT   484      71.090  35.540  61.450  1.00  0.00            
ATOM   4644  O   WAT   485      18.320  40.340  67.130  1.00  0.00            
ATOM   4645  H1  WAT   485      17.600  39.840  66.750  1.00  0.00            
ATOM   4646  H2  WAT   485      18.580  40.960  66.450  1.00  0.00            
ATOM   4647  O   WAT   486      57.230  21.170  13.470  1.00  0.00            
ATOM   4648  H1  WAT   486      56.960  20.460  14.060  1.00  0.00            
ATOM   4649  H2  WAT   486      56.500  21.790  13.490  1.00  0.00            
ATOM   4650  O   WAT   487      26.750  26.500  21.500  1.00  0.00            
ATOM   4651  H1  WAT   487      27.560  26.310  21.990  1.00  0.00            
ATOM   4652  H2  WAT   487      27.010  26.460  20.580  1.00  0.00            
ATOM   4653  O   WAT   488       2.440  60.320  35.030  1.00  0.00            
ATOM   4654  H1  WAT   488       2.390  61.260  35.220  1.00  0.00            
ATOM   4655  H2  WAT   488       1.530  60.040  35.020  1.00  0.00            
ATOM   4656  O   WAT   489      36.030  49.980  76.230  1.00  0.00            
ATOM   4657  H1  WAT   489      36.920  49.640  76.250  1.00  0.00            
ATOM   4658  H2  WAT   489      35.670  49.650  75.410  1.00  0.00            
ATOM   4659  O   WAT   490      65.290  57.370  63.430  1.00  0.00            
ATOM   4660  H1  WAT   490      64.940  57.620  62.580  1.00  0.00            
ATOM   4661  H2  WAT   490      64.870  57.960  64.050  1.00  0.00            
ATOM   4662  O   WAT   491      60.550  30.190  50.570  1.00  0.00            
ATOM   4663  H1  WAT   491      60.660  29.770  49.720  1.00  0.00            
ATOM   4664  H2  WAT   491      60.500  29.470  51.190  1.00  0.00            
ATOM   4665  O   WAT   492      21.850  49.900   4.510  1.00  0.00            
ATOM   4666  H1  WAT   492      21.430  50.760   4.560  1.00  0.00            
ATOM   4667  H2  WAT   492      22.710  50.070   4.130  1.00  0.00            
ATOM   4668  O   WAT   493      43.000  14.110  65.380  1.00  0.00            
ATOM   4669  H1  WAT   493      42.790  15.020  65.180  1.00  0.00            
ATOM   4670  H2  WAT   493      42.620  13.620  64.650  1.00  0.00            
ATOM   4671  O   WAT   494      31.990   8.840  70.330  1.00  0.00            
ATOM   4672  H1  WAT   494      32.670   8.170  70.340  1.00  0.00            
ATOM   4673  H2  WAT   494      31.610   8.810  71.200  1.00  0.00            
ATOM   4674  O   WAT   495      49.360  47.610  20.400  1.00  0.00            
ATOM   4675  H1  WAT   495      49.840  48.400  20.610  1.00  0.00            
ATOM   4676  H2  WAT   495      49.630  46.970  21.060  1.00  0.00            
ATOM   4677  O   WAT   496      55.080  41.330  17.890  1.00  0.00            
ATOM   4678  H1  WAT   496      54.690  41.870  18.580  1.00  0.00            
ATOM   4679  H2  WAT   496      54.550  41.520  17.120  1.00  0.00            
ATOM   4680  O   WAT   497      48.300  60.310  12.960  1.00  0.00            
ATOM   4681  H1  WAT   497      48.550  59.510  12.490  1.00  0.00            
ATOM   4682  H2  WAT   497      49.020  60.920  12.790  1.00  0.00            
ATOM   4683  O   WAT   498      25.270  55.240  28.600  1.00  0.00            
ATOM   4684  H1  WAT   498      24.380  55.140  28.950  1.00  0.00            
ATOM   4685  H2  WAT   498      25.200  54.940  27.690  1.00  0.00            
ATOM   4686  O   WAT   499      43.860  61.040   6.770  1.00  0.00            
ATOM   4687  H1  WAT   499      43.740  60.090   6.830  1.00  0.00            
ATOM   4688  H2  WAT   499      44.750  61.140   6.420  1.00  0.00            
ATOM   4689  O   WAT   500      50.240   5.420  37.480  1.00  0.00            
ATOM   4690  H1  WAT   500      50.660   6.170  37.880  1.00  0.00            
ATOM   4691  H2  WAT   500      49.320   5.670  37.390  1.00  0.00            
ATOM   4692  O   WAT   501      11.590  28.540  69.600  1.00  0.00            
ATOM   4693  H1  WAT   501      12.270  28.280  70.230  1.00  0.00            
ATOM   4694  H2  WAT   501      11.250  27.710  69.260  1.00  0.00            
ATOM   4695  O   WAT   502      53.780   1.910   4.740  1.00  0.00            
ATOM   4696  H1  WAT   502      53.320   1.100   4.970  1.00  0.00            
ATOM   4697  H2  WAT   502      53.090   2.560   4.720  1.00  0.00            
ATOM   4698  O   WAT   503      31.310  40.820   5.580  1.00  0.00            
ATOM   4699  H1  WAT   503      30.670  41.390   5.130  1.00  0.00            
ATOM   4700  H2  WAT   503      31.680  41.380   6.260  1.00  0.00            
ATOM   4701  O   WAT   504      19.830  55.750  27.370  1.00  0.00            
ATOM   4702  H1  WAT   504      18.940  55.920  27.710  1.00  0.00            
ATOM   4703  H2  WAT   504      20.150  55.020  27.900  1.00  0.00            
ATOM   4704  O   WAT   505      68.010  12.300  10.630  1.00  0.00            
ATOM   4705  H1  WAT   505      67.710  11.980   9.780  1.00  0.00            
ATOM   4706  H2  WAT   505      67.990  11.520  11.190  1.00  0.00            
ATOM   4707  O   WAT   506      59.210  44.640  36.090  1.00  0.00            
ATOM   4708  H1  WAT   506      59.300  44.680  35.140  1.00  0.00            
ATOM   4709  H2  WAT   506      59.420  43.730  36.310  1.00  0.00            
ATOM   4710  O   WAT   507      54.420  44.450  41.450  1.00  0.00            
ATOM   4711  H1  WAT   507      54.880  43.650  41.710  1.00  0.00            
ATOM   4712  H2  WAT   507      53.720  44.140  40.880  1.00  0.00            
ATOM   4713  O   WAT   508      19.830  22.400  34.700  1.00  0.00            
ATOM   4714  H1  WAT   508      19.380  22.090  35.490  1.00  0.00            
ATOM   4715  H2  WAT   508      19.840  21.630  34.130  1.00  0.00            
ATOM   4716  O   WAT   509      19.670  59.750  11.830  1.00  0.00            
ATOM   4717  H1  WAT   509      19.950  60.300  11.100  1.00  0.00            
ATOM   4718  H2  WAT   509      19.830  60.280  12.610  1.00  0.00            
ATOM   4719  O   WAT   510      67.870   6.250   8.260  1.00  0.00            
ATOM   4720  H1  WAT   510      68.320   6.780   7.590  1.00  0.00            
ATOM   4721  H2  WAT   510      68.070   5.340   8.020  1.00  0.00            
ATOM   4722  O   WAT   511      60.760  63.060   9.790  1.00  0.00            
ATOM   4723  H1  WAT   511      60.680  63.250  10.730  1.00  0.00            
ATOM   4724  H2  WAT   511      59.970  63.430   9.400  1.00  0.00            
ATOM   4725  O   WAT   512      46.830  29.190   1.890  1.00  0.00            
ATOM   4726  H1  WAT   512      45.930  29.480   2.070  1.00  0.00            
ATOM   4727  H2  WAT   512      46.740  28.270   1.620  1.00  0.00            
ATOM   4728  O   WAT   513      29.180  31.860  10.330  1.00  0.00            
ATOM   4729  H1  WAT   513      29.470  32.100  11.210  1.00  0.00            
ATOM   4730  H2  WAT   513      29.210  32.680   9.830  1.00  0.00            
ATOM   4731  O   WAT   514      11.040  49.570   0.450  1.00  0.00            
ATOM   4732  H1  WAT   514      10.840  48.910  -0.230  1.00  0.00            
ATOM   4733  H2  WAT   514      10.690  50.390   0.090  1.00  0.00            
ATOM   4734  O   WAT   515      14.690  44.380  50.940  1.00  0.00            
ATOM   4735  H1  WAT   515      14.130  44.270  51.710  1.00  0.00            
ATOM   4736  H2  WAT   515      15.510  43.950  51.180  1.00  0.00            
ATOM   4737  O   WAT   516      57.970  56.760  29.920  1.00  0.00            
ATOM   4738  H1  WAT   516      58.220  57.520  30.440  1.00  0.00            
ATOM   4739  H2  WAT   516      57.790  56.070  30.560  1.00  0.00            
ATOM   4740  O   WAT   517      17.090  14.830   3.490  1.00  0.00            
ATOM   4741  H1  WAT   517      16.670  14.620   2.650  1.00  0.00            
ATOM   4742  H2  WAT   517      16.380  15.190   4.020  1.00  0.00            
ATOM   4743  O   WAT   518      25.380  59.870  21.870  1.00  0.00            
ATOM   4744  H1  WAT   518      25.250  59.890  22.820  1.00  0.00            
ATOM   4745  H2  WAT   518      26.030  59.180  21.740  1.00  0.00            
ATOM   4746  O   WAT   519       4.370  61.320  55.030  1.00  0.00            
ATOM   4747  H1  WAT   519       4.790  60.470  54.890  1.00  0.00            
ATOM   4748  H2  WAT   519       4.280  61.690  54.160  1.00  0.00            
ATOM   4749  O   WAT   520      27.780   3.910  48.520  1.00  0.00            
ATOM   4750  H1  WAT   520      27.320   3.080  48.580  1.00  0.00            
ATOM   4751  H2  WAT   520      28.140   4.050  49.390  1.00  0.00            
ATOM   4752  O   WAT   521      55.620   4.270  54.220  1.00  0.00            
ATOM   4753  H1  WAT   521      56.320   4.730  54.690  1.00  0.00            
ATOM   4754  H2  WAT   521      55.730   4.560  53.310  1.00  0.00            
ATOM   4755  O   WAT   522      49.080  55.880  39.850  1.00  0.00            
ATOM   4756  H1  WAT   522      49.120  56.810  39.650  1.00  0.00            
ATOM   4757  H2  WAT   522      49.930  55.540  39.600  1.00  0.00            
ATOM   4758  O   WAT   523      61.140  58.860  30.600  1.00  0.00            
ATOM   4759  H1  WAT   523      60.960  58.860  29.660  1.00  0.00            
ATOM   4760  H2  WAT   523      60.270  58.840  31.010  1.00  0.00            
ATOM   4761  O   WAT   524      46.110  10.880  74.100  1.00  0.00            
ATOM   4762  H1  WAT   524      46.040  11.230  74.990  1.00  0.00            
ATOM   4763  H2  WAT   524      46.880  11.300  73.730  1.00  0.00            
ATOM   4764  O   WAT   525      41.920   5.340  77.150  1.00  0.00            
ATOM   4765  H1  WAT   525      42.400   5.210  77.960  1.00  0.00            
ATOM   4766  H2  WAT   525      41.040   5.020  77.340  1.00  0.00            
ATOM   4767  O   WAT   526      38.670  45.970   5.030  1.00  0.00            
ATOM   4768  H1  WAT   526      38.260  46.330   4.240  1.00  0.00            
ATOM   4769  H2  WAT   526      38.070  46.180   5.730  1.00  0.00            
ATOM   4770  O   WAT   527       7.460  10.060  66.140  1.00  0.00            
ATOM   4771  H1  WAT   527       7.650  10.670  65.430  1.00  0.00            
ATOM   4772  H2  WAT   527       6.790  10.500  66.660  1.00  0.00            
ATOM   4773  O   WAT   528      27.290  64.660  24.340  1.00  0.00            
ATOM   4774  H1  WAT   528      27.450  63.980  23.680  1.00  0.00            
ATOM   4775  H2  WAT   528      27.110  64.180  25.150  1.00  0.00            
ATOM   4776  O   WAT   529      55.840  44.440  44.650  1.00  0.00            
ATOM   4777  H1  WAT   529      55.060  44.930  44.910  1.00  0.00            
ATOM   4778  H2  WAT   529      55.500  43.610  44.310  1.00  0.00            
ATOM   4779  O   WAT   530      49.480  22.750  27.900  1.00  0.00            
ATOM   4780  H1  WAT   530      50.190  22.390  28.430  1.00  0.00            
ATOM   4781  H2  WAT   530      49.690  23.670  27.810  1.00  0.00            
ATOM   4782  O   WAT   531      65.770   3.140  41.340  1.00  0.00            
ATOM   4783  H1  WAT   531      66.580   3.030  40.840  1.00  0.00            
ATOM   4784  H2  WAT   531      65.710   4.080  41.490  1.00  0.00            
ATOM   4785  O   WAT   532      41.920  29.360  72.790  1.00  0.00            
ATOM   4786  H1  WAT   532      42.840  29.450  73.030  1.00  0.00            
ATOM   4787  H2  WAT   532      41.450  29.780  73.510  1.00  0.00            
ATOM   4788  O   WAT   533      19.720  35.040   0.920  1.00  0.00            
ATOM   4789  H1  WAT   533      19.440  34.280   1.420  1.00  0.00            
ATOM   4790  H2  WAT   533      20.670  35.070   1.040  1.00  0.00            
ATOM   4791  O   WAT   534       4.850  62.590  24.000  1.00  0.00            
ATOM   4792  H1  WAT   534       4.380  63.420  24.080  1.00  0.00            
ATOM   4793  H2  WAT   534       5.340  62.680  23.180  1.00  0.00            
ATOM   4794  O   WAT   535      73.010  62.240  46.720  1.00  0.00            
ATOM   4795  H1  WAT   535      72.150  62.640  46.610  1.00  0.00            
ATOM   4796  H2  WAT   535      73.040  61.550  46.060  1.00  0.00            
ATOM   4797  O   WAT   536      67.990  33.750  18.470  1.00  0.00            
ATOM   4798  H1  WAT   536      67.870  34.380  17.760  1.00  0.00            
ATOM   4799  H2  WAT   536      68.910  33.500  18.410  1.00  0.00            
ATOM   4800  O   WAT   537      53.840  49.740  41.200  1.00  0.00            
ATOM   4801  H1  WAT   537      54.410  49.070  41.570  1.00  0.00            
ATOM   4802  H2  WAT   537      54.270  50.000  40.380  1.00  0.00            
ATOM   4803  O   WAT   538      30.920  44.140  68.270  1.00  0.00            
ATOM   4804  H1  WAT   538      31.180  43.510  67.600  1.00  0.00            
ATOM   4805  H2  WAT   538      29.960  44.140  68.240  1.00  0.00            
ATOM   4806  O   WAT   539       3.890  17.870  41.020  1.00  0.00            
ATOM   4807  H1  WAT   539       3.870  18.590  41.650  1.00  0.00            
ATOM   4808  H2  WAT   539       3.060  17.410  41.140  1.00  0.00            
ATOM   4809  O   WAT   540      64.460  41.500  64.730  1.00  0.00            
ATOM   4810  H1  WAT   540      64.030  40.930  64.100  1.00  0.00            
ATOM   4811  H2  WAT   540      64.500  40.990  65.540  1.00  0.00            
ATOM   4812  O   WAT   541      28.910  14.500  15.110  1.00  0.00            
ATOM   4813  H1  WAT   541      29.520  13.830  14.820  1.00  0.00            
ATOM   4814  H2  WAT   541      28.100  14.340  14.620  1.00  0.00            
ATOM   4815  O   WAT   542      30.310  45.770  60.050  1.00  0.00            
ATOM   4816  H1  WAT   542      30.140  46.660  60.350  1.00  0.00            
ATOM   4817  H2  WAT   542      30.100  45.780  59.120  1.00  0.00            
ATOM   4818  O   WAT   543      27.750   5.940  23.670  1.00  0.00            
ATOM   4819  H1  WAT   543      28.020   5.280  24.310  1.00  0.00            
ATOM   4820  H2  WAT   543      27.880   5.520  22.820  1.00  0.00            
ATOM   4821  O   WAT   544      12.830  17.560  26.660  1.00  0.00            
ATOM   4822  H1  WAT   544      12.600  16.640  26.760  1.00  0.00            
ATOM   4823  H2  WAT   544      13.650  17.550  26.170  1.00  0.00            
ATOM   4824  O   WAT   545       9.990  52.290  53.870  1.00  0.00            
ATOM   4825  H1  WAT   545       9.830  51.410  54.230  1.00  0.00            
ATOM   4826  H2  WAT   545       9.550  52.880  54.480  1.00  0.00            
ATOM   4827  O   WAT   546      51.720  65.590  25.330  1.00  0.00            
ATOM   4828  H1  WAT   546      52.410  65.890  24.730  1.00  0.00            
ATOM   4829  H2  WAT   546      50.930  65.580  24.800  1.00  0.00            
ATOM   4830  O   WAT   547      25.680  55.910  43.400  1.00  0.00            
ATOM   4831  H1  WAT   547      25.000  56.550  43.620  1.00  0.00            
ATOM   4832  H2  WAT   547      26.030  55.640  44.250  1.00  0.00            
ATOM   4833  O   WAT   548      70.670  45.860  26.040  1.00  0.00            
ATOM   4834  H1  WAT   548      71.630  45.800  26.080  1.00  0.00            
ATOM   4835  H2  WAT   548      70.440  46.500  26.720  1.00  0.00            
ATOM   4836  O   WAT   549      70.990  59.380  48.330  1.00  0.00            
ATOM   4837  H1  WAT   549      70.720  60.080  48.930  1.00  0.00            
ATOM   4838  H2  WAT   549      70.720  58.570  48.760  1.00  0.00            
ATOM   4839  O   WAT   550      53.160  66.160  64.570  1.00  0.00            
ATOM   4840  H1  WAT   550      52.700  66.170  63.730  1.00  0.00            
ATOM   4841  H2  WAT   550      52.580  65.690  65.170  1.00  0.00            
ATOM   4842  O   WAT   551      56.360  21.000  28.810  1.00  0.00            
ATOM   4843  H1  WAT   551      56.030  21.340  29.640  1.00  0.00            
ATOM   4844  H2  WAT   551      56.250  20.060  28.870  1.00  0.00            
ATOM   4845  O   WAT   552      24.690  49.560  32.990  1.00  0.00            
ATOM   4846  H1  WAT   552      24.580  49.920  33.870  1.00  0.00            
ATOM   4847  H2  WAT   552      25.610  49.700  32.770  1.00  0.00            
ATOM   4848  O   WAT   553      45.670   5.790  73.880  1.00  0.00            
ATOM   4849  H1  WAT   553      45.670   6.740  73.770  1.00  0.00            
ATOM   4850  H2  WAT   553      45.210   5.460  73.100  1.00  0.00            
ATOM   4851  O   WAT   554       3.980  15.140  38.890  1.00  0.00            
ATOM   4852  H1  WAT   554       4.420  14.380  38.510  1.00  0.00            
ATOM   4853  H2  WAT   554       4.570  15.870  38.730  1.00  0.00            
ATOM   4854  O   WAT   555       8.920  29.370  11.940  1.00  0.00            
ATOM   4855  H1  WAT   555       8.360  29.230  11.170  1.00  0.00            
ATOM   4856  H2  WAT   555       9.310  30.230  11.800  1.00  0.00            
ATOM   4857  O   WAT   556       5.800  36.090  14.430  1.00  0.00            
ATOM   4858  H1  WAT   556       6.050  36.980  14.660  1.00  0.00            
ATOM   4859  H2  WAT   556       5.460  35.720  15.240  1.00  0.00            
ATOM   4860  O   WAT   557      69.290  23.620  12.020  1.00  0.00            
ATOM   4861  H1  WAT   557      69.760  23.160  11.320  1.00  0.00            
ATOM   4862  H2  WAT   557      69.920  24.250  12.360  1.00  0.00            
ATOM   4863  O   WAT   558      49.420  39.720  10.140  1.00  0.00            
ATOM   4864  H1  WAT   558      48.490  39.780   9.900  1.00  0.00            
ATOM   4865  H2  WAT   558      49.440  39.090  10.850  1.00  0.00            
ATOM   4866  O   WAT   559      48.090   5.020  58.170  1.00  0.00            
ATOM   4867  H1  WAT   559      48.130   4.080  57.960  1.00  0.00            
ATOM   4868  H2  WAT   559      48.980   5.340  58.010  1.00  0.00            
ATOM   4869  O   WAT   560      30.310  58.820  66.850  1.00  0.00            
ATOM   4870  H1  WAT   560      30.400  59.180  67.730  1.00  0.00            
ATOM   4871  H2  WAT   560      29.780  58.030  66.970  1.00  0.00            
ATOM   4872  O   WAT   561      60.900  25.910  24.590  1.00  0.00            
ATOM   4873  H1  WAT   561      61.180  25.020  24.790  1.00  0.00            
ATOM   4874  H2  WAT   561      60.790  25.920  23.640  1.00  0.00            
ATOM   4875  O   WAT   562      69.200  51.820  43.240  1.00  0.00            
ATOM   4876  H1  WAT   562      69.850  52.500  43.410  1.00  0.00            
ATOM   4877  H2  WAT   562      68.360  52.240  43.420  1.00  0.00            
ATOM   4878  O   WAT   563      30.300  40.610  14.750  1.00  0.00            
ATOM   4879  H1  WAT   563      30.620  39.750  14.480  1.00  0.00            
ATOM   4880  H2  WAT   563      29.700  40.430  15.470  1.00  0.00            
ATOM   4881  O   WAT   564      38.380  53.080  58.830  1.00  0.00            
ATOM   4882  H1  WAT   564      38.100  52.660  59.650  1.00  0.00            
ATOM   4883  H2  WAT   564      38.170  54.010  58.960  1.00  0.00            
ATOM   4884  O   WAT   565      50.040   5.060  13.520  1.00  0.00            
ATOM   4885  H1  WAT   565      49.940   4.170  13.170  1.00  0.00            
ATOM   4886  H2  WAT   565      50.920   5.070  13.890  1.00  0.00            
ATOM   4887  O   WAT   566      34.310   2.230  24.920  1.00  0.00            
ATOM   4888  H1  WAT   566      35.030   2.820  25.140  1.00  0.00            
ATOM   4889  H2  WAT   566      33.530   2.640  25.300  1.00  0.00            
ATOM   4890  O   WAT   567      50.570   8.330  71.370  1.00  0.00            
ATOM   4891  H1  WAT   567      51.370   8.630  71.810  1.00  0.00            
ATOM   4892  H2  WAT   567      50.110   7.830  72.040  1.00  0.00            
ATOM   4893  O   WAT   568      50.300  51.150  25.780  1.00  0.00            
ATOM   4894  H1  WAT   568      50.280  52.000  25.330  1.00  0.00            
ATOM   4895  H2  WAT   568      51.210  50.860  25.700  1.00  0.00            
ATOM   4896  O   WAT   569      12.290  57.710  51.730  1.00  0.00            
ATOM   4897  H1  WAT   569      12.690  57.700  52.600  1.00  0.00            
ATOM   4898  H2  WAT   569      11.370  57.460  51.880  1.00  0.00            
ATOM   4899  O   WAT   570      49.990   4.830  75.270  1.00  0.00            
ATOM   4900  H1  WAT   570      50.890   4.980  75.560  1.00  0.00            
ATOM   4901  H2  WAT   570      50.080   4.170  74.590  1.00  0.00            
ATOM   4902  O   WAT   571      72.070  55.430  18.440  1.00  0.00            
ATOM   4903  H1  WAT   571      72.130  56.120  17.780  1.00  0.00            
ATOM   4904  H2  WAT   571      72.970  55.130  18.560  1.00  0.00            
ATOM   4905  O   WAT   572      17.100  24.030  32.700  1.00  0.00            
ATOM   4906  H1  WAT   572      17.970  24.260  32.400  1.00  0.00            
ATOM   4907  H2  WAT   572      16.560  24.050  31.910  1.00  0.00            
ATOM   4908  O   WAT   573      35.520  58.280  52.930  1.00  0.00            
ATOM   4909  H1  WAT   573      35.750  59.210  53.010  1.00  0.00            
ATOM   4910  H2  WAT   573      36.040  57.850  53.610  1.00  0.00            
ATOM   4911  O   WAT   574      20.310  47.200  59.870  1.00  0.00            
ATOM   4912  H1  WAT   574      20.940  47.880  60.100  1.00  0.00            
ATOM   4913  H2  WAT   574      19.640  47.250  60.550  1.00  0.00            
ATOM   4914  O   WAT   575      23.790  56.920  22.300  1.00  0.00            
ATOM   4915  H1  WAT   575      23.940  56.900  21.350  1.00  0.00            
ATOM   4916  H2  WAT   575      23.500  56.030  22.510  1.00  0.00            
ATOM   4917  O   WAT   576      11.320  15.200  53.340  1.00  0.00            
ATOM   4918  H1  WAT   576      11.320  14.530  52.660  1.00  0.00            
ATOM   4919  H2  WAT   576      11.780  14.800  54.080  1.00  0.00            
ATOM   4920  O   WAT   577      36.720   5.720  45.860  1.00  0.00            
ATOM   4921  H1  WAT   577      36.180   5.120  45.350  1.00  0.00            
ATOM   4922  H2  WAT   577      36.120   6.060  46.530  1.00  0.00            
ATOM   4923  O   WAT   578       4.350   4.900  48.050  1.00  0.00            
ATOM   4924  H1  WAT   578       3.540   5.210  48.460  1.00  0.00            
ATOM   4925  H2  WAT   578       4.270   3.940  48.050  1.00  0.00            
ATOM   4926  O   WAT   579       5.470  30.790  26.620  1.00  0.00            
ATOM   4927  H1  WAT   579       5.350  30.060  26.000  1.00  0.00            
ATOM   4928  H2  WAT   579       4.990  30.520  27.400  1.00  0.00            
ATOM   4929  O   WAT   580      56.390  23.770  14.540  1.00  0.00            
ATOM   4930  H1  WAT   580      55.770  23.460  13.880  1.00  0.00            
ATOM   4931  H2  WAT   580      56.000  23.500  15.380  1.00  0.00            
ATOM   4932  O   WAT   581      14.000  26.910  41.140  1.00  0.00            
ATOM   4933  H1  WAT   581      13.820  27.230  40.250  1.00  0.00            
ATOM   4934  H2  WAT   581      13.240  27.170  41.650  1.00  0.00            
ATOM   4935  O   WAT   582       5.610  63.870  13.630  1.00  0.00            
ATOM   4936  H1  WAT   582       6.250  64.270  13.030  1.00  0.00            
ATOM   4937  H2  WAT   582       5.810  62.940  13.600  1.00  0.00            
ATOM   4938  O   WAT   583      68.850  36.870  59.810  1.00  0.00            
ATOM   4939  H1  WAT   583      68.640  37.460  59.090  1.00  0.00            
ATOM   4940  H2  WAT   583      68.710  37.390  60.600  1.00  0.00            
ATOM   4941  O   WAT   584      63.130  56.440  42.060  1.00  0.00            
ATOM   4942  H1  WAT   584      63.400  57.090  42.710  1.00  0.00            
ATOM   4943  H2  WAT   584      63.940  56.220  41.590  1.00  0.00            
ATOM   4944  O   WAT   585       5.510  32.620   0.920  1.00  0.00            
ATOM   4945  H1  WAT   585       5.200  32.970   1.760  1.00  0.00            
ATOM   4946  H2  WAT   585       5.700  33.390   0.390  1.00  0.00            
ATOM   4947  O   WAT   586      18.480   6.090   2.070  1.00  0.00            
ATOM   4948  H1  WAT   586      18.230   6.990   2.300  1.00  0.00            
ATOM   4949  H2  WAT   586      19.040   5.800   2.790  1.00  0.00            
ATOM   4950  O   WAT   587      68.180   8.280  27.060  1.00  0.00            
ATOM   4951  H1  WAT   587      67.980   8.960  27.700  1.00  0.00            
ATOM   4952  H2  WAT   587      68.550   8.760  26.310  1.00  0.00            
ATOM   4953  O   WAT   588      41.460  21.060  64.330  1.00  0.00            
ATOM   4954  H1  WAT   588      41.620  20.870  65.250  1.00  0.00            
ATOM   4955  H2  WAT   588      42.060  20.490  63.850  1.00  0.00            
ATOM   4956  O   WAT   589      40.540  61.560  45.620  1.00  0.00            
ATOM   4957  H1  WAT   589      40.970  62.390  45.390  1.00  0.00            
ATOM   4958  H2  WAT   589      40.280  61.660  46.530  1.00  0.00            
ATOM   4959  O   WAT   590      44.900  47.870  45.560  1.00  0.00            
ATOM   4960  H1  WAT   590      44.750  47.440  46.400  1.00  0.00            
ATOM   4961  H2  WAT   590      44.290  47.440  44.960  1.00  0.00            
ATOM   4962  O   WAT   591      32.230   0.210  41.960  1.00  0.00            
ATOM   4963  H1  WAT   591      32.880   0.670  42.500  1.00  0.00            
ATOM   4964  H2  WAT   591      31.840  -0.430  42.560  1.00  0.00            
ATOM   4965  O   WAT   592      16.110  17.430  56.850  1.00  0.00            
ATOM   4966  H1  WAT   592      16.210  18.030  56.110  1.00  0.00            
ATOM   4967  H2  WAT   592      15.170  17.260  56.900  1.00  0.00            
ATOM   4968  O   WAT   593      62.760  52.660  30.640  1.00  0.00            
ATOM   4969  H1  WAT   593      62.740  52.270  29.760  1.00  0.00            
ATOM   4970  H2  WAT   593      62.010  53.250  30.660  1.00  0.00            
ATOM   4971  O   WAT   594      55.430   5.670  76.290  1.00  0.00            
ATOM   4972  H1  WAT   594      56.280   5.390  76.620  1.00  0.00            
ATOM   4973  H2  WAT   594      55.030   4.870  75.930  1.00  0.00            
ATOM   4974  O   WAT   595      41.820  65.680   6.800  1.00  0.00            
ATOM   4975  H1  WAT   595      41.840  64.730   6.910  1.00  0.00            
ATOM   4976  H2  WAT   595      42.640  65.880   6.340  1.00  0.00            
ATOM   4977  O   WAT   596      65.910  13.920  25.960  1.00  0.00            
ATOM   4978  H1  WAT   596      65.110  14.440  25.930  1.00  0.00            
ATOM   4979  H2  WAT   596      66.550  14.480  26.400  1.00  0.00            
ATOM   4980  O   WAT   597      55.800  15.160  20.010  1.00  0.00            
ATOM   4981  H1  WAT   597      56.680  15.350  20.330  1.00  0.00            
ATOM   4982  H2  WAT   597      55.930  14.900  19.100  1.00  0.00            
ATOM   4983  O   WAT   598      12.200  38.060  56.670  1.00  0.00            
ATOM   4984  H1  WAT   598      12.110  38.080  55.720  1.00  0.00            
ATOM   4985  H2  WAT   598      13.140  37.920  56.820  1.00  0.00            
ATOM   4986  O   WAT   599      39.630  54.640  31.200  1.00  0.00            
ATOM   4987  H1  WAT   599      38.690  54.650  31.400  1.00  0.00            
ATOM   4988  H2  WAT   599      39.970  55.440  31.600  1.00  0.00            
ATOM   4989  O   WAT   600       8.970  15.190  19.390  1.00  0.00            
ATOM   4990  H1  WAT   600       8.960  15.990  18.850  1.00  0.00            
ATOM   4991  H2  WAT   600       8.170  14.720  19.150  1.00  0.00            
ATOM   4992  O   WAT   601      19.510   5.790  14.500  1.00  0.00            
ATOM   4993  H1  WAT   601      19.270   6.220  13.680  1.00  0.00            
ATOM   4994  H2  WAT   601      19.360   4.860  14.330  1.00  0.00            
ATOM   4995  O   WAT   602      44.990  18.690   9.010  1.00  0.00            
ATOM   4996  H1  WAT   602      44.820  19.260   8.260  1.00  0.00            
ATOM   4997  H2  WAT   602      44.900  19.260   9.770  1.00  0.00            
ATOM   4998  O   WAT   603      33.960  57.640  46.390  1.00  0.00            
ATOM   4999  H1  WAT   603      33.710  58.500  46.710  1.00  0.00            
ATOM   5000  H2  WAT   603      33.160  57.290  45.990  1.00  0.00            
ATOM   5001  O   WAT   604      67.310  22.770  29.430  1.00  0.00            
ATOM   5002  H1  WAT   604      67.280  23.500  28.820  1.00  0.00            
ATOM   5003  H2  WAT   604      67.780  22.080  28.950  1.00  0.00            
ATOM   5004  O   WAT   605      67.550  25.970  62.450  1.00  0.00            
ATOM   5005  H1  WAT   605      67.310  25.170  61.980  1.00  0.00            
ATOM   5006  H2  WAT   605      68.040  25.660  63.210  1.00  0.00            
ATOM   5007  O   WAT   606      27.810  57.540  43.620  1.00  0.00            
ATOM   5008  H1  WAT   606      28.540  57.060  43.230  1.00  0.00            
ATOM   5009  H2  WAT   606      27.060  56.940  43.520  1.00  0.00            
ATOM   5010  O   WAT   607      22.500  36.360  33.090  1.00  0.00            
ATOM   5011  H1  WAT   607      22.750  37.050  33.710  1.00  0.00            
ATOM   5012  H2  WAT   607      23.260  36.260  32.510  1.00  0.00            
ATOM   5013  O   WAT   608      41.940  16.140   0.190  1.00  0.00            
ATOM   5014  H1  WAT   608      42.860  16.300   0.000  1.00  0.00            
ATOM   5015  H2  WAT   608      41.870  15.180   0.220  1.00  0.00            
ATOM   5016  O   WAT   609      33.010  13.010  11.700  1.00  0.00            
ATOM   5017  H1  WAT   609      32.410  12.400  11.280  1.00  0.00            
ATOM   5018  H2  WAT   609      33.880  12.690  11.490  1.00  0.00            
ATOM   5019  O   WAT   610      33.660  41.680   1.960  1.00  0.00            
ATOM   5020  H1  WAT   610      32.970  41.110   2.310  1.00  0.00            
ATOM   5021  H2  WAT   610      33.690  41.460   1.030  1.00  0.00            
ATOM   5022  O   WAT   611       4.630  41.150  52.630  1.00  0.00            
ATOM   5023  H1  WAT   611       4.540  42.100  52.430  1.00  0.00            
ATOM   5024  H2  WAT   611       5.560  41.050  52.820  1.00  0.00            
ATOM   5025  O   WAT   612      30.360  40.510  74.150  1.00  0.00            
ATOM   5026  H1  WAT   612      30.530  40.910  73.300  1.00  0.00            
ATOM   5027  H2  WAT   612      29.530  40.880  74.440  1.00  0.00            
ATOM   5028  O   WAT   613      35.340  11.110  58.860  1.00  0.00            
ATOM   5029  H1  WAT   613      36.090  10.610  58.540  1.00  0.00            
ATOM   5030  H2  WAT   613      35.560  11.330  59.760  1.00  0.00            
ATOM   5031  O   WAT   614      63.200  56.440  34.420  1.00  0.00            
ATOM   5032  H1  WAT   614      62.530  57.010  34.800  1.00  0.00            
ATOM   5033  H2  WAT   614      63.160  56.610  33.480  1.00  0.00            
ATOM   5034  O   WAT   615       3.180   8.090  19.400  1.00  0.00            
ATOM   5035  H1  WAT   615       2.810   8.170  18.530  1.00  0.00            
ATOM   5036  H2  WAT   615       3.750   8.860  19.500  1.00  0.00            
ATOM   5037  O   WAT   616      28.560  46.360  18.200  1.00  0.00            
ATOM   5038  H1  WAT   616      28.980  45.550  17.880  1.00  0.00            
ATOM   5039  H2  WAT   616      28.490  46.240  19.140  1.00  0.00            
ATOM   5040  O   WAT   617      15.720  13.750  37.270  1.00  0.00            
ATOM   5041  H1  WAT   617      15.800  13.830  38.220  1.00  0.00            
ATOM   5042  H2  WAT   617      14.810  13.930  37.070  1.00  0.00            
ATOM   5043  O   WAT   618      72.930  16.780  58.310  1.00  0.00            
ATOM   5044  H1  WAT   618      72.580  17.190  59.110  1.00  0.00            
ATOM   5045  H2  WAT   618      73.880  16.840  58.400  1.00  0.00            
ATOM   5046  O   WAT   619      59.590  45.020   4.840  1.00  0.00            
ATOM   5047  H1  WAT   619      59.450  45.120   3.900  1.00  0.00            
ATOM   5048  H2  WAT   619      58.890  45.530   5.250  1.00  0.00            
ATOM   5049  O   WAT   620      16.850  27.640   0.580  1.00  0.00            
ATOM   5050  H1  WAT   620      17.730  27.390   0.870  1.00  0.00            
ATOM   5051  H2  WAT   620      16.900  28.580   0.430  1.00  0.00            
ATOM   5052  O   WAT   621      23.830  51.250  19.090  1.00  0.00            
ATOM   5053  H1  WAT   621      24.500  50.750  18.630  1.00  0.00            
ATOM   5054  H2  WAT   621      23.530  50.670  19.800  1.00  0.00            
ATOM   5055  O   WAT   622      18.440  47.740  34.710  1.00  0.00            
ATOM   5056  H1  WAT   622      17.940  47.780  35.530  1.00  0.00            
ATOM   5057  H2  WAT   622      17.790  47.910  34.030  1.00  0.00            
ATOM   5058  O   WAT   623      17.200  66.300  39.710  1.00  0.00            
ATOM   5059  H1  WAT   623      16.740  65.470  39.800  1.00  0.00            
ATOM   5060  H2  WAT   623      16.530  66.960  39.870  1.00  0.00
[truncated: 2,575,254 more chars]
