# Supplementary material for: Mechanism of Polyester Hydrolysis by Marine Bacterium PE‑H Enzyme: an Atomistic and Thermodynamic Characterization
Source: J Chem Inf Model. 2026 Feb 12;66(4):2284–98. doi: 10.1021/acs.jcim.5c02314 (PMC12933714; doi:10.1021/acs.jcim.5c02314)
Supplement: Supplementary file 2 [file ci5c02314_si_002.zip › Cp2k-qmmm-md_inputs/4-SMD-EE-GPW-1.restart]

 # Version information for this restart file 
 # current date 2023-07-22 07:51:59.622
 # current working dir /home/samah.nassir/Project/QMMM/4_smd-nvt-ee-gpw/4_smd-R3
 # Program compiled at                              Fri Sep 23 18:13:57 +01 2022
 # Program compiled on                               slurm-compute-h23a8-u4-svn1
 # Program compiled for                                        Linux-x86-64-foss
 # Source code revision number                                       git:310b7ab
 &GLOBAL
   PRINT_LEVEL  LOW
   PROJECT_NAME 4-SMD-EE-GPW
   RUN_TYPE  MD
   ECHO_INPUT  T
   SAVE_MEM  T
 &END GLOBAL
 &MOTION
   &MD
     ENSEMBLE  NVT
     STEPS  3000
     MAX_STEPS  3000
     TIMESTEP     9.9999999999999989E-01
     STEP_START_VAL  2500
     TIME_START_VAL     2.4999999999998990E+03
     ECONS_START_VAL    -8.2149744565909339E+02
     TEMPERATURE     3.0314999999999998E+02
     &THERMOSTAT
       TYPE  CSVR
       &DEFINE_REGION
         MM_SUBSYS  ATOMIC
         QM_SUBSYS  ATOMIC
       &END DEFINE_REGION
       &CSVR
         TIMECON     9.9999999999999986E+01
         &THERMOSTAT_ENERGY
              -6.3177706071853379E-01
         &END THERMOSTAT_ENERGY
         &RNG_INIT
Wiener process for Thermostat # 1        1 F T F  -4.2230733903933776E-01         819757366.0          42704871.0        2227957755.0        2652291221.0        3122504891.0        2658134288.0             12345.0             12345.0             12345.0             12345.0             12345.0             12345.0             12345.0             12345.0             12345.0             12345.0             12345.0             12345.0
         &END RNG_INIT
       &END CSVR
     &END THERMOSTAT
     &AVERAGES  T
       &RESTART_AVERAGES
         ITIMES_START  1
         AVECPU     2.2546285367715345E+01
         AVEHUGONIOT     0.0000000000000000E+00
         AVETEMP_BARO     0.0000000000000000E+00
         AVEPOT    -8.7521998030174359E+02
         AVEKIN     5.4184379016890809E+01
         AVETEMP     3.0291053820712256E+02
         AVEKIN_QM     2.6098857824356736E-01
         AVETEMP_QM     3.6385684945497650E+02
         AVEVOL     2.5475900746887350E+06
         AVECELL_A     1.3904037967932697E+02
         AVECELL_B     1.2564222139716733E+02
         AVECELL_C     1.4583205540091765E+02
         AVEALPHA     9.0000000000000000E+01
         AVEBETA     9.0000000000000000E+01
         AVEGAMMA     9.0000000000000000E+01
         AVE_ECONS     8.6353055486984942E-01
         AVE_PRESS    -1.2162893688022868E+03
         AVE_PXX    -1.2027190281582014E+03
       &END RESTART_AVERAGES
     &END AVERAGES
   &END MD
   &FREE_ENERGY
     METHOD  METADYN
     &METADYN
       MIN_DISP    -1.0000000000000000E+00
       OLD_HILL_NUMBER  0
       OLD_HILL_STEP  0
       DO_HILLS  F
       STEP_START_VAL  2500
       NHILLS_START_VAL  0
       &METAVAR
         SCALE     5.0000000000000000E-01
         COLVAR  1
       &END METAVAR
       &PRINT
         &COLVAR  SILENT
           COMMON_ITERATION_LEVELS  3
           &EACH
             MD  5
           &END EACH
         &END COLVAR
       &END PRINT
     &END METADYN
   &END FREE_ENERGY
   &CONSTRAINT
     &COLLECTIVE
       COLVAR  1
       INTERMOLECULAR  T
       TARGET    -2.8345891993285450E+00
       TARGET_GROWTH    -5.4852347090682953E-05
       TARGET_LIMIT    -3.9684248790598504E+00
       &RESTRAINT
         K     2.2312692640726463E-02
       &END RESTRAINT
     &END COLLECTIVE
     &LAGRANGE_MULTIPLIERS  SILENT
       COMMON_ITERATION_LEVELS  3
       &EACH
         MD  5
       &END EACH
     &END LAGRANGE_MULTIPLIERS
   &END CONSTRAINT
   &PRINT
     &TRAJECTORY  SILENT
       ADD_LAST  NUMERIC
       FORMAT  DCD
       &EACH
         MD  5
       &END EACH
     &END TRAJECTORY
     &RESTART  SILENT
       ADD_LAST  NUMERIC
       SPLIT_RESTART_FILE  T
       &EACH
         MD  100
       &END EACH
     &END RESTART
     &RESTART_HISTORY  SILENT
       ADD_LAST  NUMERIC
       &EACH
         MD  500
       &END EACH
     &END RESTART_HISTORY
   &END PRINT
 &END MOTION
 &FORCE_EVAL
   METHOD  QMMM
   STRESS_TENSOR  ANALYTICAL
   &DFT
     BASIS_SET_FILE_NAME BASIS_SET
     POTENTIAL_FILE_NAME GTH_POTENTIALS
     WFN_RESTART_FILE_NAME NVT-EE-3-RESTART.wfn
     MULTIPLICITY  1
     CHARGE  -2
     &SCF
       MAX_SCF  30
       EPS_SCF     9.9999999999999995E-07
       SCF_GUESS  RESTART
       &OT  T
         MINIMIZER  DIIS
         SAFE_DIIS  T
         PRECONDITIONER  FULL_SINGLE_INVERSE
       &END OT
       &OUTER_SCF  T
         EPS_SCF     9.9999999999999995E-07
         MAX_SCF  10
       &END OUTER_SCF
     &END SCF
     &QS
       METHOD  GPW
     &END QS
     &MGRID
       CUTOFF     3.0000000000000000E+02
       COMMENSURATE  T
     &END MGRID
     &XC
       DENSITY_CUTOFF     1.0000000000000000E-10
       GRADIENT_CUTOFF     1.0000000000000000E-10
       TAU_CUTOFF     1.0000000000000000E-10
       &XC_FUNCTIONAL  NO_SHORTCUT
         &PBE  T
         &END PBE
       &END XC_FUNCTIONAL
     &END XC
     &REAL_TIME_PROPAGATION
       INITIAL_WFN  SCF_WFN
     &END REAL_TIME_PROPAGATION
   &END DFT
   &MM
     &FORCEFIELD
       PARMTYPE  AMBER
       PARM_FILE_NAME 019_cluster1_ee.prmtop
       VDW_SCALE14     5.0000000000000000E-01
       EI_SCALE14     8.3330000000000004E-01
       IGNORE_MISSING_CRITICAL_PARAMS  T
       &SPLINE
         RCUT_NB     1.0000000000000002E+01
         EMAX_SPLINE     1.0000000000000000E+08
       &END SPLINE
     &END FORCEFIELD
     &POISSON
       &EWALD
         EWALD_TYPE  SPME
         ALPHA     4.0000000000000008E-01
         GMAX  80
       &END EWALD
     &END POISSON
   &END MM
   &QMMM
     E_COUPL  GAUSS
     USE_GEEP_LIB  6
     INITIAL_TRANSLATION_VECTOR     7.7925461836850886E+01   -1.0051564838408083E+01    8.0919237083993494E+01
     &QM_KIND H
       MM_INDEX  822 823 827 829 831 832 835 837 839 \
        841 843 847 1946 1948 1949 1951 1955 1957 1959 \
        1960 1962 1963 1966..1968 2613 2614 2637 2639 2641 2643..2645 \
        2647 2648 2650..2652 2656 2658 2660..2662 3081 3082 3085 3087 \
        3090 3953 3954 3966..3969 3971 3972 3978 3980 3988..3992 3994 \
        3996
     &END QM_KIND
     &QM_KIND C
       MM_INDEX  821 824 828 830 833 834 836 838 840 \
        842 844 1945 1947 1952 1956 1958 1961 1965 2612 \
        2615 2634 2638 2640 2642 2646 2649 2653 2657 2659 \
        3080 3083 3086 3089 3951 3952 3956..3961 3964 3965 3974 \
        3976 3977 3979 3981 3982 3985 3986 3993 3995
     &END QM_KIND
     &QM_KIND N
       MM_INDEX  826 846 1954 2636 2655 3084 3088
     &END QM_KIND
     &QM_KIND O
       MM_INDEX  825 845 1950 1953 2616 2617 2635 2654 3955 \
        3962 3963 3970 3973 3975 3983 3984 3987
     &END QM_KIND
     &QM_KIND S
       MM_INDEX  1964
     &END QM_KIND
     &CELL
       ABC     2.5411661148071289E+01    2.2788724899291992E+01    2.5442626953125004E+01
       ALPHA_BETA_GAMMA     9.0000000000000000E+01    9.0000000000000000E+01    9.0000000000000000E+01
     &END CELL
     &LINK
       QM_INDEX  821
       MM_INDEX  819
       LINK_TYPE  IMOMM
       ALPHA_IMOMM     1.3500000000000001E+00
       QMMM_SCALE_FACTOR     5.0000000000000000E-01
     &END LINK
     &LINK
       QM_INDEX  846
       MM_INDEX  848
       LINK_TYPE  IMOMM
       ALPHA_IMOMM     1.3500000000000001E+00
       QMMM_SCALE_FACTOR     5.0000000000000000E-01
     &END LINK
     &LINK
       QM_INDEX  1945
       MM_INDEX  1943
       LINK_TYPE  IMOMM
       ALPHA_IMOMM     1.3500000000000001E+00
       QMMM_SCALE_FACTOR     5.0000000000000000E-01
     &END LINK
     &LINK
       QM_INDEX  1956
       MM_INDEX  1969
       LINK_TYPE  IMOMM
       ALPHA_IMOMM     1.3799999999999999E+00
       QMMM_SCALE_FACTOR     5.0000000000000000E-01
     &END LINK
     &LINK
       QM_INDEX  2612
       MM_INDEX  2610
       LINK_TYPE  IMOMM
       ALPHA_IMOMM     1.3899999999999999E+00
       QMMM_SCALE_FACTOR     5.0000000000000000E-01
     &END LINK
     &LINK
       QM_INDEX  2634
       MM_INDEX  2622
       LINK_TYPE  IMOMM
       ALPHA_IMOMM     1.3799999999999999E+00
       QMMM_SCALE_FACTOR     5.0000000000000000E-01
     &END LINK
     &LINK
       QM_INDEX  2657
       MM_INDEX  2663
       LINK_TYPE  IMOMM
       ALPHA_IMOMM     1.3799999999999999E+00
       QMMM_SCALE_FACTOR     5.0000000000000000E-01
     &END LINK
     &LINK
       QM_INDEX  3080
       MM_INDEX  3078
       LINK_TYPE  IMOMM
       ALPHA_IMOMM     1.4099999999999999E+00
       QMMM_SCALE_FACTOR     5.0000000000000000E-01
     &END LINK
   &END QMMM
   &SUBSYS
     &CELL
       A     7.3576999999999998E+01    0.0000000000000000E+00    0.0000000000000000E+00
       B     0.0000000000000000E+00    6.6486999999999995E+01    0.0000000000000000E+00
       C     0.0000000000000000E+00    0.0000000000000000E+00    7.7171000000000006E+01
       MULTIPLE_UNIT_CELL  1 1 1
     &END CELL
     &KIND NA+
       ELEMENT Na
     &END KIND
     &KIND C
       BASIS_SET DZVP-GTH-PBE
       POTENTIAL GTH-PBE-q4
       &POTENTIAL
 2 2
  0.3384712400000000E+00 2 -0.8803673979999999E+01  0.1339210850000000E+01
 2
  0.3025757500000000E+00 1  0.9622486650000001E+01
  0.2915069400000000E+00 0
         # Potential name:  GTH-PBE-Q4  for symbol:  C
         # Potential read from the potential filename: GTH_POTENTIALS
       &END POTENTIAL
     &END KIND
     &KIND N
       BASIS_SET DZVP-GTH-PBE
       POTENTIAL GTH-PBE-q5
       &POTENTIAL
 2 3
  0.2837905100000000E+00 2 -0.1241522559000000E+02  0.1868095920000000E+01
 2
  0.2554050000000000E+00 1  0.1363026257000000E+02
  0.2454945300000000E+00 0
         # Potential name:  GTH-PBE-Q5  for symbol:  N
         # Potential read from the potential filename: GTH_POTENTIALS
       &END POTENTIAL
     &END KIND
     &KIND O
       BASIS_SET DZVP-GTH-PBE
       POTENTIAL GTH-PBE-q6
       &POTENTIAL
 2 4
  0.2445543000000000E+00 2 -0.1666721480000000E+02  0.2487311320000000E+01
 2
  0.2209559200000000E+00 1  0.1833745811000000E+02
  0.2113324700000000E+00 0
         # Potential name:  GTH-PBE-Q6  for symbol:  O
         # Potential read from the potential filename: GTH_POTENTIALS
       &END POTENTIAL
     &END KIND
     &KIND S
       BASIS_SET DZVP-GTH-PBE
       POTENTIAL GTH-PBE-q6
       &POTENTIAL
 2 4
  0.4200000000000000E+00 1 -0.5986260380000000E+01
 2
  0.3648203500000000E+00 2  0.1314354448000000E+02 -0.4241830450000000E+01
  0.5476179570000000E+01
  0.4094804800000000E+00 1  0.3700890570000000E+01
         # Potential name:  GTH-PBE-Q6  for symbol:  S
         # Potential read from the potential filename: GTH_POTENTIALS
       &END POTENTIAL
     &END KIND
     &KIND H
       BASIS_SET DZVP-GTH-PBE
       POTENTIAL GTH-PBE-q1
       &POTENTIAL
 1
  0.2000000000000000E+00 2 -0.4178900440000000E+01  0.7244633100000000E+00
 0
         # Potential name:  GTH-PBE-Q1  for symbol:  H
         # Potential read from the potential filename: GTH_POTENTIALS
       &END POTENTIAL
     &END KIND
     &TOPOLOGY
       NUMBER_OF_ATOMS  37658
       CONN_FILE_NAME 019_cluster1_ee.prmtop
       CONN_FILE_FORMAT  AMBER
       MULTIPLE_UNIT_CELL  1 1 1
     &END TOPOLOGY
     &COLVAR
       &DISTANCE_FUNCTION
         ATOMS  1950 3974 3974 3973
         COEFFICIENT    -1.0000000000000000E+00
       &END DISTANCE_FUNCTION
     &END COLVAR
   &END SUBSYS
 &END FORCE_EVAL
 &EXT_RESTART
   RESTART_FILE_NAME 
   BINARY_RESTART_FILE_NAME NVT-EE-3-1.restart.bin
   RESTART_COUNTERS  F
   RESTART_POS  T
   RESTART_VEL  T
   RESTART_RANDOMG  T
   RESTART_SHELL_POS  T
   RESTART_CORE_POS  T
   RESTART_OPTIMIZE_INPUT_VARIABLES  T
   RESTART_SHELL_VELOCITY  T
   RESTART_CORE_VELOCITY  T
   RESTART_BAROSTAT  T
   RESTART_BAROSTAT_THERMOSTAT  T
   RESTART_SHELL_THERMOSTAT  T
   RESTART_THERMOSTAT  F
   RESTART_CELL  T
   RESTART_METADYNAMICS  T
   RESTART_WALKERS  T
   RESTART_BAND  T
   RESTART_QMMM  T
   RESTART_CONSTRAINT  F
   RESTART_BSSE  T
   RESTART_DIMER  T
   RESTART_AVERAGES  T
   RESTART_RTP  T
   RESTART_PINT_POS  T
   RESTART_PINT_VEL  T
   RESTART_PINT_NOSE  T
   RESTART_PINT_GLE  T
   RESTART_HELIUM_POS  T
   RESTART_HELIUM_PERMUTATION  T
   RESTART_HELIUM_FORCE  T
   RESTART_HELIUM_RNG  T
 &END EXT_RESTART
