# Supplementary material for: Mechanism of Polyester Hydrolysis by Marine Bacterium PE‑H Enzyme: an Atomistic and Thermodynamic Characterization
Source: J Chem Inf Model. 2026 Feb 12;66(4):2284–98. doi: 10.1021/acs.jcim.5c02314 (PMC12933714; doi:10.1021/acs.jcim.5c02314)
Supplement: Supplementary file 2 [file ci5c02314_si_002.zip › Cp2k-qmmm-md_inputs/us_cp2k-prep.py]

#!/usr/bin/env python

import os.path as path
import sys
from random import randint
import numpy as np
import pandas as pd

#define initial and final values for CV, cv_i an cv_f, and spacing between consecutive CV, d_cv
#define a force constant for the harmonic potential to be used in each window, in kcal/mol/ang^2
cv_i, cv_f, d_cv = -1.8, 2.1, 0.1
K = 100.0

#use external file with .metadynLog extension from steered MD, or any file with columns in the format ['Time', 'CV1', 'CV2', 'CV3', 'CV4', ..]
basename = path.basename(sys.argv[1]).rsplit('-',1)[0]
dat = pd.read_csv(sys.argv[1], delim_whitespace=True, comment='#', index_col=False, names=['Time', 'CV1', 'CV2', 'CV3', 'CV4'])
#use external variable to define the name of the column corresponding to the CV, eg. 'CV1', 'CV2', 'CV3', 'CV4', ..
CVid = sys.argv[2]
for col in dat.columns[1:]:
    dat[col] = dat[col]*0.529     #bohr to angstrom

#write meta file required for subsequential WHAM analysis and cpptraj input to get initial coordinates from steered MD trajectory
meta_file = open('us_meta.dat', 'w')
dcd_file = open('trajout_dcd.in', 'w')
#xyz_file = open('trajout_xyz.in', 'w')
#xyz_file.write("nline=(`grep -nE ' i =\s*\S+,' $1 | cut -d':' -f1`)\n\n")
n_us = 0
cv_array = np.arange(cv_i, cv_f, d_cv)

#write include file .inc with umbrella integration specifications, https://manual.cp2k.org/trunk/CP2K_INPUT/MOTION/FREE_ENERGY/UMBRELLA_INTEGRATION.html
fe_file = open('motion_freeenergy.cp2k.inc', 'w')
fe_file.write(\
"! CP2K > MOTION > FREE_ENERGY > UMBRELLA_INTEGRATION\n"
"METHOD UI\n"
"&UMBRELLA_INTEGRATION\n"
"  &UVAR\n"
"    COLVAR {0}\n"
"  &END UVAR\n"
"&END UMBRELLA_INTEGRATION\n".format(CVid[2:]))
fe_file.close()

#find the frame_idx with the closest CV value to the reference CV
for cv_i in cv_array:
    frame_id = np.abs(dat[CVid] - cv_i).idxmin()
    frame_dat = dat.loc[frame_id]
    cv, target = frame_dat[CVid], cv_i
    #add system info to meta file and idx info to the cpptraj input
    meta_file.write("pmd.{0}.dat {1:.2f} {2}\n".format(n_us, target, 2*K))
    dcd_file.write("trajout frame_{0}.rst7 rst7 onlyframes {1}\n".format(n_us, frame_id+1))
    #xyz_file.write("sed -n \"$((${{nline[{0}]}}-1)),$((${{nline[{1}]}}-2))p\" $1 > frame_{2}.xyz\n".format(frame_id+1, frame_id+2, n_us))
    #write CP2K input file to the umbrella simulation
    input_file = open('US{1}-{0}.restart'.format(n_us, CVid), 'w')
    input_file.write(\
"@SET US_IDX {0}\n"
"&GLOBAL\n"
"  ECHO_INPUT\n"
"  PRINT_LEVEL LOW\n"
"  PROJECT US{1}-{0}\n"
"  OUTPUT_FILE_NAME US{1}-{0}\n"
"  RUN_TYPE MD\n"
"  SAVE_MEM TRUE\n"
"&END GLOBAL\n\n"
"@INCLUDE forceeval.cp2k.inc\n\n"
"@INCLUDE motion.cp2k.inc\n\n"
"&EXT_RESTART\n"
"  RESTART_FILE_NAME {2}-1.restart\n"
"  RESTART_CELL .TRUE.\n"
"  RESTART_CONSTRAINT .FALSE.\n"
"  RESTART_POS .FALSE.\n"
"  RESTART_METADYNAMICS .FALSE.\n"
"  RESTART_QMMM .FALSE.\n"
"  RESTART_THERMOSTAT .FALSE.\n"
"  RESTART_COUNTERS .FALSE.\n"
"&END EXT_RESTART\n\n".format(n_us, CVid, basename))
    input_file.close()
    #write include file .inc with constraint specifications, https://manual.cp2k.org/trunk/CP2K_INPUT/MOTION/CONSTRAINT.html
    cnstr_file = open('motion_constraint.{0}.cp2k.inc'.format(n_us), 'w')
    cnstr_file.write(\
"! CP2K > MOTION > CONSTRAINT > COLLECTIVE\n"
"&COLLECTIVE\n"
"  COLVAR {0}\n"
"  INTERMOLECULAR TRUE\n"
"  TARGET [angstrom] {1}\n"
"  TARGET_GROWTH [angstrom*fs^-1] 0.0\n"
"  TARGET_LIMIT [angstrom] {1}\n"
"  &RESTRAINT\n"
"    K [angstrom^-2*kcalmol] {2}\n" 
"  &END RESTRAINT\n"
"&END COLLECTIVE\n".format(CVid[2:], target, K))
    cnstr_file.close()
    print(" {0:3} {1:5.2f} {2:5.2f}".format(frame_id, cv, K))
    n_us += 1
#write guess line for WHAM analysis as comment in the meta file
meta_file.write("#wham {0:.2f} {1:.2f} {2} 0.0001 300.0 0 us_meta.dat us_pmf.agr 100 {3}\n".format( cv_array[0], cv_array[-1], len(cv_array), randint(1,len(cv_array)) ))
meta_file.close()
dcd_file.close()
#xyz_file.close()

print("wham {0:.2f} {1:.2f} {2} 0.0001 300.0 0 us_meta.dat us_pmf.agr 100 {3}".format(cv_array[0], cv_array[-1], len(cv_array), randint(1,len(cv_array))))
