# Supplementary material for: Mechanism of Polyester Hydrolysis by Marine Bacterium PE‑H Enzyme: an Atomistic and Thermodynamic Characterization
Source: J Chem Inf Model. 2026 Feb 12;66(4):2284–98. doi: 10.1021/acs.jcim.5c02314 (PMC12933714; doi:10.1021/acs.jcim.5c02314)
Supplement: Supplementary file 2 [file ci5c02314_si_002.zip › Cp2k-qmmm-md_inputs/frame_1.rst7]

Cpptraj Generated Restart                                                       
37658
  27.5069122  46.0642090  10.3105316  26.5777473  45.5819130  10.2751474
  27.4888897  46.6326752  11.0926886  28.2545815  45.4104767  10.5086708
  27.8391800  46.9326172   9.1610498  28.6401577  47.5761108   9.4130430
  28.1304817  46.2179298   7.7942348  29.0860157  45.7342186   7.6558847
  27.2892666  45.4952850   7.5973673  28.0871220  47.0223618   6.6481323
  28.8979568  47.5646477   6.5121126  26.6786747  47.8888130   9.0045729
  25.5017643  47.5015488   8.7661009  27.0755253  49.1123962   8.9176950
  28.0420132  49.3112221   9.1170063  26.2500229  50.2434921   8.5999098
  25.3415108  50.2213554   9.2026234  27.0507851  51.4951439   8.9315405
  26.9986210  51.6813316   9.9942675  28.1324196  51.5019035   8.6300278
  26.6854801  52.3883018   8.4355431  25.7516212  50.4419632   7.1456981
  25.0862827  51.4348831   6.8120866  26.1509018  49.5241585   6.2620993
  26.5683746  48.6389885   6.6111546  25.6597652  49.4722862   4.9228697
  25.8477974  50.5075455   4.5316558  26.3675919  48.3644524   4.0963264
  27.4307556  48.6019974   4.2080140  26.1353264  47.4593582   4.6036367
  26.0426903  48.3021317   2.6290200  26.2043056  49.3517532   1.7535990
  26.5769844  50.3515282   2.1067412  25.6949959  49.2293816   0.4643534
  25.7453041  50.1005592  -0.2037234  24.9772453  48.0223351   0.0170514
  24.6517410  47.8566818  -1.2613914  24.7857990  48.7321281  -1.6910233
  24.9409065  46.9128075   0.8737115  24.5167332  46.0093918   0.5783111
  25.3534164  47.1567535   2.2092030  25.1762619  46.4210587   2.8837171
  24.0688286  49.2154541   4.9344544  23.6351299  48.5142784   5.8056736
  23.3963242  49.6937218   3.9006488  23.9042664  50.2120132   3.2017879
  21.9774303  49.3466148   3.6776152  21.6488514  48.3605003   4.2075906
  21.0827827  50.3939896   4.3334026  21.1635132  51.3224373   3.7940938
  20.0915661  49.9463654   4.3592649  21.3457069  50.8366432   5.8127337
  21.2221565  49.9624329   6.4256582  22.3344955  51.2072830   6.0063353
  20.3549366  51.9098740   6.3287830  19.4380627  52.3259659   5.6676531
  20.5232048  52.2376251   7.6236038  19.7421455  52.6041985   8.0572710
  21.2379150  51.6873436   8.0959520  21.6553669  49.1462517   2.2281532
  21.5949821  50.0820923   1.4509724  21.1658630  47.9452095   1.8341829
  21.2229977  47.2559738   2.5394623  20.2316704  47.5718651   0.7411945
  20.0919094  48.4950371   0.1794241  20.8739395  46.5258102  -0.2120778
  20.2390614  46.4336510  -1.0676984  21.8655071  46.8825035  -0.4573804
  20.8902321  45.0488129   0.3221933  21.6341381  45.1007195   1.1932671
  19.9196014  44.7338600   0.7031556  21.3354263  44.0140381  -0.7325543
  20.6984196  43.9478874  -1.6373050  22.1945400  44.3474274  -1.1896003
  21.5880184  42.7023239  -0.1531943  21.9898968  42.6866035   0.8078695
  21.3566322  41.5180016  -0.5795996  21.5481606  40.4345474   0.0826607
  22.0500221  40.3617783   0.9786720  21.0771389  39.6334229  -0.3158102
  20.6653271  41.2875175  -1.7319610  20.0553322  42.0253983  -2.1748099
  20.4621105  40.3436966  -1.9576474  18.8678589  47.1087227   1.2501038
  18.8204823  46.3688431   2.2973001  17.7877407  47.3932762   0.5430613
  17.9101105  47.9414711  -0.2958671  16.4528065  46.9194450   0.8816274
  15.9581995  46.9666023  -0.0617983  16.4440002  45.8542023   1.2025214
  15.7053528  47.8171616   1.9121248  16.3416157  48.6401634   2.5819111
  14.3520889  47.6608391   2.0531058  13.5109806  46.8370399   1.2352463
  13.5299778  45.7778053   1.5868659  13.7956886  46.8716774   0.1456259
  12.1984282  47.4913597   1.3402374  11.4814568  46.6825676   1.1188902
  12.0382986  48.3423195   0.6154917  12.1279821  47.9169235   2.8215823
  12.0268831  47.0067596   3.5243773  11.3489628  48.6727142   3.0857720
  13.5132427  48.4757538   2.9339852  13.4573679  49.5335121   2.5459819
  13.8958426  48.3722115   4.4259295  14.4677410  47.3795547   4.8031259
  13.4822388  49.3060684   5.2951546  12.8615170  50.0671310   4.9684830
  13.8186350  49.1283188   6.7221942  14.8658628  48.7719078   6.7888451
  13.5597286  50.4450912   7.5044570  12.6301107  50.9295425   7.1467361
  13.4797173  50.1584702   8.5564795  14.6669273  51.4388428   7.3726888
  14.4514208  52.5828629   7.8867407  15.7691736  51.1599579   6.8895974
  12.9117393  48.0309677   7.3531280  11.7435589  47.8731918   6.9101963
  13.4624214  47.3264275   8.3303547  14.7154646  47.6098175   8.9988708
  14.6912165  48.7156487   9.1651249  15.5249434  47.3316116   8.3646555
  14.6589746  46.8551445  10.3312502  14.2285357  47.4495964  11.0856218
  15.5957556  46.4347076  10.6870441  13.7816296  45.6564369   9.9378490
  13.2657156  45.3063965  10.8655739  14.4226398  44.8660278   9.5916224
  12.8058691  46.2152176   8.8563681  12.6407328  45.4591217   8.0893316
  11.4268560  46.4305191   9.4864302  11.2949858  47.3617477  10.2402077
  10.3986320  45.5831528   9.1984291  10.5372877  44.9152794   8.4492311
   8.9438534  45.6910057   9.6553240   8.8505878  46.1268082  10.6322012
   8.1900644  46.6882133   8.8054409   8.3848915  47.7008667   9.2447586
   8.6995144  46.8327255   7.8240271   6.7407870  46.5240059   8.7340698
   6.2745214  47.3759079   9.0123663   8.1442442  44.3549881   9.6208172
   8.3370762  43.5562096   8.7257814   7.1718097  44.1802902  10.5005054
   6.7749071  45.0435333  10.8996820   6.4145789  42.9258232  10.5090618
   7.1093636  42.0913811  10.4025564   5.6680532  42.8689804  11.8655272
   5.4912324  43.8288651  12.2772455   4.3397274  42.2522469  11.8940487
   3.7279668  42.8247070  11.1703348   4.3215251  41.2215042  11.6487646
   3.9404383  42.3053322  12.9037085   6.5676661  42.0771027  12.9017973
   7.4127774  42.6934547  13.1720562   5.9247694  41.6666222  13.6927605
   6.9049244  41.2291641  12.2476006   5.5141277  42.7324791   9.2396288
   5.3066230  41.6316681   8.6943111   5.0837045  43.8702431   8.6384773
   5.0235100  44.7213173   9.1351595   4.2824740  43.8927689   7.3595529
   3.4610217  43.1569061   7.4422727   3.6481421  45.2429123   6.9777541
   4.4280224  45.9551125   6.7802653   3.1799626  45.0480194   6.0229979
   2.7096610  45.5703583   7.9833889   1.8650353  45.2280579   7.7208638
   5.2776370  43.5364227   6.2235923   4.8746357  42.7419319   5.3414474
   6.5555449  43.8831749   6.3511686   6.9017973  44.5110779   7.0578270
   7.5708113  43.5526466   5.3573923   7.0468092  43.4663658   4.4188395
   8.6853743  44.5448837   5.3627853   8.2100191  45.4729118   5.0581012
   9.1064415  44.5137939   6.3682137   9.7425785  44.3003044   4.3031631
  11.0438404  44.0532150   4.7700243  11.3123722  43.7848511   5.7666583
  12.1407261  43.8631859   3.8848898  13.0632572  43.5705566   4.3117352
  11.8875809  43.8531723   2.5209126  12.6898193  43.5174179   1.8719805
  10.5771656  44.0178070   2.0167000  10.4194202  43.9398689   0.9456387
   9.5098495  44.2789307   2.8802509   8.5336056  44.4311104   2.4003947
   8.2797022  42.1153297   5.3779659   8.6512709  41.6293869   4.3785725
   8.4143543  41.5746117   6.6484680   7.8841457  42.0220795   7.4188528
   9.2476549  40.3141937   6.9100084   9.8797045  40.1514664   6.1065655
   9.9798088  40.6739006   8.2390184   9.2884884  41.1435432   9.0187759
  10.5034676  39.7071381   8.5685434  11.0278463  41.7354355   8.0338116
  10.5336685  42.6623650   7.6754007  11.5942545  42.1206245   9.4612417
  12.3038445  42.9729958   9.4233818  10.7669230  42.6023521  10.0526476
  12.1168041  41.4142647   9.9796448  12.2214708  41.4717789   7.1306305
  12.9851189  42.3412170   7.1022067  12.7544947  40.5301361   7.3568120
  11.9489594  41.2750778   6.0855336   8.4135799  39.0751801   7.0042596
   9.0446825  38.0061684   7.0506525   7.0660152  39.0893097   7.0881147
   6.5252099  39.9698524   7.1923647   6.1338267  37.8762283   7.0917177
   6.6831822  36.9391518   7.3890681   4.9300542  38.1534386   8.0129108
   4.4544325  39.0472450   7.6574163   4.2505617  37.3367157   7.8242769
   5.3563991  38.3509712   9.5331059   5.8876462  37.4548950   9.8317280
   5.9844036  39.2468681   9.6672754   4.1181302  38.5451317  10.5220795
   4.2512021  38.0949364  11.6661158   2.9857800  38.9249153  10.1104040
   5.4890862  37.6466522   5.7159166   4.7806115  36.6775055   5.4672322
   5.8308625  38.5909081   4.8071542   6.3599062  39.4045219   5.2219195
   5.3295407  38.6255264   3.4120610   4.2966309  38.5281715   3.4502325
   5.7791929  39.8916969   2.7329428   6.8624763  39.9171791   2.6381717
   5.4618945  39.8941193   1.6626247   5.5333366  40.7334709   3.3433046
   5.8549953  37.3507805   2.6069784   7.0665140  37.1048508   2.4178712
   4.8578591  36.6513519   2.1130810   3.9589806  36.7854233   2.6356587
   4.8899775  35.6891975   1.0579044   5.7025924  34.9689484   1.3052684
   3.5704794  34.9122581   1.0686584   2.9072082  35.7526855   1.2680044
   3.4079039  34.3987541   0.0958561   3.5307384  33.9631119   2.2030554
   2.5658143  33.1693573   2.2641041   4.4738274  33.7347069   3.0186989
   5.2387414  36.1012421  -0.3518666   5.6716447  35.1973610  -1.1051924
   5.1087809  37.4018593  -0.6557034   4.6738124  38.0990868  -0.0433905
   5.6799898  37.8945694  -1.8919823   5.8711200  37.0813599  -2.5639684
   4.6548843  38.9010620  -2.5040987   4.8844538  38.9943886  -3.5842435
   3.6900852  38.3399582  -2.6664414   4.4956512  40.2662773  -1.8609253
   4.1953025  40.0593719  -0.8224772   5.4704051  40.7800980  -1.9543266
   3.4687455  41.1558189  -2.5487981   3.6789734  41.2958069  -3.6500952
   2.5210152  40.6653824  -2.3496697   3.3570127  42.4835892  -1.9788369
   4.2338905  42.8960419  -1.7210295   2.2615590  43.2584496  -1.7872040
   1.0964539  42.9867744  -2.2955122   1.0211678  42.1908913  -2.9565966
   0.3189870  43.5431252  -2.1033776   2.3763011  44.3785515  -1.2160764
   3.2440770  44.7634964  -0.9982100   1.4665109  44.8085518  -1.0146174
   7.0591397  38.4978447  -1.8031973   7.6191025  38.8139114  -2.7891693
   7.6535106  38.6152992  -0.6663417   7.0920515  38.2819176   0.0665328
   8.9544764  39.1410446  -0.4093821   9.2168121  39.0325241   0.6485556
   9.6550608  38.6648026  -1.0918741   9.2092104  40.6473083  -0.7495277
   8.2425556  41.4560356  -0.7383093  10.4718790  40.9976387  -1.0805176
  11.1091261  40.2604942  -1.1778328  10.8263865  42.2429199  -1.8236057
  10.2175713  43.0816727  -1.4443572  12.2697058  42.5043488  -1.3668001
  12.3198318  42.4997177  -0.2450573  12.9173479  41.8123245  -1.8592112
  12.7592974  43.8741875  -1.8599182  12.8694639  43.8228951  -2.9787326
  11.9787245  44.6147003  -1.5735652  14.0867977  44.2692757  -1.1529741
  14.4217119  43.8292198  -0.0864258  14.9603024  44.9033127  -1.9415270
  15.9785728  45.0848236  -1.6170073  14.7502584  45.0989647  -2.9588151
  10.7722301  42.0524216  -3.3613608  10.4397545  43.0308304  -4.0066862
  11.0719948  40.8712997  -3.8936524  11.5354548  40.2089195  -3.2497811
  11.1954460  40.4414711  -5.3634000  10.8638315  41.3570175  -5.9229054
  12.6596422  40.0995674  -5.6897616  12.9544773  39.0491753  -5.2240324
  12.6710434  39.9657707  -6.8011532  13.6639280  41.2034569  -5.3183680
  13.9581165  42.2425346  -6.2430530  13.4170227  42.2848854  -7.2019525
  14.8957682  43.2686386  -5.9010320  15.1530619  44.0517845  -6.7161112
  15.6046305  43.1800919  -4.6960149  16.5518303  44.1531219  -4.5397096
  16.5009880  45.0519066  -5.0301571  15.3691607  42.0731583  -3.8217218
  15.8545980  41.9888649  -2.8627367  14.4443750  41.0669823  -4.1608973
  14.3278837  40.1952477  -3.6037366  10.2857151  39.1823158  -5.6359110
   9.9622183  38.4403687  -4.7393160   9.8896112  39.0237503  -6.9302478
  10.1444263  39.7574348  -7.5445733   9.5376663  37.7396774  -7.6103525
   8.8413744  37.2767029  -6.9495282   8.8672619  37.9453850  -8.9579544
   8.5193710  36.9645805  -9.2935858   8.1009941  38.6375122  -8.7428255
   9.6607780  38.5863724  -9.9297361   9.9824572  39.3677063  -9.4973307
  10.7207203  36.7757111  -7.7599268  11.8368158  37.3092461  -7.9393568
  10.6263800  35.4558067  -7.7226863   9.7419434  35.0662308  -7.6175923
  11.7269144  34.5408745  -7.9121890  12.5641460  35.1184769  -8.2896891
  12.0980902  33.7997246  -6.6215272  13.1114073  33.4123993  -6.7198792
  12.0871134  34.7042160  -5.3097415  12.6530123  34.1997681  -4.5664258
  12.6301422  35.6218147  -5.4373417  11.1172676  34.7252617  -4.7801704
  11.1457720  32.7013397  -6.2654777  10.1529951  33.0893440  -6.4129543
  11.4069118  31.8084755  -6.8440819  11.3374939  32.4157372  -5.2114053
  11.6357985  33.4378052  -9.0319920  10.4992504  33.0986137  -9.4699450
  12.7195330  32.9032478  -9.4692822  13.6117926  33.2012329  -9.1174812
  12.7874565  31.9035683 -10.5665607  11.8027687  31.7286167 -10.9455433
  13.6735487  32.5165558 -11.6464653  14.4517088  33.0537796 -11.1114569
  14.1328955  31.7645149 -12.2601280  12.9420261  33.4197884 -12.6121082
  12.2728367  32.8873329 -13.2542572  12.3423147  34.2138939 -12.0936880
  13.9419365  34.2244720 -13.5420055  14.4681215  33.4292336 -14.1102228
  13.4402790  35.0006638 -14.2199726  14.7555189  35.1296082 -12.6817102
  14.3105268  35.4734612 -11.8241386  16.0509548  35.3624687 -12.8438435
  16.6872749  34.8756447 -13.8169451  16.1285324  34.5116539 -14.5607738
  17.6212559  34.9908752 -13.9572248  16.8670158  35.9651108 -12.0421839
  16.5432549  36.2666512 -11.1715803  17.8219986  36.0533218 -12.3629189
  13.3558416  30.6003780  -9.9537439  13.8048525  30.6433086  -8.8486490
  13.2823582  29.5681114 -10.7948256  12.8484802  29.8075733 -11.7695770
  13.6937275  28.1577702 -10.3828506  14.4940672  28.3206406  -9.6429329
  12.5551672  27.4779396  -9.7020044  12.9431515  26.5964298  -9.3160238
  12.1013308  28.1204071  -8.9167233  11.5318689  27.1379223 -10.6550674
  11.7107458  26.2630081 -11.0478497  14.2546568  27.3922958 -11.5455236
  13.7174377  27.3972340 -12.6801014  15.2911053  26.5949421 -11.1630793
  15.4983978  26.5512791 -10.1517477  15.8176107  25.5726814 -12.0338221
  14.9220066  25.0982780 -12.5604067  16.6912308  26.1722240 -13.0836067
  16.9431934  25.3150463 -13.6972294  15.9989777  26.6787891 -13.7626162
  17.8957329  26.8604374 -12.6645565  18.6216068  26.2202892 -12.5799894
  16.4974842  24.3750248 -11.2976170  16.9164371  24.5064087 -10.1207123
  16.7190151  23.2976303 -11.9758854  16.3006001  23.2024097 -12.9045525
  17.2559433  22.1141720 -11.3783226  16.9780235  22.0817070 -10.2878923
  16.6922779  20.9542274 -12.2042809  16.9728851  20.9908962 -13.2633591
  17.1328163  20.0893021 -11.7365665  15.1883240  20.6280117 -12.2177687
  14.6628141  21.3895283 -12.6583910  14.9396229  19.8582726 -12.9094582
  14.5667257  20.1218204 -10.8799267  14.4424706  21.0215874 -10.3324871
  13.6583290  19.5772095 -11.0076046  15.4459705  19.1854954 -10.0814142
  16.1594372  18.6618843 -10.5303049  15.2472439  18.6470165  -8.8924189
  14.1807289  18.8810997  -8.2089062  13.4460888  19.4394436  -8.6560936
  14.1406040  18.5735245  -7.2758994  16.0969372  17.8120823  -8.4000750
  16.9379025  17.6188240  -8.8844481  15.9529047  17.3732853  -7.5340652
  18.8131828  21.9925232 -11.4824886  19.4158306  22.3554287 -12.5042419
  19.3926506  21.2793217 -10.5019274  18.7701015  21.2367496  -9.6834869
  20.7537861  20.7239838 -10.4645128  21.4871407  21.4551239 -10.8406754
  21.1575699  20.3173180  -9.0121946  20.4552746  19.5865631  -8.7177725
  22.5253220  19.6998596  -8.9845219  23.1151581  20.1015968  -9.7912779
  22.9783287  19.9171124  -8.0542154  22.3314571  18.6674042  -9.1373892
  21.0838261  21.5426617  -8.1093025  20.1747913  22.0852566  -8.2463760
  21.2247734  21.1201534  -7.0868850  21.8439617  22.2654610  -8.2883739
  20.6232758  19.5553646 -11.4392166  19.6044559  18.8544445 -11.3348637
  21.6332130  19.2242622 -12.2412481  22.4579430  19.7819557 -12.1354246
  21.4839363  18.2521057 -13.3533134  20.4392033  18.3556042 -13.7951355
  22.4690666  18.6420803 -14.5038166  22.2189846  17.9334965 -15.2245655
  22.3602905  19.6896935 -14.6800098  23.8034229  18.3834686 -14.0699196
  24.4306107  18.4753361 -14.8198042  21.6709366  16.7939377 -12.9786568
  21.9401550  16.4696674 -11.8485928  21.4018860  15.8841085 -13.9427433
  21.0040417  16.2467937 -14.8405113  21.8657303  14.5221615 -13.8535233
  21.4038715  14.0839033 -13.0390577  21.4039593  13.7950191 -15.1005487
  21.6156693  12.6891308 -14.9687061  20.2944164  13.7860346 -15.3213406
  22.1046963  14.1804819 -16.3012352  21.4332447  14.1232033 -16.9814358
  23.4035244  14.2107267 -13.6978350  23.7830353  13.0723228 -13.4366436
  24.2668743  15.2010021 -13.9858732  23.9720898  16.1324387 -14.2469702
  25.7879333  14.9398460 -14.0645666  25.9347973  13.9961100 -14.5182209
  26.3983955  16.1578388 -14.7716751  25.8733673  16.2836170 -15.7376509
  26.1257782  17.0392532 -14.1114483  27.9400463  16.1498470 -14.9706507
  28.3577099  16.1433296 -13.9720058  28.4706287  14.9261475 -15.8606930
  27.9269314  15.0103846 -16.8411922  29.5771427  15.0811243 -16.0911102
  28.1821690  14.0059776 -15.4184132  28.3413563  17.4743538 -15.6452799
  27.9371815  17.5316772 -16.7024345  28.0575485  18.3789520 -15.0382309
  29.3853168  17.4744530 -15.6838961  26.3640633  14.8493223 -12.6492338
  27.3110638  14.1193266 -12.4067545  25.7138157  15.5665121 -11.7020235
  24.8913078  16.0181141 -11.9861441  26.0076962  15.7368183 -10.3526335
  27.0322742  16.1147289 -10.1304226  25.0556717  16.8782444  -9.7566776
  23.9920368  16.6841698 -10.0861416  25.0233746  16.9057064  -8.2512131
  25.9921703  16.9877796  -7.8370104  24.5323658  17.8005123  -7.9324985
  24.6042671  16.0047951  -7.7474556  25.7576218  18.2290859 -10.2245970
  25.3724041  19.0376606  -9.7746496  26.8216991  18.1719055  -9.8594046
  25.8492718  18.3001957 -11.3106956  25.9727402  14.4383259  -9.4467211
  25.0801659  13.6179981  -9.6270151  27.0165558  14.2038488  -8.5813866
  27.8573666  14.8703737  -8.5518456  27.1219578  12.9136744  -7.7777891
  26.1580067  12.4259777  -7.7941146  28.2588406  11.9732323  -8.2576342
  29.0806046  12.2132215  -7.6465864  27.9914856  10.9426832  -8.1047134
  28.5003738  12.1356821  -9.5885458  27.9410419  11.5640907 -10.0965223
  27.3608780  13.2000113  -6.2753587  26.9938354  12.3985643  -5.4190125
  27.7939625  14.4239511  -5.9903383  28.0352116  15.0391970  -6.7542524
  28.2431278  14.8169146  -4.6203284  29.0893211  14.2439260  -4.1800737
  28.7583179  15.7585659  -4.7114158  27.1378555  14.8659353  -3.5312569
  27.3460350  14.8279839  -2.3590767  25.9107494  15.0513525  -4.0434103
  25.8533878  15.0790138  -5.0035520  24.6445141  15.2177200  -3.3440545
  24.7025738  14.6211376  -2.4967458  24.4268303  16.7119560  -2.9893038
  23.5932198  16.9165955  -2.2889044  25.3367500  16.9579105  -2.3873298
  24.3942375  17.7421703  -4.0836759  25.5565643  18.1085606  -4.8176003
  26.5957203  17.6576519  -4.7090569  25.4714928  19.2539768  -5.6818681
  26.3847904  19.6099529  -6.1742916  24.2229137  19.9342327  -5.8154836
  24.1507568  20.8776512  -6.3540707  23.0887489  19.3848705  -5.2081070
  22.1415443  19.8849583  -5.3862925  23.1985607  18.3377266  -4.3049707
  22.2843094  17.9983234  -3.8591013  23.5596466  14.7353640  -4.3768482
  23.7600441  14.5666704  -5.5867043  22.3891983  14.3234768  -3.8169417
  22.2280064  14.5905638  -2.8845727  21.4390202  13.5121279  -4.6239209
  22.0318451  12.7173967  -5.0571947  20.7503757  13.2116985  -3.9106076
  20.7271500  14.3800774  -5.6561155  19.9705162  13.8492508  -6.4356894
  20.9000721  15.7154341  -5.6740384  21.5079308  16.1264782  -4.9032822
  20.3233719  16.6324883  -6.6469646  21.0664577  17.0605278  -7.3118577
  19.5277977  16.2664566  -7.2480855  19.7255840  17.8982658  -5.9156141
  19.9500046  18.0903549  -4.6898737  18.8685551  18.7022514  -6.5881815
  18.6398964  18.4244442  -7.5110731  18.1453762  19.8726139  -6.0034728
  17.3521481  19.5807800  -5.3329301  18.7540016  20.3939934  -5.2713690
  17.5419102  20.8753757  -6.9488969  17.7144394  20.7402020  -8.1294823
  16.9840488  21.8933029  -6.3326406  17.0796051  21.8544102  -5.3548379
  16.5678635  23.1318398  -7.0233307  16.9505367  23.1576252  -8.0558605
  15.0860443  23.1747322  -6.8750677  14.8502178  23.6056480  -5.9026728
  14.5391273  24.2257671  -7.9050803  13.4453812  24.2856236  -7.7618604
  15.0600595  25.1403866  -7.8047104  14.6139336  23.7104206  -8.9304008
  14.2968044  21.9624081  -6.9208775  14.5430841  21.4830360  -6.0832314
  17.2548046  24.3692207  -6.4487014  17.2059746  24.5487156  -5.2300811
  17.8037872  25.2211189  -7.3295751  17.7531052  24.9510307  -8.3263626
  18.1685619  26.6088791  -7.0653324  18.4968300  26.5609531  -6.1072769
  19.4210434  27.0004730  -7.9032316  19.0976982  27.2637920  -8.8621874
  20.0954933  28.2374439  -7.2921095  20.5283527  27.7760601  -6.3306284
  21.0689011  28.5583420  -7.7691970  19.4434166  29.0849667  -7.1819706
  20.4652271  25.8959084  -8.1169605  20.8591824  25.4822788  -7.1612906
  19.9298916  25.0670033  -8.6015930  21.7229004  26.1929188  -8.9108057
  21.6441708  26.7902145  -9.8944902  22.3839035  26.6946812  -8.3181314
  22.2117023  25.1983986  -9.2131014  16.9725285  27.5572987  -7.2707539
  16.3887691  27.4820766  -8.3493385  16.6617966  28.4127007  -6.3128285
  17.2990360  28.4884949  -5.5527434  15.6393671  29.4793720  -6.3084717
  15.0093575  29.3652229  -7.1983523  14.7654305  29.3441315  -5.0481634
  15.3871813  29.2451229  -4.1629186  14.1123762  30.2964706  -4.8470345
  13.8044281  28.2258644  -5.1489658  14.1438694  26.9821510  -4.5177951
  15.0480318  26.8459072  -3.9935732  13.3399258  25.8415546  -4.7413316
  13.6689539  24.9454575  -4.3130064  12.2409086  25.8985748  -5.6190729
  11.3863983  24.9150238  -5.8073769  11.9108610  24.0941257  -5.6078105
  11.8820887  27.1242275  -6.1548023  11.0008335  27.1195240  -6.7447906
  12.6723366  28.2992115  -6.0304332  12.3474245  29.1945915  -6.5231667
  16.3217735  30.8817921  -6.2142735  17.3689137  30.9859486  -5.4948416
  15.9239407  31.8920345  -7.0257802  15.1861563  31.8431835  -7.6478739
  16.7233315  33.1355095  -7.1800637  17.1169376  33.3029594  -6.1894312
  17.7894154  32.9560776  -8.2927704  18.1391201  33.9855423  -8.5647039
  18.6596947  32.5579948  -7.7292047  17.4218788  32.0638771  -9.4861231
  17.5184765  30.6644268  -9.4126892  17.7479057  30.2394943  -8.4033909
  17.1857910  29.8457756 -10.5375071  17.1299152  28.7195129 -10.4206972
  17.0028019  30.4659195 -11.7889948  16.8473244  29.6123142 -12.9029531
  17.2764568  28.8165512 -12.6863775  16.8674736  31.8471584 -11.8971443
  16.5716782  32.3217812 -12.7906475  17.0528202  32.6559944 -10.7190599
  16.8455219  33.7526894 -10.6869192  15.8769960  34.3509598  -7.5135984
  15.0185919  34.1539268  -8.3046799  16.0981197  35.5791283  -7.0159445
  17.1883545  36.0268936  -6.1746716  18.1363564  35.7370796  -6.5308146
  16.9353333  35.7812958  -5.1174984  17.0894394  37.5434570  -6.2339907
  17.5338192  38.0383949  -7.0732021  17.4540787  38.0116692  -5.3533273
  15.5826216  37.7795067  -6.2743378  15.3680649  38.7502251  -6.7179446
  14.9453936  37.6512833  -5.3586602  15.2762480  36.7971611  -7.3478360
  14.2662811  36.5385933  -7.0735655  15.3343019  37.3212242  -8.7992878
  16.3255291  37.0563698  -9.5376453  14.3701706  38.1678238  -9.1823330
  13.5687218  38.0654335  -8.5748987  14.2849274  38.6840096 -10.5272827
  15.1225920  38.4012032 -11.1334810  13.0112429  38.0927696 -11.1991787
  12.2185898  38.2007027 -10.4435186  12.7379618  38.6295624 -12.6225462
  12.4886999  39.6744347 -12.5395985  13.6473150  38.4766731 -13.1513128
  11.8557882  38.1690750 -13.1625233  12.9203014  36.7031937 -11.3898191
  12.0133162  36.3537292 -11.2374268  14.2656822  40.1703987 -10.4957657
  13.3749037  40.8400536  -9.9933681  15.2591066  40.7899895 -11.1155787
  16.1089268  40.1932564 -11.2770967  15.4081755  42.2602959 -11.2202682
  15.7940722  42.5819092 -12.1185217  14.4036684  42.6905479 -11.1623592
  16.3267937  42.9261169 -10.1294909  16.2154198  44.1599731  -9.9443846
  17.2458706  42.1455612  -9.5253477  17.3109016  41.1141891  -9.6708241
  18.3604927  42.7333298  -8.7193947  17.9828644  43.5035133  -8.0735331
  18.9548340  41.6545219  -7.9068384  19.8457489  41.9920425  -7.4370322
  18.0345898  41.1462746  -6.7677717  17.0131454  41.4300766  -7.0306368
  18.1768246  40.1262321  -6.4958024  18.3232765  41.6399345  -5.8295178
  19.3643551  40.6226311  -8.7951632  20.3096733  40.8870125  -8.9602060
  19.4797344  43.4126434  -9.5254755  19.3809643  43.4487801 -10.7779799
  20.4275227  44.0823250  -8.8053207  20.3947468  44.2194405  -7.8044548
  21.6956863  44.6088791  -9.2469378  22.1045799  44.0856743 -10.1305618
  21.5245399  45.9847221  -9.8207512  20.8188133  46.5734100  -9.1684361
  22.7141171  46.9009743 -10.1467524  22.4132957  47.7830582 -10.6291437
  23.1772289  47.2252541  -9.2083130  23.4508400  46.4104424 -10.8111038
  20.8190899  45.8029518 -11.0537663  19.9516182  45.4114990 -10.8611050
  22.7292900  44.6822052  -8.0916681  22.2944984  44.9368286  -6.9608998
  23.9436951  44.4009933  -8.4061298  24.0488186  44.2669792  -9.3918009
  24.9664383  44.0553246  -7.4388151  25.8999081  44.2547493  -7.8899999
  24.7333393  44.6240196  -6.5542374  24.9185028  42.5754585  -6.9412560
  24.2332668  41.7393303  -7.5279131  25.6337471  42.1939468  -5.9057655
  26.1163387  42.9156532  -5.3821926  25.8300724  40.7884865  -5.3942461
  25.3385601  40.1786842  -6.0853229  27.3073635  40.3819580  -5.4805255
  27.5235939  39.3288231  -5.1281796  27.7066002  40.3049431  -6.9018879
  28.7310734  39.8740883  -6.9883118  27.1180305  39.5553360  -7.4165063
  27.7031307  41.2517853  -7.4153271  28.1568451  41.3158836  -4.8161092
  28.1014824  41.2314148  -3.8736577  25.2231693  40.5163307  -4.1492705
  25.0559483  41.4249458  -3.3499243  25.0332947  39.2518883  -3.8735728
  25.4249039  38.5983734  -4.5073714  24.1678886  38.7138023  -2.8310764
  24.0634060  39.4990234  -2.0278795  22.8211441  38.3923111  -3.5226920
  22.2761822  37.7854347  -2.8171496  22.2260494  39.2906570  -3.6677010
  22.8788166  37.4900055  -4.7484212  23.6799583  37.8034401  -5.3346252
  22.9703655  36.5086670  -4.3544006  21.2330475  37.4357338  -5.6769857
  21.3150921  39.0942307  -6.4262114  21.4047146  39.8772736  -5.5794349
  22.1555748  39.2761269  -7.1215372  20.3776722  39.3222198  -6.9409623
  24.8341064  37.4161720  -2.2888217  25.5026798  36.6356888  -3.0107701
  24.7406044  37.1168671  -1.0396057  24.3158855  37.8430328  -0.3921686
  25.1469574  35.8520470  -0.4848973  25.9655514  35.4500008  -1.1687584
  25.3953133  35.9599342   0.5787162  24.0759048  34.7709770  -0.5882321
  23.0703011  34.9610100  -1.2679302  24.4724922  33.5219002  -0.1930319
  25.2457714  33.3668327   0.4673938  23.9649658  32.3289795  -0.8666765
  23.0163136  32.6649857  -1.3105863  24.7409935  31.9288311  -2.1320410
  25.6732368  31.3678589  -1.8127137  24.1074352  31.3135452  -2.7754426
  24.9601669  32.7999878  -2.6328061  23.7801285  31.1768799   0.1699967
  24.4115391  31.1214848   1.1878506  22.8129635  30.2707157  -0.0157334
  22.3070984  30.2279224  -0.9277738  22.3718815  29.3640137   1.0343941
  23.1718693  29.2007084   1.7598610  21.1827888  29.9980469   1.8859658
  20.5100746  30.2782707   1.0879518  20.4063320  29.0846195   2.7917922
  21.0542164  28.5916996   3.4577479  19.6968517  29.6016388   3.3950782
  19.9435558  28.2844086   2.2305431  21.6216125  31.2666607   2.6029882
  21.8941669  32.0288506   1.8340396  20.8344440  31.6842766   3.3064058
  22.4339294  31.0087509   3.1486628  21.9663181  27.9519043   0.4769607
  21.4174824  27.8567104  -0.5881380  22.2387009  26.9153004   1.3052721
  22.5478096  27.1918678   2.2339227  22.0115719  25.5393715   1.0823568
  21.4378262  25.4331112   0.1049716  23.3291950  24.7479019   0.8931904
  24.0808640  25.1310940   1.6723441  23.0897617  23.2189655   1.0830384
  22.2756157  22.8376122   0.4494402  24.0027657  22.6946716   0.7502089
  22.7436638  22.8956280   2.0624206  24.0131912  25.1268044  -0.4483560
  23.2719631  25.1461792  -1.3109932  24.4259834  26.1886826  -0.4443309
  24.8154430  24.4669647  -0.6127555  21.1113777  24.9779396   2.2098663
  21.3446941  25.1822948   3.3956153  20.0672245  24.3036423   1.7134622
  19.8968582  24.1526737   0.7324791  19.0149021  23.7114410   2.6221769
  19.2564831  24.0296745   3.6515794  17.6526699  24.4268227   2.4586864
  17.3987637  23.9974117   1.4831812  16.4815521  24.0552444   3.3993304
  16.6418381  23.0586586   3.8093996  16.4520741  24.7465382   4.2428503
  15.5102196  24.2115574   2.8910120  17.7064571  25.9873562   2.2447054
  16.7152367  26.4209843   2.3374484  18.4145107  26.3943977   2.9871042
  18.1471901  26.0746365   1.2018582  18.8203926  22.1322098   2.4299681
  18.4223766  21.6971302   1.3193319  19.0606270  21.3356915   3.4944694
  19.1918869  21.7379189   4.4784164  18.9893227  19.8522663   3.4499226
  18.6201344  19.6977406   2.3743303  20.3693352  19.2959576   3.6637142
  21.0315762  20.1048679   3.4054990  20.7077484  19.2591267   5.1964560
  20.1345291  18.4382896   5.5830426  21.7627869  19.3249722   5.3906174
  20.3749409  20.2325382   5.6267686  20.6625900  17.9409370   2.9512193
  20.0356445  17.1116314   3.2775817  20.4432926  18.1194420   1.9045699
  22.1358910  17.6585751   3.0369153  22.5741100  17.7515583   4.0012255
  22.2242222  16.6777210   2.5271213  22.6171341  18.3451462   2.3732252
  17.8552990  19.1822090   4.2431755  17.6505356  19.5476246   5.4192376
  17.2228069  18.1339169   3.7264869  17.1838894  17.7234306   2.3561051
  18.2939816  17.6288586   2.1523182  16.6494770  18.3920517   1.7888964
  16.5135708  16.3249702   2.4777832  17.2814903  15.5040779   2.7307634
  15.9924955  16.1051865   1.5898705  15.5083551  16.4972935   3.6330061
  15.1086149  15.5419846   4.0029020  14.7533970  17.1327152   3.2971447
  16.3978291  17.2259102   4.6020355  15.7475071  17.8818569   5.1146054
  17.0679722  16.2266884   5.5718751  18.2679749  15.9689693   5.5543718
  16.2160416  15.6577511   6.5274429  15.1983509  15.7526884   6.2745028
  16.6018581  14.5803108   7.6531744  17.7068863  14.4772005   7.6152248
  16.3627663  14.9418268   8.6716566  16.0891705  13.1855440   7.2077193
  15.8198853  13.0394182   6.0104809  16.2328014  12.1509275   8.1425095
  16.0822124  12.4611626   9.1549397  16.1074715  10.6916647   7.9232125
  16.8966637  10.3823118   7.2163949  16.2093811   9.9318275   9.2399359
  17.0930443  10.3582478   9.8275852  15.2616253   9.8689299   9.7723637
  16.5244675   8.4599895   9.0342436  17.8298855   7.9972329   9.0120163
  18.6703663   8.7714577   9.0288267  18.0361271   6.5862212   9.1794348
  19.0280418   6.0819874   9.2753305  16.9356422   5.7119484   9.4153357
  17.1591034   4.6668510   9.6677361  15.6538467   6.2481751   9.3459129
  14.7386246   5.6150227   9.4662371  15.4248629   7.6685748   9.1674156
  14.4202900   8.0933313   9.3039503  14.8165951  10.3364563   7.1125140
  13.6861305  10.5291929   7.5956249  15.1020489   9.7155371   5.9788718
  16.0504665   9.5014954   5.8448691  14.2230062   9.2868414   5.0209432
  14.8405514   9.2953405   4.1789894  13.7317934   7.8243189   5.2387896
  13.3025465   7.6879416   4.2875214  14.9004059   6.7738180   5.3014803
  14.5911655   5.7279401   5.6389966  15.4832687   6.6769838   4.3631215
  15.5294476   7.1709690   6.1219683  12.6405716   7.6542778   6.3596315
  11.7264671   8.1752462   6.0586085  12.3435163   6.6226082   6.5313101
  13.0796633   8.0176420   7.3039479  13.1949005  10.2413473   4.3487611
  12.3660164   9.8161325   3.5455260  13.3188372  11.5745411   4.5330043
  13.8476458  12.0134373   5.2751484  12.4909029  12.6375837   3.8921244
  11.6749344  12.1038494   3.4287007  12.0707531  13.7295828   4.9273105
  12.8236866  13.8900595   5.6447501  11.8292580  14.6779661   4.4310966
  11.0413485  13.1767178   5.8111649  10.2397013  13.4090424   5.3462934
  13.1989431  13.1466866   2.6252983  14.4184656  13.3046532   2.6062410
  12.4574413  13.4972553   1.6346034  11.4537411  13.4066830   1.6603323
  13.0359478  14.0336494   0.3918219  14.0358467  13.7022781   0.3262407
  12.1509151  13.5400343  -0.7719607  12.3890543  12.5177498  -0.8964416
  11.1837692  13.5918655  -0.4163596  12.1927862  14.0104170  -1.7758081
  13.2457552  15.5244684   0.4691535  12.9300671  16.1876392   1.4563985
  13.8520470  16.1190548  -0.5548431  14.2243900  15.4811773  -1.3184484
  13.8156586  17.5434418  -0.8303312  14.5482025  18.0874443  -0.1937929
  14.1344137  17.9438381  -2.2893636  15.0034523  17.3857784  -2.6220634
  13.3272533  17.6570034  -2.9405904  14.3940859  19.4573269  -2.5926678
  13.5221939  20.0505867  -2.2024419  15.3370514  19.8925915  -2.1841588
  14.4493399  19.8027000  -4.1109591  14.6682787  21.0279007  -4.4002357
  14.2298870  18.9030876  -4.9531431  12.4751263  18.2900009  -0.4157401
  12.4733009  19.2947769   0.3278665  11.3175383  17.7224789  -0.7014526
  11.3413038  16.8067532  -1.1967977   9.9261971  18.2026749  -0.4249449
   9.6832457  19.1111164  -0.9285024   8.9140558  17.1544552  -0.8657828
   7.8430576  17.4782085  -0.9433295   9.2098522  16.9254284  -1.8998729
   9.2221050  15.9936514  -0.1546588   8.9690561  15.2634296  -0.6795855
   9.7370338  18.5331211   1.0381091   9.0197678  19.4815693   1.3228720
  10.3186111  17.8089447   1.9894383  10.9125986  17.0471668   1.6423438
  10.0962467  18.0773296   3.4205496   9.0223217  18.0196857   3.6364443
  10.7483196  17.0984077   4.3707199  10.4145422  17.3923740   5.3236876
  10.4027271  16.0472317   4.1874633  12.1903048  17.0695019   4.3464742
  12.4540339  16.6799488   3.4092431  10.4869585  19.4944191   3.8070660
   9.8921680  20.1010456   4.7382050  11.5153704  20.0612011   3.2009759
  11.8650751  19.4948826   2.4386549  12.0155907  21.4092693   3.3980103
  11.3667831  21.8076401   4.1535001  13.4495668  21.3117142   3.9665525
  13.7796154  22.2986336   4.1606293  13.4825897  20.7726078   5.3928590
  14.4165783  21.0085678   5.8854828  12.7366467  21.3060837   5.9380226
  13.3239613  19.6926441   5.3582544  14.5265064  20.5598164   3.1122613
  15.5359077  20.5600853   3.5055208  14.2451906  19.4981937   3.1588821
  14.7970352  21.0777798   1.6917436  13.8840799  20.9917164   1.0938407
  15.1214314  22.1445961   1.7330950  15.5007620  20.3887367   1.2317727
  11.9491348  22.4296722   2.1840117  12.5123558  23.5742149   2.2540262
  11.2972803  22.0204163   1.0947329  10.9162245  21.0894890   1.1652882
  11.0575237  22.8701687  -0.0951356  12.0117950  23.3245583  -0.4422300
  10.4079723  22.1346073  -1.2847779  10.4906588  22.7227116  -2.2183762
  10.8525305  21.2255306  -1.5116341   8.8481121  21.8793697  -1.1115720
   8.2472820  22.1561108  -0.0308619   8.2861843  21.5319176  -2.1177461
  10.3508596  24.1948376   0.1444077  10.5124454  25.1000862  -0.6635975
   9.5701303  24.3743992   1.1855582   9.4691248  23.6253471   1.8366567
   9.0109873  25.7302608   1.4332271   8.4269886  26.0383091   0.5359976
   8.0126333  25.5475044   2.4674962   7.1598077  24.9813004   2.1198683
   8.4851313  24.9746952   3.1512344   7.4782066  26.8039455   3.0610592
   6.2852778  27.4095745   2.7772927   5.5965147  26.9059925   2.0682535
   6.1316085  28.5874233   3.4935153   5.3996153  29.1781044   3.3652430
   7.2008638  28.8599434   4.2202821   7.4867225  29.9323750   5.1208510
   6.7990503  30.7655296   5.2178168   8.6770973  29.8988647   5.8580885
   8.8310518  30.6868172   6.5674148   9.4715748  28.7407570   5.6893497
  10.4536762  28.6512985   6.2347045   9.1484957  27.6724815   4.8325038
   9.8184433  26.8985233   4.6584721   8.0523014  27.7261715   4.0203710
  10.0345135  26.8088322   1.7798786   9.8645010  27.9575138   1.4378507
  11.2311506  26.4247971   2.2414649  11.3606300  25.4732571   2.3876245
  12.2899513  27.3521271   2.6119518  11.9078560  28.2015610   3.3458774
  13.3438950  26.5761452   3.3490105  13.4708204  25.6329498   2.9293191
  14.3377666  26.9863911   3.2255118  13.0661030  26.4449787   4.8255849
  12.4547329  25.5089054   5.5858378  12.1744604  24.5523300   5.1928926
  12.3471031  25.8780842   6.9508953  12.0898275  25.2621727   7.7233443
  12.7810593  27.1632748   7.1134715  12.9518690  28.0244293   8.2455330
  12.6728840  27.6707745   9.1744165  13.3672838  29.3674183   7.9940090
  13.4778137  30.0718765   8.8193731  13.8441849  29.7253094   6.7435136
  14.1004038  30.7339802   6.5823851  13.7436705  28.8524628   5.5985265
  14.1740723  29.1392231   4.6069131  13.2561197  27.5103588   5.7899141
  12.9095297  28.1459827   1.4268006  13.3581562  29.2534313   1.5370617
  12.7757225  27.6009102   0.2323685  12.2680874  26.7780151   0.0840831
  13.6747742  28.0517464  -0.8820237  14.7655602  28.2468376  -0.5754980
  13.6662560  27.2954998  -1.6339452  13.0527534  29.3996639  -1.3618802
  13.6904430  30.4209614  -1.1809800  11.8247728  29.4665718  -1.9926590
  10.8913517  28.3527851  -2.1942313  10.1940279  28.3335190  -1.3393580
  11.3375177  27.4097519  -2.3796396  10.0869513  28.8686008  -3.3607595
   9.0728874  28.4632397  -3.3689430  10.6037741  28.5625839  -4.2694392
  10.0913506  30.4575195  -3.2605155   9.2487993  30.8824787  -2.7273693
  10.1365986  30.8955402  -4.2392759  11.3773899  30.7454548  -2.5141761
  12.1949072  31.0735760  -3.1329451  11.1161127  31.8376751  -1.4263033
  11.1262169  33.0369339  -1.7094978  10.9874449  31.3850403  -0.1164993
  11.1965752  30.4090424   0.1504362  10.8303175  32.3737717   1.0617689
  10.0646982  33.1016121   0.8046759  10.5297613  31.7137547   2.4290807
   9.4855967  31.3768387   2.3203499  11.2653246  30.9368820   2.5393577
  10.5216465  32.5417862   3.7725861  10.2298031  31.9424534   4.6159630
  11.5388365  33.0015030   4.0366058   9.4864988  33.6832428   3.7573533
   9.5678864  34.2358284   4.7503462   9.8337908  34.3529129   2.9675241
   8.0531588  33.3623009   3.5862315   7.8225179  33.3532448   2.5851965
   7.8529620  32.3499756   4.0345893   7.0745153  34.3277130   4.1966615
   6.9883022  34.1782990   5.1759648   7.3677020  35.2329903   4.0843678
   6.1435919  34.3084602   3.8623726  12.1708221  33.1908340   1.0656552
  12.2004786  34.3366432   0.6334432  13.3316402  32.6698837   1.4818161
  13.2974806  31.7310123   1.8103920  14.5555515  33.4263191   1.5376115
  14.3435726  34.2724113   2.1473799  15.6011286  32.5235252   2.2392726
  15.1457310  32.0820084   3.2227297  15.7321310  31.6087170   1.5329806
  17.0032272  33.1159554   2.4649653  17.1555748  33.7175446   1.6054997
  16.9106731  34.1433640   3.5443778  16.5901985  33.6578331   4.4924111
  17.9764423  34.5120773   3.5934777  16.1205349  34.8933144   3.2038755
  18.1620541  32.2025948   2.7955472  18.2560692  31.4365730   2.0334942
  18.9671631  32.8828506   2.7040665  18.0552101  31.7851734   3.7943201
  14.9761057  33.9927444   0.1868865  15.4048300  35.1791725   0.1541143
  14.6531439  33.2940598  -0.9251953  14.1327133  32.4265823  -0.8097326
  15.0458040  33.7903862  -2.2188895  16.1201057  34.0002556  -2.1485047
  14.7139635  32.6796074  -3.2783542  14.9657059  32.9523468  -4.2998390
  15.3928022  31.8301029  -3.1261759  13.6489525  32.3873253  -3.2817576
  14.3781843  35.1956482  -2.4979670  15.1094790  35.9378471  -3.1254318
  13.1446352  35.4703407  -2.0718839  12.6205912  34.7231560  -1.7960113
  12.3876877  36.6429558  -2.4463153  12.3923550  36.7576981  -3.5263004
  10.9832382  36.5637550  -1.9829297  10.6171408  37.5845604  -2.2462382
  10.5219393  35.7842064  -2.6140144  10.8041725  36.3368378  -0.5922101
  11.2681465  35.5215340  -0.3406385  13.0275202  37.9858818  -1.9000337
  12.7347870  39.0721588  -2.4360113  13.8972549  37.8227005  -0.8959041
  14.0369520  36.8775063  -0.5881366  14.4573374  38.8857803  -0.1131563
  13.9064188  39.8766441  -0.2596511  14.3988400  38.6442833   1.4497266
  14.7951632  37.7639809   1.8762755  15.0774975  39.2471237   1.9284360
  13.0428190  38.7880020   2.0821710  12.0799017  37.8350677   1.8077998
  12.2997770  36.9389343   1.1618043  10.7913017  37.8507805   2.4554727
   9.9930515  37.1083717   2.2098584  10.5308876  39.0074196   3.2136266
   9.2439213  39.0944939   3.7227955   9.0261307  40.0331917   3.8382833
  11.3938980  40.0260124   3.3549435  11.0606956  40.8475342   4.0853357
  12.6733446  39.9805260   2.7875571  13.3942957  40.7542496   2.9543388
  15.8589897  39.1886978  -0.7571163  16.4465275  40.0865402  -0.2537683
  16.3277531  38.5079155  -1.7896657  15.7970457  37.6670456  -2.0732796
  17.5352192  38.8721657  -2.6000838  17.2490044  38.7919922  -3.5854793
  17.8552971  39.9470825  -2.5851278  18.6557159  38.0707626  -2.2767391
  19.7101307  38.6854286  -2.1436868  18.4892006  36.7681274  -2.1511381
  17.5684719  36.3541908  -2.3792474  19.5436802  35.7997704  -1.9250506
  20.5109272  36.2526588  -1.8174400  19.1988258  35.2206001  -0.5283163
  18.1968899  34.7381325  -0.5203515  19.8643112  34.4173164  -0.3560532
  19.4159126  36.1833191   0.5604896  20.7209148  36.4493141   0.9948609
  21.5260239  35.9599915   0.5152303  21.0312595  37.2658386   2.0652461
  22.0269642  37.6345596   2.2485604  19.9568291  37.8950272   2.7078490
  20.1376572  38.5723114   3.5143881  18.6479092  37.6148224   2.3843184
  17.8777866  38.0390739   3.0048337  18.3523006  36.7611008   1.3332144
  17.3770237  36.4713669   1.1456029  19.5778580  34.6766090  -3.0253952
  18.5426102  34.3532639  -3.5983136  20.7659130  34.0855751  -3.3218477
  21.6016769  34.2472305  -2.7648704  20.7213383  32.8542480  -4.0990615
  19.8594971  32.7205963  -4.8611064  21.9835644  32.7182312  -4.9120469
  22.8136902  32.7431984  -4.2499275  21.9962044  31.4613628  -5.9118438
  21.7216702  30.5790482  -5.3801875  21.1506348  31.7142525  -6.6115909
  22.8689976  31.3108482  -6.4105439  22.2660503  33.9346046  -5.8633814
  22.8217010  33.5285301  -6.6927695  21.3370781  34.3671875  -6.1413436
  22.8917580  34.6414528  -5.4093852  20.6566277  31.5786972  -3.1652598
  21.3194256  31.4457760  -2.1556544  19.6822834  30.6545887  -3.3936746
  18.9718437  30.8452320  -4.1113381  19.3486900  29.5550385  -2.4166648
  20.2033138  29.4879379  -1.7729284  18.0876331  29.9374447  -1.6144720
  17.2626915  29.8762417  -2.3135784  17.5280666  29.0038910  -0.4147687
  18.3637867  28.9410992   0.2734210  16.6350250  29.4498749   0.1457025
  17.3537197  27.9762650  -0.7177502  18.1302738  31.3011951  -0.9377369
  17.9356155  32.1701088  -1.6341386  17.2819023  31.5251598  -0.2537023
  19.0536747  31.4190311  -0.3990623  19.0941963  28.2072639  -3.1379085
  18.3380165  28.2217541  -4.1320715  19.6532974  27.1062870  -2.6695597
  20.4702072  27.1166687  -2.0087795  19.4319477  25.7838650  -3.1725721
  18.8870697  25.7959518  -4.1208425  20.7351227  25.3269444  -3.8014088
  21.0245361  25.9168663  -4.7208738  21.5573254  25.5900116  -3.0965033
  20.5671024  23.8544617  -4.3044143  20.4113140  23.2255917  -3.3315868
  19.7582989  23.8147430  -5.0469346  22.0789433  23.2606335  -5.1223903
  23.3306122  23.5446415  -3.8021984  24.2698593  23.0989399  -4.0900102
  23.4530735  24.5722904  -3.6337502  22.9604778  23.0721073  -2.8895273
  18.7831421  24.8148575  -2.1055987  19.4892998  24.5832825  -1.0938439
  17.6081352  24.2590523  -2.4338424  17.2664127  24.4007263  -3.3837006
  17.0818958  23.1694202  -1.6213136  17.4709301  23.2676010  -0.5347811
  15.5035181  23.1251984  -1.5306082  15.1128340  22.3083439  -0.9573597
  15.0222073  24.3737640  -0.8032781  15.5614719  25.3426094  -0.9545716
  13.9509878  24.3547401  -0.9018996  15.2038345  24.0386124   0.2891902
  14.9200783  23.1794777  -2.8402135  15.1006908  22.2620449  -3.1561885
  17.6455860  21.8828087  -2.2463505  17.6474476  21.7436218  -3.4647908
  18.0040894  20.8541985  -1.4548962  17.7668762  20.8149033  -0.3994778
  18.8182716  19.7708359  -1.9876047  18.9124908  19.7138214  -3.0991797
  20.3254890  19.9795532  -1.6580608  20.8922482  19.0304203  -1.7438828
  20.8761559  21.0698833  -2.5921378  21.9961319  21.1345062  -2.5521569
  20.6023846  20.9180336  -3.6263008  20.5479889  22.0960369  -2.2896430
  20.5437965  20.5222492  -0.2288168  20.3288155  21.6254158  -0.1813207
  19.8636951  20.0241814   0.4557291  21.9513130  20.1820717   0.3593773
  22.1528187  19.0987072   0.2096283  22.7167110  20.8010159  -0.2695088
  21.9780502  20.4460735   1.3877056  18.3763809  18.4036179  -1.5037611
  17.9444771  18.3154583  -0.3651322  18.6304970  17.3218288  -2.1833963
  19.2205620  17.4809418  -2.9889820  18.4149513  15.9770489  -1.8051823
  17.6253586  15.8837070  -1.0315189  17.8308525  15.1774654  -3.0357559
  17.8984985  15.7188683  -3.9409485  18.3656406  14.1807308  -3.1330676
  16.3454399  14.7561646  -2.7930427  16.1087685  14.2505903  -1.6427102
  15.5766850  14.7569075  -3.8176973  19.6581135  15.2304935  -1.3268260
  20.7830601  15.5776730  -1.8042200  19.4838028  14.2632866  -0.4126373
  18.5820103  14.0254107  -0.0490590  20.6828117  13.4164715  -0.0374343
  21.5584984  14.0163364  -0.1172165  20.5328178  12.9190769   1.4609710
  21.5215225  12.4208040   1.7756182  20.4893284  14.0810862   2.4001081
  20.8400002  13.7691135   3.3316312  21.0929127  14.8925581   2.0852585
  19.4910221  14.4958487   2.6006513  19.5300732  12.0542002   1.5917248
  20.0464211  11.3013611   1.8923436  20.7996025  12.1604757  -0.9220962
  19.8650017  11.6554546  -1.5384614  22.0112534  11.5984592  -0.9301232
  22.7024212  12.1229248  -0.3568044  22.3718872  10.3592138  -1.6426215
  22.0074749  10.4986506  -2.6657710  23.8872566  10.2353010  -1.4822693
  24.1161804  10.2666998  -0.3844348  24.2389450   9.2066107  -1.8774583
  24.6140079  11.2753973  -2.3010538  25.0128422  12.2531080  -1.6776325
  24.6816311  11.2378302  -3.6020155  25.1446056  11.9840298  -4.0599704
  24.2419376  10.5727177  -4.1294436  21.6073532   9.1684761  -1.0766414
  21.0929699   8.4128380  -1.8832687  21.4993992   9.0145741   0.2023842
  21.9666996   9.7907658   0.8445411  20.5581932   8.0529222   0.8427052
  19.9399586   7.6905022   0.0160172  21.2770252   6.7871442   1.4160407
  20.5402527   5.9677639   1.4241773  22.5348778   6.3070002   0.6962953
  22.8810711   5.3151441   1.0881889  22.3733711   6.1501274  -0.4014778
  23.3391342   7.0205469   0.7510979  21.5786247   6.7912173   2.7803221
  22.3603878   7.3494821   2.8966694  19.5812016   8.6463127   1.8710246
  19.9530163   9.5260420   2.6108906  18.4021091   8.0653296   1.9193145
  18.1163845   7.4360971   1.1272234  17.4599133   8.3529844   2.9839935
  17.1909428   9.4171038   2.8974445  16.5648003   7.7372699   2.7458351
  17.9896584   7.9163170   4.3723941  17.7706852   8.6507540   5.3250170
  18.7859516   6.8126483   4.4276018  18.9602108   6.1936827   3.7092874
  19.3928051   6.4245667   5.7386174  18.7093067   6.6223540   6.5971193
  19.5943642   4.8230577   5.6931434  19.9341564   4.5964541   4.6619191
  20.3133316   4.5864887   6.5073013  18.3080807   3.9981680   5.9240236
  18.1865578   3.1476543   7.0565290  19.0253448   2.9293160   7.8451371
  17.0389614   2.4303112   7.2726946  17.0049744   1.8146191   8.2226105
  16.0045891   2.4336429   6.3422456  15.1363344   1.8942842   6.5973873
  16.0401859   3.3576670   5.2206941  15.2889595   3.3351989   4.5123410
  17.1978531   4.1025500   5.0498295  17.2137814   4.8053961   4.2460184
  20.7702007   7.0648494   6.1057963  21.3699551   6.6297879   7.0207887
  21.1958160   8.0651855   5.3957601  20.5518742   8.4548454   4.7073393
  22.4199524   8.9225607   5.6833243  23.3102913   8.3069420   5.6123695
  22.6468124  10.0462637   4.6388206  21.6692352  10.4376364   4.5546699
  23.4598484  10.7626524   5.0224113  23.1018085   9.5688410   3.2624466
  22.9697018  10.2264977   2.2069528  23.6958408   8.4602594   3.2032790
  22.5022240   9.5849171   7.1255198  21.6067238  10.3353281   7.4952869
  23.4836826   9.2849207   7.9451118  24.2527504   8.7096910   7.6270337
  23.6696796   9.7834406   9.3623695  22.7175922  10.0246763   9.8524008
  24.3925800   8.6049976  10.1937828  25.2446823   8.2408829   9.5816031
  24.7461529   9.0256634  11.1284962  23.5235653   7.4562154  10.5014915
  22.5546360   7.8351436  10.8188057  23.4270554   6.8491902   9.6534529
  24.0432053   6.6147265  11.7157145  24.4489174   7.2399073  12.7139015
  24.1244316   5.3128366  11.7621794  24.0428982   4.9356046  12.7403555
  23.9961548   4.7113204  10.9493437  24.4035950  11.1016731   9.3040438
  24.9578590  11.4356184   8.2177458  24.4693279  11.9030380  10.3722610
  24.1064892  11.6151533  11.7052517  24.7391300  10.9139099  12.1710186
  23.0875969  11.1341600  11.7699194  24.0869141  12.9379759  12.4962511
  24.2215748  12.8113642  13.5274935  23.1004753  13.4431868  12.3625460
  25.0608425  13.8186102  11.8016319  26.0212421  13.7424192  12.3316898
  24.6960526  14.8363123  11.8300333  24.9688053  13.3006744  10.3311205
  24.2410660  13.8544836   9.8075132  26.3120804  13.4847441   9.6891842
  26.4068890  14.4034510   8.8989782  27.3740616  12.6661329   9.8865786
  27.5002308  11.5929966  10.8756084  26.7701588  10.8351402  10.8501062
  27.4668732  12.0409126  11.8336182  28.8788834  10.9326925  10.6307592
  28.8015862  10.0177546  10.0548601  29.4545784  10.6165762  11.4315586
  29.6767693  11.9592085   9.8971062  30.4019623  11.4291010   9.2300024
  30.2440624  12.4021397  10.6923809  28.6282234  12.7970543   9.1732006
  28.9497643  13.8202839   9.2269430  28.5667019  12.4988356   7.6912241
  29.4657440  13.0182409   6.9815593  27.5713482  11.8371983   7.1151981
  26.8296928  11.3574371   7.6816878  27.4446678  11.7719488   5.6271148
  28.3740616  11.7385054   5.1675038  26.7674351  10.4648304   5.3076177
  27.3823910   9.6373386   5.5390115  25.8939247  10.3494930   5.9235020
  26.4387207  10.3444710   3.8792264  25.9472084   9.5216122   3.8081889
  26.5937138  12.9325762   5.0980701  26.9503040  13.5162468   4.0556302
  25.5892239  13.4236603   5.7813749  25.3886967  12.9642305   6.7071080
  24.8431358  14.6516552   5.4742856  24.5588093  14.5439177   4.4199257
  23.5577812  14.7981377   6.2729673  23.7535076  15.0330458   7.3150935
  23.2071247  15.7473869   5.9842372  22.5937672  13.6424999   6.1294847
  22.5794048  13.3735743   5.0509558  22.8670120  12.8355560   6.7948823
  21.2107849  14.0707712   6.6373172  21.2596855  14.3557644   7.6890898
  20.8001213  14.9828367   6.2297134  20.3541031  12.8120909   6.5648994
  20.7828064  12.0215635   7.0619698  19.3644924  12.4732542   5.7715364
  18.7708359  13.2835121   4.9249749  18.8579407  14.3204803   5.0880795
  17.8464775  12.9763775   4.4920626  18.9912491  11.2352028   5.8367572
  19.5573444  10.4547338   6.2206140  18.3761806  10.9502525   5.1116920
  25.7545204  15.9295235   5.5509157  25.5656490  16.8814697   4.7652450
  26.8384686  15.8694468   6.3785782  26.9323082  15.1088753   7.0797920
  27.9724331  16.7540169   6.3187079  27.5620937  17.7754555   6.4539957
  28.9085083  16.5007725   7.4778881  28.3790703  16.9001350   8.3568554
  28.9573231  15.4083109   7.5891199  29.8506432  17.0953598   7.3910651
  28.6912155  16.8654060   4.9438796  28.8433399  17.9867954   4.5172873
  29.1968460  15.7958450   4.3644819  29.0011196  15.0250082   4.8888264
  29.8091850  15.7829571   3.0678785  30.6652031  16.4618034   2.9768002
  30.2415276  14.3964853   2.5986559  29.3814583  13.7382269   2.5932212
  30.6413345  14.3950682   1.5951618  31.1599407  13.5711088   3.5225420
  31.9352169  14.1731567   3.8911502  30.6172523  13.2160292   4.3542256
  31.6504555  12.3860588   2.7001913  30.8841972  12.0681534   2.0925424
  32.3770180  12.5549526   1.9419843  32.2718925  11.3177986   3.4817619
  33.2252998  11.3968658   3.6261623  31.6280270  10.3999119   4.1072288
  30.3845081  10.2748260   4.0804257  29.8385048  10.8832941   3.5739007
  29.9706898   9.3823690   4.4329076  32.2598381   9.5226173   4.7820539
  33.2757187   9.5578070   4.7125869  31.7540264   8.9774570   5.4059081
  28.8647957  16.2946320   2.0040510  29.3319073  16.9658356   1.0922117
  27.5461903  16.1810799   2.1223507  27.2037086  15.7659311   2.9601581
  26.5639439  16.4821720   0.9918624  26.8514805  16.3210011  -0.0363978
  25.3513241  15.5368471   1.2441653  25.0966797  15.5218573   2.3100905
  24.5205822  15.8667202   0.5856382  25.8522320  14.1251202   0.7905958
  25.8913403  14.1873674  -0.3192100  26.7620354  13.8870859   1.2166464
  24.8149433  13.0833836   1.0615883  23.7088184  13.1641245   0.5818267
  25.1122704  12.1512899   1.9355938  24.4228630  11.3414803   2.1598821
  25.9413319  12.2406902   2.4976525  26.1344700  17.9126148   1.0703245
  26.1078091  18.6084175   0.0076840  26.0298443  18.5885277   2.2608960
  25.9388676  18.1082249   3.1770060  25.9626942  20.0224285   2.2976725
  25.0620842  20.2468491   1.7047873  25.7455444  20.4471092   3.7739446
  26.6386986  20.0797005   4.3149509  25.6541195  21.9643936   3.8764977
  24.7669792  22.4464321   3.3663244  25.5685768  22.3030968   4.9290428
  26.5047855  22.4524155   3.4734826  24.4609241  19.8871040   4.4474454
  23.5796337  20.5472927   4.2433028  24.2758522  18.9178600   4.0075216
  24.6603413  19.8590145   5.9667735  25.4619751  19.0903950   6.1097331
  24.9312992  20.8050613   6.3908134  23.8642693  19.2486401   6.4235620
  27.2226448  20.7716522   1.7527272  27.0755749  21.6570988   0.9410155
  28.3820057  20.2314320   2.0923650  28.4106579  19.4353294   2.7721961
  29.6488266  20.8487606   1.7373692  29.5056171  21.9156017   1.9685528
  30.6855507  20.3590965   2.6745894  30.4395123  20.3146362   3.7726343
  30.8969536  19.3511677   2.3429828  31.9572830  21.2556896   2.6823380
  31.8485203  22.4274235   3.1427341  33.1669579  20.7951183   2.3700459
  33.8488541  21.5058231   2.4304032  33.1695175  19.8609371   1.8805646
  30.0541973  20.5716858   0.2660243  30.6096954  21.5188389  -0.3032881
  29.8527603  19.3645744  -0.3997778  29.4848690  18.6392078   0.1417822
  29.8921852  19.1483879  -1.8170327  30.8833809  19.5688095  -2.0863824
  29.8319931  17.6545582  -2.2086744  28.8853855  17.3244915  -2.0254710
  30.0050125  17.5116081  -3.3137543  30.7877846  16.6965771  -1.5174583
  31.7806034  17.0236340  -0.9178868  30.4547215  15.4227066  -1.5484427
  31.2009907  14.7750368  -1.3942682  29.7425060  15.1799278  -2.1782997
  28.7807484  19.8537598  -2.5909207  28.9603081  20.0192051  -3.7825019
  27.6625519  20.3711586  -1.9279996  27.4365158  20.0255203  -1.0337502
  26.6998768  21.1879044  -2.6012106  26.6564865  20.8539944  -3.6515739
  25.3416481  20.8259525  -1.9708130  25.2803574  19.6879826  -1.8777852
  25.2031937  21.2978840  -1.0134677  24.5723209  21.3015041  -2.5623643
  27.1057549  22.6624699  -2.5891020  26.9540958  23.4249458  -3.5542030
  27.8502102  23.0805931  -1.5200150  27.7294064  22.5279369  -0.6431805
  28.3874416  24.4340553  -1.3991778  27.5944977  25.1146049  -1.5658959
  28.9857693  24.8155842  -0.0142567  29.7671623  24.0904903   0.2520190
  29.4524555  25.7941151  -0.1800878  27.9168320  24.9336967   1.0986595
  27.2547798  24.0700264   1.0622007  28.5600510  24.8485889   2.5083323
  27.7797985  24.8189831   3.2976482  29.1945305  23.9390011   2.6314092
  29.0293961  25.8196812   2.6715436  27.0840130  26.2529526   0.9525628
  26.5107555  26.2303658   0.0482187  26.3634682  26.3866272   1.8113571
  27.7661648  27.0870380   0.9812653  29.5171642  24.5623455  -2.4690008
  29.6111851  25.5330372  -3.1995015  30.2891979  23.5044956  -2.7062781
  30.0067616  22.7289410  -2.1104109  31.3981724  23.4618931  -3.6577737
  32.1846123  24.1603146  -3.3410923  32.1408958  22.1518822  -3.4700718
  32.5198593  22.2110195  -2.4560211  31.4682140  21.3122883  -3.6695480
  33.3480072  22.1101151  -4.3288999  34.0353355  23.0864506  -4.5594444
  33.7048759  20.9825401  -4.7956357  30.8852005  23.5850220  -5.1301003
  31.3970070  24.4397011  -5.8343649  29.9162769  22.7679539  -5.5619736
  29.6548405  21.9831104  -4.9701319  29.0946598  22.9994106  -6.7049475
  29.7413197  22.8306293  -7.5675321  27.9658432  21.9770107  -6.6887341
  28.4017811  20.9619598  -6.8433270  27.4996891  21.8498478  -5.6729240
  26.9194736  22.2584419  -7.7322760  27.0454407  21.8128147  -9.0812235
  27.8705540  21.1339474  -9.3314037  26.0470371  22.0375366 -10.0783491
  26.1572800  21.6818810 -11.0617161  24.8958530  22.8412800  -9.7148123
  23.9043236  23.0975895 -10.5676956  23.8467617  22.5016060 -11.3699484
  24.7246208  23.1810875  -8.3747005  23.8171234  23.7624588  -8.0865507
  25.7530155  22.9508495  -7.3756423  25.6274643  23.2220478  -6.2598195
  28.4614067  24.4052582  -6.8111577  28.5676613  25.0533161  -7.8575144
  27.8937225  24.9974346  -5.7610793  27.8406696  24.4610958  -4.9269004
  27.2321014  26.3514385  -5.9245324  26.6079407  26.2932205  -6.7750692
  26.3312035  26.4309311  -4.6597166  25.7537136  25.5211754  -4.5310702
  27.0153694  26.5794182  -3.8121443  25.3216381  27.6533012  -4.8905101
  25.7765770  28.5759659  -5.1672192  24.2652893  27.2895489  -5.9783311
  23.3529930  27.8743191  -5.6810756  24.7614098  27.2824001  -6.9650059
  24.0226746  26.2426949  -5.8584971  24.6988564  27.8987160  -3.5327210
  24.3394260  26.9953442  -3.0491824  25.4468899  28.2831802  -2.8492393
  23.8042221  28.5335693  -3.5883417  28.2385235  27.5056248  -6.0884218
  27.9359818  28.4660759  -6.7992930  29.4251690  27.3590012  -5.4210925
  29.6166954  26.5945797  -4.7785192  30.5280743  28.3004436  -5.5928440
  30.2522793  29.3153934  -5.4355078  31.6968231  28.0188389  -4.6941576
  31.8407497  26.9816151  -4.7921567  33.0458488  28.6287861  -5.0680914
  32.9242287  29.7003517  -5.0419097  33.7748985  28.2060299  -4.3843374
  33.3373337  28.4468975  -6.1124558  31.4022999  28.3311138  -3.2325225
  32.2230225  28.1094551  -2.5568049  31.0286407  29.3084106  -3.1104805
  30.6332283  27.6755695  -2.9403479  31.0933495  28.3227539  -7.0437570
  31.3409882  29.3709373  -7.6328564  31.2207851  27.1247997  -7.6684647
  31.1276245  26.2951622  -7.0331163  31.6315632  26.9618645  -9.1039143
  32.4550705  27.6087036  -9.3674850  32.0751114  25.4938450  -9.3306952
  32.8893585  25.2094021  -8.6077375  31.1958103  24.8413162  -9.2511988
  32.5841255  25.3108158 -10.5754290  33.4215584  25.7710705 -10.5630846
  30.5146255  27.3875637 -10.0506334  30.7579155  27.9978733 -11.0610723
  29.2259045  27.1707878  -9.6462851  29.0461845  26.8072319  -8.7267790
  28.1205482  27.6912212 -10.4315071  28.2786407  27.5423851 -11.4659090
  26.7074051  27.2006111  -9.9262371  26.7948513  26.8593369  -8.8979101
  26.0496445  28.0119648  -9.8594093  26.0367165  26.1181297 -10.7833424
  25.2048492  25.6182060 -10.2933092  25.5009537  26.6266174 -11.6137066
  26.9648151  24.9593182 -11.3121204  26.7363148  24.5859108 -12.4374495
  27.9134121  24.4524384 -10.5945263  28.3041401  23.5525074 -10.8328447
  27.9985790  24.6869793  -9.6570053  28.0337791  29.1925640 -10.4099245
  27.2398014  29.7548161 -11.1751404  28.8240242  29.8988113  -9.5712729
  29.5195560  29.4972076  -8.9339323  28.9021568  31.3399086  -9.7438641
  27.9285812  31.7950954  -9.8210316  29.6056499  31.9418850  -8.4882717
  29.2045364  31.6426258  -7.5152059  30.6697159  31.7072868  -8.4509830
  29.4542084  33.5144844  -8.4623537  28.3276844  33.9565926  -8.7505846
  30.4209881  34.3824310  -8.1723442  30.1466064  35.2812920  -7.8604388
  31.3017311  34.0344696  -7.8439884  29.7606316  31.7199707 -10.9422884
  29.7573185  32.8263130 -11.4092131  30.6352787  30.8330841 -11.4572001
  30.7436504  29.9080086 -11.0651779  31.5823021  31.1956978 -12.5446043
  31.6115074  32.2493935 -12.6516171  32.9662895  30.6680756 -12.0296726
  32.7799072  29.9049797 -11.2662439  33.5480499  30.1976528 -12.8536530
  33.7836533  31.7124043 -11.5527601  34.1058960  32.2636566 -12.3196812
  31.3300610  30.7272129 -13.9821272  31.8328781  31.3361702 -14.9727402
  30.4731922  29.7282543 -14.1014957  30.0002346  29.4632206 -13.2933531
  30.1190701  28.9915962 -15.3317471  31.0445118  28.9186668 -15.9113121
  29.6000099  27.5943184 -14.9565649  28.7976761  27.7591305 -14.2065620
  29.1715717  27.0376892 -15.8216057  30.7991219  26.7639866 -14.4112892
  31.4825554  26.4933472 -15.2751913  31.3160820  27.3828201 -13.7130308
  30.2523956  25.5409508 -13.6689873  29.5754929  25.8572731 -12.8849430
  29.6846752  24.9026966 -14.3010178  31.3378010  24.7060566 -13.0906706
  31.5798092  24.9464760 -12.1278296  32.0133057  23.6536255 -13.6286688
  32.7958031  22.9203606 -12.8673754  32.8538818  23.1525841 -11.8851099
  33.0987015  22.0148144 -13.1869955  31.7336407  23.2797604 -14.8470774
  31.0583477  23.8080311 -15.3973970  32.2157440  22.4988689 -15.2612944
  29.1383572  29.8422298 -16.1847687  28.0888386  30.2159595 -15.6344795
  29.4570465  30.1827545 -17.4480515  30.4088287  29.9753246 -17.7453804
  28.5134296  30.6413841 -18.4980812  28.3239861  31.6756763 -18.3598690
  29.1989422  30.6984177 -19.8160610  30.0350494  31.3712635 -19.7637463
  29.5845337  29.7316475 -19.9974098  28.4022884  31.2020550 -20.8654060
  28.3821411  32.1646576 -20.6387882  27.2140102  29.8270798 -18.6245556
  26.1442261  30.3719673 -18.9071693  27.1985321  28.4670753 -18.3247299
  28.0011196  27.9661503 -18.0406017  25.9933186  27.6910362 -18.4103394
  25.4511242  27.7912483 -19.3348389  26.4401779  26.2152729 -18.3332672
  25.4795437  25.5684109 -18.3263054  27.0747967  25.9446030 -19.1619492
  27.2697563  25.9804974 -17.2034168  27.4593487  25.0280323 -17.1265163
  24.9468307  27.8165894 -17.2889481  23.7255630  27.6081333 -17.5301018
  25.3104706  28.4372578 -16.2124138  26.2874832  28.7859879 -16.2838650
  24.5605659  28.6445961 -14.9653006  24.0213299  27.7570744 -14.7710781
  25.5716934  28.8906918 -13.8402958  26.0403328  27.9290791 -13.5673094
  26.3588238  29.4689217 -14.1813784  24.9170895  29.4263287 -12.6924973
  25.5841942  29.4708157 -11.9829254  23.6380062  29.8772793 -15.1104593
  24.1242485  30.9923325 -15.2073793  22.3579044  29.7869148 -14.9084530
  21.5674610  28.5787945 -14.8528566  21.5235405  28.2057667 -13.8696651
  21.9803352  27.8752880 -15.5800381  20.1858006  29.0294323 -15.3305416
  19.3993130  28.3713684 -14.9785843  20.0587254  29.2052250 -16.4343262
  19.9927559  30.3750725 -14.5903835  19.7890930  30.2770729 -13.5493650
  19.0613003  30.9001904 -14.9793787  21.4393883  31.0054798 -14.7996569
  21.4319286  31.5128536 -15.7616739  21.7501984  31.9534016 -13.6508293
  21.5514545  33.1890221 -13.7304506  22.3670750  31.4707336 -12.6685514
  22.6091385  30.4749203 -12.7092628  22.7123108  32.2808304 -11.4574451
  22.0703983  33.1484261 -11.4149132  22.5357323  31.5410423 -10.0940771
  22.6460152  32.2579689  -9.3169575  21.0574532  31.0507736 -10.0723257
  20.8592033  30.6024628  -9.0958414  20.4629326  31.9326992 -10.1448183
  20.7829170  30.4383888 -10.9484882  23.5486889  30.4062576  -9.8313560
  23.2317009  29.8409824  -8.9235792  23.5285168  29.6772881 -10.6428814
  24.5705223  30.7809582  -9.7784472  24.1094761  32.9157791 -11.5499430
  24.4686470  33.6148643 -10.5963755  24.8457394  32.7566376 -12.6298018
  24.4744415  32.1344566 -13.4072523  26.2814484  33.1637917 -12.7101908
  26.8182774  32.4948692 -12.0787220  26.7466259  32.8262711 -14.1011944
  27.8117580  32.9620972 -14.0335398  26.7327156  31.8156910 -14.2368174
  26.3017254  33.6840439 -15.3478327  25.2432175  33.8662415 -15.2876558
  26.8660793  34.6286240 -15.2225342  26.6178608  33.0514565 -16.6882744
  27.7778873  33.1705017 -16.8463383  26.4039841  31.9684849 -16.5607738
  25.8588581  33.6844330 -17.7241421  26.3403206  34.5466042 -18.0763588
  24.6695976  33.3845863 -18.2777863  24.2166843  34.1102524 -19.2311020
  24.6638069  35.0272865 -19.4267292  23.5044289  33.7547569 -19.8223476
  24.1173935  32.2543259 -17.9870281  24.6031971  31.7200165 -17.3022804
  23.4799175  31.8209496 -18.6286297  26.5932026  34.5897942 -12.3781900
  25.9236412  35.4520416 -12.9025803  27.4712486  34.8354149 -11.4464588
  27.9340534  34.0615082 -11.0341940  27.9830360  36.1728973 -11.0915117
  28.9862766  36.0843201 -10.6379013  28.0330105  36.7757950 -11.9547720
  27.1964130  36.9998512 -10.1155081  27.6062317  38.1185989  -9.7171812
  26.0256023  36.4847221  -9.6779070  25.6052246  35.7082405 -10.1188726
  25.2927799  37.0810699  -8.6223412  25.2915344  38.1745529  -8.7539740
  23.8626328  36.7423515  -8.8642845  23.8423767  35.6508102  -8.7133741
  23.2420444  37.0835266  -8.0940094  23.1159058  37.0502815 -10.2616234
  22.8972607  38.1198463 -10.3162909  23.7676888  36.8220711 -11.0755882
  21.5264645  36.1656532 -10.5485916  20.3709946  36.9978828  -9.3887691
  20.5039616  38.0717163  -9.4473219  19.3565178  36.7247124  -9.7470446
  20.6981297  36.6598854  -8.4360533  25.7387009  36.8211555  -7.1795826
  25.5939159  37.6878586  -6.3155065  26.2949696  35.6113701  -6.9596453
  26.5496578  35.0760269  -7.7995172  26.7921295  35.1166840  -5.6751056
  26.0248051  35.2857475  -4.9983268  27.0006332  33.6361580  -5.6119909
  27.8855801  33.3038063  -6.1094246  27.3658543  33.2742119  -4.1592107
  27.2635441  32.1875877  -4.0644860  28.3695335  33.4754791  -3.8967981
  26.7889500  33.8466682  -3.4303782  25.7113724  32.8334122  -6.0085917
  25.0627842  32.6486511  -5.1831660  25.1063633  33.4811859  -6.6627526
  26.1927395  31.4899979  -6.6805220  26.8806782  31.6602154  -7.5330606
  26.7139206  30.9336014  -5.9032445  25.4354591  30.7479954  -6.9702501
  28.0562325  35.8660812  -5.2320228  28.9554634  36.0083008  -6.0508962
  28.1145382  36.4102135  -4.0541224  27.3426170  36.3837776  -3.4274490
  29.3257027  36.7862778  -3.3951640  30.1032505  37.0057411  -4.0890093
  29.1266479  38.1056557  -2.5985224  28.7305050  38.9229507  -3.2409358
  28.4223194  37.6596260  -1.8465396  30.3646889  38.6380806  -1.9342288
  30.2678394  39.6753769  -1.2700716  31.4566212  38.1855965  -2.3439245
  29.6584797  35.5453186  -2.5009367  29.0881081  35.3239098  -1.4294707
  30.6093273  34.7931786  -2.9969859  30.9217243  35.0699387  -3.9128752
  31.0105705  33.4725761  -2.4855070  30.0544682  32.9909744  -2.2145755
  31.8084793  32.6238937  -3.4389889  32.0526924  31.6237774  -3.0188179
  30.8961754  32.4110756  -4.6191597  30.5091496  33.3564720  -5.0350418
  31.3489323  31.7982578  -5.3673992  30.0831432  31.7727489  -4.3094349
  32.9160500  33.2913246  -3.9002964  33.7178650  32.7307663  -3.6463490
  31.7986393  33.5767822  -1.1511267  32.0808945  32.6354713  -0.4743288
  32.1104507  34.8627167  -0.7122894  32.0094337  35.5653610  -1.3501735
  32.4938240  35.1607857   0.6330278  33.4182587  34.5554123   0.7014257
  32.9095421  36.6047897   0.7153812  33.3152199  36.8935432  -0.2447469
  32.0914841  37.2766342   0.8646611  33.9235229  36.8952866   1.7680031
  35.0857353  36.4440079   1.8236381  33.6518402  37.8438911   2.6526008
  34.3332138  38.1323662   3.3571916  32.8015137  38.3357162   2.6220989
  31.4832535  34.8600044   1.7319407  31.7958870  35.0397263   2.8934364
  30.1635075  34.6287498   1.3466909  30.0214024  34.5116234   0.3814840
  29.0599937  34.6862755   2.3081050  29.4251060  34.6677742   3.2998047
  28.3285332  36.0966492   2.0248055  27.8324013  35.9669952   1.1122606
  27.6419487  36.3284454   2.8728318  29.3145275  37.3020973   1.7703156
  30.0032349  37.5060234   2.5524824  29.8671761  37.2297668   0.8715497
  28.4231644  38.5169830   1.6319095  27.7826672  38.2813416   0.7780752
  27.7272072  38.6503487   2.4834192  29.3108749  39.6887016   1.3369226
  29.8182487  39.6618080   0.4875659  29.0945396  40.9130516   1.7825768
  28.3086300  41.2519798   2.7166402  27.7713699  40.5478630   3.1814830
  28.2077770  42.2408524   2.9112611  29.8237209  41.8915443   1.2870070
  30.4888134  41.5998192   0.6589289  29.8430023  42.8087463   1.6345836
  28.0501041  33.4303856   2.1800060  26.8726406  33.6843834   1.9141569
  28.5455971  32.2589149   2.5526240  29.5418453  32.3192177   2.9385154
  27.7983990  30.9865570   2.5223486  26.9744034  30.9932232   1.8037597
  28.8073692  29.9192791   2.1915996  29.3944378  29.8649368   3.1472011
  28.2042694  29.1115894   1.9330186  29.7345066  30.1856003   1.0084138
  30.2587109  31.1918449   1.0835819  30.7774563  29.0718746   0.8858472
  31.7286377  29.2204723   1.5405535  30.4240799  28.0619926   0.9866303
  31.2022476  29.2145863  -0.0239685  28.8914967  30.1787128  -0.2730462
  29.5118885  30.3311672  -1.1391485  28.3736629  29.2516327  -0.4893780
  28.2017612  30.9922962  -0.2525219  27.1065006  30.7210865   3.8539052
  27.5185127  31.0791321   4.9520097  25.8986626  30.2129974   3.6631732
  25.5981579  30.0940819   2.6951644  24.8656960  30.0277195   4.6651688
  25.2585144  29.9933453   5.6499991  24.0555515  30.7311058   4.5702748
  24.2374268  28.6433907   4.5654736  24.3150768  27.9577427   3.5484593
  23.5836849  28.1750679   5.6692004  23.5397263  28.8070049   6.4326959
  23.0676880  26.7870369   5.7375116  22.8843899  26.4173279   4.6308122
  24.1070824  25.8265705   6.3844519  24.1024017  26.0920563   7.4661970
  23.8263283  24.3545399   6.2015262  23.6786308  24.0653057   5.1650290
  24.6317425  23.7637939   6.6489058  22.9644127  24.0756741   6.7475505
  25.5890598  26.0358372   5.8322806  26.2363148  25.2602901   6.3523674
  25.6044502  25.8244877   4.7526021  25.9297848  27.0586147   5.9323449
  21.7373390  26.7265511   6.5335016  21.4241695  27.4068604   7.5495715
  20.9513588  25.7177277   6.1874433  21.1312733  25.1686764   5.3546472
  19.7377110  25.3750439   6.9012723  19.7902966  25.6938667   7.9074678
  18.4695988  26.0204906   6.2476549  18.3228683  25.7169933   5.2300186
  17.2662315  25.6101151   7.0681558  16.9622402  24.5607834   6.7808375
  17.3786774  25.7801361   8.1008568  16.3373585  26.1194305   6.6961575
  18.5781727  27.5717182   6.2472672  18.8480091  27.8910656   7.2726207
  19.3789883  27.7894039   5.5127206  17.4406338  28.5036640   5.8004103
  17.0767803  28.1330433   4.8711810  16.6290379  28.5017834   6.5159574
  17.7095566  29.5292149   5.4737949  19.6080799  23.8100834   6.8923416
  19.7399197  23.2086105   5.8852286  19.1788826  23.1976719   7.9441614
  19.0551491  23.7984467   8.7749853  18.8843479  21.7229385   7.9990039
  18.4217606  21.5079575   6.9939594  19.8332653  21.1252117   8.0257463
  17.9913120  21.1324501   9.1387720  18.1895866  21.3156414  10.3630152
  17.2082081  20.1922932   8.7053375  17.1315327  20.0126553   7.7394772
  16.2298622  19.4602222   9.4997110  16.0513077  20.1535282  10.3002996
  14.9104271  19.2810421   8.7275038  14.5835133  20.2453041   8.4731703
  15.0772676  18.5845032   7.8795648  13.8083706  18.6316605   9.5539179
  13.4479370  18.8937531  10.8219738  13.8882055  19.7325249  11.4024353
  12.4604368  18.0813026  11.1957731  12.0316620  18.1742935  12.1169510
  11.9952431  17.2916927  10.1478291  11.0290661  16.2686958  10.0183525
  10.4728680  15.9371843  10.8852596  10.8300228  15.7488613   8.7748337
  10.1325979  14.9021921   8.6125765  11.4458036  16.1863365   7.5767145
  11.2540073  15.8273888   6.5443654  12.4343767  17.1878395   7.7746911
  12.9407759  17.5890961   6.9193420  12.7525082  17.7745399   9.0423574
  16.6917324  18.0768261  10.2090750  17.2734642  17.3999386   9.4119854
  16.4645042  17.8125381  11.5138807  15.6562777  18.2908058  11.9141626
  17.1185627  16.5132027  12.2078886  17.0030937  16.7425480  13.2598858
  16.1078224  15.3924551  11.9946051  15.1764021  15.7146997  12.4415731
  15.9161348  15.0643425  10.9984560  16.5246487  14.2242279  12.7866697
  13.6308756  12.9253235  12.7372475  18.5939407  16.2863293  11.9568481
  19.3476105  17.0464001  12.5401926  18.9146023  15.2470798  11.1698885
  18.1282158  14.7678776  10.6738491  20.3146381  14.9023685  10.9297915
  20.8227234  15.3015327  11.8637905  20.4173412  13.3810463  10.6509476
  19.6259422  13.0771112   9.9749937  21.4541836  13.3658142  10.0351086
  20.4540195  12.4600124  11.8664064  21.4553776  12.4343805  12.3755655
  19.6681423  12.7102613  12.5639238  20.1462975  10.8091908  11.0695190
  19.5967999   9.9486885  12.6701374  19.7552090   8.8592854  12.3224325
  20.4708004  10.0931473  13.3727522  18.5888443  10.2213202  13.0634718
  20.8875332  15.9267693   9.8347569  22.0900936  16.0059433   9.6752262
  20.0029964  16.6950226   9.1283836  18.9940701  16.5262737   9.2184906
  20.5234470  17.8151665   8.3916569  21.2446213  17.5253811   7.6169353
  19.6954918  18.3274498   7.8635678  21.0755234  18.8274307   9.3339624
  21.9822330  19.6137714   9.0314512  20.5081902  18.9062958  10.5756006
  19.8431129  18.2517776  10.7913408  20.9379063  19.7429695  11.7125092
  20.9635448  20.7983894  11.3573484  20.1032944  19.5319233  12.3182325
  22.2782288  19.3089619  12.3436928  23.0895004  20.1911240  12.7467546
  22.4710884  18.0383282  12.3737307  21.6313972  17.4613037  12.2570505
  23.6844959  17.2389393  12.7627735  23.9536457  17.4485779  13.7774715
  23.4060383  16.2094784  12.7880001  24.8231468  17.4014072  11.8300295
  25.8943462  17.6821632  12.2908812  24.6146297  17.2473106  10.5326815
  23.7393169  16.9052486  10.1384077  25.6539955  17.6698971   9.5617418
  26.5706081  17.1616325   9.8407917  25.2352390  17.3013554   8.6244345
  25.8120289  19.1864090   9.4989567  26.9423161  19.6508236   9.3611441
  24.7158413  20.0019493   9.7033701  23.7846699  19.5675411   9.6552763
  24.9489479  21.4920311   9.6601810  25.3534546  21.7900600   8.6858225
  23.5408955  22.3090763   9.8218241  23.0376053  21.8230515  10.6049185
  23.6451111  23.7583084  10.2395935  22.5864410  24.1098537  10.4876785
  24.3084755  23.9779587  10.9959469  24.0706062  24.3242702   9.4460001
  22.8355293  22.3209133   8.5983219  22.4976025  21.4231377   8.5767860
  25.8951683  22.0573673  10.6423836  26.7362022  22.7661552  10.2382994
  25.8171711  21.5498295  11.9134111  25.1020927  20.8611069  12.0821848
  26.8050423  21.9007759  12.9455566  26.8205299  22.9869862  12.8825150
  26.3592091  21.4303150  14.3719463  26.2611713  20.3546925  14.3265028
  27.1543388  21.7411900  15.0352306  25.1003609  22.0688305  14.8253231
  24.4786415  22.2834110  13.9596062  24.2807102  21.1564064  15.7396889
  23.4148273  21.7131519  16.1879559  24.0242424  20.2997532  15.2208071
  24.8698177  20.8391476  16.5926342  25.4051189  23.4500465  15.5721645
  26.1083927  24.0234966  14.9178934  24.4660244  24.0615101  15.5618048
  25.7896461  23.3252316  16.5305862  28.2234554  21.4419365  12.5521193
  29.2135792  22.0604897  12.8590889  28.3857880  20.2375984  11.9199915
  27.6321373  19.6226482  11.8892736  29.6787758  19.6153488  11.6077528
  30.3399963  19.7121792  12.4889364  29.4790344  18.1713772  11.1769114
  28.5327797  18.0141544  10.6003437  30.4022903  17.7307053  10.7145176
  29.3288803  17.1996193  12.4110680  30.2878284  16.9448624  12.7704659
  28.8486347  17.7573032  13.2394047  28.5768661  15.8662653  12.1712465
  27.5759830  15.9184771  11.7501945  29.1943893  15.2939129  11.4701881
  28.5489197  15.0250845  13.3746605  27.8350143  15.2554836  14.1096067
  29.2072430  13.9389305  13.7111254  30.2765522  13.5644894  13.0559587
  30.5942802  14.0312347  12.2317324  30.9134521  12.8993654  13.4920921
  28.7230396  13.3119392  14.7310123  27.7186432  13.5123453  15.0268469
  29.0467548  12.3746967  14.8665962  30.3981895  20.5019493  10.5361729
  31.5436077  20.9558201  10.6900396  29.6677456  20.8557148   9.4773540
  28.7331066  20.5258522   9.3928585  29.9434128  22.0223141   8.5648365
  30.7628231  21.8783875   7.9028435  28.8603191  22.1987038   7.4814754
  27.8704758  22.3140869   7.9003601  29.1606407  23.4368916   6.5508223
  28.6009865  23.5673199   5.6661506  29.0128994  24.3380013   7.1215396
  30.1522713  23.3331566   6.0438895  28.7311096  20.9564629   6.5358877
  29.6671104  20.6873341   5.9647870  28.3750992  20.0836563   7.0851207
  27.9655380  21.1789684   5.7433248  30.2582912  23.3685532   9.2621737
  31.3384399  23.8808861   9.0861177  29.3799496  23.8279171  10.1140642
  28.5575695  23.3051338  10.3364496  29.5260525  25.0687122  10.7809973
  29.5294418  25.8669548  10.0965405  28.2378445  25.3457031  11.5311623
  27.3301163  24.9943256  11.0473557  28.3172398  24.8684082  12.5302582
  28.1870670  26.4470577  11.6003590  30.6940441  25.2513409  11.7836390
  31.1565685  26.3779354  11.9054499  31.1394463  24.1144218  12.3850718
  30.5712185  23.3005142  12.2953701  32.3913918  23.9262066  13.0637054
  32.3508797  24.7119274  13.8588295  32.3594017  22.5345154  13.6127214
  31.3624744  22.6038303  14.1272717  32.3996429  21.7334881  12.8651400
  33.3680458  22.3847809  14.5501776  33.3979073  23.1712246  15.1062822
  33.6831093  24.1281738  12.2881193  34.7444992  24.4924641  12.9146051
  33.7278137  23.9512863  10.9552298  32.8909416  23.8301182  10.4947691
  34.9234505  24.1169434  10.1032553  35.8808975  23.8629436  10.6567230
  34.8280945  23.4249744   8.7193270  33.9625816  23.8423309   8.2531443
  35.7647209  23.5387993   8.1732178  34.5199051  21.9877701   8.6480179
  33.5368385  21.7313919   9.0338602  34.4736328  21.6445713   7.5831146
  35.5638084  21.1443310   9.3944550  36.6744881  21.6743488   9.8110485
  35.3397446  19.8930473   9.6049223  35.1861763  25.6740456   9.8741846
  36.3367844  25.9635601   9.6157808  34.0987015  26.5226707   9.8045921
  33.1618118  26.1499996   9.7653208  34.2683220  27.9531345   9.9407892
  33.3290558  28.5186329  10.1707010  35.1056900  28.2493210  10.5379152
  34.4454193  28.6861191   8.5793352  34.8537369  29.7969570   8.4784632
  34.2245293  28.0306454   7.4058371  33.9301453  27.0848522   7.4510632
  34.0987091  28.6949387   6.0864120  34.8972435  29.4159985   5.9785266
  34.2177277  27.6670513   4.9578910  35.1142082  27.0811310   5.2107444
  33.3945847  27.0223427   4.9276342  34.4471779  28.3007832   3.5866482
  33.5027924  28.8818054   3.2550581  35.2591553  29.0667229   3.6271706
  34.7094688  27.3511524   2.4194100  35.6722031  26.8858299   2.5536766
  33.9591103  26.6007137   2.5014493  34.5820961  27.9893703   1.1430230
  34.6873283  28.9875412   1.1268789  34.5923500  27.4038124  -0.0251254
  34.6596985  26.1195507  -0.2450358  34.6846352  25.4691010   0.5503395
  34.7694092  25.7390823  -1.1915940  34.5935593  28.2117939  -1.0755657
  34.6261787  29.1832104  -0.8849710  34.6557236  27.7546730  -1.9371305
  32.7482109  29.4318523   5.9933791  32.5998764  30.5957108   5.4812746
  31.6669483  28.7524090   6.4416142  31.7935963  27.8676796   6.9471607
  30.2816448  29.2696571   6.4447999  30.1207561  29.7824593   5.5096259
  29.2565708  28.1741219   6.5341768  28.2997684  28.5795860   6.3806267
  29.4521503  27.0752258   5.4865289  30.3146210  26.4786034   5.6909471
  28.5151863  26.4791946   5.4980474  29.5312290  27.4318504   4.5159159
  29.1822872  27.5750599   7.9524550  29.7298183  26.6643276   8.1446943
  29.6031017  28.2883167   8.5689545  27.7307510  27.2916489   8.4767809
  27.0706482  28.1176109   8.1596441  27.4662724  26.3028469   8.0414114
  27.7244568  27.2456894   9.5496912  30.1230450  30.4526291   7.4578009
  30.7683487  30.4333878   8.4589815  29.1222496  31.3015614   7.1891189
  28.5751038  31.2570038   6.3089280  28.9457645  32.5875320   7.9550533
  29.5933266  32.6720123   8.7600803  29.2353668  33.8580894   7.0740519
  28.5463505  33.9094200   6.1821690  29.0244274  34.8003006   7.6669731
  30.7095966  34.1650238   6.5984602  30.9863033  33.5836525   5.7622585
  30.8355675  35.2614288   6.2642426  31.9059181  34.0965767   7.5832458
  31.9344254  33.0916595   7.9750710  32.8391953  34.2101746   7.0959630
  31.6742744  35.0193939   8.7897158  31.5796337  36.0002098   8.3862019
  30.7291775  34.7309074   9.3045826  32.7763290  34.9151840   9.8922319
  32.5959663  33.9870224  10.1789999  33.7682190  34.9610710   9.5210762
  32.6683044  35.6342850  10.5760946  27.6144180  32.7080345   8.6900272
  27.6116161  33.6137314   9.5043678  26.6324329  31.8368950   8.4432983
  26.6817284  31.2522182   7.6585579  25.3976727  31.6822891   9.2056179
  25.6558819  31.7091217  10.2546129  24.4672604  32.8551788   8.8160467
  24.9936008  33.8317490   8.8850212  24.0986786  32.6905823   7.8467417
  23.4750118  32.8593864   9.3707466  24.7034245  30.3539448   9.0460434
  24.5803852  29.8730488   7.8931117  24.1080151  29.7191124  10.0894833
  24.1674461  30.0658760  10.9842396  23.2518787  28.5370903   9.8955927
  22.8997803  28.5585518   8.8583784  24.1735516  27.3442192  10.3073282
  24.9571838  27.2695827   9.5064430  24.5746098  27.4744778  11.2900553
  23.6298046  26.4094639  10.4622774  22.0327072  28.4115753  10.7429714
  22.0095463  28.9920368  11.8746996  21.0218067  27.6566029  10.3412676
  21.0848389  27.2067566   9.4214764  19.8126450  27.1994762  11.0986204
  19.9103661  27.4082203  12.1554861  18.5275517  27.8461380  10.5798120
  18.3311977  27.3415928   9.5413542  17.2381897  27.5768642  11.4851122
  17.5781727  27.6547165  12.4710302  16.4886646  28.3232212  11.2130985
  16.7746334  26.6145325  11.2075377  18.6512070  29.4294109  10.3199511
  19.0579529  29.9673748  11.1639605  19.3609486  29.4477081   9.5150509
  17.3269558  30.1930943   9.8671923  16.6931934  29.5291462   9.2714043
  16.7861671  30.6974411  10.7608137  17.5962086  31.0317898   9.2411776
  19.5436344  25.6239491  11.1785021  18.9778805  25.0845623  10.2413616
  19.7542572  24.9851456  12.3369799  20.8514137  25.2696724  13.1413155
  20.5447750  25.8633022  13.9564991  21.6448383  25.7403011  12.5327930
  21.3787556  23.9788589  13.6205978  21.8927803  24.2443714  14.5246220
  21.9549866  23.6033630  12.8131294  20.0683613  23.2080669  13.8008213
  19.5957069  23.4433823  14.7341394  20.2475376  22.1373386  13.6695356
  19.1300449  23.6876488  12.7136774  19.2181549  22.9490700  11.8748255
  17.6802845  23.9547825  13.0743742  17.3146133  24.7128582  13.9934082
  16.8255272  23.1337128  12.3853111  17.2291355  22.5742455  11.6360445
  15.4118347  22.9679050  12.7707376  15.1018467  23.7575951  13.4958744
  14.5088444  23.0601215  11.5010595  14.5819597  22.1306839  11.0198021
  13.5222635  23.2396011  11.7889986  14.9109154  24.1659393  10.4240179
  15.9887238  24.2902222  10.2619343  14.5016184  23.7679005   8.9772987
  13.4450846  23.5345230   8.8032932  14.9241762  24.5766430   8.2627401
  15.1124849  22.9363689   8.6719503  14.2973700  25.5327835  10.7644405
  13.2304296  25.4714775  10.9300995  14.7459097  25.7906551  11.7339363
  14.4166126  26.3084354   9.9765062  15.3615561  21.5238419  13.2974854
  15.8441925  20.5537605  12.7012968  14.8986101  21.3603344  14.4915218
  14.5514841  22.2886372  14.8451986  14.8661118  20.2090244  15.4386549
  14.8635883  20.6488857  16.4550686  13.5093956  19.5627460  15.1425257
  12.6864767  20.2813053  15.0673103  13.6337032  18.9463634  14.1993866
  13.3432875  18.8170204  16.0028076  16.1296940  19.2178249  15.3238058
  16.0155411  18.0987396  14.8488741  17.3130226  19.6479530  15.7098398
  17.5158501  20.9288330  16.3993778  16.9121647  20.9348335  17.2912903
  17.2103901  21.7088280  15.7129011  19.0306473  20.9739895  16.6305389
  19.1898861  20.7336674  17.6573544  19.3489647  22.0029583  16.3704643
  19.7546215  19.9489040  15.8194761  20.6415482  19.5176926  16.4010353
  20.0310631  20.3457203  14.8482752  18.5976830  18.9645214  15.5531530
  18.6278057  18.6810589  14.5587416  18.7789536  17.6731739  16.3426819
  18.4471359  17.5009174  17.5684776  19.4698448  16.6869373  15.6509476
  19.7454243  16.7024994  14.6614151  19.9392090  15.5257492  16.2768593
  19.8947792  15.5567837  17.3494415  19.0715733  14.3508387  15.7846947
  17.9480534  14.6113930  15.8515825  19.2173939  14.0773258  14.8399906
  19.2670593  13.0497952  16.5362434  18.6424046  12.6894054  17.6283722
  17.8223076  13.2252731  18.1398506  19.1509247  11.4405270  18.0879097
  18.8051929  10.9701185  18.9653702  20.2151794  11.0370455  17.2966099
  21.1110077   9.9390345  17.3712425  21.0143375   9.1567411  18.0966568
  22.0864677   9.8633661  16.3460846  22.7486477   9.0602894  16.2627525
  22.1778469  10.8695593  15.3302183  22.9396973  10.7885008  14.5663366
  21.3299026  12.0140991  15.3495626  21.3112698  12.7772923  14.5602169
  20.2821693  12.0154238  16.2661972  21.3971710  15.2308474  15.9652538
  21.6544895  15.2171764  14.7369013  22.3756771  15.1512375  16.9402885
  22.0370331  15.2574730  17.8905144  23.6927490  14.5839596  16.6154175
  23.6527882  13.8851700  15.7704954  24.7023144  15.6027536  16.1268520
  24.2208176  16.3875713  15.5892267  25.0316830  16.0551567  17.0481834
  25.9302483  15.0921764  15.4126854  26.0466213  13.8549948  15.1032000
  26.8741112  15.9189730  15.3925943  24.0872211  13.6576242  17.8245392
  23.5858002  13.8374739  18.9336281  25.0458984  12.7320356  17.6047745
  25.5819664  12.9149189  16.8541851  25.3666821  11.5962200  18.4394817
  24.3911171  11.1890202  18.7933941  26.2225819  10.5520334  17.7324886
  26.5260429   9.6861563  18.3900318  25.3863602   9.9188433  16.6164722
  24.7577171   9.1893435  17.1348820  24.7692604  10.6463165  16.0751019
  26.1463413   9.3574200  16.0294456  27.4018860  11.1704159  17.2521973
  28.0226593  11.1633101  18.0348186  26.1629410  12.1782961  19.6530533
  26.6478424  11.4133635  20.5006237  26.6611633  13.4461641  19.5939312
  26.2932110  14.1211424  18.8894672  27.5902233  14.1866274  20.4671345
  27.4929371  13.7570686  21.5207253  29.1013088  13.8446712  20.1871147
  29.3294735  12.8169289  20.5104370  29.5205898  13.9976311  18.6865292
  30.5617523  13.6843700  18.5883484  28.9235783  13.2822304  18.1383553
  29.2182426  14.9913940  18.2825489  29.9337807  14.7432976  20.9551563
  30.1319370  14.2078104  21.7572441  27.2737408  15.6540117  20.5468674
  27.0477219  16.2928886  19.4965553  27.3354149  16.2810345  21.7782173
  27.4309273  15.6827192  22.6589737  27.3166866  17.7417717  21.9312897
  26.4305859  18.1388397  21.4159393  27.0758533  17.9939079  23.4293785
  27.0100746  19.0659180  23.4504910  26.1609383  17.4640923  23.7295341
  28.1978321  17.6257954  24.2172775  28.1996346  16.7144070  24.3817310
  28.5629730  18.4818687  21.4298191  28.6322575  19.7212868  21.3027077
  29.5386467  17.7435894  20.9285431  29.3527355  16.7407055  20.7928181
  30.8346901  18.2037182  20.4295197  31.4315968  18.5010681  21.2225990
  31.6994801  16.9882984  19.8996563  31.7731838  16.2175026  20.6661396
  31.2570858  16.4720860  19.0445900  33.1334801  17.4024277  19.4789467
  34.1397018  17.3973217  20.4850216  33.8458176  17.0766563  21.5189953
  35.4124794  17.9810009  20.2456837  36.1097221  18.0198555  21.1368084
  35.7905312  18.4127636  18.9857979  36.9852791  18.9538841  18.7152348
  37.5697517  18.4875965  19.3435879  34.7514305  18.4913960  18.0231323
  35.0428200  18.6880112  16.9658337  33.4130745  18.0928307  18.2633247
  32.6264191  18.0770645  17.4281464  30.8127441  19.2824268  19.3495579
  31.3785248  20.3386307  19.6345825  30.2054882  19.0833321  18.1541748
  29.8954430  18.1383114  18.0410633  30.3364811  20.1015186  17.0563526
  31.3334637  20.4352665  16.9221554  29.9761696  19.4543934  15.7370176
  28.9255314  19.1310482  15.6795816  30.0992966  20.2653198  15.0024395
  30.7843018  18.2759266  15.4529753  32.0401611  18.3298779  14.7152090
  32.4946098  19.2204018  14.2539158  32.7138252  17.1132202  14.4678850
  33.5420647  17.1852970  13.8585949  32.2075462  15.9159050  15.0538263
  32.8871269  14.7985783  14.9220572  33.7681923  14.9111252  14.5658674
  30.9136887  15.9170017  15.6573896  30.5086040  15.0164404  16.1305294
  30.1707153  17.1030846  15.7754288  29.1662216  17.0949402  16.0171566
  29.6407108  21.4108162  17.2649040  30.1464920  22.4553165  16.8343220
  28.4812927  21.3990192  17.9633884  28.0864105  20.5152206  18.1956234
  27.8825932  22.5196228  18.7770443  27.5769482  23.2545605  18.0433750
  26.6618481  22.1637783  19.5493126  26.9154606  21.5178852  20.4404736
  26.2297363  23.0857830  19.9077740  26.0922489  21.5075836  18.9234257
  28.8919582  23.1467400  19.8025284  28.9320374  24.3966885  19.7477455
  29.6353455  22.4370956  20.6451263  29.5775909  21.4497147  20.5878525
  30.5742302  23.0677891  21.6131287  30.0772533  23.9399128  22.0616074
  30.9584923  22.0507565  22.6289539  31.4754257  22.5014153  23.5295467
  30.0555611  21.4597301  22.8879204  31.9725323  21.2273293  22.0875740
  31.5582905  20.7344379  21.3572598  31.8443298  23.6048126  20.8877087
  32.7448807  24.1287346  21.5564690  31.8402805  23.5762959  19.5367298
  31.0404816  23.1072845  19.0998898  32.9553947  23.8786564  18.6361732
  33.5396385  24.7110729  19.0932884  33.8412819  22.6239758  18.3486214
  33.2489853  21.8839474  17.8674221  34.6197929  23.0169811  17.7465630
  34.5179901  21.9370308  19.6467915  33.8042831  21.5574875  20.3328304
  35.0750580  21.1117229  19.2873535  35.5398178  22.8294334  20.3857746
  36.3460426  23.1038170  19.6567287  35.0551071  23.7333717  20.6238976
  36.2338142  22.1936703  21.5573769  37.0494385  21.6366863  21.4164906
  35.8760529  22.3468704  22.8406258  36.6663551  21.9296818  23.7541447
  37.5157394  21.3545322  23.5577087  36.2740288  21.9139900  24.7025223
  34.7299652  22.7942963  23.2383499  34.0036354  23.0097961  22.5425529
  34.4802704  22.9663773  24.1702595  32.5092850  24.6078053  17.3593044
  33.2988510  24.7457085  16.4061985  31.3209763  25.1648884  17.3224983
  30.6059875  24.8927307  17.9414520  30.7205906  25.7668800  16.1137638
  31.0237522  25.1446800  15.2736464  29.2372417  25.7838764  16.1260910
  28.9657364  24.7542934  15.9406481  28.8722897  26.1343670  17.1084080
  28.6210690  26.6862411  15.1779404  27.6752663  26.8596573  15.3065977
  31.4313354  27.1306763  15.8620844  31.9178905  27.7546444  16.8173351
  31.3635597  27.5244122  14.5406008  30.9218979  26.9387226  13.8741112
  32.1513519  28.6139946  14.0053816  32.2724075  29.2656765  14.8180742
  33.4947853  28.1648865  13.4023199  33.4327545  27.3997040  12.6034851
  33.9958000  29.0707397  12.9803858  34.3854294  27.6482735  14.6242390
  34.3492508  28.2516022  15.4411020  33.9708900  26.6874771  14.8593102
  35.8577805  27.5618076  14.1863070  36.4289246  28.1799450  13.3062372
  36.6287766  26.7528725  14.8944454  37.5624962  26.7577457  14.5454712
  36.3050995  25.9939384  15.5240192  31.3658810  29.4351864  12.9792080
  31.8901291  30.0411110  12.0315256  30.0609169  29.4069118  13.1069546
  29.7734680  28.7225456  13.8308554  29.0710163  30.2223072  12.3729324
  29.5531330  31.1057892  12.0259476  28.5615635  29.4438953  11.1622353
  29.4057503  29.1801262  10.4968958  27.9315281  28.6050453  11.4681778
  28.0348225  30.2455330  10.5291901  27.8760815  30.5822201  13.2878704
  27.2525845  29.6688480  13.8515968  27.4915371  31.8767509  13.4497786
  27.9559822  32.9523430  12.6621666  28.3626709  32.5439720  11.7413864
  28.8364449  33.2861214  13.2582541  26.7618332  33.9326973  12.5782957
  25.9652596  33.7019958  11.8909407  27.0640850  34.9550781  12.4685001
  26.1747971  33.8694687  13.9798412  25.0491810  33.9581795  14.0994568
  26.6958923  34.5475388  14.6174440  26.4109669  32.3506889  14.2505083
  26.6049881  32.3302650  15.2956953  25.1490822  31.5720310  13.9226761
  24.8023376  31.4478168  12.7706566  24.3959904  31.0243359  14.9480219
  24.8535194  31.1979675  15.8585720  23.4736118  29.9253235  14.8026276
  23.3533268  29.7696686  13.7203970  24.0941448  28.6443615  15.3103571
  24.6166153  28.9508972  16.1958809  23.3342552  27.3778152  15.6280317
  22.9660225  26.8859806  14.7078428  24.1041279  26.8411064  16.1487770
  22.5677433  27.7083454  16.3409939  25.0761337  28.2073421  14.3045731
  25.8017960  28.8306160  14.1387434  22.1339493  30.2653866  15.4107332
  22.1867313  30.6793098  16.5787659  21.0661507  30.1019726  14.6177855
  21.2032051  29.7419777  13.7456198  19.7486362  29.9984627  15.2495766
  19.8907986  30.4638634  16.2040882  18.7716980  30.8092995  14.4474344
  19.0316048  31.8428707  14.6814013  18.8201828  30.7402496  13.3996725
  17.2324333  30.6767025  14.6993961  16.9197903  29.6244640  14.5104656
  16.9003258  31.0429249  16.1355495  17.4667263  30.4068966  16.8356018
  17.0457878  32.1000290  16.2591496  15.8448048  30.9618835  16.2515411
  16.4547234  31.7631493  13.8261385  15.5895672  32.1437302  14.4068384
  17.0337677  32.5814629  13.4902687  16.1875896  31.3140221  12.8788919
  19.4029255  28.5491276  15.4253883  19.3255596  27.8325939  14.4872732
  19.0010681  28.1493778  16.6567783  19.3097649  28.7413387  17.3886013
  18.4587440  26.8035526  16.9037609  18.6872559  26.1624527  16.0498772
  19.1711235  25.9739990  18.0226593  18.9795322  26.4244175  19.0279236
  18.4560699  24.5628052  18.1197605  18.3502140  24.0170784  17.0874405
  19.0612450  23.9630928  18.7024384  17.5407581  24.7035713  18.5532303
  20.6396713  25.7102108  17.7487488  20.6464653  24.9907837  16.9135666
  21.0884151  26.6205673  17.3454895  21.5257969  25.2088356  18.8522282
  22.5666180  25.2251205  18.5371628  21.4640751  25.9158459  19.6760674
  21.2473583  24.1872749  19.1343021  16.9490261  26.9064312  16.9197083
  16.3856373  27.2908993  17.9415379  16.1246300  26.4097061  15.9345102
  16.6350670  25.9910507  15.0440569  14.6556215  26.2358303  15.9996395
  14.2725554  26.9426346  16.6907024  13.9493475  26.2763290  14.7030516
  14.5713615  25.9945393  13.8539057  13.1701632  25.4350510  14.7422504
  13.2970123  27.5891762  14.5740681  12.0090923  27.9302082  15.1400099
  11.4961281  27.3381290  15.9222231  11.4933701  29.1950359  14.9249153
  10.5568876  29.5064850  15.3966646  12.1370754  30.1526108  14.1391850
  11.8400974  31.2108898  14.1292362  13.2722931  29.8109531  13.4619684
  13.8068514  30.5208321  12.8313732  13.8424435  28.5561848  13.6691895
  14.7946215  28.3493328  13.1540413  14.3439150  24.8879261  16.6773701
  14.9853420  23.8637905  16.2560005  13.4984961  24.8566303  17.6746864
  12.9406185  25.6490192  17.9602146  13.1380606  23.5668774  18.3761597
  13.4323912  22.6895390  17.7384491  13.9634075  23.4566097  19.6897030
  14.4356041  22.4542675  19.9045067  14.7310057  24.1751976  19.6849499
  13.3235846  23.6638317  20.5769882  11.6057663  23.3924255  18.5506058
  10.9870138  24.4058475  18.6524181  11.0968876  22.1995220  18.7224464
  11.7114849  21.4098759  18.8098946   9.6568251  21.9887066  18.5529747
   9.1202774  22.9887238  18.4905910   9.4608860  21.1421928  17.2472973
   9.8947153  20.1929951  17.4678383   8.4329481  20.9697018  17.1032524
   9.9234018  21.8540077  15.6736364   9.0044041  21.2171383  19.7874298
   9.3035069  20.0473328  20.0052719   8.1985226  21.8642235  20.6547089
   8.0132551  22.8711586  20.3321609   7.7831540  21.4638672  21.9877148
   8.6534348  21.5119553  22.7094688   6.6911278  22.3874016  22.4853134
   7.0408587  23.4218102  22.3993111   5.7634454  22.2520943  21.9414253
   6.4179077  22.3472252  23.9807129   5.8826089  21.4385624  24.2300911
   7.4095135  22.4054890  24.4898663   5.6605015  23.5103397  24.4312534
   6.0544033  24.1238194  25.4564114   4.5842886  23.7719345  23.8635750
   7.3167238  19.9855328  22.0588970   8.0385923  19.1682262  22.6033401
   6.2642612  19.6152382  21.3212738   5.9861698  20.2672615  20.5749569
   5.6302261  18.2290154  21.2946796   5.5018387  17.9390659  22.3416958
   4.2368588  18.3995132  20.6708145   4.4609733  18.7035694  19.6178532
   3.6868246  17.4947071  20.7478771   3.4484780  19.3711319  21.3366585
   2.5915723  18.9293346  21.4665737   6.4440556  17.1358757  20.5586090
   6.0536408  15.9659786  20.5494499   7.6442657  17.4486618  20.0187435
   7.9929886  18.3575478  20.2378521   8.5876579  16.4655743  19.4287300
   8.2051115  16.0511456  18.4998474   9.8044119  17.2828293  18.9983177
   9.4207239  18.1218719  18.4330025  10.3531790  17.6145535  19.9045391
  10.8296738  16.6783943  18.1005058  11.1162386  15.3596649  18.0122585
  11.4111223  17.5480156  17.3069344   8.9404535  15.3093882  20.3869324
   9.1876955  15.4475632  21.5895061   8.9600763  14.1127167  19.7873764
   8.7738161  14.0885592  18.7845478   9.3363838  12.8312502  20.4216824
   9.7572079  12.9821253  21.4586487   8.0739288  11.9718618  20.7621803
   8.4343357  11.1633530  21.4318199   7.1015372  12.7298155  21.6894360
   6.4820309  13.4021492  21.1581783   6.4496946  12.1048555  22.2832432
   7.7033587  13.2872620  22.3776340   7.3864717  11.4757175  19.5074978
   8.0365000  10.9051447  18.8674774   6.6413903  10.7020912  19.7534046
   7.0339017  12.3149395  18.9150791  10.5316725  12.0485048  19.6782913
  10.8275890  10.8728848  20.0091438  10.9601612  12.7099314  18.5169163
  10.8201828  13.8050518  18.4564362  12.1015024  12.2070389  17.6809731
  12.0112400  11.0519705  17.9227962  11.8083286  12.2893982  16.1955795
  11.7760715  13.4085379  15.9045401  13.0281353  11.6195145  15.5524979
  13.8752518  12.2636843  15.3973103  13.4188185  10.7984123  16.1532345
  12.7946529  11.0778561  14.6261978  10.5212231  11.6151934  15.7476425
   9.5951042  12.1734838  16.1130142  10.4638720  11.6956024  14.6509523
  10.3102779  10.0971384  16.1937847  10.7787848   9.3717623  15.5258884
  10.6665726   9.9444122  17.2001591   9.2246151   9.8599453  16.1409283
  13.4929028  12.7432928  18.1594620  14.4223757  11.9483156  18.4143181
  13.5559731  14.0848026  18.3170376  12.6416149  14.6707020  18.0424671
  14.7809029  14.7624187  18.6851730  15.3889637  14.0141983  19.1838951
  15.5501070  15.0905848  17.4303093  15.5631876  14.1835194  16.8485527
  15.0145817  15.8701401  16.8411293  16.5709915  15.4562254  17.6784878
  14.4595013  15.8396740  19.8307152  14.5419064  17.0559807  19.5784664
  14.0483274  15.4655085  21.0170231  13.8488989  14.0489416  21.5255623
  14.7212324  13.6496716  21.9992237  13.5756044  13.4233713  20.6820850
  12.5850897  14.1417103  22.3750515  12.7428989  13.3750210  23.2040634
  11.7334080  13.9458485  21.6815605  12.5953016  15.5044575  22.8999825
  13.0751047  15.4627676  23.8531609  11.5610762  15.8937521  23.1393375
  13.3234978  16.3609276  21.8958015  12.4904194  16.8118305  21.2755566
  14.1935015  17.5439053  22.3407459  15.4363041  17.5720596  22.3184395
  13.5390139  18.6315880  22.8097763  12.5205107  18.5328865  22.8162651
  14.0782452  19.9676914  23.1562939  14.6842899  20.3223152  22.2858906
  12.9785128  20.9393482  23.3503685  12.3343306  20.5355797  24.1123676
  13.4194717  22.3850594  23.7165070  14.0900726  22.7323990  22.9463406
  12.5818243  23.0735035  23.6720314  13.9153233  22.4617138  24.7087917
  12.0599651  21.0242786  22.0240440  11.5864830  20.1177254  21.7822113
  11.3722486  21.8320332  22.1674232  12.7487278  21.2406902  21.1591930
  15.1090441  19.9036732  24.3475437  16.2582722  20.3101845  24.1506157
  14.7694445  19.4187756  25.5504971  13.8780422  18.8957539  25.5932674
  15.7061424  19.2210484  26.7014027  16.3167992  20.1593342  26.8936768
  14.7871542  19.0421753  27.9490623  14.1608210  19.9481602  28.0796719
  14.1503496  18.2962322  27.6179256  15.4273939  18.6358528  29.3179722
  15.8834925  17.6343212  29.3215904  16.4959564  19.5826225  29.7464485
  16.7195053  19.3763218  30.7325916  17.3689976  19.3038254  29.1635609
  16.2305088  20.6509228  29.7928886  14.2233324  18.5562572  30.3460407
  13.5568628  17.7561417  30.0791988  14.5855188  18.3085690  31.2874966
  13.6367226  19.4871559  30.5044079  16.6748142  18.0530586  26.3484669
  17.6839695  17.9715176  27.0692844  16.4141827  17.1895981  25.3293839
  15.6767836  17.3735409  24.6531849  17.3648872  16.1006317  25.0371990
  17.8710213  15.8850126  26.0060520  16.5918236  14.8077812  24.6390114
  15.9909801  15.1948490  23.7742996  17.3762989  14.0300989  24.2672558
  15.7200985  14.3422251  25.7535572  16.0104160  14.7366209  26.7763920
  14.7192020  14.5997839  25.6746483  15.6810837  12.8076820  25.9974270
  16.5488720  12.0276632  25.5631580  14.8181143  12.1775713  26.6422005
  14.7432051  11.1670809  26.5944347  14.0857353  12.6634102  27.2080402
  18.4972248  16.3818626  24.0092316  19.3414841  15.5226164  23.8107853
  18.3996983  17.5414238  23.2980080  17.5460091  18.0283699  23.3460350
  19.2235851  17.8852654  22.1241570  20.3061676  17.5980778  22.2069473
  18.6690521  17.1418190  20.9115829  17.6031170  17.1458359  20.9095764
  18.8705025  17.7283802  20.0342045  19.2656593  15.7179527  20.6575375
  20.4943810  15.3599730  20.1095810  20.5177841  14.0052891  20.2028065
  21.3432026  13.3438053  19.9992008  19.3439407  13.5194883  20.6495705
  19.1768074  12.5757837  20.6472454  18.5795612  14.5929356  20.9508705
  17.6049747  14.5268774  21.4056263  19.2059193  19.4149036  21.9675484
  20.1521835  20.0611572  22.3508587  18.1423359  20.0713253  21.4727230
  17.4970856  19.4210377  21.0707035  18.0051765  21.5149670  21.1789646
  18.6362667  21.7758198  20.3529263  16.6657009  21.8482380  20.6951923
  16.6639843  22.8307190  20.2971001  16.4282951  21.2798271  19.7737370
  15.9442749  21.7782688  21.4623718  18.5219326  22.5072727  22.2400417
  19.2407551  23.3970318  21.8384075  18.3883076  22.1724682  23.5021400
  17.8287582  21.3068180  23.6205997  18.7207680  22.9914093  24.6274242
  18.8088856  24.0174217  24.2470837  17.6263657  22.9654999  25.6654129
  16.7409267  23.3453999  25.2043247  17.4262009  21.9632320  26.0614891
  18.0563126  23.8351936  26.7537441  17.5713902  24.6816235  26.6054878
  20.1907654  22.7412167  25.0446682  21.0072937  23.7183647  25.2058620
  20.5774364  21.4545937  25.2503262  19.6582794  20.3629131  25.6131039
  19.2762985  19.9179707  24.6686993  18.8771572  20.6881428  26.3528519
  20.5432739  19.3155556  26.2290001  20.2662029  18.3064480  26.1298218
  20.5306721  19.4036160  27.3427734  21.9927273  19.5975113  25.5858250
  22.1466446  19.0394669  24.6385212  22.8171902  19.2839088  26.2252903
  21.9940586  21.0926456  25.4372692  22.3624916  21.5783100  26.3546391
  22.8599491  21.5849380  24.2795677  24.0367851  22.0456600  24.4736557
  22.3773670  21.6397781  23.0262794  21.4828682  21.2601070  22.8995285
  23.1244411  22.1584034  21.9051590  24.1730824  21.8118706  21.9819717
  22.4148121  21.8216209  20.5830402  21.4024162  22.0804024  20.6100006
  22.7592659  22.4420815  19.7738056  22.5480061  20.3551502  20.2518730
  23.7521534  19.5978928  20.4096661  24.6756229  20.0973225  20.7580528
  23.9335213  18.2924500  20.0685749  24.8489609  17.8338146  20.2683773
  22.8294086  17.5978279  19.5444164  22.8234215  16.5243721  19.2278385
  21.6305141  18.3310795  19.2749481  20.7256680  17.9037342  18.8864822
  21.5039577  19.6904163  19.6138515  20.5436974  20.1809216  19.4545975
  23.2775726  23.6740475  22.0223198  24.4160538  24.1197224  21.8175716
  22.2057610  24.3991623  22.4171181  21.3045979  24.0033989  22.7738800
  22.2426262  25.8537064  22.5235310  22.6936779  26.4080887  21.6856709
  20.7641258  26.4091301  22.7162342  20.2447453  26.2626724  21.7956085
  20.1376324  25.7187977  23.3875885  20.7706203  27.8709583  23.2547684
  21.1197567  28.8411655  22.4199467  21.1703644  28.4581680  21.3776016
  21.2644482  30.1406059  22.8033161  21.6240253  30.7802505  22.0349483
  21.0021400  30.4960213  24.1193409  21.0511513  31.8138657  24.4070263
  20.7158623  31.8726063  25.3177032  20.7389526  29.5426388  25.0976295
  20.6067047  29.8183727  26.1342354  20.5877895  28.2165089  24.6762695
  20.4478779  27.4850655  25.3510151  23.0825653  26.2824268  23.6806679
  23.9132347  27.1660995  23.4737930  22.9896431  25.6061211  24.8585835
  22.4621582  24.7194538  24.8553753  23.8601627  25.9131012  25.9769516
  23.8887253  26.9988747  26.0655804  23.2644806  25.3421726  27.2076206
  23.0265484  24.2831097  27.0234909  24.0898170  25.4588585  27.9816246
  22.0899696  26.1563683  27.6330814  22.1600208  27.3284206  27.9684582
  20.9288063  25.5542393  27.7874088  20.1207199  26.1287155  28.1196938
  20.7377987  24.6549358  27.4477501  25.3627338  25.5081081  25.7133293
  26.3051147  26.1119003  26.1559048  25.6007957  24.6271152  24.7661877
  24.8489132  24.2086277  24.3501053  26.8992519  24.3038654  24.2946815
  27.5386639  24.3338223  25.1756821  26.9481640  22.8656864  23.7376499
  26.1656437  22.7948189  22.9466743  27.9147148  22.6215153  23.3113289
  26.5829182  21.9503403  24.8152351  25.6219616  21.9801254  24.9260311
  27.5257435  25.2663422  23.3515320  28.7789326  25.2390480  23.2840481
  26.7768917  26.0974827  22.6109085  25.7267208  25.9212551  22.5704632
  27.3192348  27.0431938  21.6405411  27.7872162  26.5337868  20.7465496
  26.2235889  27.8750706  20.9024353  25.7566586  28.3958263  21.6486416
  26.6961231  28.6071129  20.2510090  25.2423954  27.0370979  20.1060486
  24.7086506  26.4172363  20.7443085  24.1911469  28.0066547  19.6023941
  23.5693493  28.4272785  20.4220638  24.5913429  28.8519058  19.0974483
  23.4994793  27.3912849  19.0385895  25.9031162  26.3498898  18.8804684
  26.6431675  25.6195278  19.1675911  25.1397285  25.7410297  18.4488888
  26.2913017  27.0930252  18.2041702  28.3400421  28.0769787  22.2370987
  28.0074940  28.5741653  23.3023987  29.4137383  28.4320793  21.5555382
  29.9092960  27.7724400  20.3521614  29.5379333  28.4692402  19.6318913
  29.4759979  26.8155346  20.1221409  31.4258575  27.7874775  20.4482708
  31.9719925  27.7437725  19.4599724  31.7646885  27.0250492  21.1467133
  31.6682034  29.0858250  21.2147160  31.7365227  29.9779778  20.5436859
  32.5682869  28.9450989  21.8925266  30.4797935  29.1737862  22.2031860
  30.6037464  28.6928673  23.1651154  30.1952744  30.6892986  22.4894371
  29.4874134  31.3275318  21.7273808  30.8785038  31.1916809  23.4741211
  31.5952110  30.6612587  23.9058552  30.5371647  32.5177040  24.0543232
  29.5088539  32.6323013  24.4040813  31.3227005  32.5972328  25.3538780
  31.1322250  33.5700035  25.8921642  30.9873219  31.8449974  26.0102863
  32.7209206  32.3822823  25.1961956  33.0319405  33.2298241  24.9031925
  30.9386520  33.6609230  23.0640182  30.5771255  34.8030090  23.2916641
  31.7940960  33.3696404  22.0404663  31.9497433  32.4494858  21.7874680
  32.3457794  34.3834305  21.0578651  32.5105438  35.2964592  21.6415806
  33.6562157  33.9710999  20.5396633  33.8977776  34.6515388  19.7531319
  34.4118919  33.8411942  21.2365093  33.4979401  32.7069321  19.9063091
  33.8121681  32.0781326  20.5491257  31.4227867  34.6695099  19.9240189
  31.7003174  35.6466179  19.2503529  30.4633579  33.8824768  19.6119576
  30.3770962  33.0186844  20.0740185  29.6959553  33.9651222  18.3617401
  29.9427357  34.9233170  17.8439484  29.9442444  32.7564812  17.4225502
  29.0972576  32.7957726  16.7672882  31.2553158  32.9608536  16.6568890
  32.0933571  32.6204910  17.2652130  31.1808758  32.2840805  15.8003197
  31.3454857  33.9446602  16.2694206  29.8497696  31.2828369  18.0150146
  30.8410339  31.0823364  18.4733257  29.0025597  31.1432762  18.7070179
  29.5329494  30.2252884  16.9463501  28.6028538  30.5946732  16.4623508
  30.3228722  30.1409359  16.1426888  29.2985229  29.3155308  17.4763622
  28.1825600  34.0950203  18.7052441  27.7383957  33.4893036  19.6175404
  27.4847069  35.0259514  17.9473515  27.8801060  35.4682999  17.0926609
  26.0760250  35.4061470  18.2689934  26.0403786  35.7435455  19.3455944
  25.6144695  36.4770813  17.3294067  25.6445732  36.2256889  16.2678471
  24.5780029  36.7398872  17.4995670  26.2644730  37.8574562  17.3829384
  26.0424747  38.7160568  16.5234451  26.9048061  38.1339912  18.4068298
  25.1421299  34.1511879  18.2055645  25.2521553  33.3252945  17.3413067
  24.1046619  34.0615883  19.0791492  23.9494610  34.8610001  19.6189785
  23.5028229  32.7971306  19.4397621  23.5192451  32.1889267  18.5359135
  24.1856556  32.0780907  20.5985394  23.6983089  31.1976223  20.7999306
  25.2380314  31.9004688  20.3838997  24.1808853  32.9585876  21.9233589
  24.5660973  33.9234924  21.7611389  23.1183472  33.0337410  22.2234039
  24.9211082  32.4038010  23.1295681  25.1132336  33.2546005  23.7286549
  24.3083019  31.7025585  23.6749496  26.3012524  31.7852364  22.8586731
  26.7035332  31.5949879  23.8997593  25.9961452  30.8856449  22.3511448
  27.1691303  32.6272011  22.0360947  28.0873070  32.2456741  22.1392899
  26.8633327  32.6170235  21.0231514  27.2223930  33.6545448  22.2684994
  21.9862938  32.8874969  19.7757244  21.6038723  33.9107323  20.4420033
  21.1179447  32.0206299  19.2503624  21.4641342  31.4043999  18.6309032
  19.7350769  32.1182823  19.4140263  19.4228725  32.6275406  20.3196774
  19.1462021  32.8479843  18.2318439  19.4922028  32.1773796  17.4092808
  18.0634842  32.7600746  18.3600292  19.4820271  33.8309746  18.1024170
  19.1584415  30.7179565  19.6026134  19.7372627  29.7330189  19.1653404
  18.0196629  30.7217617  20.2695236  17.8204060  31.5414906  20.7606335
  17.2547512  29.5462341  20.4661045  17.3728962  28.8977070  19.6083298
  17.8115368  28.6470337  21.5944042  18.7527752  28.1576405  21.2099209
  18.1584301  29.2801189  22.3689766  16.8201618  27.6716614  22.2387142
  16.8813515  26.3042049  22.0650539  17.7860374  25.9516373  21.5183182
  15.9836235  25.5124931  22.7604065  15.9987955  24.4419708  22.5449467
  15.0314236  26.0504131  23.6202621  14.2918396  25.4445076  24.1079235
  14.9642429  27.4047852  23.8401489  14.1601610  27.8282719  24.3900814
  15.8179941  28.2314014  23.1758823  15.7650490  29.3033142  23.2742748
  15.7571535  29.9345646  20.4451218  15.3304634  30.7768955  21.2241611
  14.8925323  29.3355541  19.6177692  15.2621098  28.8226452  18.8628387
  13.4015284  29.5805321  19.7099686  13.1699095  30.0813351  20.6859894
  12.7703409  30.4387569  18.5951405  12.8619289  29.8888874  17.6952152
  11.2630320  30.6056385  18.9020042  10.7263889  31.2427254  18.2446957
  10.8189077  29.6489544  18.7541351  11.0591860  30.8781204  19.9465256
  13.4175444  31.8325710  18.6051903  12.9019718  32.4365807  17.8220634
  13.2422829  32.2969360  19.5192833  14.5025511  31.7353954  18.3962116
  12.6979685  28.1957664  19.8005180  13.0354242  27.2210178  19.0307293
  11.7915354  28.1184464  20.8020401  11.5972328  28.9219589  21.4150867
  11.0495548  26.8369312  21.1077213  11.5023794  25.9587288  20.6301365
  11.2306194  26.4573917  22.6466980  12.2467270  26.5478821  22.9086761
  10.6824522  27.2275696  23.2349663  10.4365664  25.1902771  23.0719128
   9.3253460  25.3949604  22.9727249  10.7816095  24.3737411  22.4527950
  10.6439257  24.8551788  24.5432968  10.0636101  23.7999344  24.8845253
  11.3048353  25.5631237  25.3108673   9.4892530  27.0347748  20.7529564
   8.8060217  27.8127689  21.4083443   9.0176105  26.5041008  19.6562595
   9.6593189  25.9129906  19.1138420   7.6431131  26.6491585  19.0895538
   7.5254774  27.7020435  19.2356396   7.6630678  26.3383274  17.5283241
   8.1679220  25.3356113  17.4834957   6.2653303  26.1481781  16.9830551
   5.6486387  27.0586491  17.1803303   6.1966858  26.1233330  15.8805990
   5.7622313  25.3422489  17.5014935   8.3848267  27.4218674  16.6221714
   9.3899927  27.5676117  17.0495205   8.4957771  27.0230846  15.6242352
   7.6772990  28.8183517  16.5014973   8.2473593  29.3862305  15.8460827
   6.6324983  28.7796650  16.0431385   7.6774993  29.3513317  17.4222469
   6.5814767  25.8894863  19.9254513   6.7634816  24.6879997  20.2028770
   5.5618191  26.6185036  20.3763695   5.5255928  27.5228920  19.9655380
   4.4069695  26.1358433  21.2561855   4.7935910  25.6296177  22.1496429
   3.5098851  27.2314129  21.5464745   4.0599985  27.9785347  22.0795021
   3.1518095  27.7613831  20.6147194   2.1820824  27.0011082  22.3948288
   1.8459467  25.8671360  22.8173027   1.4970580  28.0770359  22.6464558
   0.6334575  27.9753036  23.0453510   1.7131025  29.0335274  22.4025497
   3.6069462  24.8892422  20.5467758   3.0287418  25.0597935  19.4474945
   3.5709119  23.7488594  21.1822662   4.0074334  23.6961670  22.1328411
   2.8982501  22.5058727  20.7397346   2.8439496  21.8132725  21.5766220
   1.8107811  22.6905155  20.6491528   3.3638744  21.9567604  19.4487743
   2.6048448  21.1673508  18.8203297   4.5657382  22.3817463  19.0349312
   5.1688681  22.6668568  19.7392216   4.9692349  22.0396404  17.7121582
   4.1927719  22.2465057  17.0087414   5.8366728  22.6623707  17.4264145
   5.4420590  20.6162758  17.5926781   6.2611074  20.2303905  18.4054146
   5.0824962  19.8351059  16.5522003   4.4625649  20.2041912  15.8790722
   5.4797864  18.4604511  16.2937317   5.3869967  17.9594822  17.2452011
   4.4791231  17.7890034  15.3075132   4.8300710  16.7897644  15.2059898
   3.4261770  17.8568287  15.7333126   4.4680429  18.2748032  13.9589710
   4.1963568  19.1949501  13.9355783   6.9383631  18.5023479  15.7444706
   7.4351511  19.5402775  15.3971739   7.6492538  17.3596859  15.5743732
   7.2500544  16.5434017  15.8566999   8.9728098  17.3429642  14.8968658
   9.6695175  17.9203205  15.5058012   9.5433016  15.7923479  14.8497238
   9.3219213  15.3508682  15.8432102   8.9082813  15.2678518  14.1480494
  10.9479952  15.7284174  14.3937120  12.0134687  16.4813919  15.0233717
  11.8987408  16.9995041  16.0552502  13.1548615  16.0421886  14.2797508
  14.1276178  16.4345913  14.5764408  12.8941069  15.2833500  13.1298532
  11.5396290  15.1212654  13.2549877  11.0049715  14.5963278  12.4735994
   8.9708929  18.0565376  13.5170670  10.0590467  18.5659695  13.1785688
   7.8563147  18.1502113  12.7649708   6.9838796  17.8466549  13.2708921
   7.7244534  18.9085255  11.5129480   8.5051823  18.7147293  10.8829794
   6.4723272  18.4793415  10.7906027   5.6022768  18.9425812  11.2745810
   6.5118704  18.8784409   9.7961330   6.1881418  16.9420795  10.6441011
   4.9379048  16.3911171  11.0786715   4.2266889  16.9393654  11.6351318
   4.5447698  15.0034275  10.8258486   3.6253259  14.6841421  11.1286840
   5.4026318  14.2824631   9.9496298   4.9419022  13.0305758   9.5745459
   4.1809826  12.7215815  10.1159468   6.6451459  14.8069468   9.4647455
   7.2303047  14.2526131   8.8039246   7.0327501  16.1333313   9.8385162
   7.8810763  16.5106201   9.3633356   7.6811557  20.4185066  11.6006041
   7.4493179  21.1646423  10.6320715   7.8728738  20.9912090  12.8234282
   8.1880522  20.4652157  13.6324263   7.4039097  22.3964100  13.0692682
   6.3547091  22.3625393  12.6555386   7.2593369  22.7552586  14.5608587
   6.5603557  23.5562801  14.6979303   6.9509549  21.7942982  14.9967451
   8.7814131  23.4578972  15.4045849   8.1471081  23.5304089  12.3597994
   7.5586429  24.5468979  11.9752207   9.4585485  23.2683907  12.0989761
   9.8641691  22.3470898  12.4346676  10.3742619  24.1595993  11.3606539
  10.0761538  25.1979618  11.5122738  11.3224211  23.8747234  11.7699680
  10.4685583  23.9690914   9.8598747  11.0394421  24.7565765   9.0969639
   9.7001648  23.1055679   9.2181034   9.1604071  22.4784508   9.7612514
   9.8620005  22.7319984   7.7950587  10.8831778  22.5183601   7.5687366
   9.0881748  21.4119625   7.6257524   8.0792303  21.5095959   8.0482445
   8.9142380  21.1961517   6.5579214   9.7926550  20.2301006   8.2731686
  10.6857824  20.2974606   9.1396303   9.3743544  19.0041504   7.9547276
  10.0476942  18.2250004   8.0751190   8.6732044  18.9045334   7.2626915
   9.2472467  23.7684078   6.9110861   9.6570606  24.0115929   5.7529554
   8.1267586  24.3469048   7.3757091   7.8149309  23.9744873   8.2615805
   7.3249125  25.3083611   6.6745882   6.8663297  26.0333481   7.3098440
   7.8638654  25.8287964   5.9305334   6.2032514  24.6204376   5.8727951
   6.1825633  23.4253502   5.6264300   5.2531567  25.4695129   5.4841528
   5.3100548  26.3881454   5.7113113   3.9663720  25.0433025   5.0150795
   3.5681536  25.8518486   4.4336753   4.0836320  24.2041569   4.3012667
   2.9625444  24.7375526   6.0799704   1.9101983  24.0747395   5.8427277
   3.2064786  25.2669754   7.2948050   4.0364161  25.8300171   7.4762444
   2.2248580  25.2043056   8.3853054   1.3545970  24.6824398   7.9839191
   2.7981396  24.3253841   9.5614491   1.9784586  24.0979404  10.2402916
   3.1603081  23.4239750   9.1307144   3.9283500  25.0750790  10.0837393
   4.7133436  24.4779606   9.9603205   1.6989161  26.5762615   8.9209242
   2.0422688  27.6080418   8.4098501   0.9961839  26.5188732  10.0602961
   0.7925895  25.5429573  10.3050022   0.5783610  27.5095634  11.0940857
  -0.0948084  28.2191200  10.6212177  -0.2309793  26.6167202  12.1311932
  -1.0549550  26.0295887  11.6623278   0.6145231  25.5025158  12.7648382
   1.1874251  25.8045006  13.7257843  -0.0218120  24.7252808  12.9774818
   1.4050317  25.1619740  12.1660233  -0.9197214  27.4445953  13.2317171
  -0.2445553  27.3132782  14.1494904  -0.9606143  28.4215431  13.0003719
  -2.3300691  26.8954582  13.4537973  -2.2697954  25.7762642  13.5229769
  -2.7096100  27.2415848  14.4376211  -2.8463356  27.1388931  12.5382929
   1.7443210  28.3410397  11.6235714   1.4589754  29.4074020  12.1638317
   3.0016112  27.9707870  11.3950281   3.2280979  26.9822025  11.1412783
   4.2056165  28.6266346  11.9340658   3.9041271  29.2995892  12.6812668
   5.0213385  27.6121788  12.7715855   5.5098338  26.9220810  12.0811262
   5.7179646  28.2255650  13.2543840   4.2369871  26.8728924  13.8678675
   3.7676508  27.4576225  15.0069628   3.7120507  28.5754757  14.8763704
   3.2123766  26.7222099  16.0744534   2.7082233  27.2275486  16.9110718
   3.0710289  25.3337154  15.8578262   2.4857473  24.6000137  16.8302479
   2.4675088  25.1316586  17.6088009   3.6630766  24.6740303  14.7845402
   3.7012620  23.5597801  14.7539940   4.1467752  25.4732533  13.7128706
   4.5271425  25.0080070  12.7927847   5.0193319  29.4580841  10.8342457
   5.9746575  30.0835857  11.2439795   4.5900073  29.5835762   9.5900955
   3.8014321  28.9964867   9.3701057   5.3898067  30.2110157   8.4849739
   6.3219247  29.6866207   8.2937346   4.4422140  30.1750278   7.2273350
   3.5977123  30.7490406   7.5002279   4.8007455  30.8535919   6.4617872
   4.0560937  28.8440914   6.7142878   4.6853046  27.8306141   6.9525309
   2.9441359  28.7149525   5.9545074   2.7394292  27.7548389   5.6156731
   2.3739212  29.5144978   5.7638755   5.8121052  31.7108898   8.8072891
   7.0202718  32.1243477   8.6212797   4.9361653  32.5062561   9.4197302
   3.9800754  32.2028236   9.6162300   5.3287535  33.9116974   9.7259941
   5.6052871  34.3381615   8.7240219   4.0126224  34.5738068  10.1697292
   3.6302814  34.0145493  11.0374289   4.2519712  35.6013603  10.5158157
   2.8265123  34.6580582   9.1659994   3.0158370  34.2765770   7.9658160
   1.8100026  35.3038559   9.4805918   6.3945007  34.0654640  10.7971344
   7.3659210  34.7960548  10.6089258   6.4021540  33.3985558  11.9445772
   5.5679173  32.8476753  12.1547985   7.5286322  33.5589027  12.8661261
   7.7705207  34.6177940  12.9237442   7.0693507  33.0339661  14.2230186
   6.2023292  33.6770325  14.5408812   6.5965972  31.5423870  14.2271214
   6.4645548  31.2830219  15.2145100   5.6568480  31.4513435  13.7058210
   7.3932204  30.9370174  13.8894548   8.0834522  33.1681023  15.3475361
   8.3835049  34.1341171  15.4459572   7.6821985  32.7119560  16.2690601
   8.9310713  32.5181999  15.1736164   8.7620659  32.8588943  12.4017200
   9.8638372  33.3649597  12.4962893   8.6287508  31.7450714  11.6802511
   7.7570310  31.2442722  11.8157759   9.8210220  31.1151962  11.0475168
  10.6633673  30.8905239  11.7204037   9.4739571  29.7742023  10.2986555
   8.6795721  30.0366440   9.5519648  10.3559265  29.4713497   9.6902084
   8.8683796  28.5914783  11.1476088   7.9434462  28.9318657  11.6502686
   8.4720249  27.5661869  10.1508093   8.3350153  26.5610161  10.6088295
   7.6621084  28.0419636   9.5362816   9.3225088  27.2795715   9.4799004
   9.7776413  28.0196133  12.2707129   9.8317842  28.9305992  12.8967581
   9.2852154  27.2230644  12.7692308  10.6854200  27.7189999  11.7278347
  10.4227543  32.1335793  10.0518789  11.6358662  32.4727211  10.1962214
   9.6681261  32.7905807   9.2135830   8.7339048  32.5204124   9.2517710
  10.1173449  33.8524628   8.2781458  10.8587341  33.4662590   7.6020665
   8.9083500  34.4740143   7.5774851   8.1726179  34.8890572   8.3057213
   9.3213882  35.2224579   6.9040089   8.3320770  33.4736481   6.8386507
   7.9068270  32.9025040   7.4874887  10.7816858  35.0191536   8.9226885
  11.9216061  35.4140778   8.5643635  10.1730928  35.5907059   9.8941021
   9.2578344  35.2048225  10.1638298  10.6475925  36.8844528  10.4670963
  11.0832930  37.4549561   9.5971079   9.4415808  37.7104721  11.0027971
   9.7160378  38.7589264  10.9146118   8.6487122  37.4903526  10.2865562
   9.0399990  37.3225174  12.4215746   9.0933647  36.3033676  12.7019320
   9.7096901  37.7641602  13.1827269   7.5648160  37.6570930  12.6994495
   7.5338864  38.7595749  12.5231771   6.8262987  37.0988541  11.9846630
   7.1821218  37.3140755  14.0686541   7.7719517  37.6790733  14.8169270
   6.1154981  36.6067772  14.3473845   5.2549462  36.0661926  13.5169277
   5.1537566  36.5171700  12.5699863   4.5237412  35.4225082  13.8513060
   5.9086151  36.3395424  15.6290827   6.4238710  36.8166122  16.3432674
   5.2586131  35.6645012  16.0261250  11.9456253  36.6140251  11.4066048
  12.7041178  37.5472069  11.6675377  12.1167269  35.4018364  11.8969460
  11.3506622  34.7522850  11.8241177  13.4250278  35.0866280  12.5221214
  13.8295279  35.9436913  13.1380215  13.1873503  33.9109306  13.5559587
  12.2945280  33.3234062  13.1865768  14.1073132  33.3179207  13.6935654
  12.7606945  34.6040039  14.8794775  13.6295233  34.7025642  15.9854221
  14.6453600  34.3326950  15.9196577  13.2580547  35.4002876  17.1424942
  14.0547237  35.5946045  17.8959084  11.9954786  35.9805336  17.2482243
  11.7652178  36.6043472  18.1120758  11.0977459  35.8052673  16.1760006
  10.1832800  36.3641243  16.1975689  11.5201817  35.1813049  14.9876547
  10.8255587  35.1011009  14.1593504  14.5330000  34.6651840  11.4730883
  15.6316395  35.1708145  11.4124842  14.2039337  33.7606354  10.5067329
  13.2721510  33.4748573  10.4372435  15.1970320  33.1152153   9.6331568
  15.9676046  32.7786217  10.3238029  14.7363539  32.3359261   9.0146770
  15.7902613  34.0843086   8.6387367  17.0016861  34.0680962   8.4276476
  14.8970881  34.8231888   7.9470925  13.9223061  34.6623840   8.1374817
  15.3762131  35.7688866   6.9627738  16.1011162  35.2816353   6.2840886
  14.1674948  36.3807411   6.1453199  13.5802059  37.0204430   6.8298297
  14.6766071  37.2682304   4.9940281  15.4342451  36.8414459   4.3147044
  13.8257217  37.4010696   4.3488169  15.2182798  38.1693611   5.3636684
  13.2784901  35.3688011   5.4198298  12.9262867  34.6778946   6.2187014
  12.3665562  35.7544746   5.0151920  13.8657455  34.7696762   4.6625414
  16.2439117  36.8326530   7.6228671  17.3616676  37.2350807   7.2044854
  15.7131166  37.3435249   8.7786255  14.8141632  36.9811859   9.2041864
  16.3598957  38.3595505   9.6206894  16.4405689  39.3218422   9.1029654
  15.4732218  38.5816727  10.9362526  15.2686310  37.6281357  11.3719959
  15.9471073  39.1826591  11.6822882  14.3223457  39.3328018  10.5940266
  13.5459099  38.8383255  11.0671520  17.7273006  37.9215622  10.2083254
  18.5792027  38.8343468  10.2750092  17.9792137  36.6723633  10.5629282
  17.1791325  36.0043030  10.4551458  19.3641071  36.1468086  10.8808813
  19.8121471  36.7099228  11.7399178  19.2414169  34.6904144  11.3842287
  18.3874474  34.5786324  12.0246601  19.1636314  33.9061089  10.6134052
  20.3558178  34.1764412  12.3036814  21.2865219  33.2946434  11.9946098
  21.3352509  32.7268448  11.0864439  22.1522369  33.1363029  13.0857973
  22.9393978  32.4414673  13.1149893  21.8065624  33.9393158  14.1163673
  22.3871765  34.2941971  15.3490286  23.3466911  33.9441376  15.7233887
  21.7956696  35.2131615  16.1945038  22.1642056  35.3870201  17.1610012
  20.6461716  35.8198357  15.7073269  20.0589752  36.4644127  16.3455086
  20.1311893  35.5905914  14.4147301  19.2635899  36.1560860  14.1358891
  20.7014294  34.6212730  13.6018438  20.2522621  36.2403488   9.6665096
  21.4204578  36.5616722   9.6761980  19.7656822  35.8008003   8.4831247
  18.8171215  35.4851151   8.5317078  20.5045471  35.8106728   7.1679130
  21.4637527  35.3346672   7.4396806  19.7039452  35.1306305   6.0757489
  18.7107582  35.4922867   5.8774543  20.1406212  35.2782745   5.0840168
  19.5874310  33.6570282   6.4102454  18.9425983  33.6036720   7.2416353
  18.8697319  33.1771202   5.7411065  20.9962692  32.5692215   6.5108418
  20.0197735  31.0127163   6.2785339  19.5888748  30.7095833   7.2479296
  19.2031612  31.1522350   5.5606275  20.7483807  30.1998577   6.0263209
  20.9032669  37.2151756   6.6757092  22.0330086  37.4916763   6.1787219
  20.0351963  38.2480583   6.8429914  19.0635891  37.9538116   7.1621776
  20.4235516  39.6742897   6.6524105  21.0292664  39.6710434   5.7133493
  19.1368198  40.4980812   6.5611868  18.4198895  40.0980721   7.2678456
  19.3607311  41.5341988   6.8887424  18.2866478  40.3917923   5.2983284
  18.2162800  39.3728333   4.9952564  17.2748070  40.7487793   5.4198437
  19.0121937  41.2595787   4.2081885  20.0647831  41.0023880   3.9920981
  18.4306755  41.0499382   3.2588878  18.9195881  42.7430687   4.3805652
  17.8358994  42.9042778   4.3897839  19.3143654  42.9661102   5.3444405
  19.4809818  43.4326401   3.2210631  20.4793034  43.4264603   3.1980193
  19.1578350  43.0224686   2.3437214  19.2199059  44.3831635   3.2936122
  21.4083519  40.3499222   7.7010951  22.3180618  41.0878181   7.3677812
  21.2190437  40.0058784   8.9459372  20.5284328  39.2883453   9.0439844
  22.0850105  40.4439201  10.1021872  22.0795212  41.6096611  10.0763664
  21.4102497  40.0235519  11.4353857  20.4590778  40.6312866  11.5180702
  21.1488705  38.9851990  11.3047476  22.2537575  40.1755371  12.6813097
  23.2775364  39.9347496  12.4767847  22.2151012  41.6724205  13.2463846
  22.8819351  42.2420006  12.6666689  21.1354065  42.0070076  13.2091131
  22.6042976  41.7694931  14.3097572  21.6737938  39.3033867  13.8307037
  22.4732304  39.2546082  14.5889826  20.7859554  39.6520195  14.3275251
  21.3906574  38.2519150  13.6300783  23.5997334  39.9336205   9.9327354
  24.4944172  40.6759567  10.3769617  23.8361092  38.7699547   9.2176409
  23.0609798  38.3152237   8.8498707  25.1559677  38.0675049   9.1420441
  25.9144688  38.6683884   9.6418667  24.9669266  36.8045654  10.0687847
  24.1699066  36.1616821   9.5782938  25.7704926  36.1475639  10.0351429
  24.6201134  37.0149231  11.4371347  25.4908371  37.3473740  12.4816198
  24.8668385  37.1902428  13.5985327  25.3051453  37.2041588  14.5078783
  23.5544701  36.9533081  13.3652287  22.8733788  36.7351913  14.0941448
  23.4262733  36.7017708  12.0099125  22.5530910  36.3489876  11.5210428
  25.6760941  37.7080994   7.8024831  26.8665180  37.7716675   7.5634542
  24.8543987  37.4239578   6.7826085  23.8515167  37.2721138   6.9048038
  25.3343315  37.5564346   5.3843293  26.3157215  37.1179123   5.3942075
  24.4585419  36.8572922   4.3332438  23.5120335  37.4192924   4.2040987
  24.9368229  36.8803978   3.3445914  24.1456089  35.3506775   4.6149449
  23.3926582  35.2660561   5.4533386  23.5184402  34.8128586   3.3235741
  23.2855186  33.7599869   3.4234693  22.5974216  35.4781418   3.1121337
  24.3026581  34.8346062   2.5177374  25.3106041  34.4367561   4.9257822
  25.0476551  33.5181274   5.3946004  25.7542782  34.1405563   3.9411259
  26.2114944  34.8281364   5.4054046  25.6088543  39.0169449   4.9074001
  26.7138367  39.2169342   4.4882236  24.6772346  39.8776054   4.8474965
  23.7653008  39.7464180   5.2909827  24.9020786  41.2936859   4.5763779
  25.6386719  41.4394455   3.7391057  23.5605373  41.9265480   4.1824718
  22.9882698  41.9853325   5.1124139  23.6863861  42.9970665   3.9312520
  22.8425655  41.3337021   3.0552986  23.2369118  40.3545189   2.3905101
  21.8312759  41.9691734   2.7430730  25.4178200  42.1792526   5.7783546
  25.8087864  43.3306618   5.5270538  25.5614891  41.6574669   7.0204406
  25.1063728  40.7724495   7.2689190  26.0369511  42.4058456   8.1798229
  25.9669724  41.7227745   8.9413786  27.5246620  42.7404213   8.1148729
  27.7671127  43.5033455   7.3458328  27.8404160  43.2921448   8.9821930
  28.4816380  41.5270386   7.9454222  28.2748489  40.8620796   8.8228693
  28.1268330  40.9656525   7.1013741  29.9692764  41.9044762   7.9430890
  30.5603561  42.0486488   6.8528976  30.5827713  41.7375603   8.9865656
  25.1062202  43.6318474   8.5622530  25.6399307  44.6844635   9.0236387
  23.8114357  43.5134201   8.3183651  23.4692516  42.6650352   7.8904796
  22.8314590  44.6208496   8.2303762  23.2600269  45.4673119   7.6757917
  21.5837727  44.2007027   7.4940810  21.7972717  43.6568527   6.5763497
  20.9839783  43.4861450   8.1204653  20.7019386  45.3532562   7.0916238
  20.6162262  46.4480591   7.6671462  19.9972973  45.1599922   6.0626063
  22.4915581  45.1036682   9.6548100  21.6852322  44.5060425  10.3855400
  23.1802864  46.2150230  10.0944290  23.9452133  46.5309448   9.4609213
  23.1691647  46.7775116  11.4118280  23.4117470  46.0386124  12.1520185
  24.0485001  47.9399033  11.7158909  23.9393997  48.5210686  10.7296047
  23.6804447  48.4426155  12.6210680  25.3828964  47.5095787  11.9072971
  25.9227886  48.3286591  12.1988859  21.7208595  47.1423454  11.8216791
  21.4578114  46.9629250  13.0110550  20.7520275  47.4380188  10.9781790
  21.0426083  47.4664345  10.0229282  19.3133774  47.5469475  11.2979746
  19.0992661  48.4307671  12.0421867  18.5951309  47.8668747   9.9577255
  18.8042126  46.9602966   9.3538294  17.4493942  47.8392601  10.0937967
  18.9678745  49.1841736   9.1997929  18.7105637  49.9541435   9.8900576
  20.0490456  49.1981049   8.9372892  18.1611633  49.4585686   7.9372325
  17.0984707  49.4313889   8.1023293  18.4148560  50.3688049   7.4761858
  18.4137077  48.3978500   6.9204011  18.9565067  47.5722198   7.2723303
  17.9247551  48.3205338   5.7246428  17.1272621  49.2665062   5.2207832
  16.8553715  50.0759125   5.8577876  16.6629486  49.0689850   4.3035116
  18.3575153  47.3366394   5.0114784  18.9244251  46.6244926   5.4212399
  18.2309952  47.2080612   4.0186486  18.6426125  46.3182411  11.9674215
  17.7459278  46.5080910  12.7535229  19.1125851  45.1325455  11.8589926
  19.9818535  44.8748627  11.3597155  18.4863567  43.9900131  12.5371752
  17.4207764  44.1331215  12.4986277  18.7221012  42.8132706  11.6119576
  19.7716312  42.8747940  11.3463316  18.4161797  41.8522453  12.1191578
  17.9577980  42.8235931  10.3313074  18.3963356  43.5482864   9.2168255
  19.2291145  44.1785469   9.2585068  17.6790924  43.5174675   8.0034609
  17.9568157  44.1473236   7.2206616  16.4406719  42.7756767   7.8963962
  15.7958050  42.7676849   6.6972637  15.9805841  43.5352592   6.1583066
  16.0435734  42.0087128   8.9926920  15.0470037  41.5687561   8.9365253
  16.8276196  41.9869576  10.1557007  16.4749088  41.3863297  11.0175791
  18.8624611  43.6895714  13.9968739  18.3507385  42.7788887  14.6068239
  19.8314190  44.5018578  14.5566721  20.3714485  45.0703773  13.9159107
  20.4289436  44.2437553  15.8631763  20.7345314  43.2398911  15.9727201
  21.6561890  45.1481018  16.0467224  21.3385944  46.1662025  15.7507677
  22.0111141  44.9210854  17.0910378  22.8555260  44.7618675  15.0831175
  23.0035992  43.6950645  15.1088314  22.4582577  44.9686470  14.1251259
  24.0877380  45.5599022  15.3121376  24.0457649  46.5390930  14.8132019
  24.3207912  45.7174225  16.3907566  25.2643318  44.8358612  14.6940079
  25.2702065  43.7428627  15.0637712  25.2005291  44.8265991  13.5363131
  26.5732365  45.4493904  14.9760656  26.8926315  45.2382965  15.9696150
  27.3198414  45.0818291  14.3467922  26.5783291  46.4688644  14.7736969
  19.3831673  44.4574623  16.9646893  19.2650623  43.7491455  17.9859200
  18.5598698  45.4877777  16.8415527  18.6745338  46.1373520  16.1165218
  17.4028149  45.7416420  17.6880436  17.5802326  45.3773460  18.6707363
  17.2700958  47.3539543  17.7866173  18.2464695  47.7682648  17.9795132
  16.8195362  47.6281624  16.8293629  16.4100418  47.8989372  18.8667126
  16.3044453  48.9881363  18.8584194  15.5106039  47.4249153  18.8820343
  17.0149689  47.5961342  20.2881546  18.1798515  47.4470978  20.5422134
  16.1854725  47.4633217  21.3018970  16.6422710  47.1218147  22.1126480
  15.1815643  47.6000671  21.3018589  16.0921001  45.1383133  17.3286686
  15.2530880  44.7643166  18.1512642  15.7825508  44.9813042  16.0348892
  16.2831192  45.4299507  15.2756357  14.4630966  44.4108620  15.6369085
  13.6339865  44.9758949  16.0950375  14.2649603  44.7430191  14.1293964
  14.4522371  45.8425827  13.9692621  15.0859842  44.2057076  13.5342398
  12.9576769  44.2054367  13.4645634  12.9016171  42.8415375  13.2342386
  13.7090197  42.1547356  13.4095058  11.7892723  42.1999664  12.8629265
  11.7328186  41.0745010  12.6236601  10.5962000  42.9881325  12.7353411
   9.7182531  42.4997559  12.4777832  10.5963678  44.3933258  12.8160000
   9.6389828  45.0394249  12.5948257  11.8134146  44.9834137  13.1900663
  11.8900414  46.0778580  13.3576956  14.1711464  42.9776802  15.9435787
  13.0538454  42.6622391  16.2814178  15.2444201  42.1394539  16.0494022
  16.1863918  42.3658028  15.7398520  15.0736990  40.7888908  16.6392403
  14.1685877  40.4013100  16.1751289  16.2325459  39.8942070  16.0755863
  17.1822338  40.4571838  15.9954519  16.4034615  39.1398239  16.8245506
  15.9511271  39.3674088  14.6768732  15.5510950  40.1411285  14.0394773
  17.3429546  38.8267746  14.1619654  17.3640747  38.3206902  13.1917076
  17.9802818  39.7187004  14.1474094  17.6955700  38.0593147  14.8546982
  14.9681625  38.1529083  14.7002821  14.9911652  37.8391571  13.6893158
  15.2609816  37.4118423  15.3891020  14.0601425  38.5973282  14.9836321
  14.8464203  40.7464905  18.2317181  14.8580828  39.6384201  18.8137646
  14.7180653  41.8799820  18.8846340  14.8565302  42.7071838  18.3867493
  14.8763866  41.9218063  20.3520088  14.6920795  40.9852257  20.7780972
  16.3342667  42.2882080  20.6732197  16.6246128  43.2430687  20.2090931
  16.4570198  42.4154015  21.8006592  17.6678944  41.1400986  20.0467606
  13.8583498  42.7987633  21.0963936  13.1532421  42.4394112  22.0534191
  13.5460434  43.9294548  20.4633923  14.0943651  44.2988968  19.6695881
  12.6088705  44.9053612  20.9845657  12.7991676  44.8946686  22.0885067
  12.9106016  45.7918892  20.5090885  11.1509342  44.6376839  20.6959915
  10.3250456  44.4431877  21.6246777  10.7233143  44.6503067  19.3959560
  11.5194416  45.2246857  18.2420177  11.9523640  44.3539505  17.7748280
  12.1862364  46.0232201  18.5893230  10.3673534  45.7883835  17.3977890
  10.4213924  45.8987770  16.3160515  10.1346264  46.7397804  17.9155903
   9.2257385  44.8507996  17.6446190   9.3596888  43.9316292  17.1023560
   8.2912512  45.3963547  17.3084393   9.2745466  44.7397842  19.1015701
   8.7964935  45.6039963  19.5865135   8.5204964  43.4413147  19.5257187
   9.1578484  42.3915443  19.5641479   7.2480268  43.5071449  19.9442368
   6.8658276  44.4547768  19.9008865   6.5289869  42.3936882  20.6283150
   7.1987715  42.0677032  21.4341488   5.3078084  42.9689827  21.2727242
   4.9167814  42.1272240  21.9099712   5.5294628  43.9146767  21.8913269
   4.2808876  43.4878616  20.2617321   4.4141989  44.5147247  19.6830902
   3.2768037  42.7284737  19.9656029   2.6726184  43.0146904  19.2612667
   3.0309317  41.8098526  20.3139954   6.1308556  41.2152977  19.7578583
   5.7216787  40.1835060  20.2897701   6.4001069  41.1538620  18.4574661
   6.7598848  41.9712181  18.0383759   6.3296599  39.8904152  17.6778374
   5.3155341  39.4604454  17.8442688   6.4517317  40.2117348  16.1469593
   6.1686344  39.3253937  15.7305975   5.7064037  41.0346298  15.9735298
   7.8718085  40.4348907  15.7079105   8.8439732  39.4304695  15.4558001
  10.0522194  39.9984016  15.2966862  10.8700199  39.4918938  14.9265566
   9.8210573  41.3282166  15.3585443  10.5414343  42.0428085  15.0925751
   8.4839716  41.6003189  15.6560698   8.0139503  42.5181961  15.8944979
   7.3731751  38.8497810  18.1575546   7.0912881  37.6525078  18.1803551
   8.4620695  39.2876358  18.7634621   8.6093330  40.3138313  18.7994270
   9.4686232  38.4373627  19.4224529   9.7388868  37.5741730  18.7994270
  10.7313194  39.2278519  19.7580433  11.4952068  38.5340843  20.0963039
  11.3118629  39.9968910  18.5590706  12.0237904  39.3054008  18.0669556
  10.5677500  40.2091522  17.8522053  11.8935909  40.8464088  18.8730564
  10.4001980  40.1848335  20.7446156  10.1105156  40.9078102  20.1748199
   8.9436960  37.7402344  20.7924404   9.6823053  36.9848595  21.4324741
   7.6540594  37.9936752  21.1250248   7.1717858  38.7664795  20.6671448
   6.9917641  37.3838425  22.3179836   7.5226460  36.4374847  22.6159172
   6.9407911  38.2781181  23.5638351   6.7302237  39.2347412  23.2644482
   6.2844357  37.8356094  24.3516712   8.2312841  38.3648605  24.0898781
   8.1794243  39.1994095  24.5038452   5.5623331  36.9264030  21.9994049
   4.7236552  36.6151772  22.8686485   5.3199096  36.6882744  20.7229862
   6.0625377  36.8895683  20.0617046   4.1893163  36.0078049  20.1625614
   3.3008776  36.6414833  20.0673809   4.6396718  35.5467415  18.7433071
   5.0909204  36.3848686  18.2139874   5.5084739  34.8877640  18.9068108
   3.6325259  34.9347534  17.8277283   2.4867744  34.7441177  18.2496815
   3.9967768  34.7140198  16.6245270   3.6942592  34.8089676  20.9533787
   4.5062485  34.0395927  21.5384903   2.4357750  34.5756187  20.9595909
   1.8636851  35.1379700  20.3055897   1.8030140  33.3698120  21.4536247
   2.2370219  33.1233444  22.3569794   0.2818766  33.6175270  21.5829773
  -0.1798537  33.8686943  20.6341438  -0.2154858  32.6686745  21.9589825
   0.2588912  34.6819763  22.5989666   0.3717330  35.5771866  22.2303944
   2.0424922  32.0240364  20.7151012   1.4820708  31.0211086  21.1495342
   2.7533400  32.0201225  19.5488720   3.0786607  32.9139099  19.1787834
   3.2933111  30.7850742  19.0140285   2.7155347  29.9654770  19.3821316
   3.4948134  30.8829861  17.4457531   4.2996259  31.5728207  17.1801643
   3.8200583  29.9437923  17.0457745   2.1909809  31.2853699  16.6949120
   1.3174864  30.8835468  17.2409458   2.1151578  32.3988419  16.7078266
   2.1513965  30.8321838  15.3009577   2.7511795  31.3936806  14.4170389
   1.4325961  29.8026581  14.9942875   1.4130797  29.4076633  14.1057501
   0.8247234  29.3661098  15.6552858   4.6631308  30.3927956  19.6584110
   5.1376424  29.3023205  19.3243580   5.2821865  31.2747135  20.4946899
   4.8068857  32.1527634  20.7075329   6.6238503  31.1193199  21.0001793
   7.1701260  30.4605751  20.3795052   7.3104820  32.4414940  20.8336086
   6.7806435  33.2273750  21.4477348   8.6655025  32.3294945  21.4641438
   8.6861124  31.8920460  22.4590492   9.1415186  31.5269604  20.8201828
   9.2348413  33.2375832  21.3414974   7.5153174  32.9180984  19.3842220
   7.9555326  32.2328758  18.6874790   6.5415626  33.1757698  19.0207672
   8.2771349  34.2452812  19.1673126   9.3381271  34.0895500  19.0864029
   7.9610925  34.5277367  18.1673336   7.9554629  34.9876556  19.8107910
   6.4763198  30.5961895  22.4399395   5.7457671  31.2493210  23.2398663
   6.9706054  29.4196529  22.7698822   7.4347806  28.9573803  22.0398197
   7.0741129  28.7991180  24.0807514   6.1526890  29.0251617  24.6105423
   6.7835498  27.2409248  23.9545441   5.8469048  27.0985451  23.3654423
   7.5985198  26.8544807  23.3749847   6.7725501  26.7097397  25.2582989
   6.4960756  25.7572861  25.1878376   8.2681189  29.2085819  24.9153137
   8.2051325  29.2622280  26.1551495   9.3824568  29.6397285  24.2283115
   9.4372253  29.5092678  23.2889843  10.5514536  30.2954407  24.8064899
  10.2618856  31.1705379  25.4101925  11.3194456  29.2744446  25.6903954
  10.6008158  28.6699848  26.2793732  11.8241692  28.5399799  25.0557861
  12.4077539  29.9054680  26.6330776  13.4089260  29.2408333  26.9769363
  12.1925955  31.0673180  27.0422573  11.4318895  30.9123955  23.6699200
  11.5185804  30.4484367  22.5358429  12.1966209  31.9907494  24.0147476
  12.0919838  32.2275085  25.0224190  13.2599287  32.6623688  23.2140408
  13.4659653  31.7426834  22.5843678  12.8058882  33.8509636  22.4925575
  12.0290279  33.5964928  21.8148766  12.2726612  34.4432449  23.1804276
  13.8064098  34.7073288  21.7620258  14.9686880  34.1509552  21.0438652
  15.1693344  33.0996399  21.1702785  15.8808517  35.0237427  20.4331322
  16.7108727  34.6612587  19.7816124  15.6355171  36.4453697  20.3105736
  16.4400749  37.2055893  19.4978657  16.0906448  38.0945129  19.3848782
  14.4866447  36.9349937  20.9775295  14.1898050  37.9649277  20.8706360
  13.5578413  36.0778542  21.6743469  12.6403828  36.4905319  22.0315247
  14.4946566  32.9120140  24.0885277  14.4090061  33.5137253  25.1640892
  15.6277361  32.4285698  23.5992031  15.6200209  31.8829689  22.7530594
  17.0336361  32.6550484  24.2100735  17.0080528  33.3950043  25.1084232
  17.5563965  31.2993584  24.7271385  17.7081394  30.6265068  23.8767414
  18.5253716  31.4788818  25.1616592  16.6912689  30.5953007  25.8027229
  15.6412945  30.8106174  25.5545540  16.7262535  29.5458145  25.6216297
  16.7450886  30.8888474  27.2811966  17.4856319  30.2486629  27.7373772
  17.0865421  31.9139156  27.4585190  15.5056772  30.7284012  28.0243149
  14.7580805  30.1570435  27.6200142  15.0151768  31.2228222  29.1328201
  15.7788067  31.8659058  29.9742069  16.7759151  31.8604088  29.9553223
  15.2900410  32.2915573  30.7432480  13.7905378  31.2183647  29.4925461
  13.0906935  30.8582802  28.8789215  13.6872816  31.3214264  30.4625473
  17.9157829  33.3199234  23.1661777  17.7941303  33.1160736  21.9859467
  18.9217529  34.0074310  23.6821365  18.9336472  34.2301903  24.6908207
  20.0636082  34.5346298  22.9375401  20.9243050  33.7965622  22.9444180
  19.7330914  34.7237968  21.9263000  20.5676517  35.9451332  23.4240837
  20.0369263  36.5801392  24.3036442  21.7178574  36.3427963  22.9061451
  22.0835838  35.8909149  22.0814705  22.5485210  37.4848747  23.3907146
  22.4373093  37.4601326  24.4784660  24.0041695  37.1882782  23.1056309
  24.6031151  37.7706604  23.7321911  24.3904324  36.3070145  23.5842476
  24.4523335  37.1555595  21.6792603  23.8502178  36.5334396  20.8310623
  25.5798130  37.8077240  21.4354305  25.8269901  37.8986778  20.5150795
  25.8565636  38.4646606  22.1361504  22.1055508  38.8382034  22.9307652
  22.8902187  39.7815056  22.6774216  20.7592106  39.0204430  22.9205208
  20.1839314  38.2788506  23.1440125  20.1159191  40.2865677  22.5556145
  20.3743553  40.5244484  21.5689449  18.5614662  40.1406631  22.5846024
  18.1615219  39.6519508  23.4734592  18.2282295  41.1851044  22.5977955
  17.6278381  39.5457535  21.1801243  20.5628738  41.4871941  23.4246120
  20.6543961  41.3472176  24.6419735  20.6989899  42.7052460  22.8385410
  21.0863171  43.9032555  23.5616169  22.0369682  43.7802048  23.9362907
  20.4018593  44.2277565  24.4141903  21.0999088  45.0042953  22.5429268
  22.1425495  45.2147903  22.2980385  20.5641804  45.9366455  22.9284134
  20.4088783  44.5341339  21.2945881  20.9512558  44.9332886  20.4229088
  19.3857899  44.8325996  21.2977409  20.5972977  43.0082970  21.4179478
  19.6896763  42.4956512  20.9953251  21.8958378  42.6485367  20.7423553
  22.9161510  42.5089264  21.3984737  21.8869705  42.4097939  19.4475689
  21.0112820  42.6436462  19.0078144  22.9422417  41.7064552  18.6086502
  23.3476505  41.0020027  19.2884808  22.4379406  40.8610497  17.4314079
  21.8096466  41.4869385  16.8360329  23.2536354  40.4128685  16.9029465
  21.5825768  39.7108040  17.9565430  22.1700020  38.5641518  18.4927387
  23.2266750  38.5150681  18.5706081  21.3499184  37.4844666  18.9766922
  21.7857170  36.6651306  19.4819870  19.9388485  37.6134567  18.8797512
  19.2115440  36.6056633  19.4601879  18.2856178  36.7668037  19.4183693
  19.3793087  38.7842979  18.2744350  18.3210545  38.8511658  18.1708965
  20.1727028  39.8088760  17.8614044  19.7248955  40.6477089  17.3649426
  24.0608730  42.6334343  18.0756760  24.3838291  42.6524162  16.9173126
  24.4654484  43.5357475  18.9928303  24.0996952  43.5300140  19.9325066
  25.6301460  44.4736099  18.8465385  25.3116398  45.2558060  18.0430183
  26.0601654  45.2221794  20.1350136  26.4601936  44.5540848  20.9067650
  26.9260616  45.9375992  19.9002056  24.8446102  45.9633026  20.7222424
  24.4311275  45.1012268  21.2885437  25.4523697  47.0181122  21.6968155
  26.2228603  46.5122070  22.3056927  25.9326019  47.7629776  21.1486588
  24.6207523  47.4605713  22.3810520  23.8150826  46.5878563  19.7954121
  24.3366013  47.3514900  19.2536201  23.2806282  45.8889542  19.2136288
  23.1895218  47.1719551  20.4708099  26.9029942  43.7580757  18.3788738
  27.3182392  44.0591393  17.3080673  27.5074024  42.9912758  19.1815567
  13.0787716  12.9959536  10.8398027  11.9078016  12.2265759  10.1008539
  12.1187754  11.1806221   9.8941278  11.8481827  12.6333656   9.1117630
  10.7264118  12.3724337  10.9058018   9.8689871  11.3846827  11.0982656
   8.7127600  11.8627443  11.9744616   8.2571049  13.2083607  12.0693932
   7.0653901  13.5372314  12.6779213   6.1954851  12.5702238  13.1305914
   4.8646750  12.9122601  13.6474066   4.7373357  13.9882927  14.3035030
   3.9562821  12.1236773  13.2176933   6.6253810  11.1989126  13.0715246
   7.8862538  10.7797508  12.4823198   8.1700506   9.7143402  12.5245094
   6.0004249  10.4708252  13.5403957   6.7764082  14.6030283  12.6027002
   8.8943310  14.0772333  11.6188469   9.9693661  10.2326202  10.7175846
  12.8187094  14.0544119  11.0318632  14.0030794  12.9217892  10.0936213
  13.5752001  12.2798233  12.0120945  16.4352531  12.9565792  12.3044367
  16.3119545  12.8179245  11.0274162  16.6078587  11.7644863  13.2310514
  16.8186531  11.7477942  14.6362305  17.0422573  12.7269621  15.1469545
  17.0207024  10.5072517  15.2553263  17.1945210  10.3815899  16.2714901
  16.9173565   9.2863779  14.4796991  17.2124424   7.8729320  15.0284634
  16.6595154   6.8474202  14.5171776  18.0590782   7.9516506  16.0338612
  18.6705551   6.7772040  16.7246838  18.1141701   6.5731468  18.1611977
  18.2003613   7.7086477  19.0972614  17.4978027   8.3525181  18.8018017
  18.5775566   5.6640782  18.5762558  17.0643005   6.1703711  18.1076183
  18.4153862   5.8775420  16.2169189  19.7609768   7.1730165  16.7359791
  16.3150597   9.2736015  13.2386961  15.9805794   8.3548641  12.9070244
  16.1947250  10.5488319  12.5684004  15.6977644  10.5942020  11.5902023
  29.1427135  42.3999825  17.4741402   7.3250337  21.0515308   1.6497842
  -0.1349134  55.0984192  38.7428665   0.1399138  56.0810928  38.7466965
   0.7066761  54.6471062  38.9279900  33.3511200  -7.8939509  36.9131660
  32.5538635  -8.2779503  36.5889473  33.8289833  -8.6688232  37.2231293
   5.1592093   6.5913486  34.4400673   5.9676685   6.6141801  34.9607277
   5.3104582   5.8017278  33.8849525  18.0485725  44.8524437 -12.5935154
  18.4085197  44.1943207 -11.9622564  17.9714680  45.6301613 -12.0004959
 -11.5204544  51.2764854 -22.5819836 -10.9360361  51.9966545 -22.2924099
 -11.6691513  50.7552528 -21.8101692   2.0533984  44.5914879  22.8360710
   1.6907350  44.0355110  22.1459522   2.4733577  45.3007011  22.2409668
 -16.7282448  -3.8266585  31.2645969 -17.3728771  -3.0580411  31.2053356
 -16.1467056  -3.5196903  32.0245705  34.8650627  26.2049007  -3.4138324
  34.6908188  26.3973026  -4.3693671  35.7888374  25.9266186  -3.4322145
  11.3764610   4.0041380 -34.1286049  10.9418697   4.3387494 -33.3023949
  11.1414766   4.7884951 -34.7021828 -13.5121593  14.0817614  37.7032700
 -14.0895205  13.4611225  37.3660622 -12.7884035  14.1375132  37.0305862
 -18.2384033   8.7563448 -10.0204029 -17.2937927   8.9826460 -10.1189547
 -18.4203930   8.3038378 -10.8279305  35.8488960  45.7445717 -12.7888498
  36.2384491  45.0995598 -13.3738403  36.0294609  46.5691376 -13.2261724
  -1.7742695  -5.2743545   3.5855157  -2.4248326  -5.3773627   2.8803830
  -1.6722211  -4.3127875   3.6322620  12.6921721  18.4563332  38.1143303
  13.1831312  19.2368546  38.4381866  12.6555176  18.6812534  37.1548347
 -12.1011553  45.7812958  -9.9822636 -11.7544127  45.1804466 -10.6208944
 -11.6110249  45.6009369  -9.1819696  48.0859299  17.5319958  26.3230057
  48.1935310  17.3677082  27.2836952  47.3532639  16.8434448  26.1766968
  34.5081787  19.0193939  11.9359360  34.7061539  19.3660698  11.0370789
  34.8461380  19.7878647  12.4697762  -2.1336071  31.8421097 -13.5948811
  -1.8315754  32.5137825 -12.9927711  -1.2908083  31.3705177 -13.8386707
  43.1884842  22.4274902   8.7531214  42.5569687  23.0021782   8.3360624
  43.3316307  22.7877750   9.6094170   9.2983313  39.1082382 -20.3640823
   8.8744278  38.4140434 -20.9487038   8.5851307  39.7732048 -20.3135490
  22.2171192  19.5469398  40.6673355  22.8395386  20.1796436  40.2323799
  21.5186882  19.5231800  39.9743385  22.2432556   1.2885180  28.5416622
  22.4456310   0.9380057  29.4212875  21.6720676   2.0494976  28.8506126
  47.7027283  47.1613159  -8.9015360  47.7730713  47.6231461  -7.9932823
  47.4024734  47.9048271  -9.4760685 -11.8642626   7.4158168   4.9798031
 -11.7093601   8.3136816   4.6181107 -11.1477661   7.1936808   5.5657716
  30.0090408  52.0696030  30.1530857  29.1668034  51.6607018  30.4558773
  30.1838055  51.4276466  29.3787327 -13.6972351  56.6031456  22.4062405
 -12.9325495  56.8951950  21.8375740 -13.2235851  56.3756027  23.2237072
  35.0212440  44.3220406  31.5978107  34.2948647  43.7416534  31.9147778
  34.9328651  44.2090454  30.6287308  46.2064171  55.2166901 -26.8797684
  45.9790077  54.3066101 -27.1259785  45.4100914  55.3473244 -26.2454128
   7.5876622  -2.0123739  43.7008438   6.9767170  -2.6869643  43.3238640
   8.3599243  -2.0787919  43.0584984 -15.8085918  31.3360004   0.9664048
 -16.7672272  31.3013878   0.9187919 -15.5679207  30.7437820   0.1993382
  14.5173492   0.9397442  -4.8243289  15.3561563   0.6725331  -5.2223659
  14.2804461   0.1817382  -4.3699741   1.6609379   1.2946923   6.6997561
   1.4698929   1.4022092   5.6973929   2.6762240   1.3802605   6.6957879
  30.0749283  17.0077229  33.8798904  30.4914398  16.5840511  33.0868568
  29.5134449  17.6690693  33.3859138   7.9298363  45.6045761 -12.8443966
   8.1174192  44.9563065 -12.1841803   7.7812219  44.9934769 -13.6335745
  41.0226936  52.2000275  -1.1517978  40.3372688  51.7023697  -1.6172643
  40.5939560  53.0411949  -0.9864320  -1.1877456  33.0883446 -27.3371601
  -0.4532129  33.4410248 -26.8067703  -1.9170676  33.7589417 -27.0881538
  50.5284309  15.0521078 -12.3328161  50.6866074  14.2152157 -11.8637934
  50.2615166  15.6072206 -11.5643377  35.9771500   8.0026379   2.9080331
  34.9980240   7.7540627   3.0290496  35.9398537   8.9628181   2.9198701
 -16.6917229  18.1534100  31.7987900 -17.1903992  18.7438908  32.3766785
 -16.7104378  18.7188740  30.9683437  28.7992859   0.5626662   6.4381561
  27.7907944   0.5502223   6.3288937  28.7872620   0.4029029   7.4025059
  27.3378582  -2.7966456   6.8187203  26.8006287  -2.0145142   6.6853113
  27.8572426  -2.7687311   5.9917879   1.5938439  12.7970657 -27.9778290
   2.1132333  12.0603943 -27.6621017   0.7002862  12.4428520 -27.9373226
  33.0179405  35.6434593   5.0704956  32.6199188  36.5506783   5.0288248
  32.4854355  35.2621384   4.3666849  19.5375805  48.2778282  -5.5972328
  19.3754826  48.3693886  -6.5594878  20.4998684  48.1483078  -5.5776739
 -14.1620865  17.4038086  10.9925985 -13.2843924  17.6639271  11.2590580
 -14.4540539  18.1956882  10.4733419  52.7109795  13.9411430  17.5671844
  53.2509232  14.1009159  18.3653698  53.3071480  14.3551493  16.8641071
  -7.6678100  56.1747665 -32.2557869  -6.7574005  56.2385406 -31.7900867
  -7.7653675  55.2005386 -32.1384659   5.4445314  27.6351376  -4.6510983
   4.6645098  27.0911388  -4.9088783   5.4678049  27.3211269  -3.6701593
  33.6548042  39.0399437  30.6268120  34.5745506  38.7286377  30.5841217
  33.2225037  38.2426186  30.9805088 -11.7966995  51.6526222  39.8369789
 -12.4711590  51.1368904  39.4174080 -12.3586788  52.4038124  40.2127647
  17.2175446  48.0955009 -15.7176647  16.4007854  48.5629120 -15.3599863
  17.0250149  47.1554375 -15.5622177  29.3881016  44.4434471  14.1040497
  30.1171227  44.1205063  13.5427227  29.7545605  44.5141640  14.9807806
   5.4367132  46.6977539  26.0535221   4.4991703  47.0531807  25.8248005
   5.1200361  46.0217094  26.6901627  10.1938562  46.3849945 -26.8304424
   9.7022886  46.5373497 -25.9757023  10.4855747  45.4566612 -26.6835842
  17.1529846  12.9162645  39.8777695  16.3876629  13.5263672  39.7969246
  16.9933147  12.2793779  39.2013702  53.8081207  54.0371017 -27.2698956
  53.2445564  54.6886787 -26.8512020  54.3744011  54.6094818 -27.8110237
 -12.2446318   3.9467528 -19.6655502 -11.6728191   3.7994258 -18.8963699
 -13.1208153   3.7301984 -19.2608471  -4.1579008  -0.9408334 -10.0842047
  -4.8901687  -0.5702333 -10.7012386  -3.4235857  -0.8573432 -10.7225075
  -8.1253929  34.9604149  41.2987137  -7.7999377  35.8255501  41.6308632
  -8.6307497  34.6832619  42.0852470   1.6551173   5.5258069  17.0915108
   2.3286612   5.5596809  17.7544098   1.1569536   4.6922808  17.2950878
  44.8077965  49.5924377  17.7486057  44.5250015  48.7135620  17.4443321
  45.4397163  49.3658676  18.4670830   3.7564189  20.9015255 -11.2919340
   3.4858041  21.6278038 -10.7329693   4.3130727  20.3591633 -10.6342354
  -2.6699831   2.4041777   3.3321300  -3.1737816   2.4341307   2.5049038
  -3.1635811   1.7242928   3.8217027  -9.1265297  25.2760258  -8.2921019
  -9.6322412  25.8223248  -7.6613059  -8.9890213  25.9290619  -9.0248346
   1.5377661  37.7927971   8.3108597   1.9827909  38.2286911   9.0430775
   1.6997454  36.8410912   8.5833912  24.1766052  14.6548033  29.4819221
  24.6567116  13.8500910  29.2673855  23.7131786  14.3758507  30.3371296
  46.5732613  34.7568054  -0.3514741  46.2978859  35.0161438  -1.2376771
  47.4997025  35.1339378  -0.3692217  47.5754051  -6.4956255  15.4348354
  46.7194786  -6.7235022  15.8817635  48.2251968  -6.6594191  16.1519547
  51.5042686  38.4067917  -5.7543416  51.3376350  37.4750137  -5.9036155
  50.9015465  38.5174141  -4.9433088   1.4613270  38.8211403 -20.5193348
   0.6437358  39.2389259 -20.8821011   1.8194090  38.2890663 -21.2608852
  -9.0664530  32.5402489 -27.5387230  -8.5049877  31.9417591 -27.0293369
  -9.0284195  32.0950775 -28.3977203  15.4837427  51.1654167 -17.4047928
  14.6790237  51.6729279 -17.6286869  15.4684963  50.4629555 -18.0821819
  32.6425209  43.0139503  33.2501144  31.6940651  42.7281418  33.5463028
  32.4744034  43.9685249  33.0349846  30.7017784  55.3151016  17.2303658
  31.5396347  54.9011307  17.4746056  30.9059563  56.2013321  16.9756355
  34.8588982  15.9263935 -11.3815441  35.6411552  15.9498415 -10.7292309
  34.3242607  16.7015381 -11.1327915  40.8152847  54.3428040   3.6225746
  41.6758728  54.0979462   3.9269009  40.2168083  53.8005714   4.1105008
  37.1115570  30.1689720  -3.9579687  37.7441597  29.6740971  -4.5297480
  37.3150978  31.0822296  -4.2010159  46.7387962  34.7422333 -29.6655788
  47.4940071  34.7567177 -30.2732716  47.2336540  34.6460152 -28.8130913
  41.8030777  39.1193619  -9.5541315  41.1773186  39.3196602 -10.2925234
  42.5548935  38.8198586 -10.0629473  -9.1684599  47.7051506  27.4467411
 -10.0855217  47.7224274  27.7329254  -8.9184608  46.7855377  27.8423538
  47.8675156  34.0443573  23.7644005  47.9216614  33.2303886  23.2160721
  46.9693871  34.2768135  23.7075329  36.2354202  31.4805508  40.0984116
  36.1131935  31.4958916  41.0873146  36.8791733  32.1913338  40.0046921
  45.4252129   8.6743908  41.5939827  45.1211205   7.9268899  42.1554260
  46.1778793   8.2037926  41.1566849  47.1712074  10.6895008  36.7191887
  46.7782669  11.0562754  35.8999100  46.4116516  10.1956749  37.0751839
  47.4224586  20.6840038   0.9738604  47.3414536  20.3089695   0.0683405
  48.1568756  21.3513756   0.8911443  17.4330959  51.4591484 -10.7656746
  16.8244286  50.6719322 -10.6219873  17.6729336  51.6855431  -9.8481121
 -12.9620075  17.2087288  -9.1852589 -12.1694107  17.6647377  -8.8550272
 -12.5838890  16.7590885  -9.9860573  -4.3825793  12.7309170  -2.4780121
  -4.7361302  13.0694952  -1.6415114  -4.3694272  11.7739925  -2.3222716
  -0.8175823   7.4007416   4.2439718  -1.6959784   6.9345779   4.4694796
  -1.2027298   8.2904110   4.1468105  -8.4705219  36.1786041  -2.4753518
  -8.3794708  35.2227058  -2.7112014  -8.1946440  36.2106552  -1.5441629
 -15.5305481  23.2640057  28.6823177 -16.4367504  23.1156673  28.9713593
 -15.6938591  23.8623543  27.9241524  57.9174042  24.4419422  12.1554451
  57.7506142  24.6036549  13.0943804  57.9161339  23.4811802  12.1699305
  29.0967541  51.0934029  23.7308693  28.4911518  50.5030556  24.2803459
  29.1458092  51.8052902  24.3655338  10.7533970  44.3354340  31.9349174
  11.1305380  43.8114395  32.6593208  11.5612383  44.7991562  31.6437263
 -17.2368031  35.5602798  33.2148056 -17.5729904  34.9669037  33.9120865
 -16.4389954  35.8538666  33.7004471 -13.6215019  21.6805267 -19.1417713
 -13.0064278  21.2913265 -19.8182621 -12.9427004  21.9268818 -18.4313869
   2.1379273  52.7405472  42.8468590   2.9921782  52.9323692  42.5051880
   1.8803655  51.9166946  42.3971443   8.4061060   0.5385523 -14.5651350
   7.6818967   1.1341729 -14.4545822   8.4948273   0.1711883 -13.6810379
  50.8858833  -7.7660508 -16.0465603  49.9748993  -8.0607996 -15.8850021
  50.7512169  -6.9281421 -16.5224400  37.9628525  38.8819656 -25.2659893
  37.9986954  38.3638115 -26.0582867  38.7791939  39.4381752 -25.3964710
  26.5562134   0.7888272  -7.1913328  26.3042946   0.0018158  -7.6846166
  25.8411713   1.4210531  -7.3927808  35.2353287  58.9622345 -25.8427086
  34.3276825  59.2911911 -25.6482487  35.7199783  59.7740898 -25.8873672
  29.7467442  -6.8431544  26.6351948  30.1724701  -6.0676813  26.7148952
  29.2123699  -6.9131403  27.4344902  -0.1831119  17.7083359  44.4435844
   0.3830780  17.8157845  43.6458435   0.4745824  17.8692265  45.1438599
  35.7833786  57.8434601 -21.3816738  35.9662476  57.8870468 -22.3596420
  36.6030579  58.2690735 -21.0383759  21.2952290  51.5751038 -12.7148190
  21.4738369  51.9881058 -11.8759089  20.6116657  52.1842461 -13.0974827
  44.3069458  40.2678032 -15.6221399  44.3803329  41.1560020 -16.0135689
  45.0902061  40.2601280 -15.0180769 -17.3809071  15.4299679 -14.0275707
 -17.8021469  16.2826424 -13.7081165 -16.4323463  15.7013464 -13.9885445
 -11.4845943  30.6667767  25.7709675 -12.0201540  29.8079586  25.7416611
 -10.7116508  30.3117847  26.3207397  48.3659515  30.6730766  -0.7136873
  47.9904022  31.4142056  -1.2434909  47.6152267  30.0519161  -0.7400519
  43.7965965  -6.2309618  -6.2715344  43.9631958  -5.6817055  -7.0926404
  43.9760170  -5.4633074  -5.6176357 -11.8979015  46.7811584  22.4910221
 -12.3966446  45.9683495  22.5170536 -12.6242113  47.4094238  22.6226635
  37.6501923  21.9743557  12.3028679  37.2076340  21.7928867  11.4579649
  37.1828041  21.3408718  12.8477898  21.4762211  11.2298412 -19.0958920
  21.2449512  10.3999100 -19.5719109  22.3080959  11.4854870 -19.4510479
  27.2379704  39.8649940  37.8121071  27.1062088  39.6591835  38.7377510
  26.3377190  39.6501656  37.4820404 -11.8672180  44.4723358  10.6922150
 -12.1810312  44.6094856  11.6051769 -11.0167341  44.9928970  10.7319441
  41.6383591   3.9620545  19.2662754  41.2424850   4.1859293  18.4107132
  40.9532051   3.3498042  19.5980778 -13.0116949  49.8643684  42.4039078
 -12.0935221  49.4820862  42.4079323 -13.5098991  49.1933975  41.8893852
  -2.0441580  48.5473976  -6.1008677  -2.7214098  47.8954697  -6.3816228
  -1.2963190  47.9265442  -6.2929029  48.7923775  -4.0417166  -0.6911831
  47.9392090  -3.9793427  -0.1865649  48.6047859  -3.3128583  -1.3983705
  31.9607754  51.9220390  19.4529572  31.9289284  51.6230011  20.3968143
  31.9334831  51.0731773  18.9551029  35.2777634  -3.1059165  40.6861763
  34.6816826  -2.3028529  40.7676468  36.0682297  -2.7194924  40.3648567
  38.2704430  31.3719101  35.6329727  37.4179802  31.3849106  36.0176964
  38.1361923  32.0065193  34.9228516  -1.6278783  41.5716171  21.5126629
  -2.4733047  41.4498367  20.9989338  -1.0550026  40.9630280  20.9973202
  18.4538307   6.1136513  -9.3527832  18.9811134   6.2921767  -8.5401745
  19.1619759   5.8582478  -9.9892921   9.2716856  21.9015884  -4.7683792
  10.1849165  22.1209335  -4.5543127   8.9462175  21.7081852  -3.8884535
   4.1220870  34.9195175  -8.2936525   3.8440959  34.3900566  -7.5060616
   3.4022694  35.5952034  -8.2944279  23.8293934  19.9757671  32.8939590
  23.0595398  20.0815353  32.2853737  23.5371265  19.1667614  33.3578110
  40.8754578  44.9744225  25.2503986  40.3047142  44.1469803  25.1769295
  40.5453072  45.3908806  24.4348755  52.5363426  49.2102623 -16.4902878
  52.2706833  50.1794510 -16.4022198  53.4718513  49.3569183 -16.1056156
 -17.5752239  55.0974731  38.1442528 -16.9713192  54.6361542  37.5178871
 -17.0137882  55.8673592  38.3762131  50.2969589  38.4114075  42.9662094
  51.0778122  37.8207817  43.0297203  49.6237946  37.9386444  43.5318146
  11.9836149  56.6554527 -21.0006351  11.0565691  56.6807289 -21.3744507
  11.9159536  57.5023155 -20.4960899 -13.1503057  -2.9563582   9.0658922
 -13.2879210  -1.9399371   9.0863190 -14.0708179  -3.1633456   8.9041147
  21.5413971  56.1717834  -8.0327091  21.4699516  56.1254807  -7.0627041
  21.7525501  55.2336884  -8.2147436  48.2500305  40.8067169 -21.7156296
  47.4896164  40.4177780 -21.3338318  48.3673668  40.3597603 -22.5691681
  40.9794502  22.8332977 -23.0610161  41.8828316  22.9904423 -22.9671574
  40.6893959  22.9778099 -22.0931664  37.9935150  46.0294418  12.5242472
  37.2263069  45.7032051  13.0235834  37.6016579  46.0152779  11.6211920
  51.8193398  54.5684357  27.5981369  51.7959061  55.3809052  28.0684967
  52.1778259  53.9895973  28.3182049  10.7048454  49.9875832  10.9352255
  10.5182123  49.7868347  11.8552828  10.7548180  49.0904198  10.4953623
  58.0335770  17.1222324 -27.8658867  57.7082405  17.0223999 -28.8244228
  57.1987572  17.2958527 -27.3980103  47.2085266  35.7604713  -8.4657469
  47.3084335  36.7404480  -8.5239468  47.9884377  35.5039711  -8.9801702
  42.8228836  34.2336884  17.3138027  43.5829086  33.7396812  16.8945503
  42.1513405  33.5345764  17.2888565  54.4797249  43.3128815  -1.1835477
  53.7201500  43.1778297  -1.8056016  54.5164108  44.3007889  -1.1762838
  23.9428005  30.9363823  36.1338692  23.4212933  31.3815575  36.7814522
  23.2975636  30.8380222  35.4246941  54.1108818  33.6249352  26.4444847
  54.6676216  34.4209480  26.5557594  53.2095604  34.0177498  26.5345116
 -10.6703482  -2.5808492  -0.8250566 -10.7968540  -2.2240093   0.0402266
 -10.8393784  -1.7655252  -1.3428301 -10.8978071   9.1372290  29.8315506
 -11.2645512   9.9883003  30.1355915 -10.7171011   9.3103189  28.9214039
 -15.4213753  51.2377853  43.2156219 -14.5563850  50.7254181  43.1291809
 -15.7037334  51.0998268  42.2725906  -8.9807196  36.0575333  -9.3785810
  -9.5444908  36.4698219  -8.7632475  -8.4842997  36.7602730  -9.7699890
  15.2346592  52.9050674  10.3765640  15.0475302  52.9868622   9.4368439
  14.4575062  52.4225159  10.6390581 -16.1090412  58.5180740 -14.4649649
 -16.7016754  57.8931007 -14.8349638 -16.6484985  59.1405144 -13.9598751
  -4.8477883  58.7198067 -31.7506409  -4.0200872  58.9485283 -31.2469788
  -5.5048733  59.3227005 -31.2369289 -17.6394081  23.5519047   2.2435775
 -17.4377632  24.3574944   2.7203820 -17.7269306  22.8644390   2.8985407
  -2.9092233  31.9979115  12.3859730  -2.0345876  31.8240166  12.0191383
  -3.4895229  32.2083778  11.6396780   9.2043056   8.6129103 -26.2863197
   9.0874643   7.9502311 -26.9937840  10.0848856   8.3655539 -25.9478378
 -22.3618546   4.0112133  12.0677185 -22.4860287   3.0482204  12.1663008
 -21.8208942   4.0946116  11.2912493  50.1628799  61.2249527 -17.6318378
  50.2109756  60.5995522 -18.3675423  50.9766121  61.7529335 -17.7958584
  -4.5645895   4.7928166 -31.9142208  -4.5092754   5.7308097 -31.6884480
  -5.4506612   4.6695127 -32.1988792  -8.9407778  22.5853043  21.4357567
  -8.2758398  23.2948132  21.4513111  -9.2345314  22.6179523  22.3561363
  52.7931252  34.5452232 -19.3856888  51.9378052  34.7997055 -19.0608501
  52.8420067  34.8802223 -20.2929153  52.9870453  21.5678959 -22.0057735
  53.3400345  21.7035980 -21.0785236  52.8474579  22.5718498 -22.1551323
  19.0729351  -4.3937745  33.5823936  19.9525070  -3.9900973  33.3303947
  18.6423283  -3.5815980  33.9703484 -13.7800035  40.0554008 -27.8130417
 -14.4895210  40.6283493 -28.2219257 -14.2313585  39.6320305 -27.1015701
  39.0041389  20.4021435 -17.6117821  38.1005898  20.0764980 -17.5329609
  39.0141029  21.1118870 -16.9544468  13.0864143  45.5360527  31.7838650
  13.5301237  45.8823967  31.0013695  13.6995678  45.9300270  32.4434471
  36.9801445  18.8632946  40.8145447  36.5703926  19.4758434  41.4686737
  37.5273247  18.3247185  41.4689140  52.4579353  41.9650993  -5.9764004
  53.1414070  41.8580780  -5.2608318  52.9481583  42.6047745  -6.5425529
 -12.2351351  25.0986080  13.5303907 -12.6801615  25.7838593  12.9806089
 -11.7539635  24.5928440  12.8395605  11.3614006  35.1423988  35.4760323
  11.4948053  36.0909576  35.4813538  10.4552078  35.0628853  35.1017303
  55.5653763  34.1715546  21.2581844  56.1787376  34.1105385  20.4749241
  55.6933136  33.3150864  21.6925163 -16.9733067  30.3600044 -22.0498581
 -16.6579227  30.3486691 -23.0263271 -16.6722126  29.4671936 -21.8198338
  34.2783508  -3.7075212   3.1684515  35.1709213  -3.6671000   2.8092859
  33.9364700  -2.8508570   2.7529309 -16.4396400  49.5493126 -23.5125408
 -17.4099827  49.6653214 -23.3923225 -16.0699043  50.3975601 -23.2761936
  45.8649406  56.3871574 -19.5804691  45.7721329  56.3853683 -18.6146851
  46.0288582  55.4585381 -19.8294201   2.0024962  37.6744423 -18.1150227
   1.4891566  37.9503937 -18.9643650   2.4287632  36.8530769 -18.5679760
  48.2765732  32.2393570 -31.6066895  47.3005486  32.1407127 -31.4212132
  48.2583008  32.9575424 -32.2490387 -17.6077156   7.4076247  37.1293373
 -17.8293705   6.6616120  37.7694969 -16.7704983   7.0910754  36.7805595
  -0.0536650  55.6565094 -28.7374611   0.8315344  55.4322433 -29.0406666
  -0.0863264  55.1535797 -27.8742771  -3.9136248  36.6913223  15.9604006
  -4.8746991  36.5236015  16.2354641  -3.4754021  36.5373688  16.8160133
  -8.5575781  54.6317940 -10.4257240  -7.9419875  54.3514442  -9.7209291
  -9.0012617  53.7904243 -10.5866241   5.8359838   5.4853210  11.0148525
   5.1978149   5.7812653  10.2825117   6.6532478   5.9570341  10.7708969
  21.1647511  24.0668240 -29.8625412  21.8117065  23.4418430 -30.2728291
  21.1640434  24.7968693 -30.5061588 -13.4185934  -1.7127404  15.7844744
 -13.6145258  -2.4756658  15.2378864 -13.7298002  -1.9944538  16.6717777
  20.5372639  28.5128689 -28.7364483  21.0530720  29.2073555 -28.3525505
  20.8789215  27.7901459 -28.2486515  37.1884232  32.9883080  -6.8219390
  36.8683701  33.8913345  -7.0425062  36.8429832  32.9749298  -5.8792644
  -0.7125130  54.7294121  18.5190849  -0.0547331  53.9412956  18.7388668
  -0.1135960  55.1517029  17.8781548  10.0430260   6.2018938  35.7270088
  11.0055017   6.2356949  35.7518883   9.8257713   6.7070594  34.9136353
  39.1044159  51.9199028  18.6034794  39.0769997  51.1060104  18.0210247
  38.4271202  52.4303818  18.1420383  27.8348522  51.1480560  14.4357195
  27.7156105  51.5374985  15.3152733  28.4429245  51.8731651  14.0744047
  -8.4014072  11.8736610  36.0906105  -8.2617102  12.2764740  35.2094002
  -7.7245097  12.2211819  36.6364136  28.8043842  40.4191055  12.5643749
  28.7513275  39.9262238  13.4057350  27.8405571  40.6473579  12.4596224
   3.2505453  38.0821571  43.2500458   2.5554507  37.7153053  42.6884193
   3.5502141  38.8607216  42.7940712  49.9129486   8.7018442  23.9527245
  50.2961617   9.1390238  23.2063808  49.1121063   9.1785879  24.0888023
 -10.1363525  -5.3402934 -28.3805618 -10.5470877  -4.4539905 -28.2423820
  -9.1485968  -5.1056428 -28.2321835  33.4355125  50.9924049  14.6297865
  34.2136955  51.3853035  14.1499701  33.8925514  50.3885040  15.1954250
  42.7825508  31.7389088 -23.0068703  43.6762390  31.4297352 -22.6975937
  42.2530022  31.0637932 -22.5172729  41.4830971  56.8900452  37.3159790
  40.8140144  56.6551056  36.5920219  40.8660011  56.6428986  38.0925980
  40.1925926  56.6075706  11.1008883  40.6426277  56.7229118  10.2248278
  39.6108589  57.3630219  11.1135130  51.1611786  48.8622627  29.2603855
  51.2075424  47.8972511  28.9890556  50.5060883  48.7718964  29.9671764
 -15.3164845  -7.2441373  21.0511951 -16.2343788  -7.1079707  21.3625870
 -15.1160698  -8.1021357  21.4623127  30.9741230  37.4541206  -6.5853724
  31.6057720  36.7632294  -6.1416779  30.1711140  36.9474220  -6.4130988
   3.5772955  13.2952480  30.9752846   3.8197932  13.7507887  31.7552395
   4.3900642  12.6992264  30.9383869  10.7109804   5.1065731 -19.7614708
  10.7029076   4.3174753 -19.1520481  10.1969204   5.7422276 -19.1960106
  22.7292900  56.4560394  30.0449066  21.7965069  56.9081993  30.1118717
  22.3945961  55.6518860  29.5682983  33.6027489  13.3732109   9.2299547
  32.8340721  12.9409170   8.8468151  33.8658142  14.0566463   8.6244946
  -7.3761497  49.4235191  21.8125286  -6.6300578  49.5831909  22.3777046
  -7.9973187  48.9494820  22.4442062  20.6369495  -7.3947153 -28.4763317
  21.2651844  -8.0057507 -28.9124489  20.3358116  -7.9571567 -27.7195415
 -14.6048069  18.8426857  29.3196583 -15.1667471  18.1776867  28.9133396
 -15.1863050  19.5739574  29.4724884   3.8136063  52.1491127 -10.6307154
   3.3528316  51.6450844 -11.2919846   4.0744133  51.5385361  -9.9495249
  15.7573805  54.0440445  39.5305862  15.1157703  54.8332253  39.6354446
  15.5236712  53.6768646  40.4421883 -19.3121510  -4.6837363  32.4558792
 -18.4322166  -4.6157379  32.0046883 -19.8836651  -4.8755913  31.6918049
 -14.2108536  12.9735565 -10.3877230 -14.4461193  13.8553944 -10.7999430
 -14.9580317  12.4274950 -10.6912270  26.6737022  11.3310165 -13.7874899
  25.7557907  11.2601585 -14.1152811  27.0736923  11.6329041 -14.6099176
  52.7315178  29.9920731  26.9047985  53.7095337  30.2102852  27.0556507
  52.5047836  30.6854153  26.2596970  -0.5142480  37.2392044  33.2112999
   0.1861781  37.0355034  32.6017685  -0.3540618  36.6131134  33.9373550
  37.9494705  11.6102924 -20.4146366  38.9230270  11.2729750 -20.3169403
  37.7807541  11.0270243 -21.2307014   8.3013191  19.3633537  -9.7469358
   8.3279018  20.2461033 -10.1143045   8.4655170  19.4795208  -8.7969933
 -19.8221607  53.3798141   1.7432172 -19.6756077  54.2979546   2.0556431
 -20.7904263  53.3475990   2.0288610  17.6751957  46.9408073  43.0217018
  17.8449402  46.1585236  43.6074409  17.7506886  46.5095291  42.1471329
  46.1947594  49.1326904  32.7643852  45.9487839  50.0588112  32.3729820
  45.3690987  49.0325165  33.3478127  42.4902115  20.2477818  16.3260975
  42.8429565  20.2597122  15.4280424  43.2809563  20.1665821  16.8584518
   4.9952202  42.3919373 -28.1832657   5.1854300  43.3188667 -28.0293636
   5.8565059  41.9536819 -28.1072559  27.0263367  10.0892477  32.8434143
  26.5198479   9.2929945  32.6295319  27.7765827   9.7495451  33.2776451
  10.8640995   1.8804489  36.9891205  11.0663166   1.2911835  37.7204590
   9.9442310   2.1073003  37.1867027  31.6507740  43.9159317 -15.0464268
  32.5823174  43.9242363 -15.3696280  31.7760220  44.5574341 -14.2572489
  34.2147522  37.3460464 -15.5109558  33.3419380  37.5085220 -15.9113598
  34.2560806  38.0512962 -14.8405600  30.0136337  54.0602913 -22.3156013
  30.1108589  53.0606079 -22.3002205  29.6051178  54.2175980 -23.1470470
   4.8400741  50.2787514   0.8576375   4.6199818  51.0785599   1.4027045
   5.2125006  49.7072678   1.5581830  26.6866360  55.0658340 -26.7827034
  27.4390488  54.4883842 -26.7778549  26.1869640  54.8747635 -27.6087666
  28.7977753  -2.0977666   4.4703779  29.6841297  -2.4752748   4.5082126
  29.0219135  -1.1220374   4.4139829  -7.2898026  20.7279873  35.9342079
  -6.6366940  20.0847569  35.9901695  -7.0780950  21.2323799  35.1023178
  34.9149628  -3.3252175 -29.5231686  35.6151543  -3.2336888 -28.8017807
  34.1463928  -2.9740303 -29.0899620  15.5525293  33.2384644 -26.5962067
  14.8293343  33.3398590 -27.3095627  14.9199209  32.9410667 -25.8841133
   2.1217294  49.1133995  -6.8130851   2.3799787  49.9186935  -6.2851024
   3.0322974  48.7603531  -7.0283976  47.4727097   6.1741133 -21.5433674
  46.8229065   6.2639399 -20.8606243  47.7411995   5.2435598 -21.5290337
  39.5042648  35.9866867   4.5361185  38.7110786  36.5036507   4.2804875
  39.7393341  35.5572281   3.6775243  35.1848488  33.8582840   8.5309534
  35.6320915  33.8548775   9.4115791  35.9461174  33.5419083   7.9652257
   1.8718513  16.7216549  -0.0466426   2.5635664  16.5428371  -0.7315230
   2.4317818  16.5797253   0.7652882   3.3985424  52.8219757 -18.8423843
   4.1450400  53.0118790 -19.5827198   3.5946286  51.8128471 -18.8908176
  48.3628883  -0.6713995 -25.6033974  48.6227531   0.2868625 -25.8447247
  49.1742783  -1.1463801 -25.9072323  40.8993073  54.7846642 -23.9710464
  41.5169296  54.8695755 -23.1759167  40.9873352  55.7645836 -24.2364845
  28.6350994  25.8084469 -34.5606766  28.0989666  25.4375534 -33.8481026
  28.5262051  25.0925179 -35.2243996  11.2132320  28.5812969 -21.1345863
  11.1577597  28.5831528 -20.1495781  11.4512596  27.6510677 -21.2501736
  -6.6096830  40.1735039 -32.5737991  -6.3783407  39.4792442 -31.9920006
  -7.3501835  39.8065300 -33.0640640  -2.9293327  39.3378792  18.7968216
  -3.4849968  40.1053429  19.1191616  -3.6139517  38.8137512  18.3514004
  40.9356003  48.5476112  -3.7373328  40.1748161  48.4579468  -4.3168707
  40.8650208  47.6581192  -3.2574837  -0.4530369  10.9156294 -27.5896511
  -1.3000233  11.2764225 -27.9075050  -0.4880408   9.9589643 -27.7446575
   7.7523913  54.0683975  -9.5931644   7.3462310  53.5468407 -10.4009314
   7.5423508  53.3269196  -8.9331379 -15.7231092  51.6301460  21.6684856
 -15.6208687  50.7550430  21.1579170 -16.6782818  51.7928581  21.4535942
  10.2701206  -3.5772989  17.2755127   9.8298464  -2.6673751  17.4744167
  10.2600679  -3.5094824  16.3177338  34.1079178  -6.5390134  19.1597557
  33.1969986  -6.4356976  19.5420170  34.2172432  -5.5935879  18.8398895
  29.9006710  48.6968193   5.5200953  30.0869522  49.5874710   5.9374633
  30.6224174  48.6439018   4.8847246  42.9759865  50.6036873  -0.1450820
  43.4437675  50.6607933  -1.0136663  42.2680740  51.2409363  -0.3270449
  23.7513618   1.8990736  41.2325401  22.8214226   2.2668004  41.2694359
  24.2599850   2.5923517  40.8310699  24.6851025   1.3460765  43.7188110
  23.9779301   0.8554645  44.1866379  24.1779270   1.6072797  42.9158478
  15.5659084  41.2672157 -22.1706715  15.2593927  40.7415848 -22.9336796
  15.5656385  40.4871674 -21.5522041 -10.1712809   0.4521015  33.6467476
  -9.7283211   0.5747009  32.7729034 -10.2906485  -0.5297033  33.6106339
   8.9300194  60.7184029  -9.1637859   9.2714701  60.1200829  -9.8391972
   9.1077948  61.5416870  -9.6692677  34.6347504  36.8532982  10.8753805
  34.5920944  37.4438171  11.6445227  34.4275856  37.4565086  10.1561956
  32.9647217  16.0585709  -4.4262934  32.9112282  15.7993193  -3.4933872
  32.6939812  16.9841461  -4.3069949  46.0508881  -4.1844745  10.2753172
  46.4582176  -3.7591395   9.4916706  45.6417770  -3.3936260  10.7005081
  22.2448845  22.4426918  39.7913971  22.0956669  22.9995136  38.9280968
  23.1869507  22.1436691  39.5265961   0.4479478  27.0344448 -31.0771351
  -0.2717732  26.6647148 -31.6726913   0.8311612  26.2448540 -30.6840363
 -18.2887020  55.0411186  -4.2958746 -18.7444496  55.2167587  -3.4759920
 -18.9087715  54.4509506  -4.7331452  57.1465569  54.1064758  11.7378769
  56.9481354  53.5769768  10.9359064  56.7259483  54.9548683  11.5812187
  49.5806923  28.1944904 -15.5602732  49.0733719  28.0538673 -16.4013462
  49.9470177  29.0920601 -15.7614241  34.5832634  42.3950577   6.8623829
  35.3713188  42.0661163   7.2892847  34.9835320  43.0699463   6.2550197
   9.8548756  38.9407310  34.6815262   9.9853067  39.6220436  35.3420486
   9.2599316  39.3599358  34.0859947 -15.5504208   6.4710784   9.1807108
 -15.1182871   7.1046796   9.7773085 -15.2363548   6.8976183   8.3261633
  45.9127464  33.2399673  34.3873787  46.4716797  34.0575294  34.4695396
  45.9252586  33.1629219  33.4031258  10.1581173  10.2073908 -17.2271976
  10.1565018   9.7365551 -18.1169567   9.2065659   9.9647417 -16.9187775
  12.5365591  37.3316460  24.5990925  11.9587593  36.5466995  24.6490803
  11.9069271  37.8804665  24.0310993   9.3560438   0.4953372 -10.4049225
   8.9787169   0.1445355  -9.5881329   9.5467768  -0.3448312 -10.8868446
  -5.1935382  10.3605433  -8.2398348  -5.9862366  10.7909651  -7.8054299
  -4.6112499  10.2512293  -7.4925356  -9.0192499  42.3339157  19.6168671
  -8.9939766  41.9076385  20.4800148  -9.6370564  43.0398254  19.7791195
  33.4829407  55.4370079 -13.0806036  33.2716599  56.2582550 -12.7576151
  34.4733429  55.3728180 -13.0620470   5.5180812  48.8652725   8.9210796
   5.5771127  49.5604439   9.6192522   4.5482922  48.7509689   8.8943052
  52.1437683  40.5219688  -8.4023552  52.1702576  39.5818520  -8.7369719
  52.1940117  40.4523010  -7.4534845  48.1093903  51.8746223  12.4808197
  48.4410934  52.1695137  13.3606443  47.1995277  52.3035278  12.5060768
  34.9670944  57.7454834  30.7528706  35.4607430  57.8827400  29.9404354
  34.1127739  58.1304665  30.5229721  36.0797234  13.9799776  -3.7815955
  36.6098747  13.4997787  -4.4642820  36.1143532  13.3241186  -3.0759676
   5.6190772  42.0503273   0.4721014   5.5248575  42.9703674   0.2679812
   6.5279946  41.8618813   0.2144699  26.3594418  -2.2950232  40.1165085
  25.8467636  -3.0895522  40.3658676  27.1440907  -2.7231200  39.6900139
 -15.1757116   6.9442544   6.2824268 -15.7525301   7.7439580   6.2776208
 -15.8523016   6.2783232   6.0186911 -10.9914875  24.9377918 -22.0516300
 -10.7197809  25.3930092 -22.8697433 -10.2312708  24.2397499 -22.0942059
 -11.1254978  32.8316650 -14.8650980 -12.0513163  32.9749832 -14.6225004
 -11.1282578  31.8620319 -14.6650667  52.3871689  17.4989033 -23.1185417
  52.3643456  18.3239212 -23.6762104  52.4090195  17.8401394 -22.2438927
  29.1138439  31.7268276 -23.9263763  28.2336788  31.5070438 -24.2654247
  29.1890106  31.0563831 -23.1770229  31.4416656  -4.0080433  24.9377594
  31.6254234  -3.0366786  25.0971909  31.9092674  -4.3410306  25.7493362
  12.4831123  53.3703232  31.5842800  12.4797058  54.3402481  31.8552437
  12.7231026  52.9915123  32.4794922  45.6179924  19.0904732 -10.5630550
  46.1174660  18.6038151 -11.2498055  45.7306061  18.5507984  -9.7667274
  51.0920982  44.0298157  12.4013138  50.5765305  44.3621483  13.1698151
  50.5350533  44.4241333  11.6857929  12.4351377  31.9291325 -20.0265999
  12.5063667  32.3235741 -20.9195976  11.5808268  31.5375996 -20.0314674
  19.8304482  47.5371513  24.9282951  20.6205616  46.9308662  24.7440720
  20.0677776  47.9678345  25.7901573  31.6972599  -2.0808363 -21.9531097
  31.7145538  -3.0184782 -21.9736233  31.7858696  -1.8397784 -21.0040379
  15.2231054  -3.3475471  -9.7413120  16.1922379  -3.1531823  -9.7881441
  14.9926138  -2.8750150  -8.9261074  32.6639481   1.3673406  39.5206337
  32.6223717   0.5589666  40.0878410  32.5244102   2.0878663  40.2000122
  33.3006134  48.1738663  -8.2331762  33.8010139  48.8823624  -7.8139462
  33.9293747  47.4330940  -8.1657362  -8.3695126  47.7233849  19.8185883
  -8.1058702  48.3590317  20.5085545  -9.3285704  47.6645775  19.9667244
  29.1418724  -0.8118094  42.0900459  29.1714687  -1.7829795  41.8248367
  28.1669674  -0.7852042  42.3345795  54.4073143  51.4929543 -17.5942173
  53.6664276  51.6780510 -16.9751453  54.9500237  50.9632759 -17.0077667
  -2.4650891  15.9809475  -1.8922638  -1.7807142  16.6378365  -1.7570521
  -2.8221941  16.2589226  -2.7855251  14.6636848  53.0469055  19.8812733
  14.8853378  53.6121483  20.6868267  15.5274086  52.7081947  19.6056309
   2.0772309  39.8638840  26.5252876   2.5114591  40.3323402  25.7830887
   2.8329320  39.4092903  26.8900051   6.4343653  53.0159416 -11.6906700
   6.4240131  52.8758888 -12.6350842   5.5032840  52.8183784 -11.4598246
  -6.9762154   7.2691407  19.7057610  -7.4052463   7.1395750  18.8368511
  -7.3500018   6.5149016  20.2317066  21.1960030  -3.9634938  13.2965431
  20.4191132  -4.2854218  12.7944393  21.5461693  -3.2208440  12.7597742
 -13.5041523  -2.8193614  18.3596535 -12.5337849  -2.7011642  18.3438988
 -13.6283503  -3.6381853  18.7759380 -11.4519758  23.2355156  -5.8742938
 -10.5298843  23.1261997  -5.9223733 -11.7355375  23.5114136  -6.7166715
  37.4680023  17.6106892 -19.3279057  37.1657181  18.1571445 -20.0724773
  38.1706581  17.0574589 -19.7350979  -7.6657910  20.2282410  10.4560041
  -7.2110944  21.0090179  10.0178232  -7.3186836  19.4908772   9.8969460
 -14.6867733  57.1902084 -19.4476643 -14.5852337  56.4771576 -20.1376247
 -14.3066998  57.9691277 -19.9753151  49.1040382  31.8466454  27.5186615
  48.5276718  32.5530396  27.2972908  49.6559029  32.2334404  28.2411823
  43.4824982  50.2841263   8.0765657  42.9832153  51.1119804   7.8405824
  44.2565041  50.6349564   8.5547390 -14.7719612  24.3609505 -29.6389618
 -13.9350843  24.9375057 -29.5518970 -14.3802280  23.4839802 -29.5034466
  -0.1127863   1.5303839 -32.1937141  -0.9549643   1.4186598 -31.6389065
   0.6168650   1.4647923 -31.6049385  46.6849060   3.3613467  -7.4094434
  45.9206848   3.2493503  -6.8509402  47.2499275   3.8862257  -6.8249917
  23.1679668  13.2354631  31.5826969  23.6660500  12.5836906  32.0933952
  22.5060177  13.4552565  32.2652855  18.5223370  56.8701553  12.5224524
  17.6721191  56.6938362  12.0714817  19.0225811  56.0484161  12.5693188
  26.2573566  41.1282082  12.5296984  25.5776176  41.0142517  13.2066765
  25.6079025  41.0406876  11.7223778   6.8866401  -5.5356812  10.5504580
   7.0146155  -4.8190269   9.9251928   6.6841249  -5.1500697  11.3807774
  -1.5313396  10.8864193  25.6072025  -2.2625673  10.5286026  26.1865005
  -1.1434846  11.5268564  26.2456779  46.3103676  44.7687988   0.7546470
  45.8977394  44.0170937   0.3342154  45.8234100  45.4858894   0.3527440
  39.8017578  -1.3826365  44.6122475  40.7381363  -1.5400786  44.5849380
  39.7528000  -0.4627553  44.3756523  22.9171143  59.4697380 -25.8167381
  23.2239799  58.7497787 -26.4353752  23.7886162  59.8852081 -25.6124802
  47.4985085   4.8582001  -5.1993761  48.2070770   5.2477026  -4.6275196
  46.6946220   5.1684642  -4.7991157  37.4468498   7.4002523  -9.8329792
  38.0377502   8.2101660  -9.8877554  37.4456329   7.2553215 -10.8060389
  -8.3596859  32.7606812  23.9547977  -9.0306292  32.0499420  23.7387238
  -8.0774727  32.5181999  24.8312664  21.6360550  50.2080460  -3.2236652
  22.4149742  50.1659050  -3.7239153  21.8736477  50.3352509  -2.3496251
 -10.8489008   8.1157417 -11.6238899 -11.6980104   8.4378099 -11.5603733
 -10.5014067   8.4324808 -12.4912062   1.0255710  -0.2606897 -14.9272985
   1.4339859  -0.7056456 -14.1670456   1.6026232  -0.7253742 -15.6574869
  26.5877438  13.8441916 -26.1073360  27.0148773  14.4891758 -25.5449028
  25.7137070  13.7460737 -25.6630383  13.1042814  49.6235237  13.5883036
  13.6119280  50.1215591  14.2717619  13.7391434  48.8705177  13.4286528
  49.0466194  15.9403486  -3.2876573  49.6351433  15.1646271  -3.1024981
  49.5266876  16.2784576  -4.1441407  50.1683578  18.2789688  28.2978840
  49.4941025  17.9468975  28.8425198  50.9898376  18.2019863  28.8851967
   8.5145178  53.9469337   9.2875729   7.7021785  54.2393456   9.7314978
   8.1603470  53.4636765   8.5283623   2.2651751  30.9530678   0.5113822
   1.3096758  31.1184464   0.4820726   2.5430696  31.5724754   1.2275642
  25.1350632  10.7491236 -29.8488770  25.1322365  11.5503960 -29.3053608
  26.1222820  10.6780663 -30.0091972  11.2579069  10.6130190 -20.5155182
  10.6394405  10.0003281 -20.1554871  11.7231979  10.0081882 -21.1554337
  17.5975990  36.5352745 -31.3957748  17.7378082  36.0474548 -32.2344322
  16.6034470  36.7524757 -31.4706001 -14.1778250  34.4935570  19.3619652
 -14.2049637  34.7249718  18.4043331 -14.3267260  35.3742943  19.7690048
  12.2180729  33.4662552  40.7790184  12.1850882  33.9621201  39.8933907
  11.4893208  34.0024376  41.2099762  16.2980499   3.2176404  25.9085445
  16.3252964   2.8895562  24.9703884  15.6268616   2.6562259  26.2830429
  43.2214890  48.2673836   1.2005988  43.8570023  48.7687187   1.7887620
  42.9217415  49.0654297   0.6919578 -15.1225662   0.9927785 -13.3767452
 -14.2201242   1.1516712 -12.9628830 -15.5916176   1.6647592 -12.9158087
   9.7535830  40.3654480 -13.9620409   9.7122164  40.0116463 -14.8814087
   9.5167360  39.5895767 -13.4406500  -3.0758562   5.9669394   5.0047164
  -3.8368270   5.6070642   4.5174408  -3.4679263   6.3746910   5.7876582
  52.3657227  10.4303818  26.0861931  51.8090286  11.1843081  26.4890633
  52.8416023  10.1826229  26.8836765  40.0146179  37.6014481 -28.5578117
  39.4350395  37.0245438 -29.1490192  39.3625259  38.3119087 -28.3590889
  -3.5386827  22.5998344 -35.0117188  -4.4749742  22.8519268 -35.2249832
  -3.6658969  21.6164494 -34.9297600   2.4195879  41.4941483 -12.4414692
   2.7129831  40.9757080 -13.2180262   2.9918671  41.0811081 -11.7367811
  -3.7040837  42.9980240  -1.2098159  -4.4500504  43.3188591  -0.6261473
  -3.2841651  42.3123627  -0.5970505  -1.8002702  58.3796501   6.3370419
  -0.8609179  58.2467537   6.1465907  -2.1257980  57.4205780   6.3944836
 -16.2740879  42.3996239  16.4351177 -15.5753555  41.7124481  16.7045174
 -15.8294249  43.2441750  16.7074986  -7.1682773  -5.3871956  10.3384953
  -6.3579955  -5.9289227  10.3092251  -6.7746387  -4.4709048  10.4322405
 -10.3689108  15.7735500  16.8727894 -10.6181145  16.7404156  16.8024311
 -11.2683229  15.3682909  16.5087833  38.4549789  58.7611313  40.7533684
  38.2906952  58.4873314  39.8182526  38.4643860  57.9380836  41.2674103
  -0.5682825  42.4674072 -20.4790039   0.3218279  42.4492073 -20.8076115
  -1.1238252  42.4809685 -21.2700138 -11.4212799  34.3127213 -18.5878925
 -11.7169428  35.0740738 -19.1931801 -12.3135338  34.0212059 -18.2732792
  42.8189163  18.8826714  -9.7256851  43.7133522  18.9442387 -10.0811062
  42.4559326  19.7704029  -9.9108744  27.0134163  37.3173714  43.7470322
  27.8928547  37.0249367  44.0778923  26.4633274  37.2475281  44.5524139
  26.4777622   3.1033721 -17.1986370  26.3102417   3.0002177 -16.2424870
  26.4953117   4.0584297 -17.2686291   4.9189372  55.6556778  -5.6627383
   5.4433374  54.8540840  -5.9706535   4.4928851  55.3427353  -4.8608608
  44.5241585  48.3133240   6.6674423  44.7014351  48.5418320   5.8247676
  43.8817062  48.9576302   6.9886589   3.0325589  31.5538521  24.7969933
   3.5788000  31.6936378  23.9911461   3.3081193  30.6170349  25.0318451
  30.6852016  37.4689293 -21.4300060  31.3906670  37.0239601 -21.9353771
  31.2657833  38.0047760 -20.8250351  19.3145046  47.0736122 -29.0022430
  19.5651455  47.5966263 -29.7550316  19.6111240  46.1878586 -29.1923771
  22.8456764   1.8353937  -3.1500318  22.9404602   2.4115591  -2.4208753
  21.8830509   1.7487496  -3.1848059  36.0932350  17.0349236  -1.7122568
  37.0181580  16.7767582  -1.8678817  36.0929070  17.7870312  -2.3276227
  44.7754288  37.1082458  36.7713699  44.5749779  36.0756454  36.6744003
  44.5023994  37.3681030  35.8510818  11.8581896  39.7896233  41.7003822
  11.9365854  39.4899292  40.7876167  12.5826025  40.5133514  41.6857834
  19.6163101   4.3143749 -20.2680893  18.8355560   4.3665190 -19.6368256
  19.9535160   3.3721666 -19.9856644   0.1150887  19.7142277  -6.0282121
   0.8544890  19.6063728  -6.6456294  -0.1048485  20.6909199  -6.1929760
   1.6898084  24.0796356   0.2715599   1.3123940  25.0084705   0.2839417
   0.8542299  23.6501007  -0.0236291  33.2449760  23.0073280  25.6096840
  33.1049194  23.9580898  25.9141903  32.3491898  22.7489204  25.5338821
  -0.8159266  10.0344896  10.0151711  -1.3185592   9.1857681  10.1497860
  -0.2722849  10.0000067  10.8585196  11.6787004  11.2347946 -30.5408096
  11.4921942  12.0093813 -31.1439648  11.1625957  10.5493326 -30.9922752
 -14.6090193  24.5362206 -25.7184982 -15.3472042  25.0148067 -26.0287495
 -13.9820395  25.1440029 -25.4160156  19.7963638  18.8788586 -24.0131874
  19.0785637  18.6338100 -23.3553352  20.5664425  18.5416870 -23.5834084
  37.2326202   2.4729221 -14.0725269  37.5820084   1.9962431 -13.2820959
  36.2716675   2.3349884 -13.8834543  33.0056343  27.4739094 -17.8179359
  33.5796280  27.8071880 -18.5688934  33.5993538  27.7166615 -17.0989780
   6.7712927  39.7198181 -19.3985367   7.2781372  39.6211395 -18.5810223
   5.8747816  39.7695541 -18.9765606  46.2488136   8.9266920 -16.7979317
  45.4158516   9.2241583 -16.3926449  45.9699631   8.1196871 -17.2628002
  13.9358807  -5.3448744 -24.8566093  13.1719742  -5.8504024 -24.4894104
  14.5949240  -6.1638093 -24.9638939 -10.6252909  53.0135574  -1.3285141
 -11.1148977  53.6404076  -1.9167677 -11.2696333  52.8686867  -0.5767303
  14.0962543  27.6237736 -23.8106670  14.3301439  28.4942989 -23.5134468
  14.8854322  27.3780556 -24.3280182  -2.1705627  58.8173904  15.5477438
  -2.7752881  58.8983459  16.3137741  -2.7277548  58.3678207  14.8958101
  -9.7808304  -3.3787084  23.0384922  -9.9386978  -2.4302151  22.8694630
  -8.7842360  -3.3508587  23.0541077  32.2734604  -4.7160101  22.1568813
  31.5558071  -4.3686919  22.7264061  32.4772720  -3.9271140  21.6231403
  16.6420555  17.0621586 -18.1463070  16.0357895  17.4311619 -18.8136520
  16.2409935  16.2004070 -18.0456333 -14.4081955  47.7605820  40.7011948
 -14.5411186  46.7231178  40.8783188 -15.2069788  47.8630562  40.1183853
 -20.0225754  -2.7509263 -21.6607494 -19.6278000  -3.2541633 -20.9457817
 -20.7155781  -2.2546017 -21.1540890  14.1912518  54.9482994  30.3911991
  14.9812040  54.4904213  30.0515862  13.6848469  54.2362289  30.7405205
   9.8526411  14.4479809  34.2747002  10.5487099  14.7658730  34.9708405
  10.3233681  13.7261171  33.8861122  -5.3418794  -2.1288466  29.0839043
  -5.2975397  -1.1665529  29.0148849  -5.2779503  -2.4430635  28.1954403
  34.0243607  35.5564499 -33.5990829  34.2285347  34.7611923 -33.0542793
  33.5953064  35.1740761 -34.3666039  23.6365986  36.4359093 -26.3124714
  22.9168301  37.0621910 -26.0314751  23.1172085  35.7902069 -26.7761974
  35.9252930  40.2206078  -3.9453297  36.0766678  40.1068954  -3.0075498
  34.9826126  39.8952446  -4.0360856  25.2029495  44.7959671  31.9497795
  25.2965336  43.7734070  32.1620598  25.1424522  44.7067642  30.9643650
  20.2855568  61.9867554  41.6081085  20.2010899  60.9794655  41.6257515
  19.9902992  62.0537796  42.5863876  14.4538727  56.5934372  24.8911076
  14.3187885  55.6326180  25.2432671  13.5760612  56.9219971  25.2446060
   6.0477419  45.6168404  -2.6219137   7.0045242  45.5648232  -2.8953593
   6.0490909  46.4961967  -2.1953955  -4.9020662  36.9787979 -30.0943260
  -4.7720370  37.5106812 -29.2795849  -5.1791558  36.1330795 -29.6508465
  -4.8661995   9.7124577 -33.3288689  -4.5660119   9.2873001 -32.5285950
  -4.7862997  10.6703014 -33.0936775  21.3165665  31.8011360 -18.6769886
  21.3963146  30.8857040 -18.3697224  21.1360359  32.2541504 -17.8363991
  28.9239273  33.8740616 -25.7299938  27.9449806  34.0225716 -25.3835793
  29.1315784  33.1650391 -25.0891075  52.6987076  53.2119560  -4.6772585
  51.9124603  53.2597542  -4.1107888  52.7814140  54.1163559  -5.0088015
  43.8952675  43.4111900 -27.9495010  44.5357628  42.7119331 -27.7007008
  43.9750900  43.2312126 -28.9307842  42.1035347  17.4094734  33.1185532
  42.4142952  18.3511887  32.8458710  42.3672371  16.8360481  32.3807487
  13.2534285  -2.1540301   7.1121931  13.3808270  -3.0148928   7.5689793
  13.5197458  -1.5256540   7.8353772   4.3972826  19.8205986  40.9832878
   5.3483505  19.5782261  40.7966957   4.0785079  19.8346748  40.0636139
 -10.4772062   6.6067295  -4.7477689 -10.2773333   6.9195528  -5.5896258
 -10.9732180   7.3317442  -4.3080864  24.7419853  48.2283287  37.0138054
  24.0851231  48.5645065  37.7001762  24.1622086  47.5047379  36.6474915
   7.8292341  55.5487289  25.4631824   7.4235930  55.4045486  26.3336716
   7.4742317  56.4003868  25.2262287   9.5593433  28.7699165 -23.2961750
  10.2297230  29.0690594 -22.6861782   9.7130766  29.3540306 -24.0577164
  -6.4470801  38.7618408   5.6100802  -7.2788591  38.6115952   5.0809402
  -6.7188296  39.5108604   6.2429414   4.7210364  -3.8262832  20.1004429
   4.3184185  -3.3551319  19.3650799   4.5412283  -4.7341013  19.8289719
   3.3995783  36.2652321 -28.2778816   4.0388212  36.1683502 -27.5268021
   3.7566605  37.1430206 -28.6094742  44.1943283   7.1016855   7.9314604
  44.6202774   7.9592466   7.9551659  44.0423851   6.8996377   8.8790731
  19.1704025  31.0003719  36.9767761  18.4268208  31.5188217  36.5406876
  18.9237423  31.0179024  37.9129105  39.8862572  52.3617935  25.7939415
  40.6387024  52.1564636  26.3414974  40.2743835  53.0028267  25.2221565
  32.4001617  19.1097279 -30.5782509  32.8618507  18.3368416 -30.1806068
  31.4717216  18.8664722 -30.3567924  54.7127762   6.9545469   7.0135040
  54.5084305   7.2831120   6.0874500  54.8804436   7.7680821   7.4683785
  44.8074379   9.2182703  20.6944103  44.4055748   8.5236349  21.3238468
  45.3860435   8.6257315  20.1627083  37.6036987  20.7409458 -28.7723522
  38.4853020  20.8064632 -28.4326134  37.4068336  21.7085323 -28.9219379
   8.6573238  50.1409683  19.2838383   7.8191152  49.7080231  19.5803051
   8.5398378  51.0337257  19.6507893 -13.7413673  43.3169365 -30.9636765
 -12.8121290  43.4759407 -30.9536228 -14.1021404  44.1232605 -30.5226269
  -6.2343574  49.8923759  30.3244133  -5.6660147  49.9743652  31.0671024
  -5.7191539  50.2781525  29.5691624  20.6781960   9.4796543 -26.1281776
  20.5191593   9.0419931 -25.2210789  20.0117168  10.2171650 -26.0408096
 -15.7597075  59.4039879 -27.6779938 -15.1261072  59.1614189 -26.9659901
 -15.5781298  58.7076378 -28.3649025  10.6555767  15.3420820 -15.7541676
   9.9649172  15.5086946 -16.4478741  10.7085972  14.3969688 -15.7638178
  -5.3626475  18.0782738  35.3549271  -4.8549337  18.2611446  36.1250076
  -4.6402292  18.0684814  34.6988106  20.7020512  -5.5597234 -13.0473251
  20.6154633  -6.4873266 -13.3319569  20.1418018  -5.5372801 -12.2384663
 -18.2989254  49.7138519 -15.6462660 -17.3507862  49.8193436 -15.8037767
 -18.2986145  49.2618408 -14.7409010   3.1904092  55.4174423  -0.8959666
   3.3873305  54.8961563  -1.7238061   2.8786280  54.6797791  -0.3135474
 -15.0416327  12.6520195  44.2899208 -14.0553236  12.6803741  44.4017754
 -15.1318216  13.3018312  43.5151711  -2.9024348  39.4547424 -24.2232685
  -3.1437137  40.2124672 -24.7665615  -3.7197077  38.8922615 -24.4221191
  -0.8692359  -0.3483109 -24.1097965  -0.7608832  -0.5132206 -23.1692200
  -1.2623919  -1.1337600 -24.4054031  -0.5213040  58.4531555   9.6350441
  -1.2975396  58.2678604   9.0292377  -0.2461322  59.3387146   9.3359137
  56.5355873  23.9203262 -28.2226200  56.5335655  22.9883862 -28.4481525
  57.3810730  24.1725159 -28.7035809  17.1658115  27.5212059  40.8450890
  17.8815250  28.1251831  41.1954155  16.6569252  27.3198833  41.6406517
  39.7247047   5.0054016  22.3771992  39.6795273   5.9451280  22.4938889
  40.6932831   4.8726597  22.3448887  26.7552509   9.5233412 -18.0056553
  27.6318779   9.2427912 -18.3629532  26.7138920   9.1138573 -17.1230202
   4.0363650  26.1373100  25.3614006   4.8063335  26.7405357  25.3259659
   4.3792114  25.3885269  24.8028984  -3.0968096  -4.7545824   8.4855938
  -3.8377352  -4.1533837   8.3436527  -2.8351979  -4.5421753   9.3781319
 -13.0502977  27.4167366  43.9823647 -12.6400652  28.2869968  43.9437866
 -12.4078960  26.7965736  43.7151527  -7.9229412  35.7077065 -13.7219429
  -8.8792391  35.4404678 -13.5466976  -7.4848452  34.8400421 -13.6356487
  -5.8249421   7.5244637  27.4916000  -6.4087868   7.6463280  26.7433891
  -6.2723989   6.9295616  28.0698605  -6.0066719  35.4312096  27.9919777
  -5.3081355  35.2349472  27.3430462  -5.6579580  36.1958084  28.4797020
   4.2271214   7.6712313 -30.9734650   4.6015582   8.0578308 -30.1424675
   3.2968791   7.4904170 -30.5751820 -17.6156063  -1.7601705 -15.4295321
 -17.4108448  -2.6287069 -15.8867683 -17.8661423  -1.2304355 -16.2237968
  -3.6607859  53.3200760 -23.0075359  -4.4239259  53.6757698 -23.4776592
  -3.5764618  53.8388252 -22.2307606  50.5139351  19.6242180   1.9182609
  50.1897583  19.2061863   1.1221969  51.4441032  19.8081398   1.7288841
  -2.6666148  48.7930107  35.1443748  -2.2156081  49.4155617  34.5876999
  -3.0026894  48.1238136  34.5203285  50.9089088  37.2270088   2.3263135
  51.7711182  36.8939972   1.9034303  50.3113823  36.6617889   1.7865164
  30.0108185  13.7137003  42.6828270  29.8696766  13.6163921  41.6944504
  29.1179657  13.9224758  42.9529190  -6.0742435  28.5112648 -14.3399067
  -5.6856136  29.2975254 -13.8842697  -6.9004769  28.9257298 -14.7617264
   8.2111292  50.3643303 -15.7986498   8.4617691  49.6527901 -15.1528511
   8.4341393  49.9424706 -16.6379433  49.5496864  54.2087479  38.6345253
  49.1460533  54.9130325  38.0935707  48.9662437  54.1376610  39.3680992
  49.0026398  -3.7614052 -32.6345062  48.3494339  -3.1215079 -32.9083748
  49.6189117  -3.2671962 -32.1155090  49.3614769  51.2749023   8.3675957
  48.7336464  51.6553421   7.7961564  48.9802666  50.4471436   8.6637087
  35.2909775  -0.5251533  19.5966034  34.4583092  -0.7513222  19.0546246
  35.8438911  -0.1242227  18.8771229  49.5772705  25.2649994 -23.9895210
  50.4325333  25.1168842 -24.4525795  49.2674751  24.3756142 -23.9213428
  20.1135674  10.6249905  39.2856178  20.5049992   9.7473373  39.4557571
  19.2584934  10.4665909  39.7988319   9.4562960  38.2821083 -30.3545036
   8.9223204  38.2712555 -31.1816330   8.8478079  38.6450729 -29.6767330
  24.2034626  36.9553337  28.1754875  24.6604099  36.8113899  29.0380802
  24.4366360  36.0656815  27.7895546 -10.4730120  -8.6591673  33.7392921
  -9.5296221  -8.5351267  33.8373528 -10.5264273  -8.9141798  32.8013840
  -6.0330219  46.5902023  22.9184742  -5.9839444  46.4595451  23.8980618
  -6.9845605  46.7720909  22.8076725  33.8605537  40.1465340  10.7076645
  32.9859695  39.7232628  10.5341053  33.6027641  41.0773582  10.6315432
 -19.0544453  29.4146442  -2.8170218 -18.1515198  29.6525135  -2.5087395
 -19.5970821  29.4912872  -2.0546589   9.1415367  -2.7139306  12.3690929
   8.3641644  -3.1465645  12.7441912   8.6962547  -2.1972427  11.6342573
  21.6813488  56.5327721 -28.8821945  22.0437698  56.4755249 -29.8011494
  20.7589455  56.1955605 -29.0591679  15.6579380  20.8062954 -36.6799240
  15.1211262  21.1117802 -37.4484634  14.9419146  20.5000057 -36.0507240
  -5.8889503  -5.1711988  -2.6709130  -5.9007034  -5.7572427  -1.9179820
  -5.7681293  -5.7965159  -3.3718953  50.0663452  33.9906387 -12.5441809
  50.8848877  34.1700134 -11.9256535  49.4424248  33.7860985 -11.8360462
  -0.5862494  26.9385719   6.4499674   0.1614768  26.9824905   5.8536391
  -1.2010123  27.6141548   6.0513363   6.1241617  -6.1640921  36.9559860
   6.2743654  -6.2577639  37.8960838   7.0261879  -5.8302236  36.6633263
  41.5883331  36.2899551  43.8692665  41.4229813  37.2665062  43.9373322
  42.0333328  36.1639557  44.7201424  32.4092445   0.8794436  18.7006111
  32.7835197   0.1722724  18.0748959  32.8505058   1.6509063  18.2988567
  38.3542328  34.3794975 -27.2077847  39.2208633  34.7283211 -26.8565693
  37.8491745  35.2344704 -27.2226849 -19.7600517  -3.4336720  11.4020720
 -20.5692291  -2.9838250  11.0575581 -19.6456356  -4.1295958  10.7680759
  58.8559418  44.4070015  13.5242262  59.3431015  44.4729385  14.3511963
  59.1217957  43.4432907  13.3215656  32.5383530  53.6123619 -34.5866547
  33.2640839  53.2407341 -35.1170235  31.8007183  53.1513824 -35.0507851
  -0.4199719  46.8203011 -13.7236567  -0.6264732  46.3796082 -12.8682222
  -1.2896988  46.7792740 -14.1813011  28.4607258  53.1226349 -27.8178825
  28.1552734  52.9253540 -28.7436066  29.3939171  53.4577789 -28.0760040
  16.8932362  48.5364914  -8.4897728  16.2892151  48.8918076  -9.1791000
  16.3737164  48.7013817  -7.6493778  25.7868137  44.8447151  -3.8238022
  26.3659821  45.4101028  -4.3778567  26.3728390  44.6815643  -3.0945013
  12.0935669  21.4192314  33.4416504  11.6732044  21.9565086  34.1851006
  12.0890684  22.1356411  32.7275391  -4.4831033  42.1776962 -21.3413334
  -4.9114332  41.9351006 -22.1661358  -4.4335570  43.1215706 -21.4486389
   6.0896859  24.1791515 -10.4444323   6.0129747  23.9801502 -11.4288340
   5.6369629  25.0221081 -10.4823370  12.4015589   3.0587413 -22.3821201
  13.3378506   2.8866343 -22.2840939  11.9799404   2.4294803 -21.8919678
   3.1132541  47.3890457 -17.6651421   2.3200824  47.9266243 -17.6314640
   3.0969591  47.0401573 -18.5944023  43.8613129  39.0910187  14.8372498
  43.5738716  40.0146904  14.9060059  43.0323868  38.6514511  14.6541920
  -9.0103216  19.1461220 -20.2481499  -8.4816980  18.3646965 -20.4893646
  -8.9944420  19.6411419 -21.1452026  39.5830574  30.1454449  43.1636276
  38.9893875  30.9083157  43.1390190  40.0324554  30.2947483  44.0065613
  47.8722038  58.5132027  -2.6378732  48.2443886  58.9115181  -1.7670149
  47.1320724  58.0814056  -2.2929525   1.5654248   9.1263103   5.7889128
   1.0601823   8.3200436   5.5051646   1.7566825   9.5624714   4.9501843
  16.6051903   4.5362091  -3.1730232  16.8281155   4.5999956  -2.2796106
  17.3398457   4.1273775  -3.6354012  18.2691059  26.6234417 -16.7352371
  17.5315838  26.0150509 -16.6257000  17.8543701  27.5114632 -16.5603695
  20.9659500  47.5527077  40.1684189  21.3258801  46.8871078  39.5485001
  20.2921162  47.0238113  40.6106262  14.0837965  52.5959206 -21.2320747
  14.5235758  51.7308388 -21.0755196  14.8207111  53.1208916 -21.5625820
  -6.6180825   9.2920828 -10.4181128  -5.6657310   9.2027464 -10.7808924
  -6.3133655   9.7045841  -9.5786381  39.2533035  30.8685036  -8.6638823
  38.3118973  30.6470776  -8.3901463  39.5849800  29.9629364  -8.9555235
   6.3800168  49.5821915  -6.4361086   5.8351207  48.7994041  -6.6343737
   5.9672379  49.9620590  -5.6613479   3.4371397  54.4031143  -3.4603641
   2.8106561  54.7383156  -4.0773301   3.1486797  53.5679932  -3.1745915
 -18.7666016  33.6894035  18.0777016 -18.0799541  33.1203003  18.4199543
 -18.1544132  34.4403152  17.7981815  19.0886059   7.4085598 -18.4395771
  20.0033436   7.3058858 -18.1186180  18.7750092   6.4827890 -18.4957943
 -16.3367329  51.2325249   1.7880131 -16.4761391  51.0074081   0.8345349
 -17.1698322  50.9798851   2.2084284  53.6628799  28.3645687  39.9621735
  53.7389107  28.1184635  40.9225464  53.3091431  27.4948044  39.6074448
  53.6931267  27.4777088 -15.2864599  53.9799728  27.7356091 -16.2172356
  54.2991066  26.7038536 -15.1794882  -0.6522813   8.7094727 -18.7403774
  -1.3107287   9.1950216 -19.3376961  -0.0577814   9.5321522 -18.5759449
  22.2517548  -4.4900746 -20.2389297  21.4405365  -4.5661073 -19.8391266
  22.0805016  -4.3523669 -21.1593933  38.4078827  21.7377281  -9.6749458
  38.7867584  22.5771198  -9.2798281  37.4698639  21.7786522  -9.4276047
  -2.4649339  33.1976662  14.8204832  -1.4926460  33.1379089  14.7400990
  -2.6817293  32.7643700  13.9896603  19.3729382  57.5856400 -26.4405022
  18.6559391  58.1452103 -26.6981030  18.8772621  56.7694588 -26.1251335
  11.5259161  17.7749863  -8.9673414  11.4964876  17.8377953  -7.9819493
  11.8789015  16.8659153  -9.0174484  -5.2716761  24.6280422  12.8255529
  -5.0566792  24.7406235  11.8011141  -5.2531834  25.5971165  13.0512180
  29.2902813   5.3143430  36.0539055  30.1316051   4.8576035  36.2414246
  29.0553341   4.8386993  35.1946678  35.3810768  29.2357159  -8.9887562
  35.8720894  30.1090965  -8.9849129  36.0384674  28.7399006  -8.4744225
 -14.0813274  -6.0457273  37.1661415 -13.1918955  -5.7547493  36.7390442
 -14.5868607  -5.2746720  36.8684998  -1.5997899  56.4621773  -9.0420847
  -1.7498282  56.6677551  -8.0788689  -1.6409956  55.4617081  -8.9556961
  19.5976372  34.3947372 -19.1947498  19.4333591  33.4837074 -19.4366055
  19.9090958  34.7575340 -20.0780659  42.6009750  34.2917290   5.6934028
  41.8596153  34.8913155   5.7553749  43.3350830  34.7586441   6.1057634
  52.2343521   1.0463969  16.0655746  52.6238670   1.3516120  16.8990021
  52.7857056   1.4612288  15.4101315  38.6904373  56.5007324  -1.9915208
  38.2505417  56.5939369  -2.8765209  39.2837906  57.2764130  -1.9824598
 -16.1676941  59.0804825   4.9799256 -16.5845871  59.6240120   4.2295585
 -15.7991762  58.3099747   4.4258571  28.9035892  36.1813316  45.8503532
  29.5804348  35.4777832  45.6092720  28.5223751  35.7353897  46.6048393
   9.9497967  -5.7017322  38.1244278   9.2151394  -5.4577303  37.4452362
  10.4465609  -4.8779101  38.1169434  50.9591789  27.5346947  18.5758076
  51.5224113  27.9110985  17.8543015  50.0725708  27.8115368  18.2690125
   8.7169743   6.1556177 -27.5886803   8.3949347   5.6383929 -28.3019295
   9.5596514   5.6951265 -27.3829327 -14.6413527  23.1972065  17.6640892
 -14.2871895  23.2386971  16.7703705 -13.8873625  23.0043201  18.2105255
   5.8879528  56.7516747  29.5596581   6.1596594  56.2597504  28.7728729
   5.3537807  56.1020966  30.0136528   6.8062329  32.4587593 -20.5764503
   7.5084848  32.9085236 -21.1017818   6.9671893  31.4974117 -20.8855228
  42.9876938  49.0061226  -7.8851171  42.1212959  48.6735153  -7.6124620
  43.5360222  48.2007484  -7.8656526  41.6907501  21.4058876 -17.4604778
  41.5529060  20.4622822 -17.3813019  40.7663956  21.7373486 -17.3603497
  16.9822769  11.1993399  37.0197601  17.3368320  12.0967674  37.1471748
  16.0551701  11.3808823  37.3072853 -15.2956963   7.2785726  28.7320957
 -15.3139296   6.3142729  28.4605923 -15.7340002   7.7320075  27.9733143
  36.9091225  43.8844032 -14.7327652  37.3140831  43.0315971 -14.6046200
  37.4508209  44.1917763 -15.5454674 -10.0533581   5.7591958  35.3966293
  -9.4127903   6.1428342  34.7953682 -10.8800907   6.2823367  35.1692963
 -15.7053995  26.2604980  15.7198410 -14.9607983  26.8399715  16.0223637
 -16.2222290  26.2054825  16.5660076   5.0712280  50.8227386  10.6780548
   5.0535645  50.5291061  11.6059666   4.3280253  51.5468636  10.7680902
  30.5463867  38.8283730 -13.8884144  31.2090302  38.2996368 -13.5460548
  30.9819298  39.7610435 -13.8814182 -12.1475687  51.9789009  22.4400673
 -12.2148218  51.8092690  21.4661846 -11.2374401  52.2971878  22.4728813
  16.5335350  56.6274643  43.9402313  17.4261284  56.6841621  44.3048935
  16.6022320  57.1619492  43.1244164  -5.5275283  53.0465317  34.1801147
  -5.6681495  52.5304527  34.9862518  -5.4354372  52.3521576  33.4774933
  -0.7284222  54.5934296 -15.5486736  -0.8509644  53.6441154 -15.6658678
  -0.2024295  54.6395988 -14.7103624   1.6106147   7.3536062 -29.9940510
   0.8108225   6.7661786 -29.8842068   1.7089047   7.7276640 -29.1511879
 -10.9766970  14.3804970  -9.7457819 -10.2625952  13.7049837  -9.6252880
 -11.5560980  13.8801937 -10.4652319  44.3858986  42.1873055  12.8461990
  43.4671402  41.7890091  12.8249607  44.4362602  42.2669716  13.8494387
  34.0578842  31.8195362  14.5766039  34.4658775  32.0507202  15.3734922
  34.7777023  31.5303497  13.9991274  35.2784996   2.5367970  34.1070900
  34.9935379   2.1901464  33.2149544  34.6675186   3.2759604  34.2482300
  46.6578941   6.9115334  -1.6258355  46.9464493   6.4165378  -0.8241361
  46.1745682   7.6341195  -1.2173918  26.9739189  -6.7391615  10.4778214
  26.2024460  -7.1978717  10.1071596  26.8242264  -5.8507595  10.0228310
  54.7719498  36.9890823  -9.1507750  55.3784485  37.5523148  -8.6408339
  54.4592781  36.3928833  -8.5125875  13.0031757   0.5643457 -15.0107956
  12.5831146  -0.0122424 -14.3769178  13.5572004   1.1314689 -14.4931879
   8.4907341   7.1474328  -9.9573593   7.8655710   7.8810678  -9.8108158
   9.3066263   7.5479078 -10.3954458  50.7664948   4.4794769 -21.8025703
  51.0777550   5.2492499 -21.3101006  51.0518265   4.7461667 -22.7136250
  23.9840546  40.9904671 -11.4367132  24.8714886  40.5742722 -11.4189758
  24.2387428  41.9533844 -11.2083216  -5.5917072  24.9911442 -25.2253017
  -5.7827268  24.6866817 -24.2970524  -6.1749406  24.4533939 -25.7272682
  30.6484985  49.0543976  -4.8842282  31.0461102  49.3989830  -4.0475588
  30.8338528  48.1063118  -4.8718295  21.2653027  48.8836136 -13.4246368
  21.2395935  49.8665009 -13.5087433  20.6482964  48.6888351 -12.7123470
  22.4145241  56.8268242  33.8090172  21.7338009  57.1485138  33.1891022
  22.7892170  57.6578484  34.0934486  31.2505207  50.2305832  -9.1507053
  31.8048267  49.4349937  -9.0769835  30.9151764  50.1740494 -10.0485830
  -0.7723709  49.7877617 -19.4793396  -1.1725531  49.5742683 -20.3396587
  -1.1919719  50.5960426 -19.1996613   2.1571217  47.8464355  34.5286217
   2.1325185  47.8987999  35.4857597   1.2812783  47.3962097  34.3976440
  31.1413078  39.6981201 -30.5714111  30.1730900  39.4154663 -30.6770592
  30.9897442  40.3960800 -29.9411392  26.8053589  54.5862160  11.9354868
  27.5330467  54.9606438  11.4279222  26.7475166  53.6751099  11.6192961
 -20.7056732  44.0322571  23.6504860 -20.9450264  43.2022705  24.1291294
 -20.4042625  44.6407967  24.2979679  17.6111526  52.7395821  11.8502979
  17.1948853  52.1549644  12.4601831  16.8439159  53.0133171  11.2834110
  -3.8683033  -2.6326039  -2.4917915  -4.8476028  -2.6063800  -2.6768267
  -3.6484332  -3.4964416  -2.9111214  42.3522148  20.5555325 -31.0219440
  41.9308510  19.9295406 -30.4220314  41.6035118  21.1877632 -31.2674007
  48.4517097  -1.2107340  29.2669296  48.0603867  -1.8718417  28.6555424
  48.4123611  -0.4432701  28.6640015  -7.6636152  41.4713707  -5.0452461
  -7.2878361  41.0581474  -5.7975779  -8.5754251  41.1117134  -5.1078873
   9.3119555  17.8855000  36.5344810   9.0049696  18.7736320  36.2400322
   8.8075428  17.3073711  35.8798141  24.4551373  16.0952072 -22.4703274
  23.7639961  15.4182348 -22.5990448  24.0955811  16.6143093 -23.2589245
  45.3671074   0.7032460 -12.9516602  46.3183022   0.6680540 -13.1257067
  45.0302811   0.8610152 -13.8745041  36.6433372  36.0008354  14.7813921
  37.1749687  35.2197609  15.1337471  36.2836952  35.5179825  13.9408360
 -14.7222662  17.3366432 -23.2602577 -15.1249237  16.4857464 -23.1389618
 -15.3305130  17.7954044 -23.9151134  50.6729469  40.2095909  30.4626369
  51.1149559  39.6126213  31.0253658  49.7773933  39.9290848  30.3359566
  13.9206362  53.6169472   4.6058187  14.4965067  53.9672928   5.3296371
  13.6027756  54.5298042   4.3221297   9.2239904  39.4546471 -17.3417435
  10.0088797  39.0106049 -16.9290886   9.4862776  39.4678879 -18.2601070
   0.2881407   9.5400934  -4.8101444  -0.2935480   9.6001196  -5.5829730
   0.0044403  10.3077393  -4.2433791  10.7940254  31.3220005  29.2611160
  10.9571114  31.6038647  28.3696060  10.6350212  30.3726444  29.2526245
   2.5660615  -1.3563715  -0.3206865   2.8771172  -2.1761301  -0.0634075
   3.3866973  -0.7570705  -0.1796824  26.8301430  17.7653217 -22.2481174
  25.8969326  17.5269585 -22.1076221  26.7410145  18.7476349 -22.4104042
   3.9897113  55.3036728  18.5261612   4.1192136  55.0236130  17.5355721
   3.4435699  54.5806885  18.7763405   6.9696841  27.4373932 -19.9746609
   7.0634475  27.7960415 -19.0501175   7.2027726  28.2225723 -20.4570427
  24.7817326  56.1972961 -17.9455585  24.7199688  57.1532860 -18.1646214
  25.3641605  56.1815834 -17.1810398  28.3435040  46.6929626 -13.8018036
  28.5522785  45.7606239 -13.5335140  27.6096230  46.4634552 -14.3967466
   2.9343886  47.5589714  25.6627884   2.3417356  47.6201286  26.3888626
   2.4715118  48.0113716  24.9577408   0.8839846   5.8039784  22.1844311
   1.1451336   5.5660148  23.1126060   1.6533777   6.3388004  21.9617386
  10.3728619  -0.4361578  34.2846642   9.9616632  -0.0536647  35.0510216
  10.0667467   0.1856953  33.5583496  38.5130997  58.5861130 -20.0376244
  38.4766846  57.8707771 -19.3733959  38.7291031  59.3602676 -19.4818439
  38.2117958  35.8772087 -30.2139168  37.4568138  36.4405251 -29.9231567
  37.8083382  34.9810638 -30.1685791  25.2401085  -0.4784610  21.9688206
  24.4685135  -0.0667067  21.5741901  25.9343777  -0.2386717  21.3334484
  29.5106182  10.6523571  19.0501480  29.9971962  10.8667850  19.8633060
  30.2315712  10.0856743  18.5822506  27.2728596  51.5663147 -10.5674334
  27.1685200  51.4808159  -9.6435728  26.4214039  51.3599205 -10.9607553
 -17.9529400  49.6677589 -30.2678108 -17.0635872  50.1781120 -30.2075939
 -18.3207893  50.0931206 -31.0793877  48.8342056  36.7800179   8.3487101
  48.1020050  36.2600861   7.9924326  49.6052704  36.4035950   7.8182702
 -15.1793108  -5.5386815   6.7058883 -14.2165604  -5.4690585   6.5620399
 -15.3827372  -6.2505951   6.0857978  28.8365784   1.7118021 -11.0127239
  28.0284042   1.3887557 -11.3906097  28.5382519   2.0806894 -10.1213350
  49.6132240  53.9584045  -4.0154757  49.9190331  53.7729988  -3.1104739
  48.7049408  53.6246986  -3.9967012  -8.6102800  19.2582073  26.3188114
  -7.6864009  19.5736923  26.1639938  -8.9984064  19.3089142  25.3989944
 -16.4093800  54.9587555  -8.4674683 -15.7445440  55.6651955  -8.7237558
 -16.3864574  55.1314774  -7.4723439  55.6991425  25.4642410 -14.9602308
  55.7537689  25.3056087 -15.9066172  55.5048676  24.5300770 -14.6767921
  43.2160988  -0.2050635   7.7377405  43.0490875  -1.0937105   8.0617580
  43.0751381   0.3244297   8.5165663  -1.5502599  26.1961651 -15.6456223
  -2.3933132  26.7695179 -15.6018639  -1.5331298  25.9580364 -14.6863232
   5.6416636  54.8887062   9.3053274   5.2220874  54.0671616   8.9794407
   4.8395438  55.3495026   9.7273407  21.2376175  53.4387131 -10.8089552
  21.6909027  53.3398170  -9.9571457  20.4040718  53.9262581 -10.4782381
   3.1504991  57.0179672 -13.8101625   3.5393503  57.5099754 -13.0647097
   2.4328003  57.5916138 -14.1036444   9.2300377  33.7461395  39.3601990
   8.8145237  34.6546783  39.0494385   9.5949821  34.0899582  40.1894035
   5.6961532  46.6707344  18.9140072   5.0520797  45.9421425  19.1697960
   5.9829192  46.9997902  19.8256035 -18.0628624  17.5978508  17.5168362
 -19.0461903  17.6384678  17.6867428 -17.8615704  18.5685730  17.7254105
  47.2262573  41.0394554  20.6838455  47.9793854  40.5845909  21.0671158
  46.6286621  40.3040962  20.5122013  -2.0361991   6.9202452  -0.9315622
  -1.3323833   6.5510764  -1.5554820  -2.1252458   6.1368012  -0.4014060
   2.0185649  -0.7969931 -21.2637386   2.8330786  -1.2146728 -20.9070606
   2.2782571   0.1713164 -21.2261810  36.3655930  35.4965744  -5.8799534
  36.4946556  36.0460968  -5.1410022  36.8559685  35.9058800  -6.5655026
  40.5608330  -3.0255232  23.0414925  40.2990723  -3.9764926  22.7472286
  40.4800301  -2.5613706  22.1749992  25.4272881  19.7465687 -16.6900196
  25.5106716  20.6626453 -16.6994553  24.5635910  19.5745277 -16.9795399
  -4.3168535   2.2184978   1.2597075  -4.9707470   1.5895854   1.4099653
  -4.4592175   2.4653347   0.3127272  18.8732758  -1.7457161   9.8780565
  18.1544991  -1.4568667   9.2845964  18.5993843  -1.3679274  10.6954727
  19.2957535   3.6118846  -4.1789083  19.2551804   2.6948214  -4.4336319
  20.0240211   3.9221506  -4.7500916 -10.9597473  60.8903503 -33.2935677
 -10.0679188  60.7177887 -32.9000015 -11.0619841  61.8261070 -33.1794472
  46.8266144   5.5041032  13.5138044  46.1303329   4.8335152  13.2784901
  47.5153923   5.1948314  12.8736162  53.2620201  29.5788593  36.4875107
  54.2236252  29.3077068  36.7163620  53.4055557  30.4911366  36.7474747
 -10.5747271  10.3515930 -19.2266865 -10.7077751  11.3402529 -19.3581676
 -10.9656925  10.0154991 -20.0537510  33.3976669  11.4616499 -14.0615244
  32.6642418  11.1761427 -14.6783218  32.8266830  11.9950361 -13.4152308
  -8.9224138  25.2608509 -26.6209888  -9.0543890  26.0052147 -27.2762432
  -8.4806681  24.5780258 -27.2201271  57.4105873   7.1794982 -31.6661835
  57.5142097   8.1217995 -31.9685059  56.5761909   7.0184674 -32.1401520
  29.5003891  42.3906212 -22.9246864  29.0633469  41.5761375 -22.5620804
  28.7263165  42.8154030 -23.3514214  46.3157578  -2.2309279  16.4902000
  46.4348793  -2.4457216  15.5283737  46.4356537  -2.9818115  16.9516144
 -11.6657963  60.9295311  35.7898026 -10.9304934  60.6584053  36.3547592
 -11.5932560  61.8704910  35.7083321  43.6391678  23.2726669 -23.1195049
  43.4585915  24.0931416 -23.6142578  44.1815338  22.8221951 -23.7587376
  35.6154900  24.6054249 -23.6624870  35.8401604  25.4836617 -24.0949345
  36.3818474  24.4780960 -23.1373806  17.8194027  38.8219986 -29.5323849
  18.3702068  39.6001091 -29.8305912  18.1047993  38.1033249 -30.0814972
  45.1956940  46.9478340  -0.4097050  44.5764809  47.3397026   0.1854820
  45.9050674  47.5943680  -0.4497262  42.7528267  32.4754677 -18.3218040
  43.0600777  31.5325985 -18.3605213  41.8573723  32.3530807 -18.6874104
   4.6746373  -0.1125014   8.3732901   4.8616581   0.8444341   8.1457548
   5.4844751  -0.5306600   8.0719872   7.1870627  -3.1313951   8.4275312
   7.1596794  -2.3832593   7.7825623   7.1153917  -3.9342108   7.8227100
  24.2670174   8.6679716  19.7001610  24.4266663   8.4528303  20.6598873
  23.3590927   8.3378334  19.5739918  -0.5976946   2.2300792   0.6957178
  -1.0174685   1.5546125   1.2680330  -0.5489681   1.6792023  -0.1397513
  -9.4179134  15.2459965  34.9381828  -8.9787350  14.6503134  34.3750801
  -8.6424952  15.5373878  35.4938202  34.8305626  27.6351833  29.5886784
  34.8200607  27.0323982  30.3865528  35.5439606  28.2192001  29.8127728
  42.1626167  34.1989746  12.1240988  42.5004654  33.4778061  12.7001457
  41.4809952  34.6259804  12.6931219 -12.5616350  59.0321083   4.6950064
 -12.2538795  59.8614540   5.1213179 -12.9071236  59.5372734   3.8371274
  52.6270103  30.0355453  -0.6956934  52.1475220  30.3322906   0.0739969
  51.9045296  30.0525398  -1.3801787  40.8954468  20.7882347 -11.6376944
  40.7375221  19.8289757 -11.7177534  40.1869507  21.0205631 -10.9557467
  16.8976536  45.5064163 -15.7973795  16.6778431  45.2574081 -16.7357540
  17.8076000  45.0815849 -15.8052797  52.3003998   6.9722328  33.4541512
  53.1312027   6.5252194  33.7232437  52.2763252   7.6745038  34.1745987
  38.9125633  38.1956329   7.6911011  38.1324883  37.6077919   7.5753574
  39.2540970  37.8765411   8.5622215  40.6128273  14.7817421 -24.8960705
  40.6630325  15.4045372 -25.6757946  41.0698013  13.9760246 -25.3335056
  41.8829193  47.8570328 -19.4464779  41.4134445  48.4911461 -18.8143635
  42.3971252  47.3281631 -18.8337784  28.2710571  44.9117165  27.0018692
  27.9352684  44.2009087  27.6048450  27.7676373  45.7041817  27.3068657
  43.4635124  39.7024536 -24.2592487  43.5090981  38.8453903 -23.7752323
  42.9633408  40.2215576 -23.6392517  30.7163849  20.5537949  35.1727333
  30.9205856  20.1090469  34.3681526  31.5840607  20.6356773  35.6214256
  -9.1491232  32.1144180 -22.8625374  -9.1608973  32.4425240 -21.9386806
  -9.1559982  32.9599953 -23.3208561 -10.8624868  -0.1223681  -1.7790395
 -10.6642008  -0.6135215  -2.6496859 -10.7050562   0.7880581  -2.1068616
  48.7912865  -6.4519877  21.7476330  49.4760590  -7.1362400  22.0019054
  48.0086479  -6.8959517  21.9654369 -14.6058884  23.3350677  24.4511108
 -14.4489441  23.9871597  23.7347279 -14.0129833  23.6438484  25.1602116
   0.2464207  28.4155312 -14.7184343  -0.1477517  27.7465630 -15.2730103
   0.8873501  27.8766098 -14.1627684   0.6888850  50.7541275  -8.7869873
   1.1375620  49.9725075  -8.4091911  -0.1403007  50.7136230  -8.3239803
  25.5293579  25.1981525  43.3825455  24.9473038  25.8516998  42.9175224
  25.3145428  25.3527565  44.2708931  -2.2660885  35.2181435  -8.4899368
  -1.4379574  35.5842018  -8.1165409  -2.2366562  34.3044815  -8.1284781
  31.4667778  51.3171616  22.1282253  30.6421928  51.5328636  22.6848946
  31.6864872  50.4665642  22.5963898  48.6474495  34.8503380  -6.0785613
  48.1590233  35.1939163  -6.8420105  48.8714180  33.9735985  -6.4676728
 -10.4463720  25.7372837  22.7344952 -10.9024734  25.5346241  21.8839455
 -10.0596342  24.8799877  22.9822903  36.3032913  -0.4373484  36.8648224
  35.9916954  -1.3392307  36.5929909  37.1089859  -0.7214516  37.3453293
  39.7471619  21.1522560   2.7241356  39.2133751  21.1783524   3.6108515
  40.5909538  21.4154968   3.0056150   4.6904125  55.3452950   1.6778897
   5.6417069  55.2750702   1.6159141   4.2886214  54.7264214   1.0389692
  53.4100609  39.0271263  17.1411686  52.9042740  38.3404083  16.7092438
  53.7280731  39.4610519  16.3065186  50.4423218   3.4616175  -0.1743409
  49.5713692   3.1264350   0.1818808  50.8395271   3.7866607   0.6071672
 -12.1137009  34.7310257  23.3499298 -11.6054230  34.6771164  22.6048851
 -12.6360350  33.8867340  23.2865524  56.0912971  18.3669891  38.3792877
  55.8293610  17.4694901  38.0294533  56.2809334  18.7985058  37.5300751
  36.6419106  21.1995888  39.4772224  36.4903221  20.2350941  39.5789108
  36.7677040  21.2445755  38.4982414  15.6373777  25.4500656 -16.4820194
  14.9066057  24.9881134 -16.9729729  15.8436069  24.8456078 -15.8140469
  10.9210405  -1.8226390  28.1229973  11.3247957  -1.5373521  27.2726917
  11.5684500  -1.7367868  28.7539005 -12.2924166  29.4234791  -9.1360254
 -11.5557003  29.8939629  -8.6529350 -12.7021170  28.9610500  -8.4169121
  -5.1193094  18.6437702 -13.5930271  -5.9032855  18.2581520 -13.0644016
  -5.6271396  19.4952221 -13.8217573  42.4268341  52.8867378 -14.3201380
  43.2385445  52.8301086 -14.9145708  41.8148804  52.4791298 -14.9345770
  47.3808250  13.3903379  41.2191849  48.2163620  12.8926697  41.4640465
  47.0499306  12.7601223  40.5200005  43.8349876  31.7196617  38.2232895
  42.9994240  31.2461472  38.2504196  43.9497910  31.8643265  37.2117996
  33.3393173  54.0370331 -19.2891598  34.2502823  54.3426323 -19.2266026
  33.4517555  53.3004150 -19.9750671 -14.1384859   1.0806112  23.3430691
 -13.8329411   2.0334938  23.2930813 -14.9177713   1.1462159  22.7384109
  -8.9269142  59.2387657   9.8683100  -8.7848387  58.8182259   9.0284071
  -8.2562017  59.9855232   9.8411436  10.1067858  40.3362503  43.9086952
  10.5742359  40.5324249  44.7221832  10.7446060  39.9064598  43.3689156
   7.3177342  29.8971405 -21.5451355   6.6323509  29.3584194 -22.0610256
   8.1038446  29.6711521 -22.0918369  43.0936394  11.2637558  21.4566879
  43.3248978  11.4936495  22.3806000  43.6580772  10.5449905  21.2193813
  51.0888634  54.9246788  22.1679707  51.3693695  54.7448883  23.0662708
  50.1302567  55.1253395  22.3432522  17.2558270   4.9101143 -33.3988800
  17.7642727   5.6011062 -33.9116058  16.9734154   5.4003825 -32.6241035
  35.6019783  50.7465706 -33.9308319  35.2840652  51.3390999 -34.6337242
  36.5078850  50.7275162 -34.1499596  -7.4230719  40.8014488  32.2934189
  -8.0189457  40.6843681  31.4877224  -8.0640650  40.6040573  33.0030479
  18.6369743  35.7469139  43.2420158  18.2553368  35.9787254  42.3785896
  18.1938763  34.8931503  43.4392891   8.3815393  36.2282028  38.7570229
   7.5576091  36.4547729  38.3894272   8.9198790  37.0583458  38.5888901
  41.7519684  41.9727707  45.9819603  42.6397781  42.1188087  46.3260345
  41.9016075  41.9854355  45.0268898  26.6196384  -3.5546389 -12.5966043
  27.0396614  -3.8177583 -13.4587421  25.7122917  -3.9026108 -12.7769394
  21.2198563  39.6224098  40.5891457  20.4419765  39.6240692  39.9884224
  21.7168102  40.3916855  40.1809425  51.1157990  11.6440582   4.3274536
  50.3279724  12.2128096   4.3664250  51.6985474  12.2181807   4.8950481
   0.7795532  -2.8442636 -32.1744537   0.1583489  -2.8000596 -31.4521770
   1.5083456  -3.2930040 -31.6488552 -13.5888281  32.0303879   8.3454142
 -13.7081499  32.3645630   7.4679880 -14.4530573  31.5724888   8.5084734
  37.4253922  -2.8783305  16.4091225  37.7213898  -3.2550731  17.2259922
  36.5222740  -3.2083004  16.4188881   8.4634027  58.4308090  13.3025570
   8.7660351  57.8937607  14.0524797   8.4191151  57.8092232  12.5330162
   8.2089691   1.7662619  27.7543297   9.0455055   1.4577125  28.1930580
   7.6369805   1.0375150  28.0152225  46.5492592  25.3786163  29.5576744
  46.7877808  25.6295452  28.6570530  47.1287613  24.5193424  29.5636597
  23.6443348  28.5400524 -25.9525986  23.0430737  27.7811432 -26.2154961
  23.1631355  29.2971668 -26.2457047  -6.8435287  -0.1641283  -7.2191005
  -6.6557984  -0.7963301  -7.9224839  -7.1755500  -0.7695446  -6.4936380
 -20.2807217   1.6291262 -33.3852921 -20.5898113   2.4220762 -32.9977875
 -19.5155296   1.8700018 -33.8837242  28.8351345  52.5115738  26.1276436
  28.2114239  51.9175377  26.6222057  28.4732113  53.4214706  26.3677940
   9.9948006  52.4576836  11.4771948  10.2689791  51.5584297  11.1158361
   9.5579205  52.8400078  10.6748390  36.3814774  23.5489902  -2.7868402
  35.6490440  23.4437160  -3.4695296  36.9818649  22.8717690  -3.1734605
  27.8010502   8.0778008  20.9866066  28.2549305   8.7482185  20.4829273
  27.4763603   8.5529432  21.7493000  -7.1182823  45.7365150   4.5380020
  -6.4555674  45.0259399   4.7993522  -6.5119925  46.4278145   4.2126594
  46.3251801  28.6273804  -0.8669641  46.7426949  27.8899555  -0.7020341
  45.3931084  28.5338116  -0.7134425  47.5908928  37.7426414   0.6404922
  48.1809692  38.4384575   0.7658641  48.0929832  36.9138107   0.7560989
  22.8225193  55.3370209  18.6315269  23.0909195  55.4648933  17.7290535
  22.3751526  56.2476578  18.7717590  50.5728264  44.1743393  35.2046852
  50.5763130  45.1269150  35.1100769  51.4306831  43.9268303  34.7814217
  -8.5702705  28.5525055  37.0078125  -7.5489507  28.5366764  36.8829269
  -8.7687397  29.0259247  36.1739845  34.3574982  15.3116817  -7.4612756
  34.3640289  14.5308867  -8.1018028  35.2976875  15.2027054  -7.1600313
  -2.9410710   7.2375779  24.1347218  -2.8313866   7.8625941  23.4371700
  -3.3000445   7.8374748  24.8194656  31.7905579  58.9489555 -15.8694744
  31.0056248  59.5119972 -15.8185787  31.4492931  58.0831985 -16.0682774
  13.0241079  51.5597649  11.4122839  12.2509565  50.9712677  11.5189257
  13.4699621  51.5549927  12.2529631 -17.6592560  29.0605869  23.6120834
 -18.5249004  28.6873875  23.2156715 -17.4019394  28.2029343  24.0316429
   7.2668571  11.2082510   8.9167891   8.1224308  11.5365219   8.6066122
   6.8994522  12.0096045   9.3153210  12.4522352  49.8390465 -22.8527184
  12.1137962  50.4066658 -23.6310539  13.3930712  49.9425354 -23.0879021
  35.0041084  56.2871475 -26.4242001  35.7375488  55.9558868 -25.8090363
  35.2746735  57.2790756 -26.4951000  23.7335777  52.7016754  -5.4525170
  24.0495224  53.1343079  -4.6476774  24.3372993  52.0296135  -5.6744752
  19.6081829  13.7567310  27.2663441  19.3404102  14.4044981  28.0186882
  19.1441402  12.9769402  27.6480846   5.5246105  13.7330074 -27.9183006
   4.8701382  14.0936289 -27.2604618   5.3969083  14.2444019 -28.7005634
  28.1881237   2.4869838  -8.5762167  28.8004417   2.7499270  -7.8267369
  27.5908051   1.8836873  -8.0100794  44.0238228   2.2877469 -27.9618378
  44.8913460   2.5825868 -27.6673241  44.1128922   1.3520772 -27.8128757
  37.1393738  54.8105659  -6.6106367  37.8539658  54.8346405  -7.2643480
  37.2081528  55.7058678  -6.2240367   1.6431630   8.5262566  38.7277107
   0.8829339   7.8670163  38.7935638   1.1617669   9.3713064  38.6145401
   1.7563064  48.2940140 -13.5410357   1.2269801  49.0840492 -13.8759747
   1.0540794  47.6308556 -13.7810926 -18.4645386  39.1566162  24.5831451
 -18.3163986  40.0552826  24.9575672 -17.5379620  39.0209885  24.2172718
  -6.7262158  50.7696152  11.1899595  -6.0285645  50.7441330  10.5666733
  -6.7413802  49.8562584  11.5308428  16.9807053   0.2758046  17.1996326
  16.9642620   1.1390159  16.7726784  17.8545685  -0.0756278  16.9123764
   1.7814569  -1.7565249 -34.6183128   2.5209763  -2.3539212 -34.8681679
   1.5191231  -2.1575170 -33.7558975  19.1935654  44.1324272 -20.6029491
  20.0922413  43.9754944 -20.9396172  18.6947060  43.5954208 -21.3030682
   8.1691875  53.9038353  45.7656746   8.1771097  53.9213333  44.7987709
   7.2191787  54.0494843  45.9229736 -14.7851238  57.5212364 -29.3823471
 -14.9883385  56.6634521 -29.8333569 -14.6858072  58.0580635 -30.2516308
  44.7082138  39.3500099 -29.6064949  44.4421349  38.4895821 -29.1883450
  43.8539581  39.7200699 -29.8255997  55.9986725  -6.8482380  16.6980724
  56.5619087  -6.9505239  15.8372765  55.4616089  -7.6210451  16.5646801
  32.3566895   8.8782721 -28.7584019  32.0340576   9.4893036 -29.4400196
  33.2832336   8.7998619 -29.0900497  -7.4854274  34.9534187  20.0185318
  -7.6273227  34.6736450  20.9537964  -8.2047987  34.3870659  19.5856972
  -2.3206656  56.8679695  -6.4035439  -2.4713442  56.3271828  -5.6472812
  -3.1633954  57.3917923  -6.4967461  40.0913582  50.9619865  12.2202215
  40.5037460  51.3338699  12.9991589  39.7405891  50.0993195  12.5458698
   0.7713218  30.8943825  27.7182522   0.7519280  30.9743176  28.6788616
   1.5494617  31.4586525  27.4651451 -11.7510681  42.3588448  38.0456619
 -11.5250969  42.9033089  38.8417168 -12.6546240  42.5023384  37.8898697
  27.6597443  56.3318138  17.0234146  28.5645103  55.9803619  16.9681129
  27.4835339  56.4197121  16.0394459  -3.0329058  47.4829063 -10.5737677
  -2.2536032  46.8638268 -10.7607431  -2.6562994  48.2461128 -11.0685053
 -11.3883896  36.5806656  14.0648308 -11.7016420  35.8203278  13.5733042
 -11.1169491  36.1802864  14.8834181  48.1365814  31.3960533  17.1214066
  48.6788445  32.0088615  16.6158466  47.5784645  30.9500046  16.4916801
  40.3587112  24.2820110  -0.9766004  39.6671791  24.4358902  -0.2770971
  40.5755920  25.2718811  -1.1378489  -9.7421589  40.6980171  14.3216715
  -8.8244762  40.5329590  14.6613417 -10.0333900  41.3979797  14.9789257
   2.6970224  16.9559612  38.6475105   2.2400079  17.6301327  37.9688606
   3.5782790  17.3137550  38.5926094  41.7485886  38.3862610  23.1340637
  41.6983109  38.8995552  23.9691753  42.2089081  38.9726486  22.5045013
  54.0102272  16.8104019  28.0596352  54.4136047  15.9262686  28.3077126
  53.1708107  16.7717266  28.6037159  47.7489700  46.3514633 -15.0211067
  47.5662079  45.9340668 -14.1375246  48.5438423  46.8819847 -14.8568373
  43.6909866   9.1255550  33.5525856  43.3779907   9.2102175  32.6390228
  43.7396774  10.0590658  33.8360748  31.0922623  55.9002571  10.5718756
  30.5041161  55.4361153   9.9571695  30.5428104  55.9493103  11.3867483
  33.6036682  13.5942039  30.7884541  33.6524506  13.4654894  29.8296108
  34.5369415  13.9567652  30.9383488 -15.6817656  14.2177362  -3.7274311
 -15.4979477  15.0778799  -3.4244771 -15.7882404  13.7592888  -2.8871014
  -9.9453621  -0.5578861 -28.5520439 -10.3849001  -0.4612235 -29.5004749
  -9.4635277   0.2829726 -28.5510349  -2.4857793  48.0009003 -33.2536850
  -2.3830628  47.9493866 -34.2238503  -3.4446187  48.2073898 -33.2224464
 -10.7100620  34.4020271  -5.8940120 -10.5505095  35.3863029  -5.8129549
 -11.7071266  34.4076614  -6.0196753  -6.5842843  33.9747276  -2.8311958
  -5.9468403  33.5755768  -3.4381158  -6.4873753  33.4406929  -1.9971896
  51.6003799  40.3452110  40.4886169  51.1191139  40.6691437  39.7173004
  51.6404724  39.3743973  40.2648239   5.7945147  48.5358849 -25.0225239
   6.4391351  48.9565697 -25.6806488   5.1648088  49.1930428 -24.9099579
 -19.6457272  30.3847294  18.6114693 -19.4475250  31.0975552  18.0377998
 -20.1788425  30.7597561  19.3332748  35.9640388  49.8028221 -18.5621414
  35.7221870  50.4023819 -17.8433342  36.4533195  50.4275360 -19.1565437
  22.5320530  -0.3321033  30.7539825  23.0329399  -1.2217226  30.7681484
  22.9178753   0.0676151  31.5738945   3.8074021  23.0326672  38.1340828
   3.0912631  23.1522923  38.7620964   4.4273257  23.8089390  38.4619293
 -10.3265724  -2.9744015 -31.8237801 -10.4488897  -2.2400217 -31.1581821
 -11.0916462  -3.5312204 -31.5325012  23.4872246  -7.3580079 -11.1888885
  22.8548355  -7.9695354 -11.5443001  23.6421528  -7.6112714 -10.2645302
  11.2979059  12.5375481 -16.2221355  10.9770384  11.6331100 -16.3515091
  11.9746790  12.5445805 -16.9727554  -6.9790697  41.4290009 -11.1578512
  -6.9818392  40.6097107 -10.6641808  -7.2687058  41.1967163 -12.0704546
  36.5749588  31.7074013  -8.9572706  36.9945869  32.3679962  -9.4998665
  36.6868591  32.1263542  -8.0715694 -14.2694950   3.0871189  37.6421204
 -13.5259848   3.7408009  37.6202850 -14.5614395   3.2545881  36.7399673
  -5.4486480  12.1847601 -12.5906601  -6.1884699  12.1651239 -13.2157869
  -4.7967987  12.7717762 -13.0837698 -16.6630745   4.0220008  44.3801537
 -16.3596649   3.1828823  44.8464317 -17.5612450   3.7707353  44.1508598
 -18.4738789  -1.6302931  13.5399256 -18.4818726  -2.3952868  12.9154167
 -18.8119259  -2.0378273  14.3545265  39.3600693  11.9134645  -7.8146472
  39.1283607  11.4026890  -8.5914249  40.2006569  11.5430813  -7.5467510
  33.5511665   3.7170115  25.3989639  33.1904411   2.9041638  25.1083584
  32.8941422   4.3789062  25.1566486  20.4536972  56.6106377  26.5004959
  19.6035385  56.1696014  26.7923717  20.9504128  56.3853264  27.2440071
  35.8277206  16.4856033  39.7681007  36.5248528  15.8542633  39.5538712
  36.3339691  17.3047600  39.9840126  14.6648779  58.7006302 -25.4292736
  14.0842266  58.1074600 -24.9091778  14.5223684  58.3722343 -26.3154259
  47.5062523  23.7407742  32.7727318  48.0043526  24.4372196  33.2258301
  47.7905617  22.9788265  33.2961578  25.4788475  29.1569386  24.3132629
  26.3698387  29.0420704  23.9235897  24.9752789  28.3519745  23.9211826
  37.6528053  -3.1499279 -28.0313663  37.6726112  -2.3008242 -27.5972710
  38.0713387  -2.9953597 -28.8572006  46.4485207  21.2437935 -29.6726532
  45.9566078  20.7283192 -30.3731346  47.3474617  20.8782272 -29.7497730
   5.5063157  -0.8731585 -25.8416843   6.4225321  -1.0476713 -25.9925232
   5.0629721  -1.0604874 -26.6915474  -8.5898895  40.2133942  29.6044788
  -8.8220358  39.9736404  28.6602154  -7.8162627  39.5933037  29.7371407
   2.7065384  14.9804916 -23.8361492   3.2825248  14.5962296 -23.1900558
   1.8780066  14.4422779 -23.7477932  15.8716116   3.5605826 -35.6218719
  16.5388851   3.4416749 -36.2682419  16.3191166   4.0872760 -34.9502144
  29.3395061  25.1800556 -24.8346462  28.8734550  25.4291401 -24.0258083
  30.1171894  25.7677479 -24.7573032  36.9820137  52.8730469 -15.6275377
  36.0968399  53.1746140 -15.7740202  37.1271935  52.2762566 -16.3367996
 -10.7659054  20.5465240   7.6126723  -9.8798943  20.2519379   7.2234802
 -11.2321920  19.7091980   7.6439843   3.6684716  18.8838558  -2.5929041
   4.5401797  18.4071674  -2.4111345   3.3547409  18.2413673  -3.2877474
  40.7995796  20.1705818  40.3962669  39.8869438  19.8825016  40.4887238
  40.7129936  21.1170788  40.7157021  -7.8383694  10.6069918  -4.6414676
  -7.9543056   9.8398027  -4.0784316  -8.7754288  10.8046865  -4.8620195
  27.1890335  43.8423615  12.5414066  27.7851143  43.4979630  13.1766157
  26.7069473  43.0535851  12.2637949  38.9953766  59.3307533 -14.3071117
  38.0312157  59.2889900 -14.1194582  39.3118095  59.4561501 -13.3716745
  -0.1781334  22.3864479  -0.9850800   0.3533967  21.8701115  -1.6261152
  -1.0362630  22.3421059  -1.3548952  27.1718597  17.9695320  17.2461128
  26.9854794  17.4549141  16.4189663  26.9142818  17.2691689  17.8768425
  -5.1167154  54.6392059   1.3158040  -4.5841298  55.2735901   1.7543046
  -5.3793688  54.0341148   2.0546947  39.8405228  57.8161850  -7.1171513
  40.1622734  58.4950447  -6.5288448  40.4564972  57.9653969  -7.8806062
  20.2013645  40.9400787 -12.3919773  20.2693367  41.8095894 -11.9466143
  21.1025410  40.9214096 -12.8038273 -12.2752886  16.1616440   6.1311421
 -11.7673073  15.3672342   5.9835978 -11.9970217  16.7398338   5.4203711
  22.7319241  50.9148521  36.4637184  23.6701889  51.2238426  36.3735046
  22.7583351  50.4501648  37.3391266  31.1198921  34.7317963 -13.3021898
  31.4173260  35.5231628 -12.8319283  30.8014297  34.2176361 -12.5052338
  41.0681801   9.8274345  14.4514723  41.1323547  10.5608120  13.7767754
  40.1770668  10.0123024  14.8413277   6.3477330  14.7976618  30.6352291
   7.0530901  14.1802769  30.3009186   5.7313027  14.6673613  29.9207211
  36.0971069  30.5878792  33.0141983  35.2116165  30.2834301  33.2199478
  35.9500427  31.5898457  32.9979897  46.4599190  47.8216248 -34.0550461
  45.9823990  47.6110764 -33.2739410  46.8545532  47.0120468 -34.3601837
  53.6416283  44.5522804  40.2921410  53.1896286  44.6345520  39.3857155
  53.7721481  43.5536346  40.2442741  19.1031208   1.7238859 -14.1907129
  19.7442284   0.9840887 -13.9033060  18.2715054   1.2214066 -14.2376566
 -16.5106716  21.7396126 -13.6552782 -17.1922741  22.4391670 -13.4843216
 -17.0510292  20.9621906 -13.8654442  24.0966282   7.1033597 -17.8959656
  24.6650143   6.4418774 -17.5121689  24.4184780   7.3132725 -18.7516651
  47.7672653  15.1052380  23.0376797  47.2709579  15.4073868  23.8489380
  47.2428055  14.2690363  22.8912354  30.5231152  46.7653389   3.1680789
  30.4111271  46.9737549   2.1921794  31.3225193  47.2521820   3.3237660
  48.4482040   2.7112901 -18.2337627  48.7540627   3.5953932 -18.2216511
  49.2637863   2.1514864 -18.1467991 -11.2833891   6.8228531  27.0797615
 -12.0200186   6.3991637  27.4958115 -11.6652117   7.1053238  26.2618618
  52.2856865  45.2288284  18.1279259  52.7962608  44.8344383  17.4222145
  51.5690651  44.6637840  18.3521767  -3.9062517  59.0574455  42.8490562
  -4.1676898  58.9764748  43.8240700  -3.2554398  59.7696381  43.0077057
  38.6918106  25.8656559  -6.3195295  38.5752373  25.2915955  -5.5687609
  37.8567238  25.9951954  -6.7122598 -16.1393414  63.0791283  42.2590904
 -15.6544628  62.5263367  42.9486580 -16.1220798  62.4467926  41.4816475
 -17.6188793  43.3447762 -29.7859993 -17.5070953  44.3020439 -29.8879948
 -17.8997879  43.0542107 -30.6435928  53.8419609  27.3108978  -0.4582788
  53.2488365  26.7972698   0.0563158  53.5728493  28.2434330  -0.3477651
  46.5931282  35.1464806   7.6040826  46.1591339  35.5623550   8.3814983
  46.0155373  34.3879852   7.5049009  42.6982269  46.5155373  19.7050705
  43.2209358  47.1125488  20.2422581  43.0832634  46.6636963  18.8040543
  35.7656708  19.6526699 -30.8612671  36.0760880  18.7961235 -31.2188454
  36.0913353  19.6362247 -29.9488621 -18.0257492  10.0375290 -30.8779011
 -17.4448185  10.5273304 -30.2427979 -17.4289265   9.9255304 -31.5845242
 -13.3935118  -5.3120713  27.5830841 -14.3416510  -5.4956913  27.9044609
 -13.2146835  -6.2084789  27.2100410  31.1153908  57.0693512  36.3595963
  31.2945156  56.2180634  36.7948265  30.2035503  57.2210617  36.6873894
   9.6788359  59.1402092 -27.2579021   8.9585629  58.7895012 -27.7397213
   9.2684460  59.3005180 -26.3839645 -10.8607988  31.6255856 -31.3922405
 -10.7206726  32.4125519 -31.9576473 -11.3766432  32.0901489 -30.6318722
  46.7816238  44.5151482 -22.3208466  46.1000099  44.4568176 -23.0238705
  46.5595665  43.7612915 -21.8026409  30.8288746  20.7626114  41.5211067
  31.4375324  21.4180870  41.1091576  31.3148670  20.7105103  42.3915138
  19.9430294  21.7009163  32.3404541  19.3989792  20.9585361  32.6421204
  20.7158546  21.2505760  31.8958263  -3.5648491  43.2518501 -15.8578081
  -3.4063530  42.3304825 -15.5772448  -4.1257195  43.1719360 -16.6432056
 -11.6249523  30.7227402  32.7479172 -12.5926762  30.7634068  32.7909164
 -11.5070486  31.5354824  32.1670990  45.2202454  24.4921265  31.8489685
  46.0612030  24.0840244  32.1856956  45.5141563  25.0098934  31.1122494
  34.3102417  54.8438644   3.6487021  33.4048004  54.6898956   3.3424153
  34.1362343  55.1711273   4.5782914  45.7571754  17.3486404  -8.1907606
  46.4045372  16.6859913  -7.8158841  45.0524445  17.2647018  -7.5013461
  -8.9134703  49.9929657   9.6020870  -9.5712099  50.6521416   9.8866129
  -8.1776266  50.0992279  10.2562723   6.4311662  52.3803978  17.5415192
   5.8768115  51.6389351  17.7433929   6.6564364  52.6700706  18.4705219
  34.4508438   7.5474219  -2.8958454  35.0310059   8.2117290  -3.2660282
  34.0944366   7.1463952  -3.6865239  26.1353569  23.1371593 -26.6614227
  25.5282955  22.4813671 -26.2980995  25.8611641  23.2926636 -27.5547543
  -1.7035545  54.9969101  14.9938803  -2.2816937  54.7961006  15.8146868
  -1.0754269  55.6613579  15.3548079   7.8731065   6.7109184  12.2898588
   8.8265886   6.9357700  12.4705820   7.6038060   6.4928365  13.2208691
  31.5766983  36.9613991  11.3889551  31.3098316  37.6087837  10.6604271
  30.7580757  36.3356781  11.2329779  -9.9747677  15.9256468  39.0887146
 -10.1286850  15.2334232  38.4630890 -10.8266487  16.3312988  39.1855469
  22.2295303  49.4674339 -27.1527081  21.9391098  48.5159531 -27.0596542
  21.4884510  49.8373756 -27.6347847  43.9184570  34.9617157 -26.9228668
  43.2840004  34.6199265 -27.6129856  43.6654816  34.3777237 -26.1805954
  47.1771317  58.6054611  30.0730457  47.8142052  58.3674545  30.7923336
  46.3217583  58.2938690  30.4020004  42.4736252  10.7042522  -7.3237796
  42.8944054  10.8253880  -6.4515672  42.1848679   9.7921219  -7.3574181
  22.2461586  44.8949509 -23.0145435  21.8803825  45.7800674 -23.0052967
  23.0614910  45.0093575 -23.5600185  47.2367477  -1.2480088 -15.0032282
  47.6296463  -0.3994614 -14.6464033  48.0685844  -1.5992384 -15.4292736
  44.0219460  14.7124577 -33.3046265  43.2273445  14.5457945 -33.7739182
  44.3836555  15.5362282 -33.6494827 -19.3334122   3.3243725  27.9866180
 -19.8551311   3.7835612  27.3511753 -18.4083996   3.5759349  27.8058090
  -0.3024806  38.5421524  18.0572262  -1.2072473  38.8564873  18.0807590
  -0.1056195  38.6182556  17.1056995  13.8473711  38.4477959  37.6691093
  14.0223017  37.5469398  38.0287666  13.3803110  38.1267586  36.8467255
  -6.4600105  54.1048927 -13.5306368  -7.1315603  53.5063362 -13.8708544
  -5.7618432  53.4225807 -13.2424593  45.9707985  53.7281265   4.9840512
  46.4862595  53.5169716   4.1819830  46.0689011  54.7209854   5.0173373
  34.7998886  45.9578476  -8.0269232  34.5065994  45.1160583  -7.6235881
  35.4405670  46.3352966  -7.4200835  19.8124542  54.4031868  36.5679817
  18.9675331  53.9037514  36.7119026  19.8152237  54.4886398  35.5940819
   0.8061774  55.1236115  43.0362167   1.3411269  54.2602577  42.9511452
   0.1794868  54.7537422  43.6985970  -3.9610786   3.8109856  25.5972214
  -3.9207985   4.2983284  26.4263706  -3.0100110   3.9803352  25.2762356
  45.1113968  58.3805122   6.4338217  44.8848915  58.4612617   7.3884444
  45.4064903  59.3047409   6.2757578   8.5982208  25.5476151 -10.4672747
   7.7949476  25.0522976 -10.4185476   9.1726513  25.1213684  -9.7641277
  19.0165310  60.4835052 -16.0565033  19.9051018  60.1888275 -16.0965290
  18.6042767  59.7097244 -15.5963879  -0.6172600  22.4548550 -21.2499447
  -0.1796096  23.1728153 -21.7609062   0.1081764  21.9305325 -20.9084015
  27.4809036  46.6890869  30.9048252  27.8425484  45.8722115  30.4450722
  27.1612682  46.2479935  31.7101727   5.1845517  22.0759430  33.7502251
   4.4439731  21.4043541  33.6528435   5.4971476  22.1930923  32.8756256
 -17.7023125  45.6431236  -6.8932514 -17.1023960  46.2753220  -6.4137049
 -18.4802685  46.3110085  -6.9992542 -10.4429283  37.6690865   2.2898769
  -9.9805651  38.0520782   1.5723664 -10.9789438  37.0153694   1.7798535
  -7.9287319  13.1109600  31.3722572  -7.7595596  12.3089485  30.8343773
  -7.4771924  13.7675867  30.7723141 -17.7547340  -0.2360366   6.7396169
 -16.8958206  -0.5040330   6.9265556 -17.6664734   0.7464197   6.6402860
  48.3376732  52.3201218  -1.4136940  47.9156570  51.5961571  -1.8534256
  49.2696953  52.1399345  -1.4419531  42.3890839  32.5595131  30.1751842
  43.2849503  32.4449730  29.7931099  41.9133720  32.5033607  29.3756657
 -14.6222496  55.2291336 -21.2793121 -14.0597200  54.8554382 -21.9642868
 -15.4692707  54.7763023 -21.4509201  42.4286537  23.9627132  42.3844490
  41.9345512  24.7756424  42.6106262  41.6872215  23.4501095  41.9698448
  43.3746223  12.2488184  44.7339134  43.4596443  13.0980043  44.2838936
  43.9743500  11.6596346  44.1839333  -4.0724449  10.1248388  -5.4804525
  -3.4215620   9.3772078  -5.5534840  -3.4341857  10.8103752  -5.2490015
   5.6541734  33.1499786 -26.3158588   4.8541508  32.6741829 -26.6915741
   5.3074794  34.0839310 -26.5422783  -2.1904235  30.5433083 -28.1084423
  -3.0842481  30.7050037 -28.4203300  -1.9030802  31.4796429 -27.9484844
  -1.8995365  40.5815353   2.1239326  -1.7454317  41.4660912   1.7830726
  -1.0016757  40.1661644   1.8712592  -7.4813123  43.0920944  29.3333282
  -7.2548285  43.0762024  30.3017960  -7.3893647  42.1268806  29.1714420
  25.5575027   0.8965365  -1.2048103  25.5988140   0.6073824  -0.2458757
  25.0113106   1.7389531  -0.9967365  43.0900383  57.8451462  13.7170210
  43.8580589  58.3563690  13.5546761  42.7468719  58.2905655  14.6004620
   9.8575811  -6.5639038 -11.8998375   9.8178844  -7.5276132 -12.0250120
  10.8535480  -6.4805140 -11.9605646  22.0250893  36.1457253 -17.9649334
  21.1835861  35.6422157 -18.2351456  22.4122066  35.5160294 -17.3431759
  32.7837181  35.6039658  -5.6332488  32.8175507  34.9971313  -6.4097733
  33.4156952  35.0728912  -5.0976362  52.6758919  59.0435410  15.4357090
  53.2148132  58.3616104  15.8871546  53.1508904  59.1670227  14.6319103
  -6.7099700  43.0663376  34.8402824  -6.1119370  43.5889778  35.4304276
  -7.5057039  43.2169151  35.3317757   4.5068946   8.9734287 -19.2519321
   4.0551786   8.0989227 -19.3630962   4.0272856   9.3853512 -18.4954052
 -17.3351002  50.7219086  14.7173929 -17.1811981  51.7011414  14.6302347
 -17.6150417  50.4981651  13.8028049   9.6244507  27.4852066 -32.2898293
   8.7718925  27.9599380 -32.1014900   9.2709589  26.7632179 -32.8541908
  11.9168396  39.7118454  38.9419708  12.7776699  39.2729950  38.6344604
  11.2701044  39.0226555  38.6336899  36.0639992  16.0176258 -26.2709465
  36.3104515  15.0356979 -26.3389473  35.1089363  15.9282455 -26.5231895
   4.5677261  21.3874245  43.3143768   4.4607711  20.5654221  42.7432175
   4.7649298  22.0615025  42.5897751  10.9686184  58.9171982  20.6487675
  11.7276058  58.9004021  21.3476524  11.3079395  59.4219856  19.9668503
  22.6744366  -1.9593093  37.5989647  23.0843792  -1.3977802  38.3417015
  22.5719566  -2.7495680  38.1448784   4.1373515  10.7509346  33.6988335
   3.8572996   9.8633995  33.4452019   5.0089903  10.8819561  33.2620468
  42.1030083  32.5860634   1.7456514  42.9072456  32.9661293   1.3264502
  42.5580292  32.3985710   2.6443472  52.1183395   2.4684091   2.2678492
  52.7422104   3.1824586   2.0815127  51.3792343   2.8656125   2.6696117
 -20.9022751  -3.0305681   8.1031599 -21.2470093  -3.8689811   7.7665372
 -21.7196503  -2.4491181   8.1256027  43.0710068  29.4211330  28.8381443
  43.6895027  28.7650414  29.2384834  43.7444038  30.1547356  28.7182846
 -10.3068895  -5.9938684  38.8530197  -9.9596872  -6.5462914  38.0732727
 -10.1826534  -5.1392884  38.3476982  58.3173676  42.6423416 -15.6990404
  58.3227081  43.5425568 -15.3352919  58.2559013  42.8238068 -16.6696987
  -1.6503140  51.2911377 -22.4939289  -2.3102875  51.9554405 -22.8124256
  -1.6083398  50.7412491 -23.3271313  37.0566063  23.4906635  41.1920280
  36.2677612  23.3506069  41.7516212  36.9956093  22.6752796  40.5772285
  -3.1908598  23.6959648  19.7760735  -3.9142375  24.1558437  19.2878265
  -3.0565951  22.9454575  19.1648369  37.2030029  -4.3948569  12.7933149
  36.7009010  -3.7583010  13.2893496  36.5541306  -5.1727033  12.8529434
 -17.0306454  34.8842964 -22.9341450 -16.3546829  34.2659187 -23.3142033
 -17.8647251  34.4496078 -23.2200279  32.3150635  -5.7372456  -7.1073804
  32.7245598  -6.0716014  -7.9363050  31.4715481  -5.3260555  -7.4412026
  28.2370052  61.8084259 -27.8339405  27.3376255  62.1976509 -28.0850735
  28.1174603  60.8909073 -27.9787331 -11.3875713   5.4284725   2.7067289
 -10.8298607   6.1871791   2.9295797 -12.1358261   5.6117229   3.2663808
   0.7652050  52.8955574  30.9720917   0.3187796  53.6798973  30.7633972
   1.1867191  53.0769196  31.8348694 -11.8025999  52.0882950  27.7966518
 -12.2674417  51.2898979  27.4242859 -11.0930767  51.6121483  28.3414364
  37.5533752  42.2917442  36.7046852  38.4374046  41.9399490  36.4710159
  37.3201752  42.6594849  35.8011055   2.1132958  41.1437836  29.6003170
   2.7756603  41.8146820  29.7209530   2.6882606  40.3490448  29.3860836
  -0.7301463  38.1384544  36.6624222  -1.0502887  38.6350021  37.4353828
  -1.2699635  37.3270302  36.7040100  53.2423363  20.0195637   1.3172891
  53.5646553  19.5986729   0.4949688  53.7736435  19.5014648   1.9587855
  47.9478607  -0.6447587   1.4917734  48.0752831  -0.8524671   0.5718571
  48.9049187  -0.3846147   1.7562557  41.7338219  19.2479858 -33.6141281
  42.2820778  20.0271664 -33.6626816  42.1049385  18.7386074 -32.9458046
  -9.7848291  47.8954277   8.0342827  -9.5963449  48.6311722   8.6473894
 -10.3552713  48.4291534   7.3864384 -11.5632820  24.0188389  -3.1129208
 -11.6136465  23.6063385  -4.0326653 -10.5619221  24.0108910  -3.0677891
 -13.4893818  58.9473763 -26.1448917 -13.3739023  59.0357323 -25.1226349
 -12.7001791  59.5019035 -26.3520985  17.5363770  10.7029648   0.0532195
  18.4298706  11.0686588   0.3747983  17.0205097  11.4784880   0.3304257
  13.2005644  34.6654434 -32.8678970  12.3446064  34.1199799 -32.7222061
  13.5751820  34.5631256 -31.9521618  33.5586090  21.2289867 -25.3698559
  32.8362999  21.2898808 -25.9551525  34.0726280  22.0419083 -25.5956516
  28.5808430  43.8992081 -13.0914249  29.5111408  43.8155212 -13.5048132
  28.4363842  42.9275894 -12.9404192   9.5748587  45.5067635 -16.6533546
   9.8247366  44.6812782 -17.1481075   8.8443022  45.1474266 -16.0760231
  27.2874603   1.4127785  20.3457623  26.4776688   1.9889524  20.1070576
  27.9497395   2.1433687  20.4336605  12.6524754   6.1747980  27.8848343
  12.4002409   6.5557423  28.7049236  13.3574142   6.7157612  27.5601521
 -13.3133516  44.5404663  -0.9969898 -13.4278440  43.6090736  -1.3027910
 -12.8538666  44.4124031  -0.1526395  17.0377293  17.1543293  33.1210899
  17.1491451  16.7125359  33.9731636  16.1271305  16.8839092  32.8868942
  -3.6439219  -4.5808711 -24.6790733  -3.1488793  -5.1459560 -23.9747334
  -3.9689627  -5.4066968 -25.1643524  33.0627480  49.6438942 -22.2593517
  32.1104889  49.6705551 -22.0173817  33.3810616  49.0332222 -21.5129700
  53.1616325  17.3559074 -17.1155739  53.9506264  17.4572468 -17.6127968
  52.5037346  17.7885170 -17.7033997   4.6534228  11.4169903   3.3616049
   4.1799388  12.1725397   2.9116938   4.4389682  11.6199017   4.2615294
   2.8761897  20.5464077  34.0014343   3.1876605  19.6109314  33.9753342
   2.3481789  20.4439259  33.1543770  44.6600227   9.8626328   8.3564873
  45.6029778   9.8277388   8.3982506  44.4440041  10.7070990   8.7841196
  23.4192810  50.5482101  29.4994717  23.7487488  50.6382523  30.4126816
  22.4725513  50.4651909  29.7221966  38.2934113  34.5696945 -24.2999077
  37.7633133  34.1567764 -24.9989891  38.9982109  33.9229774 -24.1418705
   1.5612453  39.7845917  40.2534485   1.6924667  40.4633369  41.0137825
   1.9714689  39.0470695  40.8190308  48.0155678  19.5119019 -19.0197296
  47.5590019  19.3272800 -19.9076195  48.0455284  18.6199455 -18.6301937
 -18.2204494  -4.0936007 -12.1002178 -17.2618885  -4.1993933 -12.3289766
 -18.1239929  -3.9009907 -11.1311741  29.8358059  42.8400421  33.9977570
  29.3280811  42.5231514  34.7609291  29.0616856  42.7931442  33.3560600
  44.3371353  -0.4141548 -27.3355408  45.1318474  -0.9384272 -27.0572262
  43.6282806  -1.0140162 -27.1867619  53.3632698  35.9569702  22.6134644
  53.6322784  35.1739426  22.0760918  52.4277153  36.0225220  22.4473248
 -10.7562761  57.0807228  31.2060795 -11.5938444  56.7382507  30.8581829
 -10.2099981  57.2138329  30.4513569  32.2510796  50.8762665  -3.0078635
  32.9758453  50.2291565  -2.9314277  32.4856377  51.2460060  -3.9432156
  45.7769051  41.5781212 -27.1852837  46.4654694  41.0392838 -26.6357861
  46.4173927  42.2063942 -27.5277863  -7.5756731  -0.6010179   7.8534465
  -8.5255880  -0.6727062   8.0923195  -7.2216244  -1.4515634   8.1959867
  34.4780655  12.0228539 -26.8704586  34.1511612  12.2628918 -27.7688103
  35.2554779  12.5637255 -26.8495750  51.9281769  10.3861752  41.8222771
  51.8362350   9.5516481  41.3098755  52.7068520  10.7262535  41.3909035
  51.2646255  35.6242943  -5.5954728  51.5991325  34.7798386  -5.8808060
  50.3063316  35.5288429  -5.5345654  45.3178635  33.0991364  31.7021351
  44.6501007  33.0027008  30.9721375  45.5848808  32.1491776  31.7910519
   1.1685196  54.3156662 -13.5127087   1.0738628  54.3874321 -12.5459270
   1.9417295  53.7381897 -13.5975246   3.0876074  59.4867325  41.0030823
   2.5996900  58.9820099  41.6742172   2.4081028  59.8654785  40.4271088
  26.2634163  -1.0690066  42.7340469  25.9713249  -1.5981581  41.9767838
  25.8036804  -0.1995868  42.5373154  47.7252159  -3.7912693 -10.7403564
  47.3514252  -4.6730013 -10.8308620  47.1461983  -3.2836385 -11.3911581
  40.7682495  14.0352135  32.5120163  41.5754242  14.0798359  32.0010643
  41.2607689  14.1051664  33.4256363   7.7884002  42.5018921  36.8248253
   6.9570789  43.0010643  36.7114296   8.1165743  42.8669205  37.6711197
  46.1973686  58.1993980 -22.7070866  45.5527802  58.7161598 -22.1071968
  45.6222878  57.4899101 -23.0805759   4.5274401  -0.4445487  20.7757607
   4.9173336  -0.6246590  19.8756580   4.4178038   0.4884983  20.7730350
 -11.9953508   6.9907007  33.8513794 -12.2745419   7.3744516  32.9910278
 -12.6514864   6.2631721  33.8987694  -4.4220352  23.0322552   0.3336721
  -4.8387198  23.3507023  -0.4929947  -5.1409984  22.7512970   0.8974901
  24.1414089  12.0655136 -17.0428371  23.9862461  12.4170208 -16.1566162
  23.9155655  11.0975227 -16.8344841  -0.2388039  14.9474754 -21.2077045
  -0.0729880  14.6587381 -22.1446209   0.3876939  15.7601748 -21.2950916
  51.5406265  15.8799114 -25.9710712  52.2749023  16.5256405 -26.0510654
  50.7756767  16.3038673 -26.3369503   4.7606506  28.7524033 -11.5389242
   5.6259837  29.2159843 -11.6472006   4.4915566  29.0551205 -10.5860167
   3.6118329   7.8218384  36.6553917   3.8226509   7.2434392  35.8809814
   2.7771721   7.4200811  36.9979210 -13.6335125   0.1658979   1.4593084
 -13.1248198  -0.0820146   2.2407298 -13.1175842   0.8725220   1.0852140
  42.3316612  26.6811905  22.9521313  42.4418793  26.2047138  23.7985687
  42.2441673  25.9779797  22.3425198   4.0004449  30.0859833  -9.1710110
   4.0535183  31.0647221  -9.4017916   4.6500750  30.1128674  -8.3919554
 -15.5352230  39.5972061  20.6490116 -15.5041981  39.2309799  21.5752563
 -16.5241508  39.5856934  20.5297089 -10.8851376  31.5809097  23.0599995
 -11.6873808  31.8554115  22.5366688 -11.2945881  31.2317047  23.8420372
  51.1590958  25.9754143 -33.1991806  51.9141350  26.4552803 -32.6762047
  51.0579033  26.6518726 -33.8510513  46.1994019  54.0284805  10.5689735
  46.5999870  54.3751755  11.4492731  46.6331291  54.6172676   9.9651814
 -10.8850536  -2.4128621   5.9622445 -10.1017857  -2.8359208   6.2724514
 -11.1541042  -2.9686472   5.1765094 -14.0817270  41.9843254 -25.1278343
 -13.6761723  41.1606674 -25.4403629 -15.0251484  41.6478882 -24.9773655
  29.1508007  -4.4897680 -21.4712772  28.7635708  -4.5566120 -20.5907345
  29.8198833  -5.2222934 -21.4222527  53.7548637  39.4978752  -0.4815031
  53.7188721  40.1043015   0.3171993  53.0741997  40.0136986  -1.0454081
  34.3755798  -9.1014833  -6.3955154  35.0141525  -9.6855326  -5.9037018
  35.0114784  -8.5179977  -6.8207760  37.1640511  55.4095116 -24.7413692
  37.5168686  54.6415901 -24.2259846  36.7406311  55.9284859 -24.0980740
 -11.6638393  60.5330009 -17.4972057 -11.1197538  60.9700089 -16.8431301
 -12.4056349  60.2690582 -16.9360371  -8.7358494   3.6746080  31.6016159
  -8.4789658   2.8029728  31.1909657  -9.5765724   3.8504984  31.1832237
  26.1535511  48.1526680 -20.1368656  26.4497471  49.0526695 -20.2671280
  25.6743336  47.9875641 -20.9594669  42.0071144  29.8488331  24.2513065
  41.3917046  29.4342499  24.8674183  42.1224594  30.7608910  24.6884556
  -3.4187148   7.4482017 -31.3122654  -2.6239808   7.9380479 -31.7256298
  -3.7203441   8.1641407 -30.6793098 -17.8406277   5.6337886  -2.0863976
 -17.1316719   5.5767159  -1.4220179 -17.9303894   6.6051579  -2.1419907
   5.8359556  12.3073778  37.9429665   5.2402654  11.7332191  37.4665794
   6.2444129  11.6224098  38.5323181  11.5901842  -4.2432141 -12.4188166
  12.3514233  -3.6228318 -12.2029190  10.9519739  -3.7475028 -11.8949432
  22.1071587  18.2004013 -22.5014400  21.8023968  17.7332439 -21.7109280
  22.7162552  18.9205036 -22.0922413 -18.8548489  35.1184959   3.7014363
 -18.4856052  36.0405540   3.8892775 -19.4628239  35.3479462   3.0200038
  19.2413750  54.9020462  -9.3080730  19.0723114  54.8245735  -8.3205051
  19.3730564  55.8975410  -9.3108635  14.6173840   1.8632179  43.2324333
  14.4555044   1.1304488  42.6149712  15.1315365   2.4362566  42.6760254
  44.3398247  57.1456757 -34.5298271  44.8642120  57.2507210 -35.3688087
  44.3691597  58.0977554 -34.2296867  -0.4567062   2.4231727 -28.3262386
   0.2136707   3.0238543 -28.6904049  -0.4962712   2.6820371 -27.3880749
   0.7579546  40.7657051  -4.0503583   1.3128891  40.3971329  -4.7375855
  -0.0842354  40.3327637  -4.1694341 -13.3446293  56.6671219  13.6950064
 -13.9508467  55.8662987  13.5636454 -13.4880829  56.8468933  14.6233644
  -6.5502405  16.5595646   1.3081809  -6.8627429  17.0911064   0.5694511
  -5.6150055  16.5123501   1.0719914 -10.9999962  -4.2182608  25.5100365
 -10.5336981  -3.9287300  24.7166557 -11.8065939  -4.6435790  25.0332756
  30.5144157  -0.6069589  16.6854706  30.7323914  -0.6795431  15.6743183
  29.5829296  -0.8593008  16.6143951  46.5629311  29.5256996  12.3534060
  46.8562088  28.6391201  12.5327921  47.1817513  29.8916111  11.7058058
  -9.5258255  47.0311317 -17.5594311  -9.2498026  47.4140396 -18.3810349
  -9.7274199  46.1019859 -17.7768383  56.8360519  42.7846146 -34.3554459
  57.0381203  43.7053642 -34.4956932  56.7138252  42.7010460 -33.3917580
 -10.9518833  29.4686413  -0.1468142 -10.7126484  29.6769028   0.7621857
 -11.0852041  28.5239010  -0.1102310  39.1422501  42.1655312 -12.3579617
  39.1784058  42.5412178 -13.2792177  40.0795174  42.1966629 -12.1262770
  -4.9263248  22.9254341   6.9578996  -4.4632297  22.0389023   7.0614529
  -4.1088080  23.4919453   7.0877104   2.6623397  11.9113741  -4.9534798
   1.9573210  11.3539429  -4.6891785   2.5455186  12.7539978  -4.5500345
  -3.2199376   0.9639229 -16.1342106  -2.4106548   0.6010044 -16.5529709
  -3.9096875   0.7913927 -16.7491531 -17.4604111  57.1192169  24.6238289
 -18.3262005  56.7753448  24.8926296 -17.2032719  56.5393219  23.8852596
 -11.9029474  58.3331985   0.7400035 -11.2343092  58.7119370   0.1776866
 -12.6661386  58.4241371   0.1878474  -9.9117832  39.2613029  10.2568293
 -10.6247225  39.9743080  10.0906830 -10.0724964  39.0781288  11.1830301
  27.1724281  44.1683884  35.9099350  26.7933025  44.5542717  36.7000389
  26.7920017  43.2174759  36.0357704 -11.6520510  40.8834190  40.7861023
 -12.4600353  40.5374107  40.3920059 -11.7966490  41.8267174  40.7190895
  56.0641747  26.4446850  17.8559780  55.2342377  25.8916950  17.9360886
  56.0823402  26.7539234  18.8149300  38.5826797  48.0242195  -4.8952794
  38.3340607  47.8879166  -5.7738795  38.3856850  47.1725464  -4.4582629
   6.5494990  -2.0122910  30.0322475   5.8589482  -1.5449322  30.5988579
   6.1934180  -2.8671405  29.9960442  12.9842625  -0.6915746  -7.5669990
  13.1149082   0.1442832  -7.0113645  13.7927780  -0.7417694  -8.0346937
  -6.5535960  15.5210934 -26.6189632  -6.6329303  15.5923080 -25.6610889
  -5.8977871  16.2130508 -26.8377018 -14.6619978   2.6408417  34.7391243
 -15.5873251   2.3531444  34.4444313 -14.1823645   1.8451678  34.3041840
   1.7194669  42.8826027  40.7893028   2.4714918  42.8299446  40.1117554
   1.5673133  43.8316879  40.7103539  -3.3235154  14.3859806  12.2263155
  -2.3346791  14.4543562  12.3277063  -3.4660931  14.5678864  11.2873697
  47.8480186  48.0957527 -24.7399406  48.7187614  48.4694939 -24.3988323
  48.0397682  47.9478683 -25.6473541   2.0028236  51.0504150   7.1218643
   1.2606168  51.6704140   7.4013515   1.3807003  50.1956253   7.0968332
  17.4894676  32.7912674 -20.4484081  16.4823761  32.7541924 -20.5028095
  17.6616440  33.6842461 -20.8617630   7.4757786  44.2286949 -15.1503696
   7.6873021  43.3935051 -15.5688353   6.5211306  44.2729301 -15.2631140
  30.0052357   7.1305451  23.3950539  29.1665802   6.7288156  23.1609631
  30.4446583   7.2103386  22.5709381 -14.1945639  13.2416019  21.9728947
 -14.7501183  14.0036783  22.2768173 -14.8896694  12.6993513  21.4783268
  44.2290916  28.8036594  -7.4592314  44.7166214  28.8784332  -8.3118086
  44.4441376  27.8836288  -7.2199941  -7.7312675   6.7587624  -9.6863155
  -7.4790025   7.5992270 -10.1244631  -7.1225019   6.7074857  -8.9332561
  34.0266380   2.8437245 -27.8182564  33.0828972   2.8050838 -27.5031090
  34.3884773   2.2364683 -27.1256847   0.0602586   3.5794306 -18.5230274
   0.2333354   3.0958710 -17.6965199   0.2212418   4.5112820 -18.3146191
   5.5716372  56.3675423  20.8799725   6.4947453  56.5295448  20.5741901
   5.2534513  55.7392464  20.1860371  -2.0512056   4.7485991   0.7218022
  -1.7631295   3.8318663   0.6474982  -2.8833992   4.5439901   1.2518684
  17.5187225  51.3335571  -5.3697076  18.5210838  51.4827652  -5.4992800
  17.5115452  51.5668488  -4.4196072   1.1138852  -2.8007486  -7.1505113
   0.3710216  -2.1980963  -7.2704396   1.3281289  -2.7342367  -6.1768131
   4.6283050  15.5033617 -30.3169518   4.0828509  15.9828987 -31.0410347
   4.4904737  16.1562519 -29.5881348 -13.4590988  44.5427551  23.2366714
 -14.3588400  44.1971588  23.3534660 -13.1583767  44.8388023  24.0964985
  -5.9869237  26.4486942  -9.4316368  -5.6495810  25.6213360  -9.0126505
  -5.2372203  26.7065048  -9.9335756  11.9539089   6.3680305  15.2770500
  11.5144091   6.0556893  16.1276913  12.5886850   7.0114169  15.6646624
   2.6796584  22.9946270  35.6754456   2.6978891  22.0367756  35.3210754
   3.2595344  22.9529266  36.4551964  33.0721550  28.7524509  32.0814552
  32.6895676  27.9139137  32.0542221  33.3165169  29.0801563  31.2390766
  -0.0562981  58.0066795  13.5828705   0.4918620  57.5865898  14.2635870
  -0.7069214  58.4738007  14.1609249  35.9707527  45.1329155   2.9205594
  36.8652534  45.3472176   2.6543703  35.4723358  45.9162674   2.5715630
  17.9265270  37.8434181 -19.5727310  17.6973057  36.9443474 -19.2282104
  18.7414436  37.9954529 -19.0330238  -6.4365163  56.0221558   7.4728994
  -7.1437764  55.4546776   7.9167123  -5.7587967  55.9621391   8.1493607
  28.0522766   7.2498879 -26.9569855  27.4638710   7.9431138 -26.5508289
  28.7350636   7.0824056 -26.2526226  15.8194866  51.7858315 -24.3716164
  15.6660700  50.8325844 -24.1992378  16.5136814  51.9918251 -23.7410793
 -11.8419485  50.9593773  36.5388260 -12.6493340  51.4424133  36.1688728
 -11.9592676  50.0681763  36.1352348  33.6807671  18.3606319  39.1781464
  32.7375298  18.1569672  39.3554459  34.1334305  17.5464306  39.3433342
  55.2494125  13.9477777 -26.6974716  54.2903366  14.0994864 -26.6606255
  55.3370438  13.5642319 -25.7768745  12.0731831  -3.0822453  19.9806480
  12.5066500  -3.7333305  20.5522270  12.8587856  -2.7182353  19.4988327
 -10.0194216  58.5584221 -26.2902985  -9.2572947  58.3843803 -26.9108601
 -10.2474575  59.4854202 -26.6420174 -14.2951212  57.3039932   7.1325707
 -14.8661184  56.7382393   6.5906706 -14.0869608  58.0658493   6.5269585
  49.2425499   0.3339248 -29.2421570  49.2628441   0.3958568 -30.2222118
  50.2080879   0.2376385 -29.0603962 -15.1842566  12.4982281  15.3883963
 -15.3888302  13.3897810  14.9968586 -15.3034353  11.9535246  14.5256414
  55.2258453  49.5561676  12.1555271  54.5267487  50.1741333  11.7994976
  54.6753693  48.7331009  11.9417982  -2.9556906  60.3358116 -27.5206738
  -3.4500105  59.8634644 -26.8057156  -2.0287986  60.2836761 -27.2190895
  52.9049797  43.7866364  33.3558807  52.6060677  43.2300720  32.6130638
  53.4980545  43.1807518  33.8350563  40.8120041  57.4051094   8.4784822
  41.5320854  57.0073242   7.9489470  41.1530075  58.3212967   8.7263880
  47.3432388  34.5936584 -13.9961243  46.4694023  34.0914078 -13.8128538
  47.8061714  34.3103333 -13.2096615  33.8492622  21.7386093  35.7477226
  34.0706978  21.4990063  36.6583519  33.5097733  22.6549664  35.8303490
  12.8670397  58.2762947  17.1779518  12.0464764  58.7648849  17.4129963
  13.5264740  59.0206718  17.1948490   4.9783630  34.6471596  40.8886108
   5.4596658  33.7832832  40.9438210   5.6356120  35.1963844  41.4050827
  11.8353834  51.4463768  17.2376862  11.8722105  50.4878120  17.1504879
  11.8588400  51.6024170  18.1625786  53.2624054  22.6929188   0.4320282
  53.2976074  21.6956043   0.6440488  54.1068382  22.8259983   0.0110949
  41.0333633   9.6028671 -30.2196274  40.9186821   9.1129646 -31.0467682
  40.1327248   9.5048895 -29.8601665   4.0936251  52.0134125  15.1578093
   4.3913431  52.8750229  15.6376495   5.0411539  51.6344299  15.0490828
 -17.6194363   5.1477661  -4.7496605 -18.6391983   5.2947445  -4.8165517
 -17.5492496   5.3501487  -3.7787986  -4.5988450  12.1588535  13.0726242
  -4.5621214  12.2200556  14.0413017  -4.0301495  12.8943434  12.7759562
  39.4628525   9.2802773   7.5267191  38.6523666   9.8656054   7.4005737
  40.0297318  10.0809650   7.8185420  37.7438278  33.8397408  16.0278587
  36.8544884  33.7731056  16.4585228  37.8704147  32.8547668  15.8939953
  40.6749840  13.0634499  10.8267021  40.8638077  12.6263542  11.6503878
  41.0030365  13.9705572  10.9676342  54.7227631  47.6182899 -10.7031975
  54.0681572  46.8655510 -10.6350231  54.1684113  48.3636093 -10.8826418
  -6.0454283  30.6764908  -9.3950281  -6.1306634  31.5108738  -9.9202662
  -6.9385405  30.4278030  -9.3306026  -9.2220488  41.8716660  44.8384705
  -8.2901392  41.6244774  44.8341141  -9.3040094  42.3581734  44.0070953
  44.6837883  46.9881210  39.2286797  44.2134094  46.1636810  39.0563736
  45.6063461  46.7523651  39.0178413   4.3743863  39.9513397 -23.3157806
   4.6237144  39.2338982 -22.7802658   5.1028872  40.5782471 -23.2739849
  18.7687969  26.8839245 -30.2811031  19.1364727  26.4566898 -31.0780430
  19.4220352  27.6733074 -30.2534256  36.5392418  38.0125847  37.4474869
  36.0208931  37.7706146  38.2450027  35.8088799  38.5673523  37.0631218
 -11.0539255  15.2380667  28.5701122 -12.0365391  15.3563671  28.5762615
 -10.8249474  15.9819899  27.9620762  25.2143536  29.3271370 -23.5123730
  24.7357445  29.0366077 -24.3443604  26.1492367  29.4027481 -23.8543758
  41.2667542  55.5070381 -26.8097057  41.3371124  56.2827492 -26.2861309
  40.3170967  55.4353027 -26.9813576  19.4708824   1.4813312  37.4585762
  20.0295467   2.1141946  37.8986092  19.9439468   0.6360639  37.6435890
  38.3209724  25.1991539   3.2864428  38.2503967  24.6363354   2.5381100
  38.0721321  26.0752106   2.8811760  23.4217720   3.7718539   9.3297796
  23.5748081   4.0348144   8.3492050  23.5050526   2.8236620   9.2434063
  49.0994453  29.3954468 -20.6483917  48.5682144  28.7150078 -21.0848274
  49.9525185  29.2800426 -21.1955833  23.5665512  -5.9692860  -7.6598954
  24.3386173  -5.4297752  -7.3596325  24.0735569  -6.7658238  -7.9786315
  40.5010986  44.8437767 -30.9532986  40.4901123  44.0526772 -31.4759426
  41.0068512  45.4393730 -31.4922199  19.9487896  56.5780716 -22.3742504
  20.5146084  57.0568008 -23.0394802  19.5344868  55.9027061 -22.9514694
  -1.3376795  58.9716072 -12.5851688  -1.4906244  59.2470474 -13.5139303
  -1.7813443  59.6741982 -12.1060467  54.2973747  29.6885929 -32.9243164
  54.9466591  29.2912140 -32.2894135  53.4970932  29.5632725 -32.3762894
  20.5976295   4.2071328  16.4581013  21.1043301   4.9668455  16.1348763
  20.4368000   3.6465583  15.6428680  36.9817200   6.9847403  38.6687546
  36.6248283   6.0823302  38.3671150  37.1398582   7.4427438  37.8497734
  32.3943405  17.7264729   4.1932292  32.5101433  17.4658165   3.2874937
  31.7114830  17.1168156   4.5123286  41.2899284   9.1736345  35.1845474
  41.2069397   8.5345716  35.8768578  42.0175171   8.7805777  34.7043839
  44.7760658  33.2300911  46.0522385  45.4276428  33.6479225  46.5856781
  45.1973686  32.3279953  45.8247261  46.8249397  14.1649008  18.2921371
  46.0712967  14.6766758  18.2673244  47.3919373  14.5908155  18.9507713
   2.8828137  10.2294836 -17.3095627   1.9188701  10.4550924 -17.3038273
   3.1639957  11.1847649 -17.1071033  31.6162872  -8.6049051  22.0399075
  30.9921322  -9.3320103  22.3544922  31.6375217  -8.1721468  22.9311600
  42.6105804  43.3882446  23.1358528  42.0789490  44.1782112  23.0380421
  42.5525551  43.2399406  24.0843582  44.8476410  48.6125336 -28.7758293
  44.0933838  48.1566048 -28.3899632  45.0665359  48.0711670 -29.5344982
 -14.9875116  50.3160400  18.1026230 -15.7424040  50.9676628  17.9278564
 -15.4479103  49.7155724  18.6777821 -12.0879345  43.3672523   7.7525067
 -12.0750504  44.0914841   8.3913889 -11.6369658  42.6622429   8.2556696
  39.7019997  56.1886063  39.3140869  40.2970161  56.6227188  40.0014648
  38.9053955  55.9742508  39.8245773  52.8247643  54.8179245 -20.2853889
  52.7834816  55.1472015 -19.3911495  53.2266083  55.5613441 -20.7965813
   1.1754841  53.4113312  19.8404064   1.0466520  53.7891998  20.7291069
   1.4753280  52.5342751  20.0511150  -2.5133893  53.2464523 -25.7811985
  -2.3302803  53.7605858 -24.9559021  -2.6177101  52.3736305 -25.4043732
  21.9897137   4.0933800  26.6325111  21.5349369   4.2222404  27.4980392
  21.1744518   3.9350266  26.0419693   2.1920476  31.3690987 -31.0180836
   1.7292321  31.7381287 -30.2600670   1.6576228  30.5435104 -31.2128601
  47.6290703  54.5438957 -31.5265694  47.1533737  54.8594704 -32.3558121
  47.4744759  53.5891380 -31.5642662  26.1475124  46.1796989 -15.4266272
  26.3514061  47.0242920 -15.9440050  25.5600929  45.7049980 -16.1309872
  -4.0191317  59.8925629   6.8026576  -3.6409497  60.7401047   7.2230177
  -3.2153876  59.3878937   6.6259580 -14.0715361  17.7692699  33.3873520
 -13.7009020  16.9609623  32.9070129 -14.9337101  17.8226109  32.9553680
  47.8344078   3.5570548 -11.9235525  47.8438072   4.3849788 -12.4463434
  47.4720306   3.9741614 -11.1046982   0.5728678  23.8622608 -27.6241283
   1.1699677  23.2122650 -27.0791092   0.7734491  24.6793251 -27.0072479
  16.3431473  -2.1307201  42.4400864  16.2176533  -2.8670411  41.8441162
  16.6809006  -1.4758607  41.8089981   3.9962327   5.1648350  19.8310432
   4.3395891   5.5089159  20.6970921   3.6008546   5.9932065  19.4285088
 -22.7816048  51.4029579  27.8326111 -22.9242821  50.4545898  28.1138954
 -22.6895809  51.7809715  28.7419624  -3.1975930  48.6659584 -18.5383816
  -2.3840973  48.1740799 -18.2810669  -3.3648992  48.1802444 -19.3361778
  25.0781651  11.8405943  32.9759102  24.5030441  11.0355921  33.1372223
  25.9070072  11.3742132  32.9012756 -11.6179142   2.9622171  -1.4423552
 -11.2990284   3.6991203  -0.8961487 -11.4047441   3.3901284  -2.3274972
   1.1004230  58.7199821  -5.9847145   0.2783765  58.8946648  -6.5294456
   0.8468343  59.2883415  -5.2258482   1.8427321  40.9099846 -24.2387066
   2.6959803  40.3981247 -24.2443790   1.3580393  40.4572449 -24.9824142
  25.5510845  22.4426270 -19.9807281  25.4683800  23.3870144 -20.2852364
  24.5609207  22.2957287 -19.7724571  44.9950066   8.8354044  37.3832817
  44.3751144   9.4588261  37.8482933  44.4381142   8.0956163  37.1349831
 -11.3660393  -0.1596724 -30.9104652 -11.8592405  -0.0308874 -31.7376442
 -11.5257406   0.6400505 -30.4309425  47.2222710  -5.7808838 -18.7832394
  47.5142441  -6.5261970 -19.3547344  48.1292877  -5.4425478 -18.5709438
 -15.3855124  53.3866119   3.6710553 -16.2940750  53.7357330   3.8526058
 -15.6771145  52.5478821   3.2380326  23.3834057   9.5651417 -32.1261101
  22.6810017   9.1418467 -31.5628548  23.7632427  10.1746197 -31.5074310
  10.1198540   6.1961083   3.6949279   9.5233755   6.3960624   4.4263868
   9.6592789   5.4176183   3.3461061  -8.6894808  14.7675591  14.3205919
  -7.8192129  14.5792847  14.6073284  -9.0310230  15.3770504  14.9881840
  52.4531860  46.5677147  42.0422935  52.5402985  45.6822777  41.7079811
  52.3043671  47.0224037  41.2019234  52.0954399   5.3268151   4.0169106
  52.5957527   4.8956661   4.7498531  51.3073730   4.7185822   4.0949645
  13.0613966  12.1404209  40.0574188  12.4308615  12.4006624  40.7618484
  12.5954943  11.3548536  39.7630882  43.6074638  46.1769180 -22.7313557
  43.2557106  45.4127312 -23.2139950  44.1730270  46.5628166 -23.4681339
  16.4573441  53.5505943  32.8149681  16.4185810  54.4018822  33.3558922
  17.1131344  53.1348686  33.4144630   1.2973398  42.6784897 -31.7696781
   0.4811856  43.1984634 -31.6229420   1.0893729  42.2771187 -32.6676102
  54.7296715  19.3569431  33.5827141  54.9054565  18.7770710  34.3466530
  54.1663055  18.7803135  32.9864464  13.0597324  -1.3544840  29.8761158
  13.1899986  -1.3073914  30.8467808  14.0107260  -1.4726658  29.5962772
   4.7581310  57.3972092  40.2415695   4.7210884  57.4142838  39.2601814
   4.1036954  58.1380005  40.4156570  41.5618439  52.5230598  39.5795898
  42.5255547  52.3540039  39.7213249  41.5155029  52.5565605  38.6173592
   2.0938752   4.8690896 -34.3913689   2.3967016   5.7318883 -33.9874992
   2.1001494   5.1447768 -35.3614159  41.9184990  24.8301754  34.3120956
  41.8120499  25.6847687  33.9300308  41.4212379  24.8424072  35.1649017
  -5.4234304  47.9620590   3.1164029  -5.4862599  48.6435547   2.4376013
  -5.4703941  48.5692062   3.8863893  46.3221626  22.9540653  17.3156528
  47.0882683  22.6541405  17.8714638  46.7175102  23.6832752  16.7748985
   4.6971817  54.7151222 -13.1014929   4.2114081  55.5655785 -13.2966642
   4.9959855  55.0061989 -12.2030344  10.2932701  18.0894852  22.8684273
   9.5364809  18.6799812  22.7690945   9.9755583  17.2936687  22.3624382
  -1.4602906  27.1703815  -4.7822943  -1.0713117  28.0115776  -4.4356928
  -2.1309948  27.5635681  -5.3712001 -10.7253456  43.7812309  43.0034866
 -10.9273329  42.9213753  43.3313560 -11.0878067  43.7587585  42.1564903
  -8.4930401  26.6989365  27.5531406  -9.1168261  27.1143818  28.2123127
  -7.6762381  26.8275108  28.0703220  -3.6695065   7.8159184  13.1905613
  -3.9987209   6.8784938  13.3993940  -2.8869689   7.8807020  13.6916714
 -10.2673416  57.5692177 -31.7007427 -10.3219490  57.6697121 -32.6613350
  -9.6053991  56.8461609 -31.6149693 -20.6818733  49.8566055 -28.9060707
 -19.9944878  49.6196098 -29.5545731 -21.4628258  49.4078026 -29.3389912
  36.9129028  21.2582188  33.6956291  37.4387970  20.4450531  33.7427216
  37.5678101  21.8348942  33.2283401  16.7640209  57.5172234  19.6402245
  16.6367321  57.9131889  18.7344208  15.9165850  56.9819031  19.7144184
 -17.5190563  21.6708202  10.0325441 -18.2498226  21.1457081  10.4457741
 -16.8885555  21.8070793  10.7773314  22.8579865  55.5904732 -31.2247734
  23.0421638  55.3946877 -32.1702690  22.2926617  54.8365669 -30.9299526
  15.8139181  40.5060043 -24.9872856  15.9171095  41.3668900 -25.3385754
  16.5885639  39.9857826 -25.4095669   0.4661985  33.9050064  44.1192131
  -0.0965069  34.4716301  43.6496048  -0.0566976  33.1420174  44.3911705
   9.6862259  -5.6582923  13.7395525   9.4863586  -6.5742912  13.4040403
   8.9540081  -5.1598916  13.3050060  45.5869217  36.4487457 -31.6572189
  45.4832115  37.1506310 -32.2653961  44.6619644  36.3183327 -31.3984947
 -11.3222771  14.0650082   1.1699332 -10.7459421  14.6771774   1.6449780
 -11.0274162  14.2986822   0.2399097 -15.6952705  47.0692635  -3.4415019
 -16.6175137  46.7860413  -3.6670845 -15.8666344  47.6607742  -2.7302158
  28.4452724  57.1003799  37.3952255  27.4872780  57.3178902  37.4735336
  28.4432812  56.2504196  37.8941917  29.2880917  21.5827312  33.0471001
  30.0904903  21.7952957  32.5145302  29.8265724  21.4392147  33.9189224
  -2.0146532  25.9702816  45.0263596  -1.9610933  26.7159348  44.4228401
  -2.0019076  25.1857777  44.4327621  43.2894630  29.3433037 -31.1531544
  43.2878838  29.0900078 -32.1129074  43.1912498  28.3911934 -30.8350449
   4.1621132  29.2209167  33.5936966   4.2142544  29.1504192  34.5533409
   4.5671172  28.4575310  33.2507019  49.6440086   8.2574530  -9.2248201
  50.4313583   8.0275059  -9.7744255  49.3178406   7.3406868  -8.9941311
  54.0739822  35.3241310  -6.9695950  53.4316902  35.8950806  -6.5013094
  53.5330887  34.5104713  -7.1697950  53.5377388  47.5634155  10.5770569
  53.8863525  46.7582932  10.0629425  52.5900269  47.3770485  10.4978514
  -2.8189650  21.5079117  -4.3157768  -3.2642119  20.6494293  -4.0148172
  -2.5118892  21.8491001  -3.4913046  34.6304665  35.9226418  39.7889404
  35.6163712  36.1902847  39.6705666  34.7998924  35.1531715  40.3520508
  17.4852219  52.7299919   8.1680737  17.0891209  52.0654259   7.5760131
  16.8244286  53.0355835   8.7166758  42.4613342  58.9525337 -16.9502296
  41.7720833  59.6488800 -17.0149593  43.1375885  59.2688065 -17.5570068
  14.7116499   3.4934356 -13.9390192  15.4410601   3.1113091 -13.3975286
  14.0145702   3.5748293 -13.3101711   1.8533311  50.3923836  33.2005844
   1.6898547  49.5965462  33.7962112   2.5725543  50.7911720  33.6846199
  -7.3967843  23.6696320  37.2541542  -7.3506575  22.7170544  37.3894348
  -8.3828745  23.8418293  37.0620689  -1.8531929  57.0188370  29.5226574
  -2.7610936  57.2214775  29.5584335  -1.7345067  56.3486023  28.8629227
 -16.3257504   3.0603573 -28.4171486 -15.5490332   3.1015365 -27.8191662
 -16.4668369   2.1070006 -28.4143982  36.4096336  25.3525753  -7.6920443
  36.0070496  25.8685856  -8.4106026  35.6606598  25.2671642  -7.0678005
  -9.4706945  30.0346794  27.5105343  -9.3720121  29.4089584  28.2668839
  -8.5414600  30.1216373  27.2535667 -10.7903633   4.3132133  13.5204296
 -11.6851854   4.4166913  12.9868298 -10.2419567   4.3238521  12.7047119
  51.2462120   4.8032408  24.7299843  51.4477921   5.7718911  24.8543987
  52.0645561   4.4280791  24.6892071   2.4411950  22.9165859  25.1664562
   2.7137537  21.9960995  24.9733810   3.1869526  23.4201756  24.7819176
   5.0603442   2.9198856  -2.0500219   5.8926244   3.4583833  -1.9381964
   5.3392539   2.2783599  -2.7200162  15.4614925  19.5806828 -29.7958813
  14.9793015  19.2248402 -29.0149422  16.2022171  18.8436413 -29.7899017
 -11.3095827  26.6384430  41.9601021 -11.1643095  25.6834755  41.7033882
 -10.7469463  27.0605431  41.3319702  -0.0331914  14.1510935 -23.9212551
  -0.6184094  14.8337574 -24.2663898  -0.3992262  13.3368979 -24.4060707
  -8.5287991  39.1796684  42.9638634  -7.9495845  38.4096260  42.8863258
  -8.6363163  39.4146385  41.9912262  10.0308924   3.3584514   9.8505430
   9.2920179   3.7850578   9.2950840   9.4158831   2.7642684  10.3400068
 -16.3249226  49.4572792  -2.0363286 -16.1980953  50.3940392  -1.7149187
 -17.2987080  49.4641876  -2.1720426 -17.3131313   1.1734712  14.1646519
 -16.5163479   1.0047665  14.7466555 -17.6458817   0.2213300  14.1213465
  -4.5645914  51.0451126  28.7174721  -3.6800191  50.6116486  28.6678810
  -4.2649059  51.9990120  28.6131325  -0.2079379  46.4745178  11.2651615
  -0.5608742  47.4037323  11.3441620  -0.8587661  46.0191765  11.8542957
  46.2000618  36.4882011  25.6670208  45.6069641  36.3892822  24.8726158
  45.5940742  36.8566055  26.3465347  55.3191414  33.5938530 -19.4760475
  54.3885574  33.8866158 -19.3561058  55.2200089  32.6087723 -19.4255676
  19.6164551  39.2025185  42.8662224  19.0623932  38.6837959  42.2451553
  20.3425560  39.4934578  42.3248482  24.1820831  41.0644989 -28.1529102
  24.2021408  41.9748917 -27.9433136  24.0946274  40.5481834 -27.3656311
  42.0293274   8.4233732   0.8244070  41.8169632   9.3657360   0.8185754
  43.0272408   8.4028244   0.7592570 -11.9370956  -2.0357587  -6.6450386
 -12.8585367  -2.1568620  -6.9307022 -11.8052702  -1.0541043  -6.6905317
  43.3128128  28.5243378  43.3271446  43.0833244  27.6239929  43.1803627
  44.2515030  28.4570847  43.4994240  37.2715759   9.7173328  25.6738186
  38.1481934  10.0562420  25.8747501  36.9294014   9.3411903  26.4827499
  26.7015190  42.0094109 -26.5910454  26.9252434  41.1514168 -26.1126480
  26.0479908  42.3918686 -25.9786758 -17.8505325  13.0280581  42.2289238
 -17.2766037  12.3004856  42.2529793 -18.5055847  12.8033218  41.5093651
  45.8283958   1.0506375   4.0379715  45.3811493   0.9367318   3.1536806
  45.2367516   1.7806633   4.3657088  21.0120659  -2.8197613  32.3315086
  21.7957649  -2.9823172  31.7150555  20.3234634  -3.1204052  31.6826954
  11.7690353   0.1623672 -17.7173653  11.8629847   0.2665451 -16.7762852
  12.2556992  -0.6664463 -17.8713627  44.6171265   0.2860536 -10.3204546
  45.4812317   0.5333577  -9.9927425  44.7716789   0.3480751 -11.3147755
  47.5970268  37.3497238  11.0577259  46.5864525  37.4674339  11.0922174
  47.7355309  37.5256538  10.1050348   4.0144210  56.4442291  11.0246096
   3.1249132  56.8482513  11.2271214   4.4741535  57.2901535  10.8339415
  48.7488365  25.8861237 -13.5274410  49.6179886  26.1764526 -13.9221373
  49.0363121  25.2497635 -12.8497210  42.2528381  56.7220421 -21.6791210
  42.6241493  57.5594902 -21.5971756  41.3056068  56.9961662 -21.7173023
  11.4383659  55.8789406  20.0795956  10.6505671  56.4317245  20.0650234
  11.1348610  55.1561317  19.4977779  28.4892864  52.4376411  36.9695168
  28.9048958  51.8698845  36.2904587  28.2121124  53.2228317  36.4781799
  -7.8532219  -5.9836597  29.6555157  -7.6021070  -5.1873188  30.1878872
  -8.5067301  -5.5571237  29.1127930  51.8549919  52.6391945   5.6397262
  52.4386864  51.9133110   6.0584359  51.5123672  53.1228981   6.4088945
 -19.8454762  57.3664665 -19.7520962 -18.9347992  57.6025085 -19.4834690
 -20.3941193  57.9476395 -19.2498074  13.5148535  43.2720718  41.5318565
  13.7711439  44.2029457  41.2585678  13.6268969  42.8272514  40.6874695
  -5.9037027  10.0517769   9.5734606  -5.7820210   9.6877232  10.4833059
  -5.0128798   9.9540291   9.2148075  47.7132378  16.1649952  -0.5843093
  47.5972824  17.0984707  -0.8119853  48.0209351  15.8148193  -1.4271997
  -8.9277420  35.5534897  28.8176765  -8.5487070  35.7696495  29.7418041
  -8.2177114  34.9642715  28.5306606  20.8796616  -2.5644650 -26.9163971
  21.1920166  -3.4003317 -27.2253819  21.5369244  -1.9697886 -27.3182945
  17.0638313  26.3528595 -23.1480846  16.6935520  25.9521713 -23.9566898
  16.3863392  25.9551373 -22.4907284 -16.4191837   4.6062255 -16.4788055
 -17.2310276   4.9229274 -16.0360718 -15.8372536   5.4217472 -16.4279327
  45.3651695  56.4506836  15.5146627  46.1554527  56.6683121  14.9551830
  44.6240845  56.5671005  14.8873425  -1.4608238  34.6342697 -22.1840572
  -1.9349799  34.8008118 -23.0715923  -1.7583553  35.5008240 -21.7408085
  44.3213310  27.3561897  36.4828339  43.3143883  27.4402752  36.8094597
  44.1866226  27.0323563  35.6013336  45.9882622  49.4605141 -36.4377136
  46.1542244  48.7320442 -37.0769043  46.2663040  49.0437965 -35.6028481
 -13.9153585  39.9661903  39.5483284 -14.7537441  40.4216843  39.5709763
 -14.0440826  39.3403893  40.3661232  32.3561249   1.9565632 -14.5312901
  31.9105568   2.5203497 -13.8092937  31.5423069   1.4312029 -14.6960487
  32.8129158  52.1663933  -7.8879962  32.1056290  51.6446953  -8.3418589
  32.8887215  52.9954758  -8.4404736  12.3982077  22.4635410  -4.2361393
  13.2237682  21.9700584  -4.6097708  12.8688431  22.7341576  -3.4247386
  54.2816315  -9.3534842  16.4862423  54.4860725  -9.7868910  15.6294880
  53.8800201 -10.0679092  16.9789391  50.1568642  25.6200218  28.1977692
  49.9889717  25.0824585  28.9975090  49.6344719  26.3934174  28.3989754
  18.5707283  32.2946930  30.0581055  18.9266834  33.1418381  29.7183666
  18.6085815  32.4385757  31.0268612  13.4729166   8.8820324 -16.0617790
  14.2421322   8.2855835 -15.8393526  13.2596540   8.5081797 -16.9659672
  49.3497925  28.2693481  28.2559319  48.6307259  28.8962898  28.5783310
  49.4962044  28.7290649  27.3814659  -4.4909568   4.0837936 -24.2353287
  -4.9797268   4.7616339 -23.6596508  -4.0786386   4.7344356 -24.8574104
  29.6013908  62.3850632  42.6329651  30.2949905  61.6641464  42.7942848
  28.9379425  61.8020706  42.2219582  26.2438717  -2.0781901  -8.0247993
  25.7483845  -2.7525098  -7.4855218  26.4506435  -2.6163044  -8.7702713
  43.0505180  54.0114555   5.2929449  42.8773537  53.7864532   6.2675881
  43.9654236  53.6652069   5.2245469  36.0829086  -0.4760368 -27.1464138
  35.5484276   0.0886125 -26.5107536  35.7667503  -1.3224567 -26.8091812
  35.9851875  19.0484276  -7.1443706  35.0078125  19.0101128  -7.1184449
  36.0700188  19.9594440  -6.7978568  49.2737617  15.2765436  -8.7470751
  48.9322128  16.2021065  -8.6504526  50.0628014  15.3513737  -8.1399603
  36.7304497  45.6617279 -27.8239880  36.4776344  45.0556679 -28.5558338
  37.7096405  45.7109146 -27.9936142  39.5370026   1.8814688  19.9253311
  38.7283745   1.3567826  19.9168015  40.1325188   1.3605291  19.3600693
  34.8729973  46.7765121 -16.6005287  35.6262474  47.3745995 -16.5232239
  34.1751595  47.4170494 -16.8744450  46.1570663  24.8514347   0.8372709
  45.1804199  24.8688564   0.7344138  46.2403297  25.2269058   1.6798010
   7.6052942   2.2761915  24.6149178   6.6216750   2.2791324  24.4855766
   7.5842547   2.1354880  25.5824146  -4.1346383  11.0668640  38.6872292
  -4.2928805  11.9687014  38.3741035  -3.2724032  11.1484299  39.0903969
   3.2828465   8.8270969  -6.0177698   3.2239952   9.8018885  -5.9152951
   2.3676717   8.5497122  -6.0644021  34.9148674   5.3917952 -13.7016115
  34.0983467   5.1124578 -13.2885132  34.8645325   5.0685067 -14.5770817
  30.9973316  26.7428722  31.7051144  30.2323303  26.1463509  31.4375324
  31.0840187  27.2498646  30.9054527  47.9116096   6.9469919  18.3449440
  47.5787888   7.7669220  18.7346478  47.2292290   6.3104892  18.5893288
  10.2191057  -2.3804612  24.1112976   9.3562489  -2.2080736  24.5064430
  10.3467169  -3.3106067  24.2073307  -7.9776611  22.4282455  18.5461216
  -8.3865862  23.0046120  17.8266773  -8.4496012  22.9821892  19.2629738
  48.5559044  33.0141792  -8.3235216  49.2481804  32.3357162  -8.3981228
  49.0605431  33.8141937  -8.5909348  -1.2352927  36.1194839   5.5067573
  -1.4439098  37.0775719   5.8591042  -0.3761746  36.2965012   5.1336164
   6.8903146  30.9870548  28.0200596   7.1887884  31.8946342  28.0066452
   7.4162784  30.5457478  27.3984985  19.1257229   7.7257190  -3.4299731
  19.0973644   6.7851152  -3.1579478  19.7783432   8.0264597  -2.7021756
  45.0532684  33.2415581 -13.8174438  44.2821846  33.6730919 -13.5114813
  44.8919563  33.1451569 -14.7873564  28.1193829  56.8013000  -9.2588301
  28.4787483  57.0945358 -10.0993280  28.0674877  55.8527908  -9.3499470
  34.6974030   1.1919093 -25.6809788  35.3489685   1.8429927 -25.3326149
  34.3370590   0.9204075 -24.8397751  37.2099762  18.7200069  27.8899269
  36.8850632  19.5689182  28.2678566  37.4331398  18.2011757  28.6532421
 -12.6594114   9.1353817  35.5387802 -12.6073008   8.9240961  36.5172844
 -12.3895931   8.2591505  35.1541290  51.5864983  40.1089783 -31.8369160
  51.4570885  39.1761284 -31.6640015  50.7903328  40.4832764 -31.4308472
   1.2773262  41.3869400  14.4198990   1.4918133  41.7888451  15.3054247
   1.0571120  40.4674873  14.6372833   4.4472618  10.1934948 -33.9551926
   3.8117363  10.7508907 -33.4861336   5.2703733  10.7051258 -33.7507439
  19.1567020  51.0771103  38.7419662  19.9350166  51.7238579  38.5620079
  19.5882721  50.6130219  39.5178452  -6.9923191  40.0201607  11.1302042
  -7.9629579  40.1444626  11.0292444  -6.7102170  40.9559288  11.1901340
   6.3166647  53.2695312  -6.4099140   6.6230011  52.6672363  -7.1029115
   6.3175750  52.7491493  -5.6342297  37.9580421   9.5587378 -22.2185440
  37.2261925   8.9881525 -21.8987541  37.6386337   9.7719231 -23.1260262
  35.5340309  31.5490131  36.2023354  34.9171753  31.9349136  36.8471832
  34.9038239  31.0307941  35.7298927   7.7992129  52.5163383  20.1933365
   7.2487149  51.7406120  20.4822769   8.1551065  52.7873192  21.0887794
  46.2235718  24.2579689  -4.8295569  46.0395279  24.7974949  -4.0963411
  45.9483757  24.8322449  -5.5971107  46.1753654   4.4125304  -9.8677616
  46.3023186   4.0275869  -8.9592342  46.0325775   5.3094568  -9.6753216
  21.3090172  23.9932613 -27.0665646  21.3250942  23.9546146 -27.9905529
  21.9617100  23.2629337 -26.8606873  -2.1518681  53.5164871 -12.7279663
  -1.1876198  53.6502342 -12.6560049  -2.4739516  54.4313393 -12.7234278
  29.7745647  -4.5884767  -8.8825436  28.8478603  -4.4449410  -9.0110664
  30.1522064  -3.6628730  -9.0795698 -16.1489410 -10.5662613  15.0774908
 -16.6605968  -9.7589970  14.8192492 -15.5637379 -10.2283325  15.7770405
  51.2086983   6.9717512  10.7925568  50.6643944   6.4279766  10.0729685
  51.7508659   7.5085349  10.1597414  -6.9562879  55.1657486 -22.4145985
  -7.7526002  55.7025414 -22.4532299  -6.9111509  54.9392319 -21.4860249
 -11.7364378  21.4793358 -17.2586708 -11.3967180  21.2876167 -16.3727303
 -10.9616871  21.1032753 -17.7860813 -12.3404665  -5.1905451   6.3041167
 -11.4258270  -5.3718748   6.4766068 -12.4377508  -4.3392453   6.7674646
  11.2375917  49.1792412 -30.8327885  10.9538937  50.0704079 -30.5002480
  11.2169189  49.2544785 -31.7982597  -2.3988192  57.5486565 -21.9063492
  -2.4607475  57.8099403 -20.9334621  -1.5969323  56.9720650 -21.8259754
  28.8619614  15.1397905  24.7365074  29.7251625  15.0829782  25.1412258
  28.3239403  14.7638912  25.4981918  52.4455757  38.3394585   9.0894604
  53.1785049  38.1476173   9.6720924  52.8624191  38.6737022   8.2755499
  35.9933586  15.9127331  43.2515678  35.5349655  16.6950645  43.6216469
  35.8355217  16.0881519  42.2759628  38.1351929  31.5108433 -15.7238913
  38.2503510  32.4330940 -16.0911255  39.0472450  31.3202991 -15.4728603
 -11.4433794  41.2692490   5.5174232 -11.5244274  42.1275024   5.9826622
 -11.4558535  40.6267166   6.2540183  -9.0995846  51.2045555   5.5317407
  -9.4743795  51.8062859   6.2405348  -9.7954655  50.5002403   5.5841422
 -16.6843719  35.4777641  17.4293747 -15.7871103  35.7171135  17.1140366
 -16.7946224  36.1334534  18.1841106  27.0407009  51.1022911  44.9211502
  27.8199863  50.6305275  44.5589180  26.5175953  51.2677498  44.1041031
  10.0326757   9.8441753  -2.0881212   9.6854877   8.9259901  -2.1936498
   9.3392591  10.2554626  -1.5478452  -0.7947447   6.7187109  42.0432014
  -0.4530239   6.7080631  41.1251373  -0.6319250   5.7874084  42.3342896
  47.8222046  53.5227890  30.6196613  48.2547722  54.2555618  31.1146145
  48.6359024  53.0147972  30.3151073  27.3368244  26.6983032  37.8761292
  26.4089642  26.7712402  37.8598442  27.4320087  25.8407269  38.3825531
   1.7786617  44.6264343 -10.9568930   1.1579931  44.1046257 -11.5876274
   1.1186563  44.9170189 -10.3298388   3.0989399  16.7015667   2.5191748
   2.9285328  16.3691463   3.4201629   3.1592691  17.6457081   2.7323701
  -4.5551286  17.8120136   7.0317726  -3.6268404  17.6160069   6.9231277
  -5.0401511  17.1565857   6.5747571   8.6087112  14.5771351 -27.5396175
   8.3601055  13.6660995 -27.3995876   8.2085657  14.7894087 -28.3656902
 -11.5466404  22.3811607 -23.9368324 -10.6671047  22.7113800 -23.8938427
 -12.0135260  22.8613758 -23.2076836  41.5139923  -5.8727522  32.8874054
  41.2021790  -5.3455753  33.6006737  42.4279861  -6.0678711  33.1861534
  38.7956810  58.7502823  20.1746845  37.9595070  58.5591431  20.6423321
  38.6026878  59.3815651  19.4873886  44.2654686  35.3907661  19.2326145
  43.9436226  34.7995338  18.5165615  43.5271111  36.0535393  19.2093887
  17.3789768  54.3279762 -13.9403296  17.1170025  53.9233780 -14.8135366
  16.6367512  54.9684258 -13.8275385  47.6179466  22.6450710  28.6876984
  48.1692734  23.2010460  28.1473351  48.2623558  22.2609863  29.3453560
  35.6185532   6.6228189  25.2194118  35.2708244   5.8686481  25.7933216
  35.3543625   7.3720040  25.7987099  48.3852234   1.9561584   5.4480071
  48.4505310   1.5311869   6.3333507  47.5786934   1.4834436   5.1165771
  11.1049967  15.3032713 -11.5294056  11.1818247  16.1886520 -11.8263311
  11.7356415  15.2228374 -10.7803202   9.9329529  24.2439423  -8.2444143
   9.1151495  24.3404026  -7.7123590  10.6229525  24.4398880  -7.5207510
  -6.1957908  -2.4693565  10.3049822  -6.1939631  -1.8973048  11.0941257
  -7.2277350  -2.3520186  10.1728964  31.7302399  12.0550184  44.0069351
  32.4009171  12.6611748  43.7913094  30.9096966  12.5987740  43.8441734
  22.9068127  49.1971130  39.0600662  23.5248108  49.5676613  39.7755623
  22.1708679  48.8514862  39.6695671  -8.6074924  31.5149422 -11.6066027
  -9.0871162  30.7122974 -11.7332077  -9.1461382  32.0286865 -11.0206747
  12.1142206  27.9348278 -14.9360437  12.9378576  27.7551975 -15.4834785
  12.5744581  27.9384766 -14.0364780  35.2144394  23.7533493 -29.9303074
  34.5543938  23.0159626 -30.1271362  34.5976677  24.4785404 -29.7242889
  -1.8532470   5.4183702  15.2004652  -1.3381538   5.1144295  14.4541864
  -1.2794139   5.9188466  15.7405252 -15.2305126   3.8440318  14.7744923
 -14.3286829   3.5297608  15.0109081 -15.5702906   4.1748800  15.6514482
 -13.2586622   4.4184861  11.7500248 -13.1580133   5.3836956  11.7609835
 -14.0712004   4.2063136  12.1647615  21.7499580  29.2104225 -18.4624462
  21.0849762  28.7096424 -18.9776955  22.2080593  28.4778824 -17.9663715
  24.8605289  30.9741325  39.4699669  24.3593311  30.1377583  39.3312111
  24.1751595  31.5264759  39.8968163  47.2718620  36.7764587   5.1418757
  48.1908112  36.4660912   5.1261096  46.9407692  36.5354843   6.0027881
  11.6891279  13.6310873  26.6982327  10.8161173  13.8050365  27.0540676
  11.5187340  13.6138525  25.7543697  36.4345741  -6.0919886   6.1598215
  36.4935150  -7.0295663   5.8987603  37.4050751  -5.8659186   6.1377792
   5.9094639  21.7655602 -31.5691986   5.5073709  21.3005390 -32.3530312
   6.7607331  21.2305241 -31.5236435  -1.1786754   8.3033876  14.2194462
  -1.0332133   7.9008422  15.1185942  -0.6761292   9.1316767  14.3625450
  24.2730503  49.7531586  19.0477829  24.0211849  49.4239197  19.9593029
  23.8961353  50.6894112  19.0781708  39.3246422  10.1060038  11.2323971
  39.0909615  10.8086843  11.8267660  40.2661438  10.2843866  11.1164513
  29.0073891  13.4882126  40.2472076  29.2845345  14.0591602  39.4629669
  28.1020756  13.2171564  39.8115196  49.1059074  22.5659637   5.7750468
  49.6992188  22.5083199   6.5562005  49.5422783  21.8447933   5.2033548
  40.3562889  17.5115242 -20.3624001  39.9547424  17.1043720 -21.1960182
  40.8958282  16.8325558 -20.0098629  48.9358940  -6.9664478  40.9006882
  49.4280281  -6.1837192  41.0538483  48.8095055  -7.2846684  41.7950172
 -14.2049828  31.9911842  45.8437691 -15.1337862  31.8134098  45.9996986
 -13.8725138  31.1612492  46.2302742  -8.2396564  19.0407829   7.0244174
  -7.5991569  19.7997093   6.9705930  -8.0583458  18.6803913   7.9100404
  35.2437439  46.4542542 -35.7941246  35.8937988  47.2320251 -35.7592697
  35.4885635  46.0572853 -36.5757027 -13.1016855  18.7397194 -16.8845596
 -13.7585211  18.4517632 -17.5442581 -12.7777309  19.5690365 -17.2139931
  -4.8159132  -2.6686411   8.0474548  -4.4282713  -1.7558773   8.2277517
  -5.3596315  -2.7478633   8.8678541  20.9810219  23.5589256  36.9357262
  21.6691589  24.2902775  36.8264771  21.2756386  22.9714088  36.2408447
  10.3361292  52.6890450  -8.2809820  11.0147877  53.3149300  -8.5866165
   9.8983479  52.4804001  -9.1477385  45.5975800   6.9743142   5.5724039
  45.4318123   7.0841331   6.5279894  45.9043655   6.0380292   5.5939126
   0.4161722  13.9309387 -16.1986694  -0.2479800  13.5661602 -15.5527239
   0.0344802  13.6570120 -17.0727825   0.1865044   6.2947445   1.4543740
  -0.1450848   6.2362661   2.3518112  -0.5012504   5.8082714   0.9616740
  26.3953896  -5.5067754 -31.0779324  27.0976124  -4.9614377 -31.4978962
  25.9137573  -4.8341365 -30.5742817  39.6100769   2.3817956 -31.3005199
  38.9614067   1.6437036 -31.3062477  40.3737144   2.0966272 -30.7713089
  41.8489914  53.0935516  22.4408932  41.6599846  53.1268616  21.4605122
  41.2184715  52.4152985  22.7108002  -7.3808489  55.8533936  27.7717361
  -7.2825775  56.6866341  28.2471371  -8.2913008  55.5770607  28.0205727
  45.3091850  43.2582855   8.0595970  44.7990074  42.8033180   7.3356810
  46.2467804  43.0346375   7.7999010   5.8130989  56.4851952 -20.4356613
   6.7010584  56.5874596 -20.2015133   5.3479114  56.3850441 -19.5843716
  53.2810593  28.6542473   3.3115463  53.8413773  28.5451565   4.0784950
  53.3581314  27.8460293   2.8230264 -14.8937330   9.6605711  -8.7009125
 -15.6115303   9.9129601  -8.0334549 -14.1610937   9.9874249  -8.1806240
  45.9159851  52.0184746  32.9477539  46.7025757  52.4546242  32.5535393
  45.2765961  52.7841492  32.8430977  -5.2550468   1.4807106  -3.7381594
  -5.9640841   1.7823329  -4.3699632  -4.4849863   1.6238965  -4.3819118
  -6.3656158  56.0208740  33.9402351  -6.0452957  55.1076660  34.1041107
  -7.0209293  55.8207359  33.1922417  47.0706024   4.3724146  42.9426231
  46.9484062   4.1226797  43.8758240  46.2622528   5.0196919  42.9076729
  52.1376915  17.4750004  42.8390121  52.4476128  16.7247314  42.3164749
  52.6469345  17.3484898  43.6577263  31.7555332  20.1325665  26.7504272
  31.1885262  19.6111679  26.1859016  32.5822334  19.6485901  26.7533569
 -15.4417925   2.7668200   6.4208617 -15.0967207   3.2614417   5.5727973
 -15.6590042   3.5422103   6.9090509  -8.0843420  55.8605614  31.9241066
  -8.3279696  55.1097336  31.3250122  -8.9939137  56.2912216  31.9589500
  41.2728577  34.1368141  39.7826157  40.9198799  33.4218788  39.1839523
  41.2115250  33.7739296  40.6867294   1.7711042  19.5960674   5.0817184
   2.5240295  19.4550285   4.5041971   1.5352972  18.7622070   5.4619656
 -15.6799908  20.9219360  23.4623699 -15.7813787  21.8926868  23.5937862
 -14.6800222  20.8463669  23.5305767  -5.0750384  44.4659691 -22.7109871
  -5.3598728  45.2795639 -22.2343464  -4.8174353  44.7799187 -23.5585499
 -14.7249908  -3.2338026   1.7863533 -15.0167999  -2.5879526   1.1350393
 -14.6581545  -2.6811042   2.6122856  10.6178865  -4.0853519  42.6370735
  10.8058224  -4.4480295  43.5439758  10.0383768  -4.7481728  42.2764053
  22.6389637   4.3322592   4.1678295  23.1827259   3.7761230   3.5938628
  22.0608406   4.7816701   3.5400352  32.6204948  46.5891762  -4.9672761
  33.1961098  46.0323181  -4.4212303  33.1986427  47.3918915  -5.0461941
  43.6417961  -0.9433144  19.9519348  43.9695358  -1.6403890  20.5748711
  44.0818062  -0.1491555  20.3994923   8.5488415   9.5080528 -23.7366123
   7.6215482   9.6638727 -23.6876030   8.6520090   8.8763580 -24.4387798
  49.0993576  12.1914148  29.7416058  48.4003410  12.0682220  30.4184361
  49.1536903  13.2009354  29.7425938 -16.7451916  22.8996449  -4.3971672
 -17.6425190  23.3201218  -4.1819267 -16.7412453  23.0605812  -5.3879805
  34.1833534  49.2938728  40.5868454  34.8568192  49.1604881  41.2401237
  34.6003075  48.9439735  39.7352676   2.6830692  22.9489517   2.5217550
   2.0116727  23.3747311   3.0662365   2.4527094  23.1938324   1.6048115
  41.4147758  20.4094467 -24.5149403  41.5459595  21.1348362 -23.9207649
  41.9518623  19.7303410 -24.0769119  39.4154205  29.0303421  22.9754658
  39.4601288  29.8604031  23.5541039  39.8430481  29.4645100  22.1809406
 -10.8490496  30.0707264 -14.2366076 -10.7244730  29.5767460 -13.4266653
 -11.7419519  30.0238762 -14.4625492  20.6591434  32.2507401  27.0369301
  20.1142483  33.0463867  27.2315464  20.6682663  31.8007431  27.8981552
  17.3733425  -2.7408288  39.8943405  17.1584549  -2.0458367  39.2943764
  18.1640377  -3.1511235  39.5452232  46.6730042  11.6210661  39.3375931
  46.7835884  11.4425373  38.3520813  45.8505898  11.1025572  39.5326614
  15.1793747  60.6205635  -7.0030174  15.5395594  61.3949051  -7.5103707
  15.6677523  60.8017502  -6.1472249  16.3227787  48.1543617 -25.1934910
  17.3035107  48.3011436 -25.2205486  16.3697300  47.1498337 -25.1879520
  13.6391792  39.0385971 -25.5418034  13.5313711  38.7504883 -24.5808601
  14.4023476  39.6468658 -25.3737011  28.5695171  34.3770561  27.1907997
  28.7435894  33.7083549  27.8998718  28.4587440  35.1872978  27.6964645
 -12.8766642  47.8327103  10.6876040 -13.1260881  48.7221603  10.3897219
 -12.8968306  47.4285202   9.8061552   9.6209679  54.3576775  -5.0719366
  10.4061613  54.8891640  -5.2212248   9.0197449  54.6305008  -5.7925415
  46.3494911  19.2061558 -21.1334534  45.9131203  18.3963909 -21.6142731
  45.5995064  19.4449806 -20.5993061  27.3896008  48.1347656  17.3613110
  27.6236591  48.8752975  17.9246101  28.2140350  47.5854530  17.4204197
 -16.5759411  26.6453648  40.1464729 -17.0389957  26.5743732  41.0278625
 -15.7345638  26.9815044  40.5145531  40.7979927   7.8094249 -19.7286777
  40.3893623   7.8535633 -18.7975140  40.2151451   7.1933608 -20.1527157
 -18.5194530  58.1015244 -12.9402714 -19.3167858  57.7142868 -13.2986088
 -18.4447880  58.9305458 -13.4589682  49.1250229  16.3944111   9.7680159
  48.3011093  16.1658688   9.2380047  49.2950516  15.4796610  10.0630999
  49.6928635  51.5434456  -6.6161995  49.7194176  50.8178864  -5.9354591
  48.7270203  51.6988297  -6.6808615  44.3423157  45.5882683   6.7118201
  44.3649521  46.5469360   6.9098501  45.2535057  45.3288040   6.8646512
  12.6886225  33.7927666  27.1871548  13.1975393  33.8129005  26.3666153
  12.3560543  32.8593483  27.1476288  18.7923031  15.7499599 -29.6041985
  18.3770809  15.0842934 -29.0077705  18.6461811  15.3335075 -30.4956989
  35.7927361  39.0833817  27.0991249  35.5057564  38.2363358  26.7587261
  36.0474319  38.9029045  28.0040455   2.0838754  38.5302086 -11.8288317
   1.1168648  38.6219902 -11.6887655   2.2273252  39.0890045 -12.5892076
   3.4784093  30.8946514  -4.3424659   4.4064436  30.7366772  -4.4968410
   3.0912774  30.0828571  -4.6970873  53.1298752  39.2971725  22.5436573
  52.9439354  38.3855400  22.7252693  53.9035950  39.4112358  23.1564007
  -9.9525433  42.1481972 -25.8282757 -10.5588598  42.3285179 -26.4884834
 -10.0452890  42.9435577 -25.2355118  51.2971230  54.6894188  12.0731392
  50.6563110  53.9867058  11.6768732  51.9474678  54.5533142  11.3722801
  -9.6313648  -4.5180936  27.9228134 -10.3828068  -4.0557017  28.3997002
  -9.9847574  -4.6751323  27.0287724   0.6897090  47.3860474  21.4351139
  -0.2171438  47.0098953  21.6089916   0.4556587  48.3373375  21.5774975
  16.9709873   3.2391434  15.8462925  15.9675446   3.1727717  15.8499060
  17.0986214   3.8040702  15.0125370  -6.4787431  26.5797424  38.3653450
  -6.1227169  27.0414257  37.6140747  -7.1941648  26.0099068  37.9501686
   3.0320268  44.8772163 -29.9353695   3.2741661  44.2433853 -30.6173973
   2.4940441  45.5187759 -30.4719391  -4.3549185  15.4804211  26.7030201
  -3.8060427  15.0082312  26.0001736  -3.7071283  15.3563871  27.4344692
 -13.0308628   4.9747653  27.9921150 -13.9067135   4.7446446  28.4759007
 -13.0114155   4.2345796  27.3515968  11.8380785  13.5885592 -19.8665600
  10.9629269  14.0256977 -19.7164116  12.4096069  14.3316288 -19.6922703
  42.7646103   2.7606122   2.2844667  41.9222946   2.5986788   1.8999225
  43.3845367   2.5965030   1.5416020   5.5792623  22.7338619  -0.2850320
   6.4768109  22.4306660  -0.4377111   5.7048798  23.1510391   0.6212289
 -20.8690262  55.5753021  -5.9944625 -20.2733879  55.3951530  -6.7524881
 -20.3723278  56.3775406  -5.6970057  12.6361628  26.9169083 -27.5230312
  12.2581367  27.8107033 -27.7172337  12.1078959  26.3845768 -28.1713524
  44.1752319  19.6075344 -13.8317537  45.1337280  19.4314156 -13.5819969
  43.9297104  18.6733780 -14.0468340  13.2248449   3.3672407 -11.4307556
  13.1018515   4.0882854 -10.7740145  12.8940802   2.5934291 -10.9275455
 -18.5750408  53.1763840 -19.7746811 -19.3548737  53.7950821 -19.9419289
 -18.8661938  52.7799759 -18.9020462  -9.9833660  39.1276207 -21.0613937
 -10.2660656  38.4463997 -20.4256935 -10.8193045  39.3893013 -21.4963436
  29.4536133  57.1974983  -5.8079519  30.2361012  56.7198486  -5.9382401
  29.5824013  58.0551491  -6.1263251  18.7424431  23.2104549 -29.0193882
  19.6519108  23.6037941 -29.3514500  18.6270638  22.5256462 -29.7748070
  38.6067810  51.2639351 -17.8875675  39.1945457  51.1246109 -18.6858711
  39.2264748  50.7491074 -17.2576542  21.5177174  53.0750809  31.4463615
  21.3180370  52.9178352  32.3460312  22.4588127  53.1893501  31.4554768
  28.2983837  33.9305611 -20.3269596  27.7005100  34.5982170 -19.9533272
  28.5381126  34.3775597 -21.2016830   1.2261318  -5.7611523  20.6499634
   0.9869797  -5.6288619  19.6821365   2.1831625  -5.9168577  20.5301876
  34.4066849  37.3001671  34.6721725  34.3644600  38.0341492  35.2665634
  33.5712509  36.9949532  34.4737244  22.2787819  -4.3925624 -15.2088623
  21.9500713  -4.3456683 -14.2886829  22.4778175  -5.3471489 -15.2962294
   2.8633530  57.7938957   3.5326860   2.6312909  57.8285332   2.5465202
   3.8863482  57.8031616   3.4585440  42.5391083  37.4812469  -5.3043838
  43.4517593  37.1979065  -5.5312958  42.6733208  38.3623199  -4.9758358
  25.8034019  25.1708393 -24.6181812  25.9295330  24.3785248 -25.1991444
  24.7873116  25.1769409 -24.6059780  48.5512733  -3.0429666  -6.2286544
  47.9457893  -3.4714925  -5.5384483  48.5583725  -3.7670593  -6.8574152
  -9.6899385  27.0259438   1.1922551  -9.7847347  26.2028675   0.7353624
  -8.8800144  27.3368092   0.6866383 -13.5370102  -0.8962700  -2.3895237
 -13.2938719  -1.1781905  -3.2939816 -12.6786566  -0.4822874  -2.1151600
  44.5335350  55.7323151  -8.8492994  44.7333374  56.5011406  -8.2784595
  44.0176125  55.1513519  -8.2739906  17.5185432  46.3530998 -19.7444572
  18.1296711  45.7102890 -20.1573906  16.8850918  45.5993996 -19.4127998
  36.7243004  33.3606987  19.5614986  36.8895035  32.8550415  20.3533344
  37.2247849  34.1887932  19.7486362  42.7735634  45.5019608   9.3245077
  42.6281013  46.1371918   8.6294394  43.7433357  45.3312035   9.2848244
  37.1500092  45.6674156  10.0168686  37.8508453  46.0655327   9.4593401
  36.3229256  45.8621826   9.5504847  28.8975201  32.3689384  29.4069824
  28.8734989  33.1723785  29.9981461  29.5375767  31.8273563  30.0111752
 -14.7303553   8.1235847  33.1352386 -15.1327753   7.2498136  32.9265709
 -14.7811260   8.5383615  32.2275276  53.7272835  12.3993225 -23.0480423
  53.0638123  11.7288532 -23.1991081  53.9663429  12.2251921 -22.1243210
  44.5589981   1.2816967 -15.6292524  45.1140366   1.9237078 -16.0978451
  44.7661057   0.4836024 -16.0767002  40.2044220   5.2040997  34.2319527
  39.9075623   6.1402836  34.0470734  41.1713104   5.2669082  34.1727295
  29.4133434   3.5789726   9.0260029  29.9530392   2.7540333   9.0777187
  28.5364342   3.2478657   8.9706268  51.0831108  -4.9627752 -30.1519127
  50.6672516  -4.6478047 -29.3148041  51.4677925  -4.1491394 -30.4236813
  22.1369743   6.0201635 -20.7592144  21.3204880   5.3896141 -20.8335705
  22.7944546   5.2816620 -21.0470562  34.3571167  38.9852257 -13.4251127
  35.3150597  39.0753937 -13.3501034  34.0526733  39.5234489 -12.7440357
  38.2678261  27.1895485   7.9101772  37.3591766  27.1058903   8.2493963
  38.1930008  26.7333221   7.0092125  53.8207474  45.2241402   8.9772635
  53.1492081  44.5594635   9.3392696  54.5473976  44.5611877   8.7237902
  42.2133636  15.6466599  40.1925430  42.2109947  16.5605698  40.5960007
  41.9953690  15.1522007  40.9965363  13.5921087  43.9536057 -19.7988033
  13.3379011  44.1348495 -20.7657547  13.5406446  42.9995956 -19.8971748
  43.0937157  56.1890640 -17.1938858  43.0085411  57.1914597 -17.1292171
  44.0231590  56.1655388 -16.9579620   9.1741772  11.1801653  -4.2442737
   9.6709003  10.6340685  -3.6537669   8.8711939  10.6263256  -4.9771805
  32.4990921  -7.4183755  39.9162407  32.9209633  -7.4351444  39.0617294
  33.0756149  -6.7961874  40.3986473  38.9048500  24.4726448  -8.7661362
  39.5692329  24.7508469  -8.1051102  38.0553246  24.8666363  -8.4589491
  46.5324478   1.5550656  -1.7114844  45.7329521   1.8957711  -2.1574547
  47.1113510   1.3523822  -2.4232271 -13.6010351  31.7371426 -11.0624762
 -14.1276608  32.4844704 -11.4300613 -13.1469440  32.1854095 -10.2905130
  50.7721519  -6.1692605 -26.2148991  50.3097534  -5.7431464 -25.4422874
  49.9800453  -6.4878054 -26.7061214 -13.7693825  16.7242432   2.7341938
 -14.5224886  17.1721878   3.0238237 -13.0641737  17.2489014   3.1966701
  -3.0751328  16.0776730 -13.1149521  -2.2105801  16.2570553 -12.8857861
  -3.5087957  16.8998280 -12.9603968  -7.1116290   2.9360113 -32.1611900
  -8.0194607   2.5755322 -32.1117210  -7.1066909   3.5455253 -31.4221954
   4.5363803  48.8698883  33.7133484   3.6265152  48.6074600  33.7466011
   4.7516828  49.0200844  34.6654510  18.1858006  49.8963318  33.0455704
  17.3543682  50.4385033  33.0349083  18.7942333  50.3875961  33.6426964
  17.9814777   2.5168047  39.9577179  17.5613136   1.6075492  39.8750496
  18.7499771   2.2971420  40.4949951  24.8818722  60.6318512  21.3774052
  25.2431793  60.5463562  22.2995472  24.3563595  61.5237160  21.4856453
   1.1052132  17.6219749 -27.6985893   1.2231816  17.4281464 -26.7156506
   0.3156876  17.1110268 -27.8313560 -11.0045395  22.8247623  27.8695412
 -11.5303917  22.1303062  28.2980709 -10.2013369  22.2257309  27.7054310
 -14.0003757  53.9160118  13.0577288 -14.8761377  53.9725113  12.6281195
 -14.1429729  53.0206871  13.4307985  -0.8485404  42.5779572 -27.0782833
  -1.0976611  42.7009201 -26.1415844   0.0906587  42.4348183 -27.0142307
  26.8331909   3.3977916  37.8014450  26.9968319   3.4106505  36.8504486
  26.1636677   4.1308169  37.8656845  23.5997791   5.8590722  22.6596203
  23.8249111   5.9144492  23.5753899  24.1482582   6.5908885  22.2906685
   4.3351817   2.4063346 -22.0920029   4.1441464   3.3357022 -22.3046970
   4.3592501   2.3682723 -21.1489811  26.7919483  19.7039337 -24.5924549
  25.8576546  19.9591141 -24.8211193  26.9052486  20.3042469 -23.8425484
  -7.0202131  49.6432495  -5.6651092  -6.6178408  49.8343620  -4.8146019
  -6.9184442  48.6428185  -5.7396460 -13.5184526  46.3710899  31.8771973
 -14.2312136  45.7093811  32.2006302 -13.4771214  46.9174118  32.6876335
  37.1168633  57.3490448  23.6581173  36.7238159  57.8449745  22.9424171
  36.9108658  56.4408836  23.4661770  -8.1576653  -2.6360617  41.3827782
  -7.2611179  -2.9003837  41.1796684  -8.6096134  -3.5178370  41.3341827
  -5.0474730  14.1830044  34.4935036  -4.2616525  14.7150755  34.4775352
  -4.6185989  13.3652582  34.1651306  -7.8172770   4.2484989   4.6070676
  -8.5301676   4.0728307   3.9206059  -8.3223906   3.9296925   5.3883991
   3.6535976  21.2459145  14.1292372   2.7450469  21.5483589  14.0046186
   4.0327969  21.5034199  13.2957745  40.3062553   6.6017003  -0.2627664
  41.0262184   6.1589999  -0.8298247  40.9159393   7.1675730   0.2825929
  -5.9385500   0.0114548 -22.5450592  -5.5299730  -0.5948911 -23.1827164
  -6.3585677   0.6694192 -23.1698532  48.3195190  14.1756601  32.9338112
  47.8409309  13.8329763  32.1331367  48.3018303  13.3586483  33.4664879
  16.0868664  51.9376793   4.0920792  15.8776989  51.7095528   5.0692754
  15.4350338  52.6605377   3.9343276 -17.2131844  53.9496880 -22.4247932
 -17.7404079  54.1311913 -23.1856842 -17.8359966  53.6610718 -21.7770290
  31.5752182  47.8705482  27.0939217  32.1506157  47.0646248  27.1569290
  31.0648117  47.6080093  26.3286686  45.3536072  53.9822311  20.1190014
  45.9373512  53.6247482  20.7464714  45.4731865  53.5573540  19.2732944
  -4.2922969  41.2877083  20.1350212  -4.8466525  40.5722466  20.5539703
  -4.9318819  41.6731186  19.5510712  54.9032326  28.8758583 -26.9645729
  55.4267693  28.0177326 -27.0708218  54.0140038  28.4560852 -26.9610634
  49.4761848  52.1399460  25.5009918  49.1634560  51.3842010  24.9981995
  50.0492516  51.6937485  26.2083321 -19.1730232   9.4667749  33.8539047
 -19.0930462   8.5143414  34.0665474 -18.7725506   9.8016777  34.7379646
  38.5013962  53.4744377 -12.4261885  39.0657883  52.8113289 -11.9509001
  37.6093025  53.0589142 -12.3009882  49.2141533  13.5161448  11.0519218
  48.2512894  13.4780731  10.8308887  49.4490509  12.6139641  11.2716599
   5.3705525  58.2615967   6.2377801   4.5050879  58.6228523   6.4563184
   5.3587184  58.3974838   5.2480903 -17.7606869  49.9631615 -26.3292732
 -18.5074272  50.3606148 -26.8313637 -18.0192451  50.2271423 -25.3981380
  45.9893456  -2.1830070   2.3834281  46.8595085  -1.7669680   2.1702588
  45.4757309  -1.4406946   2.0556006 -13.1903639  52.4823380  17.1254177
 -13.8199358  53.2253265  17.1933479 -13.7968998  51.7031708  17.3532619
  35.2468147  28.2045727  40.5758591  35.2615356  28.6571903  39.6914673
  35.3848686  27.2496033  40.3413162   8.3448868  34.9838715  34.7021561
   7.7406006  34.2574692  35.0370903   7.9643960  35.8059387  35.0688438
  50.2886963  38.9843559   0.5342404  50.5730400  38.4636192  -0.2281003
  50.8709869  38.6459885   1.2600372  56.0527573   8.6712303 -16.9409447
  56.2061157   9.3353605 -16.2474747  56.3172073   9.1974220 -17.7434750
  -2.0702496   7.6101422 -12.6913271  -1.7661150   7.3311081 -13.5808535
  -1.2380623   7.6130052 -12.2156334   9.8760757  -2.9739335   1.0447801
  10.4177608  -2.1547985   1.1785332  10.0232220  -3.4683716   1.8442256
  41.0464211  32.3700447  20.1265621  42.0840263  32.4201393  20.2049122
  40.9958916  32.7719383  19.2535095  -6.6292019  46.8529701  -4.8942447
  -6.9271960  46.7701073  -4.0386791  -6.9025879  46.0013504  -5.3571596
  50.1214180  -6.0339150  10.2509365  49.6601067  -6.6719780  10.7861452
  49.9239693  -5.1936154  10.6297388   4.6063638   0.3669350   0.1504208
   5.2687931  -0.1867236   0.5677235   4.7163973   1.2234912   0.6142854
 -10.1280136  29.7933254  34.9018936 -10.7839203  29.0521488  35.2147064
 -10.6609211  30.1501732  34.1771545  20.0993176  60.6155624 -23.2130833
  20.6946487  59.8996658 -23.3614235  19.7411194  60.3812714 -22.2546101
  47.1474190  30.5062504  28.7683029  46.6105843  30.1868076  28.0207024
  47.9026413  30.9520340  28.2954655   4.7528367  37.7900124 -21.4599743
   4.0966115  37.2316437 -21.9034481   4.6480241  37.5776215 -20.5402431
  42.1602135  44.5569687  -8.4885645  41.3233490  44.6781807  -7.9786878
  42.3305550  43.5868301  -8.3375435   0.9817021  20.5448246 -11.5000648
   1.0190346  21.3985806 -11.9440746   1.9584298  20.2393894 -11.4515972
  51.5646553   3.5886056 -15.5351009  51.7163124   4.4321008 -15.9731998
  52.5034752   3.3991966 -15.2979574   1.5910010  36.5855942  14.8144474
   1.7618685  36.9089775  13.8825569   2.1358314  35.7632446  14.7887487
  37.8444481  23.8637676 -22.0154514  37.4621735  23.0179577 -21.7547398
  38.7414589  23.7490788 -21.6512775  14.9473152   4.8425736 -27.2920132
  15.4319439   4.6328688 -26.4983635  14.1605644   4.2969322 -27.1683254
  12.5212936  19.7636547 -16.0394802  11.5704556  19.7035675 -15.8996248
  12.7321148  20.5678062 -15.5393190  22.5314617  44.8639107  40.7706642
  23.3395538  45.3653755  40.9413147  22.3862534  45.0809174  39.8499794
  33.5697060  -3.8085811 -10.3096743  34.3949280  -3.5396676  -9.8919334
  33.5736084  -4.7752461 -10.1903038  32.6564674  -2.0076296 -28.5337334
  32.4296074  -1.1039487 -28.8618851  31.8267174  -2.3485630 -28.2451630
  42.7309341  51.5256577  11.2920542  41.8017464  51.5319557  11.5648060
  42.8217163  50.5382118  11.1859179 -15.4528894  26.9904442  24.8485012
 -14.6629820  27.3115997  24.3979053 -15.4205027  27.4012833  25.7188625
  17.5831509  18.8931084 -25.8866405  17.6917095  18.8918381 -24.9430180
  17.1524982  18.0882092 -26.0771542  33.2672272   6.4973454  22.5973186
  33.5158463   7.1646814  23.2772331  32.8003120   7.0448666  21.9274464
  17.8049221  53.7719841  43.4895821  17.2699947  53.0867577  43.8891258
  17.2993069  54.5177765  43.7431641  -3.8295066  61.2255402   1.9712931
  -4.4736910  61.5839691   2.6171277  -4.1526685  61.6697350   1.1639675
  18.5643692  28.3885841  35.8376999  18.5683651  29.3074589  36.1599083
  18.0000458  27.9696693  36.5074043  -7.9699187  39.4613647 -22.8906631
  -7.4401584  38.6942558 -22.6196156  -8.7569027  39.4048386 -22.3375835
   0.0261995  43.2525482 -12.5869331   0.6748192  42.4593353 -12.6077414
  -0.6794311  42.8451767 -13.1012516  27.7007980  -7.5237956  24.4857254
  28.1598244  -8.2848463  24.8659382  28.3751316  -7.3245511  23.7667618
  14.6655560   5.1920161  -0.7455817  14.5011120   6.0430989  -0.3846624
  13.8196344   4.7484169  -0.6712527   5.2780199  -6.2787576 -10.3876276
   5.8667278  -7.0465727 -10.6906815   5.6591606  -5.6087914 -10.9794827
 -16.9482880  20.3499260  29.4997864 -17.4247494  20.9534473  30.0833149
 -17.6023254  20.2243137  28.7766895  49.8284225  50.6416931   4.7622232
  50.6209946  50.0941849   5.0539055  50.2540321  51.5010071   4.8780437
 -16.5575275  -3.1937332  17.9454536 -16.0039864  -3.2994828  17.1623974
 -16.2228985  -3.9447317  18.4903622  -3.1009645   5.4220157 -19.3535328
  -3.9660296   5.7667236 -19.5153103  -3.2826962   4.4791741 -19.1336765
  -3.1667607  21.0700150  15.1904831  -2.5193782  20.4546776  15.6666880
  -3.5938947  21.4053383  15.9793129 -14.0298443  24.7095909   3.8488400
 -13.8263636  24.8539810   2.9396544 -14.3215408  23.7948570   3.8726361
  29.5344105   5.3757086   2.5920866  30.1982861   6.0527411   2.2425399
  30.1774254   4.6540651   2.7823029 -14.6294632   9.8621569   1.7291962
 -15.3621292  10.0234137   2.4309521 -15.1519737   9.8259602   0.8999910
  27.3079987  14.0398779  35.3275337  26.7697926  14.6449003  35.8947411
  27.4486427  14.6116419  34.5356293  39.8908653  29.1999073 -19.0372086
  40.0851555  30.1145229 -19.1684017  40.7749329  28.8078632 -19.1518383
  13.7973013  60.4869308  38.3429718  13.8164816  60.9378433  37.4948158
  13.5251741  61.2003250  38.9559364  40.4290276  11.2779446  -4.8372369
  40.5316582  11.3771772  -3.8406217  40.7615891  12.1829996  -5.0667348
  -5.1321120  46.1673050   0.4344024  -5.3674912  45.2385979   0.3100744
  -5.2867846  46.2932243   1.4218938   9.8364277   0.1983738   4.4170289
   9.7482157  -0.7313436   4.6500611  10.4291248   0.5423877   5.0619893
  23.4375019  45.9292946  -2.7501109  23.8500481  46.5292625  -2.1290059
  24.2281380  45.4810410  -3.1316533  29.0959816  53.9148331  -0.3530513
  28.3186436  54.1739082  -0.8556395  29.2724323  53.0210876  -0.6705517
  43.3623886  36.7785339 -20.3175888  43.3157692  37.7524261 -20.4748535
  43.6512794  36.8242226 -19.4299946   9.1285753  16.8535271 -14.0855551
   8.6551600  16.4159622 -13.3056631   9.5520649  16.1262016 -14.4859819
  29.2405777  -5.2019596 -18.9098740  29.6352272  -5.7436538 -18.1587086
  29.7825089  -4.4179473 -18.7951412  33.7545280  17.4762192  31.6911392
  34.4532547  16.8683167  32.0516319  34.0111771  18.3476257  31.9525719
  38.2518768  14.4964294 -34.5905991  37.4428482  15.0349140 -34.1976662
  37.8074188  13.6441765 -34.6205139  51.8295708   1.3415967  36.0347366
  51.5393219   1.6970270  36.9423332  50.8522644   1.2832375  35.6992226
  57.3542519  -1.5565647  21.5226402  58.2806931  -1.3280398  21.3466816
  57.3556137  -2.4772079  21.1093483  28.0478649  22.4451714 -13.4876156
  27.6924534  23.1632023 -12.9694061  28.9796772  22.4569187 -13.3749151
  27.7862129  52.2846107 -23.8651695  28.1804066  51.9757690 -23.0353966
  28.5833187  52.2829895 -24.4557037  -5.3608475  51.2349396  -7.2024980
  -4.8522100  50.6117554  -7.8035874  -5.8351521  50.5221024  -6.6863594
  15.0201492  48.4076309  -2.1162870  14.7406664  48.7182121  -3.0165415
  14.6838417  49.1182861  -1.5950220  -4.0656281  28.5058460  -2.5810254
  -4.0181751  29.4364052  -2.3312471  -4.6590929  28.4204350  -3.3404663
  50.9094086  38.3146515   4.9011326  50.7008705  38.1289635   3.9634497
  50.3367462  39.1328964   5.0011191  15.8305721  23.3193092 -19.4927959
  16.7624912  23.3461056 -19.8352375  15.2950249  23.8281460 -20.0823402
  15.8604231  49.2345886  29.5910664  15.7499657  49.5013809  30.5017605
  15.0190735  49.0008011  29.3252640  -6.6973915  31.7904720  26.1672573
  -6.3013129  30.8870735  26.0686588  -6.1188664  32.2359695  26.7868118
  38.3637238  19.8766727  25.0367527  37.7734871  19.6404896  25.7667217
  39.1566925  20.2558289  25.5495663  33.4319496  57.2371941  26.1624165
  33.7823029  56.4377785  25.7343426  34.1516724  57.4755783  26.8172321
  39.0956230   4.6129861   9.9370518  39.2857361   5.4714284   9.4760008
  40.0002060   4.3574386  10.1537304  49.9917564  33.3598518  20.7049179
  49.2948608  33.5161133  20.0707607  50.8355789  33.3135643  20.2344341
  -7.7013793  30.6667442  -0.3368268  -6.9648666  31.2996292  -0.5491035
  -8.4155140  31.3290348  -0.5163376  48.8980751  17.9986382  -8.6674395
  48.9398346  18.1862144  -9.6505051  49.8466759  17.8598976  -8.4781513
  54.0585060  41.6686096   1.0921900  53.3777466  42.1932907   1.6214926
  54.0496979  42.2600250   0.3156414  40.5708771  35.0190773   2.1985021
  40.8919487  35.4651031   1.4297184  40.9294662  34.1084824   2.0114887
   0.9033462  22.6195107  33.2296944   1.5180920  23.3060856  32.9607124
   1.4364908  21.9441967  33.6356735  12.6221056  10.0782976  -9.3244705
  13.4504576   9.5803642  -9.4949112  12.9211073  10.8302116  -8.8493290
  14.7789211  16.1002808  36.9895668  15.3984270  16.8549347  37.0320129
  14.1628466  16.2733459  37.6397285  44.1392326  10.2843990  39.5671844
  43.5208549  10.7018003  40.1443291  44.4289093   9.5293484  40.1134377
  38.1421928  53.8561058  10.1607285  38.4479752  54.1470947  11.0166578
  39.0002327  53.5803986   9.7432909   1.6774721  19.8258801 -21.9157391
   2.2950675  20.4733124 -22.3758430   1.5754534  20.2399025 -21.0450745
  -0.0150603  -1.3588067  36.6763077  -0.0073624  -0.7236563  37.4145851
   0.8950289  -1.2097396  36.3324738  44.4510994  56.2621155 -23.4960823
  43.8557320  56.1910515 -22.7267551  44.1721611  55.5740662 -24.0504074
  -6.3246479  25.8840904 -15.8108368  -5.8933501  26.3056755 -14.9922304
  -7.2085915  26.0838928 -15.4848747  32.8725281  33.7033272  12.7850418
  32.2443390  33.0091019  12.4171877  33.3957481  33.1595840  13.4156532
  42.2861519  -0.6081549  23.7595921  41.9186821  -0.3693258  24.6683140
  41.6710320  -1.3784556  23.6272411  15.8413849  43.4683304  38.7647324
  16.7087803  43.7650299  38.4446754  16.1118469  43.0315247  39.6218071
  29.4226437  43.2020416 -29.4164619  29.9514866  43.8629913 -28.9280415
  29.9319038  43.2391853 -30.3187695 -10.9262524  47.9551430  16.0419121
 -10.8717527  48.9029083  15.7320147 -11.4215221  48.0740662  16.8753986
  44.1837730  10.7738409 -28.2076321  43.8283615   9.8402271 -28.2959976
  43.7262383  11.2010670 -28.9607296  24.7654114  56.3227959  12.4125299
  24.2368393  56.3834038  11.5430698  25.5120926  55.8368149  12.0654497
  23.6266022  -1.0698718  10.7497854  22.9511452  -1.3089669  11.4244785
  23.1468639  -0.8203917   9.9944496 -13.8199453  50.7746811  13.7480373
 -13.9723530  50.6747208  12.8012733 -14.4839945  50.2796326  14.1481256
  36.5650139  55.4769897   8.6509085  36.9758797  54.7539902   9.2457533
  37.3832092  56.0500755   8.5460739  53.8708687  36.9530525  32.8978043
  54.7743492  36.4373817  32.9006271  53.6864166  36.8271751  33.8521080
  50.1920547  58.0996437  15.2961969  51.1035728  58.4178352  15.3890171
  50.1204071  57.3736496  15.9213142 -13.7360210  35.2197495 -26.9169445
 -13.3567457  35.7060394 -27.6549091 -14.7045298  35.4042473 -26.9930534
 -15.6534529  26.4533463  -6.8427849 -14.8969402  27.1264458  -6.7085180
 -15.0963802  25.7512131  -7.2939510  49.6551704   2.7222714  30.9830074
  49.9534531   1.7819990  30.9152203  49.0350800   2.6404471  31.7659912
  41.4943695  39.3531609   4.5272055  41.7310371  39.9232903   3.7761102
  41.9892349  38.5650024   4.1579862  -6.4811077  13.1820755  -4.3301473
  -6.7691250  12.2476692  -4.4434471  -5.6697793  13.0046139  -3.7549367
  50.6936150   0.8306120  10.2414665  51.4582100   1.1977321   9.8833714
  50.9329529  -0.1363859  10.3723526   0.9243292  -2.5880308   5.7881494
   1.7769060  -2.9149880   6.3170662   1.0969219  -3.1187749   4.9515800
   8.6799650  41.8513107 -20.6808128   9.3751478  41.4267311 -20.1251564
   8.6145926  42.6773148 -20.1933784   6.3812313  37.8261528 -11.9289207
   5.6513176  37.2586021 -12.2326202   6.0870175  37.9559898 -10.9805031
  38.7150192  23.4408207  -5.2061439  39.1213379  22.9941292  -6.0058498
  38.6706200  22.6538334  -4.6388078  57.6288986  32.8083191  32.5798531
  57.6364212  32.5314178  31.6426125  56.6963425  32.9444656  32.7328453
   6.9071202  52.4535789 -15.0738020   7.6940126  52.0333061 -15.4585218
   6.2249622  51.7775879 -15.4137011  26.9895306  58.0903587  -0.1669514
  26.8509808  58.9431763  -0.5749139  27.9188824  58.1507835   0.0865723
  41.9965668   5.8616681   6.6057572  42.1088409   6.1681900   5.6438379
  42.8531494   6.2819395   6.9499798  43.4282074   8.0677214 -20.1185989
  43.3409271   8.8401384 -19.4889851  42.4173660   7.8721867 -20.2249126
 -15.2051506   6.7329593  19.3526859 -14.2808580   6.8454070  19.5177555
 -15.3475380   7.0953350  18.5117760 -12.3908119  19.4795265  39.1000710
 -12.7053032  18.5635796  38.8806267 -13.3062706  19.8577461  39.1463127
 -18.2936611   7.9080763  43.4020309 -19.1905766   7.7718081  43.8338776
 -18.3577824   8.8439474  43.1547661  -7.8155651  51.9348068  -3.2052758
  -7.4320555  51.0467911  -3.4391665  -7.5307441  51.9316216  -2.2721059
  -4.7621837  -3.7079139  -0.1432090  -5.7013144  -3.5477343  -0.1945110
  -4.4083338  -2.9844627  -0.6781031 -10.7919559   2.9708347 -17.5165234
 -10.7027016   2.0236130 -17.2459564  -9.9448023   3.1558800 -17.8273468
  51.5482254  18.4152756   5.8911300  51.7541237  18.3330841   6.8704205
  52.4319763  18.3272858   5.4846010  12.8824720  52.1630020  27.5926838
  12.3721485  51.7882271  26.8677521  12.4749784  51.8290329  28.3380337
   3.3954382   6.1544533   9.3411903   2.9068856   6.5330586  10.1131248
   3.2921917   6.8604679   8.7514219  45.0190849  52.4034119  17.6308079
  44.8521347  51.4271812  17.6356030  44.1348152  52.7366943  17.3101406
  18.8640423  41.0048943 -25.1744728  18.5066414  41.7214241 -25.7218857
  18.7638397  40.2703209 -25.7733059   8.3030319   0.3070608  -7.5449729
   7.7873592   0.0801094  -6.8024397   9.1235523   0.6451617  -7.0641513
  14.4135799  63.0855827  11.8968363  14.6357527  63.2218323  12.8299208
  13.4453344  63.0787888  11.9860754  42.4661560   2.3596296  22.7783813
  42.9720802   2.4175577  21.9206810  42.5139160   1.3188164  22.8344994
  21.4502888  42.4733658 -17.2192402  21.0305462  42.4693565 -16.3683720
  21.4076500  43.4124985 -17.4464569  23.4543438   4.4802375  -4.4280577
  22.9975586   5.3721209  -4.2360716  23.0521908   4.0452332  -3.6381836
   8.7857342  61.0829430 -18.0944252   8.3199759  60.3580589 -17.6712360
   8.9912930  61.6790237 -17.3931675 -15.2498264   1.1844991  -2.3333204
 -14.7051878   0.4366757  -2.7557409 -16.1371746   0.8299306  -2.7233424
 -14.9607983  12.5993528  34.7178421 -15.1547546  11.6375837  34.8003922
 -14.1238155  12.5960951  34.2894211  30.2588444  10.9991035 -27.1302223
  30.4274139  10.0507412 -27.3053970  30.6785049  11.4947815 -27.8336430
 -12.8415527   9.5442448  41.7858238 -12.2793989   9.4821520  41.0043678
 -12.1260090   9.5956030  42.4797592  29.2989311  41.2085915  36.3433075
  29.9319630  41.5868950  36.9310570  28.6709690  40.7941513  36.9849701
 -12.1125431  39.9197922  37.1882858 -11.6294117  40.6528893  37.6439095
 -12.9310093  39.8629913  37.6828270  -9.3378067  23.4056587 -12.9648333
  -9.4924288  24.3349457 -12.9051065  -8.4057655  23.3090458 -12.7109632
   1.4890714  41.2539024  32.8098640   0.7905374  40.6984978  33.1824341
   1.2510554  41.2405968  31.8362007  18.8917828  27.2118359 -25.8786697
  18.1145973  26.7660007 -26.2435303  18.7828503  28.0609474 -26.3451214
  -2.6666825  -3.4954629  19.9060802  -3.5075045  -3.2079694  19.5453339
  -2.0851848  -3.7047026  19.1709766 -15.9111252  15.0999889 -23.0419559
 -16.5649471  14.4800253 -22.7471085 -16.5427170  15.6590710 -23.5933304
  19.8006725  20.8932991  39.0944290  19.4817448  21.4051876  39.8604240
  20.4526291  21.4969807  38.6921997  53.7705879  26.7042542 -31.9495850
  53.8636932  25.7468758 -32.0081635  53.1297379  26.7654819 -31.2675190
  45.3933105  55.6907425  23.4017849  44.7986183  55.0407524  23.7831993
  45.1531982  56.5393219  23.8897667  -7.2527380  31.1585484  15.7516785
  -8.0480804  31.7140961  15.8166304  -6.5530319  31.8077469  15.8053408
  17.2555656  24.7207584  33.7475090  18.1223736  24.2840614  33.6538849
  16.6724968  23.9731236  33.6310043   6.4301934  25.4325581 -23.2852917
   5.9916444  26.2422848 -23.6354942   7.3285246  25.6516609 -23.3578529
  29.2930088   9.4672823  -5.8888097  28.9459381   9.7557631  -4.9924874
  30.2122688   9.5659790  -5.7690406  -5.1797848  49.8369370  37.9108925
  -5.9346628  49.9357758  38.5550613  -5.5145340  50.4987946  37.2157059
   6.1669283  23.0316200 -13.1900444   6.6018448  23.4819546 -13.9457045
   5.4490685  22.5656376 -13.5545406  -7.7835598  12.1546478 -19.6131916
  -7.3579402  12.1751690 -18.7441769  -8.2812614  13.0029402 -19.5485630
  12.3623848  15.9085627  38.8418770  12.4669514  16.8620644  39.0912895
  11.8935585  15.5561781  39.6087914  -8.6587973  -3.1402986  -4.0504270
  -8.3858728  -4.0260987  -4.4292893  -7.7866545  -2.9130859  -3.5313363
   6.0196929  32.7035561 -11.2167225   6.4928832  31.8436279 -11.3387098
   6.0785489  32.8124390 -10.3160000  -1.9389371  -2.7443659 -33.8193054
  -1.0119431  -2.9152553 -33.5285454  -1.7511762  -2.4616802 -34.7664185
 -11.5296841  33.8339462  34.6705017 -12.1790400  34.0870781  33.9779854
 -11.6491795  32.8849792  34.6785164  23.1908398  -0.7241862   4.0139079
  22.7402306   0.0397391   4.4254522  23.0844460  -0.5331282   3.0868468
   1.3209727  31.2238426  30.3978653   2.2576337  31.0923519  30.1399517
   1.2390920  30.5105591  31.0850716  -5.8554554  39.3376503  21.2372856
  -6.1254430  38.7344322  20.5370026  -5.8970389  38.7985802  22.0555229
  15.5646563  38.8877945 -20.7393875  15.0404482  38.4038925 -20.0894012
  16.4685936  38.6979446 -20.4224987   6.8836379  50.0785828  36.4702415
   5.8802433  49.9191437  36.3372116   7.1098104  49.1211205  36.6018219
   2.3420234  42.7802315   4.2018585   3.2550142  42.6572227   4.5233660
   1.8116870  42.3995323   4.8918610   5.5404525  10.3311119 -14.1860924
   6.4044275  10.0808487 -14.6107655   4.9823627   9.5949383 -14.4489641
  14.7115412  12.3133659 -10.8877878  15.0192919  11.9165134 -11.7337894
  13.7375679  12.2908144 -11.0075779  49.4615593  40.7519493   5.0250010
  49.8395920  41.3329659   5.6600561  48.7542419  40.2817078   5.5655112
 -18.0663052   4.4193802 -13.9325895 -17.1106548   4.4946527 -14.0853739
 -18.2928333   5.2226157 -13.4007006  21.4068623  17.9612637  30.2805767
  20.5114346  17.5431786  30.5598068  21.5791950  17.4202805  29.4807320
  14.6978693  49.8863182 -19.8603630  13.6973152  49.9445877 -19.9421444
  14.7706022  48.9886360 -20.3183174  49.9369278  43.2127914 -10.5365295
  50.5451088  43.2871971 -11.3016348  49.6372566  44.1669655 -10.4773407
  33.2555122 -10.5187550 -33.1914940  32.8894424 -11.2983561 -33.6620216
  32.5297775 -10.3051815 -32.5792999  19.7544765  41.5583115  44.4510422
  20.6428852  41.8845177  44.1119118  19.7166615  40.7020149  44.0309181
  49.3273964  40.7052345 -30.0530434  49.2086105  40.5935860 -29.0800304
  48.3256340  40.6461143 -30.2763958  47.8699570  58.8341942  11.7405434
  47.6344452  59.1691589  10.8445187  47.8168335  59.6720505  12.2514801
   0.5063919  25.8916931  25.4443054   1.4814178  26.2061462  25.3896370
   0.4330843  25.4846420  24.5747166  33.2386055  20.4684467  -0.7053369
  32.4503746  20.9743900  -0.5657253  33.9229355  21.1046867  -0.9784389
  54.5513268   9.1625376  24.5945683  54.6047554   9.8467207  25.2976723
  54.1208267   9.6743450  23.8840847  23.5805130  28.6132526  39.7220802
  23.1089897  28.1976681  38.9944115  23.6261044  27.9369926  40.4409218
  38.2383499  15.3083925  38.4068642  38.1712990  16.1157894  37.8975067
  38.7513504  15.6537828  39.2109642 -11.1790323  28.0943012  38.5706139
 -10.7897301  28.0517445  37.6964493 -12.1190262  27.9158974  38.3803329
 -18.1017017  30.5628109  15.5157299 -17.4159565  30.1262760  15.0324392
 -17.8158569  31.5155296  15.5888147  -2.0272136  41.2714653   7.9830475
  -1.6149777  42.0805473   8.3138351  -1.5267825  40.6027107   8.5270786
  24.7468033  22.4806786 -16.7589054  24.3536263  22.5945396 -17.6285057
  23.9549713  22.3121929 -16.2177372   7.5268893   1.9312792   9.5572824
   8.1421471   1.2377692   9.1396027   6.9719520   2.0663900   8.7365313
  31.2672424  49.3059921  33.3376694  31.7427063  50.1397438  33.3553467
  30.5891857  49.4589806  32.6259232  21.3514843  34.6341133  47.3519096
  21.0395718  33.7906876  46.8942833  22.2115955  34.7012138  46.8539658
  29.5813427  57.4578018  13.4336958  29.7814121  57.9349213  12.6160803
  30.2114925  57.8351479  14.0791178 -14.8181992   4.2673292 -13.7786369
 -14.1508331   4.3157797 -13.0187769 -14.4099922   3.4429376 -14.1782131
   3.3452559  34.2021828  14.1256905   3.2094619  33.2160645  14.0774431
   3.3487453  34.3525276  15.1265602 -19.1827087  24.1217690 -32.4656105
 -19.5775146  23.6786366 -31.6551533 -18.2501583  23.8471622 -32.3283920
  46.9391899  14.1973362   6.4066944  46.3633118  13.4346876   6.1396947
  47.3522034  14.3326797   5.5127530 -13.0390711   5.3360262   6.6859059
 -12.6312304   5.5636272   7.5788131 -13.6903143   6.0179133   6.5421066
  41.6366997  48.1737328   8.3269377  41.0876923  47.9910431   9.1472855
  42.1583443  48.9624405   8.5728636  29.7261162  50.5445595  35.3392105
  29.5926914  49.7988510  34.7650948  30.5318489  50.9615479  34.9616394
 -16.3087444  18.7471638 -24.8257828 -16.9975071  19.2364044 -24.3188477
 -16.8503342  18.4263477 -25.5577850  -3.2997863  50.8549652  -0.8078056
  -2.7707801  50.4233932  -1.5236568  -2.9264097  51.7395287  -0.7373573
   5.2431693   6.3958650 -23.8740997   4.5588746   5.7120433 -23.8768559
   4.6924849   7.1507082 -23.5402374  15.9513636  11.9971962  22.8736248
  15.9354887  12.2059431  23.8361988  15.7199068  11.0351238  22.8358440
 -13.9425917  53.7036438  20.6583538 -14.6182375  53.1936913  21.1344414
 -13.1915073  53.1217766  20.6572838  -3.9782844  24.4941540  -8.7185383
  -3.9899063  24.4876537  -7.7767301  -4.4052687  23.7297268  -9.0194979
   0.4550461  48.7896538  24.2240791   0.1410193  49.6603317  24.0412350
  -0.4081235  48.2806282  24.1676159  25.2714138  16.2732143 -34.9948311
  24.5228004  15.9259243 -35.5316811  25.5268364  17.0162716 -35.6313896
 -17.6836109  23.6969337   8.1845112 -17.6615696  22.8584747   8.7205334
 -18.6332073  23.8585148   8.0034819  24.6234493  39.5843353  31.6642418
  23.7626743  39.7027206  31.1104088  24.1605530  39.7963829  32.5271988
   5.5978112  38.9008522  -6.5191474   5.4207630  38.1131439  -5.9993219
   6.3136034  39.2727661  -6.0272512  53.7793503  50.8765831  29.4528332
  54.5147057  50.4286995  29.0510006  53.1151962  50.1755295  29.4886761
   8.3983040  26.1440926 -13.2564802   7.8170400  26.8180561 -12.9160700
   8.6245975  25.6527481 -12.4712954  44.3797874  12.7244501 -11.8452454
  43.6766624  12.5483780 -12.4735298  43.9128723  12.8205795 -10.9988661
  21.8790741  -5.1582861 -27.6014099  22.3999310  -5.7231727 -26.9911213
  21.1083565  -5.7171469 -27.7208233   1.8660574  -1.7475719 -17.3181992
   2.8297572  -1.9741379 -17.5343781   1.5781537  -2.6285894 -17.1278248
  47.5747414  30.1908188   4.6992664  48.2969666  30.8476524   4.7765260
  46.8507919  30.6475086   5.1117167  -7.1310363  35.0542107  15.0511808
  -7.2519832  34.9513206  14.0832739  -6.3423610  34.4689980  15.2079897
  -1.0380074  54.7711792  31.1142044  -1.0734569  54.8693123  32.0676041
  -1.3837799  55.5606384  30.7355843   8.9121256  41.0253563  24.6736374
   8.6336174  41.9117203  24.2743816   9.8643599  41.1678772  24.5883904
 -16.1949768  -1.4424535  38.5738029 -16.1114616  -0.4946128  38.9551582
 -15.3931351  -1.4350488  38.0362129  37.8971939  18.7355099  34.0404396
  36.9657440  18.4433727  34.2100182  38.3543739  17.9662170  34.5364113
  54.9554138   5.9126544  33.5089989  54.9174767   5.8156719  32.5486031
  54.9658356   5.0118947  33.8503227  -2.6570120   9.3567972   4.0285306
  -3.5675640   9.4007397   4.3207693  -2.5074172  10.2433529   3.6071718
 -12.2514334  12.1263018  23.6923485 -12.2838345  12.5770416  24.5350742
 -13.0096798  12.4875069  23.2249184 -12.6509066  49.7248993  -2.9967463
 -11.9964666  49.2414398  -2.4990165 -12.5404711  49.3828773  -3.8976455
  35.0388527  47.3269234   1.1109680  34.5155144  48.1686668   1.0602897
  34.7916832  46.8843307   0.2955407  52.0522423  30.2024097   5.0962505
  53.0144234  30.2098389   5.4324288  52.1651306  29.7119942   4.2765346
  51.5863876  -5.6310883  24.5790195  50.6984940  -6.0796199  24.6131268
  52.1599197  -6.4341059  24.7508850 -12.4713182  49.0857430 -12.7304125
 -11.8322058  48.4864883 -12.3572845 -12.0407572  49.4904976 -13.4687166
  33.5827332  12.4853582  18.7123775  32.8878479  12.7251720  19.3320312
  33.0717812  12.0298471  18.0201263  45.2165871  60.2305984 -30.6079712
  45.8740807  60.9451447 -30.4006882  45.1061554  59.7222328 -29.8352089
   3.7098362   8.1953182  -2.5676343   3.7533364   7.4912395  -1.8813853
   2.7736664   8.4096346  -2.5286131  -8.0441103  19.4745007  38.8994102
  -7.3124394  20.0537586  39.0743103  -8.7699213  20.1457615  38.8259811
  37.4192200  54.1279945  37.7043266  37.2956696  54.2038231  38.6743088
  36.9901123  53.2625847  37.5916824  25.0236683  39.9518127  24.5058250
  25.8445683  40.1234245  23.9594994  24.3950443  40.2667923  23.8601723
  16.0963535  56.1274452  11.6587267  15.5337896  56.4660530  10.8924885
  15.6333694  55.3202248  11.9296179  20.2949047  40.4987907 -21.0825500
  20.8566265  40.0929642 -20.4482822  20.3428574  41.4253044 -20.7428360
  -7.7268114   7.1123590 -19.1854992  -8.4810839   7.1026177 -19.8258457
  -7.8828640   7.9074326 -18.6903267 -21.0268421  37.3474464 -32.6476135
 -20.6995583  37.3410301 -31.7329826 -21.7331429  36.6552467 -32.5516472
  50.4534721  23.2959156  24.3834457  50.8013535  22.4050369  24.2599564
  51.1597824  23.7256508  24.8672237  28.0071869  29.3895741  38.7515945
  27.2739658  29.8798218  38.3477478  27.7211475  28.4609470  38.4761314
 -11.5856390  37.0056801 -31.9914112 -11.5987654  37.8027153 -32.5311813
 -12.1166229  37.2110329 -31.2431564  25.5927258  14.6558199  23.2412663
  24.9773369  15.0488482  23.9079247  24.8772392  14.2695599  22.6540051
  28.5385380   2.6087470  31.8840961  28.1054440   1.7609175  32.0181732
  29.1321259   2.3321795  31.0970020  46.6400185  26.7018147  18.3095589
  45.7061653  26.6877213  18.5871143  47.1165428  26.4089642  19.1151371
  51.1400490  36.1958618   7.0148597  51.6877518  36.9495125   7.3740878
  51.0232773  36.5032539   6.0697684  -3.2578473  18.4084835 -24.7637711
  -4.1831336  18.1886044 -24.7132244  -3.1682987  19.1098671 -25.4262123
  29.9457016   7.3669705 -24.6443996  30.0732422   8.2917967 -24.3954868
  30.7406788   6.9590158 -24.2614708  -8.1740074   1.4516987  24.2165184
  -7.8781214   1.5377542  23.2927856  -8.9760370   1.9863228  24.2024479
  18.4167767  34.5245743  34.2136269  17.5346127  34.7933731  34.4104424
  18.9305573  35.2809906  34.1057663  48.5439682  33.5175514  14.9153309
  48.0923347  33.3049202  14.0533695  49.4646988  33.1161461  14.7721491
  31.5216694  14.5704279  24.8875046  31.5288696  15.4462128  25.2361355
  32.4039612  14.4547367  24.4975662  31.0197964  47.3103065 -13.3301516
  31.1811028  47.7429733 -14.2835398  30.1092529  46.9382248 -13.5942335
 -12.4738636  38.4375153  -0.9321664 -12.1374960  39.3641624  -1.1819476
 -12.6806087  38.5874710   0.0067825 -13.9790049  15.2783728 -12.4474812
 -14.5995131  16.0338821 -12.3088169 -13.9754143  15.1664076 -13.4310446
  54.4371758  54.6792984 -12.2438660  54.1461411  54.0236740 -12.8618765
  55.1426468  55.1094780 -12.7358952  33.6967773  -1.0931922  17.4653244
  34.0476151  -0.8067279  16.6428432  33.2754784  -1.9129944  17.2425251
  14.4979763  37.1562843 -18.4285336  15.3562107  36.6130409 -18.2937832
  13.9703789  36.3912010 -18.7918205  47.3771095  41.8367043  13.3111496
  46.4029045  41.6329460  13.1857357  47.7031555  41.5862579  12.4642706
  23.0920067  44.9496689 -31.3413239  23.0274754  44.9469261 -32.2830086
  23.1832790  45.9263458 -31.1338501  41.9944839   7.4439092 -10.6764355
  42.7535706   7.6417747 -11.2128448  41.5386848   8.3409081 -10.6431513
 -10.6315022   8.9527168  24.3551960 -11.5435152   8.6785755  24.0490017
 -10.1676826   8.3460674  23.7337513  48.4564514  57.0335808  25.3637180
  48.2675476  56.5300026  24.5667763  47.9352684  56.6673126  26.0340080
 -12.2890396  37.2174683 -12.9441776 -13.2458019  37.2464027 -13.1850719
 -12.4282112  36.8856964 -12.0226269  49.6575851  52.9654694 -25.6662216
  50.5596275  52.8913612 -25.2801170  49.1171875  52.6009979 -24.8770084
  21.1515961  -4.5123100   7.1341553  21.4375610  -4.1897802   6.3153486
  20.3034554  -4.9326901   6.9906330  31.0521851  -0.0780236 -25.4596634
  30.3089218  -0.7147437 -25.3240986  31.7712555  -0.7268854 -25.0972939
 -15.2903070  49.2454414  29.1512032 -15.6135378  48.6114616  28.5200310
 -15.7720451  50.0711861  28.8841801 -10.0027647  44.3292770  26.7361965
  -9.8474188  44.9179459  27.5687542  -9.0565920  44.3994980  26.4183102
   9.9916601  22.9687843 -15.4078789   9.6443233  23.8298073 -15.0469351
   9.4321957  22.4012299 -14.8662386  27.5145149  18.4210186 -29.1365433
  27.4556541  18.0082664 -28.2545013  26.7015324  18.9093513 -29.1217403
  44.6820755  -3.1251311  43.5665855  44.5214386  -3.4849463  42.6503410
  45.6175156  -3.3943985  43.6676903  37.6568756  17.1864891 -28.5934124
  36.7526207  16.9020195 -28.9167042  38.1219711  17.1382484 -29.4975719
  21.2082500  50.6307030 -17.0698128  20.3804131  50.1350212 -16.9934082
  21.8563061  50.0108566 -16.6775398  -1.7342824  30.0184116  20.6121311
  -1.1093203  29.3565807  20.4402580  -1.5183334  30.1706944  21.5681133
  49.4386749  46.3314400  13.4161339  49.1622925  45.6848717  14.1124086
  49.2825813  47.1927032  13.8415785   1.5056283   2.8999772 -26.1754379
   1.9953434   3.6034324 -26.6412468   2.2575543   2.4723897 -25.7422390
  38.9793549  31.2414322  16.0573807  39.4544907  31.3351574  15.2079105
  39.3615799  30.4228630  16.4256191 -11.2045898  18.5544872  17.5078011
 -11.5507050  19.1255150  18.1152630 -10.6000576  19.0505962  16.9224529
  -5.5305119  56.4530640   4.8580241  -5.7612929  56.5057487   5.8061328
  -6.0336289  55.6149063   4.6195540   7.5028591  24.9166737  40.4442749
   6.9786425  25.1899471  39.6712151   8.2160158  24.4337578  39.9289131
  -1.1533620  25.4932117  27.5971317  -0.7521266  26.3757095  27.5019474
  -0.8662161  25.1375828  26.7474575  13.0744810  -5.1123781 -28.8170242
  13.8263645  -5.2080159 -29.3993874  12.9980068  -4.1479864 -28.7058392
  48.7149315  18.5307426 -22.9989510  48.5326767  17.6162701 -22.6855297
  48.2292404  19.0685749 -22.3230419  44.2747116   3.3046405   4.6185718
  43.5599747   3.5718017   5.2369103  43.7301140   3.3197370   3.7556114
  18.7658482  -0.6136336   0.7507985  18.0358353  -0.7737524   1.3813552
  18.7137070  -1.4564462   0.2562424  26.1415443  55.8726273 -20.2467098
  25.7102013  56.2744064 -21.0611515  25.5205765  56.2446823 -19.5465832
   9.3569145  12.2763405 -21.3950539  10.2368002  11.8635111 -21.2576046
   8.7987442  11.7191639 -20.8520966 -15.6902046  50.3218422   6.3748398
 -14.9661036  50.1628838   5.6720185 -15.6857662  51.2630424   6.4951086
   6.1366997  22.8171425  31.2565174   6.8711467  23.0729294  30.6969337
   5.3845477  23.1557064  30.7673798  23.4094925  50.3851967 -32.3920975
  23.2070751  50.8058357 -31.5066490  24.0063877  49.6813431 -32.0209618
 -16.7674484   9.9234257   3.5307899 -16.6854706   9.1876907   4.1048527
 -16.5514011  10.6444750   4.1987562 -17.7486591  -8.1520538   7.1582823
 -18.5557384  -7.7400899   6.8549137 -17.2257118  -8.1418915   6.3205810
  -6.8361182  54.6522980  21.1414604  -7.7918601  54.6241722  20.8486633
  -6.7642503  54.0698700  21.8564854  36.2807503  41.2672958  21.8868637
  35.4407959  41.5331841  22.3500786  36.7467575  42.1438484  21.9651871
  11.6216631   7.9943371  39.5680313  11.8367033   7.0633020  39.7191238
  12.2570791   8.1308899  38.8511162  26.5921345  58.4858131 -24.0621986
  27.3687000  58.1054306 -23.6839123  26.1052246  57.6584511 -24.2659397
   6.2198215  45.2157898  14.4303570   6.3289361  45.6930389  13.5823927
   5.6629491  45.9264450  14.9022522   9.7288399  58.5677071  25.1792564
   8.8892326  58.6044388  24.6636333   9.4005346  58.2292747  26.0224552
  -1.2753220  58.0204849 -25.3888779  -1.4761187  57.6393967 -26.3017197
  -1.8007755  57.3823357 -24.8570690 -15.8891563  42.8800087 -18.4887657
 -16.4596176  42.1989021 -18.8722210 -16.0543022  43.6210632 -19.1384678
   4.0365334  -2.8823009 -23.8041840   3.8158872  -2.6800873 -24.7205677
   4.4573236  -1.9891467 -23.5882893  51.3206825   6.4309530  13.5919704
  51.1470375   6.6977196  12.6707458  51.5906677   5.5157080  13.5107269
 -10.7236586  28.7819672 -21.7730885 -10.9600115  27.9208870 -21.4238396
 -11.3343372  29.3629360 -21.3138504  16.7904053  -1.2654185 -19.4322472
  17.2682285  -0.6912476 -20.0892429  16.1114998  -0.6432071 -19.1134300
  36.8575439  46.8433533 -19.8029957  37.0768814  46.9174423 -20.7686672
  36.9910889  47.7023888 -19.5074234  54.5011177  -2.9655726 -26.0073624
  54.0271225  -3.7325776 -26.4628315  53.6430779  -2.5822663 -25.6773777
   2.4761403   7.6641726 -26.8929176   2.3130469   7.3308873 -25.9955139
   3.1823480   8.3486710 -26.6796722  33.0643692  39.8579216 -18.1475697
  33.0438385  40.8227234 -17.9939804  32.5571632  39.5212173 -17.4325714
  28.2933559  -4.5721788   0.1445194  27.7162743  -4.7310972  -0.6228237
  29.1543789  -4.8922048  -0.2114647 -10.1614914  60.3859520  -4.5757823
  -9.6368723  60.9732018  -5.1771212  -9.4716434  60.1692696  -3.9142742
  14.1622171  41.4295387 -28.9660606  14.9585466  41.9894753 -29.0231113
  14.4628487  40.5149117 -29.2320347  15.5856409  -0.6838465  -8.3531580
  15.8199396   0.1492642  -8.8221865  16.5091190  -1.0616901  -8.2559175
  41.8764267  29.4802418  16.6577320  42.6480293  29.0415993  16.2933655
  41.2149391  28.8161297  16.4729748  11.5403566  35.3798218  31.5270443
  10.6874533  35.0522003  31.8917332  11.4552822  35.0824699  30.6165962
   2.8485203  59.3616028   5.8282900   2.7954171  58.7086143   5.1028204
   1.8471241  59.3124619   6.0974889  28.0807705  18.2739525  42.9094009
  28.2757721  19.1486816  42.5789490  27.8056107  18.4544334  43.8048592
 -16.1969624  -3.6943588  11.4763088 -16.2347717  -3.4746578  10.4910011
 -15.3515444  -4.1643791  11.5336065   3.7873549  55.2651329  30.1982956
   3.7350984  55.8829460  30.9843903   3.7895489  54.4207802  30.7053852
  -0.8673869  24.3716431   9.4834681  -1.5339401  24.9741020   9.7858257
  -0.9551939  23.5838280   9.9080276   8.3347025  34.2852745 -21.7477989
   9.2762594  34.5495567 -21.9618969   7.9069080  34.3930397 -22.6455135
  38.1254158  15.0405884   5.8145771  37.2593689  14.6669273   5.9958925
  37.9841347  16.0039425   5.8504949 -15.8516388   1.2346910   3.4459229
 -16.5216770   1.0728186   2.7636466 -15.3925781   0.4074148   3.3967428
  -2.5523951  37.9456863 -28.0318203  -3.3011191  38.4039841 -27.5928555
  -2.1267116  38.7668266 -28.4681396  -5.3567576  -3.9832382 -16.8162861
  -5.4952097  -3.3885400 -16.0279064  -5.3222361  -3.2975001 -17.5324612
  41.7183342  54.7208633   9.5785275  41.8670235  55.4781837   8.9723253
  41.2123680  55.0695229  10.3064737  50.3761024  20.5396042   4.5897870
  50.7068367  19.7455502   5.0272694  50.3689613  20.2618008   3.6756744
  52.7994385  11.7377739  12.2169771  53.1545219  11.3442640  13.0166340
  52.8794365  12.6364574  12.2907467  40.0526810  -7.3265676  29.3520107
  39.5702438  -8.1593399  29.4750080  39.9833031  -6.8388281  30.1583462
  32.3449364  -2.4103239  20.4658661  32.2856979  -1.7520100  21.2035522
  31.4375439  -2.3809004  20.0948582  24.6509781  39.4734230 -25.7319107
  25.5133152  39.0248795 -25.7423019  24.1821384  39.0316696 -24.9687080
   3.6208382   8.1922255   7.6054935   4.2730899   8.9179401   7.4297543
   2.8775337   8.5864820   7.0634494  41.1518860  38.8937035 -32.1790123
  40.3249207  38.8544159 -31.5812855  41.8153343  39.1272430 -31.4728470
  44.4339752   1.7147739  20.9374352  44.5894852   2.6226704  20.5775909
  45.3807907   1.3697242  20.9338531  35.1892509  32.8262062  17.2654953
  34.3828278  32.8827286  17.8126087  35.8891602  32.9450150  17.9416904
  15.5640316  15.4771891 -33.1859474  15.3929729  14.6793547 -33.7107430
  16.3984985  15.3068275 -32.7756958  14.1029806  -4.3753862  26.5510769
  13.8162441  -5.0589995  27.1767292  15.0338573  -4.2190847  26.9071026
  48.6812477  57.9161339 -14.6211529  47.9743118  58.5581207 -14.9040613
  48.2230339  57.3647308 -14.0114536 -15.4152822  41.7683525 -29.5531502
 -14.7231627  42.0695229 -30.2495403 -16.2146187  42.2125893 -29.8770905
  18.4300976   1.8235465  29.8483620  18.7122555   1.0189513  30.2251148
  17.7283821   1.6091746  29.2252922  -7.0149951  -8.4139977  40.1711082
  -6.5280519  -7.6338730  39.7539101  -6.9924507  -8.0852985  41.0988426
  45.2989731  37.5556221   9.2985878  44.8888054  37.3192825   8.4532948
  44.7530594  37.0545883   9.8920650 -16.3427658  -0.3624700 -20.4968510
 -16.8155270  -0.7996735 -21.2528763 -16.8647671   0.4606043 -20.4003105
   0.1744087  34.5743637  -0.6385133  -0.4661292  35.0261116  -1.1999269
   0.9013994  35.2607613  -0.6545587 -15.5416203   1.1145000  11.8919363
 -16.3707962   0.6357182  11.6590109 -15.7622795   2.0193725  11.7580481
  38.5844154  56.1170731  36.3986359  39.0295181  55.5304832  35.8131218
  38.2112083  55.3982925  37.0315018   1.4634223  42.6525383  -8.2400999
   1.5399828  43.3068581  -8.9706888   2.0380807  43.0129738  -7.5639496
  -0.6096709  33.1891479  30.7746334  -0.3488375  33.5560951  29.9031620
   0.1677202  32.6448708  30.9297771 -13.8565397  57.4596214  -6.1433363
 -13.9702320  57.6309280  -5.1408935 -14.7401829  56.9255486  -6.2115793
  53.6372032  36.5291862 -13.9322748  54.2894516  37.0754890 -13.4094238
  53.8906136  35.6325989 -13.6303377  20.1378937  -1.4879322  36.4841805
  20.9800587  -1.6374017  36.8406029  20.3105011  -1.1761096  35.5862770
  33.1416206  24.9121532  38.5890732  33.1244049  25.8568172  38.3193855
  33.2105446  24.4703007  37.7343254  49.7926331  -4.9470696 -23.9669838
  49.9111519  -4.1092825 -23.5755939  50.3912430  -5.5197444 -23.4480305
  29.4782429   7.7073836   4.8887820  28.6933098   7.3744998   5.3620939
  29.7313728   6.9175444   4.3720069  -1.8020586  10.3407602  35.8050842
  -1.6978339  11.0246639  35.1056252  -2.4487708   9.7682791  35.4933777
 -17.0637207  -6.0819302   1.8935330 -17.8566589  -6.6830955   1.6743850
 -17.4475288  -5.6892247   2.7146387  24.7564220  53.7497749   5.5435495
  24.8016777  52.9953423   6.2645226  25.5078278  53.4808159   5.0033917
  50.7328300  33.0758896 -21.3389587  50.5362473  33.7924995 -20.6785278
  51.5527306  33.4975166 -21.7230434   7.1566992  41.5279121 -26.6218872
   7.5817261  40.8715935 -26.0586605   6.5073462  41.9119110 -25.9520836
  51.1014748  18.4026699   9.1068840  50.4068146  17.6154213   9.1244841
  51.8882179  17.8598824   9.1986017  28.8142357  43.8572922 -26.6993999
  28.5603828  42.8804398 -26.9027672  28.2543182  44.3391304 -27.2295647
  -2.6747491  38.2832794  42.5425110  -2.7924132  37.8593521  43.3727531
  -3.4709206  38.8495865  42.4648438  35.0762444   6.5244083   7.6575933
  35.5937576   5.7903876   7.2534928  35.6016960   6.6907711   8.4927673
  -6.6290045  -0.2352483 -33.8887978  -6.7459455   0.5041089 -33.2756577
  -6.9353757  -0.9551502 -33.3057709  18.0378532  31.1837902  39.3746338
  17.1355095  30.8851032  39.5340233  18.4079762  30.8220100  40.2098579
  29.5706615  50.1919365 -25.5311184  29.0935783  50.1915092 -26.3513279
  30.0654411  49.3586197 -25.5839138  -7.4189463  38.2790222 -30.2009468
  -6.6216512  37.6740723 -30.4843559  -7.6108046  37.8820305 -29.3296833
 -12.1310625  49.3740959   2.2363453 -12.9475269  48.9413033   2.5951147
 -12.4142551  50.3348045   2.2106254   6.7967954  46.4253082  21.5858269
   6.9674649  46.1212425  22.5216751   7.4706244  47.1129951  21.5378742
  -8.3467922  47.4169693  -0.0306312  -8.6648512  48.3322296   0.0967648
  -8.3415012  47.0106316   0.8478550  35.7203217  58.5547829  28.2307625
  36.4266548  58.4319344  27.4841290  35.3894768  59.4622993  27.8827362
  28.7254906  12.4418468  31.9794712  29.3901196  12.0058088  31.4778614
  28.5613880  11.7839136  32.6600075  37.9342918  23.4624157 -27.4695053
  38.2580223  23.0590382 -26.6416168  37.0063629  23.6178207 -27.3080635
  19.8598232  24.9575195 -13.0629377  19.6176758  24.0405674 -12.7951736
  20.8114033  24.9682064 -12.7265320  31.3976555  56.1227493   5.8047156
  31.8722000  56.0105286   6.5822945  31.6147423  57.0574188   5.5486221
  16.2578297  11.6476822  -8.0170298  16.7587299  11.4394751  -7.2140083
  16.1179123  12.6312189  -7.7694650  -8.6668959  30.7160454  21.7297878
  -9.5224867  30.8801289  22.0984917  -8.3832531  29.9041996  22.2320919
  24.7615643  33.2589035  32.8838158  23.9392738  33.1128006  33.4506264
  24.6372967  32.5610771  32.2451553  18.2464371  -1.0597713  -7.7991362
  18.0875473  -0.6188931  -6.8866982  18.8348370  -0.3569266  -8.1933727
  52.3338165  10.7481098  23.3829937  52.2194290  10.5113621  24.3090725
  52.6217918  11.6978836  23.4301529  38.8397331  -0.0568138   5.5142946
  38.3215866   0.7572597   5.6163898  39.7065468   0.2300648   5.2272739
  18.2426872  -1.8759848 -31.1537571  18.4655457  -1.8559769 -30.2010746
  18.8660603  -1.2600712 -31.5249538  20.0042686  44.9776154  30.1318512
  19.1085529  44.6608734  29.9318581  19.8654804  45.9189949  29.8356552
  43.8243904  28.7356091  14.9236736  43.9325752  29.2470722  14.1158209
  44.7252083  28.3975658  14.9953737  -2.9966245  45.1456909  27.6131535
  -2.8161960  44.1877518  27.4617157  -3.6105978  45.0693130  28.3635693
 -13.6428785  24.3644695   7.9754863 -12.9838991  23.6021881   7.8161240
 -13.0669832  24.9651451   7.3427119  38.9785767  16.5128803  40.7954369
  39.2833443  17.0482616  41.5684738  38.7343140  15.7269106  41.2511330
 -20.1251621  -4.7317224 -15.8856230 -20.2386131  -4.4940505 -16.8146648
 -20.8247337  -4.1875792 -15.4935865  -9.7715712  54.5963287 -16.9860973
  -9.8823967  53.7258759 -17.4519291  -8.8192310  54.5420265 -16.8998833
  16.7547493  18.1740246  37.0721855  16.8896694  18.4125519  37.9904709
  17.2603397  18.8738441  36.6207733  26.3181591  -5.8781734  15.2729893
  27.0840607  -5.8651567  14.6686707  25.8353081  -6.6540885  14.9423237
  41.0704765  31.5593090  -3.4531016  41.4794273  30.7395325  -3.3598018
  40.6315460  31.6226254  -4.3174944  -2.4422371  13.3572063   6.3257303
  -3.3288851  13.4040651   6.7500968  -2.1873500  12.4316893   6.4989033
  48.9374886  -6.5864582   6.8372540  48.6576996  -5.9628124   6.1646833
  49.0167274  -7.4301682   6.3170605  54.5543518  25.9087410 -24.6429558
  55.4939041  26.0883770 -24.4134102  54.6331863  25.8526382 -25.6066036
  -0.5416086  22.6608791  35.5405617   0.1745542  22.8008175  34.9167442
  -1.2287844  23.2788124  35.3001366  21.1032009   8.5830221 -30.7557926
  21.2104797   7.9109211 -31.4266262  20.3766441   8.1686506 -30.2427711
  12.2454624  57.0214577 -31.3345718  12.0702591  56.2943420 -30.6553383
  11.9967833  57.7326050 -30.7459087 -13.5779514  40.1293411 -31.3531666
 -13.7878771  40.2031860 -32.3318100 -14.3081589  39.5412712 -31.1032200
  39.9422379  10.5423956  25.0870495  40.8947678  10.8133259  25.1040573
  39.5994415  11.2327394  24.5074787   1.0103749  32.8978004 -18.0798187
   1.1123263  33.4119797 -17.2344666   0.7808701  32.0287933 -17.7443180
   1.6614697  15.9602289  24.1902256   1.6242405  16.3624439  25.1133537
   2.3990958  15.3100843  24.4003830  49.0563507  45.7647591 -20.8678246
  48.2687035  45.4657593 -21.3694534  49.5186043  44.8853111 -20.7727337
   6.3042979  54.9474220  40.2491188   5.9980621  55.8987617  40.1390381
   6.2928290  54.7407951  39.2619209  -6.9502244  18.6329098  16.0665417
  -6.9846554  18.9932613  16.9639492  -6.7111197  17.7278519  16.3040142
  -8.0094852  35.1615372   6.3271070  -7.4847136  34.5121613   5.8180928
  -8.6937666  35.4548569   5.7147937  39.6963730  28.0875816  15.4872217
  38.9810181  27.7728825  15.9920034  39.9598389  27.2784214  14.9945602
   5.9919224  20.9798164  36.3553963   6.8380675  20.7732582  36.0062218
   5.5097489  21.3230534  35.5855293 -13.1706963  52.9568405 -13.8241444
 -12.1887941  52.8010254 -13.7549019 -13.4387674  52.7396011 -12.8939047
  35.7114906  25.3347206  34.8406677  36.0214577  26.2673569  35.0577965
  36.5517044  24.9617004  34.6997375   7.5514221  -2.3193896  -9.0529470
   7.8521776  -1.7357067  -8.3820868   6.7051125  -2.6333692  -8.5191917
  45.7837982  28.3313599 -32.6056976  46.5543938  28.3922482 -33.2231445
  45.7977295  27.3479824 -32.4673920   3.6215026  17.3909798  45.0813713
   2.8476272  17.8113728  45.4690285   4.2387586  18.1405334  44.9468193
  22.7814236  44.6229858  30.0178337  22.9726658  45.5597191  29.7997208
  21.8211231  44.6911469  30.0610638   8.3107929  -7.3164520  19.5886726
   7.9753399  -8.2444115  19.7146225   9.1621561  -7.4251990  20.0443573
  41.0205994  30.1971302   4.5680971  41.9169426  30.6276035   4.6845884
  40.4888763  30.7933903   5.2064090   8.9818010  60.1295509  42.4483604
   8.9401293  59.8769341  43.3788300   8.0477114  60.1824379  42.1911125
  41.5293922  32.1514282  26.0853901  42.2280617  32.7458115  25.8931389
  40.9706764  32.7171822  26.6947727 -17.4103107  20.0637398 -22.7472897
 -16.7351151  20.7012901 -22.3790646 -17.9732265  19.9007759 -22.0206223
 -12.0503225  -4.3195248  -8.3318949 -12.6758528  -5.0126162  -8.0185242
 -12.0812817  -3.7639804  -7.5076151  13.7739887  -1.9766067  37.7863274
  13.3795710  -1.4655316  37.0135765  13.8860922  -1.1881480  38.3861504
  32.9744034  49.6530457  11.3375998  33.5557137  49.0923996  10.7373953
  33.4078941  50.5145607  11.3195343  13.1246796  -6.3921032 -12.0320196
  12.6201057  -5.5730157 -12.2215900  13.0981779  -6.7547650 -12.9822187
  43.7500076  16.7479973  30.8727455  43.3931580  17.2065411  30.0504532
  44.2075882  17.4674015  31.3037643  52.0382233  33.2036858  -1.9394528
  51.5399399  32.9820862  -2.7950494  51.5383186  33.9953575  -1.7666706
  32.7265053  10.6011715  29.1872845  33.3062515  11.3080778  28.8284302
  32.0668907  10.4997320  28.4919415 -16.6011906  23.9623566  45.4035912
 -16.3403645  23.0159340  45.3345642 -15.9923220  24.2088203  46.1106339
   7.3582120  59.2605705 -16.6312523   7.8262682  58.5895767 -17.0943794
   7.5638342  58.9963913 -15.7024641  -4.5779052  15.8883810  23.5215588
  -4.3564010  15.1790495  24.1615486  -4.2334719  15.3485851  22.7204800
  50.9081650  21.6186981 -15.9924297  50.6862831  20.6749496 -15.7618742
  50.2441559  22.0674191 -15.4782686  14.1915836  58.0331841 -10.6125917
  14.0698099  58.6035805  -9.7741222  13.7305412  58.7647934 -11.1921730
  41.6065598  29.0308857  31.4961376  40.8002396  28.7278709  31.1187515
  41.9629631  29.5184994  30.7282448   4.8946729  46.1717644  35.3320427
   5.5792117  46.6071167  34.7964516   4.0659885  46.5560417  34.9323463
  41.1705399  17.3786449  13.4085493  40.7135620  17.4364758  12.5702534
  40.5539742  17.7173710  13.9983044 -15.7800751  44.7220726 -22.3004665
 -15.5935411  45.6504593 -22.4746571 -15.9887438  44.6563454 -21.3869381
   8.4256716  36.4153595   4.9769893   8.5845871  37.0811958   4.2755837
   8.4652777  37.0444374   5.6887898  30.8710670  56.4203911 -31.7994728
  29.8533897  56.3022690 -31.9190083  30.8103237  56.6137924 -30.7909889
   0.6583945   6.3420105  35.6853371  -0.1256834   6.3584561  36.2061996
   1.3347867   5.9690785  36.2755737  39.2774887  48.5888176  31.3694401
  38.3699226  48.2176361  31.3194675  39.1140442  49.5465508  31.2202435
  49.2301865  10.7473097  20.7132359  49.3148651  10.7945280  19.7297153
  49.2870979   9.7847004  20.8112011  28.3711548   3.6422522  23.3371067
  27.7561855   3.1669202  23.9362926  27.9708920   4.5502691  23.3982582
  36.7603073  -4.3263292 -33.3916779  37.4396477  -3.9384298 -33.9956970
  37.0964050  -4.0446453 -32.5059891  -0.5440887  40.8006134 -15.3739300
  -0.0816039  40.0137672 -15.6925831  -0.4211569  41.4433975 -16.1143761
   4.4773774  43.6333809  42.0677109   4.4968243  43.7509766  41.0774803
   5.4458909  43.4061623  42.2759972  28.9509830  45.1104889  -7.1930513
  29.5063572  45.7880058  -7.5881138  29.1940536  44.3382339  -7.7953396
  -1.2822655  29.0917053  -7.5809360  -0.5435104  29.4690514  -8.1126623
  -0.9303892  28.1853485  -7.5495901 -15.8597193  33.8872414   2.4031024
 -15.6010056  33.0071602   2.0718474 -16.6078987  34.1244164   1.9045666
  11.7293367  24.4822254 -11.1964178  11.3152447  24.1110115 -10.4080133
  11.8875618  23.6258945 -11.6783934  45.1200829  43.4290886 -20.0806160
  44.1670647  43.2793198 -20.2539845  45.3013687  42.7151184 -19.4653072
  -2.3679075  21.3192139  21.7037525  -2.6076896  21.5219135  20.7781963
  -1.8754418  20.4133034  21.5391922  32.7423820  48.9316826  29.4756107
  32.4487724  49.8426437  29.4186592  32.3362770  48.5807686  28.6577454
  23.9673557   2.5163555   2.3174012  23.3318768   2.0283809   1.7265133
  24.4376926   3.0460339   1.5827993  50.7422523   5.9687963  17.0450802
  49.9010277   5.7214079  16.5854053  51.1735611   5.0933242  17.2201996
  40.1413422  36.0265961  29.1279583  40.3044853  36.2011223  30.0739098
  39.1543274  35.9008102  29.2172871  45.4641609  21.2377014   8.7974968
  45.8514252  21.4654942   7.9637351  44.5683365  21.6487103   8.6727114
  -7.9164767  -2.2720444  -9.1562519  -8.5076008  -2.8821990  -8.6727648
  -7.2463198  -2.9361684  -9.4958229  38.0588188  -8.0126944 -27.8129768
  37.4500961  -7.3625827 -28.2705669  38.6123505  -8.2474051 -28.5565777
 -16.5261765  -6.0571256  -8.0607634 -16.6291046  -6.6502204  -8.7917833
 -17.0296402  -5.2637506  -8.4463263  -1.0768868  53.3198051  10.3514585
  -0.2641840  53.8943138  10.3751869  -1.5033525  53.6621513  11.1410360
  25.9812012  20.7887764 -13.2471189  26.5988045  21.5418892 -13.4918900
  26.5696239  20.0778732 -13.3977699  53.2720490  32.1715889   8.2806616
  52.4106483  32.5646057   8.1480484  53.6480179  32.2582397   7.3453884
  -1.2225206  -6.1667027  28.5649090  -1.0896777  -6.7651300  27.8239765
  -1.9122919  -5.5802169  28.2279339 -19.2686558   7.1502285   3.1996675
 -19.6429195   8.0839386   3.0826795 -20.1597672   6.6760354   3.4055536
  26.7572403  23.3018875  35.1679115  26.3217907  24.1022377  34.9659500
  26.9254570  23.4489384  36.1511688  34.6621017  10.8143520 -21.1489048
  34.5314865  11.0557404 -22.1129303  34.6656685   9.8695984 -21.1745987
  48.1658745  13.6839752 -27.6027393  48.2136497  13.4129343 -26.6430340
  47.2992973  14.1012850 -27.5841522  34.7272949  31.3974037 -15.9579792
  33.9426155  31.0581017 -15.5304375  35.4280319  30.8544788 -15.5655842
  21.9290924  56.8849030  41.1447792  22.1182880  55.9766121  40.7615318
  20.9603519  56.7163582  41.3886871  35.4078789  23.3403645 -26.3351440
  35.4595795  23.5845337 -25.3914089  35.3107567  24.2348366 -26.7216148
  26.8409138   2.3316269  25.2201328  25.8834457   2.1020386  25.3919754
  27.1240330   2.5027938  26.1107731  -1.4921632  41.7676353 -23.2019825
  -1.2620125  40.8940506 -22.9682293  -2.2127709  41.6242828 -23.8748245
   4.7242055  27.6397953  39.7576103   4.9601340  28.5950871  39.9229050
   5.3866048  27.1881199  40.2050858 -15.4525032  15.1199112  -8.9957790
 -14.7319622  15.5028505  -8.4731731 -15.3881884  14.1914463  -9.0353384
  21.2764034  21.7962208 -23.0341969  22.0263958  21.2459164 -23.0881023
  21.0595169  21.7265301 -22.0415592  30.9036007   6.8318224  -3.6936631
  31.5787983   6.3572717  -3.1642344  30.0986881   6.4462986  -3.3121498
  25.2577991  43.0671768  22.6517849  24.3923550  42.8469162  22.2166004
  25.0158348  43.8860359  23.0784302  57.6917572  34.9166031   7.7993865
  57.0130463  35.5482254   7.9309678  57.4331932  34.6138382   6.8770409
 -12.8265591  19.4833660 -14.0449677 -12.7766132  19.0373001 -14.9103394
 -12.8008661  18.6403427 -13.4817047  43.0768280  46.3175659  11.9609308
  42.2214546  46.0352287  12.3499479  43.0738373  45.8768654  11.1029053
  15.5416889  27.7248116  27.7183838  15.4717579  27.4214821  28.6451283
  14.7697992  28.3141270  27.6582737  35.5990601  -9.0319052  18.9039574
  35.4356232  -8.1122570  19.2342300  35.6097870  -9.4880371  19.7803745
  -0.3442615  55.8136978 -21.2657242  -0.0327706  55.7667809 -20.3446312
   0.3166323  55.2740746 -21.7581367  27.9721260  53.1841202  20.6234703
  27.1816540  53.4162483  20.1284981  27.9406548  52.2131119  20.6753712
  11.8054714  38.8672562 -17.2624283  12.3412256  39.5127487 -16.7279034
  12.4363737  38.1640511 -17.4549809  -0.1079190  13.7745848  38.0623894
  -0.9795415  14.1883202  38.1264877  -0.2648963  12.7990303  38.0689735
  49.3461914  -0.3786670 -21.2069359  48.3911400  -0.6310338 -21.3084278
  49.4154472  -0.3735748 -20.1792431   6.8735342  26.9263611  28.7070045
   7.2856388  27.1718235  29.6027775   7.6808805  26.6440754  28.2739639
  52.0272484  30.3536587  20.7033806  51.0739212  30.1432400  20.6845818
  51.9714928  31.3079548  20.7092972  17.8286247   9.7084045 -12.7439842
  18.6370583  10.1785507 -12.9508438  18.0704613   9.2510900 -11.8831387
  11.2326269  50.4372940  34.5443764  10.7017298  50.8292427  35.3201637
  11.7605143  49.8495178  35.1021004  -6.2524376  22.6123314  25.2026386
  -6.2898760  21.8041878  25.7468281  -6.3961153  22.2569466  24.3005753
  28.6514130  40.1375732  17.5972233  29.4475937  39.6378021  17.7902203
  27.9137192  39.4694176  17.7339668  11.7399740   6.5902853  -1.7875172
  11.9245005   7.1948080  -1.1075187  10.7216902   6.6307263  -1.8435589
  27.6962910   2.5102828  -2.5023632  28.2731647   2.3345714  -1.6943603
  26.8652687   2.3376927  -2.1863499  34.0607834  20.9770794  38.5449524
  34.0319328  20.0153160  38.7360115  34.6940002  21.3278294  39.2303429
   8.6903400  -0.5869437 -19.3652840   8.6346035  -0.8174267 -18.4307213
   9.2970610  -1.3131317 -19.6541271   6.4309721  21.8936253  38.9614296
   6.1950927  21.5921574  38.0787621   7.1439762  22.5695477  38.7854500
  52.0908241  43.5971031  -2.7593925  51.2988853  44.0035553  -2.4175546
  51.9210854  43.7436752  -3.7497764  14.2788849  56.0307045 -19.8833427
  14.5536327  56.8725357 -19.4684448  13.4314108  56.2991066 -20.2685547
  36.4065056   8.3582401 -31.0066109  35.5545769   8.8266582 -31.2503166
  36.6994896   8.1959085 -31.9052887   8.9490271  57.1678391  39.0462418
   9.8404884  57.2391052  38.7647133   9.0581942  56.7237663  39.9110107
   1.6693374  13.0464277  18.0720901   1.9403152  12.4069624  17.3789349
   1.2457725  12.4141998  18.6714497  29.3335915   8.1847687  15.1341639
  29.1978226   7.3211241  15.5078592  28.5760536   8.1658573  14.5145082
  44.1410294  57.7014885  -0.5491568  44.9638214  57.1786652  -0.7374371
  43.7019577  57.5747719  -1.3788909  17.3565006  56.4472923  -1.1871536
  17.7858467  55.9834976  -0.4142968  17.3007259  57.3719444  -0.8090245
  29.5602818  11.6193447 -20.2166348  30.2641296  12.3034201 -20.1158237
  29.2709961  11.7150297 -21.1137505 -13.4068184  39.2142525 -23.5709877
 -13.2046013  39.8151779 -22.7675858 -12.5492010  39.3456230 -24.0230350
  24.7740822   6.1646266  16.5024948  25.4511375   6.6796331  16.3071613
  24.5174274   5.6114216  15.7296944  29.8379154  56.2564316   1.8000143
  29.7839279  55.5627937   1.0989729  29.7971687  57.0428886   1.2628468
  10.9935303  46.9480057 -14.8439417  10.1478529  47.4367218 -14.7232103
  10.6515532  46.4081802 -15.5997276  18.5938854  38.7692299 -22.3382778
  18.6066132  38.2694435 -21.4875202  19.2133026  39.5317116 -22.0663700
  49.8400345  -5.6439018  14.1220903  49.9114418  -6.5442653  14.4442835
  48.8744545  -5.4289770  14.3091879  -9.6013336  49.0993805  -3.2188034
  -9.0949621  48.2521439  -3.2988608  -9.9882727  48.9879684  -2.2862043
 -10.2394581  -4.6271367 -22.0847416  -9.8832941  -4.4721127 -22.9620819
  -9.4509516  -4.6439052 -21.5198059  -1.2572576  29.3539276 -17.6988316
  -1.7928984  28.7392826 -17.1852055  -1.6296479  29.3549786 -18.5882492
  44.2959404   7.1248865  10.8081465  44.3454399   6.2746973  11.2125282
  44.2870293   7.6870513  11.5500965 -15.8706636   5.8792815  31.4935284
 -16.8108368   5.7121911  31.2171059 -15.4612103   6.0872679  30.6437721
  49.4528160  -2.6753728  37.4138756  49.3322868  -3.1878455  36.5484047
  50.2125664  -2.1091838  37.2378693 -13.7078075   7.4824824  25.2523155
 -13.5532837   8.1360998  24.5949821 -14.6584530   7.5515738  25.3737850
  52.6041756  12.9941254 -25.9977379  52.3685722  12.5232620 -25.1807365
  51.8643265  13.6321430 -26.0218887  38.0460854   1.5451669  39.1061058
  37.2990875   1.3673936  39.7055359  38.3442230   0.6512073  38.9534645
  43.6961823  33.6454391 -24.5871983  43.1730385  32.8967514 -24.2578621
  44.0748177  33.9642029 -23.7473392  33.7334785  14.9739742  38.9679298
  34.0512314  14.0920639  39.3028107  34.3869400  15.5543079  39.4914703
   6.2090330   0.6115431 -17.8442230   7.0056696   0.0497504 -17.8758850
   5.7678804   0.2828170 -17.0284328   5.9898405   5.6992736   6.8614621
   5.5400062   5.3602328   6.1218290   5.4211459   6.3798203   7.2351174
  28.0353413  -3.1620278  44.6926575  28.3843555  -3.3792319  43.8108406
  28.8184242  -2.9973962  45.1625519  -1.0167327   3.8794484 -25.5180511
  -1.3847616   3.5279014 -24.6778660  -0.0787622   3.6791463 -25.4087162
 -13.4137602  44.1454697  20.4135952 -14.1055450  43.5097656  20.3996620
 -13.4791660  44.4807549  21.3402710  43.0791168  14.9113779 -18.1834679
  42.8121490  14.9660015 -19.0744534  42.2598114  14.6644678 -17.7164783
  14.7576609  34.0568848  42.1165390  14.1540213  34.3000679  42.9011002
  14.1191130  33.8345032  41.4576035  45.2108955  41.7193336  44.3998528
  45.4040985  41.0438766  43.6663055  44.3932114  42.1086884  44.0683861
   6.3196702  38.0012360  42.2050476   5.4249558  37.7761497  42.0080032
   6.6880336  37.1100426  42.5231171   0.3151608  57.0862350  -1.8799268
   0.9647432  57.7633400  -2.1402166   0.7999888  56.5699310  -1.1715860
  29.4742756  49.1875496  31.3128471  28.7041836  49.7307854  31.1895313
  29.0482750  48.3067513  31.3137531  48.4520226  59.5454292  32.5592995
  47.6268349  60.0033073  32.8342056  48.4235725  58.8113441  33.1787376
  22.5661640  10.5757904  23.2051067  23.0395508  11.5085239  23.0691319
  22.5523739  10.5131197  24.1364040 -18.9628391  37.0793610  18.8645058
 -19.6795998  37.6550179  18.4977531 -18.2756729  37.7167931  19.0612564
 -16.8718491   3.4131875  12.5522051 -17.2057705   2.6272714  13.0180912
 -16.1148109   3.5580449  13.1580076  47.6489296  18.0825043 -32.6025085
  47.9476128  17.3725052 -31.9730740  48.5761681  18.4302559 -32.8215714
  43.8704453  -5.0456586  30.9497223  43.5755844  -5.6340680  31.6850758
  43.6844139  -4.1821041  31.4058914  -7.3225961  52.7747955  -8.0000849
  -6.8722615  52.2081718  -7.3573337  -6.7078929  52.6483040  -8.7570581
  14.1682835  -0.2557907   9.3054714  14.1779280  -0.5278772  10.2477608
  13.6366282   0.6231768   9.4114437  -9.9581003  20.5872612  36.4562569
 -10.2771864  19.8177509  36.0178413  -8.9868717  20.5536404  36.3545036
 -11.4390764  56.6263275 -29.3519096 -11.4494324  57.3488464 -30.0231323
 -12.3067904  56.7425346 -28.9260330  37.5650635  54.6374168  17.8191357
  38.0197983  54.8743095  18.6421928  37.5884628  55.3599701  17.2881012
  22.7038460  41.8048172  39.7952042  23.1927910  42.6174965  40.0662727
  21.9303436  42.2983856  39.4684792  45.4592552   1.8836129  37.2475243
  45.4144859   1.6564739  38.2080650  45.1365204   1.0356051  36.8726311
   7.6284323  35.8996391  26.3629856   6.9971781  35.6357956  25.6132183
   8.1970978  36.5488930  25.8291054  -3.8335946   5.6566310  27.6016369
  -4.4569063   6.4275494  27.5470142  -3.1661031   6.0101409  28.2673855
  49.0481071  45.3554039   0.8775766  48.0596466  45.3212051   0.8085831
  49.1074257  46.0211639   1.6080861   8.7507315  57.0866661  -0.0984941
   9.5967770  56.6189461   0.0532198   8.9745007  57.5071526  -0.9821378
   5.3364048  28.0944576 -22.5660362   4.4846926  28.5727100 -22.3136559
   5.2954230  27.4160519 -21.8677902  46.1920128  17.9715519 -29.4583225
  45.9528618  18.7708492 -29.8871803  45.6512756  17.2964535 -29.9058037
  44.1033134  -1.7162299  -6.8844943  44.0729675  -1.9069400  -7.8588476
  43.9112930  -0.7547213  -6.9100342  34.6643028  39.5911560  36.4696693
  34.8035889  40.3007126  35.8513298  34.1544342  40.0850220  37.1665688
  50.0430984  50.7872314  15.7743969  49.8402367  50.8278275  16.7214470
  49.6101112  51.5413589  15.4209929  35.7512512  24.9924793 -17.3500786
  36.5893135  25.2528267 -17.7228355  35.9392128  25.0742817 -16.3838463
  14.0615778   0.3327821  21.6816216  14.4907351  -0.0612396  20.8651562
  14.1610394  -0.4027808  22.2709274  18.7135220  48.4053040  30.9333401
  18.8212757  48.9259262  31.7471428  17.7646694  48.2193489  30.9880142
 -13.5938349  -3.4956741  22.4720325 -13.8744478  -3.7667916  23.3753548
 -13.1639376  -2.6106603  22.6439457  24.4520969   2.8639207 -29.7618580
  24.9869804   3.6316478 -30.0033684  23.8371830   3.3481374 -29.1155701
  30.1925030  28.1003666  33.9058495  30.6519508  27.5728798  33.2091522
  30.4480610  27.5288563  34.6526451  55.7750206  49.9133835  -8.8969660
  54.9330063  50.2718735  -9.3826885  55.9694557  50.7325821  -8.3369513
  47.7293854  20.3640938  41.7197227  47.9883156  19.4939003  41.4982681
  48.5529976  20.8401642  41.5424614  31.1352100  -5.4006896  32.7775459
  31.4155846  -4.7315841  32.1313324  30.1498814  -5.2461715  32.7499924
   5.9971261  17.3617115   2.0664480   5.3467441  16.9990540   1.4418685
   6.3920555  18.0424366   1.4135548 -10.5354967  34.9173088 -13.1069117
 -10.6039124  34.1825485 -13.7387285 -11.4243650  35.2623405 -13.0377150
  36.8814621  48.8350410  41.2825279  37.4719353  48.4948807  40.6184120
  37.5107613  49.5055962  41.6856232  -1.7849787  38.4790649   6.9016509
  -1.4780375  39.0880547   7.5231137  -2.7031362  38.3581161   7.1252179
  24.0267868  59.3069458  -0.2281964  24.5277596  58.7249107   0.3377228
  24.1913853  58.9053688  -1.1295332 -16.2839375  30.0815639 -18.4184799
 -17.0938320  30.4626579 -18.7986317 -15.9873829  30.7945576 -17.8233128
  14.6442089   6.1663933  32.3701515  15.6089439   6.2277431  32.5369453
  14.4103031   5.2797394  32.7523651  22.5769768  38.0735970 -22.5791302
  22.6280785  38.9470940 -22.1689339  23.3708916  37.6072006 -22.3092518
  50.4658012  13.8359604  35.6716232  50.9216003  13.4316788  34.8386459
  50.0031700  14.5539217  35.2710419   8.3284569   9.4929132  -6.1585212
   8.7711153   9.0478735  -6.8852243   7.9570675   8.6598682  -5.6581497
  45.7021332  57.1507683  40.1592598  46.2773094  57.8184929  39.7643051
  45.8349419  56.3824387  39.6147804 -12.5377197  41.2259140  -3.6792660
 -12.9122801  42.0415230  -4.0248003 -13.3353500  40.7617188  -3.4342654
  35.0899429  21.0575657  26.3737526  34.5314789  20.2199039  26.4711208
  34.3537598  21.6983471  26.2070694  -7.8883505  36.5622101 -22.8316975
  -7.1580434  36.2365189 -23.4274807  -8.5526972  35.9031143 -23.1264954
  39.0844345  10.4746447 -12.5214682  39.5299377  11.0070543 -13.1653576
  38.4946861   9.8719473 -13.0421343   2.0185111  15.6075010   4.7314925
   1.6056827  15.0528173   5.4411159   1.2745543  16.2670269   4.6058455
  10.0317240  49.8394394  32.2954216   9.1798134  49.6784439  32.8016663
  10.6507454  50.1170616  32.9446983  -2.7854033  30.4144783  31.0356770
  -3.4054732  29.7030602  31.2775002  -2.3403294  29.8866901  30.2834244
 -22.7813950   5.7466412   1.5525298 -22.4551563   5.6217976   2.5074244
 -21.9710903   6.0656080   1.1716425  -1.3538346  59.2717781  -8.7058783
  -1.0244340  59.8030777  -9.4251995  -1.4056133  58.3968201  -9.0524845
  31.3186035  49.4292870  14.8734837  32.0764313  49.9927406  14.5736217
  30.7968369  49.6067238  14.0521412  53.6310234  11.8754826 -31.3420601
  54.0453987  11.0423489 -31.1652451  53.2463036  12.0978813 -30.3979225
  -8.0041075  55.4021759  -6.5497804  -8.6287460  55.3105087  -5.8259506
  -8.1334486  54.5659714  -7.0293336  -8.1311464  46.5939903  -7.6472855
  -8.9622231  46.9200897  -7.1997523  -7.8566966  47.4363632  -8.0532598
  -6.2643733   8.6299458  -6.0423565  -5.4748530   9.1119490  -5.6806922
  -6.9400792   9.2331591  -5.8391109  13.7147551  19.9755440  42.3877182
  13.1216774  19.3506737  42.0004845  14.1225605  19.4301033  43.0963173
   2.0748396  51.8638954 -16.5172215   2.4489834  52.3162422 -15.7295694
   2.3951867  52.3796082 -17.2435665   4.8390608  48.1827431 -22.0414085
   5.4030581  48.9812088 -22.3645191   4.0216122  48.6856194 -21.8684521
   0.8197367  -7.8016419  33.0997200   0.2563531  -7.5420775  32.3733635
   0.9701706  -6.8630767  33.4880562  46.1891937  20.5007324  14.7213573
  46.5624275  19.8393860  14.0999060  46.5912666  21.3360291  14.2659674
  38.3595314  27.1134148 -13.5698519  38.1841774  26.9036427 -12.6183357
  39.2873001  26.9827290 -13.6620035  46.6705856  49.4255714  -7.4920068
  47.4114037  50.0524979  -7.7739592  46.3262482  49.1770477  -8.3518009
   7.4453821   4.5665450  23.1338768   7.9519176   5.1768575  23.7453232
   7.6492248   3.6679623  23.5283642 -13.0906420   9.5561275  22.9686108
 -13.8009367  10.0011034  22.4867134 -12.4547873  10.2340832  23.0902843
  -2.9240601  34.4384727 -10.8698759  -2.1315770  33.8666916 -11.0024166
  -2.6318345  34.9551086 -10.0849199 -19.2949448  20.5178509 -16.3940830
 -19.7975636  21.3313980 -16.2464523 -19.7381401  19.8977127 -15.8740149
  31.2144299  11.1747446  21.2425137  30.7736931  11.6158180  22.0346642
  32.1493530  11.2806540  21.5717945  10.0280991  53.2799225  39.2570457
  10.5323486  53.6176338  40.0707054   9.3181124  52.7955208  39.6659241
  23.7888641  49.0425339  -6.2151666  23.2846966  49.7461433  -6.7507148
  23.0270195  48.5880165  -5.8292866  -8.7432985  26.8822994 -15.1703491
  -8.5047674  27.7838421 -15.4422359  -9.5489531  26.7580528 -15.7358513
  26.3783665  33.7525558 -24.6240692  25.6879673  33.0115395 -24.4571419
  26.9673424  33.5439072 -23.9032593  52.2027893  53.4815063  -9.0698919
  52.6209526  54.2979660  -9.1506310  52.3656349  53.3978729  -8.0902424
  24.3300552  43.3267174 -17.8306103  24.4608173  44.2867470 -17.7544727
  23.4233570  43.1860123 -17.9442787 -11.5531855  -1.9023528  35.8023949
 -11.4136600  -2.2525783  34.8917236 -10.6718702  -1.4172527  35.9384842
   4.6790724  32.3309174 -23.6482792   5.1396871  31.4992790 -23.9027176
   4.9508100  32.9064026 -24.4177666  40.2573433  10.3957338 -20.2418842
  40.6107445  10.4208555 -21.1558762  40.5318604   9.4304190 -20.0681667
  30.1758137  -2.1814868 -31.0292282  30.0008907  -2.5111604 -30.0997581
  30.8911915  -2.8085380 -31.2643833  41.2343330  26.6630306 -15.2418356
  42.0848579  26.1642361 -15.3615074  41.5636520  27.5657120 -15.5213957
  47.9076805  28.1869869  42.9015923  47.5938110  27.5591679  42.2353287
  48.8697243  28.1575203  42.6641960  34.6785965  11.3116350 -23.9764481
  34.2066727  11.5725222 -24.8125153  35.2660942  10.5902414 -24.2946167
  33.6421585  57.1889420  10.6668215  32.8932762  56.5793991  10.8837004
  33.1069984  58.0247383  10.5777998   0.8421325  60.0325394 -31.3673191
   0.3434634  59.2045212 -31.2726765   0.8370220  60.3808784 -30.4411392
 -11.7914200  24.5019779 -17.9013748 -11.5316734  23.6265411 -17.5708447
 -11.0247059  25.0376663 -17.5678711  44.0574188  53.2879486  29.1732521
  44.5334816  52.4280090  28.9218616  44.3209381  53.8604851  28.4122562
  17.7795353  -2.3525808  34.7630920  16.9952755  -2.8287561  35.1555557
  18.2607632  -2.0804043  35.5664101  48.8783340  38.9233932 -24.8443069
  47.9343185  39.1369667 -24.9839096  48.9137535  37.9877129 -25.1006031
   3.1426826  11.4775515  -7.7037344   2.2442913  11.5235023  -8.0494814
   2.9805396  11.7732639  -6.8254571  39.3143539  49.6258736   2.8986197
  40.1205063  49.2255363   2.6414981  39.1254311  50.2328835   2.1614733
  34.4372902  43.6202431  25.6693001  35.0180664  44.0591316  25.0362511
  35.0096130  43.2785568  26.3335533  -2.2655702   7.1514935 -21.7842693
  -2.7648592   6.5410156 -21.2174835  -2.3708460   8.0311317 -21.3144341
  -4.8068681  17.2342625  -8.6577158  -4.4349089  18.1422672  -8.5765610
  -4.0072126  16.7251205  -8.8482323  34.5132217  48.6562386  -4.1770458
  35.3257599  48.5271378  -3.6971231  34.6694183  49.5303993  -4.6429839
 -10.1200104  44.7838287  23.4593582  -9.3959074  45.3306580  23.9100628
 -10.7083721  45.5471497  23.2210236  47.9827652   7.8843160 -28.5913982
  48.0957756   8.6739111 -28.0436687  48.7729912   7.9279785 -29.1555214
  -9.8947430   1.0190896   5.0976171 -10.0216160   1.9534253   5.2061939
  -9.4353380   0.9298472   4.1899099  -4.9872298  44.6525650 -19.0174065
  -5.3610163  44.2239609 -18.1991940  -5.2235060  45.6097717 -18.8228188
 -11.2149925   1.7243404  29.2648621 -11.2327595   1.9440856  28.3447609
 -10.3859138   1.2104316  29.3230820  -5.2551365  39.4723434  26.2841244
  -6.0429025  38.9379387  26.1738987  -4.5766740  38.8308983  25.9981709
   4.7876792  21.5698681 -17.7462864   4.1653199  20.8315582 -18.0168953
   5.2723198  21.8206539 -18.5142632  38.2052193  54.4512100  26.2660370
  38.5248604  53.5857391  26.0238037  38.8605270  54.6962013  26.9230232
 -13.1380901  24.2500744  42.1493225 -13.6815033  23.4869194  41.8812180
 -13.6854200  25.0052319  41.8459167  45.1247025  32.7417717   8.3666849
  45.5394020  32.4283257   9.2124491  44.5331192  33.4183884   8.7324705
  16.4962883  13.2954931   0.7116825  15.6660624  13.4871550   1.1726546
  16.3172054  13.7021198  -0.1863044  31.2921600  32.0477180   3.5491784
  32.0500221  32.5634232   3.2871654  31.6157455  31.5811882   4.3246393
  16.0453758  47.7559509  32.3717155  16.0422306  47.8153801  33.3282127
  15.2308311  48.1689415  32.0947533  -4.3688369  12.4879227 -33.1032333
  -5.0366859  13.0873289 -33.4762497  -3.6219158  12.7577667 -33.6555176
 -20.3030510  -1.4943008  -5.8337817 -20.7150860  -1.2338744  -6.7051082
 -19.3580017  -1.3287935  -6.1221242   4.2119722  38.6081276  38.5719032
   4.0129385  37.9977188  39.2930794   4.8828611  38.1322937  38.0696335
  11.9261160   4.5840058 -29.7404022  12.5172844   5.2832007 -30.0431423
  11.7589283   4.9247231 -28.8059158   8.6958399  24.9957390 -21.0284882
   8.2972841  24.5684719 -21.8056831   8.1051874  25.6808205 -20.7678890
  36.8736649  57.6894455  13.6411705  36.1648979  57.0462303  13.8947401
  36.2412300  58.4666748  13.4918957  49.8371925  35.3586960  -9.2764263
  49.8910675  36.3098755  -9.1651344  50.6659088  35.1778374  -9.7900362
  -9.3621798  52.1914330  11.2474079  -9.1958799  53.1801262  11.1835451
  -8.4909019  51.8397675  11.4377165   4.6356716  13.8366756 -22.0716286
   5.3292785  14.4502859 -22.4576454   4.8657689  13.8311071 -21.1172428
 -10.4651499  44.1848946  13.1639881 -10.4928713  45.0972977  13.4341965
 -10.3640690  43.7856102  14.1242170  31.0898972  35.6165543  14.0149422
  31.7410679  35.0901527  13.5332880  31.1858826  36.4796944  13.5642881
  31.7071457   7.0420256 -10.0326090  31.2528763   7.7267094  -9.4957428
  31.0584335   6.3477278  -9.9622250 -10.1886063  20.9654198  39.3003540
 -10.9623146  20.3115292  39.4598198 -10.3694725  21.0896263  38.3849487
  47.6876373  32.0246086  21.9213562  48.6151199  31.9157753  21.6288567
  47.3180962  32.2295570  21.0439644  41.8540306  25.7875977  27.7275600
  41.8611908  25.4430866  28.6885319  41.1672859  26.4666557  27.7697735
  43.3487129  25.0263195  -2.7040424  43.0260925  25.5140114  -3.5189090
  42.7970505  24.2273140  -2.8122094  19.5496082  19.3414860 -27.5045319
  18.9884109  19.0310974 -26.7698441  19.4670582  20.3208981 -27.4528770
  47.0516396  15.6256399  -5.7678041  47.5869637  15.9968777  -5.0673771
  47.5439835  14.8498068  -6.0392032  13.2308493  15.1905861  29.4015560
  14.0022230  15.1033440  28.8390045  13.7128935  15.3328981  30.2642536
  -9.4939976  54.1420288  30.3589287  -8.9176540  53.4953690  30.0096760
  -9.9738398  54.5223045  29.5805893  42.5532913  16.5980072 -28.9523602
  43.0276756  15.7440348 -28.7472687  42.8037148  17.1092968 -28.2018089
  23.8799171  -1.3776674  26.6152611  23.6265221  -2.3539035  26.6003971
  23.0671120  -0.9625710  26.7457600  43.5295067   6.7270780  27.1397934
  44.1671715   7.2785897  26.6284542  43.8940315   5.8530426  26.9858437
 -11.0829897  57.8585434  40.2208748 -10.3952312  58.1705246  39.6015320
 -10.4731627  57.7040062  40.9871788  36.0178757  -1.8856934  -2.5324023
  36.8886108  -1.6283625  -2.2854104  35.8420448  -2.5242088  -1.8076063
  38.1608810  42.6682434  16.5765400  37.9073792  41.7234421  16.2821312
  37.3052483  43.0886765  16.2343788  22.9932632  41.7510872 -30.7060566
  22.5057449  40.9243698 -30.5169506  23.6394138  41.7670479 -29.9881840
  30.4355030  50.8961945  -1.0240107  29.6243362  51.0071869  -1.6231184
  31.1369629  50.8003120  -1.6990639  -9.8371096  14.8112173  44.3036461
  -9.5872517  14.8570957  43.3335342  -9.0638943  14.3146734  44.6287460
   7.7733059  58.1180954  31.0386677   7.0392261  57.8308105  30.4370365
   8.5001383  57.5679512  30.7480907 -18.2935200   2.8190429  -2.1091697
 -18.2074394   3.8277168  -1.8817259 -17.5551586   2.4363449  -1.6044424
   7.3573289  14.9271593 -30.2551079   7.7729959  15.5736885 -30.8711376
   6.4056854  15.1505585 -30.3800468  17.4627857  53.0857468  36.9439430
  16.7546654  53.7151108  36.9593964  17.2691631  52.4377136  37.6618843
  21.8622456  20.4857883  30.9206905  22.0105324  21.1898537  30.1951275
  21.4845486  19.7574596  30.3614159  -5.4238458   0.2154368 -19.9088802
  -5.4287848   0.1461940 -20.8885078  -6.1996093   0.8187265 -19.8220558
   6.8529935  22.9444256  -3.6612773   7.6440616  23.5157928  -3.6630461
   7.2662663  22.1661434  -3.1733849  16.1211700  10.8351507  29.7660580
  16.4542942   9.9461117  30.0354710  15.1991634  10.5605841  29.5287952
  16.0643616  20.5042381 -19.6712933  16.4859447  20.8903046 -20.4674416
  15.4921227  21.2826424 -19.4517555  29.6954288  58.3042984  -0.0223851
  29.9572868  58.1122398  -0.9406425  30.5416851  58.6130981   0.3613885
  14.7760286   7.2828469  21.2759609  14.1066561   6.5959969  21.0043583
  14.6948586   7.8090091  20.4789410  36.9868011  20.9445477 -24.0050220
  36.8810844  20.4309368 -24.8146362  37.9429054  21.1857395 -24.1313915
   5.6706538  -3.6029656  -7.0878587   6.0376234  -4.5291777  -7.1480508
   5.6041570  -3.5889056  -6.0673532   9.2327957  14.3711681   2.2956793
   8.2240629  14.4690275   2.4375994   9.2451887  14.5344162   1.3205523
 -18.2921047  16.2856731  36.6481094 -19.1244717  15.7506008  36.7074165
 -17.7485886  15.7475615  36.0488548  14.4937859  -7.8521414  40.6133614
  14.6267967  -7.2316856  39.8653831  13.5437784  -7.9553084  40.5873756
  28.5610619  38.8932838 -31.1911640  28.7170601  37.9246941 -31.3425941
  27.6880302  38.8951759 -30.8613052  -6.0678773  18.9801407 -22.5859165
  -5.9281373  18.7939987 -23.5025578  -5.1958036  19.0821190 -22.1988029
  18.5631027  44.9710579  44.6759415  19.3994007  44.7552071  44.2712746
  18.0315533  44.2123222  44.3559647  43.6828613  36.1850510   7.3382416
  43.1479149  35.8369217   8.1187439  42.9916000  36.8349838   6.9901943
  -6.6840844  37.1399117  42.9604034  -5.8867826  36.6426010  43.3154602
  -6.3744192  37.2439270  42.0570335  45.8216858  -3.9506161   0.3610153
  45.3380165  -4.7014933   0.6470605  45.7915764  -3.3969169   1.1825048
 -16.0191078  12.0388288 -30.2549915 -16.2179451  12.8647966 -29.9330959
 -15.5942936  12.1913958 -31.0915718 -11.6750088  10.9185276 -31.0793705
 -10.7868938  11.3204708 -31.2955742 -11.5989647  10.1760464 -31.7023754
  40.6350670   7.3056693  41.7914162  39.9015808   6.8014793  41.4885597
  41.3737144   6.9656301  41.1751900  -1.7306641  56.4469032   0.2098067
  -1.3789163  56.3894539  -0.6923221  -2.0374248  57.3462143   0.2358893
  24.8803654  30.4334450  26.8025322  24.0951977  30.9799843  26.5835361
  25.0605125  30.0020390  25.9650326  46.2784195  54.5556679  35.7888184
  46.1718903  53.5898705  35.9032555  46.8236008  54.5320740  35.0138969
  40.0751419  32.3332748  22.7240868  40.5024300  33.1037178  23.1293201
  40.4689903  32.4631042  21.8041706  29.9473667   3.9988604  26.2956791
  29.8951416   3.3227396  25.6590519  30.5026436   4.6955695  25.9022789
   8.2180786  11.7742586  35.0290642   9.0003252  11.7307482  34.4655495
   7.7781091  10.9054470  34.8499298  40.0568542  46.6757889 -15.6403551
  39.3841515  46.0980530 -16.1394844  40.0412064  46.0903282 -14.8042908
   3.5707850  35.8221054 -19.5276775   4.0592675  35.6894608 -18.7064495
   3.6615772  34.9702721 -19.9903374  45.8185577  33.8537064  41.6296692
  45.5338478  32.9702911  41.2557526  45.9925461  34.3382263  40.7875099
 -11.7577534  53.8560104  -8.2610836 -11.0401525  53.1898651  -8.1453037
 -11.8296690  54.2119865  -7.3179932  -1.1884806  30.0146580  23.2081375
  -0.7267675  30.7097130  23.7034473  -1.4095031  29.3475571  23.8455658
  36.8468590  40.0287666  -1.3727967  37.5158386  40.3107147  -0.7102476
  36.7812195  39.0713654  -1.1232548  -4.1967540  16.0902443  -4.1310515
  -4.4940424  15.1566515  -4.2176409  -3.6849449  16.2016869  -4.9689007
 -20.9334717   9.6102753   3.3654993 -21.3401642  10.4864388   3.5291252
 -21.5902443   9.1226606   4.0119982   1.3805834  32.2102852   7.4265485
   1.8243802  33.0691872   7.7987919   1.4437660  32.4723320   6.4927278
  11.1120138  22.0248470  36.0024681  11.1394825  21.8206196  36.9609108
  11.3669367  22.9340038  35.9851685  -4.4631405  33.3908806 -16.8062420
  -3.9649282  34.1832504 -16.4996510  -5.3888898  33.6865959 -16.6086826
  53.5844917  21.6887302 -26.9876900  54.2122154  22.0934429 -26.3558636
  54.2286301  21.7018948 -27.7876511  -6.3286562  14.0086870  11.6933928
  -5.8231449  13.4545460  12.2813530  -6.4065971  14.8570995  12.2127419
  34.0319977  51.9019814 -20.7294540  33.6123505  51.4658546 -21.4684086
  34.8075027  51.4458199 -20.5101185  40.1186409   1.0144747 -28.0603466
  39.6823845   1.9121687 -28.1071815  40.9381981   1.1996322 -28.6308422
   4.4070396  26.0935307   0.0421876   3.4932008  26.4085732  -0.0086157
   4.2264585  25.1737747   0.3427404  14.3143120  46.2361412 -28.1933727
  13.8141632  45.9123764 -27.4473286  13.5600042  46.4268761 -28.8475895
  38.1890335  57.6270294   7.4789677  39.1147194  57.3634415   7.6921544
  38.3137550  58.5158043   7.1595140  -4.5531974  -2.1127005  32.2300606
  -5.0957904  -2.5774703  32.9303093  -3.7433510  -1.9100808  32.6901588
  15.7113342  -7.1817708  35.4135857  15.5481606  -8.0556726  35.8249359
  16.4348164  -7.4219384  34.7816620  35.4713745  26.1895294  22.5946941
  35.1766586  26.5472050  21.7616844  36.3961372  26.3525276  22.5545731
  -7.3422642  -0.0802165 -15.7874002  -7.6491284  -0.7117394 -16.4865398
  -8.2161407   0.0982061 -15.3658609   8.0240660  14.7994442  -7.9706564
   7.7767110  13.8585691  -7.9210634   8.5060530  14.8816633  -7.0798054
  20.7495556  58.4674530  -1.1847557  21.0583401  58.0351105  -0.3675405
  21.4176311  59.1715279  -1.3265278 -13.4082479  34.4805031  45.4011269
 -13.4820213  33.5808067  45.8051758 -13.5364761  35.0465317  46.1525993
  -8.9914932  33.1219330  -0.8462011  -9.9412022  33.1317406  -0.8989810
  -8.9192104  33.8430862  -0.1641245   5.6421075  59.0655632  13.2567444
   6.5869737  59.1391869  13.4522638   5.6421700  59.2006950  12.2839184
  47.5170937  59.0503731  -8.3444214  47.3396187  58.1275406  -8.5759344
  48.0017281  59.0019646  -7.5002737   3.0028014  41.4050636   1.3427024
   2.8949885  41.8483810   2.2157812   3.9901075  41.5041542   1.2273778
   6.6049066  21.9518909  28.2545948   7.2801666  22.6977615  28.0223103
   5.8282852  22.5852032  28.2852802  -0.2773809  46.3358307 -32.9706726
  -0.8038635  45.5831451 -32.6153259  -1.0155622  46.9709740 -33.0498695
  -0.2255713  31.5174904  35.3192940   0.5437379  31.1107407  34.8371582
  -0.8030552  31.6756954  34.5744667  18.6479263  53.9133606  15.1557417
  17.8167229  54.2872467  15.3495293  18.3513966  52.9907494  14.8399334
  46.7725525   9.5109053  18.7012997  46.7830353  10.3260117  19.2170811
  47.1407738   9.8719006  17.8704815   0.3105547  32.0325012  24.5738983
   1.2305962  31.9158058  24.9350357   0.3768781  32.9194717  24.2512665
  37.1014175  10.7247419   6.6238933  37.4677277  10.5888386   5.7460065
  36.4297485  10.0962296   6.7285328   2.6385229   9.3760033  13.4999924
   3.0969369  10.2449980  13.5046673   2.9309015   8.9774771  14.2774458
  22.9222984  -3.6494977   4.4234114  23.0089169  -2.7190964   4.1034184
  22.2013416  -3.9811296   3.9214892  30.7093143  40.5070724  40.8936462
  30.2838078  39.6949654  40.8006897  30.9239368  40.4349976  41.8729591
   6.5487714  15.9262075 -22.1936646   7.3285861  15.5910692 -21.7175674
   6.0628643  16.2695141 -21.4161282  21.3568020  17.2899151 -30.8783283
  21.2053699  16.6255455 -31.6196518  22.1832619  17.6844788 -31.1060543
  -2.5575900  21.3435688  18.6132164  -2.3435977  20.5377064  18.1196442
  -1.7424562  21.9302578  18.3802891   8.9962425  14.9745607 -21.0950623
   9.0111399  14.0042458 -21.3578529   8.9686813  14.9631109 -20.1407070
   0.4271100  59.5507622  40.0902138   0.3795271  59.8522797  40.9864807
  -0.2586918  60.1092415  39.6784592  30.4586029  31.0174274  31.4484348
  29.9982262  30.2396355  31.7923164  30.7739697  31.3579445  32.3071404
  40.8634338  53.1400871  -8.7497730  39.9518471  53.4371490  -8.7064667
  41.0166206  52.8711777  -9.6616859  20.3062115  -1.6396321  41.4920807
  20.7257404  -2.0329366  42.2712708  19.9755249  -2.4845772  41.0492630
  49.8569527  42.5804749   2.9645751  49.7291946  43.3168030   3.6457438
  49.5648766  41.8318558   3.5475955 -10.6280527  26.8684769 -16.9991837
 -10.4272642  27.6986580 -17.5322056 -11.5124636  27.1817455 -16.6119061
  28.0840340  -9.1275988  34.0894394  27.8428040  -8.8818607  33.1969185
  27.5995293  -8.4957590  34.6553612  36.1077347  21.1078739  28.8714638
  35.3780708  21.6192760  29.3697586  35.6693306  21.2523479  27.9946270
  48.7488899   1.2706465  -3.5900388  49.2981567   1.6035515  -4.3431926
  48.5448112   0.3800476  -3.8595023  13.7055740  47.2175369 -15.3102379
  12.6997976  47.1149063 -15.1677008  13.9349804  46.4512711 -15.9143162
 -10.0967417  23.0860977   1.7940164 -10.4149876  22.1991177   1.5114586
 -10.3827915  23.6194153   1.1207104  12.2390480  51.5789986   3.6359997
  12.6677952  52.4533195   3.7445815  12.0441771  51.5641251   2.7101908
  47.8054810  44.4878464  30.8734856  47.5857048  45.3664322  30.4817429
  47.8586426  44.6507988  31.7847996 -11.2425194  -2.4724274  33.2596512
 -10.8914061  -3.3012693  32.8442078 -11.3329458  -2.0419075  32.3111496
   0.8498674  13.6433334  40.8630142   0.3139841  13.8636284  40.1148186
   1.7013674  13.4850664  40.4613800   2.6699474  11.9612198 -32.5946884
   2.9051571  12.0548124 -31.6597195   2.7898219  12.8444252 -32.9192200
   1.2893207   7.2714744  29.6228848   0.5485435   7.1911368  30.2387848
   0.9064274   7.1673570  28.7683392 -14.6299839  -1.5039854   4.0476804
 -14.8804750  -1.3744129   4.9400964 -13.6441040  -1.2314496   4.0602989
  18.1915703  23.1330185  30.7034092  18.6383648  23.1262913  29.8775959
  18.9110870  22.7450314  31.2648296 -15.4529972  17.9131775 -12.9144049
 -14.8758163  18.6472282 -12.7946901 -16.3393841  18.4055367 -13.0223398
   1.0845064  30.4739075  39.2700272   1.3134979  29.7510586  39.8512764
   1.9751418  30.9338722  39.2652016 -11.7715492  55.8348808  24.4138241
 -11.1078243  55.1435394  24.7501278 -12.3019381  55.8991585  25.2440815
  43.3050537  24.9807262 -15.3179522  44.1447411  25.4645767 -15.3280849
  43.5076790  24.2749844 -16.0148830  46.6230736  42.7742767   2.5457952
  47.5446663  42.7323494   2.2622051  46.4213104  43.6575928   2.1780982
  41.9533272  24.7202187  21.2133770  41.0714226  24.9929161  20.9346066
  42.0081825  23.7996769  20.9557266  25.2304039  -1.6773367 -17.0766029
  25.9511452  -1.0128337 -17.3879452  25.1183434  -2.0795095 -17.9849300
  35.4437408  11.1487989 -18.3157692  36.1753349  10.5046244 -18.1625271
  35.5279655  11.1575851 -19.2896862  11.7159615  -7.7541785  35.9330864
  11.7632008  -8.2080345  36.7921638  10.8357840  -7.9972162  35.6526031
   2.7360015  -6.1002212  43.9024429   3.1628439  -5.4264498  44.5101242
   1.9380265  -6.2918477  44.5039253 -11.6347837  55.8855438  43.2043228
 -11.7333994  56.8523560  43.0014572 -12.3817596  55.5158310  42.6869774
  47.8742599   5.0205393   6.1511765  47.3512344   4.7553730   6.9029036
  48.4736252   4.3094907   5.9525166  -9.6627293   3.5168250  -8.9758024
  -9.9325333   4.4939904  -8.9815683  -8.8773966   3.5944443  -8.4186935
  47.2196999   0.0579950  13.9855824  48.1094322  -0.3950052  14.1018400
  47.4711685   0.9885994  13.9805269  -9.7305269  52.9953728  22.9532928
  -8.7919893  52.8192635  23.2322044  -9.5914812  53.8973885  22.5524216
 -12.0201368  14.9498720  -7.3376641 -12.7972393  15.5053635  -7.2858710
 -11.8984499  14.8910398  -8.3265228  28.4756718  11.2078304   2.3257880
  28.5254936  10.8477697   1.4310393  27.6320744  10.8295536   2.6170464
 -15.1561632   9.1700048  30.7680244 -15.4420586   8.7491951  29.9212971
 -16.0440235   9.4700346  31.0762024  50.7936974  48.1638794 -20.3431530
  50.8615875  48.0026855 -19.4202423  50.2675285  47.3852615 -20.6431236
  44.0352974  -0.4373011  17.3369484  43.8328934  -0.6500291  18.2784595
  44.9770393  -0.4907657  17.3379936  41.7371254  39.4167290 -15.1000719
  41.6760826  38.5149422 -14.7057743  42.6795540  39.4464073 -15.3762760
  54.3231697  16.9055080  31.5997791  55.2493134  16.7691708  31.3323250
  54.0098267  15.9999332  31.5584793   6.6289139  60.2457504 -25.6128235
   5.7800269  60.2633820 -25.1421299   6.5410709  61.1583557 -26.0761490
  35.4653130   0.7809911  39.7582626  34.6216164   1.2456877  39.6647568
  35.6815262   0.4391776  38.8597679  22.8402462   5.0690289  30.4750118
  22.1909618   4.3232794  30.2386742  22.5277767   5.1382251  31.4253483
  23.0068855  24.9136600 -17.1787415  23.2253475  25.8694859 -17.1502151
  23.2897739  24.6095848 -16.3158455  42.8131943  53.8148346  33.7712097
  42.6871490  53.5323067  32.8884773  42.9933662  52.8792648  34.1581268
  -1.4492153  30.7420273  37.6063309  -0.8691522  31.1480770  38.3020058
  -0.9691651  30.9533730  36.7786331  47.1058197  12.2631998   3.0171914
  46.3385849  12.8137197   2.7872713  46.6607285  11.7788076   3.7205510
  45.9947929  11.7605762  19.8833866  45.2741585  12.2626047  19.4496956
  45.5217056  10.9095535  20.0565777  26.3774471  46.1397667  37.6493721
  25.8175907  46.9204102  37.3359680  27.2848778  46.4865570  37.3904419
  -0.9044134  38.7923584 -22.4397602  -0.6816739  37.9400063 -22.8691998
  -1.6476579  39.0755081 -22.9290047  18.8782654  54.7559776  10.7363892
  18.5643177  53.8799400  11.0478430  18.0851364  55.3262291  10.8165436
 -13.0116158  27.0948620  32.3251381 -12.1224537  26.8438435  32.0001869
 -13.5726128  26.3275585  32.0472984  53.7823029   1.6403000  18.2731400
  53.7503281   0.9625216  19.0684757  54.7562599   1.7945850  18.2783623
   2.8757231  55.0705376  -9.0698891   2.9342515  54.2241173  -8.6113205
   2.9002910  55.7380524  -8.3444862  -9.2698364  44.9240723 -27.9738216
 -10.1806536  45.2271156 -27.7223492  -9.5365381  44.4523392 -28.8148651
 -10.8908529  17.0667343 -17.7504940 -11.4086103  17.7446880 -17.2596684
 -11.1803064  17.3246422 -18.6784515  30.4075966  52.7517395 -24.8760548
  30.3128796  51.9776917 -25.4532871  31.3648567  52.9886703 -24.9926033
   0.2204376  23.5065765  -5.0043392   0.7250401  22.7719498  -4.6066346
  -0.0677261  24.0106049  -4.2748804  42.2769318  10.5594006 -14.0027218
  43.0174446   9.9016418 -14.2394857  42.0900574  10.8453131 -14.9340525
  49.6634521  -2.8388538 -12.3669300  50.6043472  -3.0905111 -12.2194901
  49.1667595  -3.2043674 -11.6603003  20.5860882  10.1423664  27.9613380
  20.8595924  10.7570953  28.7216454  19.8255806  10.7538519  27.6031971
  44.8145180   6.2599282  30.5167713  45.6266060   6.3586669  29.8895969
  44.5217018   5.3876095  30.1585655   0.9097331   2.5400054  27.7207031
   0.8566686   1.6351398  27.3690529   1.8093132   2.8179512  27.4461536
  37.5064278  45.2168770  -1.1967522  36.6630783  44.7000122  -1.3362840
  38.1218643  44.5458946  -0.8056604 -13.8471928  56.7092628  -9.1233873
 -13.4183474  56.9875717  -8.2718306 -13.0828781  56.5207367  -9.6779470
  40.4564590  43.7973633 -21.0769730  39.5051880  43.9140320 -20.8286324
  40.7053146  44.6958466 -21.2810230 -14.8195410  11.8431768 -17.6131725
 -14.2441530  11.9424448 -18.4218922 -14.4167271  11.0533409 -17.2118416
  52.0101700  33.7434769  42.3213272  52.0019302  33.9279022  43.2986069
  52.3434334  34.5770645  41.9965935 -17.6154938  43.2310448 -26.8863583
 -17.6612778  42.9672585 -27.8443031 -17.8642006  44.1656532 -26.8917599
   0.8344711  51.2318764 -28.3721657   0.6773365  50.2942085 -28.0557804
   1.8167814  51.2401810 -28.2204819  37.5650444  35.8492088  36.0291328
  37.1233101  35.3240929  36.6890793  37.2841530  36.7420845  36.2134056
  34.0369186  48.3642502 -19.9043312  33.4595528  48.4325371 -19.1023216
  34.8894386  48.7249031 -19.5730572  27.6863956  46.4205894  -5.0861750
  27.2056599  47.0796967  -5.6878195  27.9366398  45.7531242  -5.7377501
  -9.4552984  -7.7725029  36.7699432  -8.5790577  -7.8791065  36.2927780
 -10.0266800  -8.2332058  36.1223297 -14.9542971  55.4512024  -0.8818727
 -15.6813498  55.3565331  -1.5561279 -15.4926043  55.7049408  -0.1190944
  50.3938408  19.7168751  17.4899445  50.7207603  19.0943069  16.7574673
  49.8137817  19.1315899  17.9437370  -6.0425167  10.4438009  17.5235271
  -6.7566962   9.7879467  17.6607590  -6.2618289  11.0897360  18.2102165
  30.3011303  -6.3445764   8.6160879  30.8490734  -6.8902230   8.1029921
  30.8162956  -5.5249081   8.8028870   6.3307128  61.9944611 -19.0439892
[truncated: 974,697 more chars]
