# Supplementary material for: Mechanism of Polyester Hydrolysis by Marine Bacterium PE‑H Enzyme: an Atomistic and Thermodynamic Characterization
Source: J Chem Inf Model. 2026 Feb 12;66(4):2284–98. doi: 10.1021/acs.jcim.5c02314 (PMC12933714; doi:10.1021/acs.jcim.5c02314)
Supplement: Supplementary file 2 [file ci5c02314_si_002.zip › Cp2k-qmmm-md_inputs/qmm.sh]

export OMP_NUM_THREADS=2 

mpirun --map-by ppr:28:node cp2k.psmp -i 1_em-me.inp  -o 1_em-me.out
mpirun --map-by ppr:28:node cp2k.psmp -i 2_em-ee.inp  -o 2_em-ee.out
mpirun --map-by ppr:28:node cp2k.psmp -i 3_nvt-ee-gpw.inp  -o 3_nvt-ee-gpw.out
mpirun --map-by ppr:28:node cp2k.psmp -i 4_smd-nvt-ee-gpw_R3.inp  -o 4_smd-nvt-ee-gpw_R3.out
