# Supplementary material for: Mechanism of Polyester Hydrolysis by Marine Bacterium PE‑H Enzyme: an Atomistic and Thermodynamic Characterization
Source: J Chem Inf Model. 2026 Feb 12;66(4):2284–98. doi: 10.1021/acs.jcim.5c02314 (PMC12933714; doi:10.1021/acs.jcim.5c02314)
Supplement: Supplementary file 2 [file ci5c02314_si_002.zip › Cp2k-qmmm-md_inputs/0_em_an.inp]

&GLOBAL
  PROJECT EM               
  PRINT_LEVEL LOW
  RUN_TYPE GEO_OPT
&END GLOBAL

&FORCE_EVAL
  METHOD FIST
  &MM
    &FORCEFIELD
      PARMTYPE AMBER
      PARM_FILE_NAME PE-H_dimer_xLEAP.prmtop
      &SPLINE
        EMAX_SPLINE 1.0E8
        RCUT_NB [angstrom] 10
      &END SPLINE
    &END FORCEFIELD
    &POISSON
      &EWALD
        EWALD_TYPE SPME
        ALPHA .40
        GMAX 80
      &END EWALD
    &END POISSON
  &END MM
  &SUBSYS
    @INCLUDE forceeval_subsys.cp2k.inc
    &TOPOLOGY
      CONN_FILE_FORMAT AMBER
      CONN_FILE_NAME PE-H_dimer_xLEAP.prmtop
      COORD_FILE_FORMAT PDB
      COORD_FILE_NAME 019_cluster1.pdb
    &END TOPOLOGY
    &KIND NA+
     ELEMENT Na
    &END KIND
  &END SUBSYS
&END FORCE_EVAL

&MOTION
  &GEO_OPT
    OPTIMIZER LBFGS
    MAX_ITER 10000
    MAX_DR    1.0E-02
    RMS_DR    5.0E-03
    MAX_FORCE 1.0E-02
    RMS_FORCE 5.0E-03
  &END
  &PRINT
    &TRAJECTORY
      FORMAT XYZ
      &EACH
	GEO_OPT 200
      &END EACH
    &END TRAJECTORY
    &RESTART
      &EACH
        GEO_OPT 1000
      &END EACH
    &END RESTART
    &RESTART_HISTORY
      &EACH
        GEO_OPT 1000
      &END EACH
    &END RESTART_HISTORY
  &END PRINT
&END MOTION
