# Supplementary material for: Mechanism of Polyester Hydrolysis by Marine Bacterium PE‑H Enzyme: an Atomistic and Thermodynamic Characterization
Source: J Chem Inf Model. 2026 Feb 12;66(4):2284–98. doi: 10.1021/acs.jcim.5c02314 (PMC12933714; doi:10.1021/acs.jcim.5c02314)
Supplement: Supplementary file 2 [file ci5c02314_si_002.zip › Cp2k-qmmm-md_inputs/0_em_an.sh]

cp2k.sopt 0_em_an.inp > 0_em_an.out
