# Supplementary material for: Mechanism of Polyester Hydrolysis by Marine Bacterium PE‑H Enzyme: an Atomistic and Thermodynamic Characterization
Source: J Chem Inf Model. 2026 Feb 12;66(4):2284–98. doi: 10.1021/acs.jcim.5c02314 (PMC12933714; doi:10.1021/acs.jcim.5c02314)
Supplement: Supplementary file 2 [file ci5c02314_si_002.zip › Cp2k-qmmm-md_inputs/USCV1-1.restart]

@SET US_IDX 1
&GLOBAL
  ECHO_INPUT
  PRINT_LEVEL LOW
  PROJECT USCV1-1
  OUTPUT_FILE_NAME USCV1-1
  RUN_TYPE MD
  SAVE_MEM TRUE
&END GLOBAL

@INCLUDE forceeval.cp2k.inc

@INCLUDE motion.cp2k.inc

&EXT_RESTART
  RESTART_FILE_NAME 4-SMD-EE-GPW-1.restart
  RESTART_CELL .TRUE.
  RESTART_CONSTRAINT .FALSE.
  RESTART_POS .FALSE.
  RESTART_METADYNAMICS .FALSE.
  RESTART_QMMM .FALSE.
  RESTART_THERMOSTAT .FALSE.
  RESTART_COUNTERS .FALSE.
&END EXT_RESTART
