# Supplementary material for: Mechanism of Polyester Hydrolysis by Marine Bacterium PE‑H Enzyme: an Atomistic and Thermodynamic Characterization
Source: J Chem Inf Model. 2026 Feb 12;66(4):2284–98. doi: 10.1021/acs.jcim.5c02314 (PMC12933714; doi:10.1021/acs.jcim.5c02314)
Supplement: Supplementary file 2 [file ci5c02314_si_002.zip › Cp2k-qmmm-md_inputs/motion.cp2k.inc]

&MOTION
  &MD
    &THERMOSTAT
      &CSVR
        TIMECON 100
      &END CSVR
      &DEFINE_REGION
        MM_SUBSYS ATOMIC
        QM_SUBSYS ATOMIC
      &END DEFINE_REGION
      TYPE CSVR 
    &END THERMOSTAT
    ENSEMBLE NVT
    STEPS 2000
    MAX_STEPS 50000
    TEMPERATURE 303.15
    TIMESTEP 1.0
  &END MD
  &PRINT
    &RESTART                                    ! This section controls the printing of restart files
      &EACH
        MD 100
      &END EACH
      ADD_LAST NUMERIC
      SPLIT_RESTART_FILE TRUE
    &END RESTART
    &RESTART_HISTORY
      &EACH
        MD 500
      &END EACH
      ADD_LAST NUMERIC
    &END RESTART_HISTORY
    &TRAJECTORY                                 ! Controls the output of the trajectory
      &EACH                                     ! New trajectory frame will be printed each 100 md steps
        MD 5
      &END EACH
      ADD_LAST NUMERIC                          ! Last trajectory frame printed at the end of the calculation
      FORMAT DCD                                ! Format of the output trajectory is XYZ
    &END TRAJECTORY
  &END PRINT
&END MOTION
