# Supplementary material for: Mechanism of Polyester Hydrolysis by Marine Bacterium PE‑H Enzyme: an Atomistic and Thermodynamic Characterization
Source: J Chem Inf Model. 2026 Feb 12;66(4):2284–98. doi: 10.1021/acs.jcim.5c02314 (PMC12933714; doi:10.1021/acs.jcim.5c02314)
Supplement: Supplementary file 2 [file ci5c02314_si_002.zip › Cp2k-qmmm-md_inputs/motion_constraint.1.cp2k.inc]

! CP2K > MOTION > CONSTRAINT > COLLECTIVE
&COLLECTIVE
  COLVAR 1
  INTERMOLECULAR TRUE
  TARGET [angstrom] -1.7
  TARGET_GROWTH [angstrom*fs^-1] 0.0
  TARGET_LIMIT [angstrom] -1.7
  &RESTRAINT
    K [angstrom^-2*kcalmol] 50.0
  &END RESTRAINT
&END COLLECTIVE
