# Supplementary material for: Mechanism of Polyester Hydrolysis by Marine Bacterium PE‑H Enzyme: an Atomistic and Thermodynamic Characterization
Source: J Chem Inf Model. 2026 Feb 12;66(4):2284–98. doi: 10.1021/acs.jcim.5c02314 (PMC12933714; doi:10.1021/acs.jcim.5c02314)
Supplement: Supplementary file 2 [file ci5c02314_si_002.zip › Cp2k-qmmm-md_inputs/cpptraj_cmd.in]

#Define atoms for ditances, angles, dihedrals and Calculate
distance distance_OserCpet   :132@OG    :267@C10                     out distance.dat
distance distance_OserHser   :132@OG    :132@HG                      out distance.dat
distance distance_NhisHser   :210@NE2   :132@HG                      out distance.dat 
distance distance_HmetOpet   :133@H     :267@O06                     out distance.dat	 
distance distance_HpheOpet   :59@H      :267@O06                     out distance.dat 
distance distance_CpetOpet   :267@C10   :267@O04                     out distance.dat 
distance distance_HhisOasp   :210@HD1   :178@OD2                     out distance.dat 
angle    angles_CpetOserCser :267@C10   :132@OG  :132@CB             out angles.dat
dihedral dihedral_atoms      :267@O04   :267@C01 :267@C02 :267@O01   out dihedral.dat

#exit cpptraj

go
