# Supplementary material for: Mechanism of Polyester Hydrolysis by Marine Bacterium PE‑H Enzyme: an Atomistic and Thermodynamic Characterization
Source: J Chem Inf Model. 2026 Feb 12;66(4):2284–98. doi: 10.1021/acs.jcim.5c02314 (PMC12933714; doi:10.1021/acs.jcim.5c02314)
Supplement: Supplementary file 2 [file ci5c02314_si_002.zip › Cp2k-qmmm-md_inputs/2_em-ee.inp]

&GLOBAL
  ECHO_INPUT
  PRINT_LEVEL LOW
  PROJECT EM-EE-2
  RUN_TYPE GEO_OPT
  SAVE_MEM
&END GLOBAL

&FORCE_EVAL
  METHOD QMMM
  STRESS_TENSOR ANALYTICAL
  &DFT
    CHARGE -2
    MULTIPLICITY 1
    WFN_RESTART_FILE_NAME EM-ME-1-RESTART.wfn
    &MGRID
      COMMENSURATE  #mandatory to use GEEP
      CUTOFF 300
    &END MGRID
    &QS
      METHOD GPW
    &END QS
    &SCF
      EPS_SCF 1E-6
      MAX_SCF 60
      SCF_GUESS RESTART
      &OT
        MINIMIZER DIIS
        PRECONDITIONER FULL_SINGLE_INVERSE
        SAFE_DIIS TRUE
      &END OT
      &OUTER_SCF
        EPS_SCF 1E-6
        MAX_SCF 30
      &END OUTER_SCF
    &END SCF
    &XC
      &XC_FUNCTIONAL PBE
      &END XC_FUNCTIONAL
    &END XC
  &END DFT
  &MM
    &FORCEFIELD
      EI_SCALE14 0.8333
      VDW_SCALE14 0.5000
      PARMTYPE AMBER
      PARM_FILE_NAME 019_cluster1_ee.prmtop
      &SPLINE
        EMAX_SPLINE 1.0E8
        RCUT_NB [angstrom] 10
      &END SPLINE
    &END FORCEFIELD
    &POISSON
      &EWALD
       EWALD_TYPE SPME
        ALPHA .40
        GMAX 80
      &END EWALD
    &END POISSON
  &END MM
  &QMMM
    ECOUPL GAUSS
    USE_GEEP_LIB 6
    @INCLUDE forceeval_qmmm.cp2k.inc
  &END QMMM
  &SUBSYS
    &TOPOLOGY
      CONN_FILE_FORMAT AMBER
      CONN_FILE_NAME 019_cluster1_ee.prmtop
    &END TOPOLOGY

    &KIND CL-
     ELEMENT Cl
    &END KIND
    &KIND C
      BASIS_SET DZVP-GTH-PBE
      POTENTIAL GTH-PBE-q4
    &END KIND
    &KIND N
      BASIS_SET DZVP-GTH-PBE
      POTENTIAL GTH-PBE-q5
    &END KIND
    &KIND O
      BASIS_SET DZVP-GTH-PBE
      POTENTIAL GTH-PBE-q6
    &END KIND
    &KIND S
      BASIS_SET DZVP-GTH-PBE
      POTENTIAL GTH-PBE-q6
    &END KIND
    &KIND H
      BASIS_SET DZVP-GTH-PBE
      POTENTIAL GTH-PBE
    &END KIND
  &END SUBSYS
&END FORCE_EVAL


&MOTION
  &GEO_OPT
    OPTIMIZER LBFGS
    MAX_ITER 100
    MAX_DR    1.0E-02 !Convergence criterion for the maximum geometry change between the current and the last optimizer iteration
    RMS_DR    5.0E-03 !Convergence criterion for the root mean square (RMS) geometry change between the current and the last optimizer iteration
    MAX_FORCE 1.0E-02 !Convergence criterion for the maximum force component of the current configuration
    RMS_FORCE 5.0E-03 !Convergence criterion for the root mean square (RMS) force of the current configuration
  &END GEO_OPT
  &PRINT
    &TRAJECTORY                                 ! Controls the output of the trajectory
      FORMAT XYZ                                ! Format of the output trajectory is XYZ
      ADD_LAST NUMERIC                          ! Last trajectory frame printed at the end of the calculation
      &EACH                                     ! New trajectory frame will be printed each 100 md steps
            GEO_OPT 1
      &END EACH
    &END TRAJECTORY
    &RESTART                                    ! This section controls the printing of restart files
      ADD_LAST NUMERIC
    &END RESTART
    &RESTART_HISTORY
      ADD_LAST NUMERIC
     &END RESTART_HISTORY
  &END PRINT
&END MOTION

&EXT_RESTART
  RESTART_FILE_NAME EM-ME-paso1-1.restart
  RESTART_COUNTERS .FALSE.
  RESTART_THERMOSTAT .FALSE.
&END
