# Supplementary material for: Mechanism of Polyester Hydrolysis by Marine Bacterium PE‑H Enzyme: an Atomistic and Thermodynamic Characterization
Source: J Chem Inf Model. 2026 Feb 12;66(4):2284–98. doi: 10.1021/acs.jcim.5c02314 (PMC12933714; doi:10.1021/acs.jcim.5c02314)
Supplement: Supplementary file 3 [file ci5c02314_si_003.zip]

Archive with 70 entries (69 files):
- Gmx-md_inputs/
- __MACOSX/._Gmx-md_inputs
- Gmx-md_inputs/Min2_H.mdp
- __MACOSX/Gmx-md_inputs/._Min2_H.mdp
- Gmx-md_inputs/2_NPT-Eq_Solv_500ps.mdp
- __MACOSX/Gmx-md_inputs/._2_NPT-Eq_Solv_500ps.mdp
- Gmx-md_inputs/.DS_Store
- __MACOSX/Gmx-md_inputs/._.DS_Store
- Gmx-md_inputs/4_NPT_Prod-100ns.mdp
- __MACOSX/Gmx-md_inputs/._4_NPT_Prod-100ns.mdp
- Gmx-md_inputs/leaprc_deacy
- __MACOSX/Gmx-md_inputs/._leaprc_deacy
- Gmx-md_inputs/PE-H_dimer_GMX.ndx
- __MACOSX/Gmx-md_inputs/._PE-H_dimer_GMX.ndx
- Gmx-md_inputs/acs2.prep
- __MACOSX/Gmx-md_inputs/._acs2.prep
- Gmx-md_inputs/3_NPT-Eq_AllnotOAH_2ns.mdp
- __MACOSX/Gmx-md_inputs/._3_NPT-Eq_AllnotOAH_2ns.mdp
- Gmx-md_inputs/1_NVT-Heating_500ps.mdp
- __MACOSX/Gmx-md_inputs/._1_NVT-Heating_500ps.mdp
- Gmx-md_inputs/PE-H_deacy_xLEAP.prmtop
- __MACOSX/Gmx-md_inputs/._PE-H_deacy_xLEAP.prmtop
- Gmx-md_inputs/PE-H_deacy_GMX.gro
- __MACOSX/Gmx-md_inputs/._PE-H_deacy_GMX.gro
- Gmx-md_inputs/PEH-200_prod_mod2.pdb
- __MACOSX/Gmx-md_inputs/._PEH-200_prod_mod2.pdb
- Gmx-md_inputs/PE-H_dimer_GMX_BBone.itp
- __MACOSX/Gmx-md_inputs/._PE-H_dimer_GMX_BBone.itp
- Gmx-md_inputs/PE-H_acy_GMX.gro
- __MACOSX/Gmx-md_inputs/._PE-H_acy_GMX.gro
- Gmx-md_inputs/PE-H_dimer_xLEAP.prmtop
- __MACOSX/Gmx-md_inputs/._PE-H_dimer_xLEAP.prmtop
- Gmx-md_inputs/PE-H_dimer_GMX_System_not_H.itp
- __MACOSX/Gmx-md_inputs/._PE-H_dimer_GMX_System_not_H.itp
- Gmx-md_inputs/PE-H_dimer_GMX_OAH.itp
- __MACOSX/Gmx-md_inputs/._PE-H_dimer_GMX_OAH.itp
- Gmx-md_inputs/md.sh
- __MACOSX/Gmx-md_inputs/._md.sh
- Gmx-md_inputs/PE-H_acy_GMX.top
- __MACOSX/Gmx-md_inputs/._PE-H_acy_GMX.top
- Gmx-md_inputs/PE-H_deacy_xLEAP.inpcrd
- __MACOSX/Gmx-md_inputs/._PE-H_deacy_xLEAP.inpcrd
- Gmx-md_inputs/6scdmhet.pdb
- __MACOSX/Gmx-md_inputs/._6scdmhet.pdb
- Gmx-md_inputs/6_NPT_Prod-300ns.mdp
- __MACOSX/Gmx-md_inputs/._6_NPT_Prod-300ns.mdp
- Gmx-md_inputs/Min3_SideChain.mdp
- __MACOSX/Gmx-md_inputs/._Min3_SideChain.mdp
- Gmx-md_inputs/PE-H_deacy_GMX.top
- __MACOSX/Gmx-md_inputs/._PE-H_deacy_GMX.top
- Gmx-md_inputs/soln10prepka_postPropKa_noH.pdb
- __MACOSX/Gmx-md_inputs/._soln10prepka_postPropKa_noH.pdb
- Gmx-md_inputs/5_NPT_Prod-200ns.mdp
- __MACOSX/Gmx-md_inputs/._5_NPT_Prod-200ns.mdp
- Gmx-md_inputs/Min4_OAH.mdp
- __MACOSX/Gmx-md_inputs/._Min4_OAH.mdp
- Gmx-md_inputs/PE-H_dimer_GMX_restPTD.itp
- __MACOSX/Gmx-md_inputs/._PE-H_dimer_GMX_restPTD.itp
- Gmx-md_inputs/Min5_EM.mdp
- __MACOSX/Gmx-md_inputs/._Min5_EM.mdp
- Gmx-md_inputs/frcmod.acs
- __MACOSX/Gmx-md_inputs/._frcmod.acs
- Gmx-md_inputs/PE-H_dimer_GMX_restPEH.itp
- __MACOSX/Gmx-md_inputs/._PE-H_dimer_GMX_restPEH.itp
- Gmx-md_inputs/Min1_WAT.mdp
- __MACOSX/Gmx-md_inputs/._Min1_WAT.mdp
- Gmx-md_inputs/PE-H_dimer_xLEAP.inpcrd
- __MACOSX/Gmx-md_inputs/._PE-H_dimer_xLEAP.inpcrd
- Gmx-md_inputs/leaprc
- __MACOSX/Gmx-md_inputs/._leaprc
