# Supplementary material for: Mechanism of Polyester Hydrolysis by Marine Bacterium PE‑H Enzyme: an Atomistic and Thermodynamic Characterization
Source: J Chem Inf Model. 2026 Feb 12;66(4):2284–98. doi: 10.1021/acs.jcim.5c02314 (PMC12933714; doi:10.1021/acs.jcim.5c02314)
Supplement: Supplementary file 3 [file ci5c02314_si_003.zip › Gmx-md_inputs/2_NPT-Eq_Solv_500ps.mdp]

title                   = 500ps NPT Equilibration of PE-H and Solvent
define                  = -DPOSRES_PTD -DPOSRES_PEH  ; position restrain all but solvent
; Run parameters
integrator              = md        ; leap-frog integrator
nsteps                  = 250000    ; 500 ps
dt                      = 0.002     ; 2 fs
; Output control
nstxout-compressed      = 5000      ; save coordinates every 10.0 ps using lossy compression
nstvout                 = 5000      ; save velocities every 10.0 ps
nstenergy               = 5000      ; save energies every 10.0 ps
nstlog                  = 5000      ; update log file every 10.0 ps
; Bond parameters
continuation            = yes       ; Restarting after NVT 
constraint_algorithm    = lincs     ; holonomic constraints 
constraints             = h-bonds   ; bonds involving H are constrained
lincs_iter              = 1         ; accuracy of LINCS
lincs_order             = 4         ; also related to accuracy
; Nonbonded settings 
cutoff-scheme           = Verlet    ; Buffered neighbor searching
ns_type                 = grid      ; search neighboring grid cells
nstlist                 = 10        ; 20 fs, largely irrelevant with Verlet scheme
rlist                   = 1         ;
vdwtype                 = cutoff    ; Twin range cut-offs with neighbor list cut-off rlist and VdW cut-off rvdw, where rvdw >= rlist.
vdw-modifier            = Potential-shift-Verlet
rvdw-switch             = 0.9       ;
rvdw                    = 1.0       ; short-range van der Waals cutoff (in nm)
DispCorr                = EnerPres  ; account for cut-off vdW scheme
; Electrostatics
coulombtype             = PME       ; Particle Mesh Ewald for long-range electrostatics
rcoulomb                = 1.0       ; short-range electrostatic cutoff (in nm)
pme_order               = 4         ; cubic interpolation
fourierspacing          = 0.125     ; grid spacing for AMBER
; Temperature coupling is on
tcoupl                  = V-rescale             ; modified Berendsen thermostat
tc-grps                 = non-Water Water       ; two coupling groups - more accurate
tau_t                   = 0.1     0.1           ; time constant, in ps
ref_t                   = 303.15  303.15        ; reference temperature, one for each group, in K
; Pressure coupling is on
pcoupl                  = Berendsen             ; Pressure coupling on in NPT
pcoupltype              = isotropic             ; uniform scaling of box vectors
tau_p                   = 2.0                   ; time constant, in ps
ref_p                   = 1.0                   ; reference pressure, in bar
compressibility         = 4.5e-5                ; isothermal compressibility of water, bar^-1
refcoord_scaling        = com
; Periodic boundary conditions
pbc                     = xyz       ; 3-D PBC
; Velocity generation
gen_vel                 = no        ; Velocity generation is off 
