# Supplementary material for: Mechanism of Polyester Hydrolysis by Marine Bacterium PE‑H Enzyme: an Atomistic and Thermodynamic Characterization
Source: J Chem Inf Model. 2026 Feb 12;66(4):2284–98. doi: 10.1021/acs.jcim.5c02314 (PMC12933714; doi:10.1021/acs.jcim.5c02314)
Supplement: Supplementary file 3 [file ci5c02314_si_003.zip › Gmx-md_inputs/leaprc_deacy]

# Load AMBER parameters for proteins
source leaprc.protein.ff14SB

# Load GAFF force field
source leaprc.gaff2

# Load parameters for TIP3P water and ions
source leaprc.water.tip3p
loadamberparams frcmod.ionsjc_tip3p

# Load parameters for ligand
loadamberprep ptm2.prep
loadamberparams ptm.frcmod
loadamberprep acs2.prep
loadamberparams frcmod.acs 


# Load PDB file of the complex
complex = loadpdb PEH-200_prod_mod2.pdb


# Create dissulfide bonds
bond complex.175.SG complex.212.SG
bond complex.246.SG complex.263.SG

#Set the box
set complex box {73.576999999999998  66.486999999999995  77.171000000000006}
set default nocenter on
#Add counter-ions to neutralize the complex
#addions complex Na+ 0
#addions complex Cl- 0

#Solvation      
#solvateBox complex TIP3PBOX 12.0                                     #solvate the system, using TIP3P solvent box with a radii of 12 angstroms

# Create parameters of the complex
saveamberparm complex PE-H_deacy_xLEAP.prmtop PE-H_deacy_xLEAP.inpcrd

#Save PDB file of the complex
savepdb complex PE-H_deacy_xLEAP.pdb
