# Supplementary material for: Mechanism of Polyester Hydrolysis by Marine Bacterium PE‑H Enzyme: an Atomistic and Thermodynamic Characterization
Source: J Chem Inf Model. 2026 Feb 12;66(4):2284–98. doi: 10.1021/acs.jcim.5c02314 (PMC12933714; doi:10.1021/acs.jcim.5c02314)
Supplement: Supplementary file 3 [file ci5c02314_si_003.zip › Gmx-md_inputs/acs2.prep]

 0 0 0

 leap-generated prep residue
ACS.res
ACS  INT     0
CHANGE   NOMIT DU   BEG 
   0.00000
   1   DUMM  DU    M      0.000000  0.000000  0.000000  0.0
   2   DUMM  DU    M      1.000000  0.000000  0.000000  0.0
   3   DUMM  DU    M      1.000000  1.000000  0.000000  0.0
   4   N     N     M      3.540003  1.419779  0.000002    -0.415700
   5   H     H     E      3.216953  1.877883  -0.840164    0.271900
   6   CA    CX    M      5.053311  1.530747  0.451082    -0.024900
   7   CB    2C    3      6.027090  2.213535  -0.525687    0.794746
   8   HB1   H1    E      5.973095  1.803652  -1.563362    -0.160858
   9   HB2   H1    E      5.932110  3.359936  -0.587713    -0.160858
   10  OG    OS    S      7.469088  1.875478  -0.118678    -0.603639
   11  CD    C     B      8.232203  3.008546  -0.002684    0.797531
   12  OD1   O     E      7.727272  4.125524  0.110303    -0.594955
   13  CE    CA    B      9.660427  2.781445  0.127333    -0.146174
   14  CZ1   CA    B      10.563227  3.923552  0.328333    -0.037176
   15  HZ1   HA    E      10.162331  4.896416  0.533279    0.142018
   16  CH1   CA    B      11.936178  3.673501  0.292327    -0.190680
   17  HH1   HA    E      12.523244  4.607525  0.491308    0.164241
   18  CT    CA    B      12.611194  2.392349  0.343360    -0.064139
   19  CH2   CA    S      11.741376  1.237702  0.218426    -0.190680
   20  HH2   HA    E      12.173446  0.122397  0.121419    0.164241
   21  CI    C     B      13.941017  2.419298  0.969255    0.839490
   22  OI1   O     E      14.655815  3.462903  1.103181    -0.606282
   23  OK    OS    S      14.394826  1.216708  1.524082    -0.465095
   24  CL    CT    3      15.621200  1.359720  2.303284    -0.045520
   25  HL1   H1    E      15.507235  2.182792  2.996313    0.127688
   26  HL2   H1    E      15.737132  0.378057  2.834114    0.127688
   27  CM    CT    3      16.801797  1.452622  1.387551    0.168403
   28  HM1   H1    E      17.767995  1.929679  1.880606    0.060367
   29  HM2   H1    E      16.607862  1.907452  0.431886    0.060367
   30  ON    OH    S      17.261856  0.112235  1.143514    -0.648191
   31  HN    HO    E      16.566756  -0.229796  0.571484    0.417625
   32  CZ2   CA    S      10.348184  1.486785  -0.052600    -0.037176
   33  HZ2   HA    E      9.564841  0.745517  -0.306683    0.142018
   34  HA    H1    E      5.438328  0.487608  0.601106    0.084300
   35  C     C     M      5.006339  2.141912  1.921429    0.597300
   36  O     O     E      4.618379  1.323063  2.772323    -0.567900


LOOP
 CH2  CZ2 

IMPROPER
 CE   OD1  CD   OG  
 CD   CZ1  CE   CZ2 
 CE   CH1  CZ1  HZ1 
 CZ1  CT   CH1  HH1 
 CI   CH1  CT   CH2 
 CT   CZ2  CH2  HH2 
 CT   OI1  CI   OK  
 CE   CH2  CZ2  HZ2 
 -M   CA   N    H   
 CA   +M   C    O   

DONE
STOP
