# Supplementary material for: Mechanism of Polyester Hydrolysis by Marine Bacterium PE‑H Enzyme: an Atomistic and Thermodynamic Characterization
Source: J Chem Inf Model. 2026 Feb 12;66(4):2284–98. doi: 10.1021/acs.jcim.5c02314 (PMC12933714; doi:10.1021/acs.jcim.5c02314)
Supplement: Supplementary file 3 [file ci5c02314_si_003.zip › Gmx-md_inputs/1_NVT-Heating_500ps.mdp]

title                   = 500ps NVT Heating MD of PE-H and solvent 
define                  = -DPOSRES_PTD -DPOSRES_BBONE ; position restrain all but solvent and ions
; Run parameters
integrator              = md        ; leap-frog integrator
nsteps                  = 250000    ; 500 ps
dt                      = 0.002     ; 2 fs
; Output control
nstxout-compressed      = 5000      ; save coordinates every 10.0 ps using lossy compression
nstvout                 = 5000      ; save velocities every 10.0 ps
nstenergy               = 5000      ; save energies every 10.0 ps
nstlog                  = 5000      ; update log file every 10.0 ps
; Bond parameters
continuation            = no        ; first dynamics run
constraint_algorithm    = lincs     ; holonomic constraints 
constraints             = h-bonds   ; bonds involving H are constrained
lincs_iter              = 1         ; accuracy of LINCS
lincs_order             = 4         ; also related to accuracy
; Nonbonded settings 
cutoff-scheme           = Verlet    ; Buffered neighbor searching
ns_type                 = grid      ; search neighboring grid cells
nstlist                 = 10        ; 20 fs, largely irrelevant with Verlet
vdwtype                 = cutoff    ; Twin range cut-offs with neighbor list cut-off rlist and VdW cut-off rvdw, where rvdw >= rlist.
vdw-modifier            = Potential-shift-Verlet
rvdw-switch             = 0.9       ;
rvdw                    = 1.0       ; short-range van der Waals cutoff (in nm)
DispCorr                = EnerPres  ; account for cut-off vdW scheme
; Electrostatics
coulombtype             = PME       ; Particle Mesh Ewald for long-range electrostatics
rcoulomb                = 1.0       ; short-range electrostatic cutoff (in nm)
pme_order               = 4         ; cubic interpolation
fourierspacing          = 0.125     ; grid spacing for AMBER
; Temperature coupling is on
tcoupl                  = V-rescale             ; modified Berendsen thermostat
tc-grps                 = non-Water Water       ;                                    
tau_t                   = 0.1        0.1        ; time constant, in ps
ref_t                   = 303.15     303.15     ; reference temperature, one for each group, in K
; Pressure coupling is off
pcoupl                  = no        ; no pressure coupling in NVT
; Periodic boundary conditions
pbc                     = xyz       ; 3-D PBC
; Velocity generation
gen_vel                 = yes       ; assign velocities from Maxwell distribution
gen_temp                = 0         ; temperature for Maxwell distribution
gen_seed                = -1        ; generate a random seed
; Simulated annealing
annealing   = single single
annealing-npoints = 2 2
annealing-time = 0 500 0 500        ; For both groups, temperature will increase from 0 ps to 500 ps
annealing-temp = 0 303.15 0 303.15
