# Supplementary material for: Mechanism of Polyester Hydrolysis by Marine Bacterium PE‑H Enzyme: an Atomistic and Thermodynamic Characterization
Source: J Chem Inf Model. 2026 Feb 12;66(4):2284–98. doi: 10.1021/acs.jcim.5c02314 (PMC12933714; doi:10.1021/acs.jcim.5c02314)
Supplement: Supplementary file 3 [file ci5c02314_si_003.zip › Gmx-md_inputs/PE-H_deacy_GMX.gro]

GROningen MAchine for Chemical Simulation
37658
    1SER      N    1   4.559   5.230   4.411
    1SER     H1    2   4.465   5.185   4.381
    1SER     H2    3   4.539   5.278   4.497
    1SER     H3    4   4.633   5.157   4.426
    1SER     CA    5   4.600   5.312   4.300
    1SER     HA    6   4.693   5.358   4.325
    1SER     CB    7   4.635   5.231   4.170
    1SER    HB2    8   4.709   5.157   4.191
    1SER    HB3    9   4.548   5.189   4.131
    1SER     OG   10   4.700   5.315   4.074
    1SER     HG   11   4.779   5.267   4.043
    1SER      C   12   4.504   5.428   4.272
    1SER      O   13   4.381   5.416   4.257
    2ALA      N   14   4.565   5.546   4.246
    2ALA      H   15   4.664   5.552   4.237
    2ALA     CA   16   4.499   5.667   4.210
    2ALA     HA   17   4.403   5.669   4.265
    2ALA     CB   18   4.603   5.780   4.230
    2ALA    HB1   19   4.637   5.788   4.333
    2ALA    HB2   20   4.691   5.766   4.165
    2ALA    HB3   21   4.556   5.868   4.195
    2ALA      C   22   4.454   5.668   4.062
    2ALA      O   23   4.380   5.761   4.026
    3TYR      N   24   4.491   5.571   3.978
    3TYR      H   25   4.541   5.491   4.024
    3TYR     CA   26   4.448   5.551   3.840
    3TYR     HA   27   4.431   5.644   3.795
    3TYR     CB   28   4.558   5.473   3.764
    3TYR    HB2   29   4.661   5.525   3.772
    3TYR    HB3   30   4.560   5.373   3.801
    3TYR     CG   31   4.519   5.471   3.618
    3TYR    CD1   32   4.542   5.596   3.552
    3TYR    HD1   33   4.603   5.679   3.591
    3TYR    CE1   34   4.474   5.610   3.430
    3TYR    HE1   35   4.489   5.702   3.377
    3TYR     CZ   36   4.402   5.504   3.369
    3TYR     OH   37   4.365   5.519   3.242
    3TYR     HH   38   4.385   5.613   3.224
    3TYR    CE2   39   4.392   5.380   3.431
    3TYR    HE2   40   4.330   5.306   3.377
    3TYR    CD2   41   4.454   5.361   3.555
    3TYR    HD2   42   4.444   5.274   3.616
    3TYR      C   43   4.311   5.480   3.843
    3TYR      O   44   4.277   5.400   3.933
    4GLN      N   45   4.239   5.513   3.737
    4GLN      H   46   4.274   5.588   3.677
    4GLN     CA   47   4.103   5.477   3.707
    4GLN     HA   48   4.076   5.388   3.769
    4GLN     CB   49   4.002   5.579   3.756
    4GLN    HB2   50   4.016   5.665   3.697
    4GLN    HB3   51   3.897   5.547   3.741
    4GLN     CG   52   3.999   5.611   3.914
    4GLN    HG2   53   3.960   5.529   3.969
    4GLN    HG3   54   4.097   5.635   3.952
    4GLN     CD   55   3.913   5.736   3.935
    4GLN    OE1   56   3.838   5.773   3.850
    4GLN    NE2   57   3.923   5.793   4.052
    4GLN   HE21   58   3.846   5.861   4.062
    4GLN   HE22   59   3.984   5.774   4.131
    4GLN      C   60   4.076   5.455   3.562
    4GLN      O   61   4.120   5.536   3.477
    5ARG      N   62   3.995   5.347   3.537
    5ARG      H   63   3.956   5.301   3.614
    5ARG     CA   64   3.908   5.329   3.415
    5ARG     HA   65   3.905   5.426   3.367
    5ARG     CB   66   3.971   5.240   3.303
    5ARG    HB2   67   3.888   5.229   3.228
    5ARG    HB3   68   4.054   5.292   3.252
    5ARG     CG   69   4.004   5.102   3.363
    5ARG    HG2   70   4.103   5.107   3.421
    5ARG    HG3   71   3.927   5.070   3.427
    5ARG     CD   72   4.017   4.996   3.254
    5ARG    HD2   73   3.915   5.007   3.208
    5ARG    HD3   74   4.099   5.018   3.190
    5ARG     NE   75   4.037   4.860   3.309
    5ARG     HE   76   4.108   4.856   3.384
    5ARG     CZ   77   3.972   4.755   3.264
    5ARG    NH1   78   3.993   4.644   3.335
    5ARG   HH11   79   4.015   4.659   3.436
    5ARG   HH12   80   3.944   4.559   3.310
    5ARG    NH2   81   3.892   4.747   3.159
    5ARG   HH21   82   3.894   4.821   3.089
    5ARG   HH22   83   3.853   4.651   3.144
    5ARG      C   84   3.767   5.288   3.451
    5ARG      O   85   3.751   5.217   3.553
    6GLY      N   86   3.670   5.332   3.377
    6GLY      H   87   3.694   5.390   3.294
    6GLY     CA   88   3.532   5.314   3.401
    6GLY    HA2   89   3.480   5.330   3.310
    6GLY    HA3   90   3.518   5.210   3.434
    6GLY      C   91   3.468   5.395   3.516
    6GLY      O   92   3.546   5.466   3.582
    7PRO      N   93   3.333   5.389   3.536
    7PRO     CD   94   3.250   5.310   3.455
    7PRO    HD2   95   3.253   5.206   3.494
    7PRO    HD3   96   3.279   5.321   3.350
    7PRO     CG   97   3.110   5.371   3.478
    7PRO    HG2   98   3.034   5.294   3.481
    7PRO    HG3   99   3.091   5.451   3.404
    7PRO     CB  100   3.115   5.442   3.607
    7PRO    HB2  101   3.084   5.370   3.687
    7PRO    HB3  102   3.061   5.534   3.601
    7PRO     CA  103   3.259   5.476   3.630
    7PRO     HA  104   3.272   5.575   3.612
    7PRO      C  105   3.295   5.455   3.775
    7PRO      O  106   3.352   5.348   3.803
    8ASP      N  107   3.263   5.556   3.862
    8ASP      H  108   3.206   5.638   3.836
    8ASP     CA  109   3.284   5.539   4.004
    8ASP     HA  110   3.383   5.500   4.019
    8ASP     CB  111   3.276   5.672   4.086
    8ASP    HB2  112   3.176   5.720   4.079
    8ASP    HB3  113   3.284   5.663   4.194
    8ASP     CG  114   3.363   5.783   4.036
    8ASP    OD1  115   3.333   5.901   4.072
    8ASP    OD2  116   3.471   5.762   3.981
    8ASP      C  117   3.191   5.430   4.066
    8ASP      O  118   3.083   5.406   4.016
    9PRO      N  119   3.246   5.347   4.166
    9PRO     CD  120   3.374   5.370   4.230
    9PRO    HD2  121   3.389   5.475   4.248
    9PRO    HD3  122   3.461   5.328   4.172
    9PRO     CG  123   3.353   5.305   4.367
    9PRO    HG2  124   3.293   5.378   4.424
    9PRO    HG3  125   3.449   5.282   4.408
    9PRO     CB  126   3.271   5.177   4.331
    9PRO    HB2  127   3.213   5.141   4.423
    9PRO    HB3  128   3.341   5.111   4.283
    9PRO     CA  129   3.174   5.242   4.229
    9PRO     HA  130   3.151   5.170   4.150
    9PRO      C  131   3.033   5.279   4.279
    9PRO      O  132   3.016   5.376   4.355
   10SER      N  133   2.929   5.201   4.244
   10SER      H  134   2.948   5.113   4.200
   10SER     CA  135   2.784   5.224   4.278
   10SER     HA  136   2.769   5.274   4.375
   10SER     CB  137   2.723   5.321   4.170
   10SER    HB2  138   2.770   5.417   4.175
   10SER    HB3  139   2.740   5.279   4.067
   10SER     OG  140   2.588   5.343   4.182
   10SER     HG  141   2.564   5.414   4.120
   10SER      C  142   2.710   5.091   4.284
   10SER      O  143   2.716   5.016   4.188
   11VAL      N  144   2.643   5.063   4.397
   11VAL      H  145   2.661   5.128   4.477
   11VAL     CA  146   2.566   4.941   4.415
   11VAL     HA  147   2.633   4.851   4.403
   11VAL     CB  148   2.504   4.931   4.550
   11VAL     HB  149   2.433   5.014   4.568
   11VAL    CG1  150   2.418   4.799   4.571
   11VAL   HG11  151   2.329   4.809   4.512
   11VAL   HG12  152   2.476   4.702   4.545
   11VAL   HG13  153   2.393   4.794   4.678
   11VAL    CG2  154   2.612   4.938   4.659
   11VAL   HG21  155   2.679   5.022   4.641
   11VAL   HG22  156   2.576   4.963   4.755
   11VAL   HG23  157   2.681   4.849   4.657
   11VAL      C  158   2.462   4.920   4.302
   11VAL      O  159   2.446   4.806   4.260
   12SER      N  160   2.395   5.028   4.251
   12SER      H  161   2.404   5.112   4.303
   12SER     CA  162   2.298   5.029   4.140
   12SER     HA  163   2.214   4.966   4.171
   12SER     CB  164   2.235   5.170   4.121
   12SER    HB2  165   2.290   5.229   4.050
   12SER    HB3  166   2.137   5.153   4.073
   12SER     OG  167   2.239   5.245   4.250
   12SER     HG  168   2.162   5.214   4.303
   12SER      C  169   2.357   4.987   4.003
   12SER      O  170   2.281   4.952   3.918
   13PHE      N  171   2.487   4.987   3.989
   13PHE      H  172   2.544   5.019   4.072
   13PHE     CA  173   2.567   4.959   3.876
   13PHE     HA  174   2.497   4.945   3.798
   13PHE     CB  175   2.655   5.076   3.838
   13PHE    HB2  176   2.587   5.148   3.797
   13PHE    HB3  177   2.689   5.126   3.926
   13PHE     CG  178   2.765   5.049   3.748
   13PHE    CD1  179   2.905   5.068   3.780
   13PHE    HD1  180   2.927   5.095   3.879
   13PHE    CE1  181   3.006   5.057   3.681
   13PHE    HE1  182   3.106   5.083   3.704
   13PHE     CZ  183   2.972   5.014   3.553
   13PHE     HZ  184   3.044   4.994   3.478
   13PHE    CE2  185   2.837   4.989   3.521
   13PHE    HE2  186   2.808   4.977   3.419
   13PHE    CD2  187   2.736   5.018   3.615
   13PHE    HD2  188   2.633   5.031   3.585
   13PHE      C  189   2.645   4.826   3.884
   13PHE      O  190   2.642   4.755   3.785
   14LEU      N  191   2.711   4.795   3.990
   14LEU      H  192   2.731   4.874   4.059
   14LEU     CA  193   2.803   4.681   3.989
   14LEU     HA  194   2.867   4.683   3.901
   14LEU     CB  195   2.894   4.680   4.109
   14LEU    HB2  196   2.847   4.717   4.198
   14LEU    HB3  197   2.918   4.573   4.136
   14LEU     CG  198   3.028   4.764   4.084
   14LEU     HG  199   3.002   4.865   4.059
   14LEU    CD1  200   3.095   4.789   4.219
   14LEU   HD11  201   3.186   4.847   4.209
   14LEU   HD12  202   3.025   4.830   4.295
   14LEU   HD13  203   3.128   4.695   4.266
   14LEU    CD2  204   3.129   4.711   3.992
   14LEU   HD21  205   3.199   4.795   3.972
   14LEU   HD22  206   3.182   4.628   4.047
   14LEU   HD23  207   3.090   4.677   3.898
   14LEU      C  208   2.727   4.542   3.995
   14LEU      O  209   2.770   4.434   3.958
   15GLU      N  210   2.602   4.543   4.041
   15GLU      H  211   2.576   4.627   4.104
   15GLU     CA  212   2.498   4.432   4.039
   15GLU     HA  213   2.542   4.340   4.084
   15GLU     CB  214   2.378   4.457   4.132
   15GLU    HB2  215   2.359   4.559   4.121
   15GLU    HB3  216   2.290   4.393   4.107
   15GLU     CG  217   2.412   4.448   4.286
   15GLU    HG2  218   2.471   4.359   4.315
   15GLU    HG3  219   2.484   4.529   4.313
   15GLU     CD  220   2.297   4.468   4.381
   15GLU    OE1  221   2.309   4.454   4.503
   15GLU    OE2  222   2.184   4.505   4.339
   15GLU      C  223   2.448   4.395   3.897
   15GLU      O  224   2.401   4.283   3.871
   16ALA      N  225   2.460   4.489   3.806
   16ALA      H  226   2.510   4.575   3.827
   16ALA     CA  227   2.390   4.487   3.676
   16ALA     HA  228   2.289   4.481   3.702
   16ALA     CB  229   2.413   4.609   3.589
   16ALA    HB1  230   2.521   4.620   3.571
   16ALA    HB2  231   2.352   4.599   3.492
   16ALA    HB3  232   2.360   4.683   3.646
   16ALA      C  233   2.419   4.353   3.591
   16ALA      O  234   2.530   4.326   3.542
   17ASP      N  235   2.319   4.279   3.557
   17ASP      H  236   2.228   4.308   3.588
   17ASP     CA  237   2.337   4.173   3.454
   17ASP     HA  238   2.424   4.104   3.485
   17ASP     CB  239   2.212   4.084   3.455
   17ASP    HB2  240   2.131   4.153   3.442
   17ASP    HB3  241   2.216   4.019   3.368
   17ASP     CG  242   2.195   4.008   3.585
   17ASP    OD1  243   2.087   3.954   3.609
   17ASP    OD2  244   2.292   3.988   3.663
   17ASP      C  245   2.362   4.230   3.316
   17ASP      O  246   2.417   4.158   3.234
   18ARG      N  247   2.337   4.362   3.295
   18ARG      H  248   2.301   4.422   3.364
   18ARG     CA  249   2.379   4.434   3.178
   18ARG     HA  250   2.385   4.358   3.106
   18ARG     CB  251   2.278   4.540   3.114
   18ARG    HB2  252   2.275   4.534   3.002
   18ARG    HB3  253   2.179   4.516   3.147
   18ARG     CG  254   2.303   4.683   3.163
   18ARG    HG2  255   2.289   4.692   3.269
   18ARG    HG3  256   2.394   4.721   3.114
   18ARG     CD  257   2.188   4.771   3.122
   18ARG    HD2  258   2.200   4.789   3.014
   18ARG    HD3  259   2.097   4.720   3.148
   18ARG     NE  260   2.198   4.899   3.193
   18ARG     HE  261   2.293   4.927   3.224
   18ARG     CZ  262   2.106   4.992   3.219
   18ARG    NH1  263   1.990   4.985   3.171
   18ARG   HH11  264   1.964   4.909   3.113
   18ARG   HH12  265   1.926   5.055   3.198
   18ARG    NH2  266   2.141   5.095   3.282
   18ARG   HH21  267   2.240   5.108   3.303
   18ARG   HH22  268   2.063   5.169   3.300
   18ARG      C  269   2.520   4.494   3.170
   18ARG      O  270   2.568   4.531   3.057
   19GLY      N  271   2.585   4.497   3.288
   19GLY      H  272   2.540   4.449   3.357
   19GLY     CA  273   2.730   4.538   3.296
   19GLY    HA2  274   2.758   4.524   3.398
   19GLY    HA3  275   2.785   4.464   3.237
   19GLY      C  276   2.760   4.676   3.249
   19GLY      O  277   2.672   4.768   3.258
   20GLN      N  278   2.879   4.708   3.188
   20GLN      H  279   2.949   4.633   3.184
   20GLN     CA  280   2.923   4.836   3.132
   20GLN     HA  281   2.852   4.909   3.160
   20GLN     CB  282   3.052   4.877   3.205
   20GLN    HB2  283   3.027   4.894   3.309
   20GLN    HB3  284   3.112   4.783   3.200
   20GLN     CG  285   3.135   4.991   3.143
   20GLN    HG2  286   3.150   4.974   3.037
   20GLN    HG3  287   3.077   5.082   3.148
   20GLN     CD  288   3.270   5.009   3.223
   20GLN    OE1  289   3.309   4.933   3.308
   20GLN    NE2  290   3.345   5.111   3.183
   20GLN   HE21  291   3.439   5.118   3.220
   20GLN   HE22  292   3.315   5.175   3.117
   20GLN      C  293   2.929   4.830   2.982
   20GLN      O  294   2.926   4.930   2.907
   21TYR      N  295   2.939   4.707   2.925
   21TYR      H  296   2.947   4.631   2.986
   21TYR     CA  297   2.986   4.662   2.787
   21TYR     HA  298   2.993   4.744   2.710
   21TYR     CB  299   3.138   4.634   2.779
   21TYR    HB2  300   3.172   4.538   2.833
   21TYR    HB3  301   3.167   4.612   2.671
   21TYR     CG  302   3.235   4.742   2.817
   21TYR    CD1  303   3.249   4.862   2.746
   21TYR    HD1  304   3.191   4.881   2.659
   21TYR    CE1  305   3.338   4.957   2.784
   21TYR    HE1  306   3.350   5.044   2.729
   21TYR     CZ  307   3.421   4.938   2.894
   21TYR     OH  308   3.516   5.029   2.917
   21TYR     HH  309   3.505   5.104   2.856
   21TYR    CE2  310   3.403   4.820   2.973
   21TYR    HE2  311   3.468   4.808   3.062
   21TYR    CD2  312   3.307   4.722   2.940
   21TYR    HD2  313   3.298   4.632   2.989
   21TYR      C  314   2.895   4.544   2.748
   21TYR      O  315   2.860   4.454   2.820
   22SER      N  316   2.868   4.550   2.620
   22SER      H  317   2.881   4.635   2.572
   22SER     CA  318   2.836   4.430   2.535
   22SER     HA  319   2.757   4.370   2.589
   22SER     CB  320   2.759   4.470   2.410
   22SER    HB2  321   2.728   4.392   2.336
   22SER    HB3  322   2.668   4.529   2.438
   22SER     OG  323   2.844   4.550   2.327
   22SER     HG  324   2.875   4.626   2.376
   22SER      C  325   2.952   4.341   2.511
   22SER      O  326   3.059   4.391   2.487
   23VAL      N  327   2.923   4.207   2.521
   23VAL      H  328   2.824   4.177   2.535
   23VAL     CA  329   3.035   4.109   2.517
   23VAL     HA  330   3.119   4.171   2.494
   23VAL     CB  331   3.051   4.052   2.653
   23VAL     HB  332   3.130   3.978   2.651
   23VAL    CG1  333   3.074   4.160   2.764
   23VAL   HG11  334   3.114   4.112   2.852
   23VAL   HG12  335   3.143   4.236   2.727
   23VAL   HG13  336   2.982   4.211   2.792
   23VAL    CG2  337   2.927   3.973   2.696
   23VAL   HG21  338   2.840   4.038   2.703
   23VAL   HG22  339   2.901   3.892   2.631
   23VAL   HG23  340   2.946   3.932   2.791
   23VAL      C  341   3.034   4.011   2.403
   23VAL      O  342   2.929   3.967   2.352
   24ARG      N  343   3.149   3.992   2.354
   24ARG      H  344   3.217   4.060   2.389
   24ARG     CA  345   3.201   3.898   2.252
   24ARG     HA  346   3.120   3.861   2.181
   24ARG     CB  347   3.313   3.957   2.169
   24ARG    HB2  348   3.391   3.987   2.244
   24ARG    HB3  349   3.349   3.875   2.108
   24ARG     CG  350   3.254   4.071   2.082
   24ARG    HG2  351   3.189   4.019   2.019
   24ARG    HG3  352   3.195   4.142   2.136
   24ARG     CD  353   3.347   4.163   2.006
   24ARG    HD2  354   3.392   4.104   1.924
   24ARG    HD3  355   3.283   4.235   1.966
   24ARG     NE  356   3.452   4.232   2.085
   24ARG     HE  357   3.438   4.261   2.185
   24ARG     CZ  358   3.577   4.238   2.048
   24ARG    NH1  359   3.626   4.180   1.943
   24ARG   HH11  360   3.560   4.167   1.864
   24ARG   HH12  361   3.724   4.185   1.930
   24ARG    NH2  362   3.663   4.290   2.126
   24ARG   HH21  363   3.632   4.351   2.205
   24ARG   HH22  364   3.762   4.274   2.102
   24ARG      C  365   3.244   3.763   2.329
   24ARG      O  366   3.291   3.763   2.442
   25SER      N  367   3.244   3.655   2.256
   25SER      H  368   3.199   3.653   2.163
   25SER     CA  369   3.290   3.521   2.310
   25SER     HA  370   3.372   3.543   2.379
   25SER     CB  371   3.177   3.439   2.383
   25SER    HB2  372   3.211   3.349   2.426
   25SER    HB3  373   3.132   3.508   2.454
   25SER     OG  374   3.083   3.402   2.278
   25SER     HG  375   3.077   3.479   2.216
   25SER      C  376   3.356   3.434   2.200
   25SER      O  377   3.321   3.466   2.086
   26SER      N  378   3.445   3.338   2.232
   26SER      H  379   3.487   3.336   2.322
   26SER     CA  380   3.486   3.243   2.133
   26SER     HA  381   3.407   3.206   2.080
   26SER     CB  382   3.582   3.305   2.026
   26SER    HB2  383   3.611   3.219   1.970
   26SER    HB3  384   3.522   3.374   1.963
   26SER     OG  385   3.698   3.367   2.069
   26SER     HG  386   3.774   3.307   2.064
   26SER      C  387   3.547   3.115   2.203
   26SER      O  388   3.601   3.123   2.316
   27ARG      N  389   3.544   2.996   2.139
   27ARG      H  390   3.493   2.978   2.052
   27ARG     CA  391   3.615   2.880   2.208
   27ARG     HA  392   3.597   2.878   2.309
   27ARG     CB  393   3.569   2.749   2.143
   27ARG    HB2  394   3.583   2.756   2.041
   27ARG    HB3  395   3.626   2.666   2.191
   27ARG     CG  396   3.420   2.715   2.150
   27ARG    HG2  397   3.352   2.801   2.129
   27ARG    HG3  398   3.395   2.626   2.097
   27ARG     CD  399   3.380   2.666   2.291
   27ARG    HD2  400   3.430   2.737   2.356
   27ARG    HD3  401   3.269   2.676   2.306
   27ARG     NE  402   3.442   2.538   2.334
   27ARG     HE  403   3.484   2.482   2.266
   27ARG     CZ  404   3.458   2.482   2.454
   27ARG    NH1  405   3.432   2.546   2.565
   27ARG   HH11  406   3.401   2.639   2.563
   27ARG   HH12  407   3.430   2.505   2.662
   27ARG    NH2  408   3.510   2.360   2.459
   27ARG   HH21  409   3.535   2.312   2.376
   27ARG   HH22  410   3.496   2.311   2.547
   27ARG      C  411   3.769   2.880   2.184
   27ARG      O  412   3.816   2.931   2.082
   28VAL      N  413   3.833   2.817   2.279
   28VAL      H  414   3.766   2.779   2.346
   28VAL     CA  415   3.977   2.763   2.275
   28VAL     HA  416   4.054   2.827   2.235
   28VAL     CB  417   4.014   2.713   2.417
   28VAL     HB  418   3.928   2.658   2.455
   28VAL    CG1  419   4.139   2.627   2.421
   28VAL   HG11  420   4.216   2.691   2.373
   28VAL   HG12  421   4.165   2.596   2.525
   28VAL   HG13  422   4.122   2.539   2.361
   28VAL    CG2  423   4.028   2.829   2.523
   28VAL   HG21  424   3.936   2.879   2.546
   28VAL   HG22  425   4.063   2.785   2.616
   28VAL   HG23  426   4.110   2.897   2.497
   28VAL      C  427   3.972   2.637   2.181
   28VAL      O  428   3.868   2.573   2.176
   29SER      N  429   4.068   2.610   2.093
   29SER      H  430   4.143   2.681   2.100
   29SER     CA  431   4.065   2.503   1.991
   29SER     HA  432   3.962   2.495   1.955
   29SER     CB  433   4.147   2.539   1.863
   29SER    HB2  434   4.088   2.495   1.782
   29SER    HB3  435   4.146   2.645   1.851
   29SER     OG  436   4.283   2.492   1.877
   29SER     HG  437   4.304   2.466   1.776
   29SER      C  438   4.111   2.364   2.042
   29SER      O  439   4.173   2.345   2.147
   30SER      N  440   4.093   2.258   1.964
   30SER      H  441   4.054   2.273   1.868
   30SER     CA  442   4.126   2.124   1.984
   30SER     HA  443   4.081   2.087   2.075
   30SER     CB  444   4.068   2.033   1.876
   30SER    HB2  445   4.102   1.927   1.891
   30SER    HB3  446   3.956   2.035   1.879
   30SER     OG  447   4.107   2.075   1.743
   30SER     HG  448   4.081   2.014   1.668
   30SER      C  449   4.277   2.092   1.994
   30SER      O  450   4.322   1.987   2.031
   31LEU      N  451   4.367   2.190   1.957
   31LEU      H  452   4.325   2.261   1.895
   31LEU     CA  453   4.515   2.182   1.971
   31LEU     HA  454   4.543   2.088   1.932
   31LEU     CB  455   4.573   2.288   1.881
   31LEU    HB2  456   4.513   2.291   1.790
   31LEU    HB3  457   4.564   2.386   1.932
   31LEU     CG  458   4.719   2.260   1.848
   31LEU     HG  459   4.773   2.232   1.934
   31LEU    CD1  460   4.751   2.169   1.729
   31LEU   HD11  461   4.695   2.214   1.641
   31LEU   HD12  462   4.853   2.174   1.690
   31LEU   HD13  463   4.706   2.071   1.738
   31LEU    CD2  464   4.786   2.392   1.813
   31LEU   HD21  465   4.752   2.422   1.712
   31LEU   HD22  466   4.754   2.474   1.881
   31LEU   HD23  467   4.902   2.381   1.821
   31LEU      C  468   4.560   2.190   2.117
   31LEU      O  469   4.670   2.154   2.152
   32VAL      N  470   4.475   2.233   2.213
   32VAL      H  471   4.390   2.265   2.178
   32VAL     CA  472   4.515   2.241   2.357
   32VAL     HA  473   4.619   2.285   2.356
   32VAL     CB  474   4.430   2.344   2.431
   32VAL     HB  475   4.323   2.342   2.415
   32VAL    CG1  476   4.443   2.325   2.585
   32VAL   HG11  477   4.548   2.351   2.621
   32VAL   HG12  478   4.362   2.380   2.630
   32VAL   HG13  479   4.428   2.217   2.611
   32VAL    CG2  480   4.476   2.486   2.387
   32VAL   HG21  481   4.429   2.563   2.449
   32VAL   HG22  482   4.583   2.501   2.400
   32VAL   HG23  483   4.452   2.500   2.283
   32VAL      C  484   4.518   2.099   2.420
   32VAL      O  485   4.418   2.029   2.439
   33SER      N  486   4.639   2.074   2.461
   33SER      H  487   4.706   2.153   2.440
   33SER     CA  488   4.682   1.958   2.528
   33SER     HA  489   4.644   1.861   2.491
   33SER     CB  490   4.836   1.952   2.505
   33SER    HB2  491   4.888   2.029   2.556
   33SER    HB3  492   4.884   1.850   2.535
   33SER     OG  493   4.873   1.969   2.367
   33SER     HG  494   4.821   1.907   2.312
   33SER      C  495   4.655   1.966   2.687
   33SER      O  496   4.645   1.863   2.758
   34GLY      N  497   4.679   2.080   2.742
   34GLY      H  498   4.694   2.153   2.672
   34GLY     CA  499   4.713   2.106   2.882
   34GLY    HA2  500   4.769   2.019   2.923
   34GLY    HA3  501   4.761   2.204   2.891
   34GLY      C  502   4.594   2.134   2.972
   34GLY      O  503   4.615   2.143   3.095
   35PHE      N  504   4.471   2.141   2.922
   35PHE      H  505   4.461   2.129   2.817
   35PHE     CA  506   4.343   2.137   3.000
   35PHE     HA  507   4.347   2.058   3.077
   35PHE     CB  508   4.306   2.272   3.065
   35PHE    HB2  509   4.202   2.270   3.088
   35PHE    HB3  510   4.364   2.295   3.156
   35PHE     CG  511   4.303   2.396   2.978
   35PHE    CD1  512   4.422   2.461   2.944
   35PHE    HD1  513   4.508   2.441   3.002
   35PHE    CE1  514   4.425   2.556   2.843
   35PHE    HE1  515   4.516   2.612   2.821
   35PHE     CZ  516   4.310   2.585   2.770
   35PHE     HZ  517   4.303   2.656   2.691
   35PHE    CE2  518   4.190   2.521   2.805
   35PHE    HE2  519   4.089   2.555   2.767
   35PHE    CD2  520   4.187   2.432   2.910
   35PHE    HD2  521   4.091   2.395   2.948
   35PHE      C  522   4.231   2.080   2.906
   35PHE      O  523   4.251   2.046   2.792
   36GLY      N  524   4.107   2.067   2.959
   36GLY      H  525   4.090   2.111   3.048
   36GLY     CA  526   4.004   1.988   2.895
   36GLY    HA2  527   4.060   1.908   2.839
   36GLY    HA3  528   3.949   1.952   2.973
   36GLY      C  529   3.922   2.059   2.783
   36GLY      O  530   3.851   2.000   2.704
   37GLY      N  531   3.937   2.197   2.774
   37GLY      H  532   3.998   2.231   2.843
   37GLY     CA  533   3.880   2.295   2.676
   37GLY    HA2  534   3.963   2.325   2.606
   37GLY    HA3  535   3.792   2.247   2.621
   37GLY      C  536   3.825   2.420   2.745
   37GLY      O  537   3.833   2.431   2.867
   38GLY      N  538   3.769   2.511   2.667
   38GLY      H  539   3.735   2.481   2.579
   38GLY     CA  540   3.727   2.638   2.723
   38GLY    HA2  541   3.661   2.621   2.811
   38GLY    HA3  542   3.808   2.699   2.764
   38GLY      C  543   3.669   2.750   2.631
   38GLY      O  544   3.690   2.754   2.510
   39THR      N  545   3.599   2.842   2.699
   39THR      H  546   3.586   2.829   2.798
   39THR     CA  547   3.529   2.952   2.637
   39THR     HA  548   3.546   2.952   2.528
   39THR     CB  549   3.380   2.939   2.650
   39THR     HB  550   3.346   2.971   2.748
   39THR    CG2  551   3.287   3.022   2.567
   39THR   HG21  552   3.184   3.009   2.591
   39THR   HG22  553   3.322   3.128   2.589
   39THR   HG23  554   3.314   3.014   2.459
   39THR    OG1  555   3.336   2.814   2.626
   39THR    HG1  556   3.340   2.777   2.715
   39THR      C  557   3.585   3.086   2.687
   39THR      O  558   3.598   3.107   2.806
   40ILE      N  559   3.630   3.177   2.601
   40ILE      H  560   3.635   3.162   2.497
   40ILE     CA  561   3.687   3.308   2.627
   40ILE     HA  562   3.726   3.310   2.728
   40ILE     CB  563   3.812   3.333   2.537
   40ILE     HB  564   3.766   3.354   2.438
   40ILE    CG2  565   3.895   3.466   2.573
   40ILE   HG21  566   3.953   3.449   2.660
   40ILE   HG22  567   3.954   3.495   2.487
   40ILE   HG23  568   3.817   3.547   2.598
   40ILE    CG1  569   3.911   3.216   2.509
   40ILE   HG12  570   3.950   3.173   2.597
   40ILE   HG13  571   3.861   3.131   2.460
   40ILE    CD1  572   4.030   3.244   2.418
   40ILE   HD11  573   3.976   3.305   2.353
   40ILE   HD12  574   4.113   3.310   2.454
   40ILE   HD13  575   4.060   3.148   2.372
   40ILE      C  576   3.589   3.420   2.605
   40ILE      O  577   3.523   3.427   2.504
   41TYR      N  578   3.557   3.495   2.703
   41TYR      H  579   3.588   3.461   2.795
   41TYR     CA  580   3.463   3.613   2.707
   41TYR     HA  581   3.401   3.613   2.623
   41TYR     CB  582   3.366   3.597   2.825
   41TYR    HB2  583   3.441   3.598   2.899
   41TYR    HB3  584   3.298   3.690   2.830
   41TYR     CG  585   3.288   3.467   2.815
   41TYR    CD1  586   3.318   3.342   2.877
   41TYR    HD1  587   3.417   3.335   2.926
   41TYR    CE1  588   3.246   3.222   2.875
   41TYR    HE1  589   3.268   3.131   2.932
   41TYR     CZ  590   3.128   3.227   2.800
   41TYR     OH  591   3.048   3.122   2.792
   41TYR     HH  592   3.095   3.053   2.842
   41TYR    CE2  593   3.090   3.350   2.739
   41TYR    HE2  594   3.000   3.353   2.680
   41TYR    CD2  595   3.170   3.467   2.745
   41TYR    HD2  596   3.144   3.556   2.687
   41TYR      C  597   3.545   3.744   2.704
   41TYR      O  598   3.660   3.747   2.756
   42TYR      N  599   3.511   3.841   2.617
   42TYR      H  600   3.427   3.823   2.561
   42TYR     CA  601   3.572   3.969   2.596
   42TYR     HA  602   3.619   3.988   2.688
   42TYR     CB  603   3.696   3.958   2.500
   42TYR    HB2  604   3.733   4.057   2.482
   42TYR    HB3  605   3.778   3.894   2.544
   42TYR     CG  606   3.683   3.878   2.365
   42TYR    CD1  607   3.682   3.738   2.371
   42TYR    HD1  608   3.698   3.690   2.467
   42TYR    CE1  609   3.664   3.663   2.255
   42TYR    HE1  610   3.644   3.551   2.274
   42TYR     CZ  611   3.669   3.732   2.132
   42TYR     OH  612   3.651   3.657   2.014
   42TYR     HH  613   3.646   3.564   2.032
   42TYR    CE2  614   3.682   3.873   2.128
   42TYR    HE2  615   3.679   3.926   2.032
   42TYR    CD2  616   3.683   3.946   2.246
   42TYR    HD2  617   3.700   4.053   2.249
   42TYR      C  618   3.480   4.088   2.564
   42TYR      O  619   3.379   4.064   2.497
   43PRO      N  620   3.502   4.212   2.615
   43PRO     CD  621   3.622   4.242   2.685
   43PRO    HD2  622   3.716   4.211   2.642
   43PRO    HD3  623   3.619   4.192   2.785
   43PRO     CG  624   3.626   4.396   2.693
   43PRO    HG2  625   3.681   4.440   2.608
   43PRO    HG3  626   3.674   4.438   2.778
   43PRO     CB  627   3.483   4.441   2.667
   43PRO    HB2  628   3.470   4.543   2.627
   43PRO    HB3  629   3.414   4.445   2.757
   43PRO     CA  630   3.423   4.330   2.578
   43PRO     HA  631   3.322   4.326   2.619
   43PRO      C  632   3.423   4.387   2.434
   43PRO      O  633   3.511   4.343   2.354
   44THR      N  634   3.334   4.481   2.413
   44THR      H  635   3.251   4.482   2.465
   44THR     CA  636   3.323   4.557   2.292
   44THR     HA  637   3.411   4.537   2.217
   44THR     CB  638   3.202   4.522   2.208
   44THR     HB  639   3.108   4.553   2.255
   44THR    CG2  640   3.203   4.571   2.069
   44THR   HG21  641   3.203   4.685   2.067
   44THR   HG22  642   3.286   4.544   2.012
   44THR   HG23  643   3.105   4.535   2.026
   44THR    OG1  644   3.196   4.384   2.195
   44THR    HG1  645   3.130   4.353   2.257
   44THR      C  646   3.320   4.703   2.324
   44THR      O  647   3.229   4.747   2.392
   45GLY      N  648   3.411   4.780   2.270
   45GLY      H  649   3.467   4.730   2.201
   45GLY     CA  650   3.404   4.931   2.269
   45GLY    HA2  651   3.391   4.965   2.167
   45GLY    HA3  652   3.321   4.966   2.320
   45GLY      C  653   3.529   4.999   2.330
   45GLY      O  654   3.542   5.122   2.342
   46THR      N  655   3.605   4.910   2.399
   46THR      H  656   3.583   4.809   2.384
   46THR     CA  657   3.721   4.941   2.488
   46THR     HA  658   3.689   5.029   2.548
   46THR     CB  659   3.764   4.822   2.575
   46THR     HB  660   3.844   4.846   2.641
   46THR    CG2  661   3.656   4.785   2.673
   46THR   HG21  662   3.562   4.770   2.621
   46THR   HG22  663   3.689   4.712   2.745
   46THR   HG23  664   3.626   4.877   2.727
   46THR    OG1  665   3.799   4.704   2.501
   46THR    HG1  666   3.895   4.707   2.481
   46THR      C  667   3.850   4.985   2.417
   46THR      O  668   3.882   4.932   2.316
   47THR      N  669   3.917   5.085   2.467
   47THR      H  670   3.883   5.129   2.556
   47THR     CA  671   4.062   5.111   2.434
   47THR     HA  672   4.097   5.037   2.364
   47THR     CB  673   4.095   5.242   2.373
   47THR     HB  674   4.075   5.321   2.442
   47THR    CG2  675   4.238   5.271   2.320
   47THR   HG21  676   4.247   5.372   2.277
   47THR   HG22  677   4.309   5.268   2.404
   47THR   HG23  678   4.266   5.192   2.246
   47THR    OG1  679   4.018   5.252   2.257
   47THR    HG1  680   3.923   5.265   2.277
   47THR      C  681   4.148   5.079   2.554
   47THR      O  682   4.111   5.121   2.664
   48GLY      N  683   4.268   5.026   2.537
   48GLY      H  684   4.290   4.995   2.447
   48GLY     CA  685   4.362   4.999   2.643
   48GLY    HA2  686   4.455   5.001   2.593
   48GLY    HA3  687   4.367   5.069   2.721
   48GLY      C  688   4.353   4.855   2.687
   48GLY      O  689   4.249   4.797   2.690
   49THR      N  690   4.460   4.801   2.732
   49THR      H  691   4.539   4.866   2.737
   49THR     CA  692   4.490   4.657   2.774
   49THR     HA  693   4.448   4.586   2.706
   49THR     CB  694   4.637   4.641   2.793
   49THR     HB  695   4.658   4.534   2.820
   49THR    CG2  696   4.717   4.652   2.666
   49THR   HG21  697   4.821   4.674   2.685
   49THR   HG22  698   4.716   4.556   2.615
   49THR   HG23  699   4.675   4.725   2.592
   49THR    OG1  700   4.681   4.742   2.888
   49THR    HG1  701   4.626   4.734   2.966
   49THR      C  702   4.416   4.637   2.907
   49THR      O  703   4.419   4.727   2.990
   50MET      N  704   4.373   4.520   2.943
   50MET      H  705   4.362   4.448   2.867
   50MET     CA  706   4.296   4.484   3.060
   50MET     HA  707   4.314   4.559   3.133
   50MET     CB  708   4.151   4.486   3.030
   50MET    HB2  709   4.097   4.471   3.119
   50MET    HB3  710   4.115   4.587   3.015
   50MET     CG  711   4.112   4.401   2.909
   50MET    HG2  712   4.195   4.409   2.836
   50MET    HG3  713   4.118   4.298   2.939
   50MET     SD  714   3.953   4.434   2.824
   50MET     CE  715   3.999   4.583   2.741
   50MET    HE1  716   4.008   4.663   2.812
   50MET    HE2  717   4.087   4.574   2.677
   50MET    HE3  718   3.921   4.609   2.682
   50MET      C  719   4.337   4.346   3.114
   50MET      O  720   4.405   4.269   3.048
   51GLY      N  721   4.314   4.320   3.243
   51GLY      H  722   4.264   4.384   3.302
   51GLY     CA  723   4.329   4.188   3.305
   51GLY    HA2  724   4.430   4.177   3.326
   51GLY    HA3  725   4.286   4.197   3.407
   51GLY      C  726   4.269   4.063   3.240
   51GLY      O  727   4.183   4.078   3.159
   52ALA      N  728   4.330   3.945   3.266
   52ALA      H  729   4.405   3.935   3.332
   52ALA     CA  730   4.269   3.819   3.225
   52ALA     HA  731   4.164   3.835   3.193
   52ALA     CB  732   4.341   3.766   3.099
   52ALA    HB1  733   4.446   3.747   3.120
   52ALA    HB2  734   4.284   3.680   3.059
   52ALA    HB3  735   4.329   3.850   3.031
   52ALA      C  736   4.277   3.712   3.330
   52ALA      O  737   4.367   3.689   3.406
   53VAL      N  738   4.164   3.643   3.332
   53VAL      H  739   4.085   3.669   3.269
   53VAL     CA  740   4.124   3.552   3.443
   53VAL     HA  741   4.195   3.541   3.523
   53VAL     CB  742   4.002   3.625   3.512
   53VAL     HB  743   3.936   3.650   3.433
   53VAL    CG1  744   3.932   3.529   3.613
   53VAL   HG11  745   3.990   3.513   3.703
   53VAL   HG12  746   3.836   3.573   3.644
   53VAL   HG13  747   3.903   3.440   3.570
   53VAL    CG2  748   4.045   3.755   3.579
   53VAL   HG21  749   4.072   3.832   3.499
   53VAL   HG22  750   3.964   3.795   3.636
   53VAL   HG23  751   4.130   3.741   3.647
   53VAL      C  752   4.074   3.411   3.397
   53VAL      O  753   3.983   3.403   3.311
   54VAL      N  754   4.130   3.313   3.457
   54VAL      H  755   4.208   3.331   3.518
   54VAL     CA  756   4.092   3.174   3.435
   54VAL     HA  757   4.055   3.150   3.334
   54VAL     CB  758   4.226   3.081   3.444
   54VAL     HB  759   4.266   3.088   3.544
   54VAL    CG1  760   4.194   2.939   3.409
   54VAL   HG11  761   4.139   2.952   3.313
   54VAL   HG12  762   4.283   2.876   3.406
   54VAL   HG13  763   4.127   2.892   3.483
   54VAL    CG2  764   4.327   3.132   3.335
   54VAL   HG21  765   4.284   3.136   3.235
   54VAL   HG22  766   4.358   3.228   3.341
   54VAL   HG23  767   4.416   3.066   3.341
   54VAL      C  768   3.993   3.123   3.547
   54VAL      O  769   4.006   3.160   3.664
   55VAL      N  770   3.879   3.062   3.504
   55VAL      H  771   3.872   3.058   3.403
   55VAL     CA  772   3.766   3.002   3.579
   55VAL     HA  773   3.794   3.016   3.680
   55VAL     CB  774   3.628   3.053   3.559
   55VAL     HB  775   3.582   3.016   3.461
   55VAL    CG1  776   3.537   3.021   3.685
   55VAL   HG11  777   3.571   3.051   3.786
   55VAL   HG12  778   3.440   3.066   3.678
   55VAL   HG13  779   3.514   2.913   3.685
   55VAL    CG2  780   3.625   3.212   3.541
   55VAL   HG21  781   3.522   3.241   3.560
   55VAL   HG22  782   3.679   3.259   3.624
   55VAL   HG23  783   3.665   3.237   3.439
   55VAL      C  784   3.756   2.857   3.557
   55VAL      O  785   3.753   2.801   3.446
   56ILE      N  786   3.748   2.777   3.664
   56ILE      H  787   3.734   2.828   3.755
   56ILE     CA  788   3.752   2.631   3.668
   56ILE     HA  789   3.724   2.596   3.570
   56ILE     CB  790   3.899   2.588   3.665
   56ILE     HB  791   3.950   2.638   3.580
   56ILE    CG2  792   3.974   2.642   3.789
   56ILE   HG21  793   3.916   2.629   3.873
   56ILE   HG22  794   4.078   2.601   3.805
   56ILE   HG23  795   3.993   2.753   3.784
   56ILE    CG1  796   3.922   2.432   3.652
   56ILE   HG12  797   3.872   2.375   3.726
   56ILE   HG13  798   3.884   2.409   3.555
   56ILE    CD1  799   4.076   2.391   3.652
   56ILE   HD11  800   4.105   2.384   3.753
   56ILE   HD12  801   4.083   2.299   3.596
   56ILE   HD13  802   4.130   2.475   3.599
   56ILE      C  803   3.669   2.569   3.785
   56ILE      O  804   3.666   2.621   3.901
   57PRO      N  805   3.600   2.456   3.757
   57PRO     CD  806   3.571   2.399   3.623
   57PRO    HD2  807   3.662   2.374   3.567
   57PRO    HD3  808   3.504   2.465   3.563
   57PRO     CG  809   3.484   2.276   3.647
   57PRO    HG2  810   3.548   2.181   3.668
   57PRO    HG3  811   3.431   2.250   3.562
   57PRO     CB  812   3.401   2.317   3.765
   57PRO    HB2  813   3.341   2.239   3.814
   57PRO    HB3  814   3.335   2.395   3.730
   57PRO     CA  815   3.511   2.385   3.851
   57PRO     HA  816   3.463   2.455   3.920
   57PRO      C  817   3.587   2.293   3.941
   57PRO      O  818   3.710   2.273   3.931
   58GLY      N  819   3.515   2.225   4.036
   58GLY      H  820   3.413   2.252   4.033
   58GLY     CA  821   3.561   2.105   4.125
   58GLY    HA2  822   3.666   2.125   4.151
   58GLY    HA3  823   3.517   2.128   4.222
   58GLY      C  824   3.529   1.960   4.070
   58GLY      O  825   3.515   1.951   3.949
   59PHE      N  826   3.518   1.869   4.173
   59PHE      H  827   3.496   1.899   4.265
   59PHE     CA  828   3.495   1.721   4.138
   59PHE     HA  829   3.581   1.705   4.072
   59PHE     CB  830   3.476   1.638   4.263
   59PHE    HB2  831   3.535   1.685   4.346
   59PHE    HB3  832   3.373   1.641   4.292
   59PHE     CG  833   3.522   1.493   4.247
   59PHE    CD1  834   3.660   1.466   4.220
   59PHE    HD1  835   3.737   1.550   4.202
   59PHE    CE1  836   3.705   1.335   4.220
   59PHE    HE1  837   3.812   1.307   4.207
   59PHE     CZ  838   3.614   1.236   4.249
   59PHE     HZ  839   3.654   1.130   4.243
   59PHE    CE2  840   3.474   1.251   4.268
   59PHE    HE2  841   3.398   1.165   4.276
   59PHE    CD2  842   3.433   1.387   4.267
   59PHE    HD2  843   3.326   1.414   4.276
   59PHE      C  844   3.381   1.699   4.036
   59PHE      O  845   3.258   1.720   4.062
   60VAL      N  846   3.418   1.617   3.930
   60VAL      H  847   3.515   1.571   3.917
   60VAL     CA  848   3.325   1.571   3.830
   60VAL     HA  849   3.371   1.552   3.740
   60VAL     CB  850   3.264   1.425   3.858
   60VAL     HB  851   3.202   1.392   3.777
   60VAL    CG1  852   3.380   1.326   3.872
   60VAL   HG11  853   3.355   1.231   3.921
   60VAL   HG12  854   3.433   1.300   3.780
   60VAL   HG13  855   3.450   1.367   3.945
   60VAL    CG2  856   3.181   1.422   3.986
   60VAL   HG21  857   3.097   1.489   3.997
   60VAL   HG22  858   3.138   1.322   3.999
   60VAL   HG23  859   3.234   1.451   4.078
   60VAL      C  860   3.221   1.674   3.781
   60VAL      O  861   3.108   1.637   3.754
   61SER      N  862   3.260   1.800   3.758
   61SER      H  863   3.362   1.817   3.770
   61SER     CA  864   3.184   1.911   3.699
   61SER     HA  865   3.086   1.864   3.676
   61SER     CB  866   3.134   2.018   3.791
   61SER    HB2  867   3.217   2.080   3.828
   61SER    HB3  868   3.083   2.095   3.731
   61SER     OG  869   3.053   1.964   3.900
   61SER     HG  870   2.976   1.927   3.861
   61SER      C  871   3.246   1.971   3.573
   61SER      O  872   3.366   1.988   3.558
   62ALA      N  873   3.160   1.988   3.470
   62ALA      H  874   3.061   1.974   3.484
   62ALA     CA  875   3.198   2.031   3.345
   62ALA     HA  876   3.302   1.989   3.318
   62ALA     CB  877   3.087   1.996   3.247
   62ALA    HB1  878   3.058   1.892   3.236
   62ALA    HB2  879   3.003   2.056   3.272
   62ALA    HB3  880   3.132   2.016   3.147
   62ALA      C  881   3.210   2.187   3.348
   62ALA      O  882   3.167   2.244   3.445
   63GLU      N  883   3.258   2.258   3.242
   63GLU      H  884   3.292   2.203   3.166
   63GLU     CA  885   3.265   2.406   3.237
   63GLU     HA  886   3.335   2.449   3.308
   63GLU     CB  887   3.327   2.439   3.101
   63GLU    HB2  888   3.413   2.374   3.086
   63GLU    HB3  889   3.252   2.398   3.017
   63GLU     CG  890   3.360   2.585   3.063
   63GLU    HG2  891   3.289   2.660   3.090
   63GLU    HG3  892   3.454   2.612   3.114
   63GLU     CD  893   3.371   2.607   2.913
   63GLU    OE1  894   3.339   2.715   2.871
   63GLU    OE2  895   3.400   2.509   2.841
   63GLU      C  896   3.127   2.473   3.248
   63GLU      O  897   3.124   2.586   3.290
   64SER      N  898   3.018   2.409   3.217
   64SER      H  899   3.019   2.330   3.162
   64SER     CA  900   2.884   2.468   3.233
   64SER     HA  901   2.882   2.555   3.172
   64SER     CB  902   2.782   2.364   3.187
   64SER    HB2  903   2.679   2.410   3.160
   64SER    HB3  904   2.826   2.326   3.093
   64SER     OG  905   2.760   2.250   3.279
   64SER     HG  906   2.674   2.211   3.248
   64SER      C  907   2.850   2.504   3.382
   64SER      O  908   2.759   2.581   3.410
   65SER      N  909   2.920   2.440   3.480
   65SER      H  910   2.994   2.377   3.450
   65SER     CA  911   2.893   2.461   3.622
   65SER     HA  912   2.783   2.460   3.644
   65SER     CB  913   2.963   2.352   3.712
   65SER    HB2  914   2.933   2.365   3.814
   65SER    HB3  915   2.926   2.255   3.687
   65SER     OG  916   3.103   2.352   3.696
   65SER     HG  917   3.122   2.316   3.602
   65SER      C  918   2.941   2.599   3.677
   65SER      O  919   2.884   2.665   3.765
   66ILE      N  920   3.050   2.660   3.614
   66ILE      H  921   3.101   2.602   3.542
   66ILE     CA  922   3.117   2.781   3.654
   66ILE     HA  923   3.062   2.816   3.740
   66ILE     CB  924   3.259   2.755   3.715
   66ILE     HB  925   3.310   2.850   3.728
   66ILE    CG2  926   3.248   2.682   3.849
   66ILE   HG21  927   3.347   2.670   3.899
   66ILE   HG22  928   3.193   2.733   3.935
   66ILE   HG23  929   3.198   2.585   3.833
   66ILE    CG1  930   3.351   2.677   3.621
   66ILE   HG12  931   3.446   2.669   3.673
   66ILE   HG13  932   3.301   2.577   3.607
   66ILE    CD1  933   3.375   2.729   3.479
   66ILE   HD11  934   3.287   2.757   3.424
   66ILE   HD12  935   3.448   2.808   3.479
   66ILE   HD13  936   3.427   2.655   3.415
   66ILE      C  937   3.110   2.899   3.551
   66ILE      O  938   3.172   3.005   3.570
   67ASP      N  939   3.027   2.882   3.448
   67ASP      H  940   2.970   2.794   3.447
   67ASP     CA  941   3.022   2.962   3.323
   67ASP     HA  942   3.127   2.980   3.297
   67ASP     CB  943   2.956   2.884   3.208
   67ASP    HB2  944   2.963   2.940   3.121
   67ASP    HB3  945   3.003   2.790   3.191
   67ASP     CG  946   2.814   2.857   3.229
   67ASP    OD1  947   2.747   2.878   3.332
   67ASP    OD2  948   2.750   2.800   3.134
   67ASP      C  949   2.952   3.101   3.342
   67ASP      O  950   2.988   3.206   3.282
   68TRP      N  951   2.864   3.107   3.449
   68TRP      H  952   2.840   3.013   3.484
   68TRP     CA  953   2.799   3.228   3.498
   68TRP     HA  954   2.723   3.265   3.421
   68TRP     CB  955   2.725   3.215   3.629
   68TRP    HB2  956   2.657   3.141   3.615
   68TRP    HB3  957   2.791   3.180   3.710
   68TRP     CG  958   2.656   3.330   3.683
   68TRP    CD1  959   2.535   3.364   3.642
   68TRP    HD1  960   2.474   3.308   3.573
   68TRP    NE1  961   2.499   3.478   3.705
   68TRP    HE1  962   2.412   3.528   3.687
   68TRP    CE2  963   2.599   3.528   3.789
   68TRP    CZ2  964   2.608   3.641   3.871
   68TRP    HZ2  965   2.531   3.720   3.856
   68TRP    CH2  966   2.717   3.648   3.955
   68TRP    HH2  967   2.726   3.739   4.007
   68TRP    CZ3  968   2.829   3.562   3.944
   68TRP    HZ3  969   2.919   3.567   4.013
   68TRP    CE3  970   2.822   3.445   3.855
   68TRP    HE3  971   2.903   3.375   3.869
   68TRP    CD2  972   2.707   3.436   3.773
   68TRP      C  973   2.903   3.345   3.513
   68TRP      O  974   2.872   3.452   3.466
   69TRP      N  975   3.026   3.323   3.567
   69TRP      H  976   3.044   3.236   3.613
   69TRP     CA  977   3.136   3.415   3.589
   69TRP     HA  978   3.108   3.511   3.641
   69TRP     CB  979   3.240   3.345   3.672
   69TRP    HB2  980   3.282   3.253   3.628
   69TRP    HB3  981   3.329   3.402   3.670
   69TRP     CG  982   3.196   3.330   3.816
   69TRP    CD1  983   3.160   3.217   3.879
   69TRP    HD1  984   3.152   3.121   3.834
   69TRP    NE1  985   3.137   3.238   4.014
   69TRP    HE1  986   3.109   3.167   4.074
   69TRP    CE2  987   3.157   3.374   4.045
   69TRP    CZ2  988   3.134   3.441   4.164
   69TRP    HZ2  989   3.103   3.386   4.252
   69TRP    CH2  990   3.167   3.580   4.178
   69TRP    HH2  991   3.154   3.638   4.274
   69TRP    CZ3  992   3.199   3.646   4.060
   69TRP    HZ3  993   3.218   3.750   4.061
   69TRP    CE3  994   3.223   3.574   3.939
   69TRP    HE3  995   3.233   3.639   3.850
   69TRP    CD2  996   3.197   3.435   3.925
   69TRP      C  997   3.199   3.466   3.461
   69TRP      O  998   3.256   3.576   3.468
   70GLY      N  999   3.190   3.390   3.350
   70GLY      H 1000   3.141   3.303   3.369
   70GLY     CA 1001   3.237   3.424   3.221
   70GLY    HA2 1002   3.348   3.428   3.235
   70GLY    HA3 1003   3.217   3.341   3.151
   70GLY      C 1004   3.193   3.566   3.172
   70GLY      O 1005   3.270   3.670   3.196
   71PRO      N 1006   3.070   3.579   3.111
   71PRO     CD 1007   2.978   3.470   3.095
   71PRO    HD2 1008   2.954   3.431   3.194
   71PRO    HD3 1009   3.034   3.399   3.027
   71PRO     CG 1010   2.855   3.531   3.023
   71PRO    HG2 1011   2.766   3.531   3.089
   71PRO    HG3 1012   2.829   3.470   2.931
   71PRO     CB 1013   2.905   3.672   2.975
   71PRO    HB2 1014   2.825   3.746   2.997
   71PRO    HB3 1015   2.931   3.669   2.871
   71PRO     CA 1016   3.024   3.708   3.055
   71PRO     HA 1017   3.101   3.733   2.982
   71PRO      C 1018   2.996   3.817   3.158
   71PRO      O 1019   3.029   3.932   3.134
   72LYS      N 1020   2.951   3.778   3.279
   72LYS      H 1021   2.927   3.683   3.275
   72LYS     CA 1022   2.937   3.860   3.403
   72LYS     HA 1023   2.858   3.929   3.395
   72LYS     CB 1024   2.907   3.765   3.523
   72LYS    HB2 1025   2.811   3.719   3.495
   72LYS    HB3 1026   2.977   3.683   3.508
   72LYS     CG 1027   2.896   3.817   3.671
   72LYS    HG2 1028   2.862   3.732   3.727
   72LYS    HG3 1029   2.999   3.837   3.715
   72LYS     CD 1030   2.806   3.942   3.673
   72LYS    HD2 1031   2.807   3.979   3.773
   72LYS    HD3 1032   2.839   4.021   3.608
   72LYS     CE 1033   2.658   3.907   3.649
   72LYS    HE2 1034   2.645   3.873   3.549
   72LYS    HE3 1035   2.635   3.813   3.693
   72LYS     NZ 1036   2.573   4.021   3.689
   72LYS    HZ1 1037   2.575   4.018   3.790
   72LYS    HZ2 1038   2.603   4.117   3.670
   72LYS    HZ3 1039   2.469   4.014   3.666
   72LYS      C 1040   3.060   3.942   3.438
   72LYS      O 1041   3.053   4.060   3.452
   73LEU      N 1042   3.175   3.877   3.444
   73LEU      H 1043   3.180   3.785   3.401
   73LEU     CA 1044   3.298   3.952   3.477
   73LEU     HA 1045   3.278   4.023   3.552
   73LEU     CB 1046   3.401   3.862   3.546
   73LEU    HB2 1047   3.363   3.833   3.640
   73LEU    HB3 1048   3.420   3.765   3.491
   73LEU     CG 1049   3.542   3.928   3.582
   73LEU     HG 1050   3.592   3.945   3.484
   73LEU    CD1 1051   3.531   4.055   3.671
   73LEU   HD11 1052   3.503   4.028   3.785
   73LEU   HD12 1053   3.624   4.115   3.680
   73LEU   HD13 1054   3.452   4.123   3.633
   73LEU    CD2 1055   3.639   3.832   3.656
   73LEU   HD21 1056   3.642   3.727   3.630
   73LEU   HD22 1057   3.744   3.877   3.650
   73LEU   HD23 1058   3.607   3.837   3.760
   73LEU      C 1059   3.370   4.023   3.363
   73LEU      O 1060   3.427   4.133   3.375
   74ALA      N 1061   3.357   3.965   3.245
   74ALA      H 1062   3.314   3.874   3.241
   74ALA     CA 1063   3.396   4.026   3.119
   74ALA     HA 1064   3.496   4.051   3.114
   74ALA     CB 1065   3.364   3.929   3.003
   74ALA    HB1 1066   3.415   3.973   2.915
   74ALA    HB2 1067   3.411   3.834   3.015
   74ALA    HB3 1068   3.259   3.929   2.985
   74ALA      C 1069   3.320   4.161   3.093
   74ALA      O 1070   3.374   4.243   3.025
   75SER      N 1071   3.193   4.179   3.140
   75SER      H 1072   3.155   4.088   3.177
   75SER     CA 1073   3.095   4.281   3.114
   75SER     HA 1074   3.079   4.275   3.002
   75SER     CB 1075   2.955   4.246   3.177
   75SER    HB2 1076   2.884   4.316   3.134
   75SER    HB3 1077   2.911   4.142   3.150
   75SER     OG 1078   2.953   4.262   3.317
   75SER     HG 1079   3.007   4.188   3.352
   75SER      C 1080   3.135   4.419   3.159
   75SER      O 1081   3.079   4.515   3.118
   76TYR      N 1082   3.238   4.428   3.247
   76TYR      H 1083   3.275   4.336   3.264
   76TYR     CA 1084   3.305   4.553   3.290
   76TYR     HA 1085   3.261   4.644   3.263
   76TYR     CB 1086   3.306   4.544   3.441
   76TYR    HB2 1087   3.356   4.442   3.450
   76TYR    HB3 1088   3.367   4.624   3.490
   76TYR     CG 1089   3.172   4.550   3.510
   76TYR    CD1 1090   3.124   4.432   3.555
   76TYR    HD1 1091   3.176   4.343   3.533
   76TYR    CE1 1092   2.996   4.413   3.618
   76TYR    HE1 1093   2.953   4.315   3.647
   76TYR     CZ 1094   2.915   4.532   3.643
   76TYR     OH 1095   2.782   4.520   3.675
   76TYR     HH 1096   2.748   4.605   3.712
   76TYR    CE2 1097   2.971   4.657   3.617
   76TYR    HE2 1098   2.907   4.743   3.609
   76TYR    CD2 1099   3.101   4.664   3.550
   76TYR    HD2 1100   3.144   4.752   3.519
   76TYR      C 1101   3.453   4.558   3.242
   76TYR      O 1102   3.545   4.616   3.304
   77GLY      N 1103   3.485   4.494   3.131
   77GLY      H 1104   3.412   4.439   3.082
   77GLY     CA 1105   3.611   4.507   3.064
   77GLY    HA2 1106   3.595   4.477   2.960
   77GLY    HA3 1107   3.643   4.613   3.069
   77GLY      C 1108   3.725   4.419   3.106
   77GLY      O 1109   3.827   4.462   3.155
   78PHE      N 1110   3.709   4.286   3.097
   78PHE      H 1111   3.614   4.250   3.088
   78PHE     CA 1112   3.816   4.186   3.129
   78PHE     HA 1113   3.917   4.223   3.115
   78PHE     CB 1114   3.793   4.139   3.277
   78PHE    HB2 1115   3.690   4.094   3.293
   78PHE    HB3 1116   3.845   4.050   3.309
   78PHE     CG 1117   3.814   4.242   3.383
   78PHE    CD1 1118   3.942   4.254   3.430
   78PHE    HD1 1119   4.013   4.180   3.403
   78PHE    CE1 1120   3.971   4.351   3.528
   78PHE    HE1 1121   4.071   4.362   3.566
   78PHE     CZ 1122   3.875   4.440   3.573
   78PHE     HZ 1123   3.898   4.524   3.634
   78PHE    CE2 1124   3.744   4.428   3.521
   78PHE    HE2 1125   3.668   4.494   3.560
   78PHE    CD2 1126   3.712   4.332   3.421
   78PHE    HD2 1127   3.607   4.330   3.383
   78PHE      C 1128   3.806   4.061   3.033
   78PHE      O 1129   3.692   4.031   2.995
   79VAL      N 1130   3.921   3.993   3.005
   79VAL      H 1131   4.005   4.032   3.039
   79VAL     CA 1132   3.934   3.868   2.923
   79VAL     HA 1133   3.860   3.869   2.841
   79VAL     CB 1134   4.060   3.873   2.836
   79VAL     HB 1135   4.145   3.882   2.905
   79VAL    CG1 1136   4.074   3.741   2.752
   79VAL   HG11 1137   4.088   3.667   2.824
   79VAL   HG12 1138   3.988   3.726   2.681
   79VAL   HG13 1139   4.167   3.742   2.701
   79VAL    CG2 1140   4.064   4.003   2.750
   79VAL   HG21 1141   4.104   3.983   2.651
   79VAL   HG22 1142   3.972   4.048   2.740
   79VAL   HG23 1143   4.121   4.074   2.811
   79VAL      C 1144   3.912   3.742   3.009
   79VAL      O 1145   4.006   3.702   3.078
   80VAL      N 1146   3.794   3.679   3.007
   80VAL      H 1147   3.712   3.708   2.942
   80VAL     CA 1148   3.759   3.575   3.106
   80VAL     HA 1149   3.846   3.567   3.171
   80VAL     CB 1150   3.648   3.610   3.189
   80VAL     HB 1151   3.559   3.602   3.128
   80VAL    CG1 1152   3.635   3.512   3.306
   80VAL   HG11 1153   3.731   3.514   3.366
   80VAL   HG12 1154   3.554   3.540   3.375
   80VAL   HG13 1155   3.614   3.412   3.270
   80VAL    CG2 1156   3.646   3.750   3.242
   80VAL   HG21 1157   3.614   3.818   3.159
   80VAL   HG22 1158   3.575   3.748   3.324
   80VAL   HG23 1159   3.743   3.778   3.276
   80VAL      C 1160   3.751   3.444   3.032
   80VAL      O 1161   3.661   3.416   2.957
   81MET      N 1162   3.838   3.352   3.078
   81MET      H 1163   3.903   3.357   3.155
   81MET     CA 1164   3.842   3.221   3.019
   81MET     HA 1165   3.785   3.213   2.930
   81MET     CB 1166   3.988   3.186   2.971
   81MET    HB2 1167   4.021   3.260   2.903
   81MET    HB3 1168   4.054   3.178   3.057
   81MET     CG 1169   3.987   3.058   2.887
   81MET    HG2 1170   4.011   2.973   2.953
   81MET    HG3 1171   3.894   3.062   2.828
   81MET     SD 1172   4.136   3.049   2.777
   81MET     CE 1173   4.264   3.006   2.903
   81MET    HE1 1174   4.359   3.027   2.863
   81MET    HE2 1175   4.249   3.072   2.999
   81MET    HE3 1176   4.269   2.901   2.932
   81MET      C 1177   3.781   3.110   3.109
   81MET      O 1178   3.849   3.080   3.214
   82THR      N 1179   3.665   3.053   3.073
   82THR      H 1180   3.617   3.078   2.983
   82THR     CA 1181   3.609   2.951   3.160
   82THR     HA 1182   3.653   2.955   3.262
   82THR     CB 1183   3.456   2.961   3.178
   82THR     HB 1184   3.423   2.887   3.250
   82THR    CG2 1185   3.410   3.098   3.219
   82THR   HG21 1186   3.300   3.084   3.228
   82THR   HG22 1187   3.471   3.126   3.304
   82THR   HG23 1188   3.434   3.152   3.128
   82THR    OG1 1189   3.384   2.923   3.065
   82THR    HG1 1190   3.427   2.844   3.025
   82THR      C 1191   3.649   2.811   3.107
   82THR      O 1192   3.641   2.800   2.983
   83ILE      N 1193   3.698   2.711   3.180
   83ILE      H 1194   3.713   2.721   3.275
   83ILE     CA 1195   3.753   2.586   3.123
   83ILE     HA 1196   3.728   2.585   3.013
   83ILE     CB 1197   3.911   2.587   3.136
   83ILE     HB 1198   3.940   2.503   3.087
   83ILE    CG2 1199   3.968   2.704   3.046
   83ILE   HG21 1200   4.079   2.712   3.046
   83ILE   HG22 1201   3.954   2.690   2.938
   83ILE   HG23 1202   3.922   2.798   3.088
   83ILE    CG1 1203   3.969   2.571   3.281
   83ILE   HG12 1204   3.951   2.657   3.348
   83ILE   HG13 1205   3.916   2.499   3.343
   83ILE    CD1 1206   4.118   2.539   3.282
   83ILE   HD11 1207   4.133   2.432   3.245
   83ILE   HD12 1208   4.178   2.598   3.215
   83ILE   HD13 1209   4.163   2.544   3.381
   83ILE      C 1210   3.693   2.463   3.179
   83ILE      O 1211   3.653   2.458   3.298
   84ASP      N 1212   3.690   2.350   3.105
   84ASP      H 1213   3.716   2.362   3.009
   84ASP     CA 1214   3.685   2.206   3.156
   84ASP     HA 1215   3.598   2.204   3.231
   84ASP     CB 1216   3.646   2.129   3.030
   84ASP    HB2 1217   3.683   2.179   2.949
   84ASP    HB3 1218   3.703   2.036   3.030
   84ASP     CG 1219   3.495   2.102   3.025
   84ASP    OD1 1220   3.447   2.067   3.133
   84ASP    OD2 1221   3.438   2.091   2.915
   84ASP      C 1222   3.814   2.147   3.210
   84ASP      O 1223   3.920   2.192   3.169
   85THR      N 1224   3.816   2.036   3.284
   85THR      H 1225   3.728   1.986   3.305
   85THR     CA 1226   3.939   1.959   3.327
   85THR     HA 1227   4.030   2.016   3.315
   85THR     CB 1228   3.931   1.917   3.468
   85THR     HB 1229   4.019   1.859   3.492
   85THR    CG2 1230   3.937   2.018   3.580
   85THR   HG21 1231   3.996   1.977   3.669
   85THR   HG22 1232   3.995   2.098   3.538
   85THR   HG23 1233   3.837   2.056   3.606
   85THR    OG1 1234   3.823   1.829   3.491
   85THR    HG1 1235   3.869   1.749   3.524
   85THR      C 1236   3.972   1.847   3.231
   85THR      O 1237   3.885   1.797   3.158
   86ASN      N 1238   4.098   1.792   3.229
   86ASN      H 1239   4.168   1.842   3.285
   86ASN     CA 1240   4.138   1.670   3.156
   86ASN     HA 1241   4.126   1.682   3.050
   86ASN     CB 1242   4.288   1.660   3.175
   86ASN    HB2 1243   4.311   1.669   3.281
   86ASN    HB3 1244   4.316   1.562   3.143
   86ASN     CG 1245   4.367   1.765   3.096
   86ASN    OD1 1246   4.460   1.833   3.140
   86ASN    ND2 1247   4.333   1.789   2.970
   86ASN   HD21 1248   4.394   1.853   2.919
   86ASN   HD22 1249   4.264   1.740   2.910
   86ASN      C 1250   4.073   1.538   3.200
   86ASN      O 1251   4.057   1.446   3.124
   87THR      N 1252   4.032   1.539   3.326
   87THR      H 1253   4.073   1.605   3.391
   87THR     CA 1254   3.956   1.432   3.385
   87THR     HA 1255   3.877   1.397   3.318
   87THR     CB 1256   4.033   1.299   3.425
   87THR     HB 1257   3.968   1.222   3.404
   87THR    CG2 1258   4.170   1.266   3.369
   87THR   HG21 1259   4.200   1.164   3.397
   87THR   HG22 1260   4.166   1.271   3.260
   87THR   HG23 1261   4.255   1.330   3.410
   87THR    OG1 1262   4.049   1.292   3.568
   87THR    HG1 1263   4.117   1.362   3.591
   87THR      C 1264   3.869   1.484   3.500
   87THR      O 1265   3.903   1.568   3.578
   88GLY      N 1266   3.747   1.422   3.511
   88GLY      H 1267   3.713   1.337   3.463
   88GLY     CA 1268   3.654   1.472   3.614
   88GLY    HA2 1269   3.654   1.576   3.620
   88GLY    HA3 1270   3.552   1.431   3.603
   88GLY      C 1271   3.697   1.425   3.755
   88GLY      O 1272   3.662   1.495   3.852
   89PHE      N 1273   3.781   1.319   3.775
   89PHE      H 1274   3.823   1.291   3.689
   89PHE     CA 1275   3.845   1.281   3.906
   89PHE     HA 1276   3.772   1.307   3.981
   89PHE     CB 1277   3.875   1.128   3.924
   89PHE    HB2 1278   3.916   1.088   3.831
   89PHE    HB3 1279   3.963   1.108   3.982
   89PHE     CG 1280   3.765   1.034   3.958
   89PHE    CD1 1281   3.775   0.963   4.079
   89PHE    HD1 1282   3.866   0.969   4.142
   89PHE    CE1 1283   3.658   0.892   4.121
   89PHE    HE1 1284   3.650   0.842   4.216
   89PHE     CZ 1285   3.552   0.872   4.034
   89PHE     HZ 1286   3.468   0.810   4.074
   89PHE    CE2 1287   3.550   0.936   3.909
   89PHE    HE2 1288   3.473   0.915   3.845
   89PHE    CD2 1289   3.657   1.009   3.873
   89PHE    HD2 1290   3.651   1.079   3.790
   89PHE      C 1291   3.972   1.364   3.941
   89PHE      O 1292   4.034   1.337   4.043
   90ASP      N 1293   4.013   1.467   3.862
   90ASP      H 1294   3.967   1.502   3.775
   90ASP     CA 1295   4.140   1.538   3.895
   90ASP     HA 1296   4.224   1.472   3.886
   90ASP     CB 1297   4.169   1.642   3.774
   90ASP    HB2 1298   4.087   1.711   3.771
   90ASP    HB3 1299   4.257   1.701   3.806
   90ASP     CG 1300   4.197   1.584   3.639
   90ASP    OD1 1301   4.192   1.661   3.542
   90ASP    OD2 1302   4.234   1.464   3.635
   90ASP      C 1303   4.144   1.607   4.031
   90ASP      O 1304   4.053   1.678   4.080
   91GLN      N 1305   4.255   1.596   4.094
   91GLN      H 1306   4.327   1.550   4.048
   91GLN     CA 1307   4.298   1.647   4.227
   91GLN     HA 1308   4.204   1.654   4.267
   91GLN     CB 1309   4.369   1.534   4.301
   91GLN    HB2 1310   4.469   1.510   4.262
   91GLN    HB3 1311   4.395   1.575   4.395
   91GLN     CG 1312   4.297   1.397   4.318
   91GLN    HG2 1313   4.189   1.412   4.323
   91GLN    HG3 1314   4.309   1.339   4.224
   91GLN     CD 1315   4.337   1.320   4.440
   91GLN    OE1 1316   4.359   1.370   4.553
   91GLN    NE2 1317   4.341   1.189   4.444
   91GLN   HE21 1318   4.345   1.157   4.535
   91GLN   HE22 1319   4.305   1.134   4.369
   91GLN      C 1320   4.374   1.780   4.222
   91GLN      O 1321   4.417   1.825   4.114
   92PRO      N 1322   4.374   1.850   4.340
   92PRO     CD 1323   4.312   1.816   4.467
   92PRO    HD2 1324   4.388   1.762   4.526
   92PRO    HD3 1325   4.218   1.764   4.458
   92PRO     CG 1326   4.298   1.948   4.539
   92PRO    HG2 1327   4.314   1.932   4.645
   92PRO    HG3 1328   4.201   1.991   4.510
   92PRO     CB 1329   4.414   2.032   4.486
   92PRO    HB2 1330   4.513   2.018   4.535
   92PRO    HB3 1331   4.391   2.138   4.499
   92PRO     CA 1332   4.417   1.988   4.342
   92PRO     HA 1333   4.343   2.052   4.294
   92PRO      C 1334   4.554   2.018   4.275
   92PRO      O 1335   4.561   2.113   4.197
   93PRO      N 1336   4.653   1.931   4.290
   93PRO     CD 1337   4.658   1.824   4.393
   93PRO    HD2 1338   4.614   1.732   4.354
   93PRO    HD3 1339   4.618   1.850   4.492
   93PRO     CG 1340   4.800   1.785   4.406
   93PRO    HG2 1341   4.821   1.681   4.432
   93PRO    HG3 1342   4.844   1.839   4.490
   93PRO     CB 1343   4.872   1.822   4.279
   93PRO    HB2 1344   4.869   1.748   4.204
   93PRO    HB3 1345   4.982   1.838   4.283
   93PRO     CA 1346   4.788   1.942   4.224
   93PRO     HA 1347   4.826   2.042   4.250
   93PRO      C 1348   4.779   1.937   4.072
   93PRO      O 1349   4.840   2.017   4.009
   94SER      N 1350   4.685   1.854   4.023
   94SER      H 1351   4.647   1.781   4.084
   94SER     CA 1352   4.664   1.844   3.881
   94SER     HA 1353   4.756   1.837   3.837
   94SER     CB 1354   4.587   1.714   3.853
   94SER    HB2 1355   4.666   1.633   3.862
   94SER    HB3 1356   4.508   1.691   3.929
   94SER     OG 1357   4.530   1.704   3.725
   94SER     HG 1358   4.518   1.611   3.711
   94SER      C 1359   4.591   1.962   3.821
   94SER      O 1360   4.626   2.019   3.716
   95ARG      N 1361   4.497   2.014   3.897
   95ARG      H 1362   4.492   1.967   3.987
   95ARG     CA 1363   4.427   2.134   3.866
   95ARG     HA 1364   4.386   2.135   3.768
   95ARG     CB 1365   4.306   2.147   3.963
   95ARG    HB2 1366   4.337   2.144   4.061
   95ARG    HB3 1367   4.257   2.243   3.934
   95ARG     CG 1368   4.203   2.036   3.942
   95ARG    HG2 1369   4.194   2.012   3.836
   95ARG    HG3 1370   4.247   1.944   3.989
   95ARG     CD 1371   4.062   2.067   3.996
   95ARG    HD2 1372   4.073   2.112   4.095
   95ARG    HD3 1373   4.008   2.135   3.926
   95ARG     NE 1374   3.984   1.946   4.017
   95ARG     HE 1375   4.026   1.873   4.073
   95ARG     CZ 1376   3.869   1.910   3.960
   95ARG    NH1 1377   3.793   2.000   3.898
   95ARG   HH11 1378   3.798   2.106   3.911
   95ARG   HH12 1379   3.718   1.963   3.840
   95ARG    NH2 1380   3.836   1.788   3.952
   95ARG   HH21 1381   3.880   1.716   4.011
   95ARG   HH22 1382   3.751   1.772   3.889
   95ARG      C 1383   4.519   2.261   3.874
   95ARG      O 1384   4.503   2.340   3.780
   96ALA      N 1385   4.619   2.266   3.961
   96ALA      H 1386   4.632   2.179   4.018
   96ALA     CA 1387   4.719   2.368   3.956
   96ALA     HA 1388   4.660   2.459   3.970
   96ALA     CB 1389   4.804   2.345   4.084
   96ALA    HB1 1390   4.735   2.345   4.166
   96ALA    HB2 1391   4.858   2.251   4.081
   96ALA    HB3 1392   4.869   2.436   4.092
   96ALA      C 1393   4.799   2.365   3.821
   96ALA      O 1394   4.841   2.467   3.766
   97ARG      N 1395   4.815   2.248   3.758
   97ARG      H 1396   4.788   2.165   3.816
   97ARG     CA 1397   4.877   2.232   3.626
   97ARG     HA 1398   4.966   2.298   3.635
   97ARG     CB 1399   4.926   2.090   3.594
   97ARG    HB2 1400   4.844   2.026   3.596
   97ARG    HB3 1401   4.966   2.099   3.490
   97ARG     CG 1402   5.034   2.034   3.696
   97ARG    HG2 1403   5.117   2.103   3.705
   97ARG    HG3 1404   4.991   1.998   3.788
   97ARG     CD 1405   5.104   1.913   3.634
   97ARG    HD2 1406   5.030   1.850   3.583
   97ARG    HD3 1407   5.174   1.949   3.553
   97ARG     NE 1408   5.171   1.825   3.733
   97ARG     HE 1409   5.272   1.837   3.757
   97ARG     CZ 1410   5.109   1.718   3.782
   97ARG    NH1 1411   4.983   1.702   3.766
   97ARG   HH11 1412   4.933   1.749   3.690
   97ARG   HH12 1413   4.938   1.617   3.798
   97ARG    NH2 1414   5.165   1.630   3.850
   97ARG   HH21 1415   5.267   1.627   3.851
   97ARG   HH22 1416   5.122   1.547   3.887
   97ARG      C 1417   4.792   2.282   3.514
   97ARG      O 1418   4.833   2.354   3.427
   98GLN      N 1419   4.662   2.248   3.516
   98GLN      H 1420   4.641   2.173   3.578
   98GLN     CA 1421   4.564   2.293   3.419
   98GLN     HA 1422   4.602   2.257   3.331
   98GLN     CB 1423   4.434   2.221   3.456
   98GLN    HB2 1424   4.410   2.227   3.560
   98GLN    HB3 1425   4.351   2.255   3.391
   98GLN     CG 1426   4.450   2.067   3.432
   98GLN    HG2 1427   4.450   2.057   3.323
   98GLN    HG3 1428   4.542   2.028   3.472
   98GLN     CD 1429   4.337   1.980   3.478
   98GLN    OE1 1430   4.236   1.965   3.406
   98GLN    NE2 1431   4.349   1.907   3.589
   98GLN   HE21 1432   4.281   1.823   3.594
   98GLN   HE22 1433   4.440   1.908   3.640
   98GLN      C 1434   4.540   2.448   3.410
   98GLN      O 1435   4.532   2.506   3.306
   99ILE      N 1436   4.527   2.503   3.528
   99ILE      H 1437   4.536   2.444   3.615
   99ILE     CA 1438   4.524   2.644   3.544
   99ILE     HA 1439   4.441   2.679   3.489
   99ILE     CB 1440   4.495   2.677   3.691
   99ILE     HB 1441   4.572   2.629   3.756
   99ILE    CG2 1442   4.500   2.824   3.723
   99ILE   HG21 1443   4.436   2.885   3.649
   99ILE   HG22 1444   4.488   2.847   3.829
   99ILE   HG23 1445   4.598   2.861   3.701
   99ILE    CG1 1446   4.362   2.621   3.747
   99ILE   HG12 1447   4.281   2.688   3.709
   99ILE   HG13 1448   4.351   2.515   3.718
   99ILE    CD1 1449   4.356   2.604   3.899
   99ILE   HD11 1450   4.384   2.693   3.958
   99ILE   HD12 1451   4.254   2.577   3.926
   99ILE   HD13 1452   4.419   2.522   3.922
   99ILE      C 1453   4.660   2.708   3.501
   99ILE      O 1454   4.655   2.790   3.411
  100ASN      N 1455   4.782   2.670   3.548
  100ASN      H 1456   4.779   2.620   3.635
  100ASN     CA 1457   4.910   2.728   3.497
  100ASN     HA 1458   4.915   2.831   3.530
  100ASN     CB 1459   5.027   2.662   3.568
  100ASN    HB2 1460   5.008   2.680   3.671
  100ASN    HB3 1461   5.029   2.560   3.538
  100ASN     CG 1462   5.152   2.739   3.536
  100ASN    OD1 1463   5.165   2.851   3.580
  100ASN    ND2 1464   5.252   2.680   3.467
  100ASN   HD21 1465   5.337   2.732   3.445
  100ASN   HD22 1466   5.245   2.586   3.436
  100ASN      C 1467   4.923   2.708   3.337
  100ASN      O 1468   4.976   2.803   3.271
  101ASN      N 1469   4.879   2.593   3.287
  101ASN      H 1470   4.845   2.521   3.346
  101ASN     CA 1471   4.874   2.572   3.141
  101ASN     HA 1472   4.974   2.596   3.111
  101ASN     CB 1473   4.837   2.425   3.098
  101ASN    HB2 1474   4.754   2.392   3.152
  101ASN    HB3 1475   4.814   2.430   2.996
  101ASN     CG 1476   4.961   2.336   3.119
  101ASN    OD1 1477   5.075   2.374   3.101
  101ASN    ND2 1478   4.951   2.214   3.151
  101ASN   HD21 1479   5.035   2.154   3.158
  101ASN   HD22 1480   4.858   2.167   3.164
  101ASN      C 1481   4.778   2.666   3.069
  101ASN      O 1482   4.812   2.721   2.964
  102ALA      N 1483   4.671   2.708   3.137
  102ALA      H 1484   4.641   2.664   3.225
  102ALA     CA 1485   4.581   2.822   3.091
  102ALA     HA 1486   4.564   2.805   2.986
  102ALA     CB 1487   4.442   2.811   3.162
  102ALA    HB1 1488   4.397   2.707   3.155
  102ALA    HB2 1489   4.454   2.836   3.268
  102ALA    HB3 1490   4.368   2.871   3.123
  102ALA      C 1491   4.644   2.960   3.101
  102ALA      O 1492   4.636   3.035   3.004
  103LEU      N 1493   4.713   2.994   3.211
  103LEU      H 1494   4.716   2.916   3.282
  103LEU     CA 1495   4.795   3.118   3.219
  103LEU     HA 1496   4.730   3.204   3.203
  103LEU     CB 1497   4.854   3.123   3.358
  103LEU    HB2 1498   4.915   3.037   3.388
  103LEU    HB3 1499   4.912   3.217   3.365
  103LEU     CG 1500   4.743   3.133   3.466
  103LEU     HG 1501   4.685   3.044   3.470
  103LEU    CD1 1502   4.806   3.141   3.603
  103LEU   HD11 1503   4.733   3.126   3.680
  103LEU   HD12 1504   4.874   3.054   3.611
  103LEU   HD13 1505   4.879   3.223   3.608
  103LEU    CD2 1506   4.643   3.248   3.458
  103LEU   HD21 1507   4.601   3.260   3.360
  103LEU   HD22 1508   4.559   3.239   3.526
  103LEU   HD23 1509   4.686   3.340   3.488
  103LEU      C 1510   4.905   3.115   3.102
  103LEU      O 1511   4.903   3.213   3.023
  104ASP      N 1512   4.988   3.012   3.078
  104ASP      H 1513   4.977   2.934   3.142
  104ASP     CA 1514   5.090   3.003   2.974
  104ASP     HA 1515   5.175   3.071   2.993
  104ASP     CB 1516   5.155   2.858   2.982
  104ASP    HB2 1517   5.200   2.843   3.085
  104ASP    HB3 1518   5.075   2.785   2.955
  104ASP     CG 1519   5.266   2.830   2.888
  104ASP    OD1 1520   5.340   2.919   2.850
  104ASP    OD2 1521   5.282   2.710   2.852
  104ASP      C 1522   5.030   3.016   2.840
  104ASP      O 1523   5.094   3.078   2.758
  105TYR      N 1524   4.910   2.966   2.807
  105TYR      H 1525   4.861   2.906   2.876
  105TYR     CA 1526   4.844   2.978   2.681
  105TYR     HA 1527   4.919   2.986   2.597
  105TYR     CB 1528   4.743   2.870   2.654
  105TYR    HB2 1529   4.801   2.782   2.618
  105TYR    HB3 1530   4.694   2.837   2.749
  105TYR     CG 1531   4.634   2.899   2.558
  105TYR    CD1 1532   4.628   2.840   2.429
  105TYR    HD1 1533   4.706   2.772   2.401
  105TYR    CE1 1534   4.529   2.859   2.335
  105TYR    HE1 1535   4.532   2.811   2.241
  105TYR     CZ 1536   4.419   2.934   2.374
  105TYR     OH 1537   4.321   2.963   2.287
  105TYR     HH 1538   4.314   2.906   2.212
  105TYR    CE2 1539   4.420   3.002   2.499
  105TYR    HE2 1540   4.334   3.062   2.524
  105TYR    CD2 1541   4.524   2.977   2.592
  105TYR    HD2 1542   4.513   3.025   2.689
  105TYR      C 1543   4.781   3.116   2.673
  105TYR      O 1544   4.802   3.183   2.572
  106LEU      N 1545   4.721   3.178   2.776
  106LEU      H 1546   4.723   3.137   2.873
  106LEU     CA 1547   4.640   3.298   2.757
  106LEU     HA 1548   4.580   3.281   2.662
  106LEU     CB 1549   4.544   3.307   2.870
  106LEU    HB2 1550   4.483   3.216   2.880
  106LEU    HB3 1551   4.607   3.320   2.958
  106LEU     CG 1552   4.437   3.417   2.852
  106LEU     HG 1553   4.484   3.512   2.868
  106LEU    CD1 1554   4.374   3.415   2.709
  106LEU   HD11 1555   4.305   3.500   2.684
  106LEU   HD12 1556   4.450   3.420   2.623
  106LEU   HD13 1557   4.324   3.315   2.702
  106LEU    CD2 1558   4.322   3.399   2.962
  106LEU   HD21 1559   4.281   3.301   2.942
  106LEU   HD22 1560   4.372   3.406   3.051
  106LEU   HD23 1561   4.241   3.466   2.963
  106LEU      C 1562   4.731   3.426   2.742
  106LEU      O 1563   4.710   3.511   2.654
  107VAL      N 1564   4.843   3.438   2.814
  107VAL      H 1565   4.861   3.369   2.884
  107VAL     CA 1566   4.957   3.520   2.772
  107VAL     HA 1567   4.930   3.623   2.773
  107VAL     CB 1568   5.072   3.511   2.873
  107VAL     HB 1569   5.102   3.403   2.875
  107VAL    CG1 1570   5.203   3.578   2.845
  107VAL   HG11 1571   5.199   3.684   2.850
  107VAL   HG12 1572   5.279   3.538   2.915
  107VAL   HG13 1573   5.246   3.563   2.748
  107VAL    CG2 1574   5.028   3.541   3.014
  107VAL   HG21 1575   5.110   3.522   3.082
  107VAL   HG22 1576   5.004   3.646   3.027
  107VAL   HG23 1577   4.947   3.472   3.042
  107VAL      C 1578   5.018   3.503   2.632
  107VAL      O 1579   5.041   3.601   2.562
  108SER      N 1580   5.035   3.383   2.578
  108SER      H 1581   5.024   3.304   2.636
  108SER     CA 1582   5.090   3.354   2.440
  108SER     HA 1583   5.186   3.407   2.422
  108SER     CB 1584   5.109   3.203   2.426
  108SER    HB2 1585   5.181   3.170   2.499
  108SER    HB3 1586   5.012   3.155   2.439
  108SER     OG 1587   5.161   3.184   2.295
  108SER     HG 1588   5.254   3.217   2.290
  108SER      C 1589   4.987   3.398   2.334
  108SER      O 1590   5.018   3.464   2.236
  109GLN      N 1591   4.855   3.377   2.359
  109GLN      H 1592   4.824   3.317   2.434
  109GLN     CA 1593   4.744   3.412   2.270
  109GLN     HA 1594   4.773   3.394   2.164
  109GLN     CB 1595   4.616   3.324   2.314
  109GLN    HB2 1596   4.639   3.288   2.411
  109GLN    HB3 1597   4.529   3.395   2.326
  109GLN     CG 1598   4.577   3.220   2.215
  109GLN    HG2 1599   4.487   3.168   2.255
  109GLN    HG3 1600   4.565   3.268   2.124
  109GLN     CD 1601   4.683   3.115   2.200
  109GLN    OE1 1602   4.700   3.049   2.097
  109GLN    NE2 1603   4.760   3.087   2.300
  109GLN   HE21 1604   4.815   3.002   2.285
  109GLN   HE22 1605   4.762   3.130   2.386
  109GLN      C 1606   4.717   3.566   2.269
  109GLN      O 1607   4.652   3.611   2.174
  110ASN      N 1608   4.762   3.654   2.357
  110ASN      H 1609   4.796   3.620   2.445
  110ASN     CA 1610   4.780   3.802   2.342
  110ASN     HA 1611   4.678   3.850   2.328
  110ASN     CB 1612   4.843   3.865   2.471
  110ASN    HB2 1613   4.785   3.834   2.562
  110ASN    HB3 1614   4.945   3.835   2.487
  110ASN     CG 1615   4.831   4.015   2.477
  110ASN    OD1 1616   4.726   4.067   2.444
  110ASN    ND2 1617   4.922   4.090   2.534
  110ASN   HD21 1618   4.901   4.187   2.550
  110ASN   HD22 1619   4.991   4.036   2.585
  110ASN      C 1620   4.871   3.829   2.218
  110ASN      O 1621   4.854   3.937   2.161
  111SER      N 1622   4.960   3.741   2.172
  111SER      H 1623   4.963   3.646   2.212
  111SER     CA 1624   5.066   3.775   2.073
  111SER     HA 1625   5.060   3.877   2.047
  111SER     CB 1626   5.205   3.767   2.138
  111SER    HB2 1627   5.221   3.660   2.159
  111SER    HB3 1628   5.280   3.799   2.069
  111SER     OG 1629   5.204   3.843   2.262
  111SER     HG 1630   5.223   3.932   2.227
  111SER      C 1631   5.055   3.698   1.935
  111SER      O 1632   5.146   3.694   1.852
  112ARG      N 1633   4.934   3.654   1.908
  112ARG      H 1634   4.859   3.683   1.973
  112ARG     CA 1635   4.901   3.583   1.783
  112ARG     HA 1636   4.996   3.579   1.727
  112ARG     CB 1637   4.853   3.440   1.811
  112ARG    HB2 1638   4.752   3.448   1.865
  112ARG    HB3 1639   4.824   3.396   1.715
  112ARG     CG 1640   4.943   3.352   1.894
  112ARG    HG2 1641   5.047   3.366   1.858
  112ARG    HG3 1642   4.942   3.385   1.997
  112ARG     CD 1643   4.900   3.209   1.893
  112ARG    HD2 1644   4.792   3.207   1.920
  112ARG    HD3 1645   4.907   3.169   1.790
  112ARG     NE 1646   4.981   3.127   1.984
  112ARG     HE 1647   4.950   3.120   2.080
  112ARG     CZ 1648   5.098   3.072   1.953
  112ARG    NH1 1649   5.164   2.998   2.035
  112ARG   HH11 1650   5.127   2.992   2.130
  112ARG   HH12 1651   5.238   2.937   2.006
  112ARG    NH2 1652   5.154   3.091   1.837
  112ARG   HH21 1653   5.103   3.132   1.755
  112ARG   HH22 1654   5.242   3.044   1.816
  112ARG      C 1655   4.807   3.660   1.696
  112ARG      O 1656   4.696   3.698   1.735
  113SER      N 1657   4.846   3.670   1.568
  113SER      H 1658   4.940   3.645   1.535
  113SER     CA 1659   4.751   3.720   1.465
  113SER     HA 1660   4.711   3.821   1.483
  113SER     CB 1661   4.827   3.706   1.330
  113SER    HB2 1662   4.922   3.769   1.330
  113SER    HB3 1663   4.850   3.604   1.317
  113SER     OG 1664   4.750   3.757   1.223
  113SER     HG 1665   4.727   3.851   1.244
  113SER      C 1666   4.624   3.639   1.462
  113SER      O 1667   4.517   3.693   1.452
  114SER      N 1668   4.628   3.507   1.481
  114SER      H 1669   4.724   3.463   1.475
  114SER     CA 1670   4.513   3.416   1.477
  114SER     HA 1671   4.456   3.451   1.388
  114SER     CB 1672   4.558   3.276   1.459
  114SER    HB2 1673   4.465   3.222   1.454
  114SER    HB3 1674   4.617   3.267   1.369
  114SER     OG 1675   4.630   3.229   1.568
  114SER     HG 1676   4.639   3.138   1.558
  114SER      C 1677   4.417   3.427   1.596
  114SER      O 1678   4.303   3.381   1.591
  115SER      N 1679   4.463   3.489   1.705
  115SER      H 1680   4.559   3.508   1.712
  115SER     CA 1681   4.388   3.497   1.828
  115SER     HA 1682   4.328   3.403   1.846
  115SER     CB 1683   4.488   3.514   1.941
  115SER    HB2 1684   4.556   3.425   1.954
  115SER    HB3 1685   4.561   3.588   1.912
  115SER     OG 1686   4.421   3.549   2.053
  115SER     HG 1687   4.495   3.579   2.109
  115SER      C 1688   4.298   3.618   1.826
  115SER      O 1689   4.342   3.727   1.785
  116PRO      N 1690   4.169   3.611   1.858
  116PRO     CD 1691   4.088   3.502   1.902
  116PRO    HD2 1692   4.118   3.471   2.005
  116PRO    HD3 1693   4.086   3.412   1.840
  116PRO     CG 1694   3.939   3.548   1.908
  116PRO    HG2 1695   3.919   3.547   2.019
  116PRO    HG3 1696   3.855   3.489   1.860
  116PRO     CB 1697   3.933   3.692   1.859
  116PRO    HB2 1698   3.863   3.760   1.919
  116PRO    HB3 1699   3.894   3.682   1.758
  116PRO     CA 1700   4.079   3.736   1.860
  116PRO     HA 1701   4.100   3.803   1.778
  116PRO      C 1702   4.117   3.830   1.978
  116PRO      O 1703   4.080   3.945   1.970
  117VAL      N 1704   4.181   3.779   2.081
  117VAL      H 1705   4.203   3.683   2.065
  117VAL     CA 1706   4.209   3.842   2.203
  117VAL     HA 1707   4.140   3.924   2.217
  117VAL     CB 1708   4.184   3.758   2.330
  117VAL     HB 1709   4.233   3.811   2.416
  117VAL    CG1 1710   4.027   3.756   2.357
  117VAL   HG11 1711   4.012   3.700   2.446
  117VAL   HG12 1712   3.993   3.855   2.365
  117VAL   HG13 1713   3.977   3.707   2.276
  117VAL    CG2 1714   4.232   3.613   2.337
  117VAL   HG21 1715   4.249   3.580   2.439
  117VAL   HG22 1716   4.171   3.547   2.275
  117VAL   HG23 1717   4.331   3.609   2.298
  117VAL      C 1718   4.349   3.903   2.208
  117VAL      O 1719   4.393   3.954   2.311
  118ARG      N 1720   4.411   3.919   2.089
  118ARG      H 1721   4.361   3.882   2.006
  118ARG     CA 1722   4.539   3.989   2.063
  118ARG     HA 1723   4.611   3.941   2.128
  118ARG     CB 1724   4.594   3.955   1.923
  118ARG    HB2 1725   4.690   3.997   1.913
  118ARG    HB3 1726   4.589   3.851   1.912
  118ARG     CG 1727   4.516   4.018   1.810
  118ARG    HG2 1728   4.408   3.998   1.830
  118ARG    HG3 1729   4.552   4.129   1.806
  118ARG     CD 1730   4.541   3.964   1.675
  118ARG    HD2 1731   4.648   3.992   1.647
  118ARG    HD3 1732   4.549   3.855   1.663
  118ARG     NE 1733   4.457   4.028   1.572
  118ARG     HE 1734   4.505   4.104   1.522
  118ARG     CZ 1735   4.342   3.995   1.518
  118ARG    NH1 1736   4.275   4.069   1.442
  118ARG   HH11 1737   4.305   4.164   1.447
  118ARG   HH12 1738   4.189   4.040   1.411
  118ARG    NH2 1739   4.297   3.875   1.537
  118ARG   HH21 1740   4.339   3.810   1.606
  118ARG   HH22 1741   4.217   3.852   1.487
  118ARG      C 1742   4.539   4.136   2.101
  118ARG      O 1743   4.439   4.206   2.077
  119GLY      N 1744   4.652   4.180   2.158
  119GLY      H 1745   4.727   4.110   2.176
  119GLY     CA 1746   4.681   4.316   2.199
  119GLY    HA2 1747   4.788   4.323   2.229
  119GLY    HA3 1748   4.658   4.383   2.113
  119GLY      C 1749   4.587   4.370   2.309
  119GLY      O 1750   4.597   4.486   2.337
  120MET      N 1751   4.496   4.292   2.375
  120MET      H 1752   4.511   4.195   2.362
  120MET     CA 1753   4.394   4.334   2.473
  120MET     HA 1754   4.379   4.449   2.468
  120MET     CB 1755   4.263   4.271   2.438
  120MET    HB2 1756   4.265   4.167   2.408
  120MET    HB3 1757   4.197   4.278   2.520
  120MET     CG 1758   4.197   4.332   2.317
  120MET    HG2 1759   4.216   4.442   2.320
  120MET    HG3 1760   4.258   4.288   2.236
  120MET     SD 1761   4.024   4.299   2.276
  120MET     CE 1762   3.928   4.381   2.397
  120MET    HE1 1763   3.821   4.388   2.377
  120MET    HE2 1764   3.956   4.335   2.494
  120MET    HE3 1765   3.961   4.486   2.400
  120MET      C 1766   4.433   4.303   2.620
  120MET      O 1767   4.365   4.352   2.713
  121ILE      N 1768   4.525   4.212   2.641
  121ILE      H 1769   4.576   4.180   2.562
  121ILE     CA 1770   4.557   4.155   2.776
  121ILE     HA 1771   4.464   4.168   2.843
  121ILE     CB 1772   4.578   4.007   2.763
  121ILE     HB 1773   4.659   3.995   2.681
  121ILE    CG2 1774   4.634   3.942   2.895
  121ILE   HG21 1775   4.665   3.837   2.884
  121ILE   HG22 1776   4.731   3.979   2.923
  121ILE   HG23 1777   4.566   3.948   2.977
  121ILE    CG1 1778   4.454   3.946   2.706
  121ILE   HG12 1779   4.362   3.964   2.768
  121ILE   HG13 1780   4.436   3.987   2.611
  121ILE    CD1 1781   4.455   3.792   2.694
  121ILE   HD11 1782   4.556   3.760   2.660
  121ILE   HD12 1783   4.427   3.758   2.789
  121ILE   HD13 1784   4.397   3.748   2.613
  121ILE      C 1785   4.679   4.225   2.828
  121ILE      O 1786   4.784   4.239   2.763
  122ASP      N 1787   4.669   4.284   2.951
  122ASP      H 1788   4.583   4.285   2.998
  122ASP     CA 1789   4.788   4.306   3.036
  122ASP     HA 1790   4.871   4.351   2.974
  122ASP     CB 1791   4.753   4.407   3.146
  122ASP    HB2 1792   4.699   4.499   3.112
  122ASP    HB3 1793   4.695   4.360   3.224
  122ASP     CG 1794   4.888   4.461   3.200
  122ASP    OD1 1795   4.896   4.555   3.281
  122ASP    OD2 1796   4.999   4.405   3.177
  122ASP      C 1797   4.831   4.167   3.093
  122ASP      O 1798   4.779   4.114   3.196
  123THR      N 1799   4.937   4.109   3.035
  123THR      H 1800   4.995   4.154   2.967
  123THR     CA 1801   4.992   3.982   3.077
  123THR     HA 1802   4.910   3.909   3.093
  123THR     CB 1803   5.079   3.913   2.973
  123THR     HB 1804   5.129   3.822   3.013
  123THR    CG2 1805   4.994   3.898   2.852
  123THR   HG21 1806   4.957   3.991   2.823
  123THR   HG22 1807   5.059   3.867   2.768
  123THR   HG23 1808   4.904   3.837   2.876
  123THR    OG1 1809   5.186   3.993   2.942
  123THR    HG1 1810   5.260   3.943   2.952
  123THR      C 1811   5.063   3.990   3.214
  123THR      O 1812   5.101   3.887   3.272
  124ASN      N 1813   5.069   4.110   3.272
  124ASN      H 1814   5.038   4.189   3.214
  124ASN     CA 1815   5.116   4.146   3.403
  124ASN     HA 1816   5.186   4.064   3.434
  124ASN     CB 1817   5.200   4.274   3.392
  124ASN    HB2 1818   5.230   4.280   3.286
  124ASN    HB3 1819   5.134   4.349   3.427
  124ASN     CG 1820   5.321   4.278   3.475
  124ASN    OD1 1821   5.332   4.221   3.588
  124ASN    ND2 1822   5.411   4.367   3.433
  124ASN   HD21 1823   5.495   4.388   3.492
  124ASN   HD22 1824   5.407   4.405   3.339
  124ASN      C 1825   5.003   4.163   3.506
  124ASN      O 1826   5.029   4.183   3.622
  125ARG      N 1827   4.877   4.138   3.471
  125ARG      H 1828   4.865   4.117   3.370
  125ARG     CA 1829   4.750   4.130   3.549
  125ARG     HA 1830   4.776   4.136   3.650
  125ARG     CB 1831   4.666   4.265   3.523
  125ARG    HB2 1832   4.649   4.255   3.410
  125ARG    HB3 1833   4.569   4.241   3.575
  125ARG     CG 1834   4.720   4.400   3.558
  125ARG    HG2 1835   4.736   4.406   3.667
  125ARG    HG3 1836   4.813   4.424   3.508
  125ARG     CD 1837   4.635   4.509   3.520
  125ARG    HD2 1838   4.630   4.518   3.414
  125ARG    HD3 1839   4.537   4.502   3.569
  125ARG     NE 1840   4.707   4.632   3.567
  125ARG     HE 1841   4.804   4.632   3.612
  125ARG     CZ 1842   4.646   4.749   3.570
  125ARG    NH1 1843   4.532   4.785   3.511
  125ARG   HH11 1844   4.476   4.718   3.463
  125ARG   HH12 1845   4.502   4.882   3.522
  125ARG    NH2 1846   4.706   4.858   3.618
  125ARG   HH21 1847   4.799   4.853   3.650
  125ARG   HH22 1848   4.651   4.945   3.611
  125ARG      C 1849   4.665   3.997   3.544
  125ARG      O 1850   4.544   3.998   3.509
  126LEU      N 1851   4.727   3.882   3.566
  126LEU      H 1852   4.828   3.883   3.593
  126LEU     CA 1853   4.666   3.749   3.566
  126LEU     HA 1854   4.592   3.739   3.488
  126LEU     CB 1855   4.771   3.631   3.544
  126LEU    HB2 1856   4.850   3.644   3.619
  126LEU    HB3 1857   4.726   3.535   3.555
  126LEU     CG 1858   4.839   3.637   3.411
  126LEU     HG 1859   4.896   3.727   3.392
  126LEU    CD1 1860   4.947   3.524   3.396
  126LEU   HD11 1861   4.996   3.523   3.495
  126LEU   HD12 1862   4.895   3.433   3.378
  126LEU   HD13 1863   5.013   3.541   3.314
  126LEU    CD2 1864   4.746   3.619   3.287
  126LEU   HD21 1865   4.802   3.630   3.197
  126LEU   HD22 1866   4.693   3.519   3.287
  126LEU   HD23 1867   4.667   3.707   3.290
  126LEU      C 1868   4.581   3.713   3.690
  126LEU      O 1869   4.629   3.741   3.801
  127GLY      N 1870   4.462   3.653   3.677
  127GLY      H 1871   4.426   3.637   3.582
  127GLY     CA 1872   4.388   3.606   3.799
  127GLY    HA2 1873   4.458   3.572   3.868
  127GLY    HA3 1874   4.323   3.686   3.845
  127GLY      C 1875   4.316   3.476   3.780
  127GLY      O 1876   4.313   3.418   3.673
  128VAL      N 1877   4.254   3.438   3.892
  128VAL      H 1878   4.265   3.493   3.978
  128VAL     CA 1879   4.187   3.305   3.907
  128VAL     HA 1880   4.150   3.288   3.807
  128VAL     CB 1881   4.298   3.201   3.933
  128VAL     HB 1882   4.330   3.228   4.034
  128VAL    CG1 1883   4.238   3.057   3.948
  128VAL   HG11 1884   4.205   3.027   3.854
  128VAL   HG12 1885   4.320   2.993   3.984
  128VAL   HG13 1886   4.164   3.065   4.023
  128VAL    CG2 1887   4.430   3.183   3.845
  128VAL   HG21 1888   4.499   3.117   3.893
  128VAL   HG22 1889   4.413   3.150   3.745
  128VAL   HG23 1890   4.466   3.288   3.840
  128VAL      C 1891   4.063   3.297   3.998
  128VAL      O 1892   4.060   3.363   4.104
  129ILE      N 1893   3.950   3.233   3.953
  129ILE      H 1894   3.954   3.202   3.852
  129ILE     CA 1895   3.827   3.199   4.019
  129ILE     HA 1896   3.828   3.238   4.117
  129ILE     CB 1897   3.707   3.268   3.957
  129ILE     HB 1898   3.707   3.244   3.852
  129ILE    CG2 1899   3.566   3.220   4.018
  129ILE   HG21 1900   3.552   3.114   3.990
  129ILE   HG22 1901   3.578   3.228   4.133
  129ILE   HG23 1902   3.486   3.277   3.984
  129ILE    CG1 1903   3.718   3.425   3.955
  129ILE   HG12 1904   3.715   3.465   4.049
  129ILE   HG13 1905   3.815   3.461   3.918
  129ILE    CD1 1906   3.621   3.492   3.857
  129ILE   HD11 1907   3.622   3.439   3.763
  129ILE   HD12 1908   3.513   3.484   3.891
  129ILE   HD13 1909   3.650   3.596   3.840
  129ILE      C 1910   3.823   3.044   4.020
  129ILE      O 1911   3.862   2.983   3.919
  130GLY      N 1912   3.792   2.984   4.133
  130GLY      H 1913   3.759   3.047   4.208
  130GLY     CA 1914   3.788   2.836   4.144
  130GLY    HA2 1915   3.748   2.810   4.046
  130GLY    HA3 1916   3.888   2.788   4.147
  130GLY      C 1917   3.698   2.771   4.246
  130GLY      O 1918   3.699   2.821   4.357
  131TRP      N 1919   3.633   2.653   4.220
  131TRP      H 1920   3.632   2.629   4.120
  131TRP     CA 1921   3.534   2.587   4.312
  131TRP     HA 1922   3.536   2.639   4.406
  131TRP     CB 1923   3.392   2.599   4.244
  131TRP    HB2 1924   3.358   2.696   4.232
  131TRP    HB3 1925   3.419   2.558   4.144
  131TRP     CG 1926   3.274   2.521   4.290
  131TRP    CD1 1927   3.220   2.513   4.415
  131TRP    HD1 1928   3.245   2.577   4.497
  131TRP    NE1 1929   3.118   2.426   4.427
  131TRP    HE1 1930   3.077   2.396   4.517
  131TRP    CE2 1931   3.098   2.369   4.304
  131TRP    CZ2 1932   3.016   2.262   4.265
  131TRP    HZ2 1933   2.955   2.212   4.344
  131TRP    CH2 1934   3.033   2.201   4.142
  131TRP    HH2 1935   2.976   2.112   4.117
  131TRP    CZ3 1936   3.120   2.260   4.054
  131TRP    HZ3 1937   3.105   2.222   3.954
  131TRP    CE3 1938   3.194   2.377   4.083
  131TRP    HE3 1939   3.258   2.432   4.007
  131TRP    CD2 1940   3.185   2.435   4.213
  131TRP      C 1941   3.584   2.451   4.359
  131TRP      O 1942   3.653   2.377   4.286
  132ACS      N 1943   3.562   2.414   4.488
  132ACS      H 1944   3.529   2.499   4.540
  132ACS     CA 1945   3.592   2.276   4.559
  132ACS     CB 1946   3.501   2.157   4.523
  132ACS    HB1 1947   3.392   2.181   4.532
  132ACS    HB2 1948   3.519   2.111   4.420
  132ACS     OG 1949   3.519   2.047   4.629
  132ACS     CD 1950   3.545   1.926   4.570
  132ACS    OD1 1951   3.584   1.917   4.453
  132ACS     CE 1952   3.538   1.811   4.658
  132ACS    CZ1 1953   3.487   1.812   4.797
  132ACS    HZ1 1954   3.455   1.916   4.818
  132ACS    CH1 1955   3.494   1.702   4.889
  132ACS    HH1 1956   3.457   1.717   5.003
  132ACS     CT 1957   3.520   1.570   4.834
  132ACS    CH2 1958   3.548   1.569   4.692
  132ACS    HH2 1959   3.581   1.473   4.643
  132ACS     CI 1960   3.568   1.452   4.908
  132ACS    OI1 1961   3.595   1.340   4.854
  132ACS     OK 1962   3.593   1.470   5.044
  132ACS     CL 1963   3.659   1.356   5.107
  132ACS    HL1 1964   3.744   1.327   5.047
  132ACS    HL2 1965   3.689   1.392   5.208
  132ACS     CM 1966   3.559   1.247   5.133
  132ACS    HM1 1967   3.607   1.139   5.148
  132ACS    HM2 1968   3.477   1.242   5.063
  132ACS     ON 1969   3.503   1.270   5.263
  132ACS     HN 1970   3.448   1.347   5.247
  132ACS    CZ2 1971   3.571   1.677   4.607
  132ACS    HZ2 1972   3.615   1.666   4.510
  132ACS     HA 1973   3.582   2.292   4.670
  132ACS      C 1974   3.748   2.252   4.538
  132ACS      O 1975   3.818   2.345   4.582
  133MET      N 1976   3.790   2.132   4.485
  133MET      H 1977   3.719   2.067   4.448
  133MET     CA 1978   3.930   2.103   4.442
  133MET     HA 1979   3.998   2.099   4.528
  133MET     CB 1980   3.915   1.965   4.371
  133MET    HB2 1981   3.814   1.968   4.324
  133MET    HB3 1982   3.981   1.964   4.285
  133MET     CG 1983   3.929   1.853   4.466
  133MET    HG2 1984   4.027   1.850   4.525
  133MET    HG3 1985   3.839   1.858   4.537
  133MET     SD 1986   3.906   1.699   4.363
  133MET     CE 1987   3.939   1.561   4.489
  133MET    HE1 1988   3.914   1.471   4.435
  133MET    HE2 1989   4.044   1.561   4.527
  133MET    HE3 1990   3.869   1.555   4.578
  133MET      C 1991   3.991   2.215   4.342
  133MET      O 1992   4.110   2.223   4.349
  134GLY      N 1993   3.903   2.286   4.268
  134GLY      H 1994   3.803   2.266   4.290
  134GLY     CA 1995   3.934   2.394   4.174
  134GLY    HA2 1996   4.009   2.353   4.111
  134GLY    HA3 1997   3.844   2.416   4.116
  134GLY      C 1998   3.977   2.523   4.244
  134GLY      O 1999   4.058   2.601   4.191
  135GLY      N 2000   3.920   2.546   4.360
  135GLY      H 2001   3.845   2.480   4.384
  135GLY     CA 2002   3.958   2.645   4.455
  135GLY    HA2 2003   3.973   2.742   4.402
  135GLY    HA3 2004   3.874   2.648   4.525
  135GLY      C 2005   4.088   2.598   4.521
  135GLY      O 2006   4.180   2.675   4.521
  136GLY      N 2007   4.104   2.473   4.563
  136GLY      H 2008   4.026   2.402   4.573
  136GLY     CA 2009   4.236   2.427   4.609
  136GLY    HA2 2010   4.257   2.476   4.706
  136GLY    HA3 2011   4.232   2.318   4.643
  136GLY      C 2012   4.345   2.442   4.500
  136GLY      O 2013   4.456   2.476   4.533
  137GLY      N 2014   4.312   2.422   4.371
  137GLY      H 2015   4.219   2.394   4.347
  137GLY     CA 2016   4.399   2.448   4.252
  137GLY    HA2 2017   4.496   2.405   4.265
  137GLY    HA3 2018   4.359   2.412   4.156
  137GLY      C 2019   4.429   2.594   4.229
  137GLY      O 2020   4.529   2.626   4.173
  138THR      N 2021   4.334   2.681   4.267
  138THR      H 2022   4.253   2.646   4.317
  138THR     CA 2023   4.351   2.828   4.265
  138THR     HA 2024   4.402   2.850   4.176
  138THR     CB 2025   4.217   2.898   4.285
  138THR     HB 2026   4.165   2.866   4.379
  138THR    CG2 2027   4.227   3.053   4.284
  138THR   HG21 2028   4.311   3.086   4.209
  138THR   HG22 2029   4.133   3.091   4.237
  138THR   HG23 2030   4.240   3.090   4.387
  138THR    OG1 2031   4.128   2.868   4.179
  138THR    HG1 2032   4.110   2.771   4.178
  138THR      C 2033   4.447   2.884   4.374
  138THR      O 2034   4.535   2.963   4.348
  139LEU      N 2035   4.421   2.834   4.493
  139LEU      H 2036   4.331   2.783   4.513
  139LEU     CA 2037   4.516   2.854   4.602
  139LEU     HA 2038   4.527   2.962   4.621
  139LEU     CB 2039   4.449   2.787   4.728
  139LEU    HB2 2040   4.405   2.689   4.709
  139LEU    HB3 2041   4.526   2.760   4.798
  139LEU     CG 2042   4.336   2.867   4.785
  139LEU     HG 2043   4.278   2.920   4.713
  139LEU    CD1 2044   4.245   2.781   4.867
  139LEU   HD11 2045   4.165   2.841   4.915
  139LEU   HD12 2046   4.201   2.706   4.802
  139LEU   HD13 2047   4.305   2.723   4.937
  139LEU    CD2 2048   4.396   2.977   4.875
  139LEU   HD21 2049   4.443   3.051   4.814
  139LEU   HD22 2050   4.323   3.025   4.930
  139LEU   HD23 2051   4.469   2.941   4.944
  139LEU      C 2052   4.658   2.804   4.569
  139LEU      O 2053   4.756   2.880   4.588
  140ARG      N 2054   4.669   2.674   4.523
  140ARG      H 2055   4.583   2.623   4.510
  140ARG     CA 2056   4.798   2.622   4.482
  140ARG     HA 2057   4.858   2.621   4.570
  140ARG     CB 2058   4.779   2.475   4.428
  140ARG    HB2 2059   4.697   2.458   4.361
  140ARG    HB3 2060   4.872   2.440   4.377
  140ARG     CG 2061   4.770   2.387   4.554
  140ARG    HG2 2062   4.865   2.367   4.592
  140ARG    HG3 2063   4.714   2.419   4.641
  140ARG     CD 2064   4.715   2.247   4.521
  140ARG    HD2 2065   4.621   2.245   4.474
  140ARG    HD3 2066   4.782   2.202   4.452
  140ARG     NE 2067   4.716   2.171   4.645
  140ARG     HE 2068   4.634   2.189   4.697
  140ARG     CZ 2069   4.805   2.087   4.695
  140ARG    NH1 2070   4.911   2.048   4.637
  140ARG   HH11 2071   4.938   2.100   4.553
  140ARG   HH12 2072   4.957   1.966   4.668
  140ARG    NH2 2073   4.766   2.043   4.804
  140ARG   HH21 2074   4.678   2.074   4.837
  140ARG   HH22 2075   4.824   1.984   4.862
  140ARG      C 2076   4.865   2.716   4.378
  140ARG      O 2077   4.977   2.756   4.407
  141VAL      N 2078   4.799   2.764   4.269
  141VAL      H 2079   4.704   2.728   4.245
  141VAL     CA 2080   4.865   2.866   4.179
  141VAL     HA 2081   4.963   2.823   4.138
  141VAL     CB 2082   4.778   2.885   4.055
  141VAL     HB 2083   4.669   2.895   4.084
  141VAL    CG1 2084   4.812   3.003   3.964
  141VAL   HG11 2085   4.747   3.015   3.881
  141VAL   HG12 2086   4.799   3.099   4.015
  141VAL   HG13 2087   4.916   2.992   3.929
  141VAL    CG2 2088   4.781   2.752   3.976
  141VAL   HG21 2089   4.882   2.720   3.959
  141VAL   HG22 2090   4.725   2.670   4.036
  141VAL   HG23 2091   4.724   2.753   3.889
  141VAL      C 2092   4.896   2.995   4.241
  141VAL      O 2093   5.001   3.052   4.221
  142ALA      N 2094   4.805   3.048   4.328
  142ALA      H 2095   4.722   2.990   4.353
  142ALA     CA 2096   4.828   3.171   4.404
  142ALA     HA 2097   4.833   3.254   4.335
  142ALA     CB 2098   4.709   3.207   4.502
  142ALA    HB1 2099   4.612   3.211   4.452
  142ALA    HB2 2100   4.711   3.135   4.588
  142ALA    HB3 2101   4.729   3.298   4.559
  142ALA      C 2102   4.959   3.169   4.483
  142ALA      O 2103   5.016   3.274   4.498
  143SER      N 2104   5.000   3.052   4.530
  143SER      H 2105   4.952   2.968   4.501
  143SER     CA 2106   5.125   3.036   4.608
  143SER     HA 2107   5.115   3.106   4.692
  143SER     CB 2108   5.135   2.900   4.661
  143SER    HB2 2109   5.039   2.878   4.715
  143SER    HB3 2110   5.142   2.834   4.575
  143SER     OG 2111   5.250   2.884   4.746
  143SER     HG 2112   5.251   2.944   4.818
  143SER      C 2113   5.256   3.067   4.527
  143SER      O 2114   5.360   3.104   4.588
  144GLU      N 2115   5.253   3.067   4.392
  144GLU      H 2116   5.173   3.032   4.346
  144GLU     CA 2117   5.364   3.098   4.309
  144GLU     HA 2118   5.454   3.053   4.362
  144GLU     CB 2119   5.352   3.036   4.168
  144GLU    HB2 2120   5.277   3.089   4.117
  144GLU    HB3 2121   5.436   3.061   4.099
  144GLU     CG 2122   5.325   2.894   4.164
  144GLU    HG2 2123   5.230   2.869   4.208
  144GLU    HG3 2124   5.326   2.863   4.057
  144GLU     CD 2125   5.422   2.806   4.227
  144GLU    OE1 2126   5.539   2.851   4.250
  144GLU    OE2 2127   5.385   2.684   4.250
  144GLU      C 2128   5.386   3.249   4.286
  144GLU      O 2129   5.492   3.291   4.237
  145GLY      N 2130   5.287   3.335   4.312
  145GLY      H 2131   5.194   3.299   4.327
  145GLY     CA 2132   5.293   3.480   4.306
  145GLY    HA2 2133   5.209   3.530   4.351
  145GLY    HA3 2134   5.378   3.517   4.367
  145GLY      C 2135   5.296   3.558   4.170
  145GLY      O 2136   5.310   3.678   4.164
  146ARG      N 2137   5.285   3.480   4.063
  146ARG      H 2138   5.291   3.375   4.072
  146ARG     CA 2139   5.278   3.533   3.927
  146ARG     HA 2140   5.352   3.615   3.921
  146ARG     CB 2141   5.299   3.416   3.825
  146ARG    HB2 2142   5.392   3.349   3.843
  146ARG    HB3 2143   5.203   3.362   3.835
  146ARG     CG 2144   5.318   3.476   3.682
  146ARG    HG2 2145   5.238   3.542   3.659
  146ARG    HG3 2146   5.407   3.530   3.675
  146ARG     CD 2147   5.332   3.372   3.564
  146ARG    HD2 2148   5.424   3.317   3.588
  146ARG    HD3 2149   5.242   3.314   3.570
  146ARG     NE 2150   5.334   3.442   3.436
  146ARG     HE 2151   5.333   3.548   3.442
  146ARG     CZ 2152   5.332   3.392   3.317
  146ARG    NH1 2153   5.330   3.269   3.290
  146ARG   HH11 2154   5.302   3.217   3.370
  146ARG   HH12 2155   5.326   3.232   3.195
  146ARG    NH2 2156   5.345   3.469   3.209
  146ARG   HH21 2157   5.382   3.561   3.217
  146ARG   HH22 2158   5.350   3.417   3.120
  146ARG      C 2159   5.143   3.601   3.910
  146ARG      O 2160   5.138   3.715   3.871
  147ILE      N 2161   5.033   3.538   3.961
  147ILE      H 2162   5.039   3.447   4.000
  147ILE     CA 2163   4.900   3.601   3.962
  147ILE     HA 2164   4.890   3.648   3.866
  147ILE     CB 2165   4.792   3.496   3.968
  147ILE     HB 2166   4.704   3.552   3.937
  147ILE    CG2 2167   4.798   3.396   3.848
  147ILE   HG21 2168   4.879   3.331   3.873
  147ILE   HG22 2169   4.709   3.334   3.843
  147ILE   HG23 2170   4.816   3.469   3.764
  147ILE    CG1 2171   4.768   3.432   4.110
  147ILE   HG12 2172   4.832   3.349   4.133
  147ILE   HG13 2173   4.796   3.502   4.188
  147ILE    CD1 2174   4.620   3.398   4.125
  147ILE   HD11 2175   4.556   3.494   4.113
  147ILE   HD12 2176   4.586   3.330   4.044
  147ILE   HD13 2177   4.607   3.345   4.214
  147ILE      C 2178   4.873   3.720   4.054
  147ILE      O 2179   4.924   3.721   4.158
  148LYS      N 2180   4.780   3.811   4.017
  148LYS      H 2181   4.754   3.811   3.916
  148LYS     CA 2182   4.749   3.931   4.094
  148LYS     HA 2183   4.816   3.937   4.172
  148LYS     CB 2184   4.773   4.058   4.009
  148LYS    HB2 2185   4.695   4.062   3.931
  148LYS    HB3 2186   4.765   4.140   4.079
  148LYS     CG 2187   4.907   4.051   3.933
  148LYS    HG2 2188   4.891   3.969   3.861
  148LYS    HG3 2189   4.921   4.149   3.884
  148LYS     CD 2190   5.034   4.035   4.014
  148LYS    HD2 2191   5.032   3.940   4.073
  148LYS    HD3 2192   5.123   4.012   3.962
  148LYS     CE 2193   5.052   4.145   4.122
  148LYS    HE2 2194   5.053   4.229   4.062
  148LYS    HE3 2195   4.957   4.154   4.181
  148LYS     NZ 2196   5.167   4.139   4.209
  148LYS    HZ1 2197   5.165   4.199   4.287
  148LYS    HZ2 2198   5.179   4.042   4.250
  148LYS    HZ3 2199   5.250   4.153   4.162
  148LYS      C 2200   4.613   3.934   4.162
  148LYS      O 2201   4.590   4.035   4.229
  149ALA      N 2202   4.516   3.842   4.146
  149ALA      H 2203   4.547   3.755   4.106
  149ALA     CA 2204   4.382   3.844   4.205
  149ALA     HA 2205   4.398   3.861   4.307
  149ALA     CB 2206   4.301   3.952   4.140
  149ALA    HB1 2207   4.347   4.044   4.107
  149ALA    HB2 2208   4.257   3.909   4.054
  149ALA    HB3 2209   4.215   3.965   4.208
  149ALA      C 2210   4.311   3.705   4.202
  149ALA      O 2211   4.309   3.634   4.097
  150ALA      N 2212   4.259   3.659   4.313
  150ALA      H 2213   4.254   3.725   4.392
  150ALA     CA 2214   4.232   3.517   4.350
  150ALA     HA 2215   4.209   3.452   4.266
  150ALA     CB 2216   4.341   3.442   4.432
  150ALA    HB1 2217   4.436   3.465   4.380
  150ALA    HB2 2218   4.346   3.475   4.531
  150ALA    HB3 2219   4.324   3.339   4.425
  150ALA      C 2220   4.100   3.511   4.429
  150ALA      O 2221   4.091   3.557   4.549
  151ILE      N 2222   4.001   3.447   4.375
  151ILE      H 2223   4.016   3.417   4.281
  151ILE     CA 2224   3.872   3.429   4.447
  151ILE     HA 2225   3.886   3.467   4.550
  151ILE     CB 2226   3.768   3.524   4.381
  151ILE     HB 2227   3.762   3.485   4.279
  151ILE    CG2 2228   3.628   3.500   4.446
  151ILE   HG21 2229   3.626   3.530   4.549
  151ILE   HG22 2230   3.562   3.572   4.397
  151ILE   HG23 2231   3.598   3.401   4.441
  151ILE    CG1 2232   3.806   3.678   4.362
  151ILE   HG12 2233   3.782   3.728   4.461
  151ILE   HG13 2234   3.908   3.695   4.333
  151ILE    CD1 2235   3.734   3.723   4.247
  151ILE   HD11 2236   3.771   3.675   4.159
  151ILE   HD12 2237   3.627   3.712   4.254
  151ILE   HD13 2238   3.754   3.831   4.240
  151ILE      C 2239   3.835   3.282   4.446
  151ILE      O 2240   3.758   3.238   4.352
  152PRO      N 2241   3.869   3.197   4.550
  152PRO     CD 2242   3.984   3.218   4.630
  152PRO    HD2 2243   3.963   3.287   4.710
  152PRO    HD3 2244   4.064   3.249   4.562
  152PRO     CG 2245   4.041   3.081   4.675
  152PRO    HG2 2246   4.094   3.097   4.780
  152PRO    HG3 2247   4.112   3.035   4.602
  152PRO     CB 2248   3.912   3.007   4.682
  152PRO    HB2 2249   3.863   3.021   4.780
  152PRO    HB3 2250   3.926   2.898   4.670
  152PRO     CA 2251   3.813   3.072   4.583
  152PRO     HA 2252   3.812   3.014   4.496
  152PRO      C 2253   3.668   3.069   4.638
  152PRO      O 2254   3.630   3.127   4.738
  153LEU      N 2255   3.582   2.977   4.590
  153LEU      H 2256   3.622   2.926   4.507
  153LEU     CA 2257   3.441   2.953   4.626
  153LEU     HA 2258   3.401   3.029   4.690
  153LEU     CB 2259   3.368   2.956   4.491
  153LEU    HB2 2260   3.399   2.876   4.428
  153LEU    HB3 2261   3.271   2.940   4.520
  153LEU     CG 2262   3.374   3.094   4.417
  153LEU     HG 2263   3.481   3.120   4.411
  153LEU    CD1 2264   3.327   3.062   4.278
  153LEU   HD11 2265   3.224   3.023   4.273
  153LEU   HD12 2266   3.319   3.149   4.215
  153LEU   HD13 2267   3.390   2.997   4.227
  153LEU    CD2 2268   3.292   3.208   4.474
  153LEU   HD21 2269   3.192   3.187   4.481
  153LEU   HD22 2270   3.326   3.218   4.582
  153LEU   HD23 2271   3.308   3.304   4.409
  153LEU      C 2272   3.417   2.811   4.679
  153LEU      O 2273   3.432   2.717   4.604
  154ALA      N 2274   3.367   2.798   4.807
  154ALA      H 2275   3.321   2.874   4.851
  154ALA     CA 2276   3.347   2.670   4.881
  154ALA     HA 2277   3.340   2.686   4.985
  154ALA     CB 2278   3.215   2.598   4.843
  154ALA    HB1 2279   3.129   2.648   4.871
  154ALA    HB2 2280   3.209   2.590   4.734
  154ALA    HB3 2281   3.212   2.494   4.882
  154ALA      C 2282   3.468   2.567   4.861
  154ALA      O 2283   3.454   2.456   4.803
  155PRO      N 2284   3.594   2.607   4.886
  155PRO     CD 2285   3.623   2.737   4.948
  155PRO    HD2 2286   3.561   2.758   5.032
  155PRO    HD3 2287   3.611   2.821   4.884
  155PRO     CG 2288   3.771   2.729   4.984
  155PRO    HG2 2289   3.772   2.686   5.084
  155PRO    HG3 2290   3.815   2.825   4.990
  155PRO     CB 2291   3.831   2.627   4.888
  155PRO    HB2 2292   3.908   2.579   4.943
  155PRO    HB3 2293   3.870   2.682   4.800
  155PRO     CA 2294   3.717   2.535   4.850
  155PRO     HA 2295   3.726   2.517   4.739
  155PRO      C 2296   3.733   2.406   4.934
  155PRO      O 2297   3.666   2.393   5.034
  156TRP      N 2298   3.830   2.317   4.894
  156TRP      H 2299   3.878   2.330   4.808
  156TRP     CA 2300   3.867   2.193   4.966
  156TRP     HA 2301   3.870   2.210   5.072
  156TRP     CB 2302   3.772   2.077   4.925
  156TRP    HB2 2303   3.674   2.101   4.957
  156TRP    HB3 2304   3.776   2.083   4.820
  156TRP     CG 2305   3.810   1.942   4.972
  156TRP    CD1 2306   3.753   1.877   5.075
  156TRP    HD1 2307   3.665   1.908   5.133
  156TRP    NE1 2308   3.804   1.748   5.080
  156TRP    HE1 2309   3.766   1.671   5.137
  156TRP    CE2 2310   3.888   1.721   4.979
  156TRP    CZ2 2311   3.954   1.602   4.931
  156TRP    HZ2 2312   3.937   1.503   4.983
  156TRP    CH2 2313   4.033   1.616   4.817
  156TRP    HH2 2314   4.093   1.529   4.776
  156TRP    CZ3 2315   4.047   1.737   4.748
  156TRP    HZ3 2316   4.114   1.737   4.662
  156TRP    CE3 2317   3.980   1.853   4.789
  156TRP    HE3 2318   3.988   1.942   4.734
  156TRP    CD2 2319   3.901   1.848   4.910
  156TRP      C 2320   4.012   2.174   4.917
  156TRP      O 2321   4.046   2.201   4.803
  157ASP      N 2322   4.101   2.125   5.008
  157ASP      H 2323   4.074   2.104   5.103
  157ASP     CA 2324   4.231   2.075   4.971
  157ASP     HA 2325   4.229   2.028   4.865
  157ASP     CB 2326   4.328   2.189   4.956
  157ASP    HB2 2327   4.286   2.268   4.885
  157ASP    HB3 2328   4.354   2.235   5.053
  157ASP     CG 2329   4.462   2.136   4.901
  157ASP    OD1 2330   4.474   2.025   4.852
  157ASP    OD2 2331   4.556   2.217   4.884
  157ASP      C 2332   4.271   1.979   5.086
  157ASP      O 2333   4.240   1.996   5.206
  158THR      N 2334   4.346   1.878   5.058
  158THR      H 2335   4.381   1.862   4.960
  158THR     CA 2336   4.397   1.789   5.171
  158THR     HA 2337   4.311   1.744   5.223
  158THR     CB 2338   4.462   1.658   5.112
  158THR     HB 2339   4.509   1.599   5.196
  158THR    CG2 2340   4.368   1.570   5.022
  158THR   HG21 2341   4.285   1.518   5.073
  158THR   HG22 2342   4.344   1.625   4.930
  158THR   HG23 2343   4.429   1.486   4.992
  158THR    OG1 2344   4.567   1.694   5.024
  158THR    HG1 2345   4.648   1.706   5.069
  158THR      C 2346   4.498   1.850   5.279
  158THR      O 2347   4.547   1.779   5.372
  159THR      N 2348   4.530   1.981   5.278
  159THR      H 2349   4.489   2.045   5.216
  159THR     CA 2350   4.636   2.049   5.369
  159THR     HA 2351   4.624   2.001   5.468
  159THR     CB 2352   4.778   2.017   5.313
  159THR     HB 2353   4.795   1.906   5.300
  159THR    CG2 2354   4.812   2.079   5.178
  159THR   HG21 2355   4.916   2.062   5.154
  159THR   HG22 2356   4.749   2.036   5.103
  159THR   HG23 2357   4.791   2.188   5.174
  159THR    OG1 2358   4.870   2.071   5.397
  159THR    HG1 2359   4.878   2.002   5.462
  159THR      C 2360   4.610   2.199   5.379
  159THR      O 2361   4.576   2.256   5.276
  160SER      N 2362   4.634   2.261   5.492
  160SER      H 2363   4.666   2.210   5.571
  160SER     CA 2364   4.646   2.401   5.508
  160SER     HA 2365   4.556   2.446   5.465
  160SER     CB 2366   4.632   2.436   5.658
  160SER    HB2 2367   4.631   2.544   5.674
  160SER    HB3 2368   4.533   2.401   5.690
  160SER     OG 2369   4.734   2.385   5.738
  160SER     HG 2370   4.701   2.312   5.793
  160SER      C 2371   4.771   2.470   5.447
  160SER      O 2372   4.785   2.588   5.461
  161TYR      N 2373   4.866   2.396   5.397
  161TYR      H 2374   4.870   2.297   5.415
  161TYR     CA 2375   4.989   2.453   5.353
  161TYR     HA 2376   5.025   2.488   5.450
  161TYR     CB 2377   5.096   2.345   5.311
  161TYR    HB2 2378   5.102   2.276   5.398
  161TYR    HB3 2379   5.054   2.286   5.222
  161TYR     CG 2380   5.237   2.391   5.274
  161TYR    CD1 2381   5.333   2.433   5.371
  161TYR    HD1 2382   5.296   2.444   5.474
  161TYR    CE1 2383   5.468   2.457   5.330
  161TYR    HE1 2384   5.541   2.496   5.399
  161TYR     CZ 2385   5.494   2.476   5.192
  161TYR     OH 2386   5.619   2.510   5.147
  161TYR     HH 2387   5.676   2.467   5.211
  161TYR    CE2 2388   5.399   2.432   5.092
  161TYR    HE2 2389   5.420   2.442   4.985
  161TYR    CD2 2390   5.273   2.387   5.134
  161TYR    HD2 2391   5.203   2.360   5.050
  161TYR      C 2392   4.979   2.563   5.246
  161TYR      O 2393   5.034   2.669   5.274
  162TYR      N 2394   4.924   2.541   5.128
  162TYR      H 2395   4.877   2.454   5.119
  162TYR     CA 2396   4.915   2.647   5.029
  162TYR     HA 2397   5.013   2.686   5.003
  162TYR     CB 2398   4.865   2.597   4.886
  162TYR    HB2 2399   4.761   2.565   4.884
  162TYR    HB3 2400   4.865   2.676   4.810
  162TYR     CG 2401   4.955   2.489   4.838
  162TYR    CD1 2402   5.073   2.517   4.767
  162TYR    HD1 2403   5.097   2.621   4.739
  162TYR    CE1 2404   5.157   2.424   4.716
  162TYR    HE1 2405   5.231   2.443   4.643
  162TYR     CZ 2406   5.139   2.286   4.754
  162TYR     OH 2407   5.215   2.178   4.720
  162TYR     HH 2408   5.284   2.205   4.659
  162TYR    CE2 2409   5.031   2.258   4.845
  162TYR    HE2 2410   5.016   2.159   4.884
  162TYR    CD2 2411   4.932   2.352   4.876
  162TYR    HD2 2412   4.855   2.310   4.933
  162TYR      C 2413   4.830   2.767   5.067
  162TYR      O 2414   4.864   2.876   5.023
  163ALA      N 2415   4.726   2.746   5.146
  163ALA      H 2416   4.703   2.650   5.176
  163ALA     CA 2417   4.668   2.855   5.222
  163ALA     HA 2418   4.629   2.922   5.147
  163ALA     CB 2419   4.548   2.796   5.297
  163ALA    HB1 2420   4.473   2.755   5.224
  163ALA    HB2 2421   4.579   2.714   5.358
  163ALA    HB3 2422   4.499   2.879   5.349
  163ALA      C 2423   4.769   2.932   5.315
  163ALA      O 2424   4.761   3.050   5.331
  164SER      N 2425   4.861   2.858   5.378
  164SER      H 2426   4.874   2.755   5.363
  164SER     CA 2427   4.969   2.926   5.456
  164SER     HA 2428   4.915   3.004   5.518
  164SER     CB 2429   5.028   2.830   5.563
  164SER    HB2 2430   5.074   2.891   5.644
  164SER    HB3 2431   4.941   2.772   5.606
  164SER     OG 2432   5.126   2.734   5.515
  164SER     HG 2433   5.105   2.702   5.425
  164SER      C 2434   5.084   2.981   5.367
  164SER      O 2435   5.177   3.030   5.428
  165ARG      N 2436   5.083   2.963   5.235
  165ARG      H 2437   5.003   2.904   5.207
  165ARG     CA 2438   5.190   2.996   5.146
  165ARG     HA 2439   5.264   3.057   5.198
  165ARG     CB 2440   5.277   2.873   5.102
  165ARG    HB2 2441   5.218   2.799   5.056
  165ARG    HB3 2442   5.354   2.900   5.029
  165ARG     CG 2443   5.357   2.807   5.213
  165ARG    HG2 2444   5.295   2.761   5.281
  165ARG    HG3 2445   5.417   2.726   5.165
  165ARG     CD 2446   5.464   2.904   5.279
  165ARG    HD2 2447   5.527   2.937   5.201
  165ARG    HD3 2448   5.415   2.992   5.326
  165ARG     NE 2449   5.544   2.836   5.381
  165ARG     HE 2450   5.637   2.802   5.350
  165ARG     CZ 2451   5.523   2.829   5.515
  165ARG    NH1 2452   5.612   2.780   5.593
  165ARG   HH11 2453   5.703   2.745   5.566
  165ARG   HH12 2454   5.585   2.785   5.691
  165ARG    NH2 2455   5.415   2.883   5.567
  165ARG   HH21 2456   5.339   2.918   5.505
  165ARG   HH22 2457   5.406   2.890   5.669
  165ARG      C 2458   5.132   3.073   5.026
  165ARG      O 2459   5.200   3.084   4.923
  166SER      N 2460   5.012   3.125   5.034
  166SER      H 2461   4.954   3.100   5.105
  166SER     CA 2462   4.951   3.205   4.932
  166SER     HA 2463   4.953   3.155   4.838
  166SER     CB 2464   4.809   3.227   4.972
  166SER    HB2 2465   4.769   3.126   4.965
  166SER    HB3 2466   4.799   3.254   5.076
  166SER     OG 2467   4.730   3.308   4.883
  166SER     HG 2468   4.643   3.328   4.923
  166SER      C 2469   5.017   3.343   4.907
  166SER      O 2470   5.077   3.396   4.998
  167GLN      N 2471   5.026   3.386   4.781
  167GLN      H 2472   4.973   3.323   4.709
  167GLN     CA 2473   5.100   3.502   4.735
  167GLN     HA 2474   5.119   3.558   4.826
  167GLN     CB 2475   5.233   3.459   4.677
  167GLN    HB2 2476   5.210   3.397   4.588
  167GLN    HB3 2477   5.274   3.557   4.651
  167GLN     CG 2478   5.318   3.380   4.774
  167GLN    HG2 2479   5.320   3.441   4.864
  167GLN    HG3 2480   5.286   3.282   4.805
  167GLN     CD 2481   5.463   3.370   4.728
  167GLN    OE1 2482   5.494   3.406   4.613
  167GLN    NE2 2483   5.561   3.338   4.809
  167GLN   HE21 2484   5.657   3.331   4.777
  167GLN   HE22 2485   5.537   3.297   4.894
  167GLN      C 2486   5.017   3.599   4.648
  167GLN      O 2487   5.071   3.679   4.571
  168ALA      N 2488   4.891   3.599   4.664
  168ALA      H 2489   4.840   3.535   4.721
  168ALA     CA 2490   4.808   3.688   4.581
  168ALA     HA 2491   4.848   3.777   4.550
  168ALA     CB 2492   4.771   3.619   4.440
  168ALA    HB1 2493   4.865   3.600   4.389
  168ALA    HB2 2494   4.715   3.528   4.463
  168ALA    HB3 2495   4.719   3.696   4.370
  168ALA      C 2496   4.679   3.715   4.665
  168ALA      O 2497   4.644   3.633   4.749
  169PRO      N 2498   4.618   3.831   4.648
  169PRO     CD 2499   4.660   3.940   4.558
  169PRO    HD2 2500   4.688   3.902   4.461
  169PRO    HD3 2501   4.741   3.999   4.610
  169PRO     CG 2502   4.532   4.026   4.544
  169PRO    HG2 2503   4.472   3.985   4.465
  169PRO    HG3 2504   4.562   4.128   4.518
  169PRO     CB 2505   4.466   4.010   4.685
  169PRO    HB2 2506   4.365   4.034   4.671
  169PRO    HB3 2507   4.523   4.077   4.748
  169PRO     CA 2508   4.500   3.867   4.730
  169PRO     HA 2509   4.523   3.878   4.831
  169PRO      C 2510   4.383   3.772   4.720
  169PRO      O 2511   4.329   3.748   4.609
  170THR      N 2512   4.336   3.723   4.836
  170THR      H 2513   4.385   3.747   4.919
  170THR     CA 2514   4.251   3.608   4.844
  170THR     HA 2515   4.226   3.576   4.742
  170THR     CB 2516   4.322   3.489   4.906
  170THR     HB 2517   4.365   3.521   4.995
  170THR    CG2 2518   4.229   3.371   4.928
  170THR   HG21 2519   4.290   3.281   4.941
  170THR   HG22 2520   4.176   3.382   5.023
  170THR   HG23 2521   4.149   3.361   4.854
  170THR    OG1 2522   4.410   3.433   4.811
  170THR    HG1 2523   4.463   3.506   4.774
  170THR      C 2524   4.108   3.638   4.901
  170THR      O 2525   4.104   3.666   5.023
  171LEU      N 2526   4.007   3.639   4.828
  171LEU      H 2527   4.020   3.635   4.720
  171LEU     CA 2528   3.874   3.657   4.878
  171LEU     HA 2529   3.880   3.692   4.980
  171LEU     CB 2530   3.804   3.776   4.805
  171LEU    HB2 2531   3.827   3.874   4.852
  171LEU    HB3 2532   3.836   3.786   4.697
  171LEU     CG 2533   3.651   3.767   4.799
  171LEU     HG 2534   3.629   3.675   4.742
  171LEU    CD1 2535   3.598   3.762   4.944
  171LEU   HD11 2536   3.488   3.768   4.938
  171LEU   HD12 2537   3.617   3.681   5.013
  171LEU   HD13 2538   3.631   3.864   4.985
  171LEU    CD2 2539   3.577   3.883   4.716
  171LEU   HD21 2540   3.471   3.903   4.741
  171LEU   HD22 2541   3.633   3.978   4.735
  171LEU   HD23 2542   3.586   3.868   4.606
  171LEU      C 2543   3.805   3.525   4.871
  171LEU      O 2544   3.797   3.457   4.764
  172ILE      N 2545   3.776   3.458   4.984
  172ILE      H 2546   3.766   3.507   5.071
  172ILE     CA 2547   3.711   3.320   4.991
  172ILE     HA 2548   3.731   3.271   4.894
  172ILE     CB 2549   3.788   3.242   5.101
  172ILE     HB 2550   3.775   3.296   5.193
  172ILE    CG2 2551   3.716   3.106   5.109
  172ILE   HG21 2552   3.737   3.071   5.008
  172ILE   HG22 2553   3.762   3.042   5.185
  172ILE   HG23 2554   3.608   3.112   5.142
  172ILE    CG1 2555   3.938   3.227   5.067
  172ILE   HG12 2556   3.953   3.151   4.992
  172ILE   HG13 2557   3.983   3.325   5.036
  172ILE    CD1 2558   4.017   3.183   5.190
  172ILE   HD11 2559   4.122   3.189   5.166
  172ILE   HD12 2560   4.000   3.239   5.282
  172ILE   HD13 2561   3.978   3.087   5.217
  172ILE      C 2562   3.562   3.342   5.018
  172ILE      O 2563   3.537   3.436   5.094
  173PHE      N 2564   3.481   3.249   4.958
  173PHE      H 2565   3.520   3.184   4.885
  173PHE     CA 2566   3.342   3.240   4.992
  173PHE     HA 2567   3.315   3.310   5.063
  173PHE     CB 2568   3.258   3.279   4.865
  173PHE    HB2 2569   3.287   3.199   4.790
  173PHE    HB3 2570   3.150   3.261   4.890
  173PHE     CG 2571   3.257   3.420   4.810
  173PHE    CD1 2572   3.139   3.493   4.826
  173PHE    HD1 2573   3.049   3.450   4.881
  173PHE    CE1 2574   3.132   3.623   4.775
  173PHE    HE1 2575   3.046   3.678   4.795
  173PHE     CZ 2576   3.227   3.677   4.691
  173PHE     HZ 2577   3.207   3.773   4.657
  173PHE    CE2 2578   3.341   3.598   4.666
  173PHE    HE2 2579   3.422   3.636   4.603
  173PHE    CD2 2580   3.364   3.471   4.730
  173PHE    HD2 2581   3.464   3.429   4.706
  173PHE      C 2582   3.314   3.099   5.038
  173PHE      O 2583   3.384   3.001   5.003
  174ALA      N 2584   3.218   3.081   5.124
  174ALA      H 2585   3.172   3.161   5.163
  174ALA     CA 2586   3.193   2.953   5.191
  174ALA     HA 2587   3.233   2.859   5.149
  174ALA     CB 2588   3.263   2.967   5.331
  174ALA    HB1 2589   3.280   2.868   5.371
  174ALA    HB2 2590   3.364   3.004   5.318
  174ALA    HB3 2591   3.215   3.041   5.390
  174ALA      C 2592   3.045   2.932   5.217
  174ALA      O 2593   2.981   3.034   5.229
  175CYX      N 2594   2.989   2.809   5.206
  175CYX      H 2595   3.045   2.722   5.196
  175CYX     CA 2596   2.841   2.793   5.188
  175CYX     HA 2597   2.796   2.882   5.171
  175CYX     CB 2598   2.822   2.703   5.065
  175CYX    HB2 2599   2.857   2.597   5.083
  175CYX    HB3 2600   2.716   2.683   5.071
  175CYX     SG 2601   2.871   2.762   4.902
  175CYX      C 2602   2.779   2.741   5.311
  175CYX      O 2603   2.808   2.628   5.354
  176GLU      N 2604   2.705   2.823   5.393
  176GLU      H 2605   2.679   2.914   5.356
  176GLU     CA 2606   2.679   2.788   5.528
  176GLU     HA 2607   2.762   2.799   5.591
  176GLU     CB 2608   2.586   2.899   5.575
  176GLU    HB2 2609   2.629   2.998   5.561
  176GLU    HB3 2610   2.486   2.889   5.523
  176GLU     CG 2611   2.537   2.888   5.722
  176GLU    HG2 2612   2.480   2.793   5.723
  176GLU    HG3 2613   2.619   2.888   5.782
  176GLU     CD 2614   2.452   3.007   5.766
  176GLU    OE1 2615   2.495   3.078   5.861
  176GLU    OE2 2616   2.346   3.024   5.705
  176GLU      C 2617   2.612   2.655   5.551
  176GLU      O 2618   2.644   2.591   5.651
  177SER      N 2619   2.521   2.603   5.464
  177SER      H 2620   2.491   2.664   5.387
  177SER     CA 2621   2.455   2.469   5.481
  177SER     HA 2622   2.469   2.427   5.581
  177SER     CB 2623   2.309   2.474   5.448
  177SER    HB2 2624   2.287   2.486   5.338
  177SER    HB3 2625   2.267   2.378   5.477
  177SER     OG 2626   2.243   2.575   5.518
  177SER     HG 2627   2.150   2.569   5.494
  177SER      C 2628   2.519   2.355   5.397
  177SER      O 2629   2.452   2.257   5.366
  178ASP      N 2630   2.643   2.374   5.354
  178ASP      H 2631   2.688   2.466   5.358
  178ASP     CA 2632   2.713   2.266   5.284
  178ASP     HA 2633   2.648   2.219   5.207
  178ASP     CB 2634   2.831   2.332   5.211
  178ASP    HB2 2635   2.787   2.414   5.149
  178ASP    HB3 2636   2.899   2.376   5.286
  178ASP     CG 2637   2.921   2.251   5.118
  178ASP    OD1 2638   2.904   2.124   5.113
  178ASP    OD2 2639   3.013   2.317   5.057
  178ASP      C 2640   2.760   2.150   5.382
  178ASP      O 2641   2.815   2.173   5.489
  179VAL      N 2642   2.727   2.024   5.351
  179VAL      H 2643   2.675   2.019   5.261
  179VAL     CA 2644   2.766   1.897   5.422
  179VAL     HA 2645   2.801   1.924   5.526
  179VAL     CB 2646   2.641   1.809   5.448
  179VAL     HB 2647   2.676   1.717   5.501
  179VAL    CG1 2648   2.538   1.863   5.551
  179VAL   HG11 2649   2.499   1.959   5.516
  179VAL   HG12 2650   2.447   1.797   5.547
  179VAL   HG13 2651   2.575   1.869   5.650
  179VAL    CG2 2652   2.575   1.767   5.315
  179VAL   HG21 2653   2.632   1.706   5.245
  179VAL   HG22 2654   2.486   1.718   5.342
  179VAL   HG23 2655   2.533   1.855   5.265
  179VAL      C 2656   2.885   1.822   5.343
  179VAL      O 2657   2.928   1.716   5.393
  180ILE      N 2658   2.938   1.880   5.235
  180ILE      H 2659   2.892   1.975   5.206
  180ILE     CA 2660   3.016   1.810   5.129
  180ILE     HA 2661   3.021   1.696   5.157
  180ILE     CB 2662   2.960   1.826   4.984
  180ILE     HB 2663   2.982   1.938   4.948
  180ILE    CG2 2664   3.052   1.742   4.885
  180ILE   HG21 2665   3.141   1.800   4.875
  180ILE   HG22 2666   3.079   1.634   4.911
  180ILE   HG23 2667   2.995   1.741   4.791
  180ILE    CG1 2668   2.800   1.815   4.976
  180ILE   HG12 2669   2.750   1.872   5.061
  180ILE   HG13 2670   2.770   1.868   4.878
  180ILE    CD1 2671   2.731   1.670   4.985
  180ILE   HD11 2672   2.762   1.604   4.899
  180ILE   HD12 2673   2.758   1.618   5.081
  180ILE   HD13 2674   2.622   1.689   4.979
  180ILE      C 2675   3.163   1.859   5.132
  180ILE      O 2676   3.264   1.784   5.147
  181ALA      N 2677   3.188   1.994   5.131
  181ALA      H 2678   3.096   2.044   5.119
  181ALA     CA 2679   3.315   2.059   5.174
  181ALA     HA 2680   3.370   1.974   5.215
  181ALA     CB 2681   3.404   2.105   5.056
  181ALA    HB1 2682   3.403   2.022   4.987
  181ALA    HB2 2683   3.368   2.199   5.007
  181ALA    HB3 2684   3.512   2.120   5.089
  181ALA      C 2685   3.304   2.163   5.293
  181ALA      O 2686   3.349   2.273   5.264
  182PRO      N 2687   3.254   2.135   5.415
  182PRO     CD 2688   3.226   2.000   5.460
  182PRO    HD2 2689   3.322   1.960   5.499
  182PRO    HD3 2690   3.182   1.941   5.376
  182PRO     CG 2691   3.119   2.017   5.563
  182PRO    HG2 2692   3.128   1.934   5.632
  182PRO    HG3 2693   3.025   2.007   5.507
  182PRO     CB 2694   3.146   2.154   5.630
  182PRO    HB2 2695   3.218   2.134   5.707
  182PRO    HB3 2696   3.054   2.196   5.676
  182PRO     CA 2697   3.209   2.231   5.513
  182PRO     HA 2698   3.120   2.291   5.463
  182PRO      C 2699   3.307   2.344   5.558
  182PRO      O 2700   3.427   2.325   5.558
  183VAL      N 2701   3.245   2.464   5.588
  183VAL      H 2702   3.144   2.465   5.589
  183VAL     CA 2703   3.314   2.593   5.617
  183VAL     HA 2704   3.355   2.629   5.524
  183VAL     CB 2705   3.205   2.698   5.658
  183VAL     HB 2706   3.157   2.658   5.746
  183VAL    CG1 2707   3.270   2.835   5.699
  183VAL   HG11 2708   3.330   2.865   5.607
  183VAL   HG12 2709   3.182   2.904   5.698
  183VAL   HG13 2710   3.338   2.845   5.793
  183VAL    CG2 2711   3.098   2.713   5.546
  183VAL   HG21 2712   3.026   2.633   5.535
  183VAL   HG22 2713   3.031   2.796   5.571
  183VAL   HG23 2714   3.140   2.744   5.452
  183VAL      C 2715   3.423   2.583   5.725
  183VAL      O 2716   3.536   2.623   5.701
  184LEU      N 2717   3.393   2.544   5.849
  184LEU      H 2718   3.308   2.497   5.860
  184LEU     CA 2719   3.488   2.549   5.957
  184LEU     HA 2720   3.556   2.635   5.953
  184LEU     CB 2721   3.404   2.559   6.084
  184LEU    HB2 2722   3.338   2.643   6.071
  184LEU    HB3 2723   3.340   2.476   6.091
  184LEU     CG 2724   3.483   2.563   6.211
  184LEU     HG 2725   3.539   2.472   6.230
  184LEU    CD1 2726   3.587   2.671   6.216
  184LEU   HD11 2727   3.613   2.679   6.323
  184LEU   HD12 2728   3.681   2.647   6.168
  184LEU   HD13 2729   3.544   2.771   6.193
  184LEU    CD2 2730   3.398   2.591   6.333
  184LEU   HD21 2731   3.315   2.518   6.345
  184LEU   HD22 2732   3.461   2.574   6.422
  184LEU   HD23 2733   3.363   2.693   6.342
  184LEU      C 2734   3.598   2.441   5.953
  184LEU      O 2735   3.700   2.448   6.024
  185GLN      N 2736   3.592   2.345   5.861
  185GLN      H 2737   3.514   2.343   5.798
  185GLN     CA 2738   3.690   2.248   5.832
  185GLN     HA 2739   3.754   2.225   5.919
  185GLN     CB 2740   3.616   2.125   5.789
  185GLN    HB2 2741   3.549   2.151   5.714
  185GLN    HB3 2742   3.685   2.062   5.734
  185GLN     CG 2743   3.540   2.034   5.896
  185GLN    HG2 2744   3.614   2.004   5.965
  185GLN    HG3 2745   3.467   2.090   5.952
  185GLN     CD 2746   3.483   1.909   5.837
  185GLN    OE1 2747   3.550   1.835   5.770
  185GLN    NE2 2748   3.356   1.880   5.855
  185GLN   HE21 2749   3.323   1.803   5.804
  185GLN   HE22 2750   3.301   1.935   5.916
  185GLN      C 2751   3.791   2.288   5.718
  185GLN      O 2752   3.905   2.238   5.728
  186HIE      N 2753   3.755   2.367   5.611
  186HIE      H 2754   3.653   2.390   5.616
  186HIE     CA 2755   3.831   2.403   5.487
  186HIE     HA 2756   3.933   2.362   5.496
  186HIE     CB 2757   3.768   2.338   5.364
  186HIE    HB2 2758   3.665   2.354   5.367
  186HIE    HB3 2759   3.805   2.389   5.272
  186HIE     CG 2760   3.808   2.193   5.361
  186HIE    ND1 2761   3.929   2.146   5.317
  186HIE    CE1 2762   3.911   2.015   5.314
  186HIE    HE1 2763   3.992   1.937   5.294
  186HIE    NE2 2764   3.795   1.979   5.362
  186HIE    HE2 2765   3.764   1.888   5.396
  186HIE    CD2 2766   3.722   2.091   5.396
  186HIE    HD2 2767   3.623   2.101   5.434
  186HIE      C 2768   3.843   2.556   5.470
  186HIE      O 2769   3.947   2.609   5.495
  187ALA      N 2770   3.734   2.634   5.444
  187ALA      H 2771   3.646   2.587   5.441
  187ALA     CA 2772   3.736   2.772   5.403
  187ALA     HA 2773   3.816   2.785   5.327
  187ALA     CB 2774   3.598   2.803   5.342
  187ALA    HB1 2775   3.601   2.897   5.292
  187ALA    HB2 2776   3.579   2.724   5.264
  187ALA    HB3 2777   3.530   2.797   5.423
  187ALA      C 2778   3.775   2.867   5.521
  187ALA      O 2779   3.836   2.969   5.500
  188SER      N 2780   3.738   2.831   5.649
  188SER      H 2781   3.672   2.756   5.662
  188SER     CA 2782   3.776   2.904   5.766
  188SER     HA 2783   3.772   3.011   5.749
  188SER     CB 2784   3.685   2.889   5.887
  188SER    HB2 2785   3.581   2.915   5.850
  188SER    HB3 2786   3.691   2.791   5.936
  188SER     OG 2787   3.717   2.984   5.980
  188SER     HG 2788   3.678   3.069   5.945
  188SER      C 2789   3.924   2.880   5.803
  188SER      O 2790   4.001   2.973   5.801
  189PRO      N 2791   3.971   2.750   5.816
  189PRO     CD 2792   3.900   2.626   5.828
  189PRO    HD2 2793   3.898   2.576   5.732
  189PRO    HD3 2794   3.799   2.636   5.860
  189PRO     CG 2795   3.977   2.534   5.920
  189PRO    HG2 2796   3.961   2.424   5.903
  189PRO    HG3 2797   3.963   2.560   6.020
  189PRO     CB 2798   4.117   2.582   5.885
  189PRO    HB2 2799   4.157   2.534   5.792
  189PRO    HB3 2800   4.187   2.569   5.970
  189PRO     CA 2801   4.107   2.729   5.851
  189PRO     HA 2802   4.130   2.786   5.938
  189PRO      C 2803   4.202   2.773   5.737
  189PRO      O 2804   4.309   2.827   5.774
  190PHE      N 2805   4.155   2.779   5.613
  190PHE      H 2806   4.069   2.741   5.587
  190PHE     CA 2807   4.234   2.836   5.507
  190PHE     HA 2808   4.334   2.790   5.517
  190PHE     CB 2809   4.190   2.792   5.363
  190PHE    HB2 2810   4.092   2.831   5.347
  190PHE    HB3 2811   4.245   2.850   5.292
  190PHE     CG 2812   4.188   2.642   5.323
  190PHE    CD1 2813   4.244   2.544   5.408
  190PHE    HD1 2814   4.283   2.563   5.505
  190PHE    CE1 2815   4.230   2.409   5.377
  190PHE    HE1 2816   4.274   2.338   5.451
  190PHE     CZ 2817   4.178   2.368   5.254
  190PHE     HZ 2818   4.166   2.262   5.232
  190PHE    CE2 2819   4.123   2.470   5.169
  190PHE    HE2 2820   4.091   2.435   5.069
  190PHE    CD2 2821   4.124   2.606   5.201
  190PHE    HD2 2822   4.076   2.676   5.142
  190PHE      C 2823   4.237   2.989   5.520
  190PHE      O 2824   4.345   3.049   5.516
  191TYR      N 2825   4.120   3.053   5.540
  191TYR      H 2826   4.029   3.006   5.539
  191TYR     CA 2827   4.119   3.198   5.559
  191TYR     HA 2828   4.157   3.263   5.476
  191TYR     CB 2829   3.976   3.246   5.593
  191TYR    HB2 2830   3.917   3.238   5.503
  191TYR    HB3 2831   3.919   3.185   5.656
  191TYR     CG 2832   3.954   3.389   5.634
  191TYR    CD1 2833   4.006   3.493   5.553
  191TYR    HD1 2834   4.067   3.470   5.462
  191TYR    CE1 2835   4.005   3.620   5.599
  191TYR    HE1 2836   4.046   3.695   5.535
  191TYR     CZ 2837   3.950   3.649   5.725
  191TYR     OH 2838   3.940   3.785   5.764
  191TYR     HH 2839   3.940   3.803   5.860
  191TYR    CE2 2840   3.877   3.551   5.794
  191TYR    HE2 2841   3.838   3.571   5.891
  191TYR    CD2 2842   3.893   3.417   5.759
  191TYR    HD2 2843   3.846   3.340   5.827
  191TYR      C 2844   4.210   3.246   5.679
  191TYR      O 2845   4.293   3.336   5.656
  192ASN      N 2846   4.203   3.188   5.800
  192ASN      H 2847   4.128   3.119   5.810
  192ASN     CA 2848   4.308   3.200   5.906
  192ASN     HA 2849   4.316   3.313   5.926
  192ASN     CB 2850   4.259   3.130   6.035
  192ASN    HB2 2851   4.243   3.019   6.017
  192ASN    HB3 2852   4.333   3.150   6.108
  192ASN     CG 2853   4.133   3.189   6.085
  192ASN    OD1 2854   4.130   3.306   6.124
  192ASN    ND2 2855   4.021   3.119   6.069
  192ASN   HD21 2856   3.936   3.165   6.112
  192ASN   HD22 2857   4.018   3.030   6.029
  192ASN      C 2858   4.450   3.156   5.873
  192ASN      O 2859   4.543   3.225   5.913
  193SER      N 2860   4.467   3.057   5.782
  193SER      H 2861   4.388   3.018   5.727
  193SER     CA 2862   4.607   3.019   5.736
  193SER     HA 2863   4.669   2.997   5.831
  193SER     CB 2864   4.602   2.890   5.661
  193SER    HB2 2865   4.534   2.897   5.583
  193SER    HB3 2866   4.701   2.872   5.615
  193SER     OG 2867   4.584   2.780   5.746
  193SER     HG 2868   4.492   2.794   5.772
  193SER      C 2869   4.678   3.131   5.652
  193SER      O 2870   4.796   3.147   5.673
  194LEU      N 2871   4.606   3.213   5.578
  194LEU      H 2872   4.501   3.208   5.573
  194LEU     CA 2873   4.662   3.322   5.492
  194LEU     HA 2874   4.707   3.273   5.412
  194LEU     CB 2875   4.544   3.416   5.445
  194LEU    HB2 2876   4.480   3.445   5.528
  194LEU    HB3 2877   4.597   3.505   5.399
  194LEU     CG 2878   4.459   3.349   5.338
  194LEU     HG 2879   4.433   3.251   5.380
  194LEU    CD1 2880   4.339   3.439   5.316
  194LEU   HD11 2881   4.288   3.464   5.412
  194LEU   HD12 2882   4.359   3.525   5.257
  194LEU   HD13 2883   4.267   3.383   5.260
  194LEU    CD2 2884   4.529   3.342   5.200
  194LEU   HD21 2885   4.605   3.264   5.208
  194LEU   HD22 2886   4.455   3.310   5.125
  194LEU   HD23 2887   4.582   3.436   5.182
  194LEU      C 2888   4.771   3.400   5.557
  194LEU      O 2889   4.751   3.455   5.667
  195PRO      N 2890   4.890   3.424   5.496
  195PRO     CD 2891   4.939   3.364   5.371
  195PRO    HD2 2892   4.907   3.426   5.291
  195PRO    HD3 2893   4.909   3.260   5.357
  195PRO     CG 2894   5.097   3.374   5.372
  195PRO    HG2 2895   5.131   3.378   5.270
  195PRO    HG3 2896   5.137   3.282   5.422
  195PRO     CB 2897   5.117   3.502   5.454
  195PRO    HB2 2898   5.098   3.581   5.383
  195PRO    HB3 2899   5.214   3.509   5.504
  195PRO     CA 2900   4.996   3.510   5.555
  195PRO     HA 2901   5.041   3.472   5.654
  195PRO      C 2902   4.954   3.658   5.572
  195PRO      O 2903   4.861   3.716   5.512
  196SER      N 2904   5.021   3.734   5.657
  196SER      H 2905   5.096   3.692   5.708
  196SER     CA 2906   4.978   3.860   5.711
  196SER     HA 2907   4.873   3.851   5.730
  196SER     CB 2908   5.042   3.879   5.848
  196SER    HB2 2909   5.020   3.982   5.881
  196SER    HB3 2910   4.997   3.812   5.919
  196SER     OG 2911   5.191   3.860   5.843
  196SER     HG 2912   5.230   3.934   5.792
  196SER      C 2913   4.997   3.975   5.603
  196SER      O 2914   4.930   4.077   5.611
  197SER      N 2915   5.084   3.966   5.500
  197SER      H 2916   5.131   3.884   5.485
  197SER     CA 2917   5.126   4.077   5.411
  197SER     HA 2918   5.132   4.172   5.466
  197SER     CB 2919   5.267   4.046   5.359
  197SER    HB2 2920   5.300   4.123   5.283
  197SER    HB3 2921   5.347   4.031   5.442
  197SER     OG 2922   5.264   3.931   5.282
  197SER     HG 2923   5.286   3.858   5.343
  197SER      C 2924   5.020   4.089   5.290
  197SER      O 2925   4.992   4.203   5.253
  198ILE      N 2926   4.960   3.981   5.237
  198ILE      H 2927   4.977   3.886   5.272
  198ILE     CA 2928   4.866   3.997   5.129
  198ILE     HA 2929   4.885   4.074   5.054
  198ILE     CB 2930   4.866   3.860   5.050
  198ILE     HB 2931   4.787   3.877   4.976
  198ILE    CG2 2932   4.994   3.836   4.968
  198ILE   HG21 2933   5.074   3.797   5.033
  198ILE   HG22 2934   4.971   3.773   4.886
  198ILE   HG23 2935   5.026   3.932   4.920
  198ILE    CG1 2936   4.829   3.730   5.134
  198ILE   HG12 2937   4.907   3.712   5.210
  198ILE   HG13 2938   4.736   3.746   5.194
  198ILE    CD1 2939   4.804   3.601   5.048
  198ILE   HD11 2940   4.718   3.631   4.988
  198ILE   HD12 2941   4.904   3.587   4.991
  198ILE   HD13 2942   4.782   3.518   5.112
  198ILE      C 2943   4.731   4.023   5.191
  198ILE      O 2944   4.703   3.982   5.305
  199ASP      N 2945   4.650   4.095   5.116
  199ASP      H 2946   4.681   4.130   5.027
  199ASP     CA 2947   4.509   4.132   5.155
  199ASP     HA 2948   4.506   4.175   5.253
  199ASP     CB 2949   4.464   4.249   5.061
  199ASP    HB2 2950   4.449   4.209   4.966
  199ASP    HB3 2951   4.365   4.285   5.090
  199ASP     CG 2952   4.555   4.369   5.059
  199ASP    OD1 2953   4.547   4.453   4.968
  199ASP    OD2 2954   4.640   4.386   5.155
  199ASP      C 2955   4.411   4.015   5.149
  199ASP      O 2956   4.423   3.919   5.066
  200LYS      N 2957   4.306   4.015   5.232
  200LYS      H 2958   4.274   4.104   5.277
  200LYS     CA 2959   4.226   3.893   5.254
  200LYS     HA 2960   4.219   3.833   5.160
  200LYS     CB 2961   4.299   3.793   5.352
  200LYS    HB2 2962   4.226   3.709   5.368
  200LYS    HB3 2963   4.389   3.762   5.302
  200LYS     CG 2964   4.321   3.862   5.487
  200LYS    HG2 2965   4.374   3.957   5.475
  200LYS    HG3 2966   4.223   3.879   5.531
  200LYS     CD 2967   4.404   3.779   5.580
  200LYS    HD2 2968   4.406   3.832   5.679
  200LYS    HD3 2969   4.355   3.682   5.580
  200LYS     CE 2970   4.545   3.757   5.535
  200LYS    HE2 2971   4.589   3.675   5.605
  200LYS    HE3 2972   4.555   3.714   5.433
  200LYS     NZ 2973   4.635   3.877   5.550
  200LYS    HZ1 2974   4.733   3.851   5.531
  200LYS    HZ2 2975   4.614   3.939   5.471
  200LYS    HZ3 2976   4.642   3.931   5.633
  200LYS      C 2977   4.080   3.923   5.297
  200LYS      O 2978   4.066   4.007   5.384
  201ALA      N 2979   3.982   3.843   5.248
  201ALA      H 2980   3.995   3.783   5.171
  201ALA     CA 2981   3.848   3.848   5.300
  201ALA     HA 2982   3.856   3.874   5.402
  201ALA     CB 2983   3.777   3.962   5.225
  201ALA    HB1 2984   3.751   3.928   5.127
  201ALA    HB2 2985   3.689   3.982   5.294
  201ALA    HB3 2986   3.846   4.048   5.216
  201ALA      C 2987   3.777   3.713   5.297
  201ALA      O 2988   3.815   3.637   5.206
  202PHE      N 2989   3.677   3.694   5.381
  202PHE      H 2990   3.659   3.763   5.453
  202PHE     CA 2991   3.598   3.575   5.390
  202PHE     HA 2992   3.611   3.507   5.310
  202PHE     CB 2993   3.663   3.476   5.497
  202PHE    HB2 2994   3.764   3.452   5.458
  202PHE    HB3 2995   3.670   3.543   5.591
  202PHE     CG 2996   3.572   3.365   5.550
  202PHE    CD1 2997   3.583   3.229   5.501
  202PHE    HD1 2998   3.663   3.198   5.439
  202PHE    CE1 2999   3.494   3.132   5.552
  202PHE    HE1 3000   3.512   3.029   5.523
  202PHE     CZ 3001   3.383   3.160   5.636
  202PHE     HZ 3002   3.317   3.078   5.676
  202PHE    CE2 3003   3.363   3.290   5.681
  202PHE    HE2 3004   3.284   3.323   5.749
  202PHE    CD2 3005   3.460   3.390   5.639
  202PHE    HD2 3006   3.454   3.494   5.673
  202PHE      C 3007   3.443   3.593   5.397
  202PHE      O 3008   3.407   3.686   5.472
  203VAL      N 3009   3.364   3.518   5.322
  203VAL      H 3010   3.408   3.461   5.243
  203VAL     CA 3011   3.218   3.528   5.315
  203VAL     HA 3012   3.191   3.586   5.406
  203VAL     CB 3013   3.165   3.606   5.194
  203VAL     HB 3014   3.182   3.549   5.104
  203VAL    CG1 3015   3.021   3.640   5.204
  203VAL   HG11 3016   2.999   3.702   5.121
  203VAL   HG12 3017   2.961   3.557   5.203
  203VAL   HG13 3018   2.994   3.702   5.293
  203VAL    CG2 3019   3.236   3.742   5.171
  203VAL   HG21 3020   3.211   3.763   5.068
  203VAL   HG22 3021   3.191   3.819   5.232
  203VAL   HG23 3022   3.345   3.738   5.188
  203VAL      C 3023   3.141   3.398   5.328
  203VAL      O 3024   3.141   3.317   5.240
  204GLU      N 3025   3.066   3.390   5.441
  204GLU      H 3026   3.076   3.458   5.520
  204GLU     CA 3027   2.978   3.281   5.467
  204GLU     HA 3028   3.018   3.186   5.417
  204GLU     CB 3029   2.989   3.238   5.613
  204GLU    HB2 3030   3.095   3.211   5.647
  204GLU    HB3 3031   2.968   3.318   5.674
  204GLU     CG 3032   2.897   3.115   5.642
  204GLU    HG2 3033   2.800   3.138   5.594
  204GLU    HG3 3034   2.930   3.022   5.596
  204GLU     CD 3035   2.887   3.083   5.786
  204GLU    OE1 3036   2.896   2.963   5.821
  204GLU    OE2 3037   2.860   3.170   5.873
  204GLU      C 3038   2.826   3.305   5.424
  204GLU      O 3039   2.760   3.389   5.477
  205ILE      N 3040   2.783   3.230   5.318
  205ILE      H 3041   2.853   3.169   5.282
  205ILE     CA 3042   2.653   3.259   5.244
  205ILE     HA 3043   2.637   3.369   5.250
  205ILE     CB 3044   2.668   3.229   5.093
  205ILE     HB 3045   2.713   3.127   5.086
  205ILE    CG2 3046   2.527   3.236   5.033
  205ILE   HG21 3047   2.482   3.333   5.053
  205ILE   HG22 3048   2.526   3.212   4.921
  205ILE   HG23 3049   2.457   3.166   5.081
  205ILE    CG1 3050   2.757   3.326   5.014
  205ILE   HG12 3051   2.857   3.326   5.058
  205ILE   HG13 3052   2.770   3.273   4.919
  205ILE    CD1 3053   2.721   3.480   4.981
  205ILE   HD11 3054   2.808   3.539   4.938
  205ILE   HD12 3055   2.642   3.488   4.913
  205ILE   HD13 3056   2.694   3.528   5.071
  205ILE      C 3057   2.533   3.190   5.314
  205ILE      O 3058   2.524   3.064   5.331
  206ASN      N 3059   2.441   3.274   5.351
  206ASN      H 3060   2.445   3.369   5.325
  206ASN     CA 3061   2.321   3.223   5.422
  206ASN     HA 3062   2.346   3.183   5.522
  206ASN     CB 3063   2.230   3.348   5.446
  206ASN    HB2 3064   2.277   3.397   5.533
  206ASN    HB3 3065   2.243   3.405   5.347
  206ASN     CG 3066   2.084   3.321   5.478
  206ASN    OD1 3067   2.048   3.240   5.568
  206ASN    ND2 3068   1.997   3.375   5.399
  206ASN   HD21 3069   1.897   3.369   5.430
  206ASN   HD22 3070   2.020   3.436   5.334
  206ASN      C 3071   2.248   3.114   5.345
  206ASN      O 3072   2.204   3.133   5.229
  207GLY      N 3073   2.223   3.002   5.409
  207GLY      H 3074   2.260   3.000   5.511
  207GLY     CA 3075   2.138   2.893   5.354
  207GLY    HA2 3076   2.103   2.840   5.446
  207GLY    HA3 3077   2.042   2.928   5.307
  207GLY      C 3078   2.199   2.807   5.242
  207GLY      O 3079   2.129   2.726   5.175
  208GLY      N 3080   2.327   2.827   5.218
  208GLY      H 3081   2.379   2.886   5.285
  208GLY     CA 3082   2.396   2.784   5.098
  208GLY    HA2 3083   2.329   2.799   5.017
  208GLY    HA3 3084   2.489   2.833   5.096
  208GLY      C 3085   2.423   2.634   5.098
  208GLY      O 3086   2.508   2.583   5.174
  209SER      N 3087   2.377   2.562   4.994
  209SER      H 3088   2.313   2.599   4.921
  209SER     CA 3089   2.443   2.433   4.961
  209SER     HA 3090   2.463   2.384   5.054
  209SER     CB 3091   2.364   2.344   4.875
  209SER    HB2 3092   2.407   2.244   4.858
  209SER    HB3 3093   2.265   2.349   4.911
  209SER     OG 3094   2.362   2.407   4.746
  209SER     HG 3095   2.316   2.492   4.746
  209SER      C 3096   2.585   2.458   4.903
  209SER      O 3097   2.615   2.569   4.876
  210HID      N 3098   2.672   2.349   4.883
  210HID      H 3099   2.633   2.260   4.895
  210HID     CA 3100   2.803   2.357   4.822
  210HID     HA 3101   2.875   2.404   4.890
  210HID     CB 3102   2.851   2.210   4.785
  210HID    HB2 3103   2.845   2.164   4.890
  210HID    HB3 3104   2.781   2.166   4.708
  210HID     CG 3105   2.987   2.193   4.735
  210HID    ND1 3106   3.094   2.237   4.818
  210HID    HD1 3107   3.086   2.276   4.918
  210HID    CE1 3108   3.211   2.200   4.753
  210HID    HE1 3109   3.310   2.222   4.800
  210HID    NE2 3110   3.186   2.138   4.632
  210HID    CD2 3111   3.049   2.132   4.619
  210HID    HD2 3112   2.985   2.092   4.539
  210HID      C 3113   2.810   2.447   4.696
  210HID      O 3114   2.916   2.499   4.656
  211TYR      N 3115   2.697   2.444   4.619
  211TYR      H 3116   2.614   2.392   4.663
  211TYR     CA 3117   2.673   2.520   4.491
  211TYR     HA 3118   2.760   2.497   4.433
  211TYR     CB 3119   2.557   2.462   4.418
  211TYR    HB2 3120   2.463   2.493   4.473
  211TYR    HB3 3121   2.548   2.509   4.320
  211TYR     CG 3122   2.560   2.308   4.385
  211TYR    CD1 3123   2.444   2.227   4.407
  211TYR    HD1 3124   2.366   2.267   4.459
  211TYR    CE1 3125   2.433   2.091   4.368
  211TYR    HE1 3126   2.339   2.035   4.385
  211TYR     CZ 3127   2.543   2.038   4.300
  211TYR     OH 3128   2.530   1.917   4.236
  211TYR     HH 3129   2.456   1.876   4.280
  211TYR    CE2 3130   2.657   2.118   4.277
  211TYR    HE2 3131   2.747   2.076   4.232
  211TYR    CD2 3132   2.665   2.251   4.317
  211TYR    HD2 3133   2.744   2.310   4.281
  211TYR      C 3134   2.663   2.673   4.498
  211TYR      O 3135   2.627   2.748   4.403
  212CYX      N 3136   2.671   2.730   4.621
  212CYX      H 3137   2.668   2.670   4.697
  212CYX     CA 3138   2.616   2.867   4.640
  212CYX     HA 3139   2.518   2.878   4.614
  212CYX     CB 3140   2.614   2.890   4.792
  212CYX    HB2 3141   2.544   2.973   4.813
  212CYX    HB3 3142   2.567   2.800   4.846
  212CYX     SG 3143   2.767   2.931   4.884
  212CYX      C 3144   2.698   2.989   4.584
  212CYX      O 3145   2.634   3.089   4.573
  213GLY      N 3146   2.820   2.969   4.537
  213GLY      H 3147   2.849   2.873   4.553
  213GLY     CA 3148   2.910   3.061   4.461
  213GLY    HA2 3149   2.885   3.171   4.481
  213GLY    HA3 3150   3.008   3.036   4.499
  213GLY      C 3151   2.910   3.033   4.311
  213GLY      O 3152   2.976   3.108   4.234
  214ASN      N 3153   2.845   2.926   4.258
  214ASN      H 3154   2.810   2.853   4.317
  214ASN     CA 3155   2.846   2.894   4.116
  214ASN     HA 3156   2.952   2.882   4.089
  214ASN     CB 3157   2.764   2.764   4.092
  214ASN    HB2 3158   2.663   2.757   4.136
  214ASN    HB3 3159   2.747   2.755   3.986
  214ASN     CG 3160   2.834   2.643   4.148
  214ASN    OD1 3161   2.924   2.657   4.229
  214ASN    ND2 3162   2.799   2.518   4.107
  214ASN   HD21 3163   2.861   2.447   4.137
  214ASN   HD22 3164   2.733   2.504   4.033
  214ASN      C 3165   2.778   3.006   4.032
  214ASN      O 3166   2.812   3.019   3.914
  215GLY      N 3167   2.683   3.080   4.082
  215GLY      H 3168   2.647   3.058   4.178
  215GLY     CA 3169   2.605   3.175   3.998
  215GLY    HA2 3170   2.559   3.247   4.060
  215GLY    HA3 3171   2.671   3.230   3.938
  215GLY      C 3172   2.497   3.106   3.915
  215GLY      O 3173   2.509   2.987   3.884
  216GLY      N 3174   2.397   3.186   3.875
  216GLY      H 3175   2.377   3.284   3.911
  216GLY     CA 3176   2.274   3.134   3.822
  216GLY    HA2 3177   2.239   3.206   3.747
  216GLY    HA3 3178   2.291   3.039   3.764
  216GLY      C 3179   2.167   3.104   3.925
  216GLY      O 3180   2.104   2.997   3.919
  217SER      N 3181   2.146   3.199   4.015
  217SER      H 3182   2.202   3.285   4.007
  217SER     CA 3183   2.092   3.168   4.145
  217SER     HA 3184   2.011   3.101   4.134
  217SER     CB 3185   2.201   3.104   4.234
  217SER    HB2 3186   2.152   3.030   4.300
  217SER    HB3 3187   2.265   3.036   4.173
  217SER     OG 3188   2.293   3.189   4.295
  217SER     HG 3189   2.375   3.140   4.292
  217SER      C 3190   2.035   3.288   4.216
  217SER      O 3191   2.073   3.404   4.182
  218ILE      N 3192   1.959   3.269   4.324
  218ILE      H 3193   1.943   3.175   4.348
  218ILE     CA 3194   1.928   3.370   4.427
  218ILE     HA 3195   1.857   3.436   4.372
  218ILE     CB 3196   1.857   3.301   4.550
  218ILE     HB 3197   1.776   3.238   4.500
  218ILE    CG2 3198   1.955   3.204   4.621
  218ILE   HG21 3199   2.038   3.252   4.676
  218ILE   HG22 3200   1.901   3.145   4.696
  218ILE   HG23 3201   1.995   3.140   4.545
  218ILE    CG1 3202   1.784   3.384   4.655
  218ILE   HG12 3203   1.854   3.428   4.728
  218ILE   HG13 3204   1.749   3.470   4.597
  218ILE    CD1 3205   1.669   3.314   4.725
  218ILE   HD11 3206   1.712   3.250   4.799
  218ILE   HD12 3207   1.611   3.392   4.783
  218ILE   HD13 3208   1.601   3.259   4.659
  218ILE      C 3209   2.048   3.455   4.477
  218ILE      O 3210   2.026   3.569   4.526
  219TYR      N 3211   2.172   3.413   4.459
  219TYR      H 3212   2.187   3.314   4.434
  219TYR     CA 3213   2.298   3.481   4.510
  219TYR     HA 3214   2.275   3.550   4.586
  219TYR     CB 3215   2.390   3.375   4.578
  219TYR    HB2 3216   2.435   3.317   4.498
  219TYR    HB3 3217   2.469   3.431   4.642
  219TYR     CG 3218   2.332   3.275   4.673
  219TYR    CD1 3219   2.272   3.327   4.790
  219TYR    HD1 3220   2.279   3.431   4.807
  219TYR    CE1 3221   2.224   3.239   4.888
  219TYR    HE1 3222   2.173   3.278   4.978
  219TYR     CZ 3223   2.220   3.102   4.860
  219TYR     OH 3224   2.192   3.012   4.952
  219TYR     HH 3225   2.196   3.039   5.044
  219TYR    CE2 3226   2.278   3.050   4.741
  219TYR    HE2 3227   2.274   2.945   4.722
  219TYR    CD2 3228   2.339   3.136   4.645
  219TYR    HD2 3229   2.382   3.102   4.555
  219TYR      C 3230   2.363   3.564   4.404
  219TYR      O 3231   2.451   3.646   4.430
  220ASN      N 3232   2.313   3.568   4.275
  220ASN      H 3233   2.244   3.493   4.253
  220ASN     CA 3234   2.370   3.647   4.159
  220ASN     HA 3235   2.458   3.595   4.134
  220ASN     CB 3236   2.262   3.663   4.043
  220ASN    HB2 3237   2.166   3.692   4.085
  220ASN    HB3 3238   2.301   3.735   3.964
  220ASN     CG 3239   2.240   3.532   3.968
  220ASN    OD1 3240   2.310   3.432   3.982
  220ASN    ND2 3241   2.147   3.534   3.881
  220ASN   HD21 3242   2.115   3.453   3.827
  220ASN   HD22 3243   2.111   3.623   3.868
  220ASN      C 3244   2.422   3.791   4.189
  220ASN      O 3245   2.534   3.819   4.163
  221ASP      N 3246   2.338   3.877   4.251
  221ASP      H 3247   2.258   3.832   4.296
  221ASP     CA 3248   2.381   4.014   4.269
  221ASP     HA 3249   2.423   4.058   4.179
  221ASP     CB 3250   2.255   4.101   4.313
  221ASP    HB2 3251   2.202   4.058   4.392
  221ASP    HB3 3252   2.287   4.200   4.353
  221ASP     CG 3253   2.158   4.129   4.200
  221ASP    OD1 3254   2.166   4.096   4.082
  221ASP    OD2 3255   2.062   4.208   4.231
  221ASP      C 3256   2.492   4.036   4.379
  221ASP      O 3257   2.572   4.132   4.374
  222VAL      N 3258   2.490   3.954   4.488
  222VAL      H 3259   2.436   3.864   4.477
  222VAL     CA 3260   2.595   3.971   4.596
  222VAL     HA 3261   2.611   4.081   4.607
  222VAL     CB 3262   2.557   3.913   4.730
  222VAL     HB 3263   2.467   3.964   4.759
  222VAL    CG1 3264   2.523   3.762   4.732
  222VAL   HG11 3265   2.491   3.735   4.831
  222VAL   HG12 3266   2.441   3.746   4.660
  222VAL   HG13 3267   2.606   3.703   4.703
  222VAL    CG2 3268   2.666   3.928   4.835
  222VAL   HG21 3269   2.707   4.028   4.845
  222VAL   HG22 3270   2.612   3.905   4.928
  222VAL   HG23 3271   2.756   3.863   4.809
  222VAL      C 3272   2.729   3.915   4.543
  222VAL      O 3273   2.840   3.969   4.560
  223LEU      N 3274   2.725   3.807   4.461
  223LEU      H 3275   2.636   3.769   4.427
  223LEU     CA 3276   2.844   3.753   4.389
  223LEU     HA 3277   2.926   3.727   4.455
  223LEU     CB 3278   2.797   3.629   4.319
  223LEU    HB2 3279   2.700   3.662   4.268
  223LEU    HB3 3280   2.864   3.598   4.234
  223LEU     CG 3281   2.764   3.501   4.407
  223LEU     HG 3282   2.685   3.534   4.475
  223LEU    CD1 3283   2.727   3.377   4.313
  223LEU   HD11 3284   2.682   3.305   4.378
  223LEU   HD12 3285   2.655   3.406   4.238
  223LEU   HD13 3286   2.813   3.336   4.277
  223LEU    CD2 3287   2.877   3.454   4.487
  223LEU   HD21 3288   2.904   3.529   4.551
  223LEU   HD22 3289   2.836   3.371   4.544
  223LEU   HD23 3290   2.964   3.427   4.425
  223LEU      C 3291   2.898   3.852   4.291
  223LEU      O 3292   3.015   3.881   4.287
  224SER      N 3293   2.819   3.934   4.216
  224SER      H 3294   2.718   3.912   4.219
  224SER     CA 3295   2.855   4.047   4.129
  224SER     HA 3296   2.921   4.018   4.048
  224SER     CB 3297   2.724   4.093   4.068
  224SER    HB2 3298   2.650   4.140   4.137
  224SER    HB3 3299   2.751   4.175   4.000
  224SER     OG 3300   2.664   3.994   3.991
  224SER     HG 3301   2.606   3.941   4.048
  224SER      C 3302   2.916   4.163   4.215
  224SER      O 3303   3.027   4.209   4.186
  225ARG      N 3304   2.845   4.228   4.308
  225ARG      H 3305   2.760   4.191   4.343
  225ARG     CA 3306   2.900   4.345   4.382
  225ARG     HA 3307   2.951   4.404   4.305
  225ARG     CB 3308   2.804   4.447   4.445
  225ARG    HB2 3309   2.852   4.536   4.471
  225ARG    HB3 3310   2.723   4.469   4.373
  225ARG     CG 3311   2.734   4.383   4.578
  225ARG    HG2 3312   2.709   4.283   4.558
  225ARG    HG3 3313   2.807   4.395   4.651
  225ARG     CD 3314   2.610   4.454   4.604
  225ARG    HD2 3315   2.627   4.562   4.603
  225ARG    HD3 3316   2.543   4.426   4.525
  225ARG     NE 3317   2.558   4.416   4.735
  225ARG     HE 3318   2.599   4.464   4.811
  225ARG     CZ 3319   2.474   4.310   4.768
  225ARG    NH1 3320   2.383   4.265   4.686
  225ARG   HH11 3321   2.366   4.311   4.598
  225ARG   HH12 3322   2.325   4.189   4.704
  225ARG    NH2 3323   2.461   4.269   4.886
  225ARG   HH21 3324   2.510   4.305   4.962
  225ARG   HH22 3325   2.389   4.205   4.905
  225ARG      C 3326   3.029   4.313   4.462
  225ARG      O 3327   3.098   4.410   4.502
  226PHE      N 3328   3.063   4.188   4.500
  226PHE      H 3329   3.003   4.109   4.474
  226PHE     CA 3330   3.186   4.157   4.574
  226PHE     HA 3331   3.218   4.243   4.629
  226PHE     CB 3332   3.174   4.052   4.680
  226PHE    HB2 3333   3.122   3.969   4.644
  226PHE    HB3 3334   3.278   4.022   4.700
  226PHE     CG 3335   3.111   4.097   4.810
  226PHE    CD1 3336   3.178   4.071   4.930
  226PHE    HD1 3337   3.274   4.021   4.928
  226PHE    CE1 3338   3.119   4.104   5.053
  226PHE    HE1 3339   3.173   4.071   5.139
  226PHE     CZ 3340   3.001   4.166   5.059
  226PHE     HZ 3341   2.948   4.187   5.152
  226PHE    CE2 3342   2.930   4.187   4.937
  226PHE    HE2 3343   2.828   4.226   4.948
  226PHE    CD2 3344   2.984   4.159   4.813
  226PHE    HD2 3345   2.926   4.182   4.728
  226PHE      C 3346   3.294   4.112   4.469
  226PHE      O 3347   3.410   4.153   4.485
  227GLY      N 3348   3.261   4.025   4.376
  227GLY      H 3349   3.162   4.012   4.355
  227GLY     CA 3350   3.355   3.952   4.284
  227GLY    HA2 3351   3.431   3.902   4.347
  227GLY    HA3 3352   3.292   3.873   4.233
  227GLY      C 3353   3.420   4.040   4.176
  227GLY      O 3354   3.542   4.034   4.161
  228VAL      N 3355   3.343   4.135   4.124
  228VAL      H 3356   3.247   4.143   4.156
  228VAL     CA 3357   3.398   4.234   4.026
  228VAL     HA 3358   3.473   4.186   3.959
  228VAL     CB 3359   3.280   4.279   3.929
  228VAL     HB 3360   3.213   4.331   3.990
  228VAL    CG1 3361   3.341   4.385   3.830
  228VAL   HG11 3362   3.438   4.353   3.787
  228VAL   HG12 3363   3.267   4.414   3.760
  228VAL   HG13 3364   3.365   4.477   3.883
  228VAL    CG2 3365   3.204   4.170   3.849
  228VAL   HG21 3366   3.172   4.089   3.923
  228VAL   HG22 3367   3.110   4.200   3.809
  228VAL   HG23 3368   3.271   4.121   3.785
  228VAL      C 3369   3.472   4.341   4.095
  228VAL      O 3370   3.582   4.380   4.048
  229SER      N 3371   3.427   4.385   4.215
  229SER      H 3372   3.328   4.376   4.235
  229SER     CA 3373   3.498   4.481   4.301
  229SER     HA 3374   3.502   4.575   4.238
  229SER     CB 3375   3.404   4.496   4.423
  229SER    HB2 3376   3.384   4.403   4.472
  229SER    HB3 3377   3.452   4.569   4.487
  229SER     OG 3378   3.279   4.540   4.381
  229SER     HG 3379   3.214   4.500   4.433
  229SER      C 3380   3.629   4.426   4.352
  229SER      O 3381   3.725   4.498   4.336
  230TRP      N 3382   3.648   4.295   4.377
  230TRP      H 3383   3.563   4.233   4.394
  230TRP     CA 3384   3.775   4.228   4.400
  230TRP     HA 3385   3.821   4.276   4.488
  230TRP     CB 3386   3.753   4.091   4.466
  230TRP    HB2 3387   3.680   4.117   4.537
  230TRP    HB3 3388   3.701   4.018   4.403
  230TRP     CG 3389   3.871   4.029   4.534
  230TRP    CD1 3390   3.962   3.945   4.486
  230TRP    HD1 3391   3.957   3.898   4.387
  230TRP    NE1 3392   4.057   3.916   4.587
  230TRP    HE1 3393   4.135   3.851   4.577
  230TRP    CE2 3394   4.033   3.989   4.702
  230TRP    CZ2 3395   4.095   4.001   4.828
  230TRP    HZ2 3396   4.186   3.952   4.850
  230TRP    CH2 3397   4.054   4.098   4.921
  230TRP    HH2 3398   4.102   4.119   5.017
  230TRP    CZ3 3399   3.944   4.175   4.889
  230TRP    HZ3 3400   3.916   4.251   4.960
  230TRP    CE3 3401   3.883   4.158   4.762
  230TRP    HE3 3402   3.794   4.226   4.738
  230TRP    CD2 3403   3.914   4.057   4.670
  230TRP      C 3404   3.877   4.238   4.283
  230TRP      O 3405   3.993   4.271   4.303
  231MET      N 3406   3.833   4.214   4.156
  231MET      H 3407   3.742   4.172   4.138
  231MET     CA 3408   3.918   4.233   4.037
  231MET     HA 3409   4.016   4.189   4.042
  231MET     CB 3410   3.859   4.172   3.906
  231MET    HB2 3411   3.761   4.209   3.898
  231MET    HB3 3412   3.925   4.196   3.824
  231MET     CG 3413   3.851   4.021   3.907
  231MET    HG2 3414   3.767   4.006   3.977
  231MET    HG3 3415   3.820   3.988   3.810
  231MET     SD 3416   3.998   3.940   3.971
  231MET     CE 3417   3.953   3.759   3.954
  231MET    HE1 3418   3.846   3.753   3.985
  231MET    HE2 3419   3.968   3.720   3.851
  231MET    HE3 3420   3.996   3.704   4.037
  231MET      C 3421   3.951   4.386   4.017
  231MET      O 3422   4.064   4.420   3.986
  232LYS      N 3423   3.852   4.478   4.038
  232LYS      H 3424   3.755   4.452   4.065
  232LYS     CA 3425   3.878   4.625   4.029
  232LYS     HA 3426   3.916   4.636   3.932
  232LYS     CB 3427   3.737   4.695   4.030
  232LYS    HB2 3428   3.691   4.660   4.118
  232LYS    HB3 3429   3.757   4.805   4.032
  232LYS     CG 3430   3.644   4.678   3.911
  232LYS    HG2 3431   3.608   4.573   3.897
  232LYS    HG3 3432   3.554   4.736   3.945
  232LYS     CD 3433   3.694   4.727   3.775
  232LYS    HD2 3434   3.794   4.683   3.752
  232LYS    HD3 3435   3.624   4.696   3.697
  232LYS     CE 3436   3.698   4.882   3.772
  232LYS    HE2 3437   3.593   4.915   3.772
  232LYS    HE3 3438   3.750   4.928   3.858
  232LYS     NZ 3439   3.771   4.923   3.650
  232LYS    HZ1 3440   3.859   4.868   3.642
  232LYS    HZ2 3441   3.715   4.908   3.567
  232LYS    HZ3 3442   3.792   5.022   3.658
  232LYS      C 3443   3.982   4.671   4.132
  232LYS      O 3444   4.082   4.726   4.090
  233LEU      N 3445   3.968   4.623   4.255
  233LEU      H 3446   3.891   4.570   4.282
  233LEU     CA 3447   4.058   4.645   4.375
  233LEU     HA 3448   4.045   4.755   4.389
  233LEU     CB 3449   3.990   4.572   4.497
  233LEU    HB2 3450   3.887   4.594   4.506
  233LEU    HB3 3451   3.989   4.462   4.474
  233LEU     CG 3452   4.055   4.601   4.635
  233LEU     HG 3453   4.158   4.564   4.632
  233LEU    CD1 3454   4.061   4.756   4.655
  233LEU   HD11 3455   4.131   4.807   4.598
  233LEU   HD12 3456   3.965   4.810   4.649
  233LEU   HD13 3457   4.089   4.779   4.756
  233LEU    CD2 3458   3.969   4.540   4.753
  233LEU   HD21 3459   4.009   4.559   4.856
  233LEU   HD22 3460   3.870   4.593   4.744
  233LEU   HD23 3461   3.945   4.436   4.724
  233LEU      C 3462   4.200   4.603   4.355
  233LEU      O 3463   4.290   4.668   4.406
  234HIE      N 3464   4.229   4.490   4.283
  234HIE      H 3465   4.149   4.443   4.244
  234HIE     CA 3466   4.366   4.435   4.276
  234HIE     HA 3467   4.440   4.499   4.322
  234HIE     CB 3468   4.376   4.303   4.359
  234HIE    HB2 3469   4.307   4.232   4.314
  234HIE    HB3 3470   4.469   4.251   4.357
  234HIE     CG 3471   4.332   4.320   4.503
  234HIE    ND1 3472   4.403   4.383   4.609
  234HIE    CE1 3473   4.320   4.363   4.719
  234HIE    HE1 3474   4.338   4.400   4.816
  234HIE    NE2 3475   4.223   4.273   4.689
  234HIE    HE2 3476   4.151   4.234   4.741
  234HIE    CD2 3477   4.223   4.253   4.553
  234HIE    HD2 3478   4.161   4.185   4.503
  234HIE      C 3479   4.426   4.402   4.133
  234HIE      O 3480   4.548   4.390   4.122
  235LEU      N 3481   4.339   4.393   4.028
  235LEU      H 3482   4.236   4.390   4.046
  235LEU     CA 3483   4.382   4.399   3.883
  235LEU     HA 3484   4.483   4.361   3.870
  235LEU     CB 3485   4.299   4.313   3.788
  235LEU    HB2 3486   4.197   4.355   3.791
  235LEU    HB3 3487   4.344   4.310   3.690
  235LEU     CG 3488   4.289   4.165   3.829
  235LEU     HG 3489   4.242   4.147   3.930
  235LEU    CD1 3490   4.217   4.088   3.718
  235LEU   HD11 3491   4.210   3.980   3.734
  235LEU   HD12 3492   4.126   4.140   3.675
  235LEU   HD13 3493   4.285   4.088   3.638
  235LEU    CD2 3494   4.434   4.098   3.840
  235LEU   HD21 3495   4.420   3.988   3.856
  235LEU   HD22 3496   4.485   4.093   3.741
  235LEU   HD23 3497   4.484   4.137   3.923
  235LEU      C 3498   4.383   4.547   3.831
  235LEU      O 3499   4.487   4.596   3.792
  236ASP      N 3500   4.268   4.617   3.827
  236ASP      H 3501   4.185   4.574   3.869
  236ASP     CA 3502   4.271   4.763   3.805
  236ASP     HA 3503   4.334   4.771   3.722
  236ASP     CB 3504   4.130   4.815   3.770
  236ASP    HB2 3505   4.067   4.761   3.839
  236ASP    HB3 3506   4.113   4.928   3.786
  236ASP     CG 3507   4.096   4.782   3.628
  236ASP    OD1 3508   4.192   4.770   3.541
  236ASP    OD2 3509   3.976   4.770   3.592
  236ASP      C 3510   4.341   4.842   3.922
  236ASP      O 3511   4.369   4.957   3.899
  237GLU      N 3512   4.368   4.783   4.043
  237GLU      H 3513   4.335   4.684   4.047
  237GLU     CA 3514   4.423   4.851   4.160
  237GLU     HA 3515   4.415   4.782   4.242
  237GLU     CB 3516   4.571   4.880   4.154
  237GLU    HB2 3517   4.586   4.980   4.100
  237GLU    HB3 3518   4.606   4.888   4.253
  237GLU     CG 3519   4.656   4.764   4.098
  237GLU    HG2 3520   4.624   4.667   4.146
  237GLU    HG3 3521   4.634   4.755   3.993
  237GLU     CD 3522   4.803   4.779   4.131
  237GLU    OE1 3523   4.885   4.745   4.038
  237GLU    OE2 3524   4.850   4.809   4.240
  237GLU      C 3525   4.338   4.967   4.216
  237GLU      O 3526   4.385   5.053   4.285
  238ASP      N 3527   4.209   4.975   4.178
  238ASP      H 3528   4.177   4.913   4.110
  238ASP     CA 3529   4.138   5.101   4.194
  238ASP     HA 3530   4.203   5.182   4.146
  238ASP     CB 3531   4.007   5.084   4.122
  238ASP    HB2 3532   4.025   5.033   4.023
  238ASP    HB3 3533   3.936   5.022   4.180
  238ASP     CG 3534   3.932   5.211   4.097
  238ASP    OD1 3535   3.950   5.303   4.180
  238ASP    OD2 3536   3.865   5.230   3.993
  238ASP      C 3537   4.111   5.147   4.338
  238ASP      O 3538   4.041   5.084   4.414
  239SER      N 3539   4.170   5.260   4.381
  239SER      H 3540   4.248   5.286   4.316
  239SER     CA 3541   4.158   5.309   4.523
  239SER     HA 3542   4.187   5.229   4.591
  239SER     CB 3543   4.251   5.430   4.542
  239SER    HB2 3544   4.235   5.501   4.458
  239SER    HB3 3545   4.220   5.479   4.635
  239SER     OG 3546   4.387   5.396   4.554
  239SER     HG 3547   4.429   5.478   4.566
  239SER      C 3548   4.011   5.348   4.559
  239SER      O 3549   3.981   5.353   4.675
  240ARG      N 3550   3.927   5.368   4.460
  240ARG      H 3551   3.957   5.344   4.362
  240ARG     CA 3552   3.791   5.387   4.480
  240ARG     HA 3553   3.786   5.465   4.548
  240ARG     CB 3554   3.718   5.417   4.351
  240ARG    HB2 3555   3.733   5.328   4.282
  240ARG    HB3 3556   3.612   5.428   4.372
  240ARG     CG 3557   3.757   5.539   4.275
  240ARG    HG2 3558   3.739   5.620   4.344
  240ARG    HG3 3559   3.864   5.548   4.254
  240ARG     CD 3560   3.679   5.563   4.137
  240ARG    HD2 3561   3.576   5.559   4.174
  240ARG    HD3 3562   3.708   5.663   4.093
  240ARG     NE 3563   3.695   5.460   4.037
  240ARG     HE 3564   3.761   5.387   4.059
  240ARG     CZ 3565   3.659   5.457   3.911
  240ARG    NH1 3566   3.602   5.561   3.854
  240ARG   HH11 3567   3.562   5.638   3.904
  240ARG   HH12 3568   3.556   5.547   3.770
  240ARG    NH2 3569   3.696   5.355   3.835
  240ARG   HH21 3570   3.751   5.278   3.873
  240ARG   HH22 3571   3.665   5.348   3.740
  240ARG      C 3572   3.712   5.267   4.540
  240ARG      O 3573   3.604   5.284   4.587
  241TYR      N 3574   3.776   5.146   4.542
  241TYR      H 3575   3.860   5.135   4.489
  241TYR     CA 3576   3.707   5.017   4.588
  241TYR     HA 3577   3.599   5.036   4.581
  241TYR     CB 3578   3.740   4.908   4.486
  241TYR    HB2 3579   3.839   4.919   4.449
  241TYR    HB3 3580   3.725   4.815   4.524
  241TYR     CG 3581   3.646   4.915   4.366
  241TYR    CD1 3582   3.671   5.000   4.261
  241TYR    HD1 3583   3.757   5.065   4.268
  241TYR    CE1 3584   3.584   5.011   4.152
  241TYR    HE1 3585   3.608   5.085   4.076
  241TYR     CZ 3586   3.476   4.928   4.143
  241TYR     OH 3587   3.389   4.940   4.043
  241TYR     HH 3588   3.425   5.002   3.976
  241TYR    CE2 3589   3.453   4.836   4.241
  241TYR    HE2 3590   3.380   4.758   4.233
  241TYR    CD2 3591   3.536   4.828   4.357
  241TYR    HD2 3592   3.515   4.743   4.419
  241TYR      C 3593   3.738   4.985   4.733
  241TYR      O 3594   3.671   4.901   4.794
  242LYS      N 3595   3.846   5.039   4.793
  242LYS      H 3596   3.879   5.105   4.739
  242LYS     CA 3597   3.912   4.999   4.916
  242LYS     HA 3598   3.953   4.894   4.913
  242LYS     CB 3599   4.025   5.097   4.954
  242LYS    HB2 3600   3.994   5.203   4.942
  242LYS    HB3 3601   4.082   5.079   5.054
  242LYS     CG 3602   4.134   5.076   4.852
  242LYS    HG2 3603   4.162   4.973   4.861
  242LYS    HG3 3604   4.109   5.086   4.752
  242LYS     CD 3605   4.262   5.158   4.874
  242LYS    HD2 3606   4.256   5.260   4.848
  242LYS    HD3 3607   4.285   5.136   4.980
  242LYS     CE 3608   4.378   5.097   4.798
  242LYS    HE2 3609   4.387   4.998   4.823
  242LYS    HE3 3610   4.361   5.086   4.693
  242LYS     NZ 3611   4.508   5.152   4.841
  242LYS    HZ1 3612   4.529   5.135   4.940
  242LYS    HZ2 3613   4.575   5.113   4.778
  242LYS    HZ3 3614   4.506   5.248   4.816
  242LYS      C 3615   3.831   5.020   5.039
  242LYS      O 3616   3.847   4.947   5.134
  243GLN      N 3617   3.734   5.118   5.038
  243GLN      H 3618   3.733   5.184   4.961
  243GLN     CA 3619   3.640   5.144   5.146
  243GLN     HA 3620   3.665   5.076   5.226
  243GLN     CB 3621   3.664   5.284   5.203
  243GLN    HB2 3622   3.761   5.294   5.248
  243GLN    HB3 3623   3.666   5.345   5.116
  243GLN     CG 3624   3.566   5.347   5.306
  243GLN    HG2 3625   3.597   5.448   5.320
  243GLN    HG3 3626   3.467   5.342   5.266
  243GLN     CD 3627   3.571   5.279   5.443
  243GLN    OE1 3628   3.667   5.211   5.475
  243GLN    NE2 3629   3.469   5.300   5.525
  243GLN   HE21 3630   3.475   5.256   5.621
  243GLN   HE22 3631   3.394   5.369   5.502
  243GLN      C 3632   3.496   5.110   5.097
  243GLN      O 3633   3.417   5.089   5.187
  244PHE      N 3634   3.465   5.101   4.963
  244PHE      H 3635   3.539   5.124   4.898
  244PHE     CA 3636   3.335   5.066   4.915
  244PHE     HA 3637   3.258   5.132   4.955
  244PHE     CB 3638   3.338   5.071   4.769
  244PHE    HB2 3639   3.337   5.179   4.746
  244PHE    HB3 3640   3.435   5.043   4.733
  244PHE     CG 3641   3.215   5.025   4.690
  244PHE    CD1 3642   3.222   4.902   4.620
  244PHE    HD1 3643   3.310   4.833   4.617
  244PHE    CE1 3644   3.107   4.859   4.555
  244PHE    HE1 3645   3.119   4.758   4.512
  244PHE     CZ 3646   2.984   4.923   4.562
  244PHE     HZ 3647   2.890   4.880   4.515
  244PHE    CE2 3648   2.983   5.049   4.631
  244PHE    HE2 3649   2.894   5.106   4.632
  244PHE    CD2 3650   3.098   5.098   4.694
  244PHE    HD2 3651   3.097   5.191   4.755
  244PHE      C 3652   3.296   4.926   4.964
  244PHE      O 3653   3.176   4.899   4.985
  245LEU      N 3654   3.392   4.832   4.976
  245LEU      H 3655   3.480   4.850   4.924
  245LEU     CA 3656   3.371   4.704   5.042
  245LEU     HA 3657   3.266   4.682   5.023
  245LEU     CB 3658   3.466   4.600   4.978
  245LEU    HB2 3659   3.561   4.639   5.005
  245LEU    HB3 3660   3.457   4.506   5.028
  245LEU     CG 3661   3.466   4.567   4.820
  245LEU     HG 3662   3.480   4.665   4.765
  245LEU    CD1 3663   3.572   4.478   4.779
  245LEU   HD11 3664   3.577   4.473   4.675
  245LEU   HD12 3665   3.665   4.513   4.826
  245LEU   HD13 3666   3.555   4.380   4.813
  245LEU    CD2 3667   3.325   4.520   4.778
  245LEU   HD21 3668   3.332   4.458   4.682
  245LEU   HD22 3669   3.268   4.458   4.852
  245LEU   HD23 3670   3.256   4.598   4.741
  245LEU      C 3671   3.375   4.701   5.196
  245LEU      O 3672   3.367   4.588   5.252
  246CYX      N 3673   3.381   4.814   5.270
  246CYX      H 3674   3.358   4.904   5.230
  246CYX     CA 3675   3.409   4.816   5.413
  246CYX     HA 3676   3.398   4.716   5.459
  246CYX     CB 3677   3.552   4.862   5.451
  246CYX    HB2 3678   3.561   4.967   5.413
  246CYX    HB3 3679   3.571   4.872   5.561
  246CYX     SG 3680   3.691   4.777   5.373
  246CYX      C 3681   3.313   4.901   5.486
  246CYX      O 3682   3.273   4.861   5.594
  247GLY      N 3683   3.291   5.024   5.444
  247GLY      H 3684   3.331   5.060   5.357
  247GLY     CA 3685   3.191   5.118   5.507
  247GLY    HA2 3686   3.193   5.117   5.614
  247GLY    HA3 3687   3.217   5.223   5.478
  247GLY      C 3688   3.044   5.095   5.467
  247GLY      O 3689   2.965   5.070   5.562
  248PRO      N 3690   3.013   5.092   5.337
  248PRO     CD 3691   3.095   5.137   5.225
  248PRO    HD2 3692   3.143   5.062   5.163
  248PRO    HD3 3693   3.165   5.211   5.250
  248PRO     CG 3694   2.997   5.195   5.127
  248PRO    HG2 3695   3.047   5.188   5.031
  248PRO    HG3 3696   2.975   5.291   5.164
  248PRO     CB 3697   2.890   5.091   5.138
  248PRO    HB2 3698   2.932   4.997   5.108
  248PRO    HB3 3699   2.795   5.114   5.089
  248PRO     CA 3700   2.870   5.081   5.291
  248PRO     HA 3701   2.833   5.177   5.330
  248PRO      C 3702   2.790   4.963   5.333
  248PRO      O 3703   2.837   4.851   5.351
  249ASN      N 3704   2.662   4.981   5.361
  249ASN      H 3705   2.622   5.071   5.350
  249ASN     CA 3706   2.573   4.881   5.420
  249ASN     HA 3707   2.629   4.840   5.503
  249ASN     CB 3708   2.444   4.939   5.490
  249ASN    HB2 3709   2.413   4.853   5.553
  249ASN    HB3 3710   2.471   5.007   5.571
  249ASN     CG 3711   2.332   4.982   5.394
  249ASN    OD1 3712   2.341   5.091   5.343
  249ASN    ND2 3713   2.240   4.895   5.364
  249ASN   HD21 3714   2.162   4.926   5.309
  249ASN   HD22 3715   2.231   4.806   5.416
  249ASN      C 3716   2.545   4.758   5.322
  249ASN      O 3717   2.500   4.659   5.380
  250HIE      N 3718   2.564   4.772   5.190
  250HIE      H 3719   2.599   4.855   5.148
  250HIE     CA 3720   2.544   4.655   5.107
  250HIE     HA 3721   2.441   4.628   5.113
  250HIE     CB 3722   2.570   4.698   4.962
  250HIE    HB2 3723   2.518   4.637   4.889
  250HIE    HB3 3724   2.529   4.797   4.953
  250HIE     CG 3725   2.721   4.704   4.920
  250HIE    ND1 3726   2.800   4.596   4.888
  250HIE    CE1 3727   2.921   4.640   4.879
  250HIE    HE1 3728   3.010   4.582   4.864
  250HIE    NE2 3729   2.929   4.769   4.894
  250HIE    HE2 3730   3.015   4.826   4.902
  250HIE    CD2 3731   2.799   4.815   4.920
  250HIE    HD2 3732   2.766   4.914   4.955
  250HIE      C 3733   2.631   4.532   5.148
  250HIE      O 3734   2.608   4.420   5.092
  251THR      N 3735   2.722   4.543   5.247
  251THR      H 3736   2.723   4.626   5.300
  251THR     CA 3737   2.820   4.441   5.301
  251THR     HA 3738   2.842   4.366   5.225
  251THR     CB 3739   2.955   4.506   5.344
  251THR     HB 3740   3.018   4.432   5.386
  251THR    CG2 3741   3.021   4.589   5.235
  251THR   HG21 3742   3.108   4.640   5.274
  251THR   HG22 3743   3.052   4.514   5.167
  251THR   HG23 3744   2.947   4.656   5.186
  251THR    OG1 3745   2.922   4.607   5.437
  251THR    HG1 3746   2.910   4.688   5.386
  251THR      C 3747   2.758   4.373   5.424
  251THR      O 3748   2.823   4.278   5.472
  252SER      N 3749   2.634   4.414   5.466
  252SER      H 3750   2.591   4.497   5.425
  252SER     CA 3751   2.555   4.356   5.574
  252SER     HA 3752   2.603   4.265   5.601
  252SER     CB 3753   2.552   4.454   5.693
  252SER    HB2 3754   2.506   4.545   5.648
  252SER    HB3 3755   2.490   4.413   5.781
  252SER     OG 3756   2.684   4.477   5.734
  252SER     HG 3757   2.715   4.570   5.738
  252SER      C 3758   2.414   4.318   5.529
  252SER      O 3759   2.328   4.313   5.615
  253ASP      N 3760   2.390   4.295   5.396
  253ASP      H 3761   2.475   4.287   5.340
  253ASP     CA 3762   2.278   4.222   5.335
  253ASP     HA 3763   2.183   4.280   5.341
  253ASP     CB 3764   2.303   4.206   5.185
  253ASP    HB2 3765   2.315   4.305   5.147
  253ASP    HB3 3766   2.392   4.148   5.182
  253ASP     CG 3767   2.200   4.140   5.096
  253ASP    OD1 3768   2.095   4.090   5.143
  253ASP    OD2 3769   2.236   4.128   4.977
  253ASP      C 3770   2.264   4.085   5.404
  253ASP      O 3771   2.357   4.013   5.424
  254SER      N 3772   2.139   4.048   5.437
  254SER      H 3773   2.065   4.117   5.433
  254SER     CA 3774   2.089   3.910   5.482
  254SER     HA 3775   2.102   3.895   5.590
  254SER     CB 3776   1.939   3.901   5.465
  254SER    HB2 3777   1.916   3.897   5.360
  254SER    HB3 3778   1.919   3.801   5.502
  254SER     OG 3779   1.868   3.991   5.542
  254SER     HG 3780   1.782   3.986   5.498
  254SER      C 3781   2.148   3.792   5.406
  254SER      O 3782   2.138   3.680   5.461
  255GLN      N 3783   2.183   3.805   5.278
  255GLN      H 3784   2.179   3.896   5.241
  255GLN     CA 3785   2.237   3.696   5.194
  255GLN     HA 3786   2.164   3.609   5.195
  255GLN     CB 3787   2.257   3.743   5.054
  255GLN    HB2 3788   2.307   3.838   5.054
  255GLN    HB3 3789   2.310   3.661   4.997
  255GLN     CG 3790   2.119   3.762   4.992
  255GLN    HG2 3791   2.050   3.705   5.047
  255GLN    HG3 3792   2.089   3.867   5.001
  255GLN     CD 3793   2.106   3.715   4.846
  255GLN    OE1 3794   2.170   3.772   4.757
  255GLN    NE2 3795   2.038   3.612   4.820
  255GLN   HE21 3796   2.035   3.579   4.724
  255GLN   HE22 3797   1.994   3.558   4.892
  255GLN      C 3798   2.374   3.650   5.251
  255GLN      O 3799   2.406   3.532   5.234
  256ILE      N 3800   2.444   3.739   5.324
  256ILE      H 3801   2.410   3.830   5.324
  256ILE     CA 3802   2.558   3.695   5.410
  256ILE     HA 3803   2.608   3.610   5.374
  256ILE     CB 3804   2.660   3.808   5.399
  256ILE     HB 3805   2.616   3.899   5.433
  256ILE    CG2 3806   2.786   3.781   5.487
  256ILE   HG21 3807   2.762   3.787   5.597
  256ILE   HG22 3808   2.823   3.675   5.467
  256ILE   HG23 3809   2.871   3.843   5.481
  256ILE    CG1 3810   2.707   3.821   5.255
  256ILE   HG12 3811   2.787   3.753   5.231
  256ILE   HG13 3812   2.630   3.806   5.182
  256ILE    CD1 3813   2.762   3.959   5.218
  256ILE   HD11 3814   2.852   3.990   5.264
  256ILE   HD12 3815   2.789   3.946   5.108
  256ILE   HD13 3816   2.682   4.038   5.230
  256ILE      C 3817   2.522   3.666   5.555
  256ILE      O 3818   2.460   3.751   5.621
  257SER      N 3819   2.571   3.555   5.610
  257SER      H 3820   2.629   3.499   5.549
  257SER     CA 3821   2.564   3.524   5.752
  257SER     HA 3822   2.470   3.577   5.796
  257SER     CB 3823   2.542   3.373   5.765
  257SER    HB2 3824   2.471   3.328   5.689
  257SER    HB3 3825   2.635   3.317   5.745
  257SER     OG 3826   2.488   3.327   5.884
  257SER     HG 3827   2.483   3.232   5.873
  257SER      C 3828   2.698   3.572   5.826
  257SER      O 3829   2.693   3.612   5.942
  258ASP      N 3830   2.817   3.582   5.759
  258ASP      H 3831   2.824   3.559   5.659
  258ASP     CA 3832   2.940   3.639   5.824
  258ASP     HA 3833   2.907   3.725   5.885
  258ASP     CB 3834   3.005   3.529   5.916
  258ASP    HB2 3835   2.936   3.487   5.991
  258ASP    HB3 3836   3.043   3.450   5.853
  258ASP     CG 3837   3.121   3.593   5.998
  258ASP    OD1 3838   3.204   3.519   6.055
  258ASP    OD2 3839   3.131   3.715   6.005
  258ASP      C 3840   3.039   3.697   5.722
  258ASP      O 3841   3.089   3.618   5.644
  259TYR      N 3842   3.068   3.826   5.713
  259TYR      H 3843   3.026   3.886   5.786
  259TYR     CA 3844   3.171   3.887   5.632
  259TYR     HA 3845   3.211   3.811   5.567
  259TYR     CB 3846   3.109   4.005   5.551
  259TYR    HB2 3847   3.036   3.967   5.473
  259TYR    HB3 3848   3.050   4.062   5.618
  259TYR     CG 3849   3.201   4.084   5.464
  259TYR    CD1 3850   3.305   4.020   5.398
  259TYR    HD1 3851   3.325   3.913   5.409
  259TYR    CE1 3852   3.392   4.100   5.307
  259TYR    HE1 3853   3.468   4.044   5.261
  259TYR     CZ 3854   3.368   4.243   5.290
  259TYR     OH 3855   3.437   4.319   5.201
  259TYR     HH 3856   3.404   4.413   5.192
  259TYR    CE2 3857   3.267   4.300   5.363
  259TYR    HE2 3858   3.257   4.409   5.358
  259TYR    CD2 3859   3.186   4.228   5.452
  259TYR    HD2 3860   3.113   4.277   5.516
  259TYR      C 3861   3.288   3.938   5.717
  259TYR      O 3862   3.270   4.025   5.801
  260ARG      N 3863   3.413   3.893   5.686
  260ARG      H 3864   3.426   3.818   5.617
  260ARG     CA 3865   3.539   3.923   5.758
  260ARG     HA 3866   3.526   4.015   5.827
  260ARG     CB 3867   3.589   3.794   5.827
  260ARG    HB2 3868   3.591   3.710   5.758
  260ARG    HB3 3869   3.691   3.814   5.859
  260ARG     CG 3870   3.510   3.753   5.950
  260ARG    HG2 3871   3.417   3.711   5.910
  260ARG    HG3 3872   3.566   3.678   6.005
  260ARG     CD 3873   3.457   3.855   6.055
  260ARG    HD2 3874   3.539   3.893   6.113
  260ARG    HD3 3875   3.424   3.948   6.002
  260ARG     NE 3876   3.359   3.796   6.148
  260ARG     HE 3877   3.258   3.794   6.115
  260ARG     CZ 3878   3.375   3.744   6.268
  260ARG    NH1 3879   3.494   3.739   6.312
  260ARG   HH11 3880   3.572   3.759   6.253
  260ARG   HH12 3881   3.511   3.719   6.407
  260ARG    NH2 3882   3.269   3.716   6.339
  260ARG   HH21 3883   3.179   3.730   6.299
  260ARG   HH22 3884   3.277   3.683   6.440
  260ARG      C 3885   3.638   3.972   5.655
  260ARG      O 3886   3.636   3.928   5.542
  261GLY      N 3887   3.731   4.062   5.691
  261GLY      H 3888   3.731   4.091   5.788
  261GLY     CA 3889   3.847   4.083   5.601
  261GLY    HA2 3890   3.914   4.000   5.594
  261GLY    HA3 3891   3.818   4.108   5.503
  261GLY      C 3892   3.928   4.199   5.656
  261GLY      O 3893   3.893   4.264   5.753
  262ASN      N 3894   4.041   4.229   5.594
  262ASN      H 3895   4.053   4.191   5.503
  262ASN     CA 3896   4.144   4.331   5.637
  262ASN     HA 3897   4.141   4.309   5.740
  262ASN     CB 3898   4.292   4.297   5.608
  262ASN    HB2 3899   4.353   4.364   5.671
  262ASN    HB3 3900   4.299   4.188   5.620
  262ASN     CG 3901   4.315   4.322   5.459
  262ASN    OD1 3902   4.262   4.261   5.370
  262ASN    ND2 3903   4.400   4.411   5.430
  262ASN   HD21 3904   4.417   4.428   5.335
  262ASN   HD22 3905   4.443   4.462   5.500
  262ASN      C 3906   4.102   4.480   5.631
  262ASN      O 3907   4.188   4.564   5.638
  263CYX      N 3908   3.972   4.511   5.617
  263CYX      H 3909   3.896   4.444   5.615
  263CYX     CA 3910   3.918   4.652   5.603
  263CYX     HA 3911   3.936   4.682   5.499
  263CYX     CB 3912   3.772   4.646   5.629
  263CYX    HB2 3913   3.745   4.562   5.699
  263CYX    HB3 3914   3.730   4.738   5.669
  263CYX     SG 3915   3.685   4.602   5.478
  263CYX      C 3916   3.993   4.746   5.704
  263CYX      O 3917   4.022   4.705   5.813
  264PRO      N 3918   4.023   4.870   5.660
  264PRO     CD 3919   4.079   4.966   5.754
  264PRO    HD2 3920   4.181   4.934   5.783
  264PRO    HD3 3921   4.014   4.971   5.845
  264PRO     CG 3922   4.094   5.099   5.676
  264PRO    HG2 3923   4.206   5.105   5.663
  264PRO    HG3 3924   4.063   5.181   5.737
  264PRO     CB 3925   4.005   5.075   5.553
  264PRO    HB2 3926   4.049   5.116   5.458
  264PRO    HB3 3927   3.908   5.116   5.569
  264PRO     CA 3928   4.006   4.926   5.530
  264PRO     HA 3929   3.908   4.902   5.480
  264PRO      C 3930   4.122   4.871   5.438
  264PRO      O 3931   4.232   4.826   5.491
  265TYR      N 3932   4.097   4.850   5.306
  265TYR      H 3933   4.002   4.862   5.276
  265TYR     CA 3934   4.194   4.780   5.217
  265TYR     HA 3935   4.241   4.698   5.279
  265TYR     CB 3936   4.124   4.711   5.100
  265TYR    HB2 3937   4.077   4.784   5.037
  265TYR    HB3 3938   4.201   4.664   5.037
  265TYR     CG 3939   4.026   4.601   5.139
  265TYR    CD1 3940   4.072   4.481   5.203
  265TYR    HD1 3941   4.176   4.463   5.219
  265TYR    CE1 3942   3.983   4.380   5.240
  265TYR    HE1 3943   4.012   4.296   5.301
  265TYR     CZ 3944   3.846   4.396   5.215
  265TYR     OH 3945   3.757   4.305   5.258
  265TYR     HH 3946   3.670   4.336   5.296
  265TYR    CE2 3947   3.802   4.514   5.152
  265TYR    HE2 3948   3.697   4.523   5.135
  265TYR    CD2 3949   3.893   4.621   5.111
  265TYR    HD2 3950   3.863   4.712   5.055
  265TYR      C 3951   4.315   4.861   5.166
  265TYR      O 3952   4.361   4.848   5.053
  266LEU      N 3953   4.364   4.961   5.247
  266LEU      H 3954   4.321   4.970   5.345
  266LEU     CA 3955   4.465   5.057   5.210
  266LEU     HA 3956   4.442   5.132   5.135
  266LEU     CB 3957   4.495   5.142   5.334
  266LEU    HB2 3958   4.544   5.085   5.410
  266LEU    HB3 3959   4.565   5.223   5.314
  266LEU     CG 3960   4.372   5.215   5.400
  266LEU     HG 3961   4.293   5.136   5.411
  266LEU    CD1 3962   4.409   5.270   5.538
  266LEU   HD11 3963   4.435   5.188   5.603
  266LEU   HD12 3964   4.491   5.332   5.528
  266LEU   HD13 3965   4.326   5.311   5.591
  266LEU    CD2 3966   4.301   5.312   5.312
  266LEU   HD21 3967   4.375   5.380   5.266
  266LEU   HD22 3968   4.254   5.268   5.220
  266LEU   HD23 3969   4.230   5.369   5.365
  266LEU      C 3970   4.591   4.989   5.154
  266LEU      O 3971   4.639   5.025   5.046
  266LEU    OXT 3972   4.645   4.893   5.214
  267PTM     CH 3973   2.468   1.762   4.545
  267PTM     CT 3974   2.318   1.759   4.570
  267PTM     OI 3975   2.239   1.849   4.536
  267PTM     OT 3976   2.295   1.659   4.646
  267PTM    CE1 3977   2.526   1.641   4.483
  267PTM    HE1 3978   2.464   1.555   4.477
  267PTM    CZ1 3979   2.665   1.631   4.461
  267PTM    HZ1 3980   2.690   1.542   4.405
  267PTM     CE 3981   2.749   1.746   4.478
  267PTM     CD 3982   2.885   1.736   4.429
  267PTM     OD 3983   2.919   1.641   4.359
  267PTM     OG 3984   2.964   1.846   4.446
  267PTM     CB 3985   3.069   1.847   4.344
  267PTM    HB1 3986   3.132   1.762   4.367
  267PTM    HB2 3987   3.045   1.845   4.235
  267PTM     CA 3988   3.166   1.961   4.355
  267PTM    HA1 3989   3.124   2.071   4.360
  267PTM    HA2 3990   3.225   1.949   4.258
  267PTM      O 3991   3.264   1.932   4.449
  267PTM      H 3992   3.263   2.009   4.516
  267PTM    CZ2 3993   2.693   1.860   4.543
  267PTM    HZ2 3994   2.758   1.949   4.560
  267PTM    CE2 3995   2.552   1.863   4.577
  267PTM    HE2 3996   2.504   1.965   4.622
  268Na+    Na+ 3997   4.814   4.837   5.061
  269Na+    Na+ 3998   2.615   2.742   3.461
  270WAT      O 3999   1.999   6.160   6.947
  270WAT     H1 4000   2.062   6.195   7.012
  270WAT     H2 4001   1.915   6.194   6.993
  271WAT      O 4002   5.027  -0.077   6.981
  271WAT     H1 4003   4.981  -0.025   6.918
  271WAT     H2 4004   4.959  -0.137   7.017
  272WAT      O 4005   2.394   1.186   6.656
  272WAT     H1 4006   2.452   1.246   6.702
  272WAT     H2 4007   2.356   1.242   6.582
  273WAT      O 4008   3.765   5.175   2.031
  273WAT     H1 4009   3.744   5.225   2.116
  273WAT     H2 4010   3.839   5.224   1.996
  274WAT      O 4011   0.817   5.952   1.018
  274WAT     H1 4012   0.809   6.011   0.939
  274WAT     H2 4013   0.725   5.929   1.035
  275WAT      O 4014   2.125   5.131   5.672
  275WAT     H1 4015   2.091   5.110   5.581
  275WAT     H2 4016   2.167   5.222   5.642
  276WAT      O 4017   0.142   0.312   6.583
  276WAT     H1 4018   0.137   0.381   6.512
  276WAT     H2 4019   0.240   0.307   6.595
  277WAT      O 4020   5.365   3.269   2.991
  277WAT     H1 4021   5.348   3.253   2.895
  277WAT     H2 4022   5.463   3.256   2.988
  278WAT      O 4023   3.036   1.106  -0.085
  278WAT     H1 4024   3.049   1.170  -0.012
  278WAT     H2 4025   2.986   1.155  -0.149
  279WAT      O 4026   0.258   1.721   6.994
  279WAT     H1 4027   0.312   1.800   7.008
  279WAT     H2 4028   0.325   1.650   7.006
  280WAT      O 4029   0.086   1.381   2.321
  280WAT     H1 4030   0.067   1.291   2.287
  280WAT     H2 4031   0.106   1.429   2.243
  281WAT      O 4032   5.383   5.071   2.115
  281WAT     H1 4033   5.370   5.045   2.209
  281WAT     H2 4034   5.381   5.167   2.119
  282WAT      O 4035   1.946   0.035   3.636
  282WAT     H1 4036   1.855   0.007   3.622
  282WAT     H2 4037   1.935   0.130   3.663
  283WAT      O 4038   3.347   2.302   6.914
  283WAT     H1 4039   3.259   2.273   6.917
  283WAT     H2 4040   3.343   2.384   6.870
  284WAT      O 4041   0.799   5.351   1.998
  284WAT     H1 4042   0.793   5.445   2.022
  284WAT     H2 4043   0.821   5.308   2.084
  285WAT      O 4044   6.635   2.298   6.034
  285WAT     H1 4045   6.541   2.330   6.023
  285WAT     H2 4046   6.615   2.205   6.058
  286WAT      O 4047   5.370   2.511   4.453
  286WAT     H1 4048   5.367   2.572   4.378
  286WAT     H2 4049   5.417   2.574   4.514
  287WAT      O 4050   1.693   3.764   2.189
  287WAT     H1 4051   1.764   3.826   2.177
  287WAT     H2 4052   1.742   3.675   2.183
  288WAT      O 4053   6.338   2.719   4.425
  288WAT     H1 4054   6.252   2.757   4.413
  288WAT     H2 4055   6.401   2.793   4.427
  289WAT      O 4056   2.706   4.357   1.312
  289WAT     H1 4057   2.802   4.370   1.320
  289WAT     H2 4058   2.668   4.447   1.300
  290WAT      O 4059   4.272   2.460   7.277
  290WAT     H1 4060   4.303   2.367   7.269
  290WAT     H2 4061   4.196   2.460   7.207
  291WAT      O 4062   4.197   0.772   6.105
  291WAT     H1 4063   4.216   0.701   6.172
  291WAT     H2 4064   4.167   0.843   6.171
  292WAT      O 4065   6.720   5.506   2.523
  292WAT     H1 4066   6.704   5.606   2.518
  292WAT     H2 4067   6.737   5.491   2.425
  293WAT      O 4068   0.501   1.495   3.642
  293WAT     H1 4069   0.565   1.555   3.692
  293WAT     H2 4070   0.536   1.406   3.666
  294WAT      O 4071   4.754   6.052   6.294
  294WAT     H1 4072   4.752   5.973   6.348
  294WAT     H2 4073   4.818   6.026   6.221
  295WAT      O 4074   0.697   6.348   5.617
  295WAT     H1 4075   0.687   6.443   5.594
  295WAT     H2 4076   0.741   6.316   5.535
  296WAT      O 4077   5.226   4.942   6.504
  296WAT     H1 4078   5.142   4.908   6.535
  296WAT     H2 4079   5.205   4.984   6.423
  297WAT      O 4080   6.597   5.969   0.692
  297WAT     H1 4081   6.524   5.964   0.627
  297WAT     H2 4082   6.561   5.898   0.755
  298WAT      O 4083   2.693   0.744   7.325
  298WAT     H1 4084   2.624   0.725   7.261
  298WAT     H2 4085   2.767   0.689   7.283
  299WAT      O 4086   0.268   3.865   3.433
  299WAT     H1 4087   0.213   3.784   3.427
  299WAT     H2 4088   0.281   3.884   3.341
  300WAT      O 4089   3.334   0.985   2.757
  300WAT     H1 4090   3.358   1.043   2.682
  300WAT     H2 4091   3.389   1.028   2.825
  301WAT      O 4092   2.049   0.782   4.009
  301WAT     H1 4093   2.044   0.748   3.911
  301WAT     H2 4094   2.142   0.818   4.001
  302WAT      O 4095   5.106   2.302   6.764
  302WAT     H1 4096   5.117   2.240   6.695
  302WAT     H2 4097   5.035   2.265   6.818
  303WAT      O 4098   2.683   5.110   2.110
  303WAT     H1 4099   2.711   5.118   2.018
  303WAT     H2 4100   2.768   5.111   2.160
  304WAT      O 4101   5.747   5.712   3.344
  304WAT     H1 4102   5.782   5.667   3.264
  304WAT     H2 4103   5.662   5.750   3.317
  305WAT      O 4104   1.741   3.863   0.683
  305WAT     H1 4105   1.743   3.874   0.781
  305WAT     H2 4106   1.734   3.954   0.650
  306WAT      O 4107   7.133   2.401   2.210
  306WAT     H1 4108   7.107   2.432   2.304
  306WAT     H2 4109   7.228   2.407   2.221
  307WAT      O 4110   5.331   1.563   3.274
  307WAT     H1 4111   5.349   1.485   3.326
  307WAT     H2 4112   5.394   1.629   3.284
  308WAT      O 4113   0.087   2.605   6.757
  308WAT     H1 4114   0.007   2.644   6.805
  308WAT     H2 4115   0.134   2.690   6.740
  309WAT      O 4116   4.917   0.686   3.905
  309WAT     H1 4117   4.858   0.758   3.929
  309WAT     H2 4118   4.867   0.610   3.946
  310WAT      O 4119   4.549   0.372   3.865
  310WAT     H1 4120   4.529   0.408   3.955
  310WAT     H2 4121   4.481   0.428   3.813
  311WAT      O 4122   1.951   1.938   0.453
  311WAT     H1 4123   1.980   2.000   0.520
  311WAT     H2 4124   1.945   1.857   0.505
  312WAT      O 4125   5.182   4.284   3.837
  312WAT     H1 4126   5.170   4.382   3.840
  312WAT     H2 4127   5.123   4.261   3.762
  313WAT      O 4128   3.909   5.373   2.714
  313WAT     H1 4129   3.891   5.462   2.664
  313WAT     H2 4130   4.002   5.379   2.727
  314WAT      O 4131   0.462   2.402   4.322
  314WAT     H1 4132   0.555   2.406   4.349
  314WAT     H2 4133   0.426   2.495   4.346
  315WAT      O 4134   7.300   2.082   5.200
  315WAT     H1 4135   7.396   2.056   5.211
  315WAT     H2 4136   7.314   2.169   5.164
  316WAT      O 4137   1.212   6.448   0.086
  316WAT     H1 4138   1.263   6.533   0.103
  316WAT     H2 4139   1.283   6.391   0.058
  317WAT      O 4140   2.420   3.315   2.673
  317WAT     H1 4141   2.441   3.253   2.607
  317WAT     H2 4142   2.471   3.293   2.751
  318WAT      O 4143   5.396   4.577   6.382
  318WAT     H1 4144   5.450   4.502   6.411
  318WAT     H2 4145   5.420   4.652   6.442
  319WAT      O 4146   1.059   6.167   7.067
  319WAT     H1 4147   1.027   6.255   7.029
  319WAT     H2 4148   0.970   6.131   7.094
  320WAT      O 4149   3.539   5.475   1.777
  320WAT     H1 4150   3.461   5.529   1.746
  320WAT     H2 4151   3.489   5.430   1.857
  321WAT      O 4152   4.787   5.135   4.804
  321WAT     H1 4153   4.842   5.065   4.758
  321WAT     H2 4154   4.761   5.092   4.885
  322WAT      O 4155   2.475   5.365   6.045
  322WAT     H1 4156   2.429   5.398   6.128
  322WAT     H2 4157   2.528   5.300   6.095
  323WAT      O 4158   2.835   5.247   0.433
  323WAT     H1 4159   2.894   5.193   0.494
  323WAT     H2 4160   2.855   5.331   0.485
  324WAT      O 4161   3.807   1.878   6.992
  324WAT     H1 4162   3.753   1.867   7.070
  324WAT     H2 4163   3.794   1.975   6.978
  325WAT      O 4164   7.251   6.043   0.541
  325WAT     H1 4165   7.199   6.036   0.626
  325WAT     H2 4166   7.298   6.128   0.556
  326WAT      O 4167   0.627   1.159   1.330
  326WAT     H1 4168   0.660   1.090   1.393
  326WAT     H2 4169   0.554   1.197   1.374
  327WAT      O 4170   1.541   0.500   2.205
  327WAT     H1 4171   1.574   0.407   2.231
  327WAT     H2 4172   1.606   0.526   2.139
  328WAT      O 4173   0.983   4.465   7.346
  328WAT     H1 4174   1.018   4.561   7.338
  328WAT     H2 4175   0.910   4.472   7.406
  329WAT      O 4176   2.134   1.060   4.945
  329WAT     H1 4177   2.169   1.114   5.024
  329WAT     H2 4178   2.106   0.977   4.989
  330WAT      O 4179   6.598   5.529   5.178
  330WAT     H1 4180   6.574   5.437   5.201
  330WAT     H2 4181   6.521   5.554   5.126
  331WAT      O 4182   2.359   2.789   2.226
  331WAT     H1 4183   2.426   2.720   2.212
  331WAT     H2 4184   2.409   2.837   2.301
  332WAT      O 4185   1.815   0.882   3.680
  332WAT     H1 4186   1.753   0.892   3.606
  332WAT     H2 4187   1.768   0.805   3.726
  333WAT      O 4188   0.783   3.114   2.883
  333WAT     H1 4189   0.820   3.101   2.970
  333WAT     H2 4190   0.715   3.182   2.896
  334WAT      O 4191   1.995   4.460   4.124
  334WAT     H1 4192   2.068   4.513   4.154
  334WAT     H2 4193   2.018   4.377   4.173
  335WAT      O 4194   4.631   1.988   6.303
  335WAT     H1 4195   4.612   1.893   6.306
  335WAT     H2 4196   4.546   2.019   6.329
  336WAT      O 4197   6.529   4.069   3.242
  336WAT     H1 4198   6.509   4.151   3.188
  336WAT     H2 4199   6.550   4.006   3.172
  337WAT      O 4200   6.351   0.325   4.910
  337WAT     H1 4201   6.284   0.355   4.845
  337WAT     H2 4202   6.341   0.230   4.900
  338WAT      O 4203   7.040   4.469   2.680
  338WAT     H1 4204   6.984   4.417   2.619
  338WAT     H2 4205   6.996   4.558   2.676
  339WAT      O 4206   1.962   4.534   1.308
  339WAT     H1 4207   1.878   4.492   1.284
  339WAT     H2 4208   2.013   4.537   1.228
  340WAT      O 4209   1.014   3.781   0.356
  340WAT     H1 4210   1.030   3.721   0.431
  340WAT     H2 4211   0.921   3.806   0.372
  341WAT      O 4212   3.455   5.706   1.411
  341WAT     H1 4213   3.424   5.694   1.322
  341WAT     H2 4214   3.495   5.619   1.431
  342WAT      O 4215   5.081   4.856   6.743
  342WAT     H1 4216   5.115   4.775   6.696
  342WAT     H2 4217   4.993   4.861   6.704
  343WAT      O 4218   4.907   6.347   4.912
  343WAT     H1 4219   4.978   6.317   4.852
  343WAT     H2 4220   4.960   6.342   4.998
  344WAT      O 4221   5.418   2.305   2.177
  344WAT     H1 4222   5.483   2.292   2.249
  344WAT     H2 4223   5.342   2.333   2.231
  345WAT      O 4224   6.214   6.065   3.714
  345WAT     H1 4225   6.296   6.069   3.762
  345WAT     H2 4226   6.170   5.986   3.743
  346WAT      O 4227   5.566   3.699   2.914
  346WAT     H1 4228   5.617   3.738   2.841
  346WAT     H2 4229   5.576   3.605   2.888
  347WAT      O 4230   6.398   3.956   0.192
  347WAT     H1 4231   6.416   3.906   0.277
  347WAT     H2 4232   6.296   3.945   0.196
  348WAT      O 4233   5.935   4.202   2.526
  348WAT     H1 4234   6.014   4.265   2.522
  348WAT     H2 4235   5.976   4.135   2.585
  349WAT      O 4236   0.933   5.412   6.073
  349WAT     H1 4237   0.884   5.329   6.101
  349WAT     H2 4238   0.935   5.460   6.158
  350WAT      O 4239   6.494   4.098   5.530
  350WAT     H1 4240   6.520   4.026   5.464
  350WAT     H2 4241   6.435   4.051   5.588
  351WAT      O 4242   5.704   3.653   7.120
  351WAT     H1 4243   5.616   3.664   7.161
  351WAT     H2 4244   5.754   3.720   7.160
  352WAT      O 4245   6.711   1.376   7.559
  352WAT     H1 4246   6.793   1.370   7.603
  352WAT     H2 4247   6.729   1.348   7.466
  353WAT      O 4248   6.659   1.707   6.937
  353WAT     H1 4249   6.597   1.757   6.884
  353WAT     H2 4250   6.591   1.648   6.988
  354WAT      O 4251   6.518   2.936   3.525
  354WAT     H1 4252   6.535   2.905   3.434
  354WAT     H2 4253   6.541   3.030   3.517
  355WAT      O 4254   3.489   5.843   2.118
  355WAT     H1 4255   3.518   5.886   2.033
  355WAT     H2 4256   3.525   5.752   2.107
  356WAT      O 4257   0.616   2.232   2.339
  356WAT     H1 4258   0.709   2.271   2.344
  356WAT     H2 4259   0.624   2.171   2.265
  357WAT      O 4260   1.255   2.075   2.918
  357WAT     H1 4261   1.161   2.047   2.924
  357WAT     H2 4262   1.298   1.995   2.960
  358WAT      O 4263   1.834   1.394   3.688
  358WAT     H1 4264   1.861   1.321   3.751
  358WAT     H2 4265   1.740   1.378   3.674
  359WAT      O 4266   0.908   4.380   3.144
  359WAT     H1 4267   0.919   4.457   3.202
  359WAT     H2 4268   0.980   4.316   3.177
  360WAT      O 4269   0.195   3.017   6.021
  360WAT     H1 4270   0.113   3.058   6.056
  360WAT     H2 4271   0.224   2.959   6.094
  361WAT      O 4272   7.893   3.023   4.560
  361WAT     H1 4273   7.815   3.052   4.616
  361WAT     H2 4274   7.888   2.924   4.577
  362WAT      O 4275   4.716   5.779   5.517
  362WAT     H1 4276   4.725   5.782   5.614
  362WAT     H2 4277   4.756   5.866   5.493
  363WAT      O 4278   3.071   5.249   6.542
  363WAT     H1 4279   3.042   5.160   6.565
  363WAT     H2 4280   3.164   5.229   6.503
  364WAT      O 4281   0.247   4.226   6.536
  364WAT     H1 4282   0.164   4.265   6.548
  364WAT     H2 4283   0.296   4.251   6.619
  365WAT      O 4284   0.538   2.705   1.354
  365WAT     H1 4285   0.590   2.704   1.269
  365WAT     H2 4286   0.591   2.756   1.416
  366WAT      O 4287   2.023   6.067   7.347
  366WAT     H1 4288   2.087   6.121   7.403
  366WAT     H2 4289   2.017   5.983   7.395
  367WAT      O 4290   2.666   0.510   1.885
  367WAT     H1 4291   2.623   0.580   1.935
  367WAT     H2 4292   2.732   0.485   1.955
  368WAT      O 4293   7.026   0.134   1.695
  368WAT     H1 4294   6.984   0.220   1.690
  368WAT     H2 4295   6.947   0.076   1.685
  369WAT      O 4296   5.735   4.517   0.742
  369WAT     H1 4297   5.666   4.443   0.726
  369WAT     H2 4298   5.810   4.455   0.755
  370WAT      O 4299   4.627   0.716   2.625
  370WAT     H1 4300   4.591   0.661   2.554
  370WAT     H2 4301   4.555   0.780   2.645
  371WAT      O 4302   5.421   6.627   0.724
  371WAT     H1 4303   5.394   6.704   0.676
  371WAT     H2 4304   5.347   6.569   0.700
  372WAT      O 4305   4.933   0.102   6.156
  372WAT     H1 4306   4.865   0.171   6.133
  372WAT     H2 4307   4.899   0.072   6.245
  373WAT      O 4308   2.016   2.469   7.868
  373WAT     H1 4309   2.040   2.378   7.840
  373WAT     H2 4310   2.099   2.519   7.841
  374WAT      O 4311   5.516   6.265   1.525
  374WAT     H1 4312   5.563   6.182   1.499
  374WAT     H2 4313   5.427   6.232   1.497
  375WAT      O 4314   3.913   5.736   2.027
  375WAT     H1 4315   3.889   5.831   2.039
  375WAT     H2 4316   3.850   5.706   1.965
  376WAT      O 4317   6.316   4.690   1.734
  376WAT     H1 4318   6.318   4.771   1.789
  376WAT     H2 4319   6.411   4.682   1.711
  377WAT      O 4320   0.135   2.090   1.857
  377WAT     H1 4321   0.154   2.188   1.854
  377WAT     H2 4322   0.039   2.095   1.872
  378WAT      O 4323   0.617   3.792   5.837
  378WAT     H1 4324   0.562   3.720   5.871
  378WAT     H2 4325   0.560   3.867   5.853
  379WAT      O 4326   6.682   3.411   3.271
  379WAT     H1 4327   6.598   3.460   3.277
  379WAT     H2 4328   6.656   3.327   3.318
  380WAT      O 4329   6.263  -0.033   2.892
  380WAT     H1 4330   6.330  -0.073   2.831
  380WAT     H2 4331   6.236   0.047   2.835
  381WAT      O 4332   0.770   5.537   5.604
  381WAT     H1 4333   0.735   5.627   5.630
  381WAT     H2 4334   0.720   5.483   5.668
  382WAT      O 4335   5.639   2.858   4.488
  382WAT     H1 4336   5.592   2.849   4.400
  382WAT     H2 4337   5.569   2.819   4.546
  383WAT      O 4338   3.918   1.777   1.290
  383WAT     H1 4339   3.926   1.693   1.335
  383WAT     H2 4340   4.000   1.776   1.236
  384WAT      O 4341   4.681   4.620   7.021
  384WAT     H1 4342   4.690   4.637   7.117
  384WAT     H2 4343   4.591   4.591   7.019
  385WAT      O 4344   0.689   5.174   4.584
  385WAT     H1 4345   0.641   5.148   4.662
  385WAT     H2 4346   0.759   5.232   4.609
  386WAT      O 4347   6.057   0.999   5.314
  386WAT     H1 4348   5.970   1.048   5.308
  386WAT     H2 4349   6.022   0.907   5.313
  387WAT      O 4350   0.754   5.745   7.597
  387WAT     H1 4351   0.805   5.748   7.512
  387WAT     H2 4352   0.726   5.648   7.607
  388WAT      O 4353   1.652   5.702   2.813
  388WAT     H1 4354   1.582   5.629   2.815
  388WAT     H2 4355   1.621   5.742   2.727
  389WAT      O 4356   6.636   0.255   3.124
  389WAT     H1 4357   6.564   0.192   3.135
  389WAT     H2 4358   6.594   0.338   3.151
  390WAT      O 4359   5.277   5.932   5.255
  390WAT     H1 4360   5.217   5.911   5.336
  390WAT     H2 4361   5.262   5.847   5.204
  391WAT      O 4362   5.468   0.160   7.126
  391WAT     H1 4363   5.434   0.100   7.055
  391WAT     H2 4364   5.456   0.103   7.204
  392WAT      O 4365   5.777   3.830   6.899
  392WAT     H1 4366   5.757   3.736   6.933
  392WAT     H2 4367   5.694   3.873   6.916
  393WAT      O 4368   1.701   4.858   5.504
  393WAT     H1 4369   1.646   4.823   5.430
  393WAT     H2 4370   1.792   4.860   5.463
  394WAT      O 4371   3.852   1.403   2.253
  394WAT     H1 4372   3.924   1.433   2.316
  394WAT     H2 4373   3.900   1.384   2.174
  395WAT      O 4374   2.872   2.744   2.907
  395WAT     H1 4375   2.940   2.805   2.912
  395WAT     H2 4376   2.832   2.749   2.998
  396WAT      O 4377   2.154   4.280   2.517
  396WAT     H1 4378   2.201   4.330   2.578
  396WAT     H2 4379   2.094   4.341   2.472
  397WAT      O 4380   4.318   2.673   6.549
  397WAT     H1 4381   4.276   2.761   6.532
  397WAT     H2 4382   4.379   2.665   6.475
  398WAT      O 4383   6.053   5.009   5.693
  398WAT     H1 4384   5.992   5.031   5.767
  398WAT     H2 4385   5.985   5.019   5.618
  399WAT      O 4386   7.251   5.627   1.584
  399WAT     H1 4387   7.185   5.587   1.650
  399WAT     H2 4388   7.313   5.659   1.653
  400WAT      O 4389   0.341   6.274   7.127
  400WAT     H1 4390   0.335   6.226   7.040
  400WAT     H2 4391   0.248   6.303   7.131
  401WAT      O 4392   6.797   4.410   7.408
  401WAT     H1 4393   6.823   4.378   7.320
  401WAT     H2 4394   6.808   4.329   7.462
  402WAT      O 4395   3.211   6.383   0.973
  402WAT     H1 4396   3.205   6.471   0.936
  402WAT     H2 4397   3.178   6.409   1.064
  403WAT      O 4398   0.542   0.370   4.174
  403WAT     H1 4399   0.533   0.346   4.078
  403WAT     H2 4400   0.573   0.464   4.165
  404WAT      O 4401   3.886   6.450   2.522
  404WAT     H1 4402   3.905   6.356   2.521
  404WAT     H2 4403   3.790   6.452   2.529
  405WAT      O 4404   6.839   4.704   1.078
  405WAT     H1 4405   6.789   4.687   0.992
  405WAT     H2 4406   6.871   4.792   1.052
  406WAT      O 4407   6.064   2.844   1.173
  406WAT     H1 4408   5.987   2.801   1.207
  406WAT     H2 4409   6.138   2.812   1.229
  407WAT      O 4410   5.686   5.254   4.831
  407WAT     H1 4411   5.624   5.182   4.852
  407WAT     H2 4412   5.732   5.207   4.755
  408WAT      O 4413   7.366   6.285   5.888
  408WAT     H1 4414   7.336   6.188   5.903
  408WAT     H2 4415   7.351   6.321   5.973
  409WAT      O 4416   2.937   5.484   4.593
  409WAT     H1 4417   2.837   5.479   4.584
  409WAT     H2 4418   2.958   5.453   4.501
  410WAT      O 4419   7.872   2.464   0.581
  410WAT     H1 4420   7.842   2.444   0.496
  410WAT     H2 4421   7.793   2.477   0.633
  411WAT      O 4422   6.391   4.251   2.442
  411WAT     H1 4423   6.404   4.305   2.361
  411WAT     H2 4424   6.303   4.265   2.471
  412WAT      O 4425   6.301   4.065   5.014
  412WAT     H1 4426   6.291   3.976   4.967
  412WAT     H2 4427   6.280   4.044   5.104
  413WAT      O 4428   7.247   5.081   3.181
  413WAT     H1 4429   7.247   5.131   3.099
  413WAT     H2 4430   7.204   5.141   3.247
  414WAT      O 4431   4.216   3.835   6.944
  414WAT     H1 4432   4.261   3.752   6.961
  414WAT     H2 4433   4.139   3.800   6.892
  415WAT      O 4434   7.389   4.228   5.990
  415WAT     H1 4435   7.414   4.277   6.071
  415WAT     H2 4436   7.291   4.228   5.988
  416WAT      O 4437   0.841   0.387   3.265
  416WAT     H1 4438   0.873   0.400   3.356
  416WAT     H2 4439   0.917   0.413   3.213
  417WAT      O 4440   0.672   1.749   6.417
  417WAT     H1 4441   0.602   1.742   6.484
  417WAT     H2 4442   0.723   1.824   6.456
  418WAT      O 4443   0.684   6.093   7.511
  418WAT     H1 4444   0.632   6.016   7.484
  418WAT     H2 4445   0.663   6.161   7.447
  419WAT      O 4446   0.969   4.169   2.161
  419WAT     H1 4447   0.876   4.184   2.185
  419WAT     H2 4448   0.983   4.238   2.095
  420WAT      O 4449   3.407   5.939   4.325
  420WAT     H1 4450   3.383   5.928   4.230
  420WAT     H2 4451   3.335   5.995   4.357
  421WAT      O 4452   0.318   6.277   1.823
  421WAT     H1 4453   0.347   6.236   1.909
  421WAT     H2 4454   0.236   6.322   1.849
  422WAT      O 4455   1.361   6.695   0.162
  422WAT     H1 4456   1.436   6.703   0.228
  422WAT     H2 4457   1.290   6.687   0.231
  423WAT      O 4458   0.336   3.034   3.832
  423WAT     H1 4459   0.246   3.076   3.847
  423WAT     H2 4460   0.325   2.961   3.900
  424WAT      O 4461   1.607   3.843   4.561
  424WAT     H1 4462   1.669   3.790   4.504
  424WAT     H2 4463   1.588   3.911   4.493
  425WAT      O 4464   2.702   1.474   0.800
  425WAT     H1 4465   2.632   1.415   0.835
  425WAT     H2 4466   2.763   1.412   0.753
  426WAT      O 4467   0.239   1.108   4.527
  426WAT     H1 4468   0.289   1.118   4.443
  426WAT     H2 4469   0.184   1.029   4.513
  427WAT      O 4470   6.905   6.340   1.601
  427WAT     H1 4471   6.979   6.338   1.536
  427WAT     H2 4472   6.844   6.272   1.554
  428WAT      O 4473   1.341   0.899   0.162
  428WAT     H1 4474   1.379   0.937   0.075
  428WAT     H2 4475   1.276   0.838   0.126
  429WAT      O 4476   1.020   2.703   5.556
  429WAT     H1 4477   1.112   2.735   5.524
  429WAT     H2 4478   0.981   2.792   5.570
  430WAT      O 4479   7.221   4.238   1.363
  430WAT     H1 4480   7.129   4.224   1.334
  430WAT     H2 4481   7.268   4.273   1.286
  431WAT      O 4482   7.187   2.795   1.136
  431WAT     H1 4483   7.252   2.834   1.194
  431WAT     H2 4484   7.167   2.875   1.077
  432WAT      O 4485   3.965   0.044   6.531
  432WAT     H1 4486   4.035   0.095   6.478
  432WAT     H2 4487   3.905   0.116   6.556
  433WAT      O 4488   0.641   4.518   0.350
  433WAT     H1 4489   0.574   4.578   0.398
  433WAT     H2 4490   0.698   4.585   0.314
  434WAT      O 4491   5.561   2.607   1.586
  434WAT     H1 4492   5.514   2.598   1.674
  434WAT     H2 4493   5.496   2.659   1.532
  435WAT      O 4494   3.339   5.180   6.505
  435WAT     H1 4495   3.367   5.117   6.435
  435WAT     H2 4496   3.418   5.192   6.552
  436WAT      O 4497   5.753   2.379   7.525
  436WAT     H1 4498   5.709   2.440   7.586
  436WAT     H2 4499   5.825   2.347   7.580
  437WAT      O 4500   7.215   5.141   2.901
  437WAT     H1 4501   7.135   5.190   2.920
  437WAT     H2 4502   7.183   5.073   2.842
  438WAT      O 4503   0.839   2.907   4.611
  438WAT     H1 4504   0.769   2.944   4.555
  438WAT     H2 4505   0.921   2.944   4.579
  439WAT      O 4506   3.071   4.105   6.879
  439WAT     H1 4507   2.989   4.164   6.884
  439WAT     H2 4508   3.055   4.067   6.791
  440WAT      O 4509   7.249   4.010   5.552
  440WAT     H1 4510   7.182   3.974   5.490
  440WAT     H2 4511   7.326   3.962   5.528
  441WAT      O 4512   0.134   3.577   0.892
  441WAT     H1 4513   0.209   3.623   0.858
  441WAT     H2 4514   0.172   3.543   0.981
  442WAT      O 4515   5.197   0.283   3.656
  442WAT     H1 4516   5.245   0.261   3.575
  442WAT     H2 4517   5.180   0.377   3.649
  443WAT      O 4518   0.332   5.598   1.012
  443WAT     H1 4519   0.264   5.647   0.960
  443WAT     H2 4520   0.341   5.666   1.084
  444WAT      O 4521   6.672   6.214   1.505
  444WAT     H1 4522   6.600   6.217   1.570
  444WAT     H2 4523   6.633   6.166   1.434
  445WAT      O 4524   2.232   4.495   1.416
  445WAT     H1 4525   2.148   4.526   1.383
  445WAT     H2 4526   2.243   4.413   1.363
  446WAT      O 4527   6.857   3.938   0.020
  446WAT     H1 4528   6.765   3.916  -0.002
  446WAT     H2 4529   6.852   4.032   0.049
  447WAT      O 4530   0.199   1.382   7.031
  447WAT     H1 4531   0.241   1.341   7.108
  447WAT     H2 4532   0.274   1.357   6.966
  448WAT      O 4533   1.861   6.318   0.509
  448WAT     H1 4534   1.943   6.365   0.516
  448WAT     H2 4535   1.877   6.232   0.548
  449WAT      O 4536   1.615   4.180   4.999
  449WAT     H1 4537   1.686   4.116   4.996
  449WAT     H2 4538   1.655   4.254   5.045
  450WAT      O 4539   0.913   6.086   2.181
  450WAT     H1 4540   0.849   6.138   2.224
  450WAT     H2 4541   0.946   6.022   2.242
  451WAT      O 4542   2.371   0.907   4.594
  451WAT     H1 4543   2.297   0.931   4.655
  451WAT     H2 4544   2.385   0.994   4.546
  452WAT      O 4545   3.993   3.072   0.266
  452WAT     H1 4546   4.088   3.067   0.276
  452WAT     H2 4547   3.982   3.116   0.177
  453WAT      O 4548   0.625   0.202   4.703
  453WAT     H1 4549   0.536   0.163   4.674
  453WAT     H2 4550   0.604   0.216   4.798
  454WAT      O 4551   4.080   3.486   0.413
  454WAT     H1 4552   4.132   3.557   0.459
  454WAT     H2 4553   4.141   3.452   0.354
  455WAT      O 4554   5.631   4.141   2.762
  455WAT     H1 4555   5.678   4.219   2.725
  455WAT     H2 4556   5.636   4.082   2.681
  456WAT      O 4557   1.686   6.006   5.140
  456WAT     H1 4558   1.762   5.960   5.109
  456WAT     H2 4559   1.615   5.932   5.145
  457WAT      O 4560   2.974   0.932   6.833
  457WAT     H1 4561   2.967   0.979   6.916
  457WAT     H2 4562   2.911   0.982   6.774
  458WAT      O 4563   6.042   5.799   4.995
  458WAT     H1 4564   6.100   5.778   4.917
  458WAT     H2 4565   5.989   5.871   4.945
  459WAT      O 4566   4.700   5.826   4.584
  459WAT     H1 4567   4.688   5.789   4.674
  459WAT     H2 4568   4.771   5.765   4.555
  460WAT      O 4569   0.984   1.766   6.809
  460WAT     H1 4570   0.990   1.842   6.752
  460WAT     H2 4571   1.059   1.707   6.767
  461WAT      O 4572   4.878   4.584   4.603
  461WAT     H1 4573   4.785   4.550   4.621
  461WAT     H2 4574   4.928   4.515   4.654
  462WAT      O 4575   2.248   4.258   7.604
  462WAT     H1 4576   2.331   4.246   7.557
  462WAT     H2 4577   2.235   4.356   7.595
  463WAT      O 4578   6.904   1.521   5.733
  463WAT     H1 4579   6.894   1.507   5.634
  463WAT     H2 4580   6.809   1.534   5.758
  464WAT      O 4581   0.968   0.192   0.707
  464WAT     H1 4582   0.963   0.290   0.698
  464WAT     H2 4583   1.026   0.175   0.631
  465WAT      O 4584   5.282   5.687   4.824
  465WAT     H1 4585   5.276   5.707   4.729
  465WAT     H2 4586   5.319   5.594   4.819
  466WAT      O 4587   6.206   3.538   0.778
  466WAT     H1 4588   6.214   3.467   0.853
  466WAT     H2 4589   6.117   3.522   0.747
  467WAT      O 4590   6.138   6.169   6.950
  467WAT     H1 4591   6.200   6.113   7.004
  467WAT     H2 4592   6.122   6.108   6.877
  468WAT      O 4593   5.962   6.355   4.600
  468WAT     H1 4594   6.019   6.387   4.674
  468WAT     H2 4595   5.914   6.433   4.581
  469WAT      O 4596   6.943   5.394   6.182
  469WAT     H1 4597   7.039   5.410   6.193
  469WAT     H2 4598   6.911   5.412   6.273
  470WAT      O 4599   0.418  -0.099   5.532
  470WAT     H1 4600   0.490  -0.032   5.554
  470WAT     H2 4601   0.401  -0.135   5.617
  471WAT      O 4602   4.968   4.461   2.749
  471WAT     H1 4603   5.043   4.402   2.777
  471WAT     H2 4604   4.890   4.403   2.757
  472WAT      O 4605   2.498   1.938   6.302
  472WAT     H1 4606   2.419   1.937   6.359
  472WAT     H2 4607   2.450   1.916   6.213
  473WAT      O 4608   3.187   1.042   1.333
  473WAT     H1 4609   3.233   0.954   1.334
  473WAT     H2 4610   3.127   1.031   1.405
  474WAT      O 4611   4.246   6.396   6.135
  474WAT     H1 4612   4.277   6.347   6.060
  474WAT     H2 4613   4.166   6.439   6.106
  475WAT      O 4614   5.213   1.992   4.278
  475WAT     H1 4615   5.285   2.054   4.249
  475WAT     H2 4616   5.259   1.908   4.259
  476WAT      O 4617   1.087   5.679   5.332
  476WAT     H1 4618   1.070   5.615   5.406
  476WAT     H2 4619   1.121   5.755   5.383
  477WAT      O 4620   4.083  -0.138   0.434
  477WAT     H1 4621   4.058  -0.226   0.384
  477WAT     H2 4622   3.995  -0.097   0.426
  478WAT      O 4623   0.257   2.518   6.457
  478WAT     H1 4624   0.164   2.531   6.415
  478WAT     H2 4625   0.290   2.607   6.449
  479WAT      O 4626   2.221   5.790   2.336
  479WAT     H1 4627   2.223   5.707   2.284
  479WAT     H2 4628   2.192   5.745   2.428
  480WAT      O 4629   3.187   6.044   7.487
  480WAT     H1 4630   3.114   6.017   7.546
  480WAT     H2 4631   3.182   6.141   7.495
  481WAT      O 4632   0.057   0.161   6.373
  481WAT     H1 4633   0.034   0.217   6.452
  481WAT     H2 4634   0.114   0.220   6.322
  482WAT      O 4635   0.443   1.814   2.195
  482WAT     H1 4636   0.426   1.815   2.099
  482WAT     H2 4637   0.363   1.765   2.228
  483WAT      O 4638   4.551   1.671   1.911
  483WAT     H1 4639   4.484   1.611   1.951
  483WAT     H2 4640   4.488   1.730   1.863
  484WAT      O 4641   7.427   3.763   6.020
  484WAT     H1 4642   7.504   3.755   5.953
  484WAT     H2 4643   7.363   3.805   5.961
  485WAT      O 4644   1.842   4.355   6.588
  485WAT     H1 4645   1.896   4.286   6.631
  485WAT     H2 4646   1.837   4.320   6.497
  486WAT      O 4647   5.755   1.696   1.451
  486WAT     H1 4648   5.811   1.640   1.398
  486WAT     H2 4649   5.705   1.621   1.493
  487WAT      O 4650   2.604   2.641   2.295
  487WAT     H1 4651   2.695   2.611   2.295
  487WAT     H2 4652   2.597   2.659   2.394
  488WAT      O 4653  -0.102   5.938   3.729
  488WAT     H1 4654  -0.128   6.029   3.754
  488WAT     H2 4655  -0.143   5.883   3.804
  489WAT      O 4656   3.749   5.479   7.726
  489WAT     H1 4657   3.747   5.432   7.813
  489WAT     H2 4658   3.832   5.439   7.697
  490WAT      O 4659   6.457   5.585   6.619
  490WAT     H1 4660   6.548   5.589   6.576
  490WAT     H2 4661   6.459   5.675   6.654
  491WAT      O 4662   6.106   2.671   5.103
  491WAT     H1 4663   6.176   2.722   5.057
  491WAT     H2 4664   6.159   2.636   5.175
  492WAT      O 4665   2.459   4.941   0.578
  492WAT     H1 4666   2.547   4.899   0.588
  492WAT     H2 4667   2.479   5.019   0.520
  493WAT      O 4668   4.691   1.623   6.922
  493WAT     H1 4669   4.771   1.570   6.908
  493WAT     H2 4670   4.716   1.707   6.888
  494WAT      O 4671   2.907   0.662   6.754
  494WAT     H1 4672   2.915   0.669   6.659
  494WAT     H2 4673   2.927   0.752   6.784
  495WAT      O 4674   5.266   4.901   1.925
  495WAT     H1 4675   5.272   4.984   1.872
  495WAT     H2 4676   5.285   4.938   2.017
  496WAT      O 4677   5.377   4.342   2.009
  496WAT     H1 4678   5.322   4.405   1.965
  496WAT     H2 4679   5.418   4.388   2.083
  497WAT      O 4680   5.005   6.039   1.129
  497WAT     H1 4681   5.053   5.962   1.103
  497WAT     H2 4682   4.945   6.057   1.049
  498WAT      O 4683   2.325   5.728   3.345
  498WAT     H1 4684   2.270   5.801   3.378
  498WAT     H2 4685   2.341   5.683   3.434
  499WAT      O 4686   4.761   6.001   0.504
  499WAT     H1 4687   4.770   5.908   0.532
  499WAT     H2 4688   4.690   5.991   0.438
  500WAT      O 4689   4.661   0.319   3.606
  500WAT     H1 4690   4.641   0.318   3.700
  500WAT     H2 4691   4.758   0.344   3.601
  501WAT      O 4692   1.376   2.783   6.957
  501WAT     H1 4693   1.446   2.744   7.010
  501WAT     H2 4694   1.303   2.725   6.973
  502WAT      O 4695   5.523   0.257   0.266
  502WAT     H1 4696   5.588   0.280   0.331
  502WAT     H2 4697   5.468   0.189   0.302
  503WAT      O 4698   3.512   4.146   0.660
  503WAT     H1 4699   3.471   4.157   0.568
  503WAT     H2 4700   3.486   4.056   0.669
  504WAT      O 4701   2.168   5.637   2.575
  504WAT     H1 4702   2.190   5.679   2.661
  504WAT     H2 4703   2.170   5.541   2.599
  505WAT      O 4704   6.786   1.224   1.179
  505WAT     H1 4705   6.695   1.228   1.206
  505WAT     H2 4706   6.781   1.239   1.081
  506WAT      O 4707   5.689   4.403   3.677
  506WAT     H1 4708   5.662   4.346   3.752
  506WAT     H2 4709   5.717   4.326   3.615
  507WAT      O 4710   5.334   3.925   4.279
  507WAT     H1 4711   5.352   3.905   4.372
  507WAT     H2 4712   5.292   3.842   4.254
  508WAT      O 4713   2.064   2.241   2.982
  508WAT     H1 4714   2.088   2.237   3.079
  508WAT     H2 4715   2.139   2.288   2.947
  509WAT      O 4716   2.430   6.033   1.438
  509WAT     H1 4717   2.411   6.079   1.352
  509WAT     H2 4718   2.384   5.950   1.421
  510WAT      O 4719   7.052   0.444   0.821
  510WAT     H1 4720   6.977   0.470   0.772
  510WAT     H2 4721   7.120   0.458   0.753
  511WAT      O 4722   5.951   6.071   1.167
  511WAT     H1 4723   5.974   6.081   1.264
  511WAT     H2 4724   5.993   6.154   1.140
  512WAT      O 4725   4.801   3.155  -0.050
  512WAT     H1 4726   4.786   3.147   0.049
  512WAT     H2 4727   4.729   3.101  -0.075
  513WAT      O 4728   3.108   3.524   1.002
  513WAT     H1 4729   3.070   3.446   1.051
  513WAT     H2 4730   3.203   3.498   1.006
  514WAT      O 4731   1.073   4.620   0.185
  514WAT     H1 4732   1.170   4.631   0.203
  514WAT     H2 4733   1.072   4.614   0.087
  515WAT      O 4734   1.577   4.371   5.391
  515WAT     H1 4735   1.517   4.436   5.425
  515WAT     H2 4736   1.561   4.385   5.291
  516WAT      O 4737   6.137   5.410   3.025
  516WAT     H1 4738   6.106   5.403   3.119
  516WAT     H2 4739   6.067   5.361   2.977
  517WAT      O 4740   1.938   1.680   0.548
  517WAT     H1 4741   1.918   1.609   0.616
  517WAT     H2 4742   1.998   1.630   0.490
  518WAT      O 4743   2.680   5.981   2.384
  518WAT     H1 4744   2.609   5.922   2.349
  518WAT     H2 4745   2.672   5.960   2.482
  519WAT      O 4746   0.317   5.884   5.527
  519WAT     H1 4747   0.219   5.884   5.519
  519WAT     H2 4748   0.325   5.887   5.621
  520WAT      O 4749   2.748   0.180   4.919
  520WAT     H1 4750   2.816   0.250   4.919
  520WAT     H2 4751   2.787   0.115   4.976
  521WAT      O 4752   5.370   0.054   5.362
  521WAT     H1 4753   5.300  -0.007   5.395
  521WAT     H2 4754   5.315   0.128   5.327
  522WAT      O 4755   4.962   5.484   3.857
  522WAT     H1 4756   5.030   5.414   3.840
  522WAT     H2 4757   5.004   5.541   3.915
  523WAT      O 4758   6.120   5.780   3.462
  523WAT     H1 4759   6.134   5.732   3.377
  523WAT     H2 4760   6.041   5.742   3.498
  524WAT      O 4761   4.527   0.821   7.522
  524WAT     H1 4762   4.589   0.847   7.596
  524WAT     H2 4763   4.456   0.787   7.580
  525WAT      O 4764   4.275   0.738   7.662
  525WAT     H1 4765   4.231   0.717   7.580
  525WAT     H2 4766   4.211   0.791   7.710
  526WAT      O 4767   3.368   4.694   1.119
  526WAT     H1 4768   3.348   4.612   1.069
  526WAT     H2 4769   3.372   4.653   1.210
  527WAT      O 4770   0.723   0.786   6.646
  527WAT     H1 4771   0.675   0.764   6.563
  527WAT     H2 4772   0.748   0.697   6.674
  528WAT      O 4773   2.800   6.771   2.463
  528WAT     H1 4774   2.865   6.807   2.525
  528WAT     H2 4775   2.775   6.859   2.417
  529WAT      O 4776   5.390   4.262   4.307
  529WAT     H1 4777   5.400   4.297   4.396
  529WAT     H2 4778   5.415   4.339   4.249
  530WAT      O 4779   5.049   2.014   2.791
  530WAT     H1 4780   5.122   2.045   2.846
  530WAT     H2 4781   5.049   2.104   2.740
  531WAT      O 4782   6.310   0.219   4.369
  531WAT     H1 4783   6.289   0.151   4.301
  531WAT     H2 4784   6.380   0.271   4.323
  532WAT      O 4785   4.272   2.702   7.443
  532WAT     H1 4786   4.368   2.685   7.436
  532WAT     H2 4787   4.240   2.651   7.367
  533WAT      O 4788   2.096   3.247   0.481
  533WAT     H1 4789   2.032   3.205   0.422
  533WAT     H2 4790   2.178   3.210   0.441
  534WAT      O 4791   0.277   6.124   2.942
  534WAT     H1 4792   0.301   6.037   2.988
  534WAT     H2 4793   0.201   6.154   2.995
  535WAT      O 4794   7.635   6.019   4.353
  535WAT     H1 4795   7.564   6.083   4.321
  535WAT     H2 4796   7.660   6.071   4.430
  536WAT      O 4797   6.729   3.439   1.858
  536WAT     H1 4798   6.705   3.367   1.793
  536WAT     H2 4799   6.639   3.455   1.891
  537WAT      O 4800   5.576   4.972   4.132
  537WAT     H1 4801   5.610   5.009   4.216
  537WAT     H2 4802   5.643   5.010   4.071
  538WAT      O 4803   2.825   4.641   6.773
  538WAT     H1 4804   2.914   4.678   6.793
  538WAT     H2 4805   2.827   4.609   6.685
  539WAT      O 4806   0.308   1.199   4.242
  539WAT     H1 4807   0.246   1.244   4.186
  539WAT     H2 4808   0.367   1.280   4.267
  540WAT      O 4809   6.545   4.072   6.622
  540WAT     H1 4810   6.627   4.073   6.677
  540WAT     H2 4811   6.562   3.991   6.569
  541WAT      O 4812   2.812   1.705   1.453
  541WAT     H1 4813   2.832   1.642   1.379
  541WAT     H2 4814   2.781   1.651   1.525
  542WAT      O 4815   3.234   4.433   5.848
  542WAT     H1 4816   3.260   4.370   5.777
  542WAT     H2 4817   3.162   4.481   5.799
  543WAT      O 4818   2.896   0.642   2.103
  543WAT     H1 4819   2.990   0.618   2.122
  543WAT     H2 4820   2.914   0.720   2.047
  544WAT      O 4821   1.292   1.803   2.388
  544WAT     H1 4822   1.208   1.774   2.435
  544WAT     H2 4823   1.357   1.756   2.439
  545WAT      O 4824   0.891   4.956   5.370
  545WAT     H1 4825   0.869   5.026   5.437
  545WAT     H2 4826   0.809   4.903   5.365
  546WAT      O 4827   5.148   6.253   1.833
  546WAT     H1 4828   5.138   6.339   1.793
  546WAT     H2 4829   5.241   6.240   1.831
  547WAT      O 4830   2.426   5.546   4.009
  547WAT     H1 4831   2.370   5.531   4.088
  547WAT     H2 4832   2.412   5.640   3.996
  548WAT      O 4833   7.165   4.681   2.249
  548WAT     H1 4834   7.076   4.635   2.239
  548WAT     H2 4835   7.185   4.658   2.343
  549WAT      O 4836   6.782   5.691   4.480
  549WAT     H1 4837   6.725   5.702   4.556
  549WAT     H2 4838   6.741   5.758   4.418
  550WAT      O 4839   5.401   6.545   6.538
  550WAT     H1 4840   5.456   6.599   6.475
  550WAT     H2 4841   5.309   6.580   6.522
  551WAT      O 4842   5.777   1.972   3.060
  551WAT     H1 4843   5.843   1.920   3.008
  551WAT     H2 4844   5.791   1.932   3.146
  552WAT      O 4845   2.439   4.864   3.430
  552WAT     H1 4846   2.438   4.943   3.371
  552WAT     H2 4847   2.517   4.819   3.388
  553WAT      O 4848   4.399   0.383   7.271
  553WAT     H1 4849   4.372   0.320   7.337
  553WAT     H2 4850   4.492   0.374   7.269
  554WAT      O 4851   0.542   1.223   3.875
  554WAT     H1 4852   0.540   1.200   3.779
  554WAT     H2 4853   0.450   1.247   3.892
  555WAT      O 4854   0.725   3.188   1.011
  555WAT     H1 4855   0.710   3.201   0.912
  555WAT     H2 4856   0.820   3.171   1.021
  556WAT      O 4857   0.749   3.948   1.768
  556WAT     H1 4858   0.689   3.983   1.842
  556WAT     H2 4859   0.698   3.864   1.756
  557WAT      O 4860   7.101   2.339   1.055
  557WAT     H1 4861   7.120   2.407   0.989
  557WAT     H2 4862   7.123   2.394   1.134
  558WAT      O 4863   4.690   3.845   0.812
  558WAT     H1 4864   4.625   3.790   0.754
  558WAT     H2 4865   4.726   3.767   0.865
  559WAT      O 4866   4.989   0.129   5.748
  559WAT     H1 4867   5.038   0.197   5.697
  559WAT     H2 4868   5.049   0.119   5.823
  560WAT      O 4869   3.125   5.947   6.524
  560WAT     H1 4870   3.112   6.042   6.503
  560WAT     H2 4871   3.098   5.946   6.618
  561WAT      O 4872   6.158   2.312   2.162
  561WAT     H1 4873   6.195   2.262   2.086
  561WAT     H2 4874   6.195   2.399   2.153
  562WAT      O 4875   7.017   4.902   4.607
  562WAT     H1 4876   7.004   4.988   4.652
  562WAT     H2 4877   6.970   4.916   4.523
  563WAT      O 4878   3.115   4.006   1.569
  563WAT     H1 4879   3.169   4.025   1.493
  563WAT     H2 4880   3.032   3.984   1.525
  564WAT      O 4881   3.930   5.591   5.986
  564WAT     H1 4882   3.963   5.626   5.902
  564WAT     H2 4883   3.835   5.629   5.978
  565WAT      O 4884   5.107   0.294   1.114
  565WAT     H1 4885   5.144   0.257   1.039
  565WAT     H2 4886   5.189   0.322   1.162
  566WAT      O 4887   3.536   0.318   2.354
  566WAT     H1 4888   3.574   0.394   2.406
  566WAT     H2 4889   3.516   0.260   2.429
  567WAT      O 4890   5.148   0.830   7.497
  567WAT     H1 4891   5.141   0.748   7.550
  567WAT     H2 4892   5.062   0.870   7.508
  568WAT      O 4893   5.220   5.509   2.550
  568WAT     H1 4894   5.256   5.535   2.637
  568WAT     H2 4895   5.295   5.457   2.515
  569WAT      O 4896   1.196   5.347   5.347
  569WAT     H1 4897   1.218   5.287   5.426
  569WAT     H2 4898   1.160   5.418   5.410
  570WAT      O 4899   4.789   0.494   7.531
  570WAT     H1 4900   4.839   0.528   7.458
  570WAT     H2 4901   4.760   0.407   7.501
  571WAT      O 4902   7.406   5.888   1.803
  571WAT     H1 4903   7.412   5.792   1.784
  571WAT     H2 4904   7.472   5.899   1.874
  572WAT      O 4905   1.614   2.179   2.925
  572WAT     H1 4906   1.651   2.272   2.921
  572WAT     H2 4907   1.538   2.185   2.870
  573WAT      O 4908   3.446   5.955   5.476
  573WAT     H1 4909   3.491   6.007   5.545
  573WAT     H2 4910   3.498   5.977   5.397
  574WAT      O 4911   2.011   4.466   6.209
  574WAT     H1 4912   1.982   4.418   6.127
  574WAT     H2 4913   1.950   4.427   6.277
  575WAT      O 4914   2.516   5.791   2.295
  575WAT     H1 4915   2.547   5.716   2.352
  575WAT     H2 4916   2.424   5.792   2.319
  576WAT      O 4917   1.177   1.297   5.261
  576WAT     H1 4918   1.174   1.288   5.163
  576WAT     H2 4919   1.167   1.202   5.288
  577WAT      O 4920   4.130   0.331   4.323
  577WAT     H1 4921   4.116   0.415   4.369
  577WAT     H2 4922   4.041   0.327   4.272
  578WAT      O 4923   0.796   0.161   5.053
  578WAT     H1 4924   0.861   0.218   5.016
  578WAT     H2 4925   0.817   0.075   5.010
  579WAT      O 4926   0.789   2.762   2.600
  579WAT     H1 4927   0.863   2.774   2.663
  579WAT     H2 4928   0.756   2.856   2.606
  580WAT      O 4929   5.467   2.340   1.309
  580WAT     H1 4930   5.468   2.437   1.277
  580WAT     H2 4931   5.560   2.324   1.314
  581WAT      O 4932   1.121   2.499   4.317
  581WAT     H1 4933   1.203   2.498   4.263
  581WAT     H2 4934   1.071   2.427   4.288
  582WAT      O 4935   0.360   6.382   1.453
  582WAT     H1 4936   0.351   6.349   1.359
  582WAT     H2 4937   0.455   6.384   1.465
  583WAT      O 4938   6.790   4.009   5.846
  583WAT     H1 4939   6.769   4.068   5.772
  583WAT     H2 4940   6.772   4.074   5.917
  584WAT      O 4941   6.316   5.573   4.128
  584WAT     H1 4942   6.251   5.514   4.086
  584WAT     H2 4943   6.390   5.572   4.065
  585WAT      O 4944   0.292   3.373   0.292
  585WAT     H1 4945   0.264   3.392   0.199
  585WAT     H2 4946   0.353   3.301   0.276
  586WAT      O 4947   1.830   0.655  -0.009
  586WAT     H1 4948   1.812   0.617   0.077
  586WAT     H2 4949   1.803   0.745  -0.004
  587WAT      O 4950   6.385   1.158   2.487
  587WAT     H1 4951   6.308   1.112   2.523
  587WAT     H2 4952   6.414   1.207   2.567
  588WAT      O 4953   4.387   2.066   6.405
  588WAT     H1 4954   4.339   2.018   6.469
  588WAT     H2 4955   4.364   2.158   6.434
  589WAT      O 4956   3.789   6.234   4.615
  589WAT     H1 4957   3.704   6.198   4.588
  589WAT     H2 4958   3.782   6.328   4.581
  590WAT      O 4959   4.448   4.799   4.579
  590WAT     H1 4960   4.419   4.736   4.647
  590WAT     H2 4961   4.402   4.761   4.498
  591WAT      O 4962   2.617  -0.051   4.454
  591WAT     H1 4963   2.614  -0.037   4.355
  591WAT     H2 4964   2.544   0.007   4.481
  592WAT      O 4965   1.848   1.834   5.952
  592WAT     H1 4966   1.755   1.799   5.957
  592WAT     H2 4967   1.837   1.930   5.978
  593WAT      O 4968   6.544   5.126   3.146
  593WAT     H1 4969   6.468   5.060   3.154
  593WAT     H2 4970   6.499   5.192   3.091
  594WAT      O 4971   5.692   0.540   7.626
  594WAT     H1 4972   5.651   0.610   7.689
  594WAT     H2 4973   5.644   0.566   7.541
  595WAT      O 4974   4.298   6.487   0.865
  595WAT     H1 4975   4.276   6.416   0.805
  595WAT     H2 4976   4.398   6.478   0.866
  596WAT      O 4977   6.464   1.298   2.705
  596WAT     H1 4978   6.506   1.222   2.755
  596WAT     H2 4979   6.433   1.349   2.775
  597WAT      O 4980   5.855   1.386   2.352
  597WAT     H1 4981   5.942   1.419   2.387
  597WAT     H2 4982   5.881   1.374   2.253
  598WAT      O 4983   1.360   4.051   6.011
  598WAT     H1 4984   1.278   4.096   5.986
  598WAT     H2 4985   1.317   3.972   6.055
  599WAT      O 4986   4.120   5.565   3.029
  599WAT     H1 4987   4.218   5.560   3.016
  599WAT     H2 4988   4.112   5.618   3.112
  600WAT      O 4989   0.897   1.407   2.030
  600WAT     H1 4990   0.987   1.425   2.066
  600WAT     H2 4991   0.848   1.491   2.050
  601WAT      O 4992   1.997   0.696   1.717
  601WAT     H1 4993   1.915   0.667   1.762
  601WAT     H2 4994   2.001   0.643   1.636
  602WAT      O 4995   4.338   2.051   0.794
  602WAT     H1 4996   4.272   2.118   0.769
  602WAT     H2 4997   4.375   2.089   0.874
  603WAT      O 4998   3.192   5.399   4.915
  603WAT     H1 4999   3.197   5.499   4.911
  603WAT     H2 5000   3.259   5.375   4.848
  604WAT      O 5001   6.767   2.227   2.793
  604WAT     H1 5002   6.763   2.133   2.821
  604WAT     H2 5003   6.811   2.226   2.708
  605WAT      O 5004   6.938   2.728   6.081
  605WAT     H1 5005   6.872   2.654   6.067
  605WAT     H2 5006   6.936   2.735   6.177
  606WAT      O 5007   2.914   5.840   4.398
  606WAT     H1 5008   2.836   5.897   4.383
  606WAT     H2 5009   2.891   5.766   4.335
  607WAT      O 5010   2.056   3.630   3.234
  607WAT     H1 5011   1.975   3.588   3.194
  607WAT     H2 5012   2.016   3.694   3.296
  608WAT      O 5013   4.258   1.934   0.249
  608WAT     H1 5014   4.283   1.971   0.341
  608WAT     H2 5015   4.186   1.878   0.275
  609WAT      O 5016   2.681   1.666   1.181
  609WAT     H1 5017   2.752   1.636   1.119
  609WAT     H2 5018   2.637   1.581   1.206
  610WAT      O 5019   3.630   4.560   0.219
  610WAT     H1 5020   3.665   4.484   0.166
  610WAT     H2 5021   3.538   4.541   0.198
  611WAT      O 5022   0.459   3.862   5.183
  611WAT     H1 5023   0.552   3.891   5.188
  611WAT     H2 5024   0.416   3.948   5.195
  612WAT      O 5025   3.116   3.812   7.288
  612WAT     H1 5026   3.176   3.887   7.298
  612WAT     H2 5027   3.036   3.860   7.268
  613WAT      O 5028   3.624   0.969   5.914
  613WAT     H1 5029   3.656   1.063   5.913
  613WAT     H2 5030   3.572   0.968   5.994
  614WAT      O 5031   6.355   5.502   3.561
  614WAT     H1 5032   6.406   5.502   3.479
  614WAT     H2 5033   6.341   5.595   3.578
  615WAT      O 5034   0.494   0.870   1.976
  615WAT     H1 5035   0.586   0.870   1.999
  615WAT     H2 5036   0.464   0.955   2.019
  616WAT      O 5037   2.943   4.804   1.707
  616WAT     H1 5038   2.883   4.732   1.668
  616WAT     H2 5039   2.895   4.820   1.787
  617WAT      O 5040   1.570   1.300   3.697
  617WAT     H1 5041   1.573   1.228   3.634
  617WAT     H2 5042   1.539   1.245   3.779
  618WAT      O 5043   7.122   1.387   6.104
  618WAT     H1 5044   7.129   1.477   6.071
  618WAT     H2 5045   7.156   1.401   6.194
  619WAT      O 5046   5.906   4.380   0.401
  619WAT     H1 5047   5.860   4.378   0.312
  619WAT     H2 5048   5.885   4.471   0.430
  620WAT      O 5049   1.642   2.797  -0.226
  620WAT     H1 5050   1.582   2.779  -0.298
  620WAT     H2 5051   1.601   2.747  -0.152
  621WAT      O 5052   2.398   5.066   1.856
  621WAT     H1 5053   2.367   4.987   1.813
  621WAT     H2 5054   2.481   5.039   1.894
  622WAT      O 5055   1.606   4.820   3.191
  622WAT     H1 5056   1.518   4.785   3.221
  622WAT     H2 5057   1.611   4.787   3.100
  623WAT      O 5058   1.667   6.219   3.978
  623WAT     H1 5059   1.685   6.209   3.886
  623WAT     H2 5060   1.571   6.225   3.991
  624WAT      O 5061   0.304   4.876   4.908
  624WAT     H1 5062   0.358   4.796   4.904
  624WAT     H2 5063   0.361   4.931   4.966
  625WAT      O 5064   1.357  -0.040   4.378
  625WAT     H1 5065   1.376  -0.070   4.288
  625WAT     H2 5066   1.384   0.055   4.373
  626WAT      O 5067   0.792   2.257   5.167
  626WAT     H1 5068   0.715   2.203   5.149
  626WAT     H2 5069   0.759   2.349   5.176
  627WAT      O 5070   5.655   6.523   7.298
  627WAT     H1 5071   5.664   6.498   7.203
  627WAT     H2 5072   5.706   6.450   7.340
  628WAT      O 5073   1.930   4.874   1.380
  628WAT     H1 5074   1.914   4.851   1.471
  628WAT     H2 5075   2.008   4.821   1.353
  629WAT      O 5076   0.672   3.951   1.472
  629WAT     H1 5077   0.717   3.933   1.558
  629WAT     H2 5078   0.638   4.039   1.476
  630WAT      O 5079   5.977   2.444   2.329
  630WAT     H1 5080   6.036   2.402   2.267
  630WAT     H2 5081   5.894   2.435   2.283
  631WAT      O 5082   4.472   4.423   7.631
  631WAT     H1 5083   4.382   4.449   7.640
  631WAT     H2 5084   4.500   4.431   7.724
  632WAT      O 5085   4.791   0.949   1.777
  632WAT     H1 5086   4.776   0.907   1.860
  632WAT     H2 5087   4.716   1.005   1.766
  633WAT      O 5088   2.564   6.276   2.800
  633WAT     H1 5089   2.512   6.193   2.827
  633WAT     H2 5090   2.485   6.334   2.780
  634WAT      O 5091   6.405   5.424   3.827
  634WAT     H1 5092   6.359   5.406   3.741
  634WAT     H2 5093   6.395   5.523   3.829
  635WAT      O 5094   2.016   3.662   5.720
  635WAT     H1 5095   2.057   3.668   5.631
  635WAT     H2 5096   2.060   3.582   5.758
  636WAT      O 5097   5.005   4.108   1.522
  636WAT     H1 5098   5.031   4.077   1.436
  636WAT     H2 5099   5.043   4.195   1.532
  637WAT      O 5100   4.106   5.174   0.521
  637WAT     H1 5101   4.110   5.239   0.443
  637WAT     H2 5102   4.095   5.089   0.470
  638WAT      O 5103   4.159   0.689   3.028
  638WAT     H1 5104   4.211   0.766   3.005
  638WAT     H2 5105   4.077   0.738   3.057
  639WAT      O 5106   5.447   2.315   2.966
  639WAT     H1 5107   5.527   2.295   3.012
  639WAT     H2 5108   5.459   2.399   2.923
  640WAT      O 5109   6.385   4.355   6.854
  640WAT     H1 5110   6.387   4.258   6.877
  640WAT     H2 5111   6.462   4.356   6.790
  641WAT      O 5112   3.101   4.620   7.535
  641WAT     H1 5113   3.085   4.603   7.438
  641WAT     H2 5114   3.140   4.540   7.560
  642WAT      O 5115   4.022   0.898   1.490
  642WAT     H1 5116   3.959   0.827   1.463
  642WAT     H2 5117   4.083   0.850   1.552
  643WAT      O 5118   2.104   2.572   2.794
  643WAT     H1 5119   2.143   2.486   2.818
  643WAT     H2 5120   2.142   2.581   2.703
  644WAT      O 5121   1.908   2.910   3.400
  644WAT     H1 5122   1.819   2.934   3.434
  644WAT     H2 5123   1.878   2.863   3.319
  645WAT      O 5124   5.320   2.979   5.826
  645WAT     H1 5125   5.321   3.070   5.789
  645WAT     H2 5126   5.295   3.000   5.920
  646WAT      O 5127   1.949   1.692   4.135
  646WAT     H1 5128   2.021   1.725   4.183
  646WAT     H2 5129   1.904   1.628   4.199
  647WAT      O 5130   3.037   2.058   0.317
  647WAT     H1 5131   2.956   2.022   0.365
  647WAT     H2 5132   3.028   2.005   0.232
  648WAT      O 5133   0.291   3.202   0.631
  648WAT     H1 5134   0.266   3.288   0.590
  648WAT     H2 5135   0.234   3.199   0.705
  649WAT      O 5136   3.729   2.487   0.846
  649WAT     H1 5137   3.657   2.536   0.887
  649WAT     H2 5138   3.756   2.428   0.925
  650WAT      O 5139   5.570   0.800   1.882
  650WAT     H1 5140   5.595   0.711   1.913
  650WAT     H2 5141   5.552   0.848   1.960
  651WAT      O 5142   5.237   3.416   1.623
  651WAT     H1 5143   5.312   3.354   1.604
  651WAT     H2 5144   5.259   3.427   1.719
  652WAT      O 5145   2.615   4.634   1.278
  652WAT     H1 5146   2.626   4.597   1.186
  652WAT     H2 5147   2.517   4.643   1.279
  653WAT      O 5148   6.720   1.449   1.582
  653WAT     H1 5149   6.635   1.427   1.532
  653WAT     H2 5150   6.785   1.445   1.509
  654WAT      O 5151   3.240   0.111   0.567
  654WAT     H1 5152   3.172   0.042   0.566
  654WAT     H2 5153   3.302   0.078   0.636
  655WAT      O 5154   0.791   5.960   3.222
  655WAT     H1 5155   0.797   6.047   3.188
  655WAT     H2 5156   0.726   5.918   3.162
  656WAT      O 5157   3.381   3.554   0.976
  656WAT     H1 5158   3.446   3.601   0.918
  656WAT     H2 5159   3.419   3.580   1.062
  657WAT      O 5160   1.750   6.565   4.727
  657WAT     H1 5161   1.731   6.603   4.819
  657WAT     H2 5162   1.693   6.481   4.739
  658WAT      O 5163   1.002   0.152   5.572
  658WAT     H1 5164   0.937   0.227   5.580
  658WAT     H2 5165   1.079   0.189   5.619
  659WAT      O 5166   4.894  -0.037   5.529
  659WAT     H1 5167   4.909   0.038   5.585
  659WAT     H2 5168   4.846   0.005   5.455
  660WAT      O 5169   3.602   2.474   1.609
  660WAT     H1 5170   3.533   2.402   1.628
  660WAT     H2 5171   3.664   2.423   1.557
  661WAT      O 5172   0.672   5.489   7.525
  661WAT     H1 5173   0.702   5.444   7.441
  661WAT     H2 5174   0.607   5.548   7.488
  662WAT      O 5175  -0.117   0.251   1.213
  662WAT     H1 5176  -0.038   0.275   1.262
  662WAT     H2 5177  -0.189   0.299   1.250
  663WAT      O 5178   3.394   6.191   6.321
  663WAT     H1 5179   3.349   6.238   6.255
  663WAT     H2 5180   3.436   6.117   6.274
  664WAT      O 5181   3.229   1.926   6.733
  664WAT     H1 5182   3.205   1.976   6.808
  664WAT     H2 5183   3.313   1.976   6.703
  665WAT      O 5184   1.359   0.413   6.284
  665WAT     H1 5185   1.354   0.503   6.254
  665WAT     H2 5186   1.341   0.363   6.198
  666WAT      O 5187   5.172   4.066  -0.081
  666WAT     H1 5188   5.222   4.036  -0.011
  666WAT     H2 5189   5.125   3.987  -0.114
  667WAT      O 5190   4.323   4.340   0.747
  667WAT     H1 5191   4.251   4.279   0.727
  667WAT     H2 5192   4.344   4.376   0.662
  668WAT      O 5193   5.459   4.579   3.077
  668WAT     H1 5194   5.506   4.508   3.116
  668WAT     H2 5195   5.375   4.540   3.040
  669WAT      O 5196   4.362   5.076   6.726
  669WAT     H1 5197   4.331   5.020   6.804
  669WAT     H2 5198   4.278   5.096   6.678
  670WAT      O 5199   3.915   6.899   7.231
  670WAT     H1 5200   3.853   6.963   7.185
  670WAT     H2 5201   3.851   6.844   7.276
  671WAT      O 5202   3.436   6.365   5.873
  671WAT     H1 5203   3.484   6.288   5.870
  671WAT     H2 5204   3.395   6.375   5.782
  672WAT      O 5205   2.567   5.265   3.141
  672WAT     H1 5206   2.646   5.259   3.083
  672WAT     H2 5207   2.596   5.340   3.197
  673WAT      O 5208   1.390   4.300   0.362
  673WAT     H1 5209   1.390   4.402   0.351
  673WAT     H2 5210   1.399   4.277   0.263
  674WAT      O 5211   1.438   1.485  -0.266
  674WAT     H1 5212   1.461   1.519  -0.174
  674WAT     H2 5213   1.506   1.534  -0.314
  675WAT      O 5214   4.093   3.749   1.398
  675WAT     H1 5215   4.117   3.656   1.385
  675WAT     H2 5216   3.999   3.747   1.374
  676WAT      O 5217   4.753   4.066   0.632
  676WAT     H1 5218   4.728   3.987   0.682
  676WAT     H2 5219   4.669   4.090   0.589
  677WAT      O 5220   7.159   6.029   2.783
  677WAT     H1 5221   7.173   6.042   2.876
  677WAT     H2 5222   7.212   6.107   2.743
  678WAT      O 5223   6.290   4.818   0.469
  678WAT     H1 5224   6.373   4.866   0.479
  678WAT     H2 5225   6.232   4.878   0.426
  679WAT      O 5226   6.079   2.287   6.457
  679WAT     H1 5227   6.037   2.333   6.525
  679WAT     H2 5228   6.109   2.206   6.506
  680WAT      O 5229   3.064   0.247   4.212
  680WAT     H1 5230   3.154   0.258   4.260
  680WAT     H2 5231   3.041   0.156   4.235
  681WAT      O 5232   2.276   2.258   7.441
  681WAT     H1 5233   2.326   2.338   7.464
  681WAT     H2 5234   2.209   2.301   7.382
  682WAT      O 5235   0.990   1.273   2.652
  682WAT     H1 5236   0.896   1.254   2.663
  682WAT     H2 5237   1.023   1.262   2.743
  683WAT      O 5238   4.370   5.346   7.179
  683WAT     H1 5239   4.308   5.426   7.189
  683WAT     H2 5240   4.323   5.303   7.100
  684WAT      O 5241   2.383   6.127   5.984
  684WAT     H1 5242   2.409   6.041   6.023
  684WAT     H2 5243   2.316   6.155   6.043
  685WAT      O 5244   2.821   3.608   0.957
  685WAT     H1 5245   2.787   3.618   1.053
  685WAT     H2 5246   2.911   3.579   0.977
  686WAT      O 5247   1.129   4.618   3.670
  686WAT     H1 5248   1.142   4.666   3.753
  686WAT     H2 5249   1.191   4.669   3.612
  687WAT      O 5250   2.266   0.303   5.352
  687WAT     H1 5251   2.242   0.388   5.304
  687WAT     H2 5252   2.214   0.241   5.297
  688WAT      O 5253   2.178   4.048   0.265
  688WAT     H1 5254   2.270   4.071   0.290
  688WAT     H2 5255   2.154   4.128   0.221
  689WAT      O 5256   6.481   1.500   4.096
  689WAT     H1 5257   6.453   1.586   4.128
  689WAT     H2 5258   6.556   1.478   4.144
  690WAT      O 5259   3.760   3.655   6.871
  690WAT     H1 5260   3.802   3.738   6.861
  690WAT     H2 5261   3.724   3.666   6.959
  691WAT      O 5262   5.768   5.859   5.661
  691WAT     H1 5263   5.831   5.911   5.716
  691WAT     H2 5264   5.817   5.863   5.575
  692WAT      O 5265   5.020   2.427   0.239
  692WAT     H1 5266   5.051   2.465   0.326
  692WAT     H2 5267   4.986   2.344   0.274
  693WAT      O 5268   7.639   1.257   3.931
  693WAT     H1 5269   7.609   1.274   3.841
  693WAT     H2 5270   7.570   1.296   3.987
  694WAT      O 5271   6.199   1.754   5.558
  694WAT     H1 5272   6.255   1.728   5.638
  694WAT     H2 5273   6.180   1.661   5.522
  695WAT      O 5274   5.878   2.816   0.432
  695WAT     H1 5275   5.903   2.758   0.509
  695WAT     H2 5276   5.864   2.897   0.482
  696WAT      O 5277   2.917   5.942   5.661
  696WAT     H1 5278   2.926   5.951   5.562
  696WAT     H2 5279   3.011   5.928   5.687
  697WAT      O 5280   0.711   5.023   0.292
  697WAT     H1 5281   0.711   5.045   0.195
  697WAT     H2 5282   0.695   5.112   0.324
  698WAT      O 5283   1.268   5.622   6.282
  698WAT     H1 5284   1.258   5.571   6.365
  698WAT     H2 5285   1.347   5.586   6.247
  699WAT      O 5286   3.872   1.847   0.939
  699WAT     H1 5287   3.831   1.760   0.952
  699WAT     H2 5288   3.850   1.877   0.849
  700WAT      O 5289   0.474   6.771   0.360
  700WAT     H1 5290   0.561   6.724   0.382
  700WAT     H2 5291   0.427   6.707   0.308
  701WAT      O 5292   3.131   1.896   1.821
  701WAT     H1 5293   3.148   1.990   1.801
  701WAT     H2 5294   3.106   1.862   1.733
  702WAT      O 5295   1.275   2.495   7.009
  702WAT     H1 5296   1.322   2.478   7.090
  702WAT     H2 5297   1.343   2.486   6.943
  703WAT      O 5298   4.090  -0.108   2.088
  703WAT     H1 5299   4.125  -0.187   2.047
  703WAT     H2 5300   4.017  -0.143   2.144
  704WAT      O 5301   0.054   5.625   1.787
  704WAT     H1 5302   0.122   5.563   1.744
  704WAT     H2 5303   0.078   5.606   1.881
  705WAT      O 5304   2.298   6.088   3.348
  705WAT     H1 5305   2.361   6.066   3.271
  705WAT     H2 5306   2.241   6.009   3.329
  706WAT      O 5307   0.475   2.053   7.726
  706WAT     H1 5308   0.573   2.056   7.721
  706WAT     H2 5309   0.451   2.004   7.645
  707WAT      O 5310   1.605   4.516   0.983
  707WAT     H1 5311   1.524   4.531   0.938
  707WAT     H2 5312   1.636   4.429   0.948
  708WAT      O 5313   1.917   0.548   0.828
  708WAT     H1 5314   1.897   0.610   0.901
  708WAT     H2 5315   1.832   0.513   0.808
  709WAT      O 5316   1.850   6.395   4.252
  709WAT     H1 5317   1.830   6.383   4.153
  709WAT     H2 5318   1.862   6.488   4.244
  710WAT      O 5319   7.396   3.239   0.315
  710WAT     H1 5320   7.411   3.181   0.238
  710WAT     H2 5321   7.478   3.300   0.299
  711WAT      O 5322   3.731   3.418   7.280
  711WAT     H1 5323   3.744   3.499   7.335
  711WAT     H2 5324   3.689   3.357   7.347
  712WAT      O 5325   5.587   1.087   5.723
  712WAT     H1 5326   5.685   1.112   5.708
  712WAT     H2 5327   5.578   1.022   5.654
  713WAT      O 5328   4.440   1.543   1.643
  713WAT     H1 5329   4.531   1.551   1.607
  713WAT     H2 5330   4.443   1.642   1.678
  714WAT      O 5331   2.156   3.175   5.865
  714WAT     H1 5332   2.075   3.135   5.838
  714WAT     H2 5333   2.210   3.158   5.784
  715WAT      O 5334   1.806   0.269   4.083
  715WAT     H1 5335   1.849   0.360   4.075
  715WAT     H2 5336   1.759   0.287   4.175
  716WAT      O 5337   0.586   3.407   7.607
  716WAT     H1 5338   0.622   3.487   7.658
  716WAT     H2 5339   0.607   3.439   7.519
  717WAT      O 5340   1.144   4.102   1.771
  717WAT     H1 5341   1.086   4.161   1.817
  717WAT     H2 5342   1.166   4.036   1.834
  718WAT      O 5343   1.376   1.307   6.027
  718WAT     H1 5344   1.351   1.378   5.963
  718WAT     H2 5345   1.299   1.325   6.093
  719WAT      O 5346   1.241   4.294   5.911
  719WAT     H1 5347   1.165   4.277   5.967
  719WAT     H2 5348   1.281   4.372   5.953
  720WAT      O 5349   2.395   1.436   0.217
  720WAT     H1 5350   2.388   1.536   0.210
  720WAT     H2 5351   2.448   1.429   0.306
  721WAT      O 5352   0.167   0.446   1.754
  721WAT     H1 5353   0.190   0.361   1.710
  721WAT     H2 5354   0.086   0.464   1.700
  722WAT      O 5355   1.589   6.063   1.012
  722WAT     H1 5356   1.637   6.139   1.040
  722WAT     H2 5357   1.563   6.022   1.096
  723WAT      O 5358   6.906   2.538   3.430
  723WAT     H1 5359   6.894   2.538   3.331
  723WAT     H2 5360   6.960   2.457   3.435
  724WAT      O 5361   1.580   5.473   6.641
  724WAT     H1 5362   1.669   5.494   6.599
  724WAT     H2 5363   1.540   5.419   6.566
  725WAT      O 5364   7.101   4.158   3.529
  725WAT     H1 5365   7.152   4.232   3.484
  725WAT     H2 5366   7.056   4.123   3.442
  726WAT      O 5367   4.900   1.943   7.557
  726WAT     H1 5368   4.798   1.975   7.551
  726WAT     H2 5369   4.878   1.856   7.598
  727WAT      O 5370   1.370   3.575   2.295
  727WAT     H1 5371   1.380   3.614   2.206
  727WAT     H2 5372   1.276   3.566   2.308
  728WAT      O 5373   2.835   5.601   1.885
  728WAT     H1 5374   2.747   5.638   1.862
  728WAT     H2 5375   2.867   5.580   1.793
  729WAT      O 5376   6.747   5.893   7.321
  729WAT     H1 5377   6.839   5.889   7.296
  729WAT     H2 5378   6.750   5.915   7.416
  730WAT      O 5379   6.823   0.019  -0.027
  730WAT     H1 5380   6.788   0.085   0.043
  730WAT     H2 5381   6.905  -0.010   0.017
  731WAT      O 5382   6.862   5.980   4.143
  731WAT     H1 5383   6.796   6.054   4.135
  731WAT     H2 5384   6.944   6.033   4.134
  732WAT      O 5385   5.403   0.706   5.278
  732WAT     H1 5386   5.331   0.722   5.215
  732WAT     H2 5387   5.478   0.741   5.230
  733WAT      O 5388   6.973   3.159   0.811
  733WAT     H1 5389   7.053   3.108   0.766
  733WAT     H2 5390   6.927   3.080   0.843
  734WAT      O 5391   3.869   1.578   7.255
  734WAT     H1 5392   3.938   1.605   7.315
  734WAT     H2 5393   3.793   1.614   7.302
  735WAT      O 5394   3.057   4.478   0.262
  735WAT     H1 5395   2.969   4.495   0.217
  735WAT     H2 5396   3.028   4.413   0.335
  736WAT      O 5397   4.278   4.327   5.969
  736WAT     H1 5398   4.353   4.329   6.031
  736WAT     H2 5399   4.288   4.235   5.932
  737WAT      O 5400   0.755  -0.326   6.606
  737WAT     H1 5401   0.783  -0.383   6.532
  737WAT     H2 5402   0.777  -0.239   6.572
  738WAT      O 5403   1.288   5.231   5.611
  738WAT     H1 5404   1.347   5.276   5.678
  738WAT     H2 5405   1.228   5.181   5.676
  739WAT      O 5406   5.263   4.773   4.478
  739WAT     H1 5407   5.167   4.786   4.492
  739WAT     H2 5408   5.270   4.817   4.391
  740WAT      O 5409   0.102   3.565   2.925
  740WAT     H1 5410   0.190   3.597   2.936
  740WAT     H2 5411   0.051   3.631   2.977
  741WAT      O 5412   2.804   0.343   4.483
  741WAT     H1 5413   2.734   0.338   4.549
  741WAT     H2 5414   2.754   0.357   4.399
  742WAT      O 5415   4.019   6.286   0.297
  742WAT     H1 5416   4.049   6.191   0.320
  742WAT     H2 5417   3.922   6.266   0.290
  743WAT      O 5418   3.256   2.830  -0.363
  743WAT     H1 5419   3.176   2.873  -0.395
  743WAT     H2 5420   3.221   2.786  -0.280
  744WAT      O 5421   1.417   0.226   3.264
  744WAT     H1 5422   1.361   0.151   3.280
  744WAT     H2 5423   1.387   0.257   3.175
  745WAT      O 5424   6.789   4.122   1.941
  745WAT     H1 5425   6.857   4.163   1.874
  745WAT     H2 5426   6.847   4.115   2.017
  746WAT      O 5427   1.670   3.271   3.811
  746WAT     H1 5428   1.594   3.330   3.797
  746WAT     H2 5429   1.741   3.321   3.769
  747WAT      O 5430   2.454   0.366   6.821
  747WAT     H1 5431   2.529   0.423   6.830
  747WAT     H2 5432   2.468   0.298   6.889
  748WAT      O 5433   5.872   4.226   7.581
  748WAT     H1 5434   5.912   4.310   7.610
  748WAT     H2 5435   5.942   4.162   7.614
  749WAT      O 5436   5.220   0.797   5.084
  749WAT     H1 5437   5.278   0.877   5.102
  749WAT     H2 5438   5.199   0.815   4.989
  750WAT      O 5439   5.694   4.081   0.550
  750WAT     H1 5440   5.781   4.118   0.575
  750WAT     H2 5441   5.636   4.155   0.580
  751WAT      O 5442   0.082   0.478   4.395
  751WAT     H1 5443   0.018   0.413   4.357
  751WAT     H2 5444   0.159   0.468   4.338
  752WAT      O 5445   7.604   5.133   4.742
  752WAT     H1 5446   7.694   5.089   4.736
  752WAT     H2 5447   7.551   5.052   4.731
  753WAT      O 5448   5.266   5.961   0.047
  753WAT     H1 5449   5.200   5.977  -0.027
  753WAT     H2 5450   5.304   5.877   0.010
  754WAT      O 5451   1.884   5.495   1.893
  754WAT     H1 5452   1.920   5.407   1.867
  754WAT     H2 5453   1.792   5.471   1.906
  755WAT      O 5454   5.013   5.761   0.503
  755WAT     H1 5455   5.043   5.719   0.418
  755WAT     H2 5456   5.027   5.855   0.486
  756WAT      O 5457   3.632   5.492   2.454
  756WAT     H1 5458   3.538   5.512   2.440
  756WAT     H2 5459   3.650   5.544   2.537
  757WAT      O 5460   4.588   4.942   3.152
  757WAT     H1 5461   4.634   5.031   3.152
  757WAT     H2 5462   4.661   4.883   3.163
  758WAT      O 5463   2.919   2.905   6.476
  758WAT     H1 5464   2.894   2.820   6.436
  758WAT     H2 5465   2.911   2.962   6.393
  759WAT      O 5466   1.338   4.934   1.210
  759WAT     H1 5467   1.333   4.874   1.127
  759WAT     H2 5468   1.414   4.985   1.185
  760WAT      O 5469   2.694   3.047   2.166
  760WAT     H1 5470   2.690   3.015   2.073
  760WAT     H2 5471   2.782   3.003   2.186
  761WAT      O 5472   3.279   0.866   1.087
  761WAT     H1 5473   3.320   0.849   1.178
  761WAT     H2 5474   3.204   0.801   1.090
  762WAT      O 5475   2.394   5.434   1.552
  762WAT     H1 5476   2.373   5.377   1.630
  762WAT     H2 5477   2.342   5.394   1.482
  763WAT      O 5478   6.215   4.549   4.616
  763WAT     H1 5479   6.145   4.623   4.619
  763WAT     H2 5480   6.186   4.495   4.694
  764WAT      O 5481   0.952   2.652   1.389
  764WAT     H1 5482   0.903   2.614   1.313
  764WAT     H2 5483   1.017   2.711   1.338
  765WAT      O 5484   5.809   3.711   7.650
  765WAT     H1 5485   5.792   3.796   7.610
  765WAT     H2 5486   5.782   3.655   7.575
  766WAT      O 5487   6.433   6.712   3.144
  766WAT     H1 5488   6.358   6.714   3.083
  766WAT     H2 5489   6.389   6.737   3.223
  767WAT      O 5490   2.067   1.541   3.796
  767WAT     H1 5491   2.016   1.464   3.779
  767WAT     H2 5492   2.003   1.608   3.771
  768WAT      O 5493   3.474   1.082   2.960
  768WAT     H1 5494   3.487   1.178   2.933
  768WAT     H2 5495   3.560   1.048   2.930
  769WAT      O 5496   3.769   3.211   1.583
  769WAT     H1 5497   3.775   3.143   1.505
  769WAT     H2 5498   3.669   3.209   1.590
  770WAT      O 5499   4.015   5.635   7.337
  770WAT     H1 5500   3.927   5.609   7.313
  770WAT     H2 5501   4.046   5.572   7.405
  771WAT      O 5502   3.467   6.015   1.202
  771WAT     H1 5503   3.467   5.941   1.144
  771WAT     H2 5504   3.559   6.025   1.224
  772WAT      O 5505   1.144   1.465   2.168
  772WAT     H1 5506   1.193   1.393   2.209
  772WAT     H2 5507   1.122   1.519   2.252
  773WAT      O 5508   5.834   3.624   2.398
  773WAT     H1 5509   5.920   3.584   2.369
  773WAT     H2 5510   5.776   3.571   2.336
  774WAT      O 5511   2.670   5.539   2.984
  774WAT     H1 5512   2.716   5.590   3.054
  774WAT     H2 5513   2.578   5.560   3.014
  775WAT      O 5514   2.379   6.121   3.064
  775WAT     H1 5515   2.328   6.188   3.017
  775WAT     H2 5516   2.319   6.041   3.043
  776WAT      O 5517  -0.135   3.792   5.180
  776WAT     H1 5518  -0.126   3.723   5.113
  776WAT     H2 5519  -0.045   3.838   5.178
  777WAT      O 5520   3.950   1.533   1.446
  777WAT     H1 5521   4.043   1.532   1.480
  777WAT     H2 5522   3.954   1.473   1.370
  778WAT      O 5523   0.409   5.703   3.443
  778WAT     H1 5524   0.344   5.685   3.364
  778WAT     H2 5525   0.365   5.643   3.512
  779WAT      O 5526   7.396   3.642   7.397
  779WAT     H1 5527   7.299   3.653   7.404
  779WAT     H2 5528   7.415   3.552   7.423
  780WAT      O 5529   7.223   3.317   1.724
  780WAT     H1 5530   7.262   3.232   1.755
  780WAT     H2 5531   7.310   3.365   1.713
  781WAT      O 5532   1.882   1.351   1.635
  781WAT     H1 5533   1.946   1.387   1.699
  781WAT     H2 5534   1.872   1.429   1.583
  782WAT      O 5535   4.147   0.065   1.276
  782WAT     H1 5536   4.089   0.137   1.312
  782WAT     H2 5537   4.103   0.058   1.187
  783WAT      O 5538   5.826   2.729   2.177
  783WAT     H1 5539   5.863   2.799   2.234
  783WAT     H2 5540   5.771   2.683   2.241
  784WAT      O 5541   1.503   3.678   4.774
  784WAT     H1 5542   1.471   3.747   4.836
  784WAT     H2 5543   1.534   3.721   4.697
  785WAT      O 5544   4.022   6.241   0.679
  785WAT     H1 5545   4.004   6.250   0.776
  785WAT     H2 5546   3.986   6.153   0.667
  786WAT      O 5547   3.137   2.464   2.463
  786WAT     H1 5548   3.164   2.467   2.556
  786WAT     H2 5549   3.135   2.375   2.436
  787WAT      O 5550   1.378   3.066   4.571
  787WAT     H1 5551   1.346   3.091   4.661
  787WAT     H2 5552   1.390   3.153   4.534
  788WAT      O 5553   4.943   1.206   6.765
  788WAT     H1 5554   4.941   1.132   6.823
  788WAT     H2 5555   4.881   1.175   6.697
  789WAT      O 5556   5.466   3.689   2.478
  789WAT     H1 5557   5.385   3.739   2.511
  789WAT     H2 5558   5.451   3.601   2.518
  790WAT      O 5559   0.541   0.026   6.897
  790WAT     H1 5560   0.578   0.084   6.826
  790WAT     H2 5561   0.488   0.091   6.946
  791WAT      O 5562   1.533   6.579   2.501
  791WAT     H1 5563   1.616   6.626   2.469
  791WAT     H2 5564   1.567   6.535   2.581
  792WAT      O 5565   3.749   4.162   1.396
  792WAT     H1 5566   3.836   4.154   1.355
  792WAT     H2 5567   3.694   4.153   1.318
  793WAT      O 5568   6.041   4.296   3.799
  793WAT     H1 5569   5.961   4.280   3.854
  793WAT     H2 5570   6.047   4.391   3.802
  794WAT      O 5571   7.100   0.818   4.928
  794WAT     H1 5572   7.177   0.763   4.956
  794WAT     H2 5573   7.137   0.877   4.861
  795WAT      O 5574   5.587   6.046   3.120
  795WAT     H1 5575   5.602   6.105   3.042
  795WAT     H2 5576   5.663   5.994   3.126
  796WAT      O 5577   0.393   6.347   3.830
  796WAT     H1 5578   0.452   6.334   3.746
  796WAT     H2 5579   0.313   6.301   3.804
  797WAT      O 5580   4.769   4.452   7.689
  797WAT     H1 5581   4.744   4.368   7.645
  797WAT     H2 5582   4.816   4.426   7.765
  798WAT      O 5583   2.829  -0.000   7.077
  798WAT     H1 5584   2.793   0.038   6.992
  798WAT     H2 5585   2.911   0.055   7.080
  799WAT      O 5586   7.019   3.351   5.107
  799WAT     H1 5587   6.936   3.401   5.112
  799WAT     H2 5588   7.018   3.334   5.007
  800WAT      O 5589   2.810   1.239   0.681
  800WAT     H1 5590   2.816   1.190   0.587
  800WAT     H2 5591   2.904   1.218   0.702
  801WAT      O 5592   0.584   2.957   5.039
  801WAT     H1 5593   0.622   2.926   4.954
  801WAT     H2 5594   0.670   2.971   5.095
  802WAT      O 5595   2.573   6.335   6.148
  802WAT     H1 5596   2.608   6.253   6.181
  802WAT     H2 5597   2.591   6.393   6.224
  803WAT      O 5598   2.574   3.839   1.347
  803WAT     H1 5599   2.599   3.927   1.314
  803WAT     H2 5600   2.641   3.781   1.315
  804WAT      O 5601   6.188   5.235   2.475
  804WAT     H1 5602   6.105   5.196   2.443
  804WAT     H2 5603   6.258   5.177   2.432
  805WAT      O 5604   5.991   2.992   1.553
  805WAT     H1 5605   5.932   3.062   1.508
  805WAT     H2 5606   5.962   3.002   1.646
  806WAT      O 5607   3.610   1.822   6.813
  806WAT     H1 5608   3.667   1.850   6.886
  806WAT     H2 5609   3.537   1.891   6.819
  807WAT      O 5610   0.476   1.451   5.985
  807WAT     H1 5611   0.472   1.362   6.033
  807WAT     H2 5612   0.382   1.478   6.001
  808WAT      O 5613   5.710   5.170   1.900
  808WAT     H1 5614   5.741   5.071   1.902
  808WAT     H2 5615   5.741   5.185   1.809
  809WAT      O 5616   0.955   0.968   6.676
  809WAT     H1 5617   0.875   0.910   6.671
  809WAT     H2 5618   0.987   0.966   6.584
  810WAT      O 5619   0.472   3.395   4.786
  810WAT     H1 5620   0.548   3.338   4.815
  810WAT     H2 5621   0.415   3.396   4.860
  811WAT      O 5622   2.551   5.654   4.329
  811WAT     H1 5623   2.552   5.637   4.429
  811WAT     H2 5624   2.470   5.599   4.309
  812WAT      O 5625   4.992   4.562   2.014
  812WAT     H1 5626   5.073   4.593   2.045
  812WAT     H2 5627   4.950   4.524   2.094
  813WAT      O 5628   0.664   5.789   5.502
  813WAT     H1 5629   0.725   5.782   5.427
  813WAT     H2 5630   0.706   5.857   5.559
  814WAT      O 5631   3.584   6.532   7.752
  814WAT     H1 5632   3.685   6.528   7.748
  814WAT     H2 5633   3.575   6.611   7.691
  815WAT      O 5634   1.126   6.043   6.462
  815WAT     H1 5635   1.121   5.949   6.474
  815WAT     H2 5636   1.075   6.051   6.380
  816WAT      O 5637   1.890   6.134   1.855
  816WAT     H1 5638   1.931   6.047   1.843
  816WAT     H2 5639   1.898   6.152   1.948
  817WAT      O 5640   2.039   1.443   0.388
  817WAT     H1 5641   1.961   1.390   0.376
  817WAT     H2 5642   2.083   1.391   0.460
  818WAT      O 5643   0.920   2.011   2.443
  818WAT     H1 5644   1.004   2.012   2.395
  818WAT     H2 5645   0.898   1.918   2.443
  819WAT      O 5646   6.420   4.398   4.487
  819WAT     H1 5647   6.332   4.432   4.516
  819WAT     H2 5648   6.430   4.332   4.559
  820WAT      O 5649   5.326   4.154   4.819
  820WAT     H1 5650   5.342   4.081   4.875
  820WAT     H2 5651   5.384   4.224   4.846
  821WAT      O 5652   5.426   0.723   6.624
  821WAT     H1 5653   5.394   0.763   6.539
  821WAT     H2 5654   5.522   0.734   6.614
  822WAT      O 5655   6.611   1.079   3.299
  822WAT     H1 5656   6.627   1.083   3.206
  822WAT     H2 5657   6.702   1.063   3.331
  823WAT      O 5658   4.410  -0.051   4.361
  823WAT     H1 5659   4.328  -0.033   4.306
  823WAT     H2 5660   4.475  -0.004   4.308
  824WAT      O 5661   7.174   4.298   2.191
  824WAT     H1 5662   7.234   4.322   2.115
  824WAT     H2 5663   7.237   4.251   2.247
  825WAT      O 5664   3.544   0.477   1.605
  825WAT     H1 5665   3.613   0.409   1.612
  825WAT     H2 5666   3.604   0.557   1.604
  826WAT      O 5667   2.914   1.349   2.474
  826WAT     H1 5668   2.873   1.357   2.388
  826WAT     H2 5669   2.893   1.433   2.518
  827WAT      O 5670   7.057   0.852   1.214
  827WAT     H1 5671   7.041   0.951   1.205
  827WAT     H2 5672   7.109   0.859   1.298
  828WAT      O 5673   4.263   4.840   2.289
  828WAT     H1 5674   4.276   4.795   2.205
  828WAT     H2 5675   4.345   4.904   2.287
  829WAT      O 5676   1.044   3.234   0.880
  829WAT     H1 5677   1.135   3.227   0.923
  829WAT     H2 5678   1.054   3.149   0.827
  830WAT      O 5679   5.026   5.473   2.959
  830WAT     H1 5680   5.015   5.457   3.053
  830WAT     H2 5681   4.977   5.401   2.917
  831WAT      O 5682   3.912   5.437   2.049
  831WAT     H1 5683   3.887   5.519   2.101
  831WAT     H2 5684   4.007   5.436   2.074
  832WAT      O 5685   4.092   6.342   6.713
  832WAT     H1 5686   4.077   6.400   6.637
  832WAT     H2 5687   4.180   6.374   6.743
  833WAT      O 5688   5.142   5.597   2.316
  833WAT     H1 5689   5.180   5.563   2.403
  833WAT     H2 5690   5.090   5.515   2.292
  834WAT      O 5691   1.966   5.716   1.296
  834WAT     H1 5692   1.905   5.678   1.234
  834WAT     H2 5693   1.911   5.776   1.350
  835WAT      O 5694   2.075   5.447   6.733
  835WAT     H1 5695   2.051   5.529   6.778
  835WAT     H2 5696   1.999   5.394   6.743
  836WAT      O 5697   5.231   4.704   0.204
  836WAT     H1 5698   5.245   4.648   0.124
  836WAT     H2 5699   5.257   4.790   0.174
  837WAT      O 5700   4.441   5.976   4.454
  837WAT     H1 5701   4.396   6.018   4.376
  837WAT     H2 5702   4.378   5.911   4.484
  838WAT      O 5703  -0.109   5.310   5.887
  838WAT     H1 5704  -0.128   5.228   5.844
  838WAT     H2 5705  -0.172   5.372   5.854
  839WAT      O 5706   3.424   5.626   4.469
  839WAT     H1 5707   3.358   5.597   4.537
  839WAT     H2 5708   3.375   5.697   4.429
  840WAT      O 5709   1.625   0.539   2.971
  840WAT     H1 5710   1.536   0.501   2.939
  840WAT     H2 5711   1.672   0.449   2.980
  841WAT      O 5712   6.100   2.625   0.275
  841WAT     H1 5713   6.078   2.717   0.245
  841WAT     H2 5714   6.150   2.644   0.354
  842WAT      O 5715   6.902   0.339   6.350
  842WAT     H1 5716   6.925   0.286   6.266
  842WAT     H2 5717   6.804   0.312   6.359
  843WAT      O 5718   1.184   4.884   2.396
  843WAT     H1 5719   1.172   4.800   2.357
  843WAT     H2 5720   1.177   4.938   2.307
  844WAT      O 5721   2.833   2.254   6.802
  844WAT     H1 5722   2.806   2.346   6.824
  844WAT     H2 5723   2.762   2.221   6.746
  845WAT      O 5724   4.344   2.190   1.041
  845WAT     H1 5725   4.250   2.184   1.006
  845WAT     H2 5726   4.359   2.285   1.033
  846WAT      O 5727   6.411   0.649   2.137
  846WAT     H1 5728   6.452   0.713   2.077
  846WAT     H2 5729   6.318   0.650   2.110
  847WAT      O 5730   5.627   4.181   4.746
  847WAT     H1 5731   5.649   4.095   4.789
  847WAT     H2 5732   5.575   4.147   4.669
  848WAT      O 5733   0.454   2.471   1.029
  848WAT     H1 5734   0.461   2.457   1.128
  848WAT     H2 5735   0.445   2.566   1.029
  849WAT      O 5736   6.926   4.754   6.327
  849WAT     H1 5737   6.943   4.665   6.360
  849WAT     H2 5738   6.825   4.754   6.327
  850WAT      O 5739   3.142   6.063   3.754
  850WAT     H1 5740   3.080   6.102   3.813
  850WAT     H2 5741   3.116   6.097   3.668
  851WAT      O 5742   2.942   4.268   1.614
  851WAT     H1 5743   3.028   4.297   1.650
  851WAT     H2 5744   2.922   4.343   1.550
  852WAT      O 5745   1.839   1.381   2.846
  852WAT     H1 5746   1.835   1.456   2.906
  852WAT     H2 5747   1.767   1.407   2.782
  853WAT      O 5748   3.002   3.731   6.240
  853WAT     H1 5749   3.030   3.731   6.142
  853WAT     H2 5750   2.957   3.641   6.235
  854WAT      O 5751   2.354   0.530   3.269
  854WAT     H1 5752   2.382   0.441   3.312
  854WAT     H2 5753   2.404   0.592   3.321
  855WAT      O 5754   4.467   2.446   1.033
  855WAT     H1 5755   4.491   2.526   1.086
  855WAT     H2 5756   4.481   2.476   0.940
  856WAT      O 5757   2.188   6.076   5.070
  856WAT     H1 5758   2.130   6.001   5.055
  856WAT     H2 5759   2.228   6.085   4.979
  857WAT      O 5760   2.544   3.270   1.349
  857WAT     H1 5761   2.515   3.359   1.332
  857WAT     H2 5762   2.644   3.271   1.331
  858WAT      O 5763   4.502   6.117   1.669
  858WAT     H1 5764   4.507   6.169   1.585
  858WAT     H2 5765   4.543   6.034   1.635
  859WAT      O 5766   4.865   5.226   2.008
  859WAT     H1 5767   4.811   5.155   1.973
  859WAT     H2 5768   4.905   5.276   1.929
  860WAT      O 5769   2.328   5.542   5.875
  860WAT     H1 5770   2.387   5.473   5.921
  860WAT     H2 5771   2.292   5.590   5.950
  861WAT      O 5772   1.964   1.172   5.556
  861WAT     H1 5773   1.979   1.107   5.627
  861WAT     H2 5774   2.012   1.244   5.600
  862WAT      O 5775   2.755   0.539   6.538
  862WAT     H1 5776   2.794   0.558   6.447
  862WAT     H2 5777   2.737   0.630   6.560
  863WAT      O 5778   5.520   6.535   1.471
  863WAT     H1 5779   5.545   6.438   1.464
  863WAT     H2 5780   5.612   6.565   1.472
  864WAT      O 5781   5.633   4.320   0.214
  864WAT     H1 5782   5.653   4.379   0.139
  864WAT     H2 5783   5.635   4.229   0.177
  865WAT      O 5784   4.398   0.550   5.355
  865WAT     H1 5785   4.348   0.624   5.312
  865WAT     H2 5786   4.421   0.599   5.440
  866WAT      O 5787   4.834   1.691   5.152
  866WAT     H1 5788   4.829   1.684   5.248
  866WAT     H2 5789   4.893   1.616   5.131
  867WAT      O 5790   4.573   5.807   2.376
  867WAT     H1 5791   4.530   5.832   2.464
  867WAT     H2 5792   4.531   5.873   2.321
  868WAT      O 5793   0.170   5.591   0.196
  868WAT     H1 5794   0.241   5.631   0.142
  868WAT     H2 5795   0.091   5.644   0.171
  869WAT      O 5796   6.821   4.526   3.904
  869WAT     H1 5797   6.787   4.592   3.845
  869WAT     H2 5798   6.914   4.528   3.881
  870WAT      O 5799   0.450  -0.077   3.987
  870WAT     H1 5800   0.503  -0.013   3.929
  870WAT     H2 5801   0.430  -0.153   3.925
  871WAT      O 5802   4.735   0.960   2.436
  871WAT     H1 5803   4.657   0.935   2.384
  871WAT     H2 5804   4.703   1.013   2.504
  872WAT      O 5805   7.112   6.127   3.056
  872WAT     H1 5806   7.108   6.222   3.022
  872WAT     H2 5807   7.013   6.119   3.062
  873WAT      O 5808   0.836   2.826   6.043
  873WAT     H1 5809   0.930   2.839   6.019
  873WAT     H2 5810   0.833   2.730   6.049
  874WAT      O 5811   0.144   6.244   2.398
  874WAT     H1 5812   0.146   6.328   2.353
  874WAT     H2 5813   0.175   6.276   2.487
  875WAT      O 5814   7.354   3.086   1.816
  875WAT     H1 5815   7.422   3.073   1.752
  875WAT     H2 5816   7.328   2.991   1.833
  876WAT      O 5817   6.338   0.616   4.239
  876WAT     H1 5818   6.307   0.550   4.304
  876WAT     H2 5819   6.280   0.693   4.265
  877WAT      O 5820   1.566   3.201   1.795
  877WAT     H1 5821   1.556   3.289   1.838
  877WAT     H2 5822   1.535   3.143   1.871
  878WAT      O 5823   2.732   6.074   4.366
  878WAT     H1 5824   2.651   6.030   4.373
  878WAT     H2 5825   2.707   6.163   4.398
  879WAT      O 5826   3.899   5.992   2.109
  879WAT     H1 5827   3.862   6.075   2.111
  879WAT     H2 5828   3.986   5.997   2.154
  880WAT      O 5829   2.218   6.400   2.111
  880WAT     H1 5830   2.311   6.436   2.115
  880WAT     H2 5831   2.193   6.423   2.018
  881WAT      O 5832   2.818   3.880   7.126
  881WAT     H1 5833   2.875   3.954   7.149
  881WAT     H2 5834   2.732   3.917   7.149
  882WAT      O 5835   2.490   5.295   5.188
  882WAT     H1 5836   2.401   5.256   5.205
  882WAT     H2 5837   2.490   5.373   5.250
  883WAT      O 5838   0.356   2.529   5.096
  883WAT     H1 5839   0.382   2.496   5.014
  883WAT     H2 5840   0.352   2.625   5.086
  884WAT      O 5841   6.592   4.683   5.388
  884WAT     H1 5842   6.664   4.670   5.457
  884WAT     H2 5843   6.527   4.624   5.429
  885WAT      O 5844   1.840   1.421   3.272
  885WAT     H1 5845   1.865   1.333   3.300
  885WAT     H2 5846   1.874   1.475   3.347
  886WAT      O 5847   2.192   0.705   0.974
  886WAT     H1 5848   2.275   0.670   0.940
  886WAT     H2 5849   2.216   0.794   1.005
  887WAT      O 5850   5.440   4.457   2.664
  887WAT     H1 5851   5.460   4.402   2.742
  887WAT     H2 5852   5.513   4.521   2.665
  888WAT      O 5853   5.983   0.367   5.690
  888WAT     H1 5854   6.002   0.280   5.646
  888WAT     H2 5855   5.907   0.400   5.632
  889WAT      O 5856   4.507   2.583   1.690
  889WAT     H1 5857   4.434   2.646   1.675
  889WAT     H2 5858   4.531   2.606   1.785
  890WAT      O 5859   1.583   0.937   2.959
  890WAT     H1 5860   1.489   0.939   2.941
  890WAT     H2 5861   1.614   0.963   2.868
  891WAT      O 5862   3.937   0.294   4.121
  891WAT     H1 5863   3.924   0.210   4.072
  891WAT     H2 5864   3.878   0.355   4.083
  892WAT      O 5865   3.738   1.167   2.859
  892WAT     H1 5866   3.759   1.234   2.796
  892WAT     H2 5867   3.728   1.222   2.935
  893WAT      O 5868   0.917   7.098  -0.253
  893WAT     H1 5869   1.004   7.130  -0.273
  893WAT     H2 5870   0.893   7.127  -0.170
  894WAT      O 5871   6.655   1.043   4.552
  894WAT     H1 5872   6.595   1.009   4.480
  894WAT     H2 5873   6.600   1.022   4.630
  895WAT      O 5874   7.326   3.605   7.084
  895WAT     H1 5875   7.350   3.561   7.001
  895WAT     H2 5876   7.402   3.668   7.103
  896WAT      O 5877   0.995   1.588   1.255
  896WAT     H1 5878   1.024   1.677   1.270
  896WAT     H2 5879   0.916   1.602   1.201
  897WAT      O 5880   5.193   1.980   1.622
  897WAT     H1 5881   5.186   2.074   1.592
  897WAT     H2 5882   5.124   1.981   1.690
  898WAT      O 5883   0.830   3.036   0.533
  898WAT     H1 5884   0.863   3.098   0.468
  898WAT     H2 5885   0.904   2.981   0.543
  899WAT      O 5886   7.538   1.590   0.229
  899WAT     H1 5887   7.578   1.622   0.146
  899WAT     H2 5888   7.445   1.580   0.194
  900WAT      O 5889   5.179   4.626   1.214
  900WAT     H1 5890   5.199   4.661   1.299
  900WAT     H2 5891   5.201   4.530   1.219
  901WAT      O 5892   6.510   0.550   4.965
  901WAT     H1 5893   6.443   0.475   4.958
  901WAT     H2 5894   6.589   0.496   4.954
  902WAT      O 5895   0.661   6.821   6.701
  902WAT     H1 5896   0.626   6.905   6.729
  902WAT     H2 5897   0.634   6.814   6.608
  903WAT      O 5898   6.158   2.948   0.786
  903WAT     H1 5899   6.110   3.005   0.848
  903WAT     H2 5900   6.212   3.014   0.737
  904WAT      O 5901   5.580   3.112   0.794
  904WAT     H1 5902   5.621   3.196   0.824
  904WAT     H2 5903   5.660   3.055   0.798
  905WAT      O 5904   3.854   4.683   0.473
  905WAT     H1 5905   3.930   4.742   0.487
  905WAT     H2 5906   3.856   4.660   0.384
  906WAT      O 5907   6.543   5.497   3.319
  906WAT     H1 5908   6.563   5.467   3.229
  906WAT     H2 5909   6.581   5.587   3.313
  907WAT      O 5910   5.947   3.951   1.261
  907WAT     H1 5911   5.894   3.878   1.216
  907WAT     H2 5912   5.967   4.005   1.178
  908WAT      O 5913   2.416   0.391   3.940
  908WAT     H1 5914   2.370   0.378   4.028
  908WAT     H2 5915   2.455   0.486   3.961
  909WAT      O 5916   2.638  -0.019   4.145
  909WAT     H1 5917   2.547  -0.028   4.179
  909WAT     H2 5918   2.626  -0.027   4.052
  910WAT      O 5919   4.298   1.307   5.509
  910WAT     H1 5920   4.334   1.336   5.595
  910WAT     H2 5921   4.211   1.269   5.544
  911WAT      O 5922   2.046   0.827   3.239
  911WAT     H1 5923   2.085   0.872   3.316
  911WAT     H2 5924   1.966   0.889   3.223
  912WAT      O 5925   0.980   2.153   6.952
  912WAT     H1 5926   1.059   2.132   6.897
  912WAT     H2 5927   0.998   2.248   6.959
  913WAT      O 5928   5.209   3.153   6.416
  913WAT     H1 5929   5.193   3.146   6.320
  913WAT     H2 5930   5.296   3.181   6.422
  914WAT      O 5931   6.030   4.236   4.499
  914WAT     H1 5932   5.995   4.146   4.516
  914WAT     H2 5933   5.991   4.283   4.574
  915WAT      O 5934   0.846   6.496   3.996
  915WAT     H1 5935   0.893   6.417   3.966
  915WAT     H2 5936   0.816   6.530   3.908
  916WAT      O 5937   7.133   3.657   3.350
  916WAT     H1 5938   7.072   3.737   3.358
  916WAT     H2 5939   7.092   3.612   3.273
  917WAT      O 5940   5.988   2.597   1.927
  917WAT     H1 5941   5.968   2.676   1.979
  917WAT     H2 5942   5.931   2.534   1.970
  918WAT      O 5943   3.418   5.355   1.987
  918WAT     H1 5944   3.405   5.280   1.931
  918WAT     H2 5945   3.329   5.368   2.025
  919WAT      O 5946   7.227   1.445   6.624
  919WAT     H1 5947   7.194   1.356   6.641
  919WAT     H2 5948   7.187   1.497   6.703
  920WAT      O 5949   5.753   4.570   4.026
  920WAT     H1 5950   5.673   4.515   4.046
  920WAT     H2 5951   5.788   4.593   4.107
  921WAT      O 5952   5.693   2.078   0.592
  921WAT     H1 5953   5.604   2.095   0.573
  921WAT     H2 5954   5.686   2.069   0.690
  922WAT      O 5955   6.400   5.398   1.344
  922WAT     H1 5956   6.414   5.471   1.412
  922WAT     H2 5957   6.374   5.324   1.394
  923WAT      O 5958   4.505   5.176   6.154
  923WAT     H1 5959   4.423   5.190   6.113
  923WAT     H2 5960   4.499   5.085   6.192
  924WAT      O 5961   6.347   4.695   0.865
  924WAT     H1 5962   6.373   4.615   0.909
  924WAT     H2 5963   6.274   4.730   0.916
  925WAT      O 5964   5.029   2.737   6.840
  925WAT     H1 5965   5.087   2.670   6.794
  925WAT     H2 5966   5.098   2.802   6.873
  926WAT      O 5967   0.811   3.918   0.915
  926WAT     H1 5968   0.892   3.928   0.975
  926WAT     H2 5969   0.828   3.991   0.852
  927WAT      O 5970   0.891   0.672   2.900
  927WAT     H1 5971   0.837   0.736   2.946
  927WAT     H2 5972   0.921   0.723   2.819
  928WAT      O 5973   6.620  -0.057   5.419
  928WAT     H1 5974   6.645  -0.149   5.392
  928WAT     H2 5975   6.526  -0.078   5.448
  929WAT      O 5976   0.417   2.999   5.837
  929WAT     H1 5977   0.448   3.089   5.859
  929WAT     H2 5978   0.346   2.987   5.902
  930WAT      O 5979   2.000   3.497   1.701
  930WAT     H1 5980   2.027   3.428   1.635
  930WAT     H2 5981   2.085   3.541   1.727
  931WAT      O 5982   1.931   5.673   2.435
  931WAT     H1 5983   2.016   5.684   2.477
  931WAT     H2 5984   1.875   5.695   2.515
  932WAT      O 5985   4.356   3.119   7.422
  932WAT     H1 5986   4.329   3.064   7.349
  932WAT     H2 5987   4.391   3.198   7.372
  933WAT      O 5988   1.574   4.300   2.551
  933WAT     H1 5989   1.554   4.312   2.457
  933WAT     H2 5990   1.669   4.274   2.546
  934WAT      O 5991   4.979   5.854   5.390
  934WAT     H1 5992   4.940   5.829   5.304
  934WAT     H2 5993   5.007   5.769   5.417
  935WAT      O 5994   6.573   4.291   2.642
  935WAT     H1 5995   6.493   4.316   2.686
  935WAT     H2 5996   6.539   4.255   2.555
  936WAT      O 5997   0.686   3.229   5.503
  936WAT     H1 5998   0.591   3.221   5.498
  936WAT     H2 5999   0.711   3.205   5.410
  937WAT      O 6000   5.598   0.604   7.028
  937WAT     H1 6001   5.657   0.607   6.953
  937WAT     H2 6002   5.663   0.588   7.105
  938WAT      O 6003   5.863   2.612   3.629
  938WAT     H1 6004   5.838   2.701   3.590
  938WAT     H2 6005   5.773   2.589   3.663
  939WAT      O 6006   2.312   6.212   3.589
  939WAT     H1 6007   2.330   6.200   3.491
  939WAT     H2 6008   2.262   6.301   3.582
  940WAT      O 6009   7.335   4.638   5.021
  940WAT     H1 6010   7.426   4.604   5.047
  940WAT     H2 6011   7.339   4.598   4.934
  941WAT      O 6012   7.128   1.023   3.332
  941WAT     H1 6013   7.088   0.970   3.405
  941WAT     H2 6014   7.217   0.980   3.322
  942WAT      O 6015   0.514   4.142   5.366
  942WAT     H1 6016   0.539   4.224   5.416
  942WAT     H2 6017   0.582   4.078   5.409
  943WAT      O 6018   7.442   2.410   7.181
  943WAT     H1 6019   7.420   2.376   7.088
  943WAT     H2 6020   7.535   2.437   7.160
  944WAT      O 6021   5.493   2.626   7.535
  944WAT     H1 6022   5.402   2.640   7.573
  944WAT     H2 6023   5.533   2.574   7.610
  945WAT      O 6024   3.221   3.098   1.528
  945WAT     H1 6025   3.185   3.039   1.456
  945WAT     H2 6026   3.227   3.030   1.596
  946WAT      O 6027   3.032   0.470   6.330
  946WAT     H1 6028   3.048   0.521   6.245
  946WAT     H2 6029   3.126   0.456   6.355
  947WAT      O 6030   0.698   3.537   2.398
  947WAT     H1 6031   0.730   3.573   2.312
  947WAT     H2 6032   0.697   3.615   2.452
  948WAT      O 6033   1.414   2.580   1.911
  948WAT     H1 6034   1.336   2.577   1.964
  948WAT     H2 6035   1.374   2.566   1.820
  949WAT      O 6036   6.143   6.053   2.008
  949WAT     H1 6037   6.124   5.960   2.031
  949WAT     H2 6038   6.098   6.060   1.923
  950WAT      O 6039   6.587   1.926   7.278
  950WAT     H1 6040   6.682   1.909   7.293
  950WAT     H2 6041   6.550   1.839   7.305
  951WAT      O 6042   6.424   3.760   7.082
  951WAT     H1 6043   6.393   3.740   7.173
  951WAT     H2 6044   6.349   3.738   7.028
  952WAT      O 6045   5.337   6.095   1.437
  952WAT     H1 6046   5.267   6.042   1.488
  952WAT     H2 6047   5.353   6.026   1.367
  953WAT      O 6048   0.510   0.614   5.589
  953WAT     H1 6049   0.480   0.691   5.538
  953WAT     H2 6050   0.534   0.551   5.517
  954WAT      O 6051   1.100   6.405   4.220
  954WAT     H1 6052   1.020   6.427   4.162
  954WAT     H2 6053   1.157   6.476   4.184
  955WAT      O 6054   2.786   4.578   7.847
  955WAT     H1 6055   2.779   4.483   7.873
  955WAT     H2 6056   2.739   4.584   7.765
  956WAT      O 6057   2.738   3.618   1.207
  956WAT     H1 6058   2.757   3.594   1.303
  956WAT     H2 6059   2.665   3.549   1.195
  957WAT      O 6060   6.002   1.968   5.587
  957WAT     H1 6061   6.037   2.021   5.659
  957WAT     H2 6062   6.074   1.902   5.574
  958WAT      O 6063   6.898   6.122   5.492
  958WAT     H1 6064   6.955   6.059   5.539
  958WAT     H2 6065   6.961   6.154   5.423
  959WAT      O 6066   3.876   1.194   0.030
  959WAT     H1 6067   3.939   1.186  -0.046
  959WAT     H2 6068   3.889   1.292   0.040
  960WAT      O 6069   5.475   6.008   0.206
  960WAT     H1 6070   5.558   6.018   0.155
  960WAT     H2 6071   5.407   5.987   0.135
  961WAT      O 6072   1.112   4.781   6.555
  961WAT     H1 6073   1.028   4.758   6.514
  961WAT     H2 6074   1.104   4.714   6.633
  962WAT      O 6075   3.921   4.136   7.785
  962WAT     H1 6076   3.984   4.064   7.815
  962WAT     H2 6077   3.845   4.090   7.743
  963WAT      O 6078   2.701   4.195   7.158
  963WAT     H1 6079   2.620   4.172   7.104
  963WAT     H2 6080   2.693   4.287   7.175
  964WAT      O 6081   6.333   4.946   7.811
  964WAT     H1 6082   6.404   4.875   7.806
  964WAT     H2 6083   6.266   4.908   7.751
  965WAT      O 6084   4.583   0.379   1.943
  965WAT     H1 6085   4.610   0.303   1.890
  965WAT     H2 6086   4.485   0.364   1.953
  966WAT      O 6087   4.097   4.542   7.304
  966WAT     H1 6088   4.002   4.558   7.274
  966WAT     H2 6089   4.126   4.635   7.315
  967WAT      O 6090   6.987   1.579   3.806
  967WAT     H1 6091   7.059   1.583   3.872
  967WAT     H2 6092   6.971   1.679   3.791
  968WAT      O 6093   1.947   0.319   0.016
  968WAT     H1 6094   1.942   0.350   0.101
  968WAT     H2 6095   2.043   0.311  -0.004
  969WAT      O 6096   0.486   3.795   4.135
  969WAT     H1 6097   0.496   3.852   4.056
  969WAT     H2 6098   0.388   3.787   4.139
  970WAT      O 6099   5.517   0.561   4.949
  970WAT     H1 6100   5.544   0.646   4.981
  970WAT     H2 6101   5.492   0.515   5.032
  971WAT      O 6102   2.870   6.321   4.625
  971WAT     H1 6103   2.898   6.272   4.543
  971WAT     H2 6104   2.802   6.259   4.650
  972WAT      O 6105   3.015   1.043   6.056
  972WAT     H1 6106   3.029   0.998   5.970
  972WAT     H2 6107   3.109   1.076   6.066
  973WAT      O 6108   6.735   3.140   6.305
  973WAT     H1 6109   6.779   3.218   6.267
  973WAT     H2 6110   6.815   3.089   6.336
  974WAT      O 6111   4.401   3.425   0.581
  974WAT     H1 6112   4.386   3.345   0.634
  974WAT     H2 6113   4.323   3.473   0.602
  975WAT      O 6114   1.141   0.479   2.499
  975WAT     H1 6115   1.109   0.428   2.425
  975WAT     H2 6116   1.239   0.455   2.491
  976WAT      O 6117  -0.395   0.816   0.097
  976WAT     H1 6118  -0.326   0.881   0.069
  976WAT     H2 6119  -0.423   0.783   0.007
  977WAT      O 6120   4.660   5.893   5.759
  977WAT     H1 6121   4.632   5.839   5.836
  977WAT     H2 6122   4.582   5.954   5.751
  978WAT      O 6123   2.912   5.745   4.663
  978WAT     H1 6124   2.950   5.655   4.643
  978WAT     H2 6125   2.906   5.773   4.568
  979WAT      O 6126   5.552   3.088   3.130
  979WAT     H1 6127   5.570   3.004   3.075
  979WAT     H2 6128   5.644   3.113   3.151
  980WAT      O 6129   4.599   1.300   5.378
  980WAT     H1 6130   4.687   1.316   5.348
  980WAT     H2 6131   4.583   1.387   5.419
  981WAT      O 6132   1.103   5.227   3.677
  981WAT     H1 6133   1.162   5.293   3.713
  981WAT     H2 6134   1.075   5.266   3.586
  982WAT      O 6135   6.438   3.566   3.248
  982WAT     H1 6136   6.341   3.563   3.235
  982WAT     H2 6137   6.449   3.594   3.339
  983WAT      O 6138   6.623   4.479   3.411
  983WAT     H1 6139   6.698   4.527   3.434
  983WAT     H2 6140   6.664   4.386   3.391
  984WAT      O 6141   4.050   6.007   5.061
  984WAT     H1 6142   4.062   5.929   5.011
  984WAT     H2 6143   4.090   6.077   5.003
  985WAT      O 6144   6.813   5.051   6.621
  985WAT     H1 6145   6.807   5.145   6.636
  985WAT     H2 6146   6.867   5.016   6.693
  986WAT      O 6147   1.028   3.453   6.754
  986WAT     H1 6148   1.119   3.420   6.726
  986WAT     H2 6149   1.059   3.547   6.773
  987WAT      O 6150   5.506   2.076   2.737
  987WAT     H1 6151   5.528   2.021   2.657
  987WAT     H2 6152   5.588   2.130   2.736
  988WAT      O 6153   1.675   1.504   5.439
  988WAT     H1 6154   1.658   1.590   5.407
  988WAT     H2 6155   1.686   1.521   5.532
  989WAT      O 6156   4.985   6.493   1.786
  989WAT     H1 6157   4.985   6.588   1.819
  989WAT     H2 6158   4.889   6.489   1.760
  990WAT      O 6159   3.188   5.854   4.518
  990WAT     H1 6160   3.096   5.840   4.489
  990WAT     H2 6161   3.208   5.777   4.572
  991WAT      O 6162   0.078   3.544   5.597
  991WAT     H1 6163  -0.007   3.503   5.573
  991WAT     H2 6164   0.137   3.466   5.581
  992WAT      O 6165   2.696   1.763   4.094
  992WAT     H1 6166   2.788   1.800   4.088
  992WAT     H2 6167   2.661   1.827   4.158
  993WAT      O 6168   3.145   5.730   0.921
  993WAT     H1 6169   3.205   5.656   0.923
  993WAT     H2 6170   3.057   5.691   0.920
  994WAT      O 6171   5.476   6.309   0.485
  994WAT     H1 6172   5.561   6.332   0.531
  994WAT     H2 6173   5.411   6.366   0.532
  995WAT      O 6174   4.014   5.872   2.617
  995WAT     H1 6175   3.965   5.806   2.671
  995WAT     H2 6176   3.987   5.952   2.673
  996WAT      O 6177   3.903   2.025   6.092
  996WAT     H1 6178   3.828   2.089   6.104
  996WAT     H2 6179   3.969   2.084   6.061
  997WAT      O 6180   2.619   2.007   0.369
  997WAT     H1 6181   2.610   2.105   0.377
  997WAT     H2 6182   2.640   2.002   0.273
  998WAT      O 6183   4.687   1.129   2.671
  998WAT     H1 6184   4.743   1.062   2.703
  998WAT     H2 6185   4.633   1.154   2.745
  999WAT      O 6186   6.278   0.755   0.701
  999WAT     H1 6187   6.373   0.749   0.677
  999WAT     H2 6188   6.259   0.659   0.700
 1000WAT      O 6189   5.626   5.992   2.653
 1000WAT     H1 6190   5.655   6.021   2.563
 1000WAT     H2 6191   5.529   5.967   2.635
 1001WAT      O 6192   2.038   1.219   7.315
 1001WAT     H1 6193   2.054   1.135   7.368
 1001WAT     H2 6194   2.033   1.187   7.226
 1002WAT      O 6195   2.024   5.628   1.691
 1002WAT     H1 6196   2.054   5.619   1.786
 1002WAT     H2 6197   1.929   5.606   1.704
 1003WAT      O 6198   0.123   4.643   5.804
 1003WAT     H1 6199   0.076   4.722   5.819
 1003WAT     H2 6200   0.213   4.681   5.779
 1004WAT      O 6201   1.132   5.485   4.392
 1004WAT     H1 6202   1.183   5.457   4.312
 1004WAT     H2 6203   1.160   5.406   4.445
 1005WAT      O 6204   3.651   0.706   5.093
 1005WAT     H1 6205   3.734   0.728   5.142
 1005WAT     H2 6206   3.619   0.626   5.140
 1006WAT      O 6207   2.048   0.569  -0.135
 1006WAT     H1 6208   2.115   0.610  -0.077
 1006WAT     H2 6209   1.967   0.578  -0.076
 1007WAT      O 6210   3.544   5.051   1.251
 1007WAT     H1 6211   3.582   4.977   1.198
 1007WAT     H2 6212   3.491   5.011   1.316
 1008WAT      O 6213   2.564   5.816   7.916
 1008WAT     H1 6214   2.582   5.890   7.850
 1008WAT     H2 6215   2.471   5.797   7.887
 1009WAT      O 6216   0.333   6.601   0.197
 1009WAT     H1 6217   0.259   6.558   0.157
 1009WAT     H2 6218   0.397   6.599   0.124
 1010WAT      O 6219   6.431   4.491   0.255
 1010WAT     H1 6220   6.392   4.572   0.218
 1010WAT     H2 6221   6.354   4.448   0.293
 1011WAT      O 6222   7.331  -0.131   4.977
 1011WAT     H1 6223   7.309  -0.154   4.887
 1011WAT     H2 6224   7.427  -0.159   4.975
 1012WAT      O 6225   5.018   1.636   0.503
 1012WAT     H1 6226   5.016   1.678   0.413
 1012WAT     H2 6227   5.107   1.662   0.531
 1013WAT      O 6228   1.176   4.203   5.072
 1013WAT     H1 6229   1.242   4.136   5.086
 1013WAT     H2 6230   1.210   4.253   4.998
 1014WAT      O 6231   1.627   6.397   2.731
 1014WAT     H1 6232   1.713   6.387   2.776
 1014WAT     H2 6233   1.622   6.306   2.691
 1015WAT      O 6234   5.873   5.748   4.628
 1015WAT     H1 6235   5.860   5.820   4.561
 1015WAT     H2 6236   5.931   5.800   4.691
 1016WAT      O 6237   1.736   3.762   6.087
 1016WAT     H1 6238   1.807   3.736   6.146
 1016WAT     H2 6239   1.789   3.791   6.015
 1017WAT      O 6240   0.625   4.993   6.800
 1017WAT     H1 6241   0.646   4.897   6.820
 1017WAT     H2 6242   0.558   4.999   6.870
 1018WAT      O 6243   4.615   6.295   4.839
 1018WAT     H1 6244   4.696   6.318   4.876
 1018WAT     H2 6245   4.637   6.218   4.780
 1019WAT      O 6246   1.631   5.298   2.167
 1019WAT     H1 6247   1.719   5.282   2.138
 1019WAT     H2 6248   1.640   5.380   2.216
 1020WAT      O 6249   0.694   4.370   5.095
 1020WAT     H1 6250   0.747   4.330   5.157
 1020WAT     H2 6251   0.735   4.356   5.005
 1021WAT      O 6252   6.547   3.670   5.054
 1021WAT     H1 6253   6.605   3.648   5.127
 1021WAT     H2 6254   6.460   3.658   5.094
 1022WAT      O 6255   5.849   2.975   3.355
 1022WAT     H1 6256   5.824   2.885   3.392
 1022WAT     H2 6257   5.809   3.024   3.429
 1023WAT      O 6258   1.038   4.774   4.819
 1023WAT     H1 6259   1.096   4.731   4.756
 1023WAT     H2 6260   1.033   4.865   4.794
 1024WAT      O 6261   2.137   2.400   7.243
 1024WAT     H1 6262   2.111   2.494   7.250
 1024WAT     H2 6263   2.178   2.385   7.161
 1025WAT      O 6264   6.151   4.470   5.747
 1025WAT     H1 6265   6.189   4.550   5.781
 1025WAT     H2 6266   6.155   4.493   5.648
 1026WAT      O 6267   7.389   2.475   6.308
 1026WAT     H1 6268   7.406   2.435   6.217
 1026WAT     H2 6269   7.313   2.426   6.339
 1027WAT      O 6270   6.594   5.067   1.786
 1027WAT     H1 6271   6.628   5.138   1.839
 1027WAT     H2 6272   6.668   5.017   1.763
 1028WAT      O 6273   6.312   1.758   6.535
 1028WAT     H1 6274   6.351   1.676   6.499
 1028WAT     H2 6275   6.241   1.726   6.593
 1029WAT      O 6276   5.262   6.261   4.335
 1029WAT     H1 6277   5.355   6.233   4.320
 1029WAT     H2 6278   5.217   6.179   4.357
 1030WAT      O 6279   5.213   2.199   6.511
 1030WAT     H1 6280   5.174   2.282   6.491
 1030WAT     H2 6281   5.287   2.195   6.447
 1031WAT      O 6282   0.447   1.989   3.048
 1031WAT     H1 6283   0.493   2.033   3.124
 1031WAT     H2 6284   0.410   1.908   3.092
 1032WAT      O 6285   0.911   0.674   0.484
 1032WAT     H1 6286   0.967   0.716   0.417
 1032WAT     H2 6287   0.867   0.746   0.522
 1033WAT      O 6288   1.777   5.555  -0.229
 1033WAT     H1 6289   1.755   5.566  -0.325
 1033WAT     H2 6290   1.693   5.572  -0.186
 1034WAT      O 6291   0.814   4.017   2.946
 1034WAT     H1 6292   0.848   4.104   2.963
 1034WAT     H2 6293   0.733   4.032   2.893
 1035WAT      O 6294   1.291   3.992   3.120
 1035WAT     H1 6295   1.346   3.963   3.044
 1035WAT     H2 6296   1.212   3.928   3.109
 1036WAT      O 6297   7.074   4.686   7.324
 1036WAT     H1 6298   6.999   4.677   7.264
 1036WAT     H2 6299   7.138   4.621   7.285
 1037WAT      O 6300   2.537   5.610   0.804
 1037WAT     H1 6301   2.559   5.636   0.710
 1037WAT     H2 6302   2.469   5.681   0.826
 1038WAT      O 6303  -0.140   3.547   5.031
 1038WAT     H1 6304  -0.208   3.482   5.066
 1038WAT     H2 6305  -0.078   3.480   4.995
 1039WAT      O 6306   5.785   5.693   1.398
 1039WAT     H1 6307   5.861   5.675   1.453
 1039WAT     H2 6308   5.813   5.727   1.313
 1040WAT      O 6309   4.231   0.585   6.302
 1040WAT     H1 6310   4.234   0.507   6.242
 1040WAT     H2 6311   4.300   0.559   6.359
 1041WAT      O 6312   2.263   2.854   7.162
 1041WAT     H1 6313   2.184   2.804   7.172
 1041WAT     H2 6314   2.242   2.927   7.230
 1042WAT      O 6315   0.813   0.582  -0.003
 1042WAT     H1 6316   0.864   0.664   0.007
 1042WAT     H2 6317   0.852   0.528   0.071
 1043WAT      O 6318   4.403  -0.278   2.265
 1043WAT     H1 6319   4.347  -0.356   2.241
 1043WAT     H2 6320   4.336  -0.221   2.311
 1044WAT      O 6321   3.033   1.779   1.578
 1044WAT     H1 6322   2.944   1.774   1.542
 1044WAT     H2 6323   3.085   1.746   1.499
 1045WAT      O 6324   1.522   4.818   2.101
 1045WAT     H1 6325   1.501   4.750   2.167
 1045WAT     H2 6326   1.446   4.808   2.037
 1046WAT      O 6327   5.762   3.780   2.705
 1046WAT     H1 6328   5.710   3.850   2.662
 1046WAT     H2 6329   5.842   3.824   2.732
 1047WAT      O 6330   0.558   0.820   7.177
 1047WAT     H1 6331   0.550   0.749   7.112
 1047WAT     H2 6332   0.636   0.865   7.140
 1048WAT      O 6333   1.561   1.914   1.992
 1048WAT     H1 6334   1.549   1.815   1.981
 1048WAT     H2 6335   1.487   1.947   1.939
 1049WAT      O 6336   0.185   1.191   7.710
 1049WAT     H1 6337   0.158   1.098   7.717
 1049WAT     H2 6338   0.145   1.218   7.627
 1050WAT      O 6339   0.163   0.647   4.597
 1050WAT     H1 6340   0.141   0.580   4.525
 1050WAT     H2 6341   0.148   0.585   4.674
 1051WAT      O 6342   5.900   1.759   2.491
 1051WAT     H1 6343   5.943   1.821   2.429
 1051WAT     H2 6344   5.980   1.749   2.549
 1052WAT      O 6345   5.180   1.100   5.783
 1052WAT     H1 6346   5.140   1.050   5.713
 1052WAT     H2 6347   5.111   1.157   5.814
 1053WAT      O 6348   3.975   6.200   5.904
 1053WAT     H1 6349   4.050   6.233   5.858
 1053WAT     H2 6350   3.960   6.116   5.863
 1054WAT      O 6351   5.678   2.125   7.280
 1054WAT     H1 6352   5.618   2.103   7.357
 1054WAT     H2 6353   5.659   2.217   7.268
 1055WAT      O 6354   3.568   6.346   0.719
 1055WAT     H1 6355   3.540   6.254   0.677
 1055WAT     H2 6356   3.656   6.351   0.675
 1056WAT      O 6357   6.683   2.873   6.614
 1056WAT     H1 6358   6.721   2.782   6.621
 1056WAT     H2 6359   6.708   2.914   6.701
 1057WAT      O 6360   4.447   3.491   5.802
 1057WAT     H1 6361   4.536   3.450   5.782
 1057WAT     H2 6362   4.386   3.438   5.743
 1058WAT      O 6363   5.795   0.206   0.454
 1058WAT     H1 6364   5.829   0.289   0.488
 1058WAT     H2 6365   5.840   0.205   0.362
 1059WAT      O 6366   6.790   2.377   0.455
 1059WAT     H1 6367   6.841   2.354   0.376
 1059WAT     H2 6368   6.842   2.330   0.521
 1060WAT      O 6369   2.556   0.524   0.568
 1060WAT     H1 6370   2.499   0.579   0.509
 1060WAT     H2 6371   2.619   0.480   0.509
 1061WAT      O 6372   0.976   4.270   6.520
 1061WAT     H1 6373   0.954   4.321   6.434
 1061WAT     H2 6374   1.072   4.267   6.507
 1062WAT      O 6375   2.295   2.153   0.664
 1062WAT     H1 6376   2.346   2.079   0.689
 1062WAT     H2 6377   2.204   2.130   0.693
 1063WAT      O 6378   3.523   0.937  -0.034
 1063WAT     H1 6379   3.557   0.916   0.054
 1063WAT     H2 6380   3.608   0.939  -0.087
 1064WAT      O 6381   4.919   3.258   0.724
 1064WAT     H1 6382   4.876   3.324   0.780
 1064WAT     H2 6383   4.993   3.312   0.683
 1065WAT      O 6384   5.673   5.644   1.771
 1065WAT     H1 6385   5.655   5.742   1.745
 1065WAT     H2 6386   5.769   5.657   1.792
 1066WAT      O 6387   0.916   2.681   4.018
 1066WAT     H1 6388   0.890   2.689   3.922
 1066WAT     H2 6389   0.861   2.602   4.045
 1067WAT      O 6390   2.270   2.864   3.038
 1067WAT     H1 6391   2.351   2.859   3.095
 1067WAT     H2 6392   2.312   2.839   2.952
 1068WAT      O 6393   5.958   2.649   7.449
 1068WAT     H1 6394   5.861   2.657   7.445
 1068WAT     H2 6395   5.967   2.665   7.544
 1069WAT      O 6396   1.341   1.869   3.086
 1069WAT     H1 6397   1.298   1.835   3.168
 1069WAT     H2 6398   1.410   1.802   3.069
 1070WAT      O 6399   4.593   5.018   4.607
 1070WAT     H1 6400   4.673   4.971   4.581
 1070WAT     H2 6401   4.531   4.942   4.596
 1071WAT      O 6402   5.707   6.261   1.975
 1071WAT     H1 6403   5.681   6.350   2.010
 1071WAT     H2 6404   5.766   6.231   2.048
 1072WAT      O 6405   1.803   2.765   3.183
 1072WAT     H1 6406   1.855   2.760   3.093
 1072WAT     H2 6407   1.716   2.747   3.150
 1073WAT      O 6408   4.638   2.387   5.063
 1073WAT     H1 6409   4.620   2.333   4.982
 1073WAT     H2 6410   4.598   2.328   5.132
 1074WAT      O 6411   1.366   5.913   3.469
 1074WAT     H1 6412   1.322   5.999   3.463
 1074WAT     H2 6413   1.348   5.891   3.563
 1075WAT      O 6414   6.011   6.472   2.529
 1075WAT     H1 6415   5.997   6.543   2.592
 1075WAT     H2 6416   6.110   6.473   2.537
 1076WAT      O 6417   3.854   4.760   2.094
 1076WAT     H1 6418   3.868   4.833   2.160
 1076WAT     H2 6419   3.884   4.809   2.015
 1077WAT      O 6420   0.636   2.268   3.991
 1077WAT     H1 6421   0.646   2.183   4.029
 1077WAT     H2 6422   0.698   2.274   3.917
 1078WAT      O 6423   4.343   5.762   6.996
 1078WAT     H1 6424   4.404   5.813   7.051
 1078WAT     H2 6425   4.409   5.719   6.939
 1079WAT      O 6426   4.990   4.210   2.176
 1079WAT     H1 6427   5.052   4.271   2.222
 1079WAT     H2 6428   4.949   4.169   2.249
 1080WAT      O 6429   6.128   1.574   4.694
 1080WAT     H1 6430   6.092   1.660   4.726
 1080WAT     H2 6431   6.102   1.571   4.598
 1081WAT      O 6432   2.576   2.192   6.272
 1081WAT     H1 6433   2.570   2.177   6.179
 1081WAT     H2 6434   2.557   2.098   6.300
 1082WAT      O 6435   5.558   3.623   6.494
 1082WAT     H1 6436   5.492   3.612   6.555
 1082WAT     H2 6437   5.536   3.704   6.441
 1083WAT      O 6438   6.599   5.194  -0.180
 1083WAT     H1 6439   6.635   5.117  -0.130
 1083WAT     H2 6440   6.664   5.208  -0.246
 1084WAT      O 6441   7.091   5.258   7.419
 1084WAT     H1 6442   7.084   5.242   7.321
 1084WAT     H2 6443   7.157   5.192   7.444
 1085WAT      O 6444   3.479   0.616   1.931
 1085WAT     H1 6445   3.445   0.524   1.911
 1085WAT     H2 6446   3.572   0.586   1.949
 1086WAT      O 6447   0.279   2.709   1.870
 1086WAT     H1 6448   0.188   2.765   1.858
 1086WAT     H2 6449   0.237   2.628   1.898
 1087WAT      O 6450   4.187   1.190   1.541
 1087WAT     H1 6451   4.270   1.146   1.519
 1087WAT     H2 6452   4.128   1.143   1.479
 1088WAT      O 6453   6.750   2.100   5.727
 1088WAT     H1 6454   6.654   2.108   5.723
 1088WAT     H2 6455   6.762   2.005   5.691
 1089WAT      O 6456   4.863   5.535   3.511
 1089WAT     H1 6457   4.893   5.602   3.572
 1089WAT     H2 6458   4.816   5.473   3.574
 1090WAT      O 6459   6.875   0.860   1.716
 1090WAT     H1 6460   6.901   0.944   1.674
 1090WAT     H2 6461   6.961   0.811   1.720
 1091WAT      O 6462   0.778   1.377   5.807
 1091WAT     H1 6463   0.769   1.327   5.895
 1091WAT     H2 6464   0.728   1.320   5.751
 1092WAT      O 6465   7.010   5.114   5.073
 1092WAT     H1 6466   7.079   5.086   5.009
 1092WAT     H2 6467   7.008   5.031   5.130
 1093WAT      O 6468   1.296   6.557   7.503
 1093WAT     H1 6469   1.223   6.506   7.533
 1093WAT     H2 6470   1.300   6.626   7.575
 1094WAT      O 6471   5.827   3.229   2.633
 1094WAT     H1 6472   5.863   3.143   2.608
 1094WAT     H2 6473   5.736   3.219   2.603
 1095WAT      O 6474   0.214   7.192   7.507
 1095WAT     H1 6475   0.224   7.096   7.520
 1095WAT     H2 6476   0.259   7.216   7.430
 1096WAT      O 6477   0.277   4.916   0.385
 1096WAT     H1 6478   0.269   5.012   0.360
 1096WAT     H2 6479   0.211   4.911   0.457
 1097WAT      O 6480   7.228   3.286   3.213
 1097WAT     H1 6481   7.225   3.257   3.307
 1097WAT     H2 6482   7.151   3.348   3.218
 1098WAT      O 6483   6.545   3.984   3.859
 1098WAT     H1 6484   6.502   3.942   3.934
 1098WAT     H2 6485   6.636   3.988   3.892
 1099WAT      O 6486   6.139   4.937   5.275
 1099WAT     H1 6487   6.137   5.036   5.281
 1099WAT     H2 6488   6.235   4.922   5.290
 1100WAT      O 6489   5.783   2.274   0.164
 1100WAT     H1 6490   5.841   2.266   0.083
 1100WAT     H2 6491   5.856   2.296   0.230
 1101WAT      O 6492  -0.053   1.628   0.459
 1101WAT     H1 6493   0.014   1.565   0.476
 1101WAT     H2 6494  -0.094   1.644   0.548
 1102WAT      O 6495   0.716   0.052   6.147
 1102WAT     H1 6496   0.657   0.006   6.201
 1102WAT     H2 6497   0.736  -0.007   6.073
 1103WAT      O 6498   4.857   6.302   7.050
 1103WAT     H1 6499   4.921   6.239   7.003
 1103WAT     H2 6500   4.802   6.314   6.969
 1104WAT      O 6501   2.742   6.699   0.616
 1104WAT     H1 6502   2.681   6.620   0.613
 1104WAT     H2 6503   2.722   6.721   0.710
 1105WAT      O 6504   1.042   3.491   0.218
 1105WAT     H1 6505   0.986   3.476   0.290
 1105WAT     H2 6506   1.131   3.502   0.261
 1106WAT      O 6507   6.867   5.030   1.210
 1106WAT     H1 6508   6.786   4.978   1.243
 1106WAT     H2 6509   6.863   5.096   1.285
 1107WAT      O 6510   4.962   2.424   7.233
 1107WAT     H1 6511   4.909   2.505   7.253
 1107WAT     H2 6512   5.030   2.435   7.300
 1108WAT      O 6513   3.808   2.881   6.405
 1108WAT     H1 6514   3.781   2.795   6.462
 1108WAT     H2 6515   3.884   2.832   6.358
 1109WAT      O 6516   1.523   4.919   1.532
 1109WAT     H1 6517   1.542   4.878   1.622
 1109WAT     H2 6518   1.566   4.855   1.477
 1110WAT      O 6519   0.839   3.876   6.935
 1110WAT     H1 6520   0.770   3.937   6.966
 1110WAT     H2 6521   0.799   3.847   6.849
 1111WAT      O 6522   6.522   3.011   6.433
 1111WAT     H1 6523   6.573   2.941   6.484
 1111WAT     H2 6524   6.597   3.068   6.402
 1112WAT      O 6525   5.328   5.995   3.780
 1112WAT     H1 6526   5.266   5.954   3.839
 1112WAT     H2 6527   5.380   6.042   3.848
 1113WAT      O 6528   6.357   2.475   2.654
 1113WAT     H1 6529   6.406   2.474   2.571
 1113WAT     H2 6530   6.415   2.526   2.713
 1114WAT      O 6531   0.728   5.560   4.295
 1114WAT     H1 6532   0.778   5.524   4.367
 1114WAT     H2 6533   0.660   5.492   4.280
 1115WAT      O 6534   2.476   5.980   5.155
 1115WAT     H1 6535   2.401   5.960   5.106
 1115WAT     H2 6536   2.453   5.946   5.244
 1116WAT      O 6537   5.717   1.373   2.913
 1116WAT     H1 6538   5.696   1.448   2.853
 1116WAT     H2 6539   5.661   1.308   2.873
 1117WAT      O 6540   4.637   2.945   0.632
 1117WAT     H1 6541   4.543   2.919   0.617
 1117WAT     H2 6542   4.681   2.892   0.560
 1118WAT      O 6543   1.794   6.111   4.777
 1118WAT     H1 6544   1.709   6.128   4.818
 1118WAT     H2 6545   1.850   6.178   4.821
 1119WAT      O 6546   2.629   1.320   4.721
 1119WAT     H1 6547   2.618   1.283   4.635
 1119WAT     H2 6548   2.724   1.293   4.735
 1120WAT      O 6549   5.033   4.362   4.340
 1120WAT     H1 6550   5.055   4.439   4.281
 1120WAT     H2 6551   4.935   4.381   4.354
 1121WAT      O 6552   0.936   2.565   7.375
 1121WAT     H1 6553   0.881   2.615   7.315
 1121WAT     H2 6554   0.876   2.554   7.450
 1122WAT      O 6555   4.249   5.577   0.504
 1122WAT     H1 6556   4.254   5.485   0.536
 1122WAT     H2 6557   4.153   5.573   0.473
 1123WAT      O 6558   6.303   4.009   0.609
 1123WAT     H1 6559   6.228   4.018   0.548
 1123WAT     H2 6560   6.268   3.928   0.661
 1124WAT      O 6561   6.487   6.672   6.308
 1124WAT     H1 6562   6.544   6.603   6.338
 1124WAT     H2 6563   6.415   6.671   6.378
 1125WAT      O 6564   6.122   1.703   2.660
 1125WAT     H1 6565   6.168   1.788   2.635
 1125WAT     H2 6566   6.199   1.641   2.656
 1126WAT      O 6567   4.280   5.042   1.094
 1126WAT     H1 6568   4.221   5.046   1.012
 1126WAT     H2 6569   4.359   5.003   1.050
 1127WAT      O 6570   6.594   0.610   1.860
 1127WAT     H1 6571   6.656   0.635   1.933
 1127WAT     H2 6572   6.611   0.667   1.794
 1128WAT      O 6573   6.380   1.953  -0.233
 1128WAT     H1 6574   6.314   2.026  -0.241
 1128WAT     H2 6575   6.439   1.982  -0.309
 1129WAT      O 6576   0.160   1.149   6.245
 1129WAT     H1 6577   0.122   1.239   6.248
 1129WAT     H2 6578   0.104   1.100   6.184
 1130WAT      O 6579   1.805   4.516   5.269
 1130WAT     H1 6580   1.740   4.451   5.312
 1130WAT     H2 6581   1.825   4.469   5.188
 1131WAT      O 6582   3.251   4.556   7.096
 1131WAT     H1 6583   3.321   4.507   7.144
 1131WAT     H2 6584   3.269   4.530   7.007
 1132WAT      O 6585   1.421   6.162   2.019
 1132WAT     H1 6586   1.323   6.163   2.020
 1132WAT     H2 6587   1.431   6.071   2.050
 1133WAT      O 6588   6.408   5.938   3.860
 1133WAT     H1 6589   6.462   5.916   3.786
 1133WAT     H2 6590   6.464   5.999   3.908
 1134WAT      O 6591   5.278   5.191   2.674
 1134WAT     H1 6592   5.184   5.180   2.686
 1134WAT     H2 6593   5.310   5.170   2.764
 1135WAT      O 6594   3.923   6.116   6.908
 1135WAT     H1 6595   3.840   6.101   6.956
 1135WAT     H2 6596   3.884   6.124   6.816
 1136WAT      O 6597   1.887   6.328   7.647
 1136WAT     H1 6598   1.983   6.329   7.621
 1136WAT     H2 6599   1.887   6.286   7.733
 1137WAT      O 6600   1.642   0.830   5.833
 1137WAT     H1 6601   1.586   0.903   5.874
 1137WAT     H2 6602   1.665   0.881   5.747
 1138WAT      O 6603   6.441   6.362   3.964
 1138WAT     H1 6604   6.432   6.403   4.052
 1138WAT     H2 6605   6.346   6.369   3.933
 1139WAT      O 6606   2.824   3.360   2.364
 1139WAT     H1 6607   2.921   3.366   2.349
 1139WAT     H2 6608   2.820   3.289   2.429
 1140WAT      O 6609   3.777   6.640   1.778
 1140WAT     H1 6610   3.751   6.634   1.869
 1140WAT     H2 6611   3.736   6.571   1.732
 1141WAT      O 6612   1.774   2.908   1.163
 1141WAT     H1 6613   1.802   2.902   1.069
 1141WAT     H2 6614   1.851   2.866   1.208
 1142WAT      O 6615   4.773   5.314   6.565
 1142WAT     H1 6616   4.693   5.297   6.514
 1142WAT     H2 6617   4.836   5.252   6.524
 1143WAT      O 6618   2.448   2.770   6.808
 1143WAT     H1 6619   2.462   2.715   6.889
 1143WAT     H2 6620   2.449   2.702   6.737
 1144WAT      O 6621   0.232   5.218   2.415
 1144WAT     H1 6622   0.246   5.274   2.495
 1144WAT     H2 6623   0.186   5.283   2.357
 1145WAT      O 6624   0.733   4.436   3.477
 1145WAT     H1 6625   0.643   4.432   3.455
 1145WAT     H2 6626   0.750   4.525   3.508
 1146WAT      O 6627   1.243   1.777   6.461
 1146WAT     H1 6628   1.176   1.761   6.389
 1146WAT     H2 6629   1.293   1.687   6.447
 1147WAT      O 6630   0.084   0.536   3.539
 1147WAT     H1 6631   0.029   0.577   3.472
 1147WAT     H2 6632   0.172   0.575   3.516
 1148WAT      O 6633   6.651   5.936   3.167
 1148WAT     H1 6634   6.592   5.884   3.106
 1148WAT     H2 6635   6.731   5.878   3.158
 1149WAT      O 6636   6.165   3.787   6.332
 1149WAT     H1 6637   6.201   3.734   6.262
 1149WAT     H2 6638   6.069   3.793   6.296
 1150WAT      O 6639   0.274   6.176   1.265
 1150WAT     H1 6640   0.195   6.224   1.302
 1150WAT     H2 6641   0.248   6.082   1.275
 1151WAT      O 6642   6.282   2.936   7.711
 1151WAT     H1 6643   6.351   3.000   7.736
 1151WAT     H2 6644   6.335   2.849   7.714
 1152WAT      O 6645   6.283   1.795   7.711
 1152WAT     H1 6646   6.328   1.850   7.645
 1152WAT     H2 6647   6.204   1.843   7.733
 1153WAT      O 6648   1.450   1.722   2.595
 1153WAT     H1 6649   1.538   1.669   2.585
 1153WAT     H2 6650   1.494   1.790   2.654
 1154WAT      O 6651   2.476   3.989   0.626
 1154WAT     H1 6652   2.408   3.918   0.640
 1154WAT     H2 6653   2.430   4.047   0.562
 1155WAT      O 6654   1.773   3.649   0.519
 1155WAT     H1 6655   1.727   3.702   0.445
 1155WAT     H2 6656   1.766   3.716   0.593
 1156WAT      O 6657   1.652   4.509   3.696
 1156WAT     H1 6658   1.697   4.462   3.769
 1156WAT     H2 6659   1.679   4.451   3.620
 1157WAT      O 6660   1.209   4.942   6.298
 1157WAT     H1 6661   1.235   4.915   6.389
 1157WAT     H2 6662   1.275   4.900   6.242
 1158WAT      O 6663   4.557   0.673   3.039
 1158WAT     H1 6664   4.639   0.630   3.024
 1158WAT     H2 6665   4.500   0.610   3.085
 1159WAT      O 6666   6.296   6.322   4.634
 1159WAT     H1 6667   6.388   6.369   4.618
 1159WAT     H2 6668   6.234   6.397   4.639
 1160WAT      O 6669   2.806   0.068   2.149
 1160WAT     H1 6670   2.779  -0.027   2.169
 1160WAT     H2 6671   2.775   0.114   2.231
 1161WAT      O 6672   4.049   4.256   1.533
 1161WAT     H1 6673   4.048   4.193   1.463
 1161WAT     H2 6674   4.030   4.205   1.614
 1162WAT      O 6675   5.119   4.234   2.808
 1162WAT     H1 6676   5.147   4.213   2.719
 1162WAT     H2 6677   5.163   4.165   2.856
 1163WAT      O 6678   7.081   6.601   4.771
 1163WAT     H1 6679   7.132   6.524   4.729
 1163WAT     H2 6680   6.998   6.589   4.723
 1164WAT      O 6681   1.383   4.629   6.803
 1164WAT     H1 6682   1.383   4.628   6.904
 1164WAT     H2 6683   1.290   4.600   6.785
 1165WAT      O 6684   2.442   1.613   1.458
 1165WAT     H1 6685   2.400   1.586   1.374
 1165WAT     H2 6686   2.405   1.699   1.476
 1166WAT      O 6687   0.069   5.397   4.933
 1166WAT     H1 6688   0.061   5.442   4.853
 1166WAT     H2 6689   0.008   5.322   4.920
 1167WAT      O 6690   2.837   3.272   0.145
 1167WAT     H1 6691   2.779   3.343   0.112
 1167WAT     H2 6692   2.780   3.195   0.114
 1168WAT      O 6693   3.045   4.502   7.276
 1168WAT     H1 6694   3.108   4.521   7.203
 1168WAT     H2 6695   3.071   4.407   7.291
 1169WAT      O 6696   5.411   2.248   0.656
 1169WAT     H1 6697   5.344   2.210   0.592
 1169WAT     H2 6698   5.471   2.290   0.580
 1170WAT      O 6699   2.391   2.880   7.756
 1170WAT     H1 6700   2.314   2.845   7.706
 1170WAT     H2 6701   2.438   2.926   7.679
 1171WAT      O 6702   3.199   6.503   5.312
 1171WAT     H1 6703   3.151   6.487   5.395
 1171WAT     H2 6704   3.174   6.594   5.298
 1172WAT      O 6705   4.241   0.332   7.057
 1172WAT     H1 6706   4.308   0.355   7.124
 1172WAT     H2 6707   4.199   0.256   7.102
 1173WAT      O 6708   2.255   1.534   6.638
 1173WAT     H1 6709   2.187   1.464   6.664
 1173WAT     H2 6710   2.193   1.598   6.599
 1174WAT      O 6711   5.949   3.984   3.508
 1174WAT     H1 6712   6.000   3.984   3.426
 1174WAT     H2 6713   6.020   4.008   3.574
 1175WAT      O 6714   7.240   0.748   3.660
 1175WAT     H1 6715   7.264   0.727   3.567
 1175WAT     H2 6716   7.205   0.841   3.638
 1176WAT      O 6717  -0.347   0.231   4.193
 1176WAT     H1 6718  -0.398   0.191   4.116
 1176WAT     H2 6719  -0.417   0.279   4.240
 1177WAT      O 6720   6.215   3.374   6.179
 1177WAT     H1 6721   6.313   3.367   6.183
 1177WAT     H2 6722   6.210   3.469   6.160
 1178WAT      O 6723   0.827   0.176   7.188
 1178WAT     H1 6724   0.907   0.132   7.147
 1178WAT     H2 6725   0.856   0.270   7.184
 1179WAT      O 6726   7.864   4.864   1.787
 1179WAT     H1 6727   7.913   4.943   1.760
 1179WAT     H2 6728   7.893   4.803   1.720
 1180WAT      O 6729   1.833   5.782   0.989
 1180WAT     H1 6730   1.823   5.713   1.054
 1180WAT     H2 6731   1.829   5.738   0.904
 1181WAT      O 6732   5.933   2.975   7.387
 1181WAT     H1 6733   5.916   2.886   7.345
 1181WAT     H2 6734   5.992   2.951   7.459
 1182WAT      O 6735   1.381   3.337   5.582
 1182WAT     H1 6736   1.343   3.421   5.544
 1182WAT     H2 6737   1.332   3.332   5.662
 1183WAT      O 6738   5.633   0.346   4.758
 1183WAT     H1 6739   5.657   0.393   4.839
 1183WAT     H2 6740   5.545   0.389   4.744
 1184WAT      O 6741   0.170   4.016   0.883
 1184WAT     H1 6742   0.176   3.920   0.883
 1184WAT     H2 6743   0.116   4.042   0.808
 1185WAT      O 6744   5.116   0.022   2.469
 1185WAT     H1 6745   5.120  -0.025   2.383
 1185WAT     H2 6746   5.206   0.037   2.499
 1186WAT      O 6747   4.744   6.835   0.323
 1186WAT     H1 6748   4.698   6.874   0.400
 1186WAT     H2 6749   4.667   6.771   0.299
 1187WAT      O 6750   1.088   1.027   3.357
 1187WAT     H1 6751   1.156   0.963   3.391
 1187WAT     H2 6752   1.120   1.109   3.408
 1188WAT      O 6753   2.035   5.970   6.358
 1188WAT     H1 6754   1.968   6.023   6.409
 1188WAT     H2 6755   2.029   5.886   6.396
 1189WAT      O 6756   0.545   5.806   6.050
 1189WAT     H1 6757   0.470   5.756   6.015
 1189WAT     H2 6758   0.598   5.740   6.093
 1190WAT      O 6759   5.491   4.946   7.259
 1190WAT     H1 6760   5.553   4.892   7.209
 1190WAT     H2 6761   5.407   4.927   7.213
 1191WAT      O 6762   2.404   4.738   6.282
 1191WAT     H1 6763   2.374   4.742   6.191
 1191WAT     H2 6764   2.449   4.653   6.280
 1192WAT      O 6765   1.871   4.343   6.861
 1192WAT     H1 6766   1.871   4.419   6.795
 1192WAT     H2 6767   1.783   4.351   6.896
 1193WAT      O 6768   7.248   2.604   3.345
 1193WAT     H1 6769   7.186   2.659   3.300
 1193WAT     H2 6770   7.330   2.663   3.334
 1194WAT      O 6771   6.683   0.525   3.524
 1194WAT     H1 6772   6.629   0.447   3.516
 1194WAT     H2 6773   6.768   0.471   3.545
 1195WAT      O 6774   6.070   2.867   0.160
 1195WAT     H1 6775   6.126   2.927   0.213
 1195WAT     H2 6776   6.120   2.876   0.073
 1196WAT      O 6777   0.978   5.202   4.139
 1196WAT     H1 6778   0.953   5.208   4.044
 1196WAT     H2 6779   0.986   5.298   4.157
 1197WAT      O 6780   0.859   3.164   3.151
 1197WAT     H1 6781   0.792   3.193   3.211
 1197WAT     H2 6782   0.932   3.142   3.212
 1198WAT      O 6783   0.752   6.694   0.465
 1198WAT     H1 6784   0.826   6.661   0.406
 1198WAT     H2 6785   0.786   6.776   0.491
 1199WAT      O 6786   3.624   1.701   3.197
 1199WAT     H1 6787   3.707   1.753   3.169
 1199WAT     H2 6788   3.584   1.773   3.248
 1200WAT      O 6789   3.237   4.002  -0.185
 1200WAT     H1 6790   3.149   3.967  -0.160
 1200WAT     H2 6791   3.287   4.002  -0.104
 1201WAT      O 6792   5.354   2.879   0.782
 1201WAT     H1 6793   5.287   2.844   0.718
 1201WAT     H2 6794   5.328   2.974   0.785
 1202WAT      O 6795   4.661   5.074   1.989
 1202WAT     H1 6796   4.683   4.985   1.959
 1202WAT     H2 6797   4.570   5.064   2.019
 1203WAT      O 6798   3.021   5.103   1.776
 1203WAT     H1 6799   2.999   5.089   1.686
 1203WAT     H2 6800   2.925   5.099   1.818
 1204WAT      O 6801   4.735   0.579   5.528
 1204WAT     H1 6802   4.815   0.636   5.522
 1204WAT     H2 6803   4.665   0.645   5.540
 1205WAT      O 6804   3.151   1.408   6.183
 1205WAT     H1 6805   3.147   1.417   6.282
 1205WAT     H2 6806   3.065   1.461   6.169
 1206WAT      O 6807   0.692   4.794   3.410
 1206WAT     H1 6808   0.779   4.806   3.446
 1206WAT     H2 6809   0.650   4.739   3.479
 1207WAT      O 6810   3.611   2.436   6.588
 1207WAT     H1 6811   3.603   2.437   6.683
 1207WAT     H2 6812   3.519   2.404   6.562
 1208WAT      O 6813   1.618   0.155   0.858
 1208WAT     H1 6814   1.582   0.096   0.923
 1208WAT     H2 6815   1.641   0.095   0.784
 1209WAT      O 6816   5.290   5.584   1.173
 1209WAT     H1 6817   5.369   5.533   1.139
 1209WAT     H2 6818   5.320   5.615   1.259
 1210WAT      O 6819   7.256   2.308   1.486
 1210WAT     H1 6820   7.329   2.359   1.449
 1210WAT     H2 6821   7.182   2.360   1.454
 1211WAT      O 6822   2.316   1.497   3.683
 1211WAT     H1 6823   2.294   1.410   3.649
 1211WAT     H2 6824   2.225   1.514   3.722
 1212WAT      O 6825   2.449   2.558   6.576
 1212WAT     H1 6826   2.461   2.624   6.510
 1212WAT     H2 6827   2.351   2.552   6.581
 1213WAT      O 6828   6.492   1.740   4.223
 1213WAT     H1 6829   6.541   1.811   4.191
 1213WAT     H2 6830   6.443   1.778   4.301
 1214WAT      O 6831   4.002   5.683   6.250
 1214WAT     H1 6832   4.069   5.684   6.179
 1214WAT     H2 6833   3.954   5.602   6.225
 1215WAT      O 6834   5.509   3.950   0.912
 1215WAT     H1 6835   5.529   3.915   0.822
 1215WAT     H2 6836   5.444   3.895   0.948
 1216WAT      O 6837   2.044   4.696   7.328
 1216WAT     H1 6838   1.998   4.774   7.369
 1216WAT     H2 6839   2.133   4.721   7.335
 1217WAT      O 6840   6.773   2.696   1.279
 1217WAT     H1 6841   6.689   2.668   1.224
 1217WAT     H2 6842   6.839   2.653   1.220
 1218WAT      O 6843   0.303   0.243   2.004
 1218WAT     H1 6844   0.373   0.208   2.068
 1218WAT     H2 6845   0.356   0.299   1.946
 1219WAT      O 6846   5.057   4.661   6.539
 1219WAT     H1 6847   4.968   4.669   6.501
 1219WAT     H2 6848   5.101   4.606   6.475
 1220WAT      O 6849   6.269   0.432   0.629
 1220WAT     H1 6850   6.352   0.383   0.625
 1220WAT     H2 6851   6.228   0.387   0.703
 1221WAT      O 6852   7.128   4.259   5.567
 1221WAT     H1 6853   7.170   4.172   5.574
 1221WAT     H2 6854   7.051   4.240   5.506
 1222WAT      O 6855   0.844   6.329   6.213
 1222WAT     H1 6856   0.927   6.354   6.176
 1222WAT     H2 6857   0.789   6.342   6.130
 1223WAT      O 6858   4.971   5.810   3.205
 1223WAT     H1 6859   4.903   5.745   3.181
 1223WAT     H2 6860   4.917   5.888   3.226
 1224WAT      O 6861   6.653   4.735   0.845
 1224WAT     H1 6862   6.696   4.685   0.776
 1224WAT     H2 6863   6.563   4.702   0.847
 1225WAT      O 6864   1.260   0.433   3.966
 1225WAT     H1 6865   1.259   0.337   3.947
 1225WAT     H2 6866   1.215   0.442   4.045
 1226WAT      O 6867   5.271   1.686   0.607
 1226WAT     H1 6868   5.322   1.661   0.531
 1226WAT     H2 6869   5.293   1.778   0.630
 1227WAT      O 6870   6.951   1.727   7.387
 1227WAT     H1 6871   6.948   1.639   7.349
 1227WAT     H2 6872   7.046   1.749   7.363
 1228WAT      O 6873   6.860   4.274   2.554
 1228WAT     H1 6874   6.899   4.210   2.613
 1228WAT     H2 6875   6.773   4.292   2.588
 1229WAT      O 6876   6.620   3.840   6.496
 1229WAT     H1 6877   6.683   3.768   6.483
 1229WAT     H2 6878   6.534   3.795   6.479
 1230WAT      O 6879   2.021   6.174   2.115
 1230WAT     H1 6880   2.059   6.268   2.124
 1230WAT     H2 6881   2.077   6.127   2.175
 1231WAT      O 6882   2.401   6.566   7.658
 1231WAT     H1 6883   2.431   6.602   7.746
 1231WAT     H2 6884   2.303   6.575   7.674
 1232WAT      O 6885   4.459   0.530   7.619
 1232WAT     H1 6886   4.397   0.605   7.638
 1232WAT     H2 6887   4.475   0.544   7.527
 1233WAT      O 6888   6.519   0.223   2.345
 1233WAT     H1 6889   6.478   0.138   2.334
 1233WAT     H2 6890   6.477   0.276   2.280
 1234WAT      O 6891   6.084   2.074   6.703
 1234WAT     H1 6892   6.125   2.037   6.783
 1234WAT     H2 6893   6.018   2.000   6.685
 1235WAT      O 6894   2.785   4.986   7.013
 1235WAT     H1 6895   2.851   5.032   6.960
 1235WAT     H2 6896   2.702   5.039   6.974
 1236WAT      O 6897   6.413   6.533   1.215
 1236WAT     H1 6898   6.493   6.483   1.242
 1236WAT     H2 6899   6.401   6.500   1.126
 1237WAT      O 6900   2.614   0.592   5.594
 1237WAT     H1 6901   2.643   0.647   5.672
 1237WAT     H2 6902   2.694   0.590   5.539
 1238WAT      O 6903   0.757   1.219   6.422
 1238WAT     H1 6904   0.749   1.307   6.385
 1238WAT     H2 6905   0.838   1.235   6.477
 1239WAT      O 6906   1.286   2.874   3.372
 1239WAT     H1 6907   1.242   2.875   3.287
 1239WAT     H2 6908   1.336   2.790   3.370
 1240WAT      O 6909   4.112   1.656   1.813
 1240WAT     H1 6910   4.092   1.635   1.902
 1240WAT     H2 6911   4.107   1.569   1.769
 1241WAT      O 6912   1.936   2.068   1.153
 1241WAT     H1 6913   1.993   2.080   1.072
 1241WAT     H2 6914   1.908   2.165   1.159
 1242WAT      O 6915   7.132   2.289   0.754
 1242WAT     H1 6916   7.218   2.335   0.760
 1242WAT     H2 6917   7.116   2.285   0.655
 1243WAT      O 6918   2.361   3.501   2.084
 1243WAT     H1 6919   2.434   3.554   2.058
 1243WAT     H2 6920   2.304   3.560   2.139
 1244WAT      O 6921   2.290   1.482   6.945
 1244WAT     H1 6922   2.229   1.417   6.905
 1244WAT     H2 6923   2.228   1.554   6.973
 1245WAT      O 6924   0.514   0.543   3.607
 1245WAT     H1 6925   0.593   0.532   3.649
 1245WAT     H2 6926   0.535   0.589   3.521
 1246WAT      O 6927   5.926   3.296   5.775
 1246WAT     H1 6928   5.924   3.222   5.706
 1246WAT     H2 6929   5.840   3.281   5.812
 1247WAT      O 6930   2.167   3.526   2.303
 1247WAT     H1 6931   2.135   3.609   2.341
 1247WAT     H2 6932   2.269   3.537   2.326
 1248WAT      O 6933   0.320   4.485   5.477
 1248WAT     H1 6934   0.318   4.586   5.480
 1248WAT     H2 6935   0.256   4.473   5.402
 1249WAT      O 6936   0.811   3.950   5.703
 1249WAT     H1 6937   0.763   3.941   5.617
 1249WAT     H2 6938   0.755   3.886   5.752
 1250WAT      O 6939   7.048   3.315  -0.127
 1250WAT     H1 6940   7.046   3.290  -0.223
 1250WAT     H2 6941   7.003   3.404  -0.144
 1251WAT      O 6942   6.652   5.932   4.406
 1251WAT     H1 6943   6.630   5.966   4.495
 1251WAT     H2 6944   6.677   6.018   4.364
 1252WAT      O 6945   1.005   0.517   3.842
 1252WAT     H1 6946   1.077   0.472   3.890
 1252WAT     H2 6947   1.035   0.508   3.753
 1253WAT      O 6948   0.580   4.969   0.641
 1253WAT     H1 6949   0.630   4.901   0.595
 1253WAT     H2 6950   0.508   4.908   0.669
 1254WAT      O 6951   4.966   0.015   0.947
 1254WAT     H1 6952   4.939   0.075   1.023
 1254WAT     H2 6953   5.058  -0.015   0.981
 1255WAT      O 6954   7.251   4.533   3.160
 1255WAT     H1 6955   7.333   4.533   3.106
 1255WAT     H2 6956   7.226   4.627   3.143
 1256WAT      O 6957   5.226  -0.281   2.768
 1256WAT     H1 6958   5.243  -0.254   2.854
 1256WAT     H2 6959   5.313  -0.279   2.717
 1257WAT      O 6960   5.632   6.189   0.759
 1257WAT     H1 6961   5.673   6.145   0.834
 1257WAT     H2 6962   5.628   6.281   0.787
 1258WAT      O 6963   0.976   6.705   1.509
 1258WAT     H1 6964   1.010   6.631   1.460
 1258WAT     H2 6965   0.982   6.665   1.597
 1259WAT      O 6966   1.032   1.022   6.356
 1259WAT     H1 6967   0.986   0.936   6.380
 1259WAT     H2 6968   0.995   1.028   6.263
 1260WAT      O 6969   4.494   5.328   1.392
 1260WAT     H1 6970   4.509   5.424   1.403
 1260WAT     H2 6971   4.440   5.334   1.308
 1261WAT      O 6972   6.172   3.406   5.789
 1261WAT     H1 6973   6.080   3.371   5.765
 1261WAT     H2 6974   6.187   3.344   5.868
 1262WAT      O 6975   1.400   1.078  -0.020
 1262WAT     H1 6976   1.347   1.101  -0.099
 1262WAT     H2 6977   1.494   1.079  -0.053
 1263WAT      O 6978   0.172   1.230   2.949
 1263WAT     H1 6979   0.261   1.250   2.918
 1263WAT     H2 6980   0.128   1.320   2.944
 1264WAT      O 6981   2.424   1.785   7.079
 1264WAT     H1 6982   2.519   1.789   7.050
 1264WAT     H2 6983   2.429   1.706   7.135
 1265WAT      O 6984   3.006   0.263   2.288
 1265WAT     H1 6985   3.075   0.327   2.315
 1265WAT     H2 6986   2.936   0.330   2.268
 1266WAT      O 6987   4.180   2.415   1.021
 1266WAT     H1 6988   4.183   2.369   1.111
 1266WAT     H2 6989   4.245   2.485   1.032
 1267WAT      O 6990  -0.060   4.039   3.679
 1267WAT     H1 6991  -0.136   4.054   3.624
 1267WAT     H2 6992   0.009   4.084   3.623
 1268WAT      O 6993   3.778   6.080   2.455
 1268WAT     H1 6994   3.741   5.990   2.462
 1268WAT     H2 6995   3.734   6.110   2.374
 1269WAT      O 6996   3.342   0.595   7.750
 1269WAT     H1 6997   3.254   0.556   7.767
 1269WAT     H2 6998   3.315   0.673   7.694
 1270WAT      O 6999   6.372   6.450   0.037
 1270WAT     H1 7000   6.354   6.536  -0.008
 1270WAT     H2 7001   6.402   6.393  -0.038
 1271WAT      O 7002   1.980   0.900   0.481
 1271WAT     H1 7003   1.977   0.964   0.411
 1271WAT     H2 7004   2.051   0.934   0.538
 1272WAT      O 7005   1.878   4.805   2.983
 1272WAT     H1 7006   1.894   4.835   2.889
 1272WAT     H2 7007   1.781   4.770   2.973
 1273WAT      O 7008   0.608   6.141   4.673
 1273WAT     H1 7009   0.637   6.047   4.651
 1273WAT     H2 7010   0.610   6.129   4.770
 1274WAT      O 7011   1.041   2.008   3.423
 1274WAT     H1 7012   1.071   2.042   3.510
 1274WAT     H2 7013   0.961   2.057   3.405
 1275WAT      O 7014   0.785   0.192   5.754
 1275WAT     H1 7015   0.834   0.200   5.838
 1275WAT     H2 7016   0.764   0.288   5.731
 1276WAT      O 7017   4.980   0.542   5.120
 1276WAT     H1 7018   5.020   0.562   5.034
 1276WAT     H2 7019   5.018   0.453   5.135
 1277WAT      O 7020   6.539   3.558   4.528
 1277WAT     H1 7021   6.597   3.517   4.599
 1277WAT     H2 7022   6.586   3.530   4.448
 1278WAT      O 7023   1.148   5.267   1.718
 1278WAT     H1 7024   1.191   5.215   1.654
 1278WAT     H2 7025   1.052   5.255   1.699
 1279WAT      O 7026   7.584   4.994  -0.057
 1279WAT     H1 7027   7.650   5.065  -0.067
 1279WAT     H2 7028   7.605   4.953   0.030
 1280WAT      O 7029   0.897   3.562   3.311
 1280WAT     H1 7030   0.993   3.581   3.326
 1280WAT     H2 7031   0.870   3.513   3.386
 1281WAT      O 7032   5.931   4.945   2.096
 1281WAT     H1 7033   5.888   4.928   2.009
 1281WAT     H2 7034   6.004   4.876   2.090
 1282WAT      O 7035   1.547   2.753   4.061
 1282WAT     H1 7036   1.522   2.703   3.987
 1282WAT     H2 7037   1.592   2.832   4.029
 1283WAT      O 7038   2.092   1.706   2.691
 1283WAT     H1 7039   2.025   1.734   2.759
 1283WAT     H2 7040   2.167   1.705   2.750
 1284WAT      O 7041   1.660   0.866   1.622
 1284WAT     H1 7042   1.641   0.841   1.532
 1284WAT     H2 7043   1.712   0.943   1.620
 1285WAT      O 7044   0.255   6.303   5.754
 1285WAT     H1 7045   0.234   6.270   5.666
 1285WAT     H2 7046   0.168   6.315   5.798
 1286WAT      O 7047   0.825   6.398   3.407
 1286WAT     H1 7048   0.864   6.425   3.322
 1286WAT     H2 7049   0.751   6.463   3.413
 1287WAT      O 7050   0.782   4.500   4.199
 1287WAT     H1 7051   0.698   4.503   4.247
 1287WAT     H2 7052   0.843   4.526   4.273
 1288WAT      O 7053   4.641   5.033   6.980
 1288WAT     H1 7054   4.713   5.082   7.026
 1288WAT     H2 7055   4.597   4.989   7.051
 1289WAT      O 7056   0.827   4.893   7.359
 1289WAT     H1 7057   0.757   4.962   7.366
 1289WAT     H2 7058   0.770   4.816   7.360
 1290WAT      O 7059   7.552   3.139   4.975
 1290WAT     H1 7060   7.475   3.192   5.014
 1290WAT     H2 7061   7.617   3.142   5.045
 1291WAT      O 7062   5.603   5.494   2.961
 1291WAT     H1 7063   5.648   5.440   2.893
 1291WAT     H2 7064   5.558   5.421   3.007
 1292WAT      O 7065   2.710   0.725   6.280
 1292WAT     H1 7066   2.640   0.793   6.268
 1292WAT     H2 7067   2.659   0.644   6.271
 1293WAT      O 7068   3.177   0.786   2.560
 1293WAT     H1 7069   3.175   0.843   2.643
 1293WAT     H2 7070   3.269   0.756   2.559
 1294WAT      O 7071   1.387   2.261   0.564
 1294WAT     H1 7072   1.337   2.225   0.638
 1294WAT     H2 7073   1.412   2.349   0.593
 1295WAT      O 7074   0.516   0.626   7.011
 1295WAT     H1 7075   0.487   0.595   6.927
 1295WAT     H2 7076   0.595   0.580   7.035
 1296WAT      O 7077   1.926   4.915   7.478
 1296WAT     H1 7078   1.876   4.938   7.394
 1296WAT     H2 7079   1.938   4.999   7.518
 1297WAT      O 7080   1.813   2.047   4.418
 1297WAT     H1 7081   1.812   1.949   4.417
 1297WAT     H2 7082   1.785   2.055   4.324
 1298WAT      O 7083   6.750   5.325   0.761
 1298WAT     H1 7084   6.809   5.406   0.768
 1298WAT     H2 7085   6.799   5.264   0.705
 1299WAT      O 7086   2.138   5.668   3.942
 1299WAT     H1 7087   2.123   5.656   4.035
 1299WAT     H2 7088   2.061   5.626   3.899
 1300WAT      O 7089   3.511   3.966   1.466
 1300WAT     H1 7090   3.429   3.949   1.410
 1300WAT     H2 7091   3.551   4.035   1.411
 1301WAT      O 7092   2.754   5.108   1.843
 1301WAT     H1 7093   2.722   5.017   1.814
 1301WAT     H2 7094   2.681   5.160   1.804
 1302WAT      O 7095   4.753   1.205   5.610
 1302WAT     H1 7096   4.712   1.182   5.695
 1302WAT     H2 7097   4.675   1.204   5.555
 1303WAT      O 7098   0.584   2.292   5.630
 1303WAT     H1 7099   0.527   2.285   5.547
 1303WAT     H2 7100   0.642   2.368   5.609
 1304WAT      O 7101   6.343   3.478   2.534
 1304WAT     H1 7102   6.367   3.436   2.450
 1304WAT     H2 7103   6.419   3.454   2.588
 1305WAT      O 7104   1.237   1.218   2.238
 1305WAT     H1 7105   1.303   1.153   2.242
 1305WAT     H2 7106   1.162   1.190   2.288
 1306WAT      O 7107   5.229   0.909   0.556
 1306WAT     H1 7108   5.150   0.853   0.556
 1306WAT     H2 7109   5.257   0.891   0.648
 1307WAT      O 7110   2.070   1.156   1.492
 1307WAT     H1 7111   2.098   1.066   1.525
 1307WAT     H2 7112   1.996   1.178   1.549
 1308WAT      O 7113   2.221   6.274   5.264
 1308WAT     H1 7114   2.320   6.267   5.260
 1308WAT     H2 7115   2.194   6.191   5.221
 1309WAT      O 7116   1.652   0.822   3.434
 1309WAT     H1 7117   1.595   0.752   3.470
 1309WAT     H2 7118   1.691   0.774   3.358
 1310WAT      O 7119   3.709   5.678   2.914
 1310WAT     H1 7120   3.721   5.750   2.976
 1310WAT     H2 7121   3.797   5.670   2.878
 1311WAT      O 7122   1.842   0.205   2.615
 1311WAT     H1 7123   1.810   0.282   2.659
 1311WAT     H2 7124   1.927   0.197   2.646
 1312WAT      O 7125   2.258   2.091   0.210
 1312WAT     H1 7126   2.281   2.173   0.266
 1312WAT     H2 7127   2.179   2.130   0.164
 1313WAT      O 7128   0.641   5.218   5.620
 1313WAT     H1 7129   0.686   5.148   5.664
 1313WAT     H2 7130   0.636   5.285   5.692
 1314WAT      O 7131   1.241   3.158   2.305
 1314WAT     H1 7132   1.199   3.220   2.370
 1314WAT     H2 7133   1.305   3.117   2.363
 1315WAT      O 7134   3.131   1.375   4.665
 1315WAT     H1 7135   3.178   1.430   4.725
 1315WAT     H2 7136   3.048   1.357   4.711
 1316WAT      O 7137   2.205   2.940   6.881
 1316WAT     H1 7138   2.298   2.921   6.850
 1316WAT     H2 7139   2.208   2.903   6.967
 1317WAT      O 7140   4.916   3.558   6.490
 1317WAT     H1 7141   4.930   3.462   6.493
 1317WAT     H2 7142   4.936   3.588   6.581
 1318WAT      O 7143   1.997   6.483   4.611
 1318WAT     H1 7144   2.042   6.431   4.681
 1318WAT     H2 7145   1.909   6.505   4.659
 1319WAT      O 7146   5.543   5.136   3.693
 1319WAT     H1 7147   5.642   5.142   3.679
 1319WAT     H2 7148   5.512   5.161   3.604
 1320WAT      O 7149   3.690   4.588   1.393
 1320WAT     H1 7150   3.686   4.539   1.478
 1320WAT     H2 7151   3.743   4.661   1.427
 1321WAT      O 7152   1.397   6.215   4.062
 1321WAT     H1 7153   1.315   6.169   4.045
 1321WAT     H2 7154   1.429   6.164   4.138
 1322WAT      O 7155   4.889   1.486   0.761
 1322WAT     H1 7156   4.903   1.395   0.798
 1322WAT     H2 7157   4.991   1.504   0.761
 1323WAT      O 7158   3.672   5.978   0.958
 1323WAT     H1 7159   3.598   5.916   0.973
 1323WAT     H2 7160   3.621   6.064   0.960
 1324WAT      O 7161   0.566   5.711   6.890
 1324WAT     H1 7162   0.563   5.762   6.972
 1324WAT     H2 7163   0.663   5.706   6.876
 1325WAT      O 7164   5.143   2.431   7.455
 1325WAT     H1 7165   5.187   2.347   7.478
 1325WAT     H2 7166   5.134   2.473   7.545
 1326WAT      O 7167   7.530   2.128   0.768
 1326WAT     H1 7168   7.589   2.051   0.798
 1326WAT     H2 7169   7.545   2.191   0.840
 1327WAT      O 7170   3.198   0.346   5.195
 1327WAT     H1 7171   3.243   0.306   5.273
 1327WAT     H2 7172   3.262   0.403   5.154
 1328WAT      O 7173   0.990   6.641   0.915
 1328WAT     H1 7174   0.960   6.711   0.849
 1328WAT     H2 7175   1.078   6.664   0.939
 1329WAT      O 7176   0.633   6.297   4.079
 1329WAT     H1 7177   0.581   6.315   4.002
 1329WAT     H2 7178   0.719   6.340   4.066
 1330WAT      O 7179   6.608   0.534   0.306
 1330WAT     H1 7180   6.680   0.506   0.246
 1330WAT     H2 7181   6.568   0.450   0.331
 1331WAT      O 7182   0.392   1.945   4.950
 1331WAT     H1 7183   0.482   1.940   4.913
 1331WAT     H2 7184   0.365   2.036   4.925
 1332WAT      O 7185   7.304   5.559   4.450
 1332WAT     H1 7186   7.219   5.597   4.488
 1332WAT     H2 7187   7.276   5.466   4.424
 1333WAT      O 7188   1.750   6.775   0.537
 1333WAT     H1 7189   1.741   6.687   0.585
 1333WAT     H2 7190   1.809   6.829   0.588
 1334WAT      O 7191   7.219   5.025   6.632
 1334WAT     H1 7192   7.202   4.970   6.553
 1334WAT     H2 7193   7.307   5.012   6.651
 1335WAT      O 7194   6.002   6.411   4.262
 1335WAT     H1 7195   6.008   6.496   4.310
 1335WAT     H2 7196   6.079   6.418   4.210
 1336WAT      O 7197   6.654   4.032   1.647
 1336WAT     H1 7198   6.589   3.968   1.618
 1336WAT     H2 7199   6.609   4.075   1.723
 1337WAT      O 7200   5.258   2.851   6.939
 1337WAT     H1 7201   5.340   2.820   6.897
 1337WAT     H2 7202   5.286   2.935   6.970
 1338WAT      O 7203   3.337   6.717   5.110
 1338WAT     H1 7204   3.377   6.777   5.173
 1338WAT     H2 7205   3.240   6.716   5.129
 1339WAT      O 7206   2.388   3.886   7.082
 1339WAT     H1 7207   2.427   3.897   6.995
 1339WAT     H2 7208   2.435   3.814   7.120
 1340WAT      O 7209   2.941   5.803   5.132
 1340WAT     H1 7210   2.857   5.770   5.097
 1340WAT     H2 7211   2.989   5.714   5.137
 1341WAT      O 7212   7.434   2.743   3.733
 1341WAT     H1 7213   7.530   2.717   3.722
 1341WAT     H2 7214   7.398   2.667   3.785
 1342WAT      O 7215   5.901   1.424   0.435
 1342WAT     H1 7216   5.875   1.516   0.404
 1342WAT     H2 7217   5.815   1.374   0.424
 1343WAT      O 7218   2.253   5.813   4.909
 1343WAT     H1 7219   2.305   5.891   4.875
 1343WAT     H2 7220   2.294   5.745   4.857
 1344WAT      O 7221   0.185   0.917   2.711
 1344WAT     H1 7222   0.105   0.966   2.688
 1344WAT     H2 7223   0.158   0.867   2.790
 1345WAT      O 7224   1.595   1.791   4.757
 1345WAT     H1 7225   1.549   1.803   4.844
 1345WAT     H2 7226   1.652   1.870   4.755
 1346WAT      O 7227   5.917   1.382   3.942
 1346WAT     H1 7228   5.897   1.450   4.005
 1346WAT     H2 7229   5.991   1.413   3.890
 1347WAT      O 7230   5.675   3.977   4.899
 1347WAT     H1 7231   5.638   4.007   4.986
 1347WAT     H2 7232   5.652   3.882   4.905
 1348WAT      O 7233   6.103   1.824   4.329
 1348WAT     H1 7234   6.045   1.840   4.408
 1348WAT     H2 7235   6.034   1.849   4.262
 1349WAT      O 7236   7.472   5.433   2.261
 1349WAT     H1 7237   7.403   5.363   2.255
 1349WAT     H2 7238   7.453   5.482   2.175
 1350WAT      O 7239   1.416   3.698   2.541
 1350WAT     H1 7240   1.399   3.650   2.458
 1350WAT     H2 7241   1.342   3.684   2.599
 1351WAT      O 7242   0.945   5.020   7.838
 1351WAT     H1 7243   0.918   4.936   7.879
 1351WAT     H2 7244   0.871   5.038   7.779
 1352WAT      O 7245   6.441   5.444   7.458
 1352WAT     H1 7246   6.465   5.412   7.374
 1352WAT     H2 7247   6.505   5.520   7.479
 1353WAT      O 7248   2.505   4.717   0.837
 1353WAT     H1 7249   2.517   4.657   0.915
 1353WAT     H2 7250   2.534   4.804   0.879
 1354WAT      O 7251   3.869   3.548   0.243
 1354WAT     H1 7252   3.917   3.498   0.181
 1354WAT     H2 7253   3.936   3.565   0.316
 1355WAT      O 7254   5.494   4.282   6.911
 1355WAT     H1 7255   5.470   4.262   6.998
 1355WAT     H2 7256   5.499   4.383   6.917
 1356WAT      O 7257   0.842   2.203   6.334
 1356WAT     H1 7258   0.791   2.125   6.308
 1356WAT     H2 7259   0.785   2.274   6.284
 1357WAT      O 7260   4.111   3.530   0.857
 1357WAT     H1 7261   4.105   3.617   0.817
 1357WAT     H2 7262   4.012   3.506   0.847
 1358WAT      O 7263   6.018   6.195   0.620
 1358WAT     H1 7264   5.979   6.272   0.663
 1358WAT     H2 7265   5.945   6.159   0.568
 1359WAT      O 7266   3.964   0.630   7.178
 1359WAT     H1 7267   4.003   0.688   7.107
 1359WAT     H2 7268   4.046   0.597   7.213
 1360WAT      O 7269   6.076   3.360   3.811
 1360WAT     H1 7270   6.024   3.434   3.757
 1360WAT     H2 7271   6.166   3.390   3.780
 1361WAT      O 7272   4.234   1.015   4.232
 1361WAT     H1 7273   4.252   1.057   4.149
 1361WAT     H2 7274   4.209   0.930   4.205
 1362WAT      O 7275   6.958   3.604   1.040
 1362WAT     H1 7276   6.940   3.652   0.958
 1362WAT     H2 7277   7.009   3.530   1.001
 1363WAT      O 7278   4.209   0.143   2.493
 1363WAT     H1 7279   4.297   0.176   2.529
 1363WAT     H2 7280   4.244   0.094   2.417
 1364WAT      O 7281   6.137   4.983   0.305
 1364WAT     H1 7282   6.193   4.986   0.226
 1364WAT     H2 7283   6.077   5.055   0.285
 1365WAT      O 7284   3.950   6.420   1.240
 1365WAT     H1 7285   3.864   6.396   1.204
 1365WAT     H2 7286   4.011   6.382   1.172
 1366WAT      O 7287   1.685   6.462   2.056
 1366WAT     H1 7288   1.759   6.513   2.022
 1366WAT     H2 7289   1.622   6.536   2.081
 1367WAT      O 7290   7.316   3.736   0.021
 1367WAT     H1 7291   7.394   3.685   0.005
 1367WAT     H2 7292   7.265   3.673   0.075
 1368WAT      O 7293   3.963   0.994   4.869
 1368WAT     H1 7294   3.992   1.045   4.943
 1368WAT     H2 7295   3.910   1.060   4.819
 1369WAT      O 7296   5.548   1.288   7.142
 1369WAT     H1 7297   5.523   1.225   7.064
 1369WAT     H2 7298   5.637   1.316   7.103
 1370WAT      O 7299   5.142   2.407   3.802
 1370WAT     H1 7300   5.170   2.388   3.707
 1370WAT     H2 7301   5.083   2.336   3.818
 1371WAT      O 7302   6.041   1.456   6.868
 1371WAT     H1 7303   6.026   1.518   6.942
 1371WAT     H2 7304   6.056   1.369   6.909
 1372WAT      O 7305   6.423   3.999   7.615
 1372WAT     H1 7306   6.449   3.985   7.710
 1372WAT     H2 7307   6.506   3.984   7.566
 1373WAT      O 7308   6.601   2.418   5.254
 1373WAT     H1 7309   6.568   2.468   5.336
 1373WAT     H2 7310   6.683   2.386   5.291
 1374WAT      O 7311   2.273   1.892   1.400
 1374WAT     H1 7312   2.189   1.875   1.362
 1374WAT     H2 7313   2.253   1.939   1.482
 1375WAT      O 7314   5.085  -0.368   5.416
 1375WAT     H1 7315   5.142  -0.445   5.450
 1375WAT     H2 7316   5.020  -0.369   5.485
 1376WAT      O 7317   6.360   4.951   5.953
 1376WAT     H1 7318   6.400   4.983   5.869
 1376WAT     H2 7319   6.302   5.022   5.972
 1377WAT      O 7320   6.521   5.414   0.289
 1377WAT     H1 7321   6.569   5.399   0.206
 1377WAT     H2 7322   6.446   5.354   0.281
 1378WAT      O 7323   0.478   5.881   5.096
 1378WAT     H1 7324   0.413   5.947   5.136
 1378WAT     H2 7325   0.482   5.815   5.169
 1379WAT      O 7326   0.705   4.991   4.078
 1379WAT     H1 7327   0.729   4.933   4.153
 1379WAT     H2 7328   0.794   5.015   4.046
 1380WAT      O 7329   5.972   6.177   7.161
 1380WAT     H1 7330   6.005   6.205   7.073
 1380WAT     H2 7331   5.900   6.120   7.142
 1381WAT      O 7332   7.373   6.275   1.311
 1381WAT     H1 7333   7.300   6.335   1.345
 1381WAT     H2 7334   7.341   6.260   1.216
 1382WAT      O 7335   1.967   5.879   5.181
 1382WAT     H1 7336   1.971   5.961   5.235
 1382WAT     H2 7337   1.934   5.814   5.253
 1383WAT      O 7338   1.683   5.918   0.789
 1383WAT     H1 7339   1.660   5.986   0.857
 1383WAT     H2 7340   1.727   5.859   0.853
 1384WAT      O 7341   4.117   1.144   5.897
 1384WAT     H1 7342   4.046   1.133   5.964
 1384WAT     H2 7343   4.154   1.055   5.897
 1385WAT      O 7344   2.168   3.724   0.397
 1385WAT     H1 7345   2.123   3.802   0.433
 1385WAT     H2 7346   2.101   3.653   0.392
 1386WAT      O 7347   6.528   6.153   0.177
 1386WAT     H1 7348   6.543   6.187   0.090
 1386WAT     H2 7349   6.528   6.055   0.165
 1387WAT      O 7350   4.958   5.417   1.822
 1387WAT     H1 7351   5.046   5.415   1.785
 1387WAT     H2 7352   4.919   5.379   1.740
 1388WAT      O 7353   1.663   6.681   3.989
 1388WAT     H1 7354   1.703   6.766   3.999
 1388WAT     H2 7355   1.743   6.624   3.982
 1389WAT      O 7356   0.314   2.439   6.716
 1389WAT     H1 7357   0.323   2.469   6.625
 1389WAT     H2 7358   0.246   2.500   6.750
 1390WAT      O 7359   6.826   1.357   2.446
 1390WAT     H1 7360   6.891   1.418   2.478
 1390WAT     H2 7361   6.858   1.341   2.356
 1391WAT      O 7362   1.903   2.880   0.508
 1391WAT     H1 7363   1.952   2.916   0.584
 1391WAT     H2 7364   1.931   2.938   0.437
 1392WAT      O 7365   3.750   0.330   7.510
 1392WAT     H1 7366   3.680   0.340   7.447
 1392WAT     H2 7367   3.828   0.380   7.477
 1393WAT      O 7368   2.295   1.181   5.145
 1393WAT     H1 7369   2.377   1.192   5.094
 1393WAT     H2 7370   2.283   1.272   5.183
 1394WAT      O 7371  -0.576   5.980   6.137
 1394WAT     H1 7372  -0.504   5.926   6.092
 1394WAT     H2 7373  -0.526   5.996   6.216
 1395WAT      O 7374   1.739   5.384   1.314
 1395WAT     H1 7375   1.769   5.293   1.318
 1395WAT     H2 7376   1.674   5.387   1.389
 1396WAT      O 7377   4.337   1.844   6.668
 1396WAT     H1 7378   4.424   1.860   6.706
 1396WAT     H2 7379   4.306   1.758   6.696
 1397WAT      O 7380   0.488   1.032   3.204
 1397WAT     H1 7381   0.552   1.061   3.132
 1397WAT     H2 7382   0.550   0.991   3.269
 1398WAT      O 7383   1.755   6.556   3.110
 1398WAT     H1 7384   1.695   6.521   3.043
 1398WAT     H2 7385   1.825   6.597   3.055
 1399WAT      O 7386   2.221   4.719   0.872
 1399WAT     H1 7387   2.318   4.745   0.857
 1399WAT     H2 7388   2.200   4.701   0.782
 1400WAT      O 7389   4.647   3.009   1.245
 1400WAT     H1 7390   4.594   3.053   1.175
 1400WAT     H2 7391   4.576   2.980   1.306
 1401WAT      O 7392   6.408   1.589   7.084
 1401WAT     H1 7393   6.381   1.502   7.116
 1401WAT     H2 7394   6.325   1.632   7.075
 1402WAT      O 7395   0.733   0.957   0.316
 1402WAT     H1 7396   0.701   0.923   0.398
 1402WAT     H2 7397   0.650   0.963   0.265
 1403WAT      O 7398   6.776   0.166   1.434
 1403WAT     H1 7399   6.811   0.161   1.343
 1403WAT     H2 7400   6.834   0.222   1.487
 1404WAT      O 7401   0.340   5.970   3.533
 1404WAT     H1 7402   0.269   5.928   3.596
 1404WAT     H2 7403   0.325   5.911   3.459
 1405WAT      O 7404   4.328   1.469   0.415
 1405WAT     H1 7405   4.266   1.398   0.434
 1405WAT     H2 7406   4.278   1.539   0.456
 1406WAT      O 7407   3.150   1.219   3.520
 1406WAT     H1 7408   3.116   1.204   3.609
 1406WAT     H2 7409   3.131   1.133   3.478
 1407WAT      O 7410   1.225   1.855   4.546
 1407WAT     H1 7411   1.304   1.908   4.544
 1407WAT     H2 7412   1.203   1.861   4.643
 1408WAT      O 7413   7.104   5.527   7.499
 1408WAT     H1 7414   7.076   5.445   7.462
 1408WAT     H2 7415   7.171   5.503   7.569
 1409WAT      O 7416   7.308   1.216   3.800
 1409WAT     H1 7417   7.362   1.127   3.786
 1409WAT     H2 7418   7.250   1.179   3.869
 1410WAT      O 7419   3.196   1.839   7.443
 1410WAT     H1 7420   3.204   1.745   7.468
 1410WAT     H2 7421   3.164   1.836   7.352
 1411WAT      O 7422   6.557   5.143   1.119
 1411WAT     H1 7423   6.600   5.074   1.057
 1411WAT     H2 7424   6.495   5.183   1.054
 1412WAT      O 7425   3.547   5.957   6.434
 1412WAT     H1 7426   3.532   5.996   6.516
 1412WAT     H2 7427   3.616   5.888   6.450
 1413WAT      O 7428   1.738   5.051   0.090
 1413WAT     H1 7429   1.792   5.084   0.163
 1413WAT     H2 7430   1.785   5.089   0.012
 1414WAT      O 7431   7.321   2.731   6.990
 1414WAT     H1 7432   7.239   2.686   7.016
 1414WAT     H2 7433   7.307   2.824   7.024
 1415WAT      O 7434   3.278   0.462   6.432
 1415WAT     H1 7435   3.279   0.377   6.483
 1415WAT     H2 7436   3.375   0.466   6.420
 1416WAT      O 7437   2.361   6.485   7.297
 1416WAT     H1 7438   2.443   6.530   7.273
 1416WAT     H2 7439   2.301   6.508   7.224
 1417WAT      O 7440   6.172   5.966   7.343
 1417WAT     H1 7441   6.215   5.888   7.387
 1417WAT     H2 7442   6.205   5.955   7.252
 1418WAT      O 7443   1.885   0.993  -0.137
 1418WAT     H1 7444   1.938   1.042  -0.063
 1418WAT     H2 7445   1.958   0.969  -0.195
 1419WAT      O 7446   6.131   3.355   7.049
 1419WAT     H1 7447   6.032   3.356   7.027
 1419WAT     H2 7448   6.119   3.320   7.141
 1420WAT      O 7449   1.489   5.398   3.638
 1420WAT     H1 7450   1.431   5.431   3.560
 1420WAT     H2 7451   1.451   5.450   3.709
 1421WAT      O 7452   6.247   3.068   5.265
 1421WAT     H1 7453   6.319   3.039   5.326
 1421WAT     H2 7454   6.293   3.109   5.191
 1422WAT      O 7455   2.433   6.220   2.085
 1422WAT     H1 7456   2.468   6.227   2.177
 1422WAT     H2 7457   2.336   6.234   2.107
 1423WAT      O 7458   2.898   2.394   5.644
 1423WAT     H1 7459   2.859   2.480   5.610
 1423WAT     H2 7460   2.869   2.332   5.577
 1424WAT      O 7461   1.522   2.947   2.731
 1424WAT     H1 7462   1.478   2.943   2.812
 1424WAT     H2 7463   1.587   2.875   2.736
 1425WAT      O 7464   0.948   5.128   7.528
 1425WAT     H1 7465   0.933   5.048   7.476
 1425WAT     H2 7466   1.037   5.114   7.559
 1426WAT      O 7467   1.175   3.154   6.073
 1426WAT     H1 7468   1.083   3.189   6.074
 1426WAT     H2 7469   1.207   3.172   6.163
 1427WAT      O 7470   1.482   1.364   4.666
 1427WAT     H1 7471   1.409   1.380   4.727
 1427WAT     H2 7472   1.548   1.316   4.724
 1428WAT      O 7473   0.968   6.358   0.018
 1428WAT     H1 7474   1.058   6.394   0.035
 1428WAT     H2 7475   0.993   6.266   0.035
 1429WAT      O 7476  -0.156   5.649   0.328
 1429WAT     H1 7477  -0.112   5.561   0.316
 1429WAT     H2 7478  -0.239   5.625   0.286
 1430WAT      O 7479   5.811   2.737   6.766
 1430WAT     H1 7480   5.743   2.686   6.720
 1430WAT     H2 7481   5.809   2.824   6.717
 1431WAT      O 7482   3.679   6.615   5.400
 1431WAT     H1 7483   3.642   6.529   5.370
 1431WAT     H2 7484   3.770   6.609   5.386
 1432WAT      O 7485   0.183   2.799   4.270
 1432WAT     H1 7486   0.159   2.880   4.325
 1432WAT     H2 7487   0.089   2.761   4.270
 1433WAT      O 7488   4.312   6.111   0.116
 1433WAT     H1 7489   4.259   6.084   0.036
 1433WAT     H2 7490   4.248   6.086   0.186
 1434WAT      O 7491   3.437   4.797   0.739
 1434WAT     H1 7492   3.518   4.731   0.745
 1434WAT     H2 7493   3.493   4.876   0.767
 1435WAT      O 7494   1.832   3.890   7.757
 1435WAT     H1 7495   1.856   3.987   7.768
 1435WAT     H2 7496   1.746   3.900   7.712
 1436WAT      O 7497   2.879  -0.126   4.456
 1436WAT     H1 7498   2.886  -0.193   4.528
 1436WAT     H2 7499   2.789  -0.092   4.476
 1437WAT      O 7500   6.570   4.311   0.044
 1437WAT     H1 7501   6.561   4.404   0.021
 1437WAT     H2 7502   6.544   4.309   0.134
 1438WAT      O 7503   0.775   2.038   3.642
 1438WAT     H1 7504   0.812   2.126   3.617
 1438WAT     H2 7505   0.752   2.017   3.549
 1439WAT      O 7506   0.342   5.419   2.897
 1439WAT     H1 7507   0.366   5.418   2.990
 1439WAT     H2 7508   0.319   5.516   2.883
 1440WAT      O 7509   4.674   6.267   6.847
 1440WAT     H1 7510   4.635   6.205   6.919
 1440WAT     H2 7511   4.590   6.276   6.788
 1441WAT      O 7512   4.937   2.812   6.573
 1441WAT     H1 7513   4.996   2.798   6.500
 1441WAT     H2 7514   4.993   2.800   6.651
 1442WAT      O 7515   1.781   3.247   7.886
 1442WAT     H1 7516   1.721   3.324   7.891
 1442WAT     H2 7517   1.819   3.265   7.800
 1443WAT      O 7518   6.276   3.562   0.109
 1443WAT     H1 7519   6.306   3.485   0.049
 1443WAT     H2 7520   6.338   3.552   0.184
 1444WAT      O 7521   2.200   3.507   6.678
 1444WAT     H1 7522   2.220   3.469   6.593
 1444WAT     H2 7523   2.197   3.438   6.740
 1445WAT      O 7524   6.853   1.415   2.179
 1445WAT     H1 7525   6.809   1.396   2.093
 1445WAT     H2 7526   6.939   1.453   2.144
 1446WAT      O 7527   7.295   4.130   2.688
 1446WAT     H1 7528   7.249   4.201   2.727
 1446WAT     H2 7529   7.227   4.075   2.647
 1447WAT      O 7530   7.229   5.311   4.363
 1447WAT     H1 7531   7.146   5.258   4.362
 1447WAT     H2 7532   7.243   5.332   4.270
 1448WAT      O 7533   1.983   2.755   2.960
 1448WAT     H1 7534   2.023   2.691   2.893
 1448WAT     H2 7535   2.062   2.818   2.960
 1449WAT      O 7536   5.288   4.273   7.376
 1449WAT     H1 7537   5.333   4.252   7.463
 1449WAT     H2 7538   5.229   4.194   7.372
 1450WAT      O 7539   3.659   5.931   4.099
 1450WAT     H1 7540   3.619   5.846   4.072
 1450WAT     H2 7541   3.593   5.992   4.073
 1451WAT      O 7542   6.042   6.320   1.819
 1451WAT     H1 7543   5.971   6.385   1.818
 1451WAT     H2 7544   6.046   6.287   1.730
 1452WAT      O 7545   3.447   0.825   1.746
 1452WAT     H1 7546   3.447   0.756   1.822
 1452WAT     H2 7547   3.407   0.894   1.798
 1453WAT      O 7548   2.054   5.723   6.468
 1453WAT     H1 7549   2.069   5.634   6.436
 1453WAT     H2 7550   2.108   5.726   6.552
 1454WAT      O 7551   1.228   3.047   6.877
 1454WAT     H1 7552   1.139   3.015   6.908
 1454WAT     H2 7553   1.213   3.061   6.782
 1455WAT      O 7554   1.853   6.347   6.323
 1455WAT     H1 7555   1.777   6.329   6.267
 1455WAT     H2 7556   1.907   6.400   6.259
 1456WAT      O 7557   0.218   0.962   0.651
 1456WAT     H1 7558   0.224   0.925   0.558
 1456WAT     H2 7559   0.262   0.886   0.696
 1457WAT      O 7560   5.582   3.159   2.568
 1457WAT     H1 7561   5.547   3.220   2.500
 1457WAT     H2 7562   5.504   3.158   2.624
 1458WAT      O 7563   1.084   4.150   6.147
 1458WAT     H1 7564   1.018   4.146   6.076
 1458WAT     H2 7565   1.111   4.059   6.157
 1459WAT      O 7566   0.833   1.048   4.676
 1459WAT     H1 7567   0.816   0.968   4.719
 1459WAT     H2 7568   0.749   1.077   4.632
 1460WAT      O 7569   7.029   1.027   5.726
 1460WAT     H1 7570   7.028   1.124   5.746
 1460WAT     H2 7571   7.105   1.005   5.790
 1461WAT      O 7572   2.142   2.864   5.674
 1461WAT     H1 7573   2.200   2.788   5.662
 1461WAT     H2 7574   2.198   2.925   5.722
 1462WAT      O 7575   2.273   0.946   3.131
 1462WAT     H1 7576   2.190   0.892   3.153
 1462WAT     H2 7577   2.341   0.884   3.156
 1463WAT      O 7578   3.471   2.711   0.493
 1463WAT     H1 7579   3.435   2.655   0.426
 1463WAT     H2 7580   3.516   2.647   0.550
 1464WAT      O 7581   1.030   3.443   7.256
 1464WAT     H1 7582   1.069   3.390   7.183
 1464WAT     H2 7583   1.008   3.525   7.205
 1465WAT      O 7584   2.027   2.102   0.692
 1465WAT     H1 7585   1.974   2.162   0.750
 1465WAT     H2 7586   2.011   2.024   0.748
 1466WAT      O 7587   1.067   4.629   7.616
 1466WAT     H1 7588   1.147   4.575   7.608
 1466WAT     H2 7589   1.067   4.670   7.524
 1467WAT      O 7590   2.808   0.982   4.359
 1467WAT     H1 7591   2.714   0.952   4.327
 1467WAT     H2 7592   2.796   0.966   4.457
 1468WAT      O 7593   0.370   5.471   3.181
 1468WAT     H1 7594   0.330   5.560   3.197
 1468WAT     H2 7595   0.291   5.411   3.198
 1469WAT      O 7596   0.421   0.746   4.632
 1469WAT     H1 7597   0.426   0.688   4.709
 1469WAT     H2 7598   0.335   0.718   4.594
 1470WAT      O 7599   1.585   5.616   5.961
 1470WAT     H1 7600   1.590   5.591   6.055
 1470WAT     H2 7601   1.622   5.706   5.959
 1471WAT      O 7602   2.024   5.188   4.407
 1471WAT     H1 7603   1.965   5.266   4.421
 1471WAT     H2 7604   2.006   5.132   4.486
 1472WAT      O 7605   6.453   4.213   5.976
 1472WAT     H1 7606   6.402   4.208   5.888
 1472WAT     H2 7607   6.399   4.266   6.029
 1473WAT      O 7608   7.337   4.002   1.466
 1473WAT     H1 7609   7.308   4.094   1.435
 1473WAT     H2 7610   7.336   3.961   1.375
 1474WAT      O 7611   3.831   4.588   7.500
 1474WAT     H1 7612   3.772   4.511   7.523
 1474WAT     H2 7613   3.833   4.575   7.405
 1475WAT      O 7614   4.330   4.614   0.572
 1475WAT     H1 7615   4.410   4.666   0.541
 1475WAT     H2 7616   4.329   4.638   0.661
 1476WAT      O 7617   6.353   1.029   3.378
 1476WAT     H1 7618   6.376   1.027   3.473
 1476WAT     H2 7619   6.443   1.046   3.338
 1477WAT      O 7620   0.531   0.248   2.587
 1477WAT     H1 7621   0.476   0.298   2.522
 1477WAT     H2 7622   0.484   0.274   2.671
 1478WAT      O 7623   6.269   3.313   7.681
 1478WAT     H1 7624   6.260   3.316   7.583
 1478WAT     H2 7625   6.347   3.248   7.687
 1479WAT      O 7626   5.687   1.842   5.731
 1479WAT     H1 7627   5.751   1.839   5.812
 1479WAT     H2 7628   5.700   1.748   5.698
 1480WAT      O 7629   4.541   4.778   0.533
 1480WAT     H1 7630   4.571   4.777   0.625
 1480WAT     H2 7631   4.564   4.870   0.509
 1481WAT      O 7632   0.076   2.011   7.648
 1481WAT     H1 7633   0.095   1.961   7.732
 1481WAT     H2 7634   0.167   2.019   7.617
 1482WAT      O 7635   6.530   0.883   3.901
 1482WAT     H1 7636   6.545   0.813   3.830
 1482WAT     H2 7637   6.438   0.847   3.927
 1483WAT      O 7638   3.995   0.432   6.621
 1483WAT     H1 7639   4.035   0.369   6.561
 1483WAT     H2 7640   3.916   0.384   6.651
 1484WAT      O 7641   3.379   0.547   1.397
 1484WAT     H1 7642   3.442   0.504   1.463
 1484WAT     H2 7643   3.296   0.536   1.447
 1485WAT      O 7644   6.299   0.557   2.383
 1485WAT     H1 7645   6.278   0.630   2.449
 1485WAT     H2 7646   6.350   0.610   2.314
 1486WAT      O 7647   6.754   4.306   4.044
 1486WAT     H1 7648   6.659   4.329   4.020
 1486WAT     H2 7649   6.799   4.379   3.991
 1487WAT      O 7650   2.309   6.412   4.535
 1487WAT     H1 7651   2.249   6.419   4.462
 1487WAT     H2 7652   2.375   6.344   4.492
 1488WAT      O 7653   6.840   3.373   2.125
 1488WAT     H1 7654   6.825   3.341   2.033
 1488WAT     H2 7655   6.932   3.354   2.136
 1489WAT      O 7656   6.282   6.188   1.203
 1489WAT     H1 7657   6.362   6.165   1.258
 1489WAT     H2 7658   6.207   6.166   1.261
 1490WAT      O 7659   2.745   6.185   5.373
 1490WAT     H1 7660   2.814   6.116   5.349
 1490WAT     H2 7661   2.756   6.184   5.471
 1491WAT      O 7662   4.840   5.906   7.010
 1491WAT     H1 7663   4.861   5.819   6.967
 1491WAT     H2 7664   4.780   5.941   6.942
 1492WAT      O 7665   1.203   0.011   6.200
 1492WAT     H1 7666   1.243  -0.006   6.292
 1492WAT     H2 7667   1.120   0.049   6.236
 1493WAT      O 7668   7.144   5.887   4.120
 1493WAT     H1 7669   7.059   5.875   4.166
 1493WAT     H2 7670   7.202   5.883   4.196
 1494WAT      O 7671  -0.183   6.382   1.482
 1494WAT     H1 7672  -0.132   6.355   1.556
 1494WAT     H2 7673  -0.149   6.470   1.461
 1495WAT      O 7674   3.453   4.928   7.365
 1495WAT     H1 7675   3.429   5.025   7.355
 1495WAT     H2 7676   3.390   4.889   7.307
 1496WAT      O 7677   1.549   1.529   4.271
 1496WAT     H1 7678   1.506   1.558   4.352
 1496WAT     H2 7679   1.493   1.452   4.243
 1497WAT      O 7680   6.706   2.319   3.249
 1497WAT     H1 7681   6.654   2.306   3.164
 1497WAT     H2 7682   6.791   2.352   3.207
 1498WAT      O 7683   0.970   4.377   6.265
 1498WAT     H1 7684   1.031   4.452   6.255
 1498WAT     H2 7685   1.024   4.307   6.214
 1499WAT      O 7686   4.094   0.376   0.661
 1499WAT     H1 7687   4.092   0.280   0.652
 1499WAT     H2 7688   4.114   0.404   0.572
 1500WAT      O 7689   3.724   3.224   0.823
 1500WAT     H1 7690   3.755   3.130   0.826
 1500WAT     H2 7691   3.646   3.217   0.759
 1501WAT      O 7692   0.149   1.060   1.494
 1501WAT     H1 7693   0.107   1.010   1.567
 1501WAT     H2 7694   0.110   1.014   1.417
 1502WAT      O 7695   6.558   6.202   5.030
 1502WAT     H1 7696   6.600   6.213   4.943
 1502WAT     H2 7697   6.484   6.135   5.007
 1503WAT      O 7698   1.730   4.179   1.190
 1503WAT     H1 7699   1.825   4.199   1.196
 1503WAT     H2 7700   1.698   4.275   1.205
 1504WAT      O 7701   6.528   3.454   6.953
 1504WAT     H1 7702   6.509   3.494   7.036
 1504WAT     H2 7703   6.441   3.461   6.900
 1505WAT      O 7704   6.319   5.256  -0.121
 1505WAT     H1 7705   6.367   5.328  -0.153
 1505WAT     H2 7706   6.345   5.178  -0.171
 1506WAT      O 7707   0.634   4.649   7.319
 1506WAT     H1 7708   0.566   4.680   7.257
 1506WAT     H2 7709   0.598   4.562   7.343
 1507WAT      O 7710   5.235   0.827   1.797
 1507WAT     H1 7711   5.307   0.868   1.852
 1507WAT     H2 7712   5.167   0.821   1.866
 1508WAT      O 7713   5.105   5.871   2.465
 1508WAT     H1 7714   5.099   5.795   2.409
 1508WAT     H2 7715   5.094   5.948   2.406
 1509WAT      O 7716   3.130   2.884   2.918
 1509WAT     H1 7717   3.212   2.847   2.885
 1509WAT     H2 7718   3.154   2.878   3.017
 1510WAT      O 7719   7.596  -0.173   5.033
 1510WAT     H1 7720   7.582  -0.202   5.125
 1510WAT     H2 7721   7.692  -0.193   5.033
 1511WAT      O 7722   7.147   3.228   6.282
 1511WAT     H1 7723   7.153   3.323   6.285
 1511WAT     H2 7724   7.091   3.204   6.358
 1512WAT      O 7725   3.769   3.856   6.258
 1512WAT     H1 7726   3.760   3.954   6.259
 1512WAT     H2 7727   3.776   3.842   6.356
 1513WAT      O 7728   3.384   1.465   1.575
 1513WAT     H1 7729   3.364   1.370   1.601
 1513WAT     H2 7730   3.483   1.466   1.576
 1514WAT      O 7731   6.936   3.806   6.033
 1514WAT     H1 7732   6.848   3.799   6.068
 1514WAT     H2 7733   6.919   3.829   5.945
 1515WAT      O 7734   1.601   0.742   1.049
 1515WAT     H1 7735   1.602   0.838   1.025
 1515WAT     H2 7736   1.688   0.735   1.098
 1516WAT      O 7737   4.665   6.933   7.349
 1516WAT     H1 7738   4.748   6.938   7.293
 1516WAT     H2 7739   4.671   6.838   7.370
 1517WAT      O 7740   4.621   0.470   2.461
 1517WAT     H1 7741   4.691   0.421   2.501
 1517WAT     H2 7742   4.564   0.399   2.415
 1518WAT      O 7743   6.126   6.085   4.017
 1518WAT     H1 7744   6.135   6.004   3.963
 1518WAT     H2 7745   6.183   6.073   4.091
 1519WAT      O 7746   5.495   0.686   0.614
 1519WAT     H1 7747   5.449   0.742   0.678
 1519WAT     H2 7748   5.462   0.599   0.636
 1520WAT      O 7749   5.587   2.595   2.581
 1520WAT     H1 7750   5.543   2.546   2.654
 1520WAT     H2 7751   5.580   2.686   2.611
 1521WAT      O 7752   7.059   2.135   2.347
 1521WAT     H1 7753   7.050   2.130   2.449
 1521WAT     H2 7754   7.088   2.222   2.334
 1522WAT      O 7755   5.720   5.082   0.663
 1522WAT     H1 7756   5.720   5.030   0.745
 1522WAT     H2 7757   5.790   5.040   0.618
 1523WAT      O 7758   5.822   0.752   5.331
 1523WAT     H1 7759   5.796   0.664   5.358
 1523WAT     H2 7760   5.914   0.737   5.301
 1524WAT      O 7761   5.556   5.385   1.707
 1524WAT     H1 7762   5.636   5.440   1.722
 1524WAT     H2 7763   5.493   5.437   1.748
 1525WAT      O 7764   6.566   3.212   3.414
 1525WAT     H1 7765   6.486   3.263   3.419
 1525WAT     H2 7766   6.599   3.235   3.507
 1526WAT      O 7767   2.707   0.944   5.661
 1526WAT     H1 7768   2.633   0.989   5.717
 1526WAT     H2 7769   2.724   0.872   5.724
 1527WAT      O 7770   1.352   1.643   7.155
 1527WAT     H1 7771   1.344   1.737   7.126
 1527WAT     H2 7772   1.444   1.642   7.181
 1528WAT      O 7773   2.284   1.516   2.545
 1528WAT     H1 7774   2.276   1.615   2.560
 1528WAT     H2 7775   2.208   1.478   2.591
 1529WAT      O 7776   5.656   1.215   1.890
 1529WAT     H1 7777   5.584   1.255   1.946
 1529WAT     H2 7778   5.595   1.185   1.819
 1530WAT      O 7779   4.955   3.265   6.505
 1530WAT     H1 7780   4.899   3.227   6.435
 1530WAT     H2 7781   5.043   3.252   6.465
 1531WAT      O 7782   6.716   1.562   5.266
 1531WAT     H1 7783   6.640   1.609   5.222
 1531WAT     H2 7784   6.777   1.570   5.186
 1532WAT      O 7785   3.053   0.255   5.942
 1532WAT     H1 7786   2.969   0.288   5.911
 1532WAT     H2 7787   3.038   0.241   6.037
 1533WAT      O 7788   1.239   2.926   5.099
 1533WAT     H1 7789   1.174   2.965   5.033
 1533WAT     H2 7790   1.224   2.990   5.172
 1534WAT      O 7791   6.683   3.990   2.620
 1534WAT     H1 7792   6.777   3.948   2.601
 1534WAT     H2 7793   6.685   4.055   2.546
 1535WAT      O 7794   1.904   4.102   3.712
 1535WAT     H1 7795   1.976   4.160   3.743
 1535WAT     H2 7796   1.952   4.033   3.669
 1536WAT      O 7797   2.647   3.784   6.172
 1536WAT     H1 7798   2.687   3.869   6.150
 1536WAT     H2 7799   2.669   3.727   6.094
 1537WAT      O 7800   3.796   1.380   3.042
 1537WAT     H1 7801   3.886   1.386   3.084
 1537WAT     H2 7802   3.744   1.392   3.125
 1538WAT      O 7803   6.357   4.159   1.803
 1538WAT     H1 7804   6.371   4.097   1.875
 1538WAT     H2 7805   6.342   4.104   1.725
 1539WAT      O 7806   4.601   6.338   2.450
 1539WAT     H1 7807   4.542   6.341   2.369
 1539WAT     H2 7808   4.667   6.278   2.425
 1540WAT      O 7809   5.332   0.841   0.814
 1540WAT     H1 7810   5.413   0.884   0.840
 1540WAT     H2 7811   5.299   0.802   0.889
 1541WAT      O 7812   5.906   2.517   6.035
 1541WAT     H1 7813   5.969   2.529   6.110
 1541WAT     H2 7814   5.872   2.603   6.020
 1542WAT      O 7815   0.824   1.138   6.917
 1542WAT     H1 7816   0.913   1.155   6.966
 1542WAT     H2 7817   0.851   1.177   6.831
 1543WAT      O 7818   7.125   4.618   0.081
 1543WAT     H1 7819   7.098   4.565   0.003
 1543WAT     H2 7820   7.044   4.634   0.122
 1544WAT      O 7821   2.111   4.936   4.689
 1544WAT     H1 7822   2.181   5.001   4.719
 1544WAT     H2 7823   2.151   4.854   4.720
 1545WAT      O 7824   2.034   1.519  -0.103
 1545WAT     H1 7825   1.937   1.512  -0.076
 1545WAT     H2 7826   2.065   1.554  -0.016
 1546WAT      O 7827   3.678   5.912   7.236
 1546WAT     H1 7828   3.714   5.820   7.246
 1546WAT     H2 7829   3.676   5.944   7.329
 1547WAT      O 7830   1.163   4.713   4.527
 1547WAT     H1 7831   1.160   4.811   4.509
 1547WAT     H2 7832   1.188   4.682   4.437
 1548WAT      O 7833   2.462   6.034   2.757
 1548WAT     H1 7834   2.528   5.992   2.698
 1548WAT     H2 7835   2.465   5.967   2.829
 1549WAT      O 7836   5.520   1.562   1.223
 1549WAT     H1 7837   5.444   1.498   1.213
 1549WAT     H2 7838   5.549   1.563   1.131
 1550WAT      O 7839   5.248   3.816   6.992
 1550WAT     H1 7840   5.296   3.892   7.030
 1550WAT     H2 7841   5.284   3.809   6.903
 1551WAT      O 7842   2.714   5.784   5.462
 1551WAT     H1 7843   2.632   5.828   5.436
 1551WAT     H2 7844   2.727   5.831   5.548
 1552WAT      O 7845   6.443   2.911   2.472
 1552WAT     H1 7846   6.420   2.847   2.399
 1552WAT     H2 7847   6.519   2.950   2.429
 1553WAT      O 7848   6.445   1.094   2.232
 1553WAT     H1 7849   6.426   1.118   2.326
 1553WAT     H2 7850   6.484   1.182   2.207
 1554WAT      O 7851   4.120   2.969   0.565
 1554WAT     H1 7852   4.185   2.990   0.495
 1554WAT     H2 7853   4.123   2.868   0.553
 1555WAT      O 7854   1.820   5.994   2.217
 1555WAT     H1 7855   1.880   6.063   2.186
 1555WAT     H2 7856   1.740   6.051   2.226
 1556WAT      O 7857   4.756   0.089   2.517
 1556WAT     H1 7858   4.782   0.116   2.422
 1556WAT     H2 7859   4.799   0.163   2.564
 1557WAT      O 7860   0.051  -0.658   4.698
 1557WAT     H1 7861   0.023  -0.596   4.626
 1557WAT     H2 7862   0.112  -0.593   4.749
 1558WAT      O 7863   6.964   1.504   4.345
 1558WAT     H1 7864   6.924   1.422   4.384
 1558WAT     H2 7865   6.915   1.510   4.259
 1559WAT      O 7866   1.261   6.408   1.159
 1559WAT     H1 7867   1.222   6.321   1.153
 1559WAT     H2 7868   1.234   6.437   1.247
 1560WAT      O 7869   0.746   2.849   1.505
 1560WAT     H1 7870   0.810   2.854   1.579
 1560WAT     H2 7871   0.803   2.811   1.435
 1561WAT      O 7872   0.852   0.051   4.193
 1561WAT     H1 7873   0.772   0.024   4.240
 1561WAT     H2 7874   0.856  -0.033   4.130
 1562WAT      O 7875   3.027   5.409   0.196
 1562WAT     H1 7876   2.964   5.484   0.184
 1562WAT     H2 7877   3.059   5.421   0.285
 1563WAT      O 7878   1.754   6.502   1.389
 1563WAT     H1 7879   1.746   6.454   1.468
 1563WAT     H2 7880   1.796   6.588   1.420
 1564WAT      O 7881   4.676   2.111   5.768
 1564WAT     H1 7882   4.585   2.086   5.742
 1564WAT     H2 7883   4.673   2.071   5.862
 1565WAT      O 7884   7.047   4.720   4.141
 1565WAT     H1 7885   7.127   4.744   4.195
 1565WAT     H2 7886   7.000   4.654   4.194
 1566WAT      O 7887   5.606   2.112   7.768
 1566WAT     H1 7888   5.672   2.181   7.800
 1566WAT     H2 7889   5.533   2.134   7.835
 1567WAT      O 7890   5.773   3.707   1.699
 1567WAT     H1 7891   5.756   3.799   1.740
 1567WAT     H2 7892   5.771   3.741   1.602
 1568WAT      O 7893   0.626   4.653   3.665
 1568WAT     H1 7894   0.667   4.583   3.718
 1568WAT     H2 7895   0.657   4.733   3.710
 1569WAT      O 7896   1.132   5.403   3.926
 1569WAT     H1 7897   1.066   5.444   3.874
 1569WAT     H2 7898   1.125   5.446   4.009
 1570WAT      O 7899  -0.104   4.232   5.104
 1570WAT     H1 7900  -0.178   4.176   5.070
 1570WAT     H2 7901  -0.155   4.303   5.143
 1571WAT      O 7902   4.632   5.709   7.688
 1571WAT     H1 7903   4.648   5.758   7.771
 1571WAT     H2 7904   4.590   5.780   7.631
 1572WAT      O 7905   2.670   1.668   3.016
 1572WAT     H1 7906   2.708   1.603   2.955
 1572WAT     H2 7907   2.690   1.628   3.104
 1573WAT      O 7908   1.629   1.127   7.568
 1573WAT     H1 7909   1.654   1.221   7.561
 1573WAT     H2 7910   1.718   1.089   7.586
 1574WAT      O 7911   6.762   5.977   6.586
 1574WAT     H1 7912   6.775   6.071   6.608
 1574WAT     H2 7913   6.819   5.958   6.511
 1575WAT      O 7914   4.545   3.461   7.053
 1575WAT     H1 7915   4.631   3.486   7.073
 1575WAT     H2 7916   4.505   3.420   7.131
 1576WAT      O 7917   2.159   5.285   2.273
 1576WAT     H1 7918   2.070   5.240   2.263
 1576WAT     H2 7919   2.185   5.238   2.354
 1577WAT      O 7920   2.135   2.148   3.238
 1577WAT     H1 7921   2.178   2.066   3.212
 1577WAT     H2 7922   2.114   2.132   3.332
 1578WAT      O 7923   1.690   2.456   3.956
 1578WAT     H1 7924   1.752   2.434   4.029
 1578WAT     H2 7925   1.747   2.457   3.878
 1579WAT      O 7926   3.118   2.127   0.615
 1579WAT     H1 7927   3.061   2.133   0.541
 1579WAT     H2 7928   3.102   2.207   0.667
 1580WAT      O 7929   0.725   2.866   0.897
 1580WAT     H1 7930   0.797   2.926   0.926
 1580WAT     H2 7931   0.651   2.930   0.900
 1581WAT      O 7932   6.343  -0.102   6.562
 1581WAT     H1 7933   6.322  -0.185   6.615
 1581WAT     H2 7934   6.354  -0.040   6.639
 1582WAT      O 7935   5.785   6.491   5.225
 1582WAT     H1 7936   5.725   6.416   5.232
 1582WAT     H2 7937   5.740   6.544   5.155
 1583WAT      O 7938   6.480   4.260   5.060
 1583WAT     H1 7939   6.436   4.178   5.026
 1583WAT     H2 7940   6.426   4.332   5.016
 1584WAT      O 7941   3.670   5.858   1.826
 1584WAT     H1 7942   3.751   5.858   1.773
 1584WAT     H2 7943   3.685   5.937   1.878
 1585WAT      O 7944   6.982   2.753   6.358
 1585WAT     H1 7945   6.966   2.824   6.421
 1585WAT     H2 7946   7.007   2.682   6.426
 1586WAT      O 7947   5.387   1.465   5.598
 1586WAT     H1 7948   5.312   1.482   5.658
 1586WAT     H2 7949   5.417   1.376   5.626
 1587WAT      O 7950   6.994   0.831   3.873
 1587WAT     H1 7951   6.995   0.731   3.878
 1587WAT     H2 7952   6.926   0.856   3.936
 1588WAT      O 7953   2.951   2.166   2.126
 1588WAT     H1 7954   3.006   2.243   2.098
 1588WAT     H2 7955   2.925   2.190   2.215
 1589WAT      O 7956   2.883   3.134   2.554
 1589WAT     H1 7957   2.816   3.086   2.608
 1589WAT     H2 7958   2.945   3.149   2.625
 1590WAT      O 7959   1.369   0.222   4.276
 1590WAT     H1 7960   1.391   0.311   4.317
 1590WAT     H2 7961   1.273   0.229   4.270
 1591WAT      O 7962   5.285   1.872   7.567
 1591WAT     H1 7963   5.272   1.894   7.469
 1591WAT     H2 7964   5.244   1.785   7.569
 1592WAT      O 7965   4.198   5.558   7.124
 1592WAT     H1 7966   4.205   5.634   7.067
 1592WAT     H2 7967   4.132   5.591   7.191
 1593WAT      O 7968   1.117   3.714   2.266
 1593WAT     H1 7969   1.026   3.722   2.240
 1593WAT     H2 7970   1.148   3.807   2.264
 1594WAT      O 7971   3.138   3.362   1.878
 1594WAT     H1 7972   3.185   3.408   1.807
 1594WAT     H2 7973   3.185   3.396   1.957
 1595WAT      O 7974   5.586   3.070   0.122
 1595WAT     H1 7975   5.630   3.131   0.056
 1595WAT     H2 7976   5.620   2.984   0.101
 1596WAT      O 7977   1.631   1.264   4.882
 1596WAT     H1 7978   1.726   1.299   4.882
 1596WAT     H2 7979   1.596   1.313   4.957
 1597WAT      O 7980   0.459   1.185   4.830
 1597WAT     H1 7981   0.451   1.184   4.929
 1597WAT     H2 7982   0.360   1.180   4.810
 1598WAT      O 7983   0.536   1.048   4.334
 1598WAT     H1 7984   0.471   1.119   4.318
 1598WAT     H2 7985   0.527   1.029   4.428
 1599WAT      O 7986   4.096   3.351   1.429
 1599WAT     H1 7987   4.015   3.390   1.473
 1599WAT     H2 7988   4.155   3.353   1.502
 1600WAT      O 7989   4.466   3.798   7.249
 1600WAT     H1 7990   4.518   3.830   7.326
 1600WAT     H2 7991   4.377   3.830   7.270
 1601WAT      O 7992   6.470   4.222   3.604
 1601WAT     H1 7993   6.554   4.184   3.630
 1601WAT     H2 7994   6.461   4.300   3.662
 1602WAT      O 7995   3.154   1.990   6.058
 1602WAT     H1 7996   3.076   2.037   6.101
 1602WAT     H2 7997   3.210   1.969   6.138
 1603WAT      O 7998   5.551   0.002   3.910
 1603WAT     H1 7999   5.631   0.002   3.858
 1603WAT     H2 8000   5.578   0.073   3.977
 1604WAT      O 8001   2.501   2.791   0.278
 1604WAT     H1 8002   2.444   2.842   0.221
 1604WAT     H2 8003   2.460   2.709   0.282
 1605WAT      O 8004   1.924   1.501   4.720
 1605WAT     H1 8005   1.916   1.445   4.802
 1605WAT     H2 8006   1.874   1.580   4.758
 1606WAT      O 8007   4.388   5.604   5.155
 1606WAT     H1 8008   4.432   5.635   5.236
 1606WAT     H2 8009   4.298   5.589   5.190
 1607WAT      O 8010   6.042   1.518   4.438
 1607WAT     H1 8011   6.100   1.452   4.403
 1607WAT     H2 8012   5.996   1.552   4.365
 1608WAT      O 8013   4.605   2.009   7.386
 1608WAT     H1 8014   4.650   2.071   7.447
 1608WAT     H2 8015   4.598   1.931   7.443
 1609WAT      O 8016   6.705   2.757   4.117
 1609WAT     H1 8017   6.781   2.692   4.134
 1609WAT     H2 8018   6.636   2.706   4.166
 1610WAT      O 8019   5.720   2.208   1.291
 1610WAT     H1 8020   5.706   2.263   1.212
 1610WAT     H2 8021   5.776   2.136   1.261
 1611WAT      O 8022   6.733  -0.175   7.503
 1611WAT     H1 8023   6.747  -0.101   7.560
 1611WAT     H2 8024   6.718  -0.242   7.569
 1612WAT      O 8025   0.618   3.786   7.924
 1612WAT     H1 8026   0.551   3.859   7.922
 1612WAT     H2 8027   0.626   3.769   8.016
 1613WAT      O 8028   1.045   2.374   3.965
 1613WAT     H1 8029   1.110   2.396   3.893
 1613WAT     H2 8030   1.071   2.440   4.033
 1614WAT      O 8031   5.486   5.350  -0.181
 1614WAT     H1 8032   5.509   5.349  -0.274
 1614WAT     H2 8033   5.437   5.263  -0.180
 1615WAT      O 8034   0.511   2.332   1.834
 1615WAT     H1 8035   0.443   2.269   1.795
 1615WAT     H2 8036   0.471   2.345   1.921
 1616WAT      O 8037   1.587   0.482   4.128
 1616WAT     H1 8038   1.639   0.501   4.200
 1616WAT     H2 8039   1.500   0.463   4.166
 1617WAT      O 8040   4.261   2.977   7.186
 1617WAT     H1 8041   4.299   3.005   7.100
 1617WAT     H2 8042   4.261   2.879   7.177
 1618WAT      O 8043   2.910   6.091   2.605
 1618WAT     H1 8044   2.998   6.108   2.568
 1618WAT     H2 8045   2.870   6.036   2.536
 1619WAT      O 8046   6.511   1.252   3.910
 1619WAT     H1 8047   6.516   1.308   3.992
 1619WAT     H2 8048   6.578   1.190   3.937
 1620WAT      O 8049   1.909   2.254   1.685
 1620WAT     H1 8050   1.815   2.280   1.705
 1620WAT     H2 8051   1.900   2.178   1.631
 1621WAT      O 8052   1.905   1.232   3.474
 1621WAT     H1 8053   1.889   1.308   3.529
 1621WAT     H2 8054   1.814   1.195   3.465
 1622WAT      O 8055   4.593  -0.013   0.222
 1622WAT     H1 8056   4.506  -0.045   0.231
 1622WAT     H2 8057   4.601   0.033   0.138
 1623WAT      O 8058   5.887   0.787   0.094
 1623WAT     H1 8059   5.804   0.742   0.092
 1623WAT     H2 8060   5.950   0.726   0.056
 1624WAT      O 8061   6.308   5.909   5.469
 1624WAT     H1 8062   6.268   5.930   5.385
 1624WAT     H2 8063   6.268   5.820   5.483
 1625WAT      O 8064   1.050   6.125   5.769
 1625WAT     H1 8065   1.036   6.146   5.863
 1625WAT     H2 8066   0.958   6.115   5.741
 1626WAT      O 8067   6.617   4.987   4.051
 1626WAT     H1 8068   6.533   4.959   4.014
 1626WAT     H2 8069   6.605   5.078   4.064
 1627WAT      O 8070   2.551   6.414   1.223
 1627WAT     H1 8071   2.473   6.473   1.236
 1627WAT     H2 8072   2.590   6.435   1.310
 1628WAT      O 8073   7.116   3.397   3.479
 1628WAT     H1 8074   7.169   3.398   3.557
 1628WAT     H2 8075   7.147   3.477   3.430
 1629WAT      O 8076   0.456   1.498   2.430
 1629WAT     H1 8077   0.367   1.511   2.446
 1629WAT     H2 8078   0.474   1.418   2.483
 1630WAT      O 8079   6.702   5.696   6.591
 1630WAT     H1 8080   6.783   5.694   6.543
 1630WAT     H2 8081   6.685   5.789   6.606
 1631WAT      O 8082   1.237   0.763   2.740
 1631WAT     H1 8083   1.155   0.792   2.701
 1631WAT     H2 8084   1.303   0.779   2.669
 1632WAT      O 8085   1.127   6.210   6.664
 1632WAT     H1 8086   1.113   6.169   6.572
 1632WAT     H2 8087   1.044   6.190   6.710
 1633WAT      O 8088   6.587   1.023   7.699
 1633WAT     H1 8089   6.491   0.981   7.684
 1633WAT     H2 8090   6.556   1.117   7.690
 1634WAT      O 8091   7.074   2.499   7.764
 1634WAT     H1 8092   7.031   2.415   7.744
 1634WAT     H2 8093   7.090   2.528   7.672
 1635WAT      O 8094   5.049   2.821   5.911
 1635WAT     H1 8095   4.963   2.771   5.888
 1635WAT     H2 8096   5.108   2.762   5.859
 1636WAT      O 8097   0.510   0.816   3.799
 1636WAT     H1 8098   0.458   0.874   3.860
 1636WAT     H2 8099   0.445   0.823   3.720
 1637WAT      O 8100   1.318   6.570   6.445
 1637WAT     H1 8101   1.277   6.597   6.535
 1637WAT     H2 8102   1.408   6.611   6.458
 1638WAT      O 8103   6.014   4.008   7.210
 1638WAT     H1 8104   5.995   3.999   7.117
 1638WAT     H2 8105   6.104   4.039   7.217
 1639WAT      O 8106   2.084   2.670   3.789
 1639WAT     H1 8107   2.069   2.659   3.690
 1639WAT     H2 8108   2.169   2.708   3.794
 1640WAT      O 8109   0.406   2.898   5.566
 1640WAT     H1 8110   0.416   2.893   5.664
 1640WAT     H2 8111   0.488   2.849   5.538
 1641WAT      O 8112   1.497   5.210   0.905
 1641WAT     H1 8113   1.443   5.294   0.927
 1641WAT     H2 8114   1.516   5.186   0.997
 1642WAT      O 8115   0.571   0.114   3.803
 1642WAT     H1 8116   0.530   0.192   3.843
 1642WAT     H2 8117   0.638   0.158   3.745
 1643WAT      O 8118   2.853   0.353   7.638
 1643WAT     H1 8119   2.823   0.328   7.546
 1643WAT     H2 8120   2.782   0.312   7.691
 1644WAT      O 8121   4.221   1.130   3.738
 1644WAT     H1 8122   4.276   1.107   3.653
 1644WAT     H2 8123   4.132   1.139   3.694
 1645WAT      O 8124   4.979   5.191   2.987
 1645WAT     H1 8125   4.986   5.144   2.902
 1645WAT     H2 8126   5.058   5.155   3.030
 1646WAT      O 8127   6.311   0.711   5.414
 1646WAT     H1 8128   6.324   0.614   5.404
 1646WAT     H2 8129   6.341   0.728   5.504
 1647WAT      O 8130   2.740   1.715   0.635
 1647WAT     H1 8131   2.650   1.722   0.593
 1647WAT     H2 8132   2.720   1.648   0.701
 1648WAT      O 8133   6.828   2.023   6.174
 1648WAT     H1 8134   6.890   1.964   6.130
 1648WAT     H2 8135   6.872   2.108   6.171
 1649WAT      O 8136   0.237   2.866   3.032
 1649WAT     H1 8137   0.163   2.936   3.015
 1649WAT     H2 8138   0.274   2.852   2.940
 1650WAT      O 8139   5.367   5.889   7.386
 1650WAT     H1 8140   5.456   5.861   7.402
 1650WAT     H2 8141   5.348   5.858   7.299
 1651WAT      O 8142   2.170   2.939   3.469
 1651WAT     H1 8143   2.157   2.852   3.507
 1651WAT     H2 8144   2.080   2.949   3.425
 1652WAT      O 8145   5.964   2.755   0.875
 1652WAT     H1 8146   6.046   2.772   0.826
 1652WAT     H2 8147   5.981   2.801   0.959
 1653WAT      O 8148   5.642   3.463   5.474
 1653WAT     H1 8149   5.604   3.540   5.527
 1653WAT     H2 8150   5.727   3.505   5.447
 1654WAT      O 8151   0.619   3.702   1.688
 1654WAT     H1 8152   0.565   3.624   1.716
 1654WAT     H2 8153   0.700   3.652   1.670
 1655WAT      O 8154   3.980   3.817   6.041
 1655WAT     H1 8155   3.910   3.866   6.092
 1655WAT     H2 8156   3.983   3.734   6.093
 1656WAT      O 8157   3.616   0.423   7.275
 1656WAT     H1 8158   3.662   0.508   7.289
 1656WAT     H2 8159   3.575   0.443   7.192
 1657WAT      O 8160   6.519   1.679   7.352
 1657WAT     H1 8161   6.484   1.652   7.266
 1657WAT     H2 8162   6.454   1.634   7.409
 1658WAT      O 8163   3.291   6.734   2.649
 1658WAT     H1 8164   3.232   6.760   2.573
 1658WAT     H2 8165   3.354   6.807   2.639
 1659WAT      O 8166   3.552   5.574   0.926
 1659WAT     H1 8167   3.628   5.588   0.863
 1659WAT     H2 8168   3.599   5.530   0.993
 1660WAT      O 8169   3.177   4.647   0.783
 1660WAT     H1 8170   3.202   4.581   0.855
 1660WAT     H2 8171   3.254   4.706   0.800
 1661WAT      O 8172   4.803   4.057   6.074
 1661WAT     H1 8173   4.885   4.058   6.132
 1661WAT     H2 8174   4.789   4.156   6.055
 1662WAT      O 8175   0.482   5.346   4.519
 1662WAT     H1 8176   0.491   5.333   4.423
 1662WAT     H2 8177   0.558   5.288   4.548
 1663WAT      O 8178   3.074   6.215   2.891
 1663WAT     H1 8179   3.067   6.312   2.861
 1663WAT     H2 8180   2.987   6.186   2.873
 1664WAT      O 8181   6.579   2.609   1.117
 1664WAT     H1 8182   6.549   2.525   1.084
 1664WAT     H2 8183   6.569   2.666   1.036
 1665WAT      O 8184   4.727   5.280   5.102
 1665WAT     H1 8185   4.710   5.183   5.097
 1665WAT     H2 8186   4.827   5.284   5.105
 1666WAT      O 8187   0.223   3.084   7.417
 1666WAT     H1 8188   0.325   3.102   7.419
 1666WAT     H2 8189   0.223   3.055   7.321
 1667WAT      O 8190   5.952   1.538   1.353
 1667WAT     H1 8191   6.014   1.482   1.407
 1667WAT     H2 8192   5.921   1.455   1.300
 1668WAT      O 8193  -0.044   6.531   2.038
 1668WAT     H1 8194  -0.051   6.467   1.956
 1668WAT     H2 8195  -0.002   6.605   1.989
 1669WAT      O 8196   6.919   2.182   4.316
 1669WAT     H1 8197   6.877   2.194   4.226
 1669WAT     H2 8198   6.839   2.184   4.373
 1670WAT      O 8199   6.877   5.912   2.786
 1670WAT     H1 8200   6.917   5.964   2.711
 1670WAT     H2 8201   6.897   5.972   2.859
 1671WAT      O 8202   6.563   5.251   3.980
 1671WAT     H1 8203   6.507   5.319   3.936
 1671WAT     H2 8204   6.639   5.256   3.913
 1672WAT      O 8205   3.105   3.978   6.010
 1672WAT     H1 8206   3.161   3.995   5.930
 1672WAT     H2 8207   3.087   3.885   5.995
 1673WAT      O 8208   3.978   2.110   0.409
 1673WAT     H1 8209   3.985   2.021   0.368
 1673WAT     H2 8210   3.883   2.105   0.437
 1674WAT      O 8211   5.625   4.512   5.955
 1674WAT     H1 8212   5.565   4.445   5.923
 1674WAT     H2 8213   5.668   4.477   6.031
 1675WAT      O 8214   2.085   4.495   2.040
 1675WAT     H1 8215   2.051   4.477   1.953
 1675WAT     H2 8216   2.057   4.590   2.047
 1676WAT      O 8217   2.159   3.525   2.614
 1676WAT     H1 8218   2.240   3.479   2.634
 1676WAT     H2 8219   2.093   3.456   2.622
 1677WAT      O 8220   7.281   4.529   5.546
 1677WAT     H1 8221   7.236   4.446   5.564
 1677WAT     H2 8222   7.337   4.539   5.622
 1678WAT      O 8223   0.914   4.829   0.732
 1678WAT     H1 8224   0.904   4.841   0.634
 1678WAT     H2 8225   0.883   4.917   0.763
 1679WAT      O 8226   7.094   6.114   4.785
 1679WAT     H1 8227   7.063   6.038   4.841
 1679WAT     H2 8228   7.089   6.072   4.694
 1680WAT      O 8229   0.959   0.094   6.317
 1680WAT     H1 8230   0.905   0.087   6.235
 1680WAT     H2 8231   0.918   0.020   6.367
 1681WAT      O 8232   1.827   5.413   5.848
 1681WAT     H1 8233   1.746   5.410   5.903
 1681WAT     H2 8234   1.819   5.327   5.801
 1682WAT      O 8235   3.807   1.171   4.719
 1682WAT     H1 8236   3.762   1.254   4.736
 1682WAT     H2 8237   3.728   1.123   4.680
 1683WAT      O 8238   1.341   3.027   7.158
 1683WAT     H1 8239   1.363   3.114   7.112
 1683WAT     H2 8240   1.266   2.997   7.104
 1684WAT      O 8241   2.193   5.117   0.436
 1684WAT     H1 8242   2.185   5.027   0.397
 1684WAT     H2 8243   2.115   5.162   0.402
 1685WAT      O 8244   1.405   2.386   5.868
 1685WAT     H1 8245   1.485   2.441   5.860
 1685WAT     H2 8246   1.452   2.300   5.867
 1686WAT      O 8247   0.709   1.208   6.028
 1686WAT     H1 8248   0.627   1.202   6.077
 1686WAT     H2 8249   0.740   1.114   6.033
 1687WAT      O 8250   3.171   2.078   1.380
 1687WAT     H1 8251   3.087   2.101   1.427
 1687WAT     H2 8252   3.201   2.164   1.351
 1688WAT      O 8253   6.137   1.228   3.592
 1688WAT     H1 8254   6.151   1.247   3.503
 1688WAT     H2 8255   6.047   1.241   3.615
 1689WAT      O 8256   2.518   3.099   3.339
 1689WAT     H1 8257   2.613   3.103   3.348
 1689WAT     H2 8258   2.492   3.022   3.401
 1690WAT      O 8259  -0.314   6.543   2.561
 1690WAT     H1 8260  -0.363   6.604   2.496
 1690WAT     H2 8261  -0.222   6.568   2.541
 1691WAT      O 8262   3.309   3.360   0.645
 1691WAT     H1 8263   3.377   3.353   0.577
 1691WAT     H2 8264   3.231   3.327   0.604
 1692WAT      O 8265   6.308   2.483   1.813
 1692WAT     H1 8266   6.363   2.470   1.735
 1692WAT     H2 8267   6.221   2.451   1.785
 1693WAT      O 8268   3.120   0.990   2.078
 1693WAT     H1 8269   3.126   1.089   2.102
 1693WAT     H2 8270   3.076   0.959   2.158
 1694WAT      O 8271  -0.010   6.043   1.431
 1694WAT     H1 8272   0.006   6.122   1.377
 1694WAT     H2 8273  -0.006   6.075   1.524
 1695WAT      O 8274   0.920   4.490   1.144
 1695WAT     H1 8275   0.970   4.409   1.118
 1695WAT     H2 8276   0.843   4.452   1.189
 1696WAT      O 8277   4.874   6.254   2.583
 1696WAT     H1 8278   4.897   6.295   2.496
 1696WAT     H2 8279   4.818   6.333   2.616
 1697WAT      O 8280   3.847   2.823   0.383
 1697WAT     H1 8281   3.905   2.887   0.332
 1697WAT     H2 8282   3.823   2.762   0.314
 1698WAT      O 8283   6.050   5.510   1.511
 1698WAT     H1 8284   6.101   5.591   1.495
 1698WAT     H2 8285   6.121   5.458   1.559
 1699WAT      O 8286   3.987   6.149   6.447
 1699WAT     H1 8287   4.048   6.222   6.475
 1699WAT     H2 8288   3.990   6.157   6.350
 1700WAT      O 8289   4.737   4.045   1.232
 1700WAT     H1 8290   4.685   4.123   1.266
 1700WAT     H2 8291   4.825   4.083   1.223
 1701WAT      O 8292   2.163  -0.044   5.541
 1701WAT     H1 8293   2.181  -0.071   5.449
 1701WAT     H2 8294   2.173  -0.127   5.593
 1702WAT      O 8295   5.423   4.090   6.721
 1702WAT     H1 8296   5.454   4.149   6.790
 1702WAT     H2 8297   5.373   4.022   6.773
 1703WAT      O 8298   4.100   0.129   1.927
 1703WAT     H1 8299   4.117   0.058   2.002
 1703WAT     H2 8300   4.071   0.067   1.858
 1704WAT      O 8301   2.119   6.426   3.783
 1704WAT     H1 8302   2.044   6.367   3.751
 1704WAT     H2 8303   2.125   6.481   3.697
 1705WAT      O 8304   5.923   4.446   2.809
 1705WAT     H1 8305   5.899   4.434   2.902
 1705WAT     H2 8306   6.019   4.458   2.814
 1706WAT      O 8307   4.445   3.259   0.835
 1706WAT     H1 8308   4.508   3.205   0.883
 1706WAT     H2 8309   4.398   3.304   0.904
 1707WAT      O 8310   6.714   0.480   2.737
 1707WAT     H1 8311   6.646   0.432   2.795
 1707WAT     H2 8312   6.728   0.416   2.672
 1708WAT      O 8313   1.116   3.268   3.555
 1708WAT     H1 8314   1.148   3.228   3.472
 1708WAT     H2 8315   1.051   3.330   3.527
 1709WAT      O 8316   0.609   0.497   3.196
 1709WAT     H1 8317   0.599   0.445   3.114
 1709WAT     H2 8318   0.699   0.464   3.224
 1710WAT      O 8319   6.185   6.172   2.568
 1710WAT     H1 8320   6.270   6.137   2.603
 1710WAT     H2 8321   6.130   6.093   2.590
 1711WAT      O 8322   3.682   5.232   1.436
 1711WAT     H1 8323   3.660   5.180   1.354
 1711WAT     H2 8324   3.675   5.161   1.504
 1712WAT      O 8325   5.599   4.006   5.171
 1712WAT     H1 8326   5.588   3.940   5.240
 1712WAT     H2 8327   5.592   4.090   5.225
 1713WAT      O 8328   6.231   4.802   4.396
 1713WAT     H1 8329   6.304   4.784   4.328
 1713WAT     H2 8330   6.226   4.716   4.441
 1714WAT      O 8331   5.536   5.265   4.475
 1714WAT     H1 8332   5.583   5.341   4.509
 1714WAT     H2 8333   5.442   5.291   4.487
 1715WAT      O 8334   4.988   4.013   6.299
 1715WAT     H1 8335   5.022   4.022   6.389
 1715WAT     H2 8336   4.936   3.925   6.313
 1716WAT      O 8337   0.488   1.435   6.618
 1716WAT     H1 8338   0.556   1.457   6.549
 1716WAT     H2 8339   0.426   1.512   6.603
 1717WAT      O 8340   7.136   1.949   1.157
 1717WAT     H1 8341   7.197   1.878   1.180
 1717WAT     H2 8342   7.078   1.893   1.093
 1718WAT      O 8343   6.395   0.405   1.806
 1718WAT     H1 8344   6.466   0.476   1.795
 1718WAT     H2 8345   6.420   0.353   1.730
 1719WAT      O 8346   5.837   1.028   6.505
 1719WAT     H1 8347   5.843   1.130   6.506
 1719WAT     H2 8348   5.931   1.010   6.485
 1720WAT      O 8349   4.849   1.167   4.254
 1720WAT     H1 8350   4.891   1.084   4.277
 1720WAT     H2 8351   4.763   1.134   4.214
 1721WAT      O 8352   6.990  -0.129   0.149
 1721WAT     H1 8353   6.947  -0.070   0.216
 1721WAT     H2 8354   7.087  -0.111   0.175
 1722WAT      O 8355   4.128   1.008   1.237
 1722WAT     H1 8356   4.085   0.960   1.309
 1722WAT     H2 8357   4.211   0.957   1.227
 1723WAT      O 8358   5.524   4.509   2.184
 1723WAT     H1 8359   5.531   4.606   2.180
 1723WAT     H2 8360   5.477   4.489   2.265
 1724WAT      O 8361   5.632   3.316   3.972
 1724WAT     H1 8362   5.562   3.243   3.944
 1724WAT     H2 8363   5.595   3.333   4.063
 1725WAT      O 8364   7.226   5.141   4.004
 1725WAT     H1 8365   7.139   5.138   4.042
 1725WAT     H2 8366   7.256   5.051   4.034
 1726WAT      O 8367   6.116   1.790   7.337
 1726WAT     H1 8368   6.196   1.841   7.370
 1726WAT     H2 8369   6.053   1.868   7.346
 1727WAT      O 8370   3.243   5.159   1.592
 1727WAT     H1 8371   3.254   5.238   1.544
 1727WAT     H2 8372   3.269   5.092   1.539
 1728WAT      O 8373   6.257   6.217   1.589
 1728WAT     H1 8374   6.262   6.312   1.556
 1728WAT     H2 8375   6.336   6.217   1.647
 1729WAT      O 8376   2.790   1.868   2.770
 1729WAT     H1 8377   2.780   1.792   2.831
 1729WAT     H2 8378   2.792   1.820   2.687
 1730WAT      O 8379   5.186   0.062   7.206
 1730WAT     H1 8380   5.137   0.011   7.140
 1730WAT     H2 8381   5.254   0.004   7.238
 1731WAT      O 8382   5.868   2.959   2.329
 1731WAT     H1 8383   5.960   2.969   2.292
 1731WAT     H2 8384   5.888   2.965   2.426
 1732WAT      O 8385   6.488   0.756   3.368
 1732WAT     H1 8386   6.428   0.710   3.429
 1732WAT     H2 8387   6.426   0.824   3.330
 1733WAT      O 8388   0.501   3.668   2.120
 1733WAT     H1 8389   0.506   3.757   2.155
 1733WAT     H2 8390   0.595   3.635   2.127
 1734WAT      O 8391   7.107   0.061   0.703
 1734WAT     H1 8392   7.122   0.102   0.793
 1734WAT     H2 8393   7.006   0.080   0.702
 1735WAT      O 8394   0.435   2.220   3.691
 1735WAT     H1 8395   0.367   2.224   3.621
 1735WAT     H2 8396   0.481   2.308   3.673
 1736WAT      O 8397   1.577   2.332   1.990
 1736WAT     H1 8398   1.675   2.328   1.999
 1736WAT     H2 8399   1.557   2.429   1.989
 1737WAT      O 8400   0.917   0.820   0.118
 1737WAT     H1 8401   0.853   0.879   0.164
 1737WAT     H2 8402   0.980   0.807   0.191
 1738WAT      O 8403   2.339   5.376   6.702
 1738WAT     H1 8404   2.353   5.329   6.784
 1738WAT     H2 8405   2.240   5.388   6.696
 1739WAT      O 8406   3.637   5.720   6.703
 1739WAT     H1 8407   3.603   5.812   6.710
 1739WAT     H2 8408   3.685   5.705   6.789
 1740WAT      O 8409   3.689   0.940   7.449
 1740WAT     H1 8410   3.703   0.844   7.429
 1740WAT     H2 8411   3.741   0.974   7.372
 1741WAT      O 8412   4.303   6.752   5.354
 1741WAT     H1 8413   4.322   6.778   5.444
 1741WAT     H2 8414   4.225   6.800   5.331
 1742WAT      O 8415   2.055   2.273   0.399
 1742WAT     H1 8416   1.974   2.319   0.365
 1742WAT     H2 8417   2.009   2.246   0.481
 1743WAT      O 8418   0.589   2.983   6.140
 1743WAT     H1 8419   0.513   2.932   6.104
 1743WAT     H2 8420   0.663   2.924   6.102
 1744WAT      O 8421   0.528   5.884   4.563
 1744WAT     H1 8422   0.540   5.787   4.569
 1744WAT     H2 8423   0.429   5.885   4.576
 1745WAT      O 8424   1.754   4.718   0.546
 1745WAT     H1 8425   1.672   4.729   0.490
 1745WAT     H2 8426   1.716   4.669   0.620
 1746WAT      O 8427   4.448   0.949   6.956
 1746WAT     H1 8428   4.487   1.013   7.022
 1746WAT     H2 8429   4.356   0.978   6.955
 1747WAT      O 8430   4.055   1.255   5.655
 1747WAT     H1 8431   4.014   1.341   5.671
 1747WAT     H2 8432   4.092   1.235   5.744
 1748WAT      O 8433   2.399   0.913   1.105
 1748WAT     H1 8434   2.420   0.945   1.196
 1748WAT     H2 8435   2.459   0.835   1.106
 1749WAT      O 8436   4.555   2.595   0.822
 1749WAT     H1 8437   4.646   2.621   0.795
 1749WAT     H2 8438   4.499   2.666   0.774
 1750WAT      O 8439   1.177   5.661   2.791
 1750WAT     H1 8440   1.196   5.704   2.875
 1750WAT     H2 8441   1.173   5.568   2.822
 1751WAT      O 8442   0.600   5.329   6.509
 1751WAT     H1 8443   0.586   5.240   6.483
 1751WAT     H2 8444   0.612   5.322   6.610
 1752WAT      O 8445   5.661   6.247   5.534
 1752WAT     H1 8446   5.625   6.331   5.491
 1752WAT     H2 8447   5.622   6.180   5.474
 1753WAT      O 8448   1.445   0.465   7.245
 1753WAT     H1 8449   1.513   0.534   7.239
 1753WAT     H2 8450   1.511   0.388   7.245
 1754WAT      O 8451   1.331   1.881   6.773
 1754WAT     H1 8452   1.427   1.902   6.758
 1754WAT     H2 8453   1.316   1.838   6.684
 1755WAT      O 8454   1.317   0.843   3.399
 1755WAT     H1 8455   1.392   0.880   3.350
 1755WAT     H2 8456   1.361   0.764   3.441
 1756WAT      O 8457   2.199   2.672   4.752
 1756WAT     H1 8458   2.102   2.655   4.747
 1756WAT     H2 8459   2.207   2.725   4.665
 1757WAT      O 8460   6.256   1.287   3.340
 1757WAT     H1 8461   6.319   1.309   3.271
 1757WAT     H2 8462   6.257   1.187   3.336
 1758WAT      O 8463   1.369   0.577   0.982
 1758WAT     H1 8464   1.411   0.520   0.915
 1758WAT     H2 8465   1.438   0.653   0.984
 1759WAT      O 8466   6.627   2.017   6.554
 1759WAT     H1 8467   6.599   2.015   6.461
 1759WAT     H2 8468   6.714   1.965   6.547
 1760WAT      O 8469   3.444   5.799   3.707
 1760WAT     H1 8470   3.448   5.803   3.803
 1760WAT     H2 8471   3.345   5.812   3.694
 1761WAT      O 8472   0.303   5.830   1.211
 1761WAT     H1 8473   0.255   5.839   1.295
 1761WAT     H2 8474   0.230   5.806   1.150
 1762WAT      O 8475   4.889   5.406   6.192
 1762WAT     H1 8476   4.819   5.334   6.183
 1762WAT     H2 8477   4.964   5.338   6.176
 1763WAT      O 8478   6.570   5.921   5.367
 1763WAT     H1 8479   6.493   5.918   5.430
 1763WAT     H2 8480   6.533   5.891   5.286
 1764WAT      O 8481   1.408   4.577   5.433
 1764WAT     H1 8482   1.386   4.659   5.478
 1764WAT     H2 8483   1.360   4.594   5.350
 1765WAT      O 8484   7.334   3.523   0.489
 1765WAT     H1 8485   7.429   3.496   0.484
 1765WAT     H2 8486   7.315   3.477   0.581
 1766WAT      O 8487   6.694   5.884   5.750
 1766WAT     H1 8488   6.754   5.809   5.755
 1766WAT     H2 8489   6.606   5.847   5.773
 1767WAT      O 8490   0.147   1.543   6.551
 1767WAT     H1 8491   0.162   1.461   6.601
 1767WAT     H2 8492   0.061   1.568   6.596
 1768WAT      O 8493   5.826   5.938   2.205
 1768WAT     H1 8494   5.915   5.908   2.173
 1768WAT     H2 8495   5.784   5.848   2.205
 1769WAT      O 8496   6.864   1.992   4.579
 1769WAT     H1 8497   6.764   1.966   4.581
 1769WAT     H2 8498   6.895   1.896   4.569
 1770WAT      O 8499   2.580   6.500   3.893
 1770WAT     H1 8500   2.489   6.516   3.922
 1770WAT     H2 8501   2.563   6.448   3.812
 1771WAT      O 8502   0.131   5.615   0.569
 1771WAT     H1 8503   0.062   5.689   0.577
 1771WAT     H2 8504   0.152   5.605   0.666
 1772WAT      O 8505   6.575   0.732   3.672
 1772WAT     H1 8506   6.618   0.649   3.643
 1772WAT     H2 8507   6.480   0.705   3.655
 1773WAT      O 8508   0.613   6.095   4.955
 1773WAT     H1 8509   0.552   6.142   5.018
 1773WAT     H2 8510   0.573   6.005   4.957
 1774WAT      O 8511   5.595   3.388   7.279
 1774WAT     H1 8512   5.505   3.403   7.270
 1774WAT     H2 8513   5.603   3.292   7.255
 1775WAT      O 8514   2.817   4.217   6.788
 1775WAT     H1 8515   2.735   4.195   6.728
 1775WAT     H2 8516   2.795   4.315   6.796
 1776WAT      O 8517   6.841   4.655   3.440
 1776WAT     H1 8518   6.926   4.620   3.405
 1776WAT     H2 8519   6.866   4.677   3.532
 1777WAT      O 8520   7.421   1.475   1.512
 1777WAT     H1 8521   7.328   1.500   1.505
 1777WAT     H2 8522   7.466   1.558   1.497
 1778WAT      O 8523   1.639   1.276   2.121
 1778WAT     H1 8524   1.651   1.243   2.033
 1778WAT     H2 8525   1.728   1.323   2.135
 1779WAT      O 8526   2.925   0.376   3.414
 1779WAT     H1 8527   2.964   0.469   3.409
 1779WAT     H2 8528   2.917   0.379   3.510
 1780WAT      O 8529   5.986   3.755   5.301
 1780WAT     H1 8530   6.050   3.819   5.338
 1780WAT     H2 8531   5.999   3.766   5.203
 1781WAT      O 8532   1.197   5.369   2.766
 1781WAT     H1 8533   1.130   5.307   2.802
 1781WAT     H2 8534   1.212   5.330   2.677
 1782WAT      O 8535   6.970  -0.504   4.427
 1782WAT     H1 8536   6.983  -0.511   4.333
 1782WAT     H2 8537   6.877  -0.500   4.437
 1783WAT      O 8538   2.484   0.759   3.152
 1783WAT     H1 8539   2.474   0.728   3.248
 1783WAT     H2 8540   2.582   0.770   3.156
 1784WAT      O 8541   1.099   3.722   6.794
 1784WAT     H1 8542   1.003   3.750   6.783
 1784WAT     H2 8543   1.141   3.804   6.816
 1785WAT      O 8544   3.905   6.574   0.801
 1785WAT     H1 8545   3.930   6.489   0.853
 1785WAT     H2 8546   3.843   6.611   0.868
 1786WAT      O 8547   6.684   3.788   6.164
 1786WAT     H1 8548   6.664   3.729   6.086
 1786WAT     H2 8549   6.635   3.868   6.138
 1787WAT      O 8550   2.364   4.462   1.054
 1787WAT     H1 8551   2.275   4.501   1.077
 1787WAT     H2 8552   2.364   4.391   1.122
 1788WAT      O 8553   5.895   4.893   2.459
 1788WAT     H1 8554   5.955   4.820   2.475
 1788WAT     H2 8555   5.837   4.858   2.385
 1789WAT      O 8556   2.104   2.736   2.290
 1789WAT     H1 8557   2.059   2.816   2.259
 1789WAT     H2 8558   2.200   2.760   2.261
 1790WAT      O 8559   7.363   0.965   1.724
 1790WAT     H1 8560   7.324   0.879   1.698
 1790WAT     H2 8561   7.358   0.955   1.818
 1791WAT      O 8562   2.027   4.272   4.846
 1791WAT     H1 8563   2.025   4.286   4.749
 1791WAT     H2 8564   2.109   4.223   4.855
 1792WAT      O 8565   5.670   3.012   1.105
 1792WAT     H1 8566   5.571   2.999   1.100
 1792WAT     H2 8567   5.680   3.026   1.198
 1793WAT      O 8568   3.313   1.187   0.719
 1793WAT     H1 8569   3.380   1.187   0.789
 1793WAT     H2 8570   3.331   1.093   0.679
 1794WAT      O 8571   2.896   2.572   1.887
 1794WAT     H1 8572   2.842   2.574   1.804
 1794WAT     H2 8573   2.850   2.655   1.925
 1795WAT      O 8574   4.130   5.081   7.402
 1795WAT     H1 8575   4.209   5.133   7.426
 1795WAT     H2 8576   4.073   5.151   7.364
 1796WAT      O 8577   5.328   0.318   2.367
 1796WAT     H1 8578   5.331   0.360   2.460
 1796WAT     H2 8579   5.377   0.233   2.390
 1797WAT      O 8580   5.215   0.479   0.462
 1797WAT     H1 8581   5.174   0.556   0.408
 1797WAT     H2 8582   5.146   0.406   0.448
 1798WAT      O 8583   6.318   5.691   4.480
 1798WAT     H1 8584   6.269   5.736   4.410
 1798WAT     H2 8585   6.296   5.597   4.466
 1799WAT      O 8586   0.483   3.421   5.658
 1799WAT     H1 8587   0.521   3.332   5.668
 1799WAT     H2 8588   0.497   3.460   5.747
 1800WAT      O 8589   3.546   2.484   0.644
 1800WAT     H1 8590   3.620   2.492   0.703
 1800WAT     H2 8591   3.500   2.405   0.684
 1801WAT      O 8592   5.027   1.157   5.441
 1801WAT     H1 8593   4.958   1.228   5.418
 1801WAT     H2 8594   4.973   1.078   5.413
 1802WAT      O 8595   3.642   6.031   7.481
 1802WAT     H1 8596   3.615   6.126   7.457
 1802WAT     H2 8597   3.560   6.016   7.539
 1803WAT      O 8598   1.679   6.595   3.552
 1803WAT     H1 8599   1.596   6.556   3.589
 1803WAT     H2 8600   1.650   6.682   3.524
 1804WAT      O 8601   3.715   3.376   6.801
 1804WAT     H1 8602   3.717   3.354   6.896
 1804WAT     H2 8603   3.730   3.472   6.812
 1805WAT      O 8604   1.075   4.455   0.842
 1805WAT     H1 8605   1.115   4.427   0.926
 1805WAT     H2 8606   0.989   4.491   0.868
 1806WAT      O 8607   2.096   5.080   1.990
 1806WAT     H1 8608   2.172   5.145   1.983
 1806WAT     H2 8609   2.153   5.000   2.013
 1807WAT      O 8610   4.501  -0.296   5.729
 1807WAT     H1 8611   4.580  -0.325   5.783
 1807WAT     H2 8612   4.545  -0.242   5.659
 1808WAT      O 8613   3.430   1.188   3.482
 1808WAT     H1 8614   3.341   1.211   3.511
 1808WAT     H2 8615   3.458   1.121   3.543
 1809WAT      O 8616   2.470   0.016   2.177
 1809WAT     H1 8617   2.548  -0.041   2.206
 1809WAT     H2 8618   2.510   0.103   2.191
 1810WAT      O 8619   0.270   2.769   6.391
 1810WAT     H1 8620   0.176   2.789   6.368
 1810WAT     H2 8621   0.307   2.757   6.302
 1811WAT      O 8622   7.073   5.775   3.889
 1811WAT     H1 8623   7.050   5.688   3.916
 1811WAT     H2 8624   7.097   5.820   3.980
 1812WAT      O 8625   0.171   0.366   4.922
 1812WAT     H1 8626   0.149   0.288   4.866
 1812WAT     H2 8627   0.260   0.354   4.942
 1813WAT      O 8628   1.517   1.205   1.403
 1813WAT     H1 8629   1.458   1.258   1.462
 1813WAT     H2 8630   1.464   1.121   1.400
 1814WAT      O 8631   1.584   2.689   4.774
 1814WAT     H1 8632   1.642   2.696   4.852
 1814WAT     H2 8633   1.498   2.705   4.809
 1815WAT      O 8634   0.675   3.103   3.596
 1815WAT     H1 8635   0.633   3.024   3.550
 1815WAT     H2 8636   0.774   3.074   3.585
 1816WAT      O 8637   4.832   1.194   3.472
 1816WAT     H1 8638   4.835   1.278   3.519
 1816WAT     H2 8639   4.898   1.197   3.405
 1817WAT      O 8640   0.287   1.838   3.681
 1817WAT     H1 8641   0.240   1.908   3.630
 1817WAT     H2 8642   0.367   1.889   3.716
 1818WAT      O 8643   4.562   1.911   7.140
 1818WAT     H1 8644   4.549   1.962   7.218
 1818WAT     H2 8645   4.568   1.990   7.075
 1819WAT      O 8646   6.038   3.757   1.483
 1819WAT     H1 8647   5.945   3.748   1.448
 1819WAT     H2 8648   6.084   3.695   1.422
 1820WAT      O 8649   3.291   6.661   7.078
 1820WAT     H1 8650   3.281   6.592   7.003
 1820WAT     H2 8651   3.193   6.682   7.090
 1821WAT      O 8652   6.008   1.898   2.878
 1821WAT     H1 8653   6.022   1.858   2.967
 1821WAT     H2 8654   6.101   1.916   2.850
 1822WAT      O 8655   1.343   5.023   3.156
 1822WAT     H1 8656   1.282   4.948   3.182
 1822WAT     H2 8657   1.400   5.037   3.229
 1823WAT      O 8658   2.988   0.522   4.125
 1823WAT     H1 8659   3.011   0.426   4.134
 1823WAT     H2 8660   3.021   0.558   4.211
 1824WAT      O 8661   4.411   5.313   3.032
 1824WAT     H1 8662   4.370   5.357   3.110
 1824WAT     H2 8663   4.496   5.359   3.019
 1825WAT      O 8664   4.529   6.018   3.429
 1825WAT     H1 8665   4.533   6.064   3.343
 1825WAT     H2 8666   4.433   6.034   3.451
 1826WAT      O 8667   6.105   4.274   1.207
 1826WAT     H1 8668   6.045   4.299   1.278
 1826WAT     H2 8669   6.168   4.343   1.213
 1827WAT      O 8670   2.497   2.340   1.502
 1827WAT     H1 8671   2.475   2.441   1.490
 1827WAT     H2 8672   2.505   2.341   1.604
 1828WAT      O 8673   4.908   0.126   1.176
 1828WAT     H1 8674   4.982   0.186   1.154
 1828WAT     H2 8675   4.907   0.134   1.275
 1829WAT      O 8676   5.487   2.507   6.570
 1829WAT     H1 8677   5.468   2.411   6.555
 1829WAT     H2 8678   5.582   2.496   6.604
 1830WAT      O 8679   5.534   2.085  -0.204
 1830WAT     H1 8680   5.583   2.100  -0.117
 1830WAT     H2 8681   5.517   1.991  -0.196
 1831WAT      O 8682   6.972   0.916   7.046
 1831WAT     H1 8683   7.026   0.868   6.972
 1831WAT     H2 8684   7.001   1.008   7.019
 1832WAT      O 8685   7.597   0.598   5.155
 1832WAT     H1 8686   7.554   0.603   5.242
 1832WAT     H2 8687   7.614   0.508   5.135
 1833WAT      O 8688   4.768   2.765   2.028
 1833WAT     H1 8689   4.765   2.848   2.074
 1833WAT     H2 8690   4.855   2.736   2.030
 1834WAT      O 8691   4.787   5.723   1.074
 1834WAT     H1 8692   4.833   5.639   1.099
 1834WAT     H2 8693   4.826   5.742   0.986
 1835WAT      O 8694   1.363   5.711   2.579
 1835WAT     H1 8695   1.344   5.636   2.517
 1835WAT     H2 8696   1.295   5.686   2.646
 1836WAT      O 8697   3.506   5.496   2.917
 1836WAT     H1 8698   3.591   5.551   2.907
 1836WAT     H2 8699   3.448   5.575   2.924
 1837WAT      O 8700   1.708   3.262   2.992
 1837WAT     H1 8701   1.801   3.282   2.977
 1837WAT     H2 8702   1.664   3.301   2.914
 1838WAT      O 8703   7.138   4.182   3.903
 1838WAT     H1 8704   7.193   4.132   3.843
 1838WAT     H2 8705   7.135   4.270   3.857
 1839WAT      O 8706   3.585   2.863   1.176
 1839WAT     H1 8707   3.601   2.814   1.089
 1839WAT     H2 8708   3.550   2.948   1.139
 1840WAT      O 8709   3.575   5.484   6.348
 1840WAT     H1 8710   3.631   5.558   6.386
 1840WAT     H2 8711   3.560   5.434   6.429
 1841WAT      O 8712   1.193   3.885   6.135
 1841WAT     H1 8713   1.161   3.798   6.108
 1841WAT     H2 8714   1.245   3.867   6.222
 1842WAT      O 8715   5.722   2.327   5.910
 1842WAT     H1 8716   5.652   2.358   5.968
 1842WAT     H2 8717   5.788   2.400   5.919
 1843WAT      O 8718   5.237   6.297   6.014
 1843WAT     H1 8719   5.258   6.231   5.949
 1843WAT     H2 8720   5.325   6.356   6.010
 1844WAT      O 8721   5.885   1.057   4.603
 1844WAT     H1 8722   5.976   1.083   4.591
 1844WAT     H2 8723   5.892   0.996   4.681
 1845WAT      O 8724   6.816   4.095   5.174
 1845WAT     H1 8725   6.792   4.174   5.123
 1845WAT     H2 8726   6.761   4.026   5.137
 1846WAT      O 8727   1.149   3.550   3.066
 1846WAT     H1 8728   1.240   3.590   3.073
 1846WAT     H2 8729   1.091   3.629   3.078
 1847WAT      O 8730   6.453   2.406   2.386
 1847WAT     H1 8731   6.449   2.388   2.291
 1847WAT     H2 8732   6.508   2.336   2.421
 1848WAT      O 8733   7.323   4.873   3.349
 1848WAT     H1 8734   7.250   4.889   3.415
 1848WAT     H2 8735   7.310   4.953   3.287
 1849WAT      O 8736   5.765   4.199   3.512
 1849WAT     H1 8737   5.845   4.235   3.475
 1849WAT     H2 8738   5.789   4.131   3.576
 1850WAT      O 8739   1.995   3.007   6.723
 1850WAT     H1 8740   2.003   3.105   6.733
 1850WAT     H2 8741   2.074   2.979   6.775
 1851WAT      O 8742   3.185   1.412   2.399
 1851WAT     H1 8743   3.193   1.506   2.399
 1851WAT     H2 8744   3.096   1.391   2.437
 1852WAT      O 8745   3.496   2.161   7.154
 1852WAT     H1 8746   3.575   2.206   7.119
 1852WAT     H2 8747   3.425   2.222   7.137
 1853WAT      O 8748   6.299   1.520   7.382
 1853WAT     H1 8749   6.213   1.532   7.421
 1853WAT     H2 8750   6.324   1.428   7.405
 1854WAT      O 8751   5.793   5.956   4.391
 1854WAT     H1 8752   5.862   6.019   4.422
 1854WAT     H2 8753   5.809   5.971   4.295
 1855WAT      O 8754   1.983   2.625   1.076
 1855WAT     H1 8755   2.055   2.688   1.054
 1855WAT     H2 8756   1.960   2.663   1.162
 1856WAT      O 8757   1.889   0.573   6.867
 1856WAT     H1 8758   1.861   0.607   6.956
 1856WAT     H2 8759   1.976   0.612   6.857
 1857WAT      O 8760   6.247   6.357   1.005
 1857WAT     H1 8761   6.272   6.315   1.090
 1857WAT     H2 8762   6.170   6.302   0.979
 1858WAT      O 8763   1.222   3.224   1.821
 1858WAT     H1 8764   1.276   3.264   1.895
 1858WAT     H2 8765   1.219   3.130   1.846
 1859WAT      O 8766   5.120   4.063   4.656
 1859WAT     H1 8767   5.148   3.972   4.622
 1859WAT     H2 8768   5.200   4.089   4.711
 1860WAT      O 8769   5.940   0.556   5.879
 1860WAT     H1 8770   6.024   0.564   5.932
 1860WAT     H2 8771   5.961   0.472   5.827
 1861WAT      O 8772   3.718   5.331   7.373
 1861WAT     H1 8773   3.644   5.316   7.435
 1861WAT     H2 8774   3.728   5.238   7.337
 1862WAT      O 8775   5.028   5.006   0.278
 1862WAT     H1 8776   5.053   5.102   0.296
 1862WAT     H2 8777   5.102   4.979   0.224
 1863WAT      O 8778   0.779   5.540   4.974
 1863WAT     H1 8779   0.738   5.621   4.935
 1863WAT     H2 8780   0.743   5.547   5.063
 1864WAT      O 8781   6.249   1.698   0.657
 1864WAT     H1 8782   6.203   1.669   0.741
 1864WAT     H2 8783   6.214   1.628   0.595
 1865WAT      O 8784   4.298   6.303   4.487
 1865WAT     H1 8785   4.269   6.286   4.399
 1865WAT     H2 8786   4.226   6.267   4.543
 1866WAT      O 8787   4.341   0.644   4.273
 1866WAT     H1 8788   4.262   0.607   4.325
 1866WAT     H2 8789   4.295   0.721   4.226
 1867WAT      O 8790   0.263   5.844   4.626
 1867WAT     H1 8791   0.255   5.773   4.689
 1867WAT     H2 8792   0.189   5.905   4.659
 1868WAT      O 8793   5.506   6.164   4.248
 1868WAT     H1 8794   5.525   6.074   4.283
 1868WAT     H2 8795   5.599   6.197   4.239
 1869WAT      O 8796   7.332   4.241   6.337
 1869WAT     H1 8797   7.315   4.335   6.331
 1869WAT     H2 8798   7.322   4.220   6.427
 1870WAT      O 8799   6.981   6.723   5.004
 1870WAT     H1 8800   7.017   6.702   4.926
 1870WAT     H2 8801   6.978   6.642   5.054
 1871WAT      O 8802   0.631   4.248   0.368
 1871WAT     H1 8803   0.626   4.342   0.396
 1871WAT     H2 8804   0.541   4.228   0.345
 1872WAT      O 8805   0.270   3.166   2.665
 1872WAT     H1 8806   0.342   3.166   2.597
 1872WAT     H2 8807   0.226   3.078   2.637
 1873WAT      O 8808   6.933   1.015   6.695
 1873WAT     H1 8809   6.928   0.921   6.682
 1873WAT     H2 8810   6.860   1.028   6.755
 1874WAT      O 8811   5.814   4.645   3.578
 1874WAT     H1 8812   5.805   4.553   3.618
 1874WAT     H2 8813   5.907   4.651   3.566
 1875WAT      O 8814   1.175   1.764   2.863
 1875WAT     H1 8815   1.156   1.665   2.885
 1875WAT     H2 8816   1.152   1.805   2.947
 1876WAT      O 8817   7.402   0.672   4.153
 1876WAT     H1 8818   7.474   0.642   4.216
 1876WAT     H2 8819   7.326   0.620   4.175
 1877WAT      O 8820   2.200   0.358   3.754
 1877WAT     H1 8821   2.255   0.407   3.820
 1877WAT     H2 8822   2.214   0.412   3.679
 1878WAT      O 8823   2.899   4.636   1.270
 1878WAT     H1 8824   2.809   4.656   1.304
 1878WAT     H2 8825   2.931   4.730   1.252
 1879WAT      O 8826   2.529   4.690   1.980
 1879WAT     H1 8827   2.476   4.609   1.995
 1879WAT     H2 8828   2.546   4.722   2.072
 1880WAT      O 8829   5.762   2.893   2.890
 1880WAT     H1 8830   5.840   2.869   2.838
 1880WAT     H2 8831   5.797   2.943   2.965
 1881WAT      O 8832   7.807   3.967   6.545
 1881WAT     H1 8833   7.832   3.874   6.532
 1881WAT     H2 8834   7.708   3.955   6.553
 1882WAT      O 8835   2.582   6.101   1.889
 1882WAT     H1 8836   2.515   6.087   1.818
 1882WAT     H2 8837   2.537   6.167   1.939
 1883WAT      O 8838   4.299   6.431   3.357
 1883WAT     H1 8839   4.366   6.404   3.286
 1883WAT     H2 8840   4.362   6.454   3.430
 1884WAT      O 8841   6.158   1.260   4.071
 1884WAT     H1 8842   6.186   1.311   3.988
 1884WAT     H2 8843   6.202   1.318   4.133
 1885WAT      O 8844   6.265   1.439   1.241
 1885WAT     H1 8845   6.260   1.513   1.304
 1885WAT     H2 8846   6.176   1.408   1.223
 1886WAT      O 8847   0.379   1.598   5.221
 1886WAT     H1 8848   0.419   1.684   5.198
 1886WAT     H2 8849   0.436   1.535   5.178
 1887WAT      O 8850   0.577   2.600   6.960
 1887WAT     H1 8851   0.669   2.583   6.994
 1887WAT     H2 8852   0.553   2.507   6.941
 1888WAT      O 8853  -0.001   1.526   7.738
 1888WAT     H1 8854   0.045   1.542   7.655
 1888WAT     H2 8855  -0.090   1.553   7.724
 1889WAT      O 8856   0.973   5.874   3.037
 1889WAT     H1 8857   1.048   5.814   3.059
 1889WAT     H2 8858   0.925   5.878   3.117
 1890WAT      O 8859   1.596   0.178   3.457
 1890WAT     H1 8860   1.553   0.198   3.543
 1890WAT     H2 8861   1.516   0.188   3.399
 1891WAT      O 8862   0.753   0.866   1.433
 1891WAT     H1 8863   0.780   0.773   1.454
 1891WAT     H2 8864   0.834   0.909   1.426
 1892WAT      O 8865   7.140   2.542   4.019
 1892WAT     H1 8866   7.164   2.451   3.971
 1892WAT     H2 8867   7.137   2.507   4.107
 1893WAT      O 8868   3.490   5.865   6.052
 1893WAT     H1 8869   3.422   5.895   5.986
 1893WAT     H2 8870   3.436   5.880   6.131
 1894WAT      O 8871   2.412   1.353   4.179
 1894WAT     H1 8872   2.333   1.357   4.239
 1894WAT     H2 8873   2.369   1.392   4.102
 1895WAT      O 8874   6.492   5.805   5.135
 1895WAT     H1 8875   6.415   5.738   5.130
 1895WAT     H2 8876   6.450   5.877   5.075
 1896WAT      O 8877   3.790   4.679   0.980
 1896WAT     H1 8878   3.749   4.644   0.895
 1896WAT     H2 8879   3.880   4.657   0.969
 1897WAT      O 8880   2.671   0.619   2.569
 1897WAT     H1 8881   2.677   0.685   2.643
 1897WAT     H2 8882   2.769   0.631   2.537
 1898WAT      O 8883   3.367   7.187   4.258
 1898WAT     H1 8884   3.422   7.262   4.298
 1898WAT     H2 8885   3.281   7.233   4.276
 1899WAT      O 8886   6.353   0.775   5.920
 1899WAT     H1 8887   6.376   0.715   5.851
[truncated: 1,294,730 more chars]
