# Supplementary material for: Mechanism of Polyester Hydrolysis by Marine Bacterium PE‑H Enzyme: an Atomistic and Thermodynamic Characterization
Source: J Chem Inf Model. 2026 Feb 12;66(4):2284–98. doi: 10.1021/acs.jcim.5c02314 (PMC12933714; doi:10.1021/acs.jcim.5c02314)
Supplement: Supplementary file 3 [file ci5c02314_si_003.zip › Gmx-md_inputs/PEH-200_prod_mod2.pdb]

TITLE     GROningen MAchine for Chemical Simulation
MODEL        1
ATOM      1  N   SER     1      26.880  45.970  10.570  1.00  0.00            
ATOM      2  H1  SER     1      25.940  45.520  10.270  1.00  0.00            
ATOM      3  H2  SER     1      26.680  46.450  11.430  1.00  0.00            
ATOM      4  H3  SER     1      27.620  45.240  10.720  1.00  0.00            
ATOM      5  CA  SER     1      27.290  46.790   9.460  1.00  0.00            
ATOM      6  HA  SER     1      28.220  47.250   9.710  1.00  0.00            
ATOM      7  CB  SER     1      27.640  45.980   8.160  1.00  0.00            
ATOM      8  HB2 SER     1      28.380  45.240   8.370  1.00  0.00            
ATOM      9  HB3 SER     1      26.770  45.560   7.770  1.00  0.00            
ATOM     10  OG  SER     1      28.290  46.820   7.200  1.00  0.00            
ATOM     11  HG  SER     1      29.080  46.340   6.890  1.00  0.00            
ATOM     12  C   SER     1      26.330  47.950   9.180  1.00  0.00            
ATOM     13  O   SER     1      25.100  47.830   9.030  1.00  0.00            
ATOM     14  N   ALA     2      26.940  49.130   8.920  1.00  0.00            
ATOM     15  H   ALA     2      27.930  49.190   8.830  1.00  0.00            
ATOM     16  CA  ALA     2      26.280  50.340   8.560  1.00  0.00            
ATOM     17  HA  ALA     2      25.320  50.360   9.110  1.00  0.00            
ATOM     18  CB  ALA     2      27.320  51.470   8.760  1.00  0.00            
ATOM     19  HB1 ALA     2      27.660  51.550   9.790  1.00  0.00            
ATOM     20  HB2 ALA     2      28.200  51.330   8.110  1.00  0.00            
ATOM     21  HB3 ALA     2      26.850  52.350   8.410  1.00  0.00            
ATOM     22  C   ALA     2      25.830  50.350   7.080  1.00  0.00            
ATOM     23  O   ALA     2      25.090  51.280   6.720  1.00  0.00            
ATOM     24  N   TYR     3      26.200  49.380   6.240  1.00  0.00            
ATOM     25  H   TYR     3      26.700  48.580   6.700  1.00  0.00            
ATOM     26  CA  TYR     3      25.770  49.180   4.860  1.00  0.00            
ATOM     27  HA  TYR     3      25.600  50.110   4.410  1.00  0.00            
ATOM     28  CB  TYR     3      26.870  48.400   4.100  1.00  0.00            
ATOM     29  HB2 TYR     3      27.900  48.920   4.180  1.00  0.00            
ATOM     30  HB3 TYR     3      26.890  47.400   4.470  1.00  0.00            
ATOM     31  CG  TYR     3      26.480  48.380   2.640  1.00  0.00            
ATOM     32  CD1 TYR     3      26.710  49.630   1.980  1.00  0.00            
ATOM     33  HD1 TYR     3      27.320  50.460   2.370  1.00  0.00            
ATOM     34  CE1 TYR     3      26.030  49.770   0.760  1.00  0.00            
ATOM     35  HE1 TYR     3      26.180  50.690   0.230  1.00  0.00            
ATOM     36  CZ  TYR     3      25.310  48.710   0.150  1.00  0.00            
ATOM     37  OH  TYR     3      24.940  48.860  -1.120  1.00  0.00            
ATOM     38  HH  TYR     3      25.140  49.800  -1.300  1.00  0.00            
ATOM     39  CE2 TYR     3      25.210  47.470   0.770  1.00  0.00            
ATOM     40  HE2 TYR     3      24.590  46.730   0.230  1.00  0.00            
ATOM     41  CD2 TYR     3      25.830  47.280   2.010  1.00  0.00            
ATOM     42  HD2 TYR     3      25.730  46.410   2.620  1.00  0.00            
ATOM     43  C   TYR     3      24.400  48.470   4.890  1.00  0.00            
ATOM     44  O   TYR     3      24.060  47.670   5.790  1.00  0.00            
ATOM     45  N   GLN     4      23.680  48.800   3.830  1.00  0.00            
ATOM     46  H   GLN     4      24.030  49.550   3.230  1.00  0.00            
ATOM     47  CA  GLN     4      22.320  48.440   3.530  1.00  0.00            
ATOM     48  HA  GLN     4      22.050  47.550   4.150  1.00  0.00            
ATOM     49  CB  GLN     4      21.310  49.460   4.020  1.00  0.00            
ATOM     50  HB2 GLN     4      21.450  50.320   3.430  1.00  0.00            
ATOM     51  HB3 GLN     4      20.260  49.140   3.870  1.00  0.00            
ATOM     52  CG  GLN     4      21.280  49.780   5.600  1.00  0.00            
ATOM     53  HG2 GLN     4      20.890  48.960   6.150  1.00  0.00            
ATOM     54  HG3 GLN     4      22.260  50.020   5.980  1.00  0.00            
ATOM     55  CD  GLN     4      20.420  51.030   5.810  1.00  0.00            
ATOM     56  OE1 GLN     4      19.670  51.400   4.960  1.00  0.00            
ATOM     57  NE2 GLN     4      20.520  51.600   6.980  1.00  0.00            
ATOM     58 HE21 GLN     4      19.750  52.280   7.080  1.00  0.00            
ATOM     59 HE22 GLN     4      21.130  51.410   7.770  1.00  0.00            
ATOM     60  C   GLN     4      22.050  48.220   2.080  1.00  0.00            
ATOM     61  O   GLN     4      22.490  49.030   1.230  1.00  0.00            
ATOM     62  N   ARG     5      21.240  47.140   1.830  1.00  0.00            
ATOM     63  H   ARG     5      20.850  46.680   2.600  1.00  0.00            
ATOM     64  CA  ARG     5      20.370  46.960   0.610  1.00  0.00            
ATOM     65  HA  ARG     5      20.340  47.930   0.130  1.00  0.00            
ATOM     66  CB  ARG     5      21.000  46.070  -0.510  1.00  0.00            
ATOM     67  HB2 ARG     5      20.170  45.960  -1.260  1.00  0.00            
ATOM     68  HB3 ARG     5      21.830  46.590  -1.020  1.00  0.00            
ATOM     69  CG  ARG     5      21.330  44.690   0.090  1.00  0.00            
ATOM     70  HG2 ARG     5      22.320  44.740   0.670  1.00  0.00            
ATOM     71  HG3 ARG     5      20.560  44.370   0.730  1.00  0.00            
ATOM     72  CD  ARG     5      21.460  43.630  -1.000  1.00  0.00            
ATOM     73  HD2 ARG     5      20.440  43.740  -1.460  1.00  0.00            
ATOM     74  HD3 ARG     5      22.280  43.850  -1.640  1.00  0.00            
ATOM     75  NE  ARG     5      21.660  42.270  -0.450  1.00  0.00            
ATOM     76  HE  ARG     5      22.370  42.230   0.300  1.00  0.00            
ATOM     77  CZ  ARG     5      21.010  41.220  -0.900  1.00  0.00            
ATOM     78  NH1 ARG     5      21.220  40.110  -0.190  1.00  0.00            
ATOM     79 HH11 ARG     5      21.440  40.260   0.820  1.00  0.00            
ATOM     80 HH12 ARG     5      20.730  39.260  -0.440  1.00  0.00            
ATOM     81  NH2 ARG     5      20.210  41.140  -1.950  1.00  0.00            
ATOM     82 HH21 ARG     5      20.230  41.880  -2.650  1.00  0.00            
ATOM     83 HH22 ARG     5      19.820  40.180  -2.100  1.00  0.00            
ATOM     84  C   ARG     5      18.960  46.550   0.970  1.00  0.00            
ATOM     85  O   ARG     5      18.800  45.840   1.990  1.00  0.00            
ATOM     86  N   GLY     6      17.990  46.990   0.230  1.00  0.00            
ATOM     87  H   GLY     6      18.230  47.570  -0.600  1.00  0.00            
ATOM     88  CA  GLY     6      16.610  46.810   0.470  1.00  0.00            
ATOM     89  HA2 GLY     6      16.090  46.970  -0.440  1.00  0.00            
ATOM     90  HA3 GLY     6      16.470  45.770   0.800  1.00  0.00            
ATOM     91  C   GLY     6      15.970  47.620   1.620  1.00  0.00            
ATOM     92  O   GLY     6      16.750  48.330   2.280  1.00  0.00            
ATOM     93  N   PRO     7      14.620  47.560   1.820  1.00  0.00            
ATOM     94  CD  PRO     7      13.790  46.770   1.010  1.00  0.00            
ATOM     95  HD2 PRO     7      13.820  45.730   1.400  1.00  0.00            
ATOM     96  HD3 PRO     7      14.080  46.880  -0.040  1.00  0.00            
ATOM     97  CG  PRO     7      12.390  47.380   1.240  1.00  0.00            
ATOM     98  HG2 PRO     7      11.630  46.610   1.270  1.00  0.00            
ATOM     99  HG3 PRO     7      12.200  48.180   0.500  1.00  0.00            
ATOM    100  CB  PRO     7      12.440  48.090   2.530  1.00  0.00            
ATOM    101  HB2 PRO     7      12.130  47.370   3.330  1.00  0.00            
ATOM    102  HB3 PRO     7      11.900  49.010   2.470  1.00  0.00            
ATOM    103  CA  PRO     7      13.880  48.430   2.760  1.00  0.00            
ATOM    104  HA  PRO     7      14.010  49.420   2.580  1.00  0.00            
ATOM    105  C   PRO     7      14.240  48.220   4.210  1.00  0.00            
ATOM    106  O   PRO     7      14.810  47.150   4.490  1.00  0.00            
ATOM    107  N   ASP     8      13.920  49.230   5.080  1.00  0.00            
ATOM    108  H   ASP     8      13.350  50.050   4.820  1.00  0.00            
ATOM    109  CA  ASP     8      14.130  49.060   6.500  1.00  0.00            
ATOM    110  HA  ASP     8      15.120  48.670   6.650  1.00  0.00            
ATOM    111  CB  ASP     8      14.050  50.390   7.320  1.00  0.00            
ATOM    112  HB2 ASP     8      13.050  50.870   7.250  1.00  0.00            
ATOM    113  HB3 ASP     8      14.130  50.300   8.400  1.00  0.00            
ATOM    114  CG  ASP     8      14.920  51.500   6.820  1.00  0.00            
ATOM    115  OD1 ASP     8      14.620  52.680   7.180  1.00  0.00            
ATOM    116  OD2 ASP     8      16.000  51.290   6.270  1.00  0.00            
ATOM    117  C   ASP     8      13.200  47.970   7.120  1.00  0.00            
ATOM    118  O   ASP     8      12.120  47.730   6.620  1.00  0.00            
ATOM    119  N   PRO     9      13.750  47.140   8.120  1.00  0.00            
ATOM    120  CD  PRO     9      15.030  47.370   8.760  1.00  0.00            
ATOM    121  HD2 PRO     9      15.180  48.420   8.940  1.00  0.00            
ATOM    122  HD3 PRO     9      15.900  46.950   8.180  1.00  0.00            
ATOM    123  CG  PRO     9      14.820  46.720  10.130  1.00  0.00            
ATOM    124  HG2 PRO     9      14.220  47.450  10.700  1.00  0.00            
ATOM    125  HG3 PRO     9      15.780  46.490  10.540  1.00  0.00            
ATOM    126  CB  PRO     9      14.000  45.440   9.770  1.00  0.00            
ATOM    127  HB2 PRO     9      13.420  45.080  10.690  1.00  0.00            
ATOM    128  HB3 PRO     9      14.700  44.780   9.290  1.00  0.00            
ATOM    129  CA  PRO     9      13.030  46.090   8.750  1.00  0.00            
ATOM    130  HA  PRO     9      12.800  45.370   7.960  1.00  0.00            
ATOM    131  C   PRO     9      11.620  46.460   9.250  1.00  0.00            
ATOM    132  O   PRO     9      11.450  47.430  10.010  1.00  0.00            
ATOM    133  N   SER    10      10.580  45.680   8.900  1.00  0.00            
ATOM    134  H   SER    10      10.770  44.800   8.460  1.00  0.00            
ATOM    135  CA  SER    10       9.130  45.910   9.240  1.00  0.00            
ATOM    136  HA  SER    10       8.980  46.410  10.210  1.00  0.00            
ATOM    137  CB  SER    10       8.520  46.880   8.160  1.00  0.00            
ATOM    138  HB2 SER    10       8.990  47.840   8.210  1.00  0.00            
ATOM    139  HB3 SER    10       8.690  46.460   7.130  1.00  0.00            
ATOM    140  OG  SER    10       7.170  47.100   8.280  1.00  0.00            
ATOM    141  HG  SER    10       6.930  47.810   7.660  1.00  0.00            
ATOM    142  C   SER    10       8.390  44.580   9.300  1.00  0.00            
ATOM    143  O   SER    10       8.450  43.830   8.340  1.00  0.00            
ATOM    144  N   VAL    11       7.720  44.300  10.430  1.00  0.00            
ATOM    145  H   VAL    11       7.900  44.950  11.230  1.00  0.00            
ATOM    146  CA  VAL    11       6.950  43.080  10.610  1.00  0.00            
ATOM    147  HA  VAL    11       7.620  42.180  10.490  1.00  0.00            
ATOM    148  CB  VAL    11       6.330  42.980  11.960  1.00  0.00            
ATOM    149  HB  VAL    11       5.620  43.810  12.140  1.00  0.00            
ATOM    150  CG1 VAL    11       5.470  41.660  12.170  1.00  0.00            
ATOM    151 HG11 VAL    11       4.580  41.760  11.580  1.00  0.00            
ATOM    152 HG12 VAL    11       6.050  40.690  11.910  1.00  0.00            
ATOM    153 HG13 VAL    11       5.220  41.610  13.240  1.00  0.00            
ATOM    154  CG2 VAL    11       7.410  43.050  13.050  1.00  0.00            
ATOM    155 HG21 VAL    11       8.080  43.890  12.870  1.00  0.00            
ATOM    156 HG22 VAL    11       7.050  43.300  14.010  1.00  0.00            
ATOM    157 HG23 VAL    11       8.100  42.160  13.030  1.00  0.00            
ATOM    158  C   VAL    11       5.910  42.870   9.480  1.00  0.00            
ATOM    159  O   VAL    11       5.750  41.730   9.060  1.00  0.00            
ATOM    160  N   SER    12       5.240  43.950   8.970  1.00  0.00            
ATOM    161  H   SER    12       5.330  44.790   9.490  1.00  0.00            
ATOM    162  CA  SER    12       4.270  43.960   7.860  1.00  0.00            
ATOM    163  HA  SER    12       3.430  43.330   8.170  1.00  0.00            
ATOM    164  CB  SER    12       3.640  45.370   7.670  1.00  0.00            
ATOM    165  HB2 SER    12       4.190  45.960   6.960  1.00  0.00            
ATOM    166  HB3 SER    12       2.660  45.200   7.190  1.00  0.00            
ATOM    167  OG  SER    12       3.680  46.120   8.960  1.00  0.00            
ATOM    168  HG  SER    12       2.910  45.810   9.490  1.00  0.00            
ATOM    169  C   SER    12       4.860  43.540   6.490  1.00  0.00            
ATOM    170  O   SER    12       4.100  43.190   5.640  1.00  0.00            
ATOM    171  N   PHE    13       6.160  43.540   6.350  1.00  0.00            
ATOM    172  H   PHE    13       6.730  43.860   7.180  1.00  0.00            
ATOM    173  CA  PHE    13       6.960  43.260   5.220  1.00  0.00            
ATOM    174  HA  PHE    13       6.260  43.120   4.440  1.00  0.00            
ATOM    175  CB  PHE    13       7.840  44.430   4.840  1.00  0.00            
ATOM    176  HB2 PHE    13       7.160  45.150   4.430  1.00  0.00            
ATOM    177  HB3 PHE    13       8.180  44.930   5.720  1.00  0.00            
ATOM    178  CG  PHE    13       8.940  44.160   3.940  1.00  0.00            
ATOM    179  CD1 PHE    13      10.340  44.350   4.260  1.00  0.00            
ATOM    180  HD1 PHE    13      10.560  44.620   5.250  1.00  0.00            
ATOM    181  CE1 PHE    13      11.350  44.240   3.270  1.00  0.00            
ATOM    182  HE1 PHE    13      12.350  44.500   3.500  1.00  0.00            
ATOM    183  CZ  PHE    13      11.010  43.810   1.990  1.00  0.00            
ATOM    184  HZ  PHE    13      11.730  43.610   1.240  1.00  0.00            
ATOM    185  CE2 PHE    13       9.660  43.560   1.670  1.00  0.00            
ATOM    186  HE2 PHE    13       9.370  43.440   0.650  1.00  0.00            
ATOM    187  CD2 PHE    13       8.650  43.850   2.610  1.00  0.00            
ATOM    188  HD2 PHE    13       7.620  43.980   2.310  1.00  0.00            
ATOM    189  C   PHE    13       7.740  41.930   5.300  1.00  0.00            
ATOM    190  O   PHE    13       7.710  41.220   4.310  1.00  0.00            
ATOM    191  N   LEU    14       8.400  41.620   6.360  1.00  0.00            
ATOM    192  H   LEU    14       8.600  42.410   7.050  1.00  0.00            
ATOM    193  CA  LEU    14       9.320  40.480   6.350  1.00  0.00            
ATOM    194  HA  LEU    14       9.960  40.500   5.470  1.00  0.00            
ATOM    195  CB  LEU    14      10.230  40.470   7.550  1.00  0.00            
ATOM    196  HB2 LEU    14       9.760  40.840   8.440  1.00  0.00            
ATOM    197  HB3 LEU    14      10.470  39.400   7.820  1.00  0.00            
ATOM    198  CG  LEU    14      11.570  41.310   7.300  1.00  0.00            
ATOM    199  HG  LEU    14      11.310  42.320   7.050  1.00  0.00            
ATOM    200  CD1 LEU    14      12.240  41.560   8.650  1.00  0.00            
ATOM    201 HD11 LEU    14      13.150  42.140   8.550  1.00  0.00            
ATOM    202 HD12 LEU    14      11.540  41.970   9.410  1.00  0.00            
ATOM    203 HD13 LEU    14      12.570  40.620   9.120  1.00  0.00            
ATOM    204  CD2 LEU    14      12.580  40.780   6.380  1.00  0.00            
ATOM    205 HD21 LEU    14      13.280  41.620   6.180  1.00  0.00            
ATOM    206 HD22 LEU    14      13.110  39.950   6.930  1.00  0.00            
ATOM    207 HD23 LEU    14      12.190  40.440   5.440  1.00  0.00            
ATOM    208  C   LEU    14       8.560  39.090   6.410  1.00  0.00            
ATOM    209  O   LEU    14       8.990  38.010   6.040  1.00  0.00            
ATOM    210  N   GLU    15       7.310  39.100   6.870  1.00  0.00            
ATOM    211  H   GLU    15       7.050  39.940   7.500  1.00  0.00            
ATOM    212  CA  GLU    15       6.270  37.990   6.850  1.00  0.00            
ATOM    213  HA  GLU    15       6.710  37.070   7.300  1.00  0.00            
ATOM    214  CB  GLU    15       5.070  38.240   7.780  1.00  0.00            
ATOM    215  HB2 GLU    15       4.880  39.260   7.670  1.00  0.00            
ATOM    216  HB3 GLU    15       4.190  37.600   7.530  1.00  0.00            
ATOM    217  CG  GLU    15       5.410  38.150   9.320  1.00  0.00            
ATOM    218  HG2 GLU    15       6.000  37.260   9.610  1.00  0.00            
ATOM    219  HG3 GLU    15       6.130  38.960   9.590  1.00  0.00            
ATOM    220  CD  GLU    15       4.260  38.350  10.270  1.00  0.00            
ATOM    221  OE1 GLU    15       4.380  38.210  11.490  1.00  0.00            
ATOM    222  OE2 GLU    15       3.130  38.720   9.850  1.00  0.00            
ATOM    223  C   GLU    15       5.770  37.620   5.430  1.00  0.00            
ATOM    224  O   GLU    15       5.300  36.500   5.170  1.00  0.00            
ATOM    225  N   ALA    16       5.890  38.560   4.520  1.00  0.00            
ATOM    226  H   ALA    16       6.390  39.420   4.730  1.00  0.00            
ATOM    227  CA  ALA    16       5.190  38.540   3.220  1.00  0.00            
ATOM    228  HA  ALA    16       4.180  38.480   3.480  1.00  0.00            
ATOM    229  CB  ALA    16       5.420  39.760   2.350  1.00  0.00            
ATOM    230  HB1 ALA    16       6.500  39.870   2.170  1.00  0.00            
ATOM    231  HB2 ALA    16       4.810  39.660   1.380  1.00  0.00            
ATOM    232  HB3 ALA    16       4.890  40.500   2.920  1.00  0.00            
ATOM    233  C   ALA    16       5.480  37.200   2.370  1.00  0.00            
ATOM    234  O   ALA    16       6.590  36.930   1.880  1.00  0.00            
ATOM    235  N   ASP    17       4.480  36.460   2.030  1.00  0.00            
ATOM    236  H   ASP    17       3.570  36.750   2.340  1.00  0.00            
ATOM    237  CA  ASP    17       4.660  35.400   1.000  1.00  0.00            
ATOM    238  HA  ASP    17       5.530  34.710   1.310  1.00  0.00            
ATOM    239  CB  ASP    17       3.410  34.510   1.010  1.00  0.00            
ATOM    240  HB2 ASP    17       2.600  35.200   0.880  1.00  0.00            
ATOM    241  HB3 ASP    17       3.450  33.860   0.140  1.00  0.00            
ATOM    242  CG  ASP    17       3.240  33.750   2.310  1.00  0.00            
ATOM    243  OD1 ASP    17       2.160  33.210   2.550  1.00  0.00            
ATOM    244  OD2 ASP    17       4.210  33.550   3.090  1.00  0.00            
ATOM    245  C   ASP    17       4.910  35.970  -0.380  1.00  0.00            
ATOM    246  O   ASP    17       5.460  35.250  -1.200  1.00  0.00            
ATOM    247  N   ARG    18       4.660  37.290  -0.590  1.00  0.00            
ATOM    248  H   ARG    18       4.300  37.890   0.100  1.00  0.00            
ATOM    249  CA  ARG    18       5.080  38.010  -1.760  1.00  0.00            
ATOM    250  HA  ARG    18       5.140  37.250  -2.480  1.00  0.00            
ATOM    251  CB  ARG    18       4.070  39.070  -2.400  1.00  0.00            
ATOM    252  HB2 ARG    18       4.040  39.010  -3.520  1.00  0.00            
ATOM    253  HB3 ARG    18       3.080  38.830  -2.070  1.00  0.00            
ATOM    254  CG  ARG    18       4.320  40.500  -1.910  1.00  0.00            
ATOM    255  HG2 ARG    18       4.180  40.590  -0.850  1.00  0.00            
ATOM    256  HG3 ARG    18       5.230  40.880  -2.400  1.00  0.00            
ATOM    257  CD  ARG    18       3.170  41.380  -2.320  1.00  0.00            
ATOM    258  HD2 ARG    18       3.290  41.560  -3.400  1.00  0.00            
ATOM    259  HD3 ARG    18       2.260  40.870  -2.060  1.00  0.00            
ATOM    260  NE  ARG    18       3.270  42.660  -1.610  1.00  0.00            
ATOM    261  HE  ARG    18       4.220  42.940  -1.300  1.00  0.00            
ATOM    262  CZ  ARG    18       2.350  43.590  -1.350  1.00  0.00            
ATOM    263  NH1 ARG    18       1.190  43.520  -1.830  1.00  0.00            
ATOM    264 HH11 ARG    18       0.930  42.760  -2.410  1.00  0.00            
ATOM    265 HH12 ARG    18       0.550  44.220  -1.560  1.00  0.00            
ATOM    266  NH2 ARG    18       2.700  44.620  -0.720  1.00  0.00            
ATOM    267 HH21 ARG    18       3.690  44.750  -0.510  1.00  0.00            
ATOM    268 HH22 ARG    18       1.920  45.360  -0.540  1.00  0.00            
ATOM    269  C   ARG    18       6.490  38.610  -1.840  1.00  0.00            
ATOM    270  O   ARG    18       6.970  38.980  -2.970  1.00  0.00            
ATOM    271  N   GLY    19       7.140  38.640  -0.660  1.00  0.00            
ATOM    272  H   GLY    19       6.690  38.160   0.030  1.00  0.00            
ATOM    273  CA  GLY    19       8.590  39.050  -0.580  1.00  0.00            
ATOM    274  HA2 GLY    19       8.870  38.910   0.440  1.00  0.00            
ATOM    275  HA3 GLY    19       9.140  38.310  -1.170  1.00  0.00            
ATOM    276  C   GLY    19       8.890  40.430  -1.050  1.00  0.00            
ATOM    277  O   GLY    19       8.010  41.350  -0.960  1.00  0.00            
ATOM    278  N   GLN    20      10.080  40.750  -1.660  1.00  0.00            
ATOM    279  H   GLN    20      10.780  40.000  -1.700  1.00  0.00            
ATOM    280  CA  GLN    20      10.520  42.030  -2.220  1.00  0.00            
ATOM    281  HA  GLN    20       9.810  42.760  -1.940  1.00  0.00            
ATOM    282  CB  GLN    20      11.810  42.440  -1.490  1.00  0.00            
ATOM    283  HB2 GLN    20      11.560  42.610  -0.450  1.00  0.00            
ATOM    284  HB3 GLN    20      12.410  41.500  -1.540  1.00  0.00            
ATOM    285  CG  GLN    20      12.640  43.580  -2.110  1.00  0.00            
ATOM    286  HG2 GLN    20      12.790  43.410  -3.170  1.00  0.00            
ATOM    287  HG3 GLN    20      12.060  44.490  -2.060  1.00  0.00            
ATOM    288  CD  GLN    20      13.990  43.760  -1.310  1.00  0.00            
ATOM    289  OE1 GLN    20      14.380  43.000  -0.460  1.00  0.00            
ATOM    290  NE2 GLN    20      14.740  44.780  -1.710  1.00  0.00            
ATOM    291 HE21 GLN    20      15.680  44.850  -1.340  1.00  0.00            
ATOM    292 HE22 GLN    20      14.440  45.420  -2.370  1.00  0.00            
ATOM    293  C   GLN    20      10.580  41.970  -3.720  1.00  0.00            
ATOM    294  O   GLN    20      10.550  42.970  -4.470  1.00  0.00            
ATOM    295  N   TYR    21      10.680  40.740  -4.290  1.00  0.00            
ATOM    296  H   TYR    21      10.760  39.980  -3.680  1.00  0.00            
ATOM    297  CA  TYR    21      11.150  40.290  -5.670  1.00  0.00            
ATOM    298  HA  TYR    21      11.220  41.110  -6.440  1.00  0.00            
ATOM    299  CB  TYR    21      12.670  40.010  -5.750  1.00  0.00            
ATOM    300  HB2 TYR    21      13.010  39.050  -5.210  1.00  0.00            
ATOM    301  HB3 TYR    21      12.960  39.790  -6.830  1.00  0.00            
ATOM    302  CG  TYR    21      13.640  41.090  -5.370  1.00  0.00            
ATOM    303  CD1 TYR    21      13.780  42.290  -6.080  1.00  0.00            
ATOM    304  HD1 TYR    21      13.200  42.480  -6.950  1.00  0.00            
ATOM    305  CE1 TYR    21      14.670  43.240  -5.700  1.00  0.00            
ATOM    306  HE1 TYR    21      14.790  44.110  -6.250  1.00  0.00            
ATOM    307  CZ  TYR    21      15.500  43.050  -4.600  1.00  0.00            
ATOM    308  OH  TYR    21      16.450  43.960  -4.370  1.00  0.00            
ATOM    309  HH  TYR    21      16.340  44.710  -4.980  1.00  0.00            
ATOM    310  CE2 TYR    21      15.320  41.870  -3.810  1.00  0.00            
ATOM    311  HE2 TYR    21      15.970  41.750  -2.920  1.00  0.00            
ATOM    312  CD2 TYR    21      14.360  40.890  -4.140  1.00  0.00            
ATOM    313  HD2 TYR    21      14.270  39.990  -3.650  1.00  0.00            
ATOM    314  C   TYR    21      10.240  39.110  -6.060  1.00  0.00            
ATOM    315  O   TYR    21       9.890  38.210  -5.340  1.00  0.00            
ATOM    316  N   SER    22       9.970  39.170  -7.340  1.00  0.00            
ATOM    317  H   SER    22      10.100  40.020  -7.820  1.00  0.00            
ATOM    318  CA  SER    22       9.650  37.970  -8.190  1.00  0.00            
ATOM    319  HA  SER    22       8.860  37.370  -7.650  1.00  0.00            
ATOM    320  CB  SER    22       8.880  38.370  -9.440  1.00  0.00            
ATOM    321  HB2 SER    22       8.570  37.590 -10.180  1.00  0.00            
ATOM    322  HB3 SER    22       7.970  38.960  -9.160  1.00  0.00            
ATOM    323  OG  SER    22       9.730  39.170 -10.270  1.00  0.00            
ATOM    324  HG  SER    22      10.040  39.930  -9.780  1.00  0.00            
ATOM    325  C   SER    22      10.810  37.080  -8.430  1.00  0.00            
ATOM    326  O   SER    22      11.880  37.580  -8.670  1.00  0.00            
ATOM    327  N   VAL    23      10.520  35.740  -8.330  1.00  0.00            
ATOM    328  H   VAL    23       9.530  35.440  -8.190  1.00  0.00            
ATOM    329  CA  VAL    23      11.640  34.760  -8.370  1.00  0.00            
ATOM    330  HA  VAL    23      12.480  35.380  -8.600  1.00  0.00            
ATOM    331  CB  VAL    23      11.800  34.190  -7.010  1.00  0.00            
ATOM    332  HB  VAL    23      12.590  33.450  -7.030  1.00  0.00            
ATOM    333  CG1 VAL    23      12.030  35.270  -5.900  1.00  0.00            
ATOM    334 HG11 VAL    23      12.430  34.790  -5.020  1.00  0.00            
ATOM    335 HG12 VAL    23      12.720  36.030  -6.270  1.00  0.00            
ATOM    336 HG13 VAL    23      11.110  35.780  -5.620  1.00  0.00            
ATOM    337  CG2 VAL    23      10.560  33.400  -6.580  1.00  0.00            
ATOM    338 HG21 VAL    23       9.690  34.050  -6.510  1.00  0.00            
ATOM    339 HG22 VAL    23      10.300  32.590  -7.230  1.00  0.00            
ATOM    340 HG23 VAL    23      10.750  32.990  -5.630  1.00  0.00            
ATOM    341  C   VAL    23      11.630  33.780  -9.510  1.00  0.00            
ATOM    342  O   VAL    23      10.580  33.340 -10.020  1.00  0.00            
ATOM    343  N   ARG    24      12.780  33.590 -10.000  1.00  0.00            
ATOM    344  H   ARG    24      13.460  34.270  -9.650  1.00  0.00            
ATOM    345  CA  ARG    24      13.300  32.650 -11.020  1.00  0.00            
ATOM    346  HA  ARG    24      12.490  32.280 -11.730  1.00  0.00            
ATOM    347  CB  ARG    24      14.420  33.240 -11.850  1.00  0.00            
ATOM    348  HB2 ARG    24      15.200  33.540 -11.100  1.00  0.00            
ATOM    349  HB3 ARG    24      14.780  32.420 -12.460  1.00  0.00            
ATOM    350  CG  ARG    24      13.830  34.380 -12.720  1.00  0.00            
ATOM    351  HG2 ARG    24      13.180  33.860 -13.350  1.00  0.00            
ATOM    352  HG3 ARG    24      13.240  35.090 -12.180  1.00  0.00            
ATOM    353  CD  ARG    24      14.760  35.300 -13.480  1.00  0.00            
ATOM    354  HD2 ARG    24      15.210  34.710 -14.300  1.00  0.00            
ATOM    355  HD3 ARG    24      14.120  36.020 -13.880  1.00  0.00            
ATOM    356  NE  ARG    24      15.810  35.990 -12.690  1.00  0.00            
ATOM    357  HE  ARG    24      15.670  36.280 -11.690  1.00  0.00            
ATOM    358  CZ  ARG    24      17.060  36.050 -13.060  1.00  0.00            
ATOM    359  NH1 ARG    24      17.550  35.470 -14.110  1.00  0.00            
ATOM    360 HH11 ARG    24      16.890  35.340 -14.900  1.00  0.00            
ATOM    361 HH12 ARG    24      18.530  35.520 -14.240  1.00  0.00            
ATOM    362  NH2 ARG    24      17.920  36.570 -12.280  1.00  0.00            
ATOM    363 HH21 ARG    24      17.610  37.180 -11.490  1.00  0.00            
ATOM    364 HH22 ARG    24      18.910  36.410 -12.520  1.00  0.00            
ATOM    365  C   ARG    24      13.730  31.300 -10.250  1.00  0.00            
ATOM    366  O   ARG    24      14.200  31.300  -9.120  1.00  0.00            
ATOM    367  N   SER    25      13.730  30.220 -10.980  1.00  0.00            
ATOM    368  H   SER    25      13.280  30.200 -11.910  1.00  0.00            
ATOM    369  CA  SER    25      14.190  28.880 -10.440  1.00  0.00            
ATOM    370  HA  SER    25      15.010  29.100  -9.750  1.00  0.00            
ATOM    371  CB  SER    25      13.060  28.060  -9.710  1.00  0.00            
ATOM    372  HB2 SER    25      13.400  27.160  -9.280  1.00  0.00            
ATOM    373  HB3 SER    25      12.610  28.750  -9.000  1.00  0.00            
ATOM    374  OG  SER    25      12.120  27.690 -10.760  1.00  0.00            
ATOM    375  HG  SER    25      12.060  28.460 -11.380  1.00  0.00            
ATOM    376  C   SER    25      14.850  28.010 -11.540  1.00  0.00            
ATOM    377  O   SER    25      14.500  28.330 -12.680  1.00  0.00            
ATOM    378  N   SER    26      15.740  27.050 -11.220  1.00  0.00            
ATOM    379  H   SER    26      16.160  27.030 -10.320  1.00  0.00            
ATOM    380  CA  SER    26      16.150  26.100 -12.210  1.00  0.00            
ATOM    381  HA  SER    26      15.360  25.730 -12.740  1.00  0.00            
ATOM    382  CB  SER    26      17.110  26.720 -13.280  1.00  0.00            
ATOM    383  HB2 SER    26      17.400  25.860 -13.840  1.00  0.00            
ATOM    384  HB3 SER    26      16.510  27.410 -13.910  1.00  0.00            
ATOM    385  OG  SER    26      18.270  27.340 -12.850  1.00  0.00            
ATOM    386  HG  SER    26      19.030  26.740 -12.900  1.00  0.00            
ATOM    387  C   SER    26      16.760  24.820 -11.510  1.00  0.00            
ATOM    388  O   SER    26      17.300  24.900 -10.380  1.00  0.00            
ATOM    389  N   ARG    27      16.730  23.630 -12.150  1.00  0.00            
ATOM    390  H   ARG    27      16.220  23.450 -13.020  1.00  0.00            
ATOM    391  CA  ARG    27      17.440  22.470 -11.460  1.00  0.00            
ATOM    392  HA  ARG    27      17.260  22.450 -10.450  1.00  0.00            
ATOM    393  CB  ARG    27      16.980  21.160 -12.110  1.00  0.00            
ATOM    394  HB2 ARG    27      17.120  21.230 -13.130  1.00  0.00            
ATOM    395  HB3 ARG    27      17.550  20.330 -11.630  1.00  0.00            
ATOM    396  CG  ARG    27      15.490  20.820 -12.040  1.00  0.00            
ATOM    397  HG2 ARG    27      14.810  21.680 -12.250  1.00  0.00            
ATOM    398  HG3 ARG    27      15.240  19.930 -12.570  1.00  0.00            
ATOM    399  CD  ARG    27      15.090  20.330 -10.630  1.00  0.00            
ATOM    400  HD2 ARG    27      15.590  21.040  -9.980  1.00  0.00            
ATOM    401  HD3 ARG    27      13.980  20.430 -10.480  1.00  0.00            
ATOM    402  NE  ARG    27      15.710  19.050 -10.200  1.00  0.00            
ATOM    403  HE  ARG    27      16.130  18.490 -10.880  1.00  0.00            
ATOM    404  CZ  ARG    27      15.870  18.490  -9.000  1.00  0.00            
ATOM    405  NH1 ARG    27      15.610  19.130  -7.890  1.00  0.00            
ATOM    406 HH11 ARG    27      15.300  20.060  -7.910  1.00  0.00            
ATOM    407 HH12 ARG    27      15.590  18.720  -6.920  1.00  0.00            
ATOM    408  NH2 ARG    27      16.390  17.270  -8.950  1.00  0.00            
ATOM    409 HH21 ARG    27      16.640  16.790  -9.780  1.00  0.00            
ATOM    410 HH22 ARG    27      16.250  16.780  -8.070  1.00  0.00            
ATOM    411  C   ARG    27      18.980  22.470 -11.700  1.00  0.00            
ATOM    412  O   ARG    27      19.450  22.980 -12.720  1.00  0.00            
ATOM    413  N   VAL    28      19.620  21.840 -10.750  1.00  0.00            
ATOM    414  H   VAL    28      18.950  21.460 -10.080  1.00  0.00            
ATOM    415  CA  VAL    28      21.060  21.300 -10.790  1.00  0.00            
ATOM    416  HA  VAL    28      21.830  21.940 -11.190  1.00  0.00            
ATOM    417  CB  VAL    28      21.430  20.800  -9.370  1.00  0.00            
ATOM    418  HB  VAL    28      20.570  20.250  -8.990  1.00  0.00            
ATOM    419  CG1 VAL    28      22.680  19.940  -9.330  1.00  0.00            
ATOM    420 HG11 VAL    28      23.450  20.580  -9.810  1.00  0.00            
ATOM    421 HG12 VAL    28      22.940  19.630  -8.290  1.00  0.00            
ATOM    422 HG13 VAL    28      22.510  19.060  -9.930  1.00  0.00            
ATOM    423  CG2 VAL    28      21.570  21.960  -8.310  1.00  0.00            
ATOM    424 HG21 VAL    28      20.650  22.460  -8.080  1.00  0.00            
ATOM    425 HG22 VAL    28      21.920  21.520  -7.380  1.00  0.00            
ATOM    426 HG23 VAL    28      22.390  22.640  -8.570  1.00  0.00            
ATOM    427  C   VAL    28      21.010  20.040 -11.730  1.00  0.00            
ATOM    428  O   VAL    28      19.970  19.400 -11.780  1.00  0.00            
ATOM    429  N   SER    29      21.970  19.770 -12.610  1.00  0.00            
ATOM    430  H   SER    29      22.720  20.480 -12.540  1.00  0.00            
ATOM    431  CA  SER    29      21.940  18.700 -13.630  1.00  0.00            
ATOM    432  HA  SER    29      20.910  18.620 -13.990  1.00  0.00            
ATOM    433  CB  SER    29      22.760  19.060 -14.910  1.00  0.00            
ATOM    434  HB2 SER    29      22.170  18.620 -15.720  1.00  0.00            
ATOM    435  HB3 SER    29      22.750  20.120 -15.030  1.00  0.00            
ATOM    436  OG  SER    29      24.120  18.590 -14.770  1.00  0.00            
ATOM    437  HG  SER    29      24.330  18.330 -15.780  1.00  0.00            
ATOM    438  C   SER    29      22.400  17.310 -13.120  1.00  0.00            
ATOM    439  O   SER    29      23.020  17.120 -12.070  1.00  0.00            
ATOM    440  N   SER    30      22.220  16.250 -13.900  1.00  0.00            
ATOM    441  H   SER    30      21.830  16.400 -14.860  1.00  0.00            
ATOM    442  CA  SER    30      22.550  14.910 -13.700  1.00  0.00            
ATOM    443  HA  SER    30      22.100  14.540 -12.790  1.00  0.00            
ATOM    444  CB  SER    30      21.970  14.000 -14.780  1.00  0.00            
ATOM    445  HB2 SER    30      22.310  12.940 -14.630  1.00  0.00            
ATOM    446  HB3 SER    30      20.850  14.020 -14.750  1.00  0.00            
ATOM    447  OG  SER    30      22.360  14.420 -16.110  1.00  0.00            
ATOM    448  HG  SER    30      22.100  13.810 -16.860  1.00  0.00            
ATOM    449  C   SER    30      24.060  14.590 -13.600  1.00  0.00            
ATOM    450  O   SER    30      24.510  13.540 -13.230  1.00  0.00            
ATOM    451  N   LEU    31      24.960  15.570 -13.970  1.00  0.00            
ATOM    452  H   LEU    31      24.540  16.280 -14.590  1.00  0.00            
ATOM    453  CA  LEU    31      26.440  15.490 -13.830  1.00  0.00            
ATOM    454  HA  LEU    31      26.720  14.550 -14.220  1.00  0.00            
ATOM    455  CB  LEU    31      27.020  16.550 -14.730  1.00  0.00            
ATOM    456  HB2 LEU    31      26.420  16.580 -15.640  1.00  0.00            
ATOM    457  HB3 LEU    31      26.930  17.530 -14.220  1.00  0.00            
ATOM    458  CG  LEU    31      28.480  16.270 -15.060  1.00  0.00            
ATOM    459  HG  LEU    31      29.020  15.990 -14.200  1.00  0.00            
ATOM    460  CD1 LEU    31      28.800  15.360 -16.250  1.00  0.00            
ATOM    461 HD11 LEU    31      28.240  15.810 -17.130  1.00  0.00            
ATOM    462 HD12 LEU    31      29.820  15.410 -16.640  1.00  0.00            
ATOM    463 HD13 LEU    31      28.350  14.380 -16.160  1.00  0.00            
ATOM    464  CD2 LEU    31      29.150  17.590 -15.410  1.00  0.00            
ATOM    465 HD21 LEU    31      28.810  17.890 -16.420  1.00  0.00            
ATOM    466 HD22 LEU    31      28.830  18.410 -14.730  1.00  0.00            
ATOM    467 HD23 LEU    31      30.310  17.480 -15.330  1.00  0.00            
ATOM    468  C   LEU    31      26.890  15.570 -12.370  1.00  0.00            
ATOM    469  O   LEU    31      27.990  15.210 -12.020  1.00  0.00            
ATOM    470  N   VAL    32      26.040  16.000 -11.410  1.00  0.00            
ATOM    471  H   VAL    32      25.190  16.320 -11.760  1.00  0.00            
ATOM    472  CA  VAL    32      26.440  16.080  -9.970  1.00  0.00            
ATOM    473  HA  VAL    32      27.480  16.520  -9.980  1.00  0.00            
ATOM    474  CB  VAL    32      25.590  17.110  -9.230  1.00  0.00            
ATOM    475  HB  VAL    32      24.520  17.090  -9.390  1.00  0.00            
ATOM    476  CG1 VAL    32      25.720  16.920  -7.690  1.00  0.00            
ATOM    477 HG11 VAL    32      26.770  17.180  -7.330  1.00  0.00            
ATOM    478 HG12 VAL    32      24.910  17.470  -7.240  1.00  0.00            
ATOM    479 HG13 VAL    32      25.570  15.840  -7.430  1.00  0.00            
ATOM    480  CG2 VAL    32      26.050  18.530  -9.670  1.00  0.00            
ATOM    481 HG21 VAL    32      25.580  19.300  -9.050  1.00  0.00            
ATOM    482 HG22 VAL    32      27.120  18.680  -9.540  1.00  0.00            
ATOM    483 HG23 VAL    32      25.810  18.670 -10.710  1.00  0.00            
ATOM    484  C   VAL    32      26.470  14.660  -9.340  1.00  0.00            
ATOM    485  O   VAL    32      25.470  13.960  -9.150  1.00  0.00            
ATOM    486  N   SER    33      27.680  14.410  -8.930  1.00  0.00            
ATOM    487  H   SER    33      28.350  15.200  -9.140  1.00  0.00            
ATOM    488  CA  SER    33      28.110  13.250  -8.260  1.00  0.00            
ATOM    489  HA  SER    33      27.730  12.280  -8.630  1.00  0.00            
ATOM    490  CB  SER    33      29.650  13.190  -8.490  1.00  0.00            
ATOM    491  HB2 SER    33      30.170  13.960  -7.980  1.00  0.00            
ATOM    492  HB3 SER    33      30.130  12.170  -8.190  1.00  0.00            
ATOM    493  OG  SER    33      30.020  13.360  -9.870  1.00  0.00            
ATOM    494  HG  SER    33      29.500  12.740 -10.420  1.00  0.00            
ATOM    495  C   SER    33      27.840  13.330  -6.670  1.00  0.00            
ATOM    496  O   SER    33      27.740  12.300  -5.960  1.00  0.00            
ATOM    497  N   GLY    34      28.080  14.470  -6.120  1.00  0.00            
ATOM    498  H   GLY    34      28.230  15.200  -6.820  1.00  0.00            
ATOM    499  CA  GLY    34      28.420  14.730  -4.720  1.00  0.00            
ATOM    500  HA2 GLY    34      28.980  13.860  -4.310  1.00  0.00            
ATOM    501  HA3 GLY    34      28.900  15.710  -4.630  1.00  0.00            
ATOM    502  C   GLY    34      27.230  15.010  -3.820  1.00  0.00            
ATOM    503  O   GLY    34      27.440  15.100  -2.590  1.00  0.00            
ATOM    504  N   PHE    35      26.000  15.080  -4.320  1.00  0.00            
ATOM    505  H   PHE    35      25.900  14.960  -5.370  1.00  0.00            
ATOM    506  CA  PHE    35      24.720  15.040  -3.540  1.00  0.00            
ATOM    507  HA  PHE    35      24.760  14.250  -2.770  1.00  0.00            
ATOM    508  CB  PHE    35      24.350  16.390  -2.890  1.00  0.00            
ATOM    509  HB2 PHE    35      23.310  16.370  -2.660  1.00  0.00            
ATOM    510  HB3 PHE    35      24.930  16.620  -1.980  1.00  0.00            
ATOM    511  CG  PHE    35      24.320  17.630  -3.760  1.00  0.00            
ATOM    512  CD1 PHE    35      25.510  18.280  -4.100  1.00  0.00            
ATOM    513  HD1 PHE    35      26.370  18.080  -3.520  1.00  0.00            
ATOM    514  CE1 PHE    35      25.540  19.230  -5.110  1.00  0.00            
ATOM    515  HE1 PHE    35      26.450  19.790  -5.330  1.00  0.00            
ATOM    516  CZ  PHE    35      24.390  19.520  -5.840  1.00  0.00            
ATOM    517  HZ  PHE    35      24.320  20.230  -6.630  1.00  0.00            
ATOM    518  CE2 PHE    35      23.190  18.880  -5.490  1.00  0.00            
ATOM    519  HE2 PHE    35      22.180  19.220  -5.870  1.00  0.00            
ATOM    520  CD2 PHE    35      23.160  17.990  -4.440  1.00  0.00            
ATOM    521  HD2 PHE    35      22.200  17.620  -4.060  1.00  0.00            
ATOM    522  C   PHE    35      23.600  14.470  -4.480  1.00  0.00            
ATOM    523  O   PHE    35      23.800  14.130  -5.620  1.00  0.00            
ATOM    524  N   GLY    36      22.360  14.340  -3.950  1.00  0.00            
ATOM    525  H   GLY    36      22.190  14.780  -3.060  1.00  0.00            
ATOM    526  CA  GLY    36      21.330  13.550  -4.590  1.00  0.00            
ATOM    527  HA2 GLY    36      21.890  12.750  -5.150  1.00  0.00            
ATOM    528  HA3 GLY    36      20.780  13.190  -3.810  1.00  0.00            
ATOM    529  C   GLY    36      20.510  14.260  -5.710  1.00  0.00            
ATOM    530  O   GLY    36      19.800  13.670  -6.500  1.00  0.00            
ATOM    531  N   GLY    37      20.660  15.640  -5.800  1.00  0.00            
ATOM    532  H   GLY    37      21.270  15.980  -5.110  1.00  0.00            
ATOM    533  CA  GLY    37      20.090  16.620  -6.780  1.00  0.00            
ATOM    534  HA2 GLY    37      20.920  16.920  -7.480  1.00  0.00            
ATOM    535  HA3 GLY    37      19.210  16.140  -7.330  1.00  0.00            
ATOM    536  C   GLY    37      19.540  17.870  -6.090  1.00  0.00            
ATOM    537  O   GLY    37      19.620  17.980  -4.870  1.00  0.00            
ATOM    538  N   GLY    38      18.980  18.780  -6.870  1.00  0.00            
ATOM    539  H   GLY    38      18.640  18.480  -7.750  1.00  0.00            
ATOM    540  CA  GLY    38      18.560  20.050  -6.310  1.00  0.00            
ATOM    541  HA2 GLY    38      17.900  19.880  -5.430  1.00  0.00            
ATOM    542  HA3 GLY    38      19.370  20.660  -5.900  1.00  0.00            
ATOM    543  C   GLY    38      17.980  21.170  -7.230  1.00  0.00            
ATOM    544  O   GLY    38      18.190  21.210  -8.440  1.00  0.00            
ATOM    545  N   THR    39      17.280  22.090  -6.550  1.00  0.00            
ATOM    546  H   THR    39      17.150  21.960  -5.560  1.00  0.00            
ATOM    547  CA  THR    39      16.580  23.190  -7.170  1.00  0.00            
ATOM    548  HA  THR    39      16.750  23.190  -8.260  1.00  0.00            
ATOM    549  CB  THR    39      15.090  23.060  -7.040  1.00  0.00            
ATOM    550  HB  THR    39      14.750  23.380  -6.060  1.00  0.00            
ATOM    551  CG2 THR    39      14.160  23.890  -7.870  1.00  0.00            
ATOM    552 HG21 THR    39      13.130  23.760  -7.630  1.00  0.00            
ATOM    553 HG22 THR    39      14.510  24.950  -7.650  1.00  0.00            
ATOM    554 HG23 THR    39      14.430  23.810  -8.950  1.00  0.00            
ATOM    555  OG1 THR    39      14.650  21.810  -7.280  1.00  0.00            
ATOM    556  HG1 THR    39      14.690  21.440  -6.390  1.00  0.00            
ATOM    557  C   THR    39      17.140  24.530  -6.670  1.00  0.00            
ATOM    558  O   THR    39      17.270  24.740  -5.480  1.00  0.00            
ATOM    559  N   ILE    40      17.590  25.440  -7.530  1.00  0.00            
ATOM    560  H   ILE    40      17.640  25.290  -8.570  1.00  0.00            
ATOM    561  CA  ILE    40      18.160  26.750  -7.270  1.00  0.00            
ATOM    562  HA  ILE    40      18.550  26.770  -6.260  1.00  0.00            
ATOM    563  CB  ILE    40      19.410  27.000  -8.170  1.00  0.00            
ATOM    564  HB  ILE    40      18.950  27.210  -9.160  1.00  0.00            
ATOM    565  CG2 ILE    40      20.240  28.330  -7.810  1.00  0.00            
ATOM    566 HG21 ILE    40      20.820  28.160  -6.940  1.00  0.00            
ATOM    567 HG22 ILE    40      20.830  28.620  -8.670  1.00  0.00            
ATOM    568 HG23 ILE    40      19.460  29.140  -7.560  1.00  0.00            
ATOM    569  CG1 ILE    40      20.400  25.830  -8.450  1.00  0.00            
ATOM    570 HG12 ILE    40      20.790  25.400  -7.570  1.00  0.00            
ATOM    571 HG13 ILE    40      19.900  24.980  -8.940  1.00  0.00            
ATOM    572  CD1 ILE    40      21.590  26.110  -9.360  1.00  0.00            
ATOM    573 HD11 ILE    40      21.050  26.720 -10.010  1.00  0.00            
ATOM    574 HD12 ILE    40      22.420  26.770  -9.000  1.00  0.00            
ATOM    575 HD13 ILE    40      21.890  25.150  -9.820  1.00  0.00            
ATOM    576  C   ILE    40      17.180  27.870  -7.490  1.00  0.00            
ATOM    577  O   ILE    40      16.520  27.940  -8.500  1.00  0.00            
ATOM    578  N   TYR    41      16.860  28.620  -6.510  1.00  0.00            
ATOM    579  H   TYR    41      17.170  28.280  -5.590  1.00  0.00            
ATOM    580  CA  TYR    41      15.920  29.800  -6.470  1.00  0.00            
ATOM    581  HA  TYR    41      15.300  29.800  -7.310  1.00  0.00            
ATOM    582  CB  TYR    41      14.950  29.640  -5.290  1.00  0.00            
ATOM    583  HB2 TYR    41      15.700  29.650  -4.550  1.00  0.00            
ATOM    584  HB3 TYR    41      14.270  30.570  -5.240  1.00  0.00            
ATOM    585  CG  TYR    41      14.170  28.340  -5.390  1.00  0.00            
ATOM    586  CD1 TYR    41      14.470  27.090  -4.770  1.00  0.00            
ATOM    587  HD1 TYR    41      15.460  27.020  -4.280  1.00  0.00            
ATOM    588  CE1 TYR    41      13.750  25.890  -4.790  1.00  0.00            
ATOM    589  HE1 TYR    41      13.970  24.980  -4.220  1.00  0.00            
ATOM    590  CZ  TYR    41      12.570  25.940  -5.540  1.00  0.00            
ATOM    591  OH  TYR    41      11.770  24.890  -5.620  1.00  0.00            
ATOM    592  HH  TYR    41      12.240  24.200  -5.120  1.00  0.00            
ATOM    593  CE2 TYR    41      12.190  27.170  -6.150  1.00  0.00            
ATOM    594  HE2 TYR    41      11.290  27.200  -6.740  1.00  0.00            
ATOM    595  CD2 TYR    41      12.990  28.340  -6.090  1.00  0.00            
ATOM    596  HD2 TYR    41      12.730  29.230  -6.670  1.00  0.00            
ATOM    597  C   TYR    41      16.740  31.110  -6.500  1.00  0.00            
ATOM    598  O   TYR    41      17.890  31.140  -5.980  1.00  0.00            
ATOM    599  N   TYR    42      16.400  32.080  -7.370  1.00  0.00            
ATOM    600  H   TYR    42      15.560  31.900  -7.930  1.00  0.00            
ATOM    601  CA  TYR    42      17.010  33.360  -7.580  1.00  0.00            
ATOM    602  HA  TYR    42      17.480  33.550  -6.660  1.00  0.00            
ATOM    603  CB  TYR    42      18.250  33.250  -8.540  1.00  0.00            
ATOM    604  HB2 TYR    42      18.620  34.240  -8.720  1.00  0.00            
ATOM    605  HB3 TYR    42      19.070  32.610  -8.100  1.00  0.00            
ATOM    606  CG  TYR    42      18.120  32.450  -9.890  1.00  0.00            
ATOM    607  CD1 TYR    42      18.110  31.050  -9.830  1.00  0.00            
ATOM    608  HD1 TYR    42      18.270  30.570  -8.870  1.00  0.00            
ATOM    609  CE1 TYR    42      17.930  30.300 -10.990  1.00  0.00            
ATOM    610  HE1 TYR    42      17.730  29.180 -10.800  1.00  0.00            
ATOM    611  CZ  TYR    42      17.980  30.990 -12.220  1.00  0.00            
ATOM    612  OH  TYR    42      17.800  30.240 -13.400  1.00  0.00            
ATOM    613  HH  TYR    42      17.750  29.310 -13.220  1.00  0.00            
ATOM    614  CE2 TYR    42      18.110  32.400 -12.260  1.00  0.00            
ATOM    615  HE2 TYR    42      18.080  32.930 -13.220  1.00  0.00            
ATOM    616  CD2 TYR    42      18.120  33.130 -11.080  1.00  0.00            
ATOM    617  HD2 TYR    42      18.290  34.200 -11.050  1.00  0.00            
ATOM    618  C   TYR    42      16.090  34.550  -7.900  1.00  0.00            
ATOM    619  O   TYR    42      15.080  34.310  -8.570  1.00  0.00            
ATOM    620  N   PRO    43      16.310  35.790  -7.390  1.00  0.00            
ATOM    621  CD  PRO    43      17.510  36.090  -6.690  1.00  0.00            
ATOM    622  HD2 PRO    43      18.450  35.780  -7.120  1.00  0.00            
ATOM    623  HD3 PRO    43      17.480  35.590  -5.690  1.00  0.00            
ATOM    624  CG  PRO    43      17.550  37.630  -6.610  1.00  0.00            
ATOM    625  HG2 PRO    43      18.100  38.070  -7.460  1.00  0.00            
ATOM    626  HG3 PRO    43      18.030  38.050  -5.760  1.00  0.00            
ATOM    627  CB  PRO    43      16.120  38.080  -6.870  1.00  0.00            
ATOM    628  HB2 PRO    43      15.990  39.100  -7.270  1.00  0.00            
ATOM    629  HB3 PRO    43      15.430  38.120  -5.970  1.00  0.00            
ATOM    630  CA  PRO    43      15.520  36.970  -7.760  1.00  0.00            
ATOM    631  HA  PRO    43      14.510  36.930  -7.350  1.00  0.00            
ATOM    632  C   PRO    43      15.520  37.540  -9.200  1.00  0.00            
ATOM    633  O   PRO    43      16.400  37.100 -10.000  1.00  0.00            
ATOM    634  N   THR    44      14.630  38.480  -9.410  1.00  0.00            
ATOM    635  H   THR    44      13.800  38.490  -8.890  1.00  0.00            
ATOM    636  CA  THR    44      14.520  39.240 -10.620  1.00  0.00            
ATOM    637  HA  THR    44      15.400  39.040 -11.370  1.00  0.00            
ATOM    638  CB  THR    44      13.310  38.890 -11.460  1.00  0.00            
ATOM    639  HB  THR    44      12.370  39.200 -10.990  1.00  0.00            
ATOM    640  CG2 THR    44      13.320  39.380 -12.850  1.00  0.00            
ATOM    641 HG21 THR    44      13.320  40.520 -12.870  1.00  0.00            
ATOM    642 HG22 THR    44      14.150  39.110 -13.420  1.00  0.00            
ATOM    643 HG23 THR    44      12.340  39.020 -13.280  1.00  0.00            
ATOM    644  OG1 THR    44      13.250  37.510 -11.590  1.00  0.00            
ATOM    645  HG1 THR    44      12.590  37.200 -10.970  1.00  0.00            
ATOM    646  C   THR    44      14.490  40.700 -10.300  1.00  0.00            
ATOM    647  O   THR    44      13.580  41.140  -9.620  1.00  0.00            
ATOM    648  N   GLY    45      15.400  41.470 -10.840  1.00  0.00            
ATOM    649  H   GLY    45      15.960  40.970 -11.530  1.00  0.00            
ATOM    650  CA  GLY    45      15.330  42.980 -10.850  1.00  0.00            
ATOM    651  HA2 GLY    45      15.200  43.320 -11.870  1.00  0.00            
ATOM    652  HA3 GLY    45      14.500  43.330 -10.340  1.00  0.00            
ATOM    653  C   GLY    45      16.580  43.660 -10.240  1.00  0.00            
ATOM    654  O   GLY    45      16.710  44.890 -10.120  1.00  0.00            
ATOM    655  N   THR    46      17.340  42.770  -9.550  1.00  0.00            
ATOM    656  H   THR    46      17.120  41.760  -9.700  1.00  0.00            
ATOM    657  CA  THR    46      18.500  43.080  -8.660  1.00  0.00            
ATOM    658  HA  THR    46      18.180  43.960  -8.060  1.00  0.00            
ATOM    659  CB  THR    46      18.930  41.890  -7.790  1.00  0.00            
ATOM    660  HB  THR    46      19.730  42.130  -7.130  1.00  0.00            
ATOM    661  CG2 THR    46      17.850  41.520  -6.810  1.00  0.00            
ATOM    662 HG21 THR    46      16.910  41.370  -7.330  1.00  0.00            
ATOM    663 HG22 THR    46      18.180  40.790  -6.090  1.00  0.00            
ATOM    664 HG23 THR    46      17.550  42.440  -6.270  1.00  0.00            
ATOM    665  OG1 THR    46      19.280  40.710  -8.530  1.00  0.00            
ATOM    666  HG1 THR    46      20.240  40.740  -8.730  1.00  0.00            
ATOM    667  C   THR    46      19.790  43.520  -9.370  1.00  0.00            
ATOM    668  O   THR    46      20.110  42.990 -10.380  1.00  0.00            
ATOM    669  N   THR    47      20.460  44.520  -8.870  1.00  0.00            
ATOM    670  H   THR    47      20.120  44.960  -7.980  1.00  0.00            
ATOM    671  CA  THR    47      21.910  44.780  -9.200  1.00  0.00            
ATOM    672  HA  THR    47      22.260  44.040  -9.900  1.00  0.00            
ATOM    673  CB  THR    47      22.240  46.090  -9.810  1.00  0.00            
ATOM    674  HB  THR    47      22.040  46.880  -9.120  1.00  0.00            
ATOM    675  CG2 THR    47      23.670  46.380 -10.340  1.00  0.00            
ATOM    676 HG21 THR    47      23.760  47.390 -10.770  1.00  0.00            
ATOM    677 HG22 THR    47      24.380  46.350  -9.500  1.00  0.00            
ATOM    678 HG23 THR    47      23.950  45.590 -11.080  1.00  0.00            
ATOM    679  OG1 THR    47      21.470  46.190 -10.970  1.00  0.00            
ATOM    680  HG1 THR    47      20.520  46.320 -10.770  1.00  0.00            
ATOM    681  C   THR    47      22.770  44.460  -8.000  1.00  0.00            
ATOM    682  O   THR    47      22.400  44.880  -6.900  1.00  0.00            
ATOM    683  N   GLY    48      23.970  43.930  -8.170  1.00  0.00            
ATOM    684  H   GLY    48      24.190  43.620  -9.070  1.00  0.00            
ATOM    685  CA  GLY    48      24.910  43.660  -7.110  1.00  0.00            
ATOM    686  HA2 GLY    48      25.840  43.680  -7.610  1.00  0.00            
ATOM    687  HA3 GLY    48      24.960  44.360  -6.330  1.00  0.00            
ATOM    688  C   GLY    48      24.820  42.220  -6.670  1.00  0.00            
ATOM    689  O   GLY    48      23.780  41.640  -6.640  1.00  0.00            
ATOM    690  N   THR    49      25.890  41.680  -6.220  1.00  0.00            
ATOM    691  H   THR    49      26.680  42.330  -6.170  1.00  0.00            
ATOM    692  CA  THR    49      26.190  40.240  -5.800  1.00  0.00            
ATOM    693  HA  THR    49      25.770  39.530  -6.480  1.00  0.00            
ATOM    694  CB  THR    49      27.660  40.080  -5.610  1.00  0.00            
ATOM    695  HB  THR    49      27.870  39.010  -5.340  1.00  0.00            
ATOM    696  CG2 THR    49      28.460  40.190  -6.880  1.00  0.00            
ATOM    697 HG21 THR    49      29.500  40.410  -6.690  1.00  0.00            
ATOM    698 HG22 THR    49      28.450  39.230  -7.390  1.00  0.00            
ATOM    699 HG23 THR    49      28.040  40.920  -7.620  1.00  0.00            
ATOM    700  OG1 THR    49      28.100  41.090  -4.660  1.00  0.00            
ATOM    701  HG1 THR    49      27.550  41.010  -3.880  1.00  0.00            
ATOM    702  C   THR    49      25.450  40.040  -4.470  1.00  0.00            
ATOM    703  O   THR    49      25.480  40.940  -3.640  1.00  0.00            
ATOM    704  N   MET    50      25.020  38.870  -4.110  1.00  0.00            
ATOM    705  H   MET    50      24.910  38.150  -4.870  1.00  0.00            
ATOM    706  CA  MET    50      24.250  38.510  -2.940  1.00  0.00            
ATOM    707  HA  MET    50      24.430  39.260  -2.210  1.00  0.00            
ATOM    708  CB  MET    50      22.800  38.530  -3.240  1.00  0.00            
ATOM    709  HB2 MET    50      22.260  38.380  -2.350  1.00  0.00            
ATOM    710  HB3 MET    50      22.440  39.540  -3.390  1.00  0.00            
ATOM    711  CG  MET    50      22.410  37.680  -4.450  1.00  0.00            
ATOM    712  HG2 MET    50      23.240  37.760  -5.180  1.00  0.00            
ATOM    713  HG3 MET    50      22.470  36.650  -4.150  1.00  0.00            
ATOM    714  SD  MET    50      20.820  38.010  -5.300  1.00  0.00            
ATOM    715  CE  MET    50      21.280  39.500  -6.130  1.00  0.00            
ATOM    716  HE1 MET    50      21.370  40.300  -5.420  1.00  0.00            
ATOM    717  HE2 MET    50      22.160  39.410  -6.770  1.00  0.00            
ATOM    718  HE3 MET    50      20.500  39.760  -6.720  1.00  0.00            
ATOM    719  C   MET    50      24.660  37.130  -2.400  1.00  0.00            
ATOM    720  O   MET    50      25.340  36.360  -3.060  1.00  0.00            
ATOM    721  N   GLY    51      24.430  36.870  -1.110  1.00  0.00            
ATOM    722  H   GLY    51      23.930  37.510  -0.520  1.00  0.00            
ATOM    723  CA  GLY    51      24.580  35.550  -0.490  1.00  0.00            
ATOM    724  HA2 GLY    51      25.590  35.440  -0.280  1.00  0.00            
ATOM    725  HA3 GLY    51      24.150  35.640   0.530  1.00  0.00            
ATOM    726  C   GLY    51      23.980  34.300  -1.140  1.00  0.00            
ATOM    727  O   GLY    51      23.120  34.450  -1.950  1.00  0.00            
ATOM    728  N   ALA    52      24.590  33.120  -0.880  1.00  0.00            
ATOM    729  H   ALA    52      25.340  33.020  -0.220  1.00  0.00            
ATOM    730  CA  ALA    52      23.980  31.860  -1.290  1.00  0.00            
ATOM    731  HA  ALA    52      22.930  32.020  -1.610  1.00  0.00            
ATOM    732  CB  ALA    52      24.700  31.330  -2.550  1.00  0.00            
ATOM    733  HB1 ALA    52      25.750  31.140  -2.340  1.00  0.00            
ATOM    734  HB2 ALA    52      24.130  30.470  -2.950  1.00  0.00            
ATOM    735  HB3 ALA    52      24.580  32.170  -3.230  1.00  0.00            
ATOM    736  C   ALA    52      24.060  30.790  -0.240  1.00  0.00            
ATOM    737  O   ALA    52      24.960  30.560   0.520  1.00  0.00            
ATOM    738  N   VAL    53      22.930  30.100  -0.220  1.00  0.00            
ATOM    739  H   VAL    53      22.140  30.360  -0.850  1.00  0.00            
ATOM    740  CA  VAL    53      22.530  29.190   0.890  1.00  0.00            
ATOM    741  HA  VAL    53      23.240  29.080   1.690  1.00  0.00            
ATOM    742  CB  VAL    53      21.310  29.920   1.580  1.00  0.00            
ATOM    743  HB  VAL    53      20.650  30.170   0.790  1.00  0.00            
ATOM    744  CG1 VAL    53      20.610  28.960   2.590  1.00  0.00            
ATOM    745 HG11 VAL    53      21.190  28.800   3.490  1.00  0.00            
ATOM    746 HG12 VAL    53      19.650  29.400   2.900  1.00  0.00            
ATOM    747 HG13 VAL    53      20.320  28.070   2.160  1.00  0.00            
ATOM    748  CG2 VAL    53      21.740  31.220   2.250  1.00  0.00            
ATOM    749 HG21 VAL    53      22.010  31.990   1.450  1.00  0.00            
ATOM    750 HG22 VAL    53      20.930  31.620   2.820  1.00  0.00            
ATOM    751 HG23 VAL    53      22.590  31.080   2.930  1.00  0.00            
ATOM    752  C   VAL    53      22.030  27.780   0.430  1.00  0.00            
ATOM    753  O   VAL    53      21.120  27.700  -0.430  1.00  0.00            
ATOM    754  N   VAL    54      22.590  26.800   1.030  1.00  0.00            
ATOM    755  H   VAL    54      23.370  26.980   1.640  1.00  0.00            
ATOM    756  CA  VAL    54      22.210  25.410   0.810  1.00  0.00            
ATOM    757  HA  VAL    54      21.840  25.170  -0.200  1.00  0.00            
ATOM    758  CB  VAL    54      23.550  24.480   0.900  1.00  0.00            
ATOM    759  HB  VAL    54      23.950  24.550   1.900  1.00  0.00            
ATOM    760  CG1 VAL    54      23.230  23.060   0.550  1.00  0.00            
ATOM    761 HG11 VAL    54      22.680  23.190  -0.410  1.00  0.00            
ATOM    762 HG12 VAL    54      24.120  22.430   0.520  1.00  0.00            
ATOM    763 HG13 VAL    54      22.560  22.590   1.290  1.00  0.00            
ATOM    764  CG2 VAL    54      24.560  24.990  -0.190  1.00  0.00            
ATOM    765 HG21 VAL    54      24.130  25.030  -1.190  1.00  0.00            
ATOM    766 HG22 VAL    54      24.870  25.950  -0.130  1.00  0.00            
ATOM    767 HG23 VAL    54      25.450  24.330  -0.130  1.00  0.00            
ATOM    768  C   VAL    54      21.220  24.900   1.930  1.00  0.00            
ATOM    769  O   VAL    54      21.350  25.270   3.100  1.00  0.00            
ATOM    770  N   VAL    55      20.080  24.290   1.500  1.00  0.00            
ATOM    771  H   VAL    55      20.010  24.250   0.490  1.00  0.00            
ATOM    772  CA  VAL    55      18.950  23.690   2.250  1.00  0.00            
ATOM    773  HA  VAL    55      19.230  23.830   3.260  1.00  0.00            
ATOM    774  CB  VAL    55      17.570  24.200   2.050  1.00  0.00            
ATOM    775  HB  VAL    55      17.110  23.830   1.070  1.00  0.00            
ATOM    776  CG1 VAL    55      16.660  23.880   3.310  1.00  0.00            
ATOM    777 HG11 VAL    55      17.000  24.180   4.320  1.00  0.00            
ATOM    778 HG12 VAL    55      15.690  24.330   3.240  1.00  0.00            
ATOM    779 HG13 VAL    55      16.430  22.800   3.310  1.00  0.00            
ATOM    780  CG2 VAL    55      17.540  25.790   1.870  1.00  0.00            
ATOM    781 HG21 VAL    55      16.510  26.080   2.060  1.00  0.00            
ATOM    782 HG22 VAL    55      18.080  26.260   2.700  1.00  0.00            
ATOM    783 HG23 VAL    55      17.940  26.040   0.850  1.00  0.00            
ATOM    784  C   VAL    55      18.850  22.240   2.030  1.00  0.00            
ATOM    785  O   VAL    55      18.820  21.680   0.920  1.00  0.00            
ATOM    786  N   ILE    56      18.770  21.440   3.100  1.00  0.00            
ATOM    787  H   ILE    56      18.630  21.950   4.010  1.00  0.00            
ATOM    788  CA  ILE    56      18.810  19.980   3.140  1.00  0.00            
ATOM    789  HA  ILE    56      18.530  19.630   2.160  1.00  0.00            
ATOM    790  CB  ILE    56      20.280  19.550   3.110  1.00  0.00            
ATOM    791  HB  ILE    56      20.790  20.050   2.260  1.00  0.00            
ATOM    792  CG2 ILE    56      21.030  20.090   4.350  1.00  0.00            
ATOM    793 HG21 ILE    56      20.450  19.960   5.190  1.00  0.00            
ATOM    794 HG22 ILE    56      22.070  19.680   4.510  1.00  0.00            
ATOM    795 HG23 ILE    56      21.220  21.200   4.300  1.00  0.00            
ATOM    796  CG1 ILE    56      20.510  17.990   2.980  1.00  0.00            
ATOM    797 HG12 ILE    56      20.010  17.420   3.720  1.00  0.00            
ATOM    798 HG13 ILE    56      20.130  17.760   2.010  1.00  0.00            
ATOM    799  CD1 ILE    56      22.050  17.580   2.980  1.00  0.00            
ATOM    800 HD11 ILE    56      22.340  17.510   3.990  1.00  0.00            
ATOM    801 HD12 ILE    56      22.120  16.660   2.420  1.00  0.00            
ATOM    802 HD13 ILE    56      22.590  18.420   2.450  1.00  0.00            
ATOM    803  C   ILE    56      17.980  19.360   4.310  1.00  0.00            
ATOM    804  O   ILE    56      17.950  19.880   5.470  1.00  0.00            
ATOM    805  N   PRO    57      17.290  18.230   4.030  1.00  0.00            
ATOM    806  CD  PRO    57      17.000  17.660   2.690  1.00  0.00            
ATOM    807  HD2 PRO    57      17.910  17.410   2.130  1.00  0.00            
ATOM    808  HD3 PRO    57      16.330  18.320   2.090  1.00  0.00            
ATOM    809  CG  PRO    57      16.130  16.430   2.930  1.00  0.00            
ATOM    810  HG2 PRO    57      16.770  15.480   3.140  1.00  0.00            
ATOM    811  HG3 PRO    57      15.600  16.170   2.080  1.00  0.00            
ATOM    812  CB  PRO    57      15.300  16.840   4.110  1.00  0.00            
ATOM    813  HB2 PRO    57      14.700  16.060   4.600  1.00  0.00            
ATOM    814  HB3 PRO    57      14.640  17.620   3.760  1.00  0.00            
ATOM    815  CA  PRO    57      16.400  17.520   4.970  1.00  0.00            
ATOM    816  HA  PRO    57      15.920  18.220   5.660  1.00  0.00            
ATOM    817  C   PRO    57      17.160  16.600   5.870  1.00  0.00            
ATOM    818  O   PRO    57      18.390  16.400   5.770  1.00  0.00            
ATOM    819  N   GLY    58      16.440  15.920   6.820  1.00  0.00            
ATOM    820  H   GLY    58      15.420  16.190   6.790  1.00  0.00            
ATOM    821  CA  GLY    58      16.900  14.720   7.710  1.00  0.00            
ATOM    822  HA2 GLY    58      17.950  14.920   7.970  1.00  0.00            
ATOM    823  HA3 GLY    58      16.460  14.950   8.680  1.00  0.00            
ATOM    824  C   GLY    58      16.580  13.270   7.160  1.00  0.00            
ATOM    825  O   GLY    58      16.440  13.180   5.950  1.00  0.00            
ATOM    826  N   PHE    59      16.470  12.360   8.190  1.00  0.00            
ATOM    827  H   PHE    59      16.250  12.660   9.110  1.00  0.00            
ATOM    828  CA  PHE    59      16.240  10.880   7.840  1.00  0.00            
ATOM    829  HA  PHE    59      17.100  10.720   7.180  1.00  0.00            
ATOM    830  CB  PHE    59      16.050  10.050   9.090  1.00  0.00            
ATOM    831  HB2 PHE    59      16.640  10.520   9.920  1.00  0.00            
ATOM    832  HB3 PHE    59      15.020  10.080   9.380  1.00  0.00            
ATOM    833  CG  PHE    59      16.510   8.600   8.930  1.00  0.00            
ATOM    834  CD1 PHE    59      17.890   8.330   8.660  1.00  0.00            
ATOM    835  HD1 PHE    59      18.660   9.170   8.480  1.00  0.00            
ATOM    836  CE1 PHE    59      18.340   7.020   8.660  1.00  0.00            
ATOM    837  HE1 PHE    59      19.410   6.740   8.530  1.00  0.00            
ATOM    838  CZ  PHE    59      17.430   6.030   8.950  1.00  0.00            
ATOM    839  HZ  PHE    59      17.830   4.970   8.890  1.00  0.00            
ATOM    840  CE2 PHE    59      16.030   6.180   9.140  1.00  0.00            
ATOM    841  HE2 PHE    59      15.270   5.320   9.220  1.00  0.00            
ATOM    842  CD2 PHE    59      15.620   7.540   9.130  1.00  0.00            
ATOM    843  HD2 PHE    59      14.550   7.810   9.220  1.00  0.00            
ATOM    844  C   PHE    59      15.100  10.660   6.820  1.00  0.00            
ATOM    845  O   PHE    59      13.870  10.870   7.080  1.00  0.00            
ATOM    846  N   VAL    60      15.470   9.840   5.760  1.00  0.00            
ATOM    847  H   VAL    60      16.440   9.380   5.630  1.00  0.00            
ATOM    848  CA  VAL    60      14.540   9.380   4.760  1.00  0.00            
ATOM    849  HA  VAL    60      15.000   9.190   3.860  1.00  0.00            
ATOM    850  CB  VAL    60      13.930   7.920   5.040  1.00  0.00            
ATOM    851  HB  VAL    60      13.310   7.590   4.230  1.00  0.00            
ATOM    852  CG1 VAL    60      15.090   6.930   5.180  1.00  0.00            
ATOM    853 HG11 VAL    60      14.840   5.980   5.670  1.00  0.00            
ATOM    854 HG12 VAL    60      15.620   6.670   4.260  1.00  0.00            
ATOM    855 HG13 VAL    60      15.790   7.340   5.910  1.00  0.00            
ATOM    856  CG2 VAL    60      13.100   7.890   6.320  1.00  0.00            
ATOM    857 HG21 VAL    60      12.260   8.560   6.430  1.00  0.00            
ATOM    858 HG22 VAL    60      12.670   6.890   6.450  1.00  0.00            
ATOM    859 HG23 VAL    60      13.630   8.180   7.240  1.00  0.00            
ATOM    860  C   VAL    60      13.500  10.410   4.270  1.00  0.00            
ATOM    861  O   VAL    60      12.370  10.040   4.000  1.00  0.00            
ATOM    862  N   SER    61      13.890  11.670   4.040  1.00  0.00            
ATOM    863  H   SER    61      14.910  11.840   4.160  1.00  0.00            
ATOM    864  CA  SER    61      13.130  12.780   3.450  1.00  0.00            
ATOM    865  HA  SER    61      12.150  12.310   3.220  1.00  0.00            
ATOM    866  CB  SER    61      12.630  13.850   4.370  1.00  0.00            
ATOM    867  HB2 SER    61      13.460  14.470   4.740  1.00  0.00            
ATOM    868  HB3 SER    61      12.120  14.620   3.770  1.00  0.00            
ATOM    869  OG  SER    61      11.820  13.310   5.460  1.00  0.00            
ATOM    870  HG  SER    61      11.050  12.940   5.070  1.00  0.00            
ATOM    871  C   SER    61      13.750  13.380   2.190  1.00  0.00            
ATOM    872  O   SER    61      14.950  13.550   2.040  1.00  0.00            
ATOM    873  N   ALA    62      12.890  13.550   1.160  1.00  0.00            
ATOM    874  H   ALA    62      11.900  13.410   1.300  1.00  0.00            
ATOM    875  CA  ALA    62      13.270  13.980  -0.090  1.00  0.00            
ATOM    876  HA  ALA    62      14.310  13.560  -0.360  1.00  0.00            
ATOM    877  CB  ALA    62      12.160  13.630  -1.070  1.00  0.00            
ATOM    878  HB1 ALA    62      11.870  12.590  -1.180  1.00  0.00            
ATOM    879  HB2 ALA    62      11.320  14.230  -0.820  1.00  0.00            
ATOM    880  HB3 ALA    62      12.610  13.830  -2.070  1.00  0.00            
ATOM    881  C   ALA    62      13.390  15.540  -0.060  1.00  0.00            
ATOM    882  O   ALA    62      12.960  16.110   0.910  1.00  0.00            
ATOM    883  N   GLU    63      13.870  16.250  -1.120  1.00  0.00            
ATOM    884  H   GLU    63      14.210  15.700  -1.880  1.00  0.00            
ATOM    885  CA  GLU    63      13.940  17.730  -1.170  1.00  0.00            
ATOM    886  HA  GLU    63      14.640  18.160  -0.460  1.00  0.00            
ATOM    887  CB  GLU    63      14.560  18.060  -2.530  1.00  0.00            
ATOM    888  HB2 GLU    63      15.420  17.410  -2.680  1.00  0.00            
ATOM    889  HB3 GLU    63      13.810  17.650  -3.370  1.00  0.00            
ATOM    890  CG  GLU    63      14.890  19.520  -2.910  1.00  0.00            
ATOM    891  HG2 GLU    63      14.180  20.270  -2.640  1.00  0.00            
ATOM    892  HG3 GLU    63      15.830  19.790  -2.400  1.00  0.00            
ATOM    893  CD  GLU    63      15.000  19.740  -4.410  1.00  0.00            
ATOM    894  OE1 GLU    63      14.680  20.820  -4.830  1.00  0.00            
ATOM    895  OE2 GLU    63      15.290  18.760  -5.130  1.00  0.00            
ATOM    896  C   GLU    63      12.560  18.400  -1.060  1.00  0.00            
ATOM    897  O   GLU    63      12.530  19.530  -0.640  1.00  0.00            
ATOM    898  N   SER    64      11.470  17.760  -1.370  1.00  0.00            
ATOM    899  H   SER    64      11.480  16.970  -1.920  1.00  0.00            
ATOM    900  CA  SER    64      10.130  18.350  -1.210  1.00  0.00            
ATOM    901  HA  SER    64      10.110  19.220  -1.820  1.00  0.00            
ATOM    902  CB  SER    64       9.110  17.310  -1.670  1.00  0.00            
ATOM    903  HB2 SER    64       8.080  17.770  -1.940  1.00  0.00            
ATOM    904  HB3 SER    64       9.550  16.930  -2.610  1.00  0.00            
ATOM    905  OG  SER    64       8.890  16.170  -0.750  1.00  0.00            
ATOM    906  HG  SER    64       8.030  15.780  -1.060  1.00  0.00            
ATOM    907  C   SER    64       9.790  18.710   0.280  1.00  0.00            
ATOM    908  O   SER    64       8.880  19.480   0.560  1.00  0.00            
ATOM    909  N   SER    65      10.490  18.070   1.260  1.00  0.00            
ATOM    910  H   SER    65      11.230  17.440   0.960  1.00  0.00            
ATOM    911  CA  SER    65      10.220  18.280   2.680  1.00  0.00            
ATOM    912  HA  SER    65       9.120  18.270   2.900  1.00  0.00            
ATOM    913  CB  SER    65      10.920  17.190   3.580  1.00  0.00            
ATOM    914  HB2 SER    65      10.620  17.320   4.600  1.00  0.00            
ATOM    915  HB3 SER    65      10.550  16.220   3.330  1.00  0.00            
ATOM    916  OG  SER    65      12.320  17.190   3.420  1.00  0.00            
ATOM    917  HG  SER    65      12.510  16.830   2.480  1.00  0.00            
ATOM    918  C   SER    65      10.700  19.660   3.230  1.00  0.00            
ATOM    919  O   SER    65      10.130  20.320   4.110  1.00  0.00            
ATOM    920  N   ILE    66      11.790  20.270   2.600  1.00  0.00            
ATOM    921  H   ILE    66      12.300  19.690   1.880  1.00  0.00            
ATOM    922  CA  ILE    66      12.460  21.480   3.000  1.00  0.00            
ATOM    923  HA  ILE    66      11.910  21.830   3.860  1.00  0.00            
ATOM    924  CB  ILE    66      13.880  21.220   3.610  1.00  0.00            
ATOM    925  HB  ILE    66      14.390  22.170   3.740  1.00  0.00            
ATOM    926  CG2 ILE    66      13.770  20.490   4.950  1.00  0.00            
ATOM    927 HG21 ILE    66      14.760  20.370   5.450  1.00  0.00            
ATOM    928 HG22 ILE    66      13.220  21.000   5.810  1.00  0.00            
ATOM    929 HG23 ILE    66      13.270  19.520   4.790  1.00  0.00            
ATOM    930  CG1 ILE    66      14.800  20.440   2.670  1.00  0.00            
ATOM    931 HG12 ILE    66      15.750  20.360   3.190  1.00  0.00            
ATOM    932 HG13 ILE    66      14.300  19.440   2.530  1.00  0.00            
ATOM    933  CD1 ILE    66      15.040  20.960   1.250  1.00  0.00            
ATOM    934 HD11 ILE    66      14.160  21.240   0.700  1.00  0.00            
ATOM    935 HD12 ILE    66      15.770  21.750   1.250  1.00  0.00            
ATOM    936 HD13 ILE    66      15.560  20.220   0.610  1.00  0.00            
ATOM    937  C   ILE    66      12.390  22.660   1.970  1.00  0.00            
ATOM    938  O   ILE    66      13.010  23.720   2.160  1.00  0.00            
ATOM    939  N   ASP    67      11.560  22.490   0.940  1.00  0.00            
ATOM    940  H   ASP    67      10.990  21.610   0.930  1.00  0.00            
ATOM    941  CA  ASP    67      11.510  23.290  -0.310  1.00  0.00            
ATOM    942  HA  ASP    67      12.560  23.470  -0.570  1.00  0.00            
ATOM    943  CB  ASP    67      10.850  22.510  -1.460  1.00  0.00            
ATOM    944  HB2 ASP    67      10.920  23.070  -2.330  1.00  0.00            
ATOM    945  HB3 ASP    67      11.320  21.570  -1.630  1.00  0.00            
ATOM    946  CG  ASP    67       9.430  22.240  -1.250  1.00  0.00            
ATOM    947  OD1 ASP    67       8.760  22.450  -0.220  1.00  0.00            
ATOM    948  OD2 ASP    67       8.790  21.670  -2.200  1.00  0.00            
ATOM    949  C   ASP    67      10.810  24.680  -0.120  1.00  0.00            
ATOM    950  O   ASP    67      11.170  25.730  -0.720  1.00  0.00            
ATOM    951  N   TRP    68       9.930  24.740   0.950  1.00  0.00            
ATOM    952  H   TRP    68       9.690  23.800   1.300  1.00  0.00            
ATOM    953  CA  TRP    68       9.280  25.950   1.440  1.00  0.00            
ATOM    954  HA  TRP    68       8.520  26.320   0.670  1.00  0.00            
ATOM    955  CB  TRP    68       8.540  25.820   2.750  1.00  0.00            
ATOM    956  HB2 TRP    68       7.860  25.080   2.610  1.00  0.00            
ATOM    957  HB3 TRP    68       9.200  25.470   3.560  1.00  0.00            
ATOM    958  CG  TRP    68       7.850  26.970   3.290  1.00  0.00            
ATOM    959  CD1 TRP    68       6.640  27.310   2.880  1.00  0.00            
ATOM    960  HD1 TRP    68       6.030  26.750   2.190  1.00  0.00            
ATOM    961  NE1 TRP    68       6.280  28.450   3.510  1.00  0.00            
ATOM    962  HE1 TRP    68       5.410  28.950   3.330  1.00  0.00            
ATOM    963  CE2 TRP    68       7.280  28.950   4.350  1.00  0.00            
ATOM    964  CZ2 TRP    68       7.370  30.080   5.170  1.00  0.00            
ATOM    965  HZ2 TRP    68       6.600  30.870   5.020  1.00  0.00            
ATOM    966  CH2 TRP    68       8.460  30.150   6.010  1.00  0.00            
ATOM    967  HH2 TRP    68       8.550  31.060   6.530  1.00  0.00            
ATOM    968  CZ3 TRP    68       9.580  29.290   5.900  1.00  0.00            
ATOM    969  HZ3 TRP    68      10.480  29.340   6.590  1.00  0.00            
ATOM    970  CE3 TRP    68       9.510  28.120   5.010  1.00  0.00            
ATOM    971  HE3 TRP    68      10.320  27.420   5.150  1.00  0.00            
ATOM    972  CD2 TRP    68       8.360  28.030   4.190  1.00  0.00            
ATOM    973  C   TRP    68      10.320  27.120   1.590  1.00  0.00            
ATOM    974  O   TRP    68      10.010  28.190   1.120  1.00  0.00            
ATOM    975  N   TRP    69      11.550  26.900   2.130  1.00  0.00            
ATOM    976  H   TRP    69      11.730  26.030   2.590  1.00  0.00            
ATOM    977  CA  TRP    69      12.650  27.820   2.350  1.00  0.00            
ATOM    978  HA  TRP    69      12.370  28.780   2.870  1.00  0.00            
ATOM    979  CB  TRP    69      13.690  27.120   3.180  1.00  0.00            
ATOM    980  HB2 TRP    69      14.110  26.200   2.740  1.00  0.00            
ATOM    981  HB3 TRP    69      14.580  27.690   3.160  1.00  0.00            
ATOM    982  CG  TRP    69      13.250  26.970   4.620  1.00  0.00            
ATOM    983  CD1 TRP    69      12.890  25.840   5.250  1.00  0.00            
ATOM    984  HD1 TRP    69      12.810  24.880   4.800  1.00  0.00            
ATOM    985  NE1 TRP    69      12.660  26.050   6.600  1.00  0.00            
ATOM    986  HE1 TRP    69      12.380  25.340   7.200  1.00  0.00            
ATOM    987  CE2 TRP    69      12.860  27.410   6.910  1.00  0.00            
ATOM    988  CZ2 TRP    69      12.630  28.080   8.100  1.00  0.00            
ATOM    989  HZ2 TRP    69      12.320  27.530   8.980  1.00  0.00            
ATOM    990  CH2 TRP    69      12.960  29.470   8.240  1.00  0.00            
ATOM    991  HH2 TRP    69      12.830  30.050   9.200  1.00  0.00            
ATOM    992  CZ3 TRP    69      13.280  30.130   7.060  1.00  0.00            
ATOM    993  HZ3 TRP    69      13.470  31.170   7.070  1.00  0.00            
ATOM    994  CE3 TRP    69      13.520  29.410   5.850  1.00  0.00            
ATOM    995  HE3 TRP    69      13.620  30.060   4.960  1.00  0.00            
ATOM    996  CD2 TRP    69      13.260  28.020   5.710  1.00  0.00            
ATOM    997  C   TRP    69      13.280  28.330   1.070  1.00  0.00            
ATOM    998  O   TRP    69      13.850  29.430   1.140  1.00  0.00            
ATOM    999  N   GLY    70      13.190  27.570  -0.040  1.00  0.00            
ATOM   1000  H   GLY    70      12.700  26.700   0.150  1.00  0.00            
ATOM   1001  CA  GLY    70      13.660  27.910  -1.330  1.00  0.00            
ATOM   1002  HA2 GLY    70      14.770  27.950  -1.190  1.00  0.00            
ATOM   1003  HA3 GLY    70      13.460  27.080  -2.030  1.00  0.00            
ATOM   1004  C   GLY    70      13.220  29.330  -1.820  1.00  0.00            
ATOM   1005  O   GLY    70      13.990  30.370  -1.580  1.00  0.00            
ATOM   1006  N   PRO    71      11.990  29.460  -2.430  1.00  0.00            
ATOM   1007  CD  PRO    71      11.070  28.370  -2.590  1.00  0.00            
ATOM   1008  HD2 PRO    71      10.830  27.980  -1.600  1.00  0.00            
ATOM   1009  HD3 PRO    71      11.630  27.660  -3.270  1.00  0.00            
ATOM   1010  CG  PRO    71       9.840  28.980  -3.310  1.00  0.00            
ATOM   1011  HG2 PRO    71       8.950  28.980  -2.650  1.00  0.00            
ATOM   1012  HG3 PRO    71       9.580  28.370  -4.230  1.00  0.00            
ATOM   1013  CB  PRO    71      10.340  30.390  -3.790  1.00  0.00            
ATOM   1014  HB2 PRO    71       9.540  31.130  -3.570  1.00  0.00            
ATOM   1015  HB3 PRO    71      10.600  30.360  -4.830  1.00  0.00            
ATOM   1016  CA  PRO    71      11.530  30.750  -2.990  1.00  0.00            
ATOM   1017  HA  PRO    71      12.300  31.000  -3.720  1.00  0.00            
ATOM   1018  C   PRO    71      11.250  31.840  -1.960  1.00  0.00            
ATOM   1019  O   PRO    71      11.580  32.990  -2.200  1.00  0.00            
ATOM   1020  N   LYS    72      10.800  31.450  -0.750  1.00  0.00            
ATOM   1021  H   LYS    72      10.560  30.500  -0.790  1.00  0.00            
ATOM   1022  CA  LYS    72      10.660  32.270   0.490  1.00  0.00            
ATOM   1023  HA  LYS    72       9.870  32.960   0.410  1.00  0.00            
ATOM   1024  CB  LYS    72      10.360  31.320   1.690  1.00  0.00            
ATOM   1025  HB2 LYS    72       9.400  30.860   1.410  1.00  0.00            
ATOM   1026  HB3 LYS    72      11.060  30.500   1.540  1.00  0.00            
ATOM   1027  CG  LYS    72      10.250  31.840   3.170  1.00  0.00            
ATOM   1028  HG2 LYS    72       9.910  30.990   3.730  1.00  0.00            
ATOM   1029  HG3 LYS    72      11.280  32.040   3.610  1.00  0.00            
ATOM   1030  CD  LYS    72       9.350  33.090   3.190  1.00  0.00            
ATOM   1031  HD2 LYS    72       9.360  33.460   4.190  1.00  0.00            
ATOM   1032  HD3 LYS    72       9.680  33.880   2.540  1.00  0.00            
ATOM   1033  CE  LYS    72       7.870  32.740   2.950  1.00  0.00            
ATOM   1034  HE2 LYS    72       7.740  32.400   1.950  1.00  0.00            
ATOM   1035  HE3 LYS    72       7.640  31.800   3.390  1.00  0.00            
ATOM   1036  NZ  LYS    72       7.020  33.880   3.350  1.00  0.00            
ATOM   1037  HZ1 LYS    72       7.040  33.850   4.360  1.00  0.00            
ATOM   1038  HZ2 LYS    72       7.320  34.840   3.160  1.00  0.00            
ATOM   1039  HZ3 LYS    72       5.980  33.810   3.120  1.00  0.00            
ATOM   1040  C   LYS    72      11.890  33.090   0.840  1.00  0.00            
ATOM   1041  O   LYS    72      11.820  34.270   0.980  1.00  0.00            
ATOM   1042  N   LEU    73      13.040  32.440   0.900  1.00  0.00            
ATOM   1043  H   LEU    73      13.090  31.520   0.470  1.00  0.00            
ATOM   1044  CA  LEU    73      14.270  33.190   1.230  1.00  0.00            
ATOM   1045  HA  LEU    73      14.070  33.900   1.980  1.00  0.00            
ATOM   1046  CB  LEU    73      15.300  32.290   1.920  1.00  0.00            
ATOM   1047  HB2 LEU    73      14.920  32.000   2.860  1.00  0.00            
ATOM   1048  HB3 LEU    73      15.490  31.320   1.370  1.00  0.00            
ATOM   1049  CG  LEU    73      16.710  32.950   2.280  1.00  0.00            
ATOM   1050  HG  LEU    73      17.210  33.120   1.300  1.00  0.00            
ATOM   1051  CD1 LEU    73      16.600  34.220   3.170  1.00  0.00            
ATOM   1052 HD11 LEU    73      16.320  33.950   4.310  1.00  0.00            
ATOM   1053 HD12 LEU    73      17.530  34.820   3.260  1.00  0.00            
ATOM   1054 HD13 LEU    73      15.810  34.900   2.790  1.00  0.00            
ATOM   1055  CD2 LEU    73      17.680  31.990   3.020  1.00  0.00            
ATOM   1056 HD21 LEU    73      17.710  30.940   2.760  1.00  0.00            
ATOM   1057 HD22 LEU    73      18.730  32.440   2.960  1.00  0.00            
ATOM   1058 HD23 LEU    73      17.360  32.040   4.060  1.00  0.00            
ATOM   1059  C   LEU    73      14.990  33.900   0.090  1.00  0.00            
ATOM   1060  O   LEU    73      15.560  35.000   0.210  1.00  0.00            
ATOM   1061  N   ALA    74      14.860  33.320  -1.090  1.00  0.00            
ATOM   1062  H   ALA    74      14.430  32.410  -1.130  1.00  0.00            
ATOM   1063  CA  ALA    74      15.250  33.930  -2.350  1.00  0.00            
ATOM   1064  HA  ALA    74      16.250  34.180  -2.400  1.00  0.00            
ATOM   1065  CB  ALA    74      14.930  32.960  -3.510  1.00  0.00            
ATOM   1066  HB1 ALA    74      15.440  33.400  -4.390  1.00  0.00            
ATOM   1067  HB2 ALA    74      15.400  32.010  -3.390  1.00  0.00            
ATOM   1068  HB3 ALA    74      13.880  32.960  -3.690  1.00  0.00            
ATOM   1069  C   ALA    74      14.490  35.280  -2.610  1.00  0.00            
ATOM   1070  O   ALA    74      15.030  36.100  -3.290  1.00  0.00            
ATOM   1071  N   SER    75      13.220  35.460  -2.140  1.00  0.00            
ATOM   1072  H   SER    75      12.840  34.550  -1.770  1.00  0.00            
ATOM   1073  CA  SER    75      12.240  36.480  -2.400  1.00  0.00            
ATOM   1074  HA  SER    75      12.080  36.420  -3.520  1.00  0.00            
ATOM   1075  CB  SER    75      10.840  36.130  -1.770  1.00  0.00            
ATOM   1076  HB2 SER    75      10.130  36.830  -2.200  1.00  0.00            
ATOM   1077  HB3 SER    75      10.400  35.090  -2.040  1.00  0.00            
ATOM   1078  OG  SER    75      10.820  36.290  -0.370  1.00  0.00            
ATOM   1079  HG  SER    75      11.360  35.550  -0.020  1.00  0.00            
ATOM   1080  C   SER    75      12.640  37.860  -1.950  1.00  0.00            
ATOM   1081  O   SER    75      12.080  38.820  -2.360  1.00  0.00            
ATOM   1082  N   TYR    76      13.670  37.950  -1.070  1.00  0.00            
ATOM   1083  H   TYR    76      14.040  37.030  -0.900  1.00  0.00            
ATOM   1084  CA  TYR    76      14.340  39.200  -0.640  1.00  0.00            
ATOM   1085  HA  TYR    76      13.900  40.110  -0.910  1.00  0.00            
ATOM   1086  CB  TYR    76      14.350  39.110   0.870  1.00  0.00            
ATOM   1087  HB2 TYR    76      14.850  38.090   0.960  1.00  0.00            
ATOM   1088  HB3 TYR    76      14.960  39.910   1.360  1.00  0.00            
ATOM   1089  CG  TYR    76      13.010  39.170   1.560  1.00  0.00            
ATOM   1090  CD1 TYR    76      12.530  37.990   2.010  1.00  0.00            
ATOM   1091  HD1 TYR    76      13.050  37.100   1.790  1.00  0.00            
ATOM   1092  CE1 TYR    76      11.250  37.800   2.640  1.00  0.00            
ATOM   1093  HE1 TYR    76      10.820  36.820   2.930  1.00  0.00            
ATOM   1094  CZ  TYR    76      10.440  38.990   2.890  1.00  0.00            
ATOM   1095  OH  TYR    76       9.110  38.870   3.210  1.00  0.00            
ATOM   1096  HH  TYR    76       8.770  39.720   3.580  1.00  0.00            
ATOM   1097  CE2 TYR    76      11.000  40.240   2.630  1.00  0.00            
ATOM   1098  HE2 TYR    76      10.360  41.100   2.550  1.00  0.00            
ATOM   1099  CD2 TYR    76      12.300  40.310   1.960  1.00  0.00            
ATOM   1100  HD2 TYR    76      12.730  41.190   1.650  1.00  0.00            
ATOM   1101  C   TYR    76      15.820  39.250  -1.120  1.00  0.00            
ATOM   1102  O   TYR    76      16.740  39.830  -0.500  1.00  0.00            
ATOM   1103  N   GLY    77      16.140  38.610  -2.230  1.00  0.00            
ATOM   1104  H   GLY    77      15.410  38.060  -2.720  1.00  0.00            
ATOM   1105  CA  GLY    77      17.400  38.740  -2.900  1.00  0.00            
ATOM   1106  HA2 GLY    77      17.240  38.440  -3.940  1.00  0.00            
ATOM   1107  HA3 GLY    77      17.720  39.800  -2.850  1.00  0.00            
ATOM   1108  C   GLY    77      18.540  37.860  -2.480  1.00  0.00            
ATOM   1109  O   GLY    77      19.560  38.290  -1.990  1.00  0.00            
ATOM   1110  N   PHE    78      18.380  36.530  -2.570  1.00  0.00            
ATOM   1111  H   PHE    78      17.430  36.170  -2.660  1.00  0.00            
ATOM   1112  CA  PHE    78      19.450  35.530  -2.250  1.00  0.00            
ATOM   1113  HA  PHE    78      20.460  35.900  -2.390  1.00  0.00            
ATOM   1114  CB  PHE    78      19.220  35.060  -0.770  1.00  0.00            
ATOM   1115  HB2 PHE    78      18.190  34.610  -0.610  1.00  0.00            
ATOM   1116  HB3 PHE    78      19.740  34.170  -0.450  1.00  0.00            
ATOM   1117  CG  PHE    78      19.430  36.090   0.290  1.00  0.00            
ATOM   1118  CD1 PHE    78      20.710  36.210   0.760  1.00  0.00            
ATOM   1119  HD1 PHE    78      21.420  35.470   0.490  1.00  0.00            
ATOM   1120  CE1 PHE    78      21.000  37.180   1.740  1.00  0.00            
ATOM   1121  HE1 PHE    78      22.000  37.290   2.120  1.00  0.00            
ATOM   1122  CZ  PHE    78      20.040  38.070   2.190  1.00  0.00            
ATOM   1123  HZ  PHE    78      20.270  38.910   2.800  1.00  0.00            
ATOM   1124  CE2 PHE    78      18.730  37.950   1.670  1.00  0.00            
ATOM   1125  HE2 PHE    78      17.970  38.610   2.060  1.00  0.00            
ATOM   1126  CD2 PHE    78      18.410  36.990   0.670  1.00  0.00            
ATOM   1127  HD2 PHE    78      17.360  36.970   0.290  1.00  0.00            
ATOM   1128  C   PHE    78      19.350  34.280  -3.210  1.00  0.00            
ATOM   1129  O   PHE    78      18.210  33.980  -3.590  1.00  0.00            
ATOM   1130  N   VAL    79      20.500  33.600  -3.490  1.00  0.00            
ATOM   1131  H   VAL    79      21.340  33.990  -3.150  1.00  0.00            
ATOM   1132  CA  VAL    79      20.630  32.350  -4.310  1.00  0.00            
ATOM   1133  HA  VAL    79      19.890  32.360  -5.130  1.00  0.00            
ATOM   1134  CB  VAL    79      21.890  32.400  -5.180  1.00  0.00            
ATOM   1135  HB  VAL    79      22.740  32.490  -4.490  1.00  0.00            
ATOM   1136  CG1 VAL    79      22.030  31.080  -6.020  1.00  0.00            
ATOM   1137 HG11 VAL    79      22.170  30.340  -5.300  1.00  0.00            
ATOM   1138 HG12 VAL    79      21.170  30.930  -6.730  1.00  0.00            
ATOM   1139 HG13 VAL    79      22.960  31.090  -6.530  1.00  0.00            
ATOM   1140  CG2 VAL    79      21.930  33.700  -6.040  1.00  0.00            
ATOM   1141 HG21 VAL    79      22.330  33.500  -7.030  1.00  0.00            
ATOM   1142 HG22 VAL    79      21.010  34.150  -6.140  1.00  0.00            
ATOM   1143 HG23 VAL    79      22.500  34.410  -5.430  1.00  0.00            
ATOM   1144  C   VAL    79      20.410  31.090  -3.450  1.00  0.00            
ATOM   1145  O   VAL    79      21.350  30.690  -2.760  1.00  0.00            
ATOM   1146  N   VAL    80      19.230  30.460  -3.470  1.00  0.00            
ATOM   1147  H   VAL    80      18.410  30.750  -4.120  1.00  0.00            
ATOM   1148  CA  VAL    80      18.880  29.420  -2.480  1.00  0.00            
ATOM   1149  HA  VAL    80      19.750  29.340  -1.830  1.00  0.00            
ATOM   1150  CB  VAL    80      17.770  29.770  -1.650  1.00  0.00            
ATOM   1151  HB  VAL    80      16.880  29.690  -2.260  1.00  0.00            
ATOM   1152  CG1 VAL    80      17.640  28.790  -0.480  1.00  0.00            
ATOM   1153 HG11 VAL    80      18.600  28.810   0.120  1.00  0.00            
ATOM   1154 HG12 VAL    80      16.830  29.070   0.210  1.00  0.00            
ATOM   1155 HG13 VAL    80      17.430  27.790  -0.840  1.00  0.00            
ATOM   1156  CG2 VAL    80      17.750  31.170  -1.120  1.00  0.00            
ATOM   1157 HG21 VAL    80      17.430  31.850  -1.950  1.00  0.00            
ATOM   1158 HG22 VAL    80      17.040  31.150  -0.300  1.00  0.00            
ATOM   1159 HG23 VAL    80      18.720  31.450  -0.780  1.00  0.00            
ATOM   1160  C   VAL    80      18.800  28.110  -3.220  1.00  0.00            
ATOM   1161  O   VAL    80      17.900  27.830  -3.970  1.00  0.00            
ATOM   1162  N   MET    81      19.670  27.190  -2.760  1.00  0.00            
ATOM   1163  H   MET    81      20.320  27.240  -1.990  1.00  0.00            
ATOM   1164  CA  MET    81      19.710  25.880  -3.350  1.00  0.00            
ATOM   1165  HA  MET    81      19.140  25.800  -4.240  1.00  0.00            
ATOM   1166  CB  MET    81      21.170  25.530  -3.830  1.00  0.00            
ATOM   1167  HB2 MET    81      21.500  26.270  -4.510  1.00  0.00            
ATOM   1168  HB3 MET    81      21.830  25.450  -2.970  1.00  0.00            
ATOM   1169  CG  MET    81      21.160  24.250  -4.670  1.00  0.00            
ATOM   1170  HG2 MET    81      21.400  23.400  -4.010  1.00  0.00            
ATOM   1171  HG3 MET    81      20.230  24.290  -5.260  1.00  0.00            
ATOM   1172  SD  MET    81      22.650  24.160  -5.770  1.00  0.00            
ATOM   1173  CE  MET    81      23.930  23.730  -4.510  1.00  0.00            
ATOM   1174  HE1 MET    81      24.880  23.940  -4.910  1.00  0.00            
ATOM   1175  HE2 MET    81      23.780  24.390  -3.550  1.00  0.00            
ATOM   1176  HE3 MET    81      23.980  22.680  -4.220  1.00  0.00            
ATOM   1177  C   MET    81      19.100  24.770  -2.450  1.00  0.00            
ATOM   1178  O   MET    81      19.780  24.470  -1.400  1.00  0.00            
ATOM   1179  N   THR    82      17.940  24.200  -2.810  1.00  0.00            
ATOM   1180  H   THR    82      17.460  24.450  -3.710  1.00  0.00            
ATOM   1181  CA  THR    82      17.380  23.180  -1.940  1.00  0.00            
ATOM   1182  HA  THR    82      17.820  23.220  -0.920  1.00  0.00            
ATOM   1183  CB  THR    82      15.850  23.280  -1.760  1.00  0.00            
ATOM   1184  HB  THR    82      15.520  22.540  -1.040  1.00  0.00            
ATOM   1185  CG2 THR    82      15.390  24.650  -1.350  1.00  0.00            
ATOM   1186 HG21 THR    82      14.290  24.510  -1.260  1.00  0.00            
ATOM   1187 HG22 THR    82      16.000  24.930  -0.500  1.00  0.00            
ATOM   1188 HG23 THR    82      15.630  25.190  -2.260  1.00  0.00            
ATOM   1189  OG1 THR    82      15.130  22.900  -2.890  1.00  0.00            
ATOM   1190  HG1 THR    82      15.560  22.110  -3.290  1.00  0.00            
ATOM   1191  C   THR    82      17.780  21.780  -2.470  1.00  0.00            
ATOM   1192  O   THR    82      17.700  21.670  -3.710  1.00  0.00            
ATOM   1193  N   ILE    83      18.270  20.780  -1.740  1.00  0.00            
ATOM   1194  H   ILE    83      18.420  20.880  -0.790  1.00  0.00            
ATOM   1195  CA  ILE    83      18.820  19.530  -2.310  1.00  0.00            
ATOM   1196  HA  ILE    83      18.570  19.520  -3.410  1.00  0.00            
ATOM   1197  CB  ILE    83      20.400  19.540  -2.180  1.00  0.00            
ATOM   1198  HB  ILE    83      20.690  18.700  -2.670  1.00  0.00            
ATOM   1199  CG2 ILE    83      20.970  20.710  -3.080  1.00  0.00            
ATOM   1200 HG21 ILE    83      22.080  20.790  -3.080  1.00  0.00            
ATOM   1201 HG22 ILE    83      20.830  20.570  -4.160  1.00  0.00            
ATOM   1202 HG23 ILE    83      20.510  21.650  -2.660  1.00  0.00            
ATOM   1203  CG1 ILE    83      20.980  19.380  -0.730  1.00  0.00            
ATOM   1204 HG12 ILE    83      20.800  20.240  -0.060  1.00  0.00            
ATOM   1205 HG13 ILE    83      20.450  18.660  -0.110  1.00  0.00            
ATOM   1206  CD1 ILE    83      22.470  19.060  -0.720  1.00  0.00            
ATOM   1207 HD11 ILE    83      22.620  17.990  -1.090  1.00  0.00            
ATOM   1208 HD12 ILE    83      23.070  19.650  -1.390  1.00  0.00            
ATOM   1209 HD13 ILE    83      22.920  19.110   0.270  1.00  0.00            
ATOM   1210  C   ILE    83      18.220  18.300  -1.750  1.00  0.00            
ATOM   1211  O   ILE    83      17.820  18.250  -0.560  1.00  0.00            
ATOM   1212  N   ASP    84      18.190  17.170  -2.490  1.00  0.00            
ATOM   1213  H   ASP    84      18.450  17.290  -3.450  1.00  0.00            
ATOM   1214  CA  ASP    84      18.140  15.730  -1.980  1.00  0.00            
ATOM   1215  HA  ASP    84      17.270  15.710  -1.230  1.00  0.00            
ATOM   1216  CB  ASP    84      17.750  14.960  -3.240  1.00  0.00            
ATOM   1217  HB2 ASP    84      18.120  15.460  -4.050  1.00  0.00            
ATOM   1218  HB3 ASP    84      18.320  14.030  -3.240  1.00  0.00            
ATOM   1219  CG  ASP    84      16.240  14.690  -3.290  1.00  0.00            
ATOM   1220  OD1 ASP    84      15.760  14.340  -2.210  1.00  0.00            
ATOM   1221  OD2 ASP    84      15.670  14.580  -4.390  1.00  0.00            
ATOM   1222  C   ASP    84      19.430  15.140  -1.440  1.00  0.00            
ATOM   1223  O   ASP    84      20.490  15.590  -1.850  1.00  0.00            
ATOM   1224  N   THR    85      19.450  14.030  -0.700  1.00  0.00            
ATOM   1225  H   THR    85      18.570  13.530  -0.490  1.00  0.00            
ATOM   1226  CA  THR    85      20.680  13.260  -0.270  1.00  0.00            
ATOM   1227  HA  THR    85      21.590  13.830  -0.390  1.00  0.00            
ATOM   1228  CB  THR    85      20.600  12.840   1.140  1.00  0.00            
ATOM   1229  HB  THR    85      21.480  12.260   1.380  1.00  0.00            
ATOM   1230  CG2 THR    85      20.660  13.850   2.260  1.00  0.00            
ATOM   1231 HG21 THR    85      21.250  13.440   3.150  1.00  0.00            
ATOM   1232 HG22 THR    85      21.240  14.650   1.840  1.00  0.00            
ATOM   1233 HG23 THR    85      19.660  14.230   2.520  1.00  0.00            
ATOM   1234  OG1 THR    85      19.520  11.960   1.370  1.00  0.00            
ATOM   1235  HG1 THR    85      19.980  11.160   1.700  1.00  0.00            
ATOM   1236  C   THR    85      21.010  12.140  -1.230  1.00  0.00            
ATOM   1237  O   THR    85      20.140  11.640  -1.960  1.00  0.00            
ATOM   1238  N   ASN    86      22.270  11.590  -1.250  1.00  0.00            
ATOM   1239  H   ASN    86      22.970  12.090  -0.690  1.00  0.00            
ATOM   1240  CA  ASN    86      22.670  10.370  -1.980  1.00  0.00            
ATOM   1241  HA  ASN    86      22.550  10.490  -3.040  1.00  0.00            
ATOM   1242  CB  ASN    86      24.170  10.270  -1.790  1.00  0.00            
ATOM   1243  HB2 ASN    86      24.400  10.360  -0.730  1.00  0.00            
ATOM   1244  HB3 ASN    86      24.450   9.290  -2.110  1.00  0.00            
ATOM   1245  CG  ASN    86      24.960  11.320  -2.580  1.00  0.00            
ATOM   1246  OD1 ASN    86      25.890  12.000  -2.140  1.00  0.00            
ATOM   1247  ND2 ASN    86      24.620  11.560  -3.840  1.00  0.00            
ATOM   1248 HD21 ASN    86      25.230  12.200  -4.350  1.00  0.00            
ATOM   1249 HD22 ASN    86      23.930  11.070  -4.440  1.00  0.00            
ATOM   1250  C   ASN    86      22.020   9.050  -1.540  1.00  0.00            
ATOM   1251  O   ASN    86      21.860   8.130  -2.300  1.00  0.00            
ATOM   1252  N   THR    87      21.610   9.060  -0.280  1.00  0.00            
ATOM   1253  H   THR    87      22.020   9.720   0.370  1.00  0.00            
ATOM   1254  CA  THR    87      20.850   7.990   0.310  1.00  0.00            
ATOM   1255  HA  THR    87      20.060   7.640  -0.360  1.00  0.00            
ATOM   1256  CB  THR    87      21.620   6.660   0.710  1.00  0.00            
ATOM   1257  HB  THR    87      20.970   5.890   0.500  1.00  0.00            
ATOM   1258  CG2 THR    87      22.990   6.330   0.150  1.00  0.00            
ATOM   1259 HG21 THR    87      23.290   5.310   0.430  1.00  0.00            
ATOM   1260 HG22 THR    87      22.950   6.380  -0.940  1.00  0.00            
ATOM   1261 HG23 THR    87      23.840   6.970   0.560  1.00  0.00            
ATOM   1262  OG1 THR    87      21.780   6.590   2.140  1.00  0.00            
ATOM   1263  HG1 THR    87      22.460   7.290   2.370  1.00  0.00            
ATOM   1264  C   THR    87      19.980   8.510   1.460  1.00  0.00            
ATOM   1265  O   THR    87      20.320   9.350   2.240  1.00  0.00            
ATOM   1266  N   GLY    88      18.760   7.890   1.570  1.00  0.00            
ATOM   1267  H   GLY    88      18.420   7.040   1.090  1.00  0.00            
ATOM   1268  CA  GLY    88      17.830   8.390   2.600  1.00  0.00            
ATOM   1269  HA2 GLY    88      17.830   9.430   2.660  1.00  0.00            
ATOM   1270  HA3 GLY    88      16.810   7.980   2.490  1.00  0.00            
ATOM   1271  C   GLY    88      18.260   7.920   4.010  1.00  0.00            
ATOM   1272  O   GLY    88      17.910   8.620   4.980  1.00  0.00            
ATOM   1273  N   PHE    89      19.100   6.860   4.210  1.00  0.00            
ATOM   1274  H   PHE    89      19.520   6.580   3.350  1.00  0.00            
ATOM   1275  CA  PHE    89      19.740   6.480   5.520  1.00  0.00            
ATOM   1276  HA  PHE    89      19.010   6.740   6.270  1.00  0.00            
ATOM   1277  CB  PHE    89      20.040   4.950   5.700  1.00  0.00            
ATOM   1278  HB2 PHE    89      20.450   4.550   4.770  1.00  0.00            
ATOM   1279  HB3 PHE    89      20.920   4.750   6.280  1.00  0.00            
ATOM   1280  CG  PHE    89      18.940   4.010   6.040  1.00  0.00            
ATOM   1281  CD1 PHE    89      19.040   3.300   7.250  1.00  0.00            
ATOM   1282  HD1 PHE    89      19.950   3.360   7.880  1.00  0.00            
ATOM   1283  CE1 PHE    89      17.870   2.590   7.670  1.00  0.00            
ATOM   1284  HE1 PHE    89      17.790   2.090   8.620  1.00  0.00            
ATOM   1285  CZ  PHE    89      16.810   2.390   6.800  1.00  0.00            
ATOM   1286  HZ  PHE    89      15.970   1.770   7.200  1.00  0.00            
ATOM   1287  CE2 PHE    89      16.790   3.030   5.550  1.00  0.00            
ATOM   1288  HE2 PHE    89      16.020   2.820   4.910  1.00  0.00            
ATOM   1289  CD2 PHE    89      17.860   3.760   5.190  1.00  0.00            
ATOM   1290  HD2 PHE    89      17.800   4.460   4.360  1.00  0.00            
ATOM   1291  C   PHE    89      21.010   7.310   5.870  1.00  0.00            
ATOM   1292  O   PHE    89      21.630   7.040   6.890  1.00  0.00            
ATOM   1293  N   ASP    90      21.420   8.340   5.080  1.00  0.00            
ATOM   1294  H   ASP    90      20.960   8.690   4.210  1.00  0.00            
ATOM   1295  CA  ASP    90      22.690   9.050   5.410  1.00  0.00            
ATOM   1296  HA  ASP    90      23.530   8.390   5.320  1.00  0.00            
ATOM   1297  CB  ASP    90      22.980  10.090   4.200  1.00  0.00            
ATOM   1298  HB2 ASP    90      22.160  10.780   4.170  1.00  0.00            
ATOM   1299  HB3 ASP    90      23.860  10.680   4.520  1.00  0.00            
ATOM   1300  CG  ASP    90      23.260   9.510   2.850  1.00  0.00            
ATOM   1301  OD1 ASP    90      23.210  10.280   1.880  1.00  0.00            
ATOM   1302  OD2 ASP    90      23.630   8.310   2.810  1.00  0.00            
ATOM   1303  C   ASP    90      22.730   9.740   6.770  1.00  0.00            
ATOM   1304  O   ASP    90      21.820  10.450   7.260  1.00  0.00            
ATOM   1305  N   GLN    91      23.840   9.630   7.400  1.00  0.00            
ATOM   1306  H   GLN    91      24.560   9.170   6.940  1.00  0.00            
ATOM   1307  CA  GLN    91      24.270  10.140   8.730  1.00  0.00            
ATOM   1308  HA  GLN    91      23.330  10.210   9.130  1.00  0.00            
ATOM   1309  CB  GLN    91      24.980   9.010   9.470  1.00  0.00            
ATOM   1310  HB2 GLN    91      25.980   8.770   9.080  1.00  0.00            
ATOM   1311  HB3 GLN    91      25.240   9.420  10.410  1.00  0.00            
ATOM   1312  CG  GLN    91      24.260   7.640   9.640  1.00  0.00            
ATOM   1313  HG2 GLN    91      23.180   7.790   9.690  1.00  0.00            
ATOM   1314  HG3 GLN    91      24.380   7.060   8.700  1.00  0.00            
ATOM   1315  CD  GLN    91      24.660   6.870  10.860  1.00  0.00            
ATOM   1316  OE1 GLN    91      24.880   7.370  11.990  1.00  0.00            
ATOM   1317  NE2 GLN    91      24.700   5.560  10.900  1.00  0.00            
ATOM   1318 HE21 GLN    91      24.740   5.240  11.810  1.00  0.00            
ATOM   1319 HE22 GLN    91      24.340   5.010  10.150  1.00  0.00            
ATOM   1320  C   GLN    91      25.030  11.470   8.680  1.00  0.00            
ATOM   1321  O   GLN    91      25.460  11.920   7.600  1.00  0.00            
ATOM   1322  N   PRO    92      25.030  12.170   9.860  1.00  0.00            
ATOM   1323  CD  PRO    92      24.410  11.830  11.130  1.00  0.00            
ATOM   1324  HD2 PRO    92      25.170  11.290  11.720  1.00  0.00            
ATOM   1325  HD3 PRO    92      23.470  11.310  11.040  1.00  0.00            
ATOM   1326  CG  PRO    92      24.270  13.150  11.850  1.00  0.00            
ATOM   1327  HG2 PRO    92      24.430  12.990  12.910  1.00  0.00            
ATOM   1328  HG3 PRO    92      23.300  13.580  11.560  1.00  0.00            
ATOM   1329  CB  PRO    92      25.430  13.990  11.320  1.00  0.00            
ATOM   1330  HB2 PRO    92      26.420  13.850  11.810  1.00  0.00            
ATOM   1331  HB3 PRO    92      25.200  15.050  11.450  1.00  0.00            
ATOM   1332  CA  PRO    92      25.460  13.550   9.880  1.00  0.00            
ATOM   1333  HA  PRO    92      24.720  14.190   9.400  1.00  0.00            
ATOM   1334  C   PRO    92      26.830  13.850   9.210  1.00  0.00            
ATOM   1335  O   PRO    92      26.900  14.800   8.430  1.00  0.00            
ATOM   1336  N   PRO    93      27.820  12.980   9.360  1.00  0.00            
ATOM   1337  CD  PRO    93      27.870  11.910  10.390  1.00  0.00            
ATOM   1338  HD2 PRO    93      27.430  10.990  10.000  1.00  0.00            
ATOM   1339  HD3 PRO    93      27.470  12.170  11.380  1.00  0.00            
ATOM   1340  CG  PRO    93      29.290  11.520  10.520  1.00  0.00            
ATOM   1341  HG2 PRO    93      29.500  10.480  10.780  1.00  0.00            
ATOM   1342  HG3 PRO    93      29.730  12.060  11.360  1.00  0.00            
ATOM   1343  CB  PRO    93      30.010  11.890   9.250  1.00  0.00            
ATOM   1344  HB2 PRO    93      29.980  11.150   8.500  1.00  0.00            
ATOM   1345  HB3 PRO    93      31.110  12.050   9.290  1.00  0.00            
ATOM   1346  CA  PRO    93      29.170  13.090   8.700  1.00  0.00            
ATOM   1347  HA  PRO    93      29.550  14.090   8.960  1.00  0.00            
ATOM   1348  C   PRO    93      29.080  13.040   7.180  1.00  0.00            
ATOM   1349  O   PRO    93      29.690  13.840   6.550  1.00  0.00            
ATOM   1350  N   SER    94      28.140  12.210   6.690  1.00  0.00            
ATOM   1351  H   SER    94      27.760  11.480   7.300  1.00  0.00            
ATOM   1352  CA  SER    94      27.930  12.110   5.270  1.00  0.00            
ATOM   1353  HA  SER    94      28.850  12.040   4.830  1.00  0.00            
ATOM   1354  CB  SER    94      27.160  10.810   4.990  1.00  0.00            
ATOM   1355  HB2 SER    94      27.950  10.000   5.080  1.00  0.00            
ATOM   1356  HB3 SER    94      26.370  10.580   5.750  1.00  0.00            
ATOM   1357  OG  SER    94      26.590  10.710   3.710  1.00  0.00            
ATOM   1358  HG  SER    94      26.470   9.780   3.570  1.00  0.00            
ATOM   1359  C   SER    94      27.200  13.290   4.670  1.00  0.00            
ATOM   1360  O   SER    94      27.550  13.860   3.620  1.00  0.00            
ATOM   1361  N   ARG    95      26.260  13.810   5.430  1.00  0.00            
ATOM   1362  H   ARG    95      26.210  13.340   6.330  1.00  0.00            
ATOM   1363  CA  ARG    95      25.560  15.010   5.120  1.00  0.00            
ATOM   1364  HA  ARG    95      25.150  15.020   4.140  1.00  0.00            
ATOM   1365  CB  ARG    95      24.350  15.140   6.090  1.00  0.00            
ATOM   1366  HB2 ARG    95      24.660  15.110   7.070  1.00  0.00            
ATOM   1367  HB3 ARG    95      23.860  16.100   5.800  1.00  0.00            
ATOM   1368  CG  ARG    95      23.320  14.030   5.880  1.00  0.00            
ATOM   1369  HG2 ARG    95      23.230  13.790   4.820  1.00  0.00            
ATOM   1370  HG3 ARG    95      23.760  13.110   6.350  1.00  0.00            
ATOM   1371  CD  ARG    95      21.910  14.340   6.420  1.00  0.00            
ATOM   1372  HD2 ARG    95      22.020  14.790   7.410  1.00  0.00            
ATOM   1373  HD3 ARG    95      21.370  15.020   5.720  1.00  0.00            
ATOM   1374  NE  ARG    95      21.130  13.130   6.630  1.00  0.00            
ATOM   1375  HE  ARG    95      21.550  12.400   7.190  1.00  0.00            
ATOM   1376  CZ  ARG    95      19.980  12.770   6.060  1.00  0.00            
ATOM   1377  NH1 ARG    95      19.220  13.670   5.440  1.00  0.00            
ATOM   1378 HH11 ARG    95      19.270  14.730   5.570  1.00  0.00            
ATOM   1379 HH12 ARG    95      18.470  13.300   4.860  1.00  0.00            
ATOM   1380  NH2 ARG    95      19.650  11.550   5.980  1.00  0.00            
ATOM   1381 HH21 ARG    95      20.090  10.830   6.570  1.00  0.00            
ATOM   1382 HH22 ARG    95      18.800  11.390   5.350  1.00  0.00            
ATOM   1383  C   ARG    95      26.480  16.280   5.200  1.00  0.00            
ATOM   1384  O   ARG    95      26.320  17.070   4.260  1.00  0.00            
ATOM   1385  N   ALA    96      27.480  16.330   6.070  1.00  0.00            
ATOM   1386  H   ALA    96      27.610  15.460   6.640  1.00  0.00            
ATOM   1387  CA  ALA    96      28.480  17.350   6.020  1.00  0.00            
ATOM   1388  HA  ALA    96      27.890  18.260   6.160  1.00  0.00            
ATOM   1389  CB  ALA    96      29.330  17.120   7.300  1.00  0.00            
ATOM   1390  HB1 ALA    96      28.640  17.120   8.120  1.00  0.00            
ATOM   1391  HB2 ALA    96      29.870  16.180   7.270  1.00  0.00            
ATOM   1392  HB3 ALA    96      29.980  18.030   7.380  1.00  0.00            
ATOM   1393  C   ALA    96      29.280  17.320   4.670  1.00  0.00            
ATOM   1394  O   ALA    96      29.700  18.340   4.120  1.00  0.00            
ATOM   1395  N   ARG    97      29.440  16.150   4.040  1.00  0.00            
ATOM   1396  H   ARG    97      29.170  15.320   4.620  1.00  0.00            
ATOM   1397  CA  ARG    97      30.060  15.990   2.720  1.00  0.00            
ATOM   1398  HA  ARG    97      30.950  16.650   2.810  1.00  0.00            
ATOM   1399  CB  ARG    97      30.550  14.570   2.400  1.00  0.00            
ATOM   1400  HB2 ARG    97      29.730  13.930   2.420  1.00  0.00            
ATOM   1401  HB3 ARG    97      30.950  14.660   1.360  1.00  0.00            
ATOM   1402  CG  ARG    97      31.630  14.010   3.420  1.00  0.00            
ATOM   1403  HG2 ARG    97      32.460  14.700   3.510  1.00  0.00            
ATOM   1404  HG3 ARG    97      31.200  13.650   4.340  1.00  0.00            
ATOM   1405  CD  ARG    97      32.330  12.800   2.800  1.00  0.00            
ATOM   1406  HD2 ARG    97      31.590  12.170   2.290  1.00  0.00            
ATOM   1407  HD3 ARG    97      33.030  13.160   1.990  1.00  0.00            
ATOM   1408  NE  ARG    97      33.000  11.920   3.790  1.00  0.00            
ATOM   1409  HE  ARG    97      34.010  12.040   4.030  1.00  0.00            
ATOM   1410  CZ  ARG    97      32.380  10.850   4.280  1.00  0.00            
ATOM   1411  NH1 ARG    97      31.120  10.690   4.120  1.00  0.00            
ATOM   1412 HH11 ARG    97      30.620  11.160   3.360  1.00  0.00            
ATOM   1413 HH12 ARG    97      30.670   9.840   4.440  1.00  0.00            
ATOM   1414  NH2 ARG    97      32.940   9.970   4.960  1.00  0.00            
ATOM   1415 HH21 ARG    97      33.960   9.940   4.970  1.00  0.00            
ATOM   1416 HH22 ARG    97      32.510   9.140   5.330  1.00  0.00            
ATOM   1417  C   ARG    97      29.210  16.490   1.600  1.00  0.00            
ATOM   1418  O   ARG    97      29.620  17.210   0.730  1.00  0.00            
ATOM   1419  N   GLN    98      27.910  16.150   1.620  1.00  0.00            
ATOM   1420  H   GLN    98      27.700  15.400   2.240  1.00  0.00            
ATOM   1421  CA  GLN    98      26.930  16.600   0.650  1.00  0.00            
ATOM   1422  HA  GLN    98      27.310  16.240  -0.230  1.00  0.00            
ATOM   1423  CB  GLN    98      25.630  15.880   1.020  1.00  0.00            
ATOM   1424  HB2 GLN    98      25.390  15.940   2.060  1.00  0.00            
ATOM   1425  HB3 GLN    98      24.800  16.220   0.370  1.00  0.00            
ATOM   1426  CG  GLN    98      25.790  14.340   0.780  1.00  0.00            
ATOM   1427  HG2 GLN    98      25.790  14.240  -0.310  1.00  0.00            
ATOM   1428  HG3 GLN    98      26.710  13.950   1.180  1.00  0.00            
ATOM   1429  CD  GLN    98      24.660  13.470   1.240  1.00  0.00            
ATOM   1430  OE1 GLN    98      23.650  13.320   0.520  1.00  0.00            
ATOM   1431  NE2 GLN    98      24.780  12.740   2.350  1.00  0.00            
ATOM   1432 HE21 GLN    98      24.100  11.900   2.400  1.00  0.00            
ATOM   1433 HE22 GLN    98      25.690  12.750   2.860  1.00  0.00            
ATOM   1434  C   GLN    98      26.690  18.150   0.560  1.00  0.00            
ATOM   1435  O   GLN    98      26.610  18.730  -0.480  1.00  0.00            
ATOM   1436  N   ILE    99      26.560  18.700   1.740  1.00  0.00            
ATOM   1437  H   ILE    99      26.650  18.110   2.610  1.00  0.00            
ATOM   1438  CA  ILE    99      26.530  20.110   1.900  1.00  0.00            
ATOM   1439  HA  ILE    99      25.700  20.460   1.350  1.00  0.00            
ATOM   1440  CB  ILE    99      26.240  20.440   3.370  1.00  0.00            
ATOM   1441  HB  ILE    99      27.010  19.960   4.020  1.00  0.00            
ATOM   1442  CG2 ILE    99      26.290  21.910   3.690  1.00  0.00            
ATOM   1443 HG21 ILE    99      25.650  22.520   2.950  1.00  0.00            
ATOM   1444 HG22 ILE    99      26.170  22.140   4.750  1.00  0.00            
ATOM   1445 HG23 ILE    99      27.270  22.280   3.470  1.00  0.00            
ATOM   1446  CG1 ILE    99      24.910  19.880   3.930  1.00  0.00            
ATOM   1447 HG12 ILE    99      24.100  20.550   3.550  1.00  0.00            
ATOM   1448 HG13 ILE    99      24.800  18.820   3.640  1.00  0.00            
ATOM   1449  CD1 ILE    99      24.850  19.710   5.450  1.00  0.00            
ATOM   1450 HD11 ILE    99      25.130  20.600   6.040  1.00  0.00            
ATOM   1451 HD12 ILE    99      23.830  19.440   5.720  1.00  0.00            
ATOM   1452 HD13 ILE    99      25.480  18.890   5.680  1.00  0.00            
ATOM   1453  C   ILE    99      27.890  20.750   1.470  1.00  0.00            
ATOM   1454  O   ILE    99      27.840  21.570   0.570  1.00  0.00            
ATOM   1455  N   ASN   100      29.110  20.370   1.940  1.00  0.00            
ATOM   1456  H   ASN   100      29.080  19.870   2.810  1.00  0.00            
ATOM   1457  CA  ASN   100      30.390  20.950   1.430  1.00  0.00            
ATOM   1458  HA  ASN   100      30.440  21.980   1.760  1.00  0.00            
ATOM   1459  CB  ASN   100      31.560  20.290   2.140  1.00  0.00            
ATOM   1460  HB2 ASN   100      31.370  20.470   3.170  1.00  0.00            
ATOM   1461  HB3 ASN   100      31.580  19.270   1.840  1.00  0.00            
ATOM   1462  CG  ASN   100      32.810  21.060   1.820  1.00  0.00            
ATOM   1463  OD1 ASN   100      32.940  22.180   2.260  1.00  0.00            
ATOM   1464  ND2 ASN   100      33.810  20.470   1.130  1.00  0.00            
ATOM   1465 HD21 ASN   100      34.660  20.990   0.910  1.00  0.00            
ATOM   1466 HD22 ASN   100      33.740  19.530   0.820  1.00  0.00            
ATOM   1467  C   ASN   100      30.520  20.750  -0.170  1.00  0.00            
ATOM   1468  O   ASN   100      31.050  21.700  -0.830  1.00  0.00            
ATOM   1469  N   ASN   101      30.080  19.600  -0.670  1.00  0.00            
ATOM   1470  H   ASN   101      29.740  18.880  -0.080  1.00  0.00            
ATOM   1471  CA  ASN   101      30.030  19.390  -2.130  1.00  0.00            
ATOM   1472  HA  ASN   101      31.030  19.630  -2.430  1.00  0.00            
ATOM   1473  CB  ASN   101      29.660  17.920  -2.560  1.00  0.00            
ATOM   1474  HB2 ASN   101      28.830  17.590  -2.020  1.00  0.00            
ATOM   1475  HB3 ASN   101      29.430  17.970  -3.580  1.00  0.00            
ATOM   1476  CG  ASN   101      30.900  17.030  -2.350  1.00  0.00            
ATOM   1477  OD1 ASN   101      32.040  17.410  -2.530  1.00  0.00            
ATOM   1478  ND2 ASN   101      30.800  15.810  -2.030  1.00  0.00            
ATOM   1479 HD21 ASN   101      31.640  15.210  -1.960  1.00  0.00            
ATOM   1480 HD22 ASN   101      29.870  15.340  -1.900  1.00  0.00            
ATOM   1481  C   ASN   101      29.070  20.330  -2.850  1.00  0.00            
ATOM   1482  O   ASN   101      29.410  20.880  -3.900  1.00  0.00            
ATOM   1483  N   ALA   102      28.000  20.750  -2.170  1.00  0.00            
ATOM   1484  H   ALA   102      27.700  20.310  -1.290  1.00  0.00            
ATOM   1485  CA  ALA   102      27.100  21.890  -2.630  1.00  0.00            
ATOM   1486  HA  ALA   102      26.930  21.720  -3.680  1.00  0.00            
ATOM   1487  CB  ALA   102      25.710  21.780  -1.920  1.00  0.00            
ATOM   1488  HB1 ALA   102      25.260  20.740  -1.990  1.00  0.00            
ATOM   1489  HB2 ALA   102      25.830  22.030  -0.860  1.00  0.00            
ATOM   1490  HB3 ALA   102      24.970  22.380  -2.310  1.00  0.00            
ATOM   1491  C   ALA   102      27.730  23.270  -2.530  1.00  0.00            
ATOM   1492  O   ALA   102      27.650  24.020  -3.500  1.00  0.00            
ATOM   1493  N   LEU   103      28.420  23.610  -1.430  1.00  0.00            
ATOM   1494  H   LEU   103      28.450  22.830  -0.720  1.00  0.00            
ATOM   1495  CA  LEU   103      29.240  24.850  -1.350  1.00  0.00            
ATOM   1496  HA  LEU   103      28.590  25.710  -1.510  1.00  0.00            
ATOM   1497  CB  LEU   103      29.830  24.900   0.040  1.00  0.00            
ATOM   1498  HB2 LEU   103      30.440  24.040   0.340  1.00  0.00            
ATOM   1499  HB3 LEU   103      30.410  25.840   0.110  1.00  0.00            
ATOM   1500  CG  LEU   103      28.720  25.000   1.120  1.00  0.00            
ATOM   1501  HG  LEU   103      28.140  24.110   1.160  1.00  0.00            
ATOM   1502  CD1 LEU   103      29.350  25.080   2.490  1.00  0.00            
ATOM   1503 HD11 LEU   103      28.620  24.930   3.260  1.00  0.00            
ATOM   1504 HD12 LEU   103      30.030  24.210   2.570  1.00  0.00            
ATOM   1505 HD13 LEU   103      30.080  25.900   2.540  1.00  0.00            
ATOM   1506  CD2 LEU   103      27.720  26.150   1.040  1.00  0.00            
ATOM   1507 HD21 LEU   103      27.300  26.270   0.060  1.00  0.00            
ATOM   1508 HD22 LEU   103      26.880  26.060   1.720  1.00  0.00            
ATOM   1509 HD23 LEU   103      28.150  27.070   1.340  1.00  0.00            
ATOM   1510  C   LEU   103      30.340  24.820  -2.520  1.00  0.00            
ATOM   1511  O   LEU   103      30.320  25.800  -3.310  1.00  0.00            
ATOM   1512  N   ASP   104      31.170  23.790  -2.760  1.00  0.00            
ATOM   1513  H   ASP   104      31.060  23.010  -2.120  1.00  0.00            
ATOM   1514  CA  ASP   104      32.190  23.700  -3.800  1.00  0.00            
ATOM   1515  HA  ASP   104      33.040  24.380  -3.610  1.00  0.00            
ATOM   1516  CB  ASP   104      32.840  22.250  -3.720  1.00  0.00            
ATOM   1517  HB2 ASP   104      33.290  22.100  -2.690  1.00  0.00            
ATOM   1518  HB3 ASP   104      32.040  21.520  -3.990  1.00  0.00            
ATOM   1519  CG  ASP   104      33.950  21.970  -4.660  1.00  0.00            
ATOM   1520  OD1 ASP   104      34.690  22.860  -5.040  1.00  0.00            
ATOM   1521  OD2 ASP   104      34.110  20.770  -5.020  1.00  0.00            
ATOM   1522  C   ASP   104      31.590  23.830  -5.140  1.00  0.00            
ATOM   1523  O   ASP   104      32.230  24.450  -5.960  1.00  0.00            
ATOM   1524  N   TYR   105      30.390  23.330  -5.470  1.00  0.00            
ATOM   1525  H   TYR   105      29.900  22.730  -4.780  1.00  0.00            
ATOM   1526  CA  TYR   105      29.730  23.450  -6.730  1.00  0.00            
ATOM   1527  HA  TYR   105      30.480  23.530  -7.570  1.00  0.00            
ATOM   1528  CB  TYR   105      28.720  22.370  -7.000  1.00  0.00            
ATOM   1529  HB2 TYR   105      29.300  21.490  -7.360  1.00  0.00            
ATOM   1530  HB3 TYR   105      28.230  22.040  -6.050  1.00  0.00            
ATOM   1531  CG  TYR   105      27.630  22.660  -7.960  1.00  0.00            
ATOM   1532  CD1 TYR   105      27.570  22.070  -9.250  1.00  0.00            
ATOM   1533  HD1 TYR   105      28.350  21.390  -9.530  1.00  0.00            
ATOM   1534  CE1 TYR   105      26.580  22.260 -10.190  1.00  0.00            
ATOM   1535  HE1 TYR   105      26.610  21.780 -11.130  1.00  0.00            
ATOM   1536  CZ  TYR   105      25.480  23.010  -9.800  1.00  0.00            
ATOM   1537  OH  TYR   105      24.500  23.300 -10.670  1.00  0.00            
ATOM   1538  HH  TYR   105      24.430  22.730 -11.420  1.00  0.00            
ATOM   1539  CE2 TYR   105      25.490  23.690  -8.550  1.00  0.00            
ATOM   1540  HE2 TYR   105      24.630  24.290  -8.300  1.00  0.00            
ATOM   1541  CD2 TYR   105      26.530  23.440  -7.620  1.00  0.00            
ATOM   1542  HD2 TYR   105      26.420  23.920  -6.650  1.00  0.00            
ATOM   1543  C   TYR   105      29.100  24.830  -6.810  1.00  0.00            
ATOM   1544  O   TYR   105      29.310  25.500  -7.820  1.00  0.00            
ATOM   1545  N   LEU   106      28.500  25.450  -5.780  1.00  0.00            
ATOM   1546  H   LEU   106      28.520  25.040  -4.810  1.00  0.00            
ATOM   1547  CA  LEU   106      27.690  26.650  -5.970  1.00  0.00            
ATOM   1548  HA  LEU   106      27.090  26.480  -6.920  1.00  0.00            
ATOM   1549  CB  LEU   106      26.730  26.740  -4.840  1.00  0.00            
ATOM   1550  HB2 LEU   106      26.120  25.830  -4.740  1.00  0.00            
ATOM   1551  HB3 LEU   106      27.360  26.870  -3.960  1.00  0.00            
ATOM   1552  CG  LEU   106      25.660  27.840  -5.020  1.00  0.00            
ATOM   1553  HG  LEU   106      26.130  28.790  -4.860  1.00  0.00            
ATOM   1554  CD1 LEU   106      25.030  27.820  -6.450  1.00  0.00            
ATOM   1555 HD11 LEU   106      24.340  28.670  -6.700  1.00  0.00            
ATOM   1556 HD12 LEU   106      25.790  27.870  -7.310  1.00  0.00            
ATOM   1557 HD13 LEU   106      24.530  26.820  -6.520  1.00  0.00            
ATOM   1558  CD2 LEU   106      24.510  27.660  -3.920  1.00  0.00            
ATOM   1559 HD21 LEU   106      24.100  26.680  -4.120  1.00  0.00            
ATOM   1560 HD22 LEU   106      25.010  27.730  -3.030  1.00  0.00            
ATOM   1561 HD23 LEU   106      23.700  28.330  -3.910  1.00  0.00            
ATOM   1562  C   LEU   106      28.600  27.930  -6.120  1.00  0.00            
ATOM   1563  O   LEU   106      28.390  28.780  -7.000  1.00  0.00            
ATOM   1564  N   VAL   107      29.720  28.050  -5.400  1.00  0.00            
ATOM   1565  H   VAL   107      29.900  27.360  -4.700  1.00  0.00            
ATOM   1566  CA  VAL   107      30.860  28.870  -5.820  1.00  0.00            
ATOM   1567  HA  VAL   107      30.590  29.900  -5.810  1.00  0.00            
ATOM   1568  CB  VAL   107      32.010  28.780  -4.810  1.00  0.00            
ATOM   1569  HB  VAL   107      32.310  27.700  -4.790  1.00  0.00            
ATOM   1570  CG1 VAL   107      33.320  29.450  -5.090  1.00  0.00            
ATOM   1571 HG11 VAL   107      33.280  30.510  -5.040  1.00  0.00            
ATOM   1572 HG12 VAL   107      34.080  29.050  -4.390  1.00  0.00            
ATOM   1573 HG13 VAL   107      33.750  29.300  -6.060  1.00  0.00            
ATOM   1574  CG2 VAL   107      31.570  29.080  -3.400  1.00  0.00            
ATOM   1575 HG21 VAL   107      32.390  28.890  -2.720  1.00  0.00            
ATOM   1576 HG22 VAL   107      31.330  30.130  -3.270  1.00  0.00            
ATOM   1577 HG23 VAL   107      30.760  28.390  -3.120  1.00  0.00            
ATOM   1578  C   VAL   107      31.470  28.700  -7.220  1.00  0.00            
ATOM   1579  O   VAL   107      31.700  29.680  -7.920  1.00  0.00            
ATOM   1580  N   SER   108      31.640  27.500  -7.760  1.00  0.00            
ATOM   1581  H   SER   108      31.530  26.710  -7.180  1.00  0.00            
ATOM   1582  CA  SER   108      32.190  27.210  -9.140  1.00  0.00            
ATOM   1583  HA  SER   108      33.150  27.740  -9.320  1.00  0.00            
ATOM   1584  CB  SER   108      32.380  25.700  -9.280  1.00  0.00            
ATOM   1585  HB2 SER   108      33.100  25.370  -8.550  1.00  0.00            
ATOM   1586  HB3 SER   108      31.410  25.220  -9.150  1.00  0.00            
ATOM   1587  OG  SER   108      32.900  25.510 -10.590  1.00  0.00            
ATOM   1588  HG  SER   108      33.830  25.840 -10.640  1.00  0.00            
ATOM   1589  C   SER   108      31.160  27.650 -10.200  1.00  0.00            
ATOM   1590  O   SER   108      31.470  28.310 -11.180  1.00  0.00            
ATOM   1591  N   GLN   109      29.840  27.440  -9.950  1.00  0.00            
ATOM   1592  H   GLN   109      29.530  26.840  -9.200  1.00  0.00            
ATOM   1593  CA  GLN   109      28.730  27.790 -10.840  1.00  0.00            
ATOM   1594  HA  GLN   109      29.020  27.610 -11.900  1.00  0.00            
ATOM   1595  CB  GLN   109      27.450  26.910 -10.400  1.00  0.00            
ATOM   1596  HB2 GLN   109      27.680  26.550  -9.430  1.00  0.00            
ATOM   1597  HB3 GLN   109      26.580  27.620 -10.280  1.00  0.00            
ATOM   1598  CG  GLN   109      27.060  25.870 -11.390  1.00  0.00            
ATOM   1599  HG2 GLN   109      26.160  25.350 -10.990  1.00  0.00            
ATOM   1600  HG3 GLN   109      26.940  26.350 -12.300  1.00  0.00            
ATOM   1601  CD  GLN   109      28.120  24.820 -11.540  1.00  0.00            
ATOM   1602  OE1 GLN   109      28.290  24.160 -12.570  1.00  0.00            
ATOM   1603  NE2 GLN   109      28.890  24.540 -10.540  1.00  0.00            
ATOM   1604 HE21 GLN   109      29.440  23.690 -10.690  1.00  0.00            
ATOM   1605 HE22 GLN   109      28.910  24.970  -9.680  1.00  0.00            
ATOM   1606  C   GLN   109      28.460  29.330 -10.850  1.00  0.00            
ATOM   1607  O   GLN   109      27.810  29.780 -11.800  1.00  0.00            
ATOM   1608  N   ASN   110      28.910  30.210  -9.970  1.00  0.00            
ATOM   1609  H   ASN   110      29.250  29.870  -9.090  1.00  0.00            
ATOM   1610  CA  ASN   110      29.090  31.690 -10.120  1.00  0.00            
ATOM   1611  HA  ASN   110      28.070  32.170 -10.260  1.00  0.00            
ATOM   1612  CB  ASN   110      29.720  32.320  -8.830  1.00  0.00            
ATOM   1613  HB2 ASN   110      29.140  32.010  -7.920  1.00  0.00            
ATOM   1614  HB3 ASN   110      30.740  32.020  -8.670  1.00  0.00            
ATOM   1615  CG  ASN   110      29.600  33.820  -8.770  1.00  0.00            
ATOM   1616  OD1 ASN   110      28.550  34.340  -9.100  1.00  0.00            
ATOM   1617  ND2 ASN   110      30.510  34.570  -8.200  1.00  0.00            
ATOM   1618 HD21 ASN   110      30.300  35.540  -8.040  1.00  0.00            
ATOM   1619 HD22 ASN   110      31.200  34.030  -7.690  1.00  0.00            
ATOM   1620  C   ASN   110      30.000  31.960 -11.360  1.00  0.00            
ATOM   1621  O   ASN   110      29.830  33.040 -11.930  1.00  0.00            
ATOM   1622  N   SER   111      30.890  31.080 -11.820  1.00  0.00            
ATOM   1623  H   SER   111      30.920  30.130 -11.420  1.00  0.00            
ATOM   1624  CA  SER   111      31.950  31.420 -12.810  1.00  0.00            
ATOM   1625  HA  SER   111      31.890  32.440 -13.070  1.00  0.00            
ATOM   1626  CB  SER   111      33.340  31.340 -12.160  1.00  0.00            
ATOM   1627  HB2 SER   111      33.500  30.270 -11.950  1.00  0.00            
ATOM   1628  HB3 SER   111      34.090  31.660 -12.850  1.00  0.00            
ATOM   1629  OG  SER   111      33.330  32.100 -10.920  1.00  0.00            
ATOM   1630  HG  SER   111      33.520  32.990 -11.270  1.00  0.00            
ATOM   1631  C   SER   111      31.840  30.650 -14.190  1.00  0.00            
ATOM   1632  O   SER   111      32.750  30.610 -15.020  1.00  0.00            
ATOM   1633  N   ARG   112      30.630  30.210 -14.460  1.00  0.00            
ATOM   1634  H   ARG   112      29.880  30.500 -13.810  1.00  0.00            
ATOM   1635  CA  ARG   112      30.300  29.500 -15.710  1.00  0.00            
ATOM   1636  HA  ARG   112      31.250  29.460 -16.270  1.00  0.00            
ATOM   1637  CB  ARG   112      29.820  28.070 -15.430  1.00  0.00            
ATOM   1638  HB2 ARG   112      28.810  28.150 -14.890  1.00  0.00            
ATOM   1639  HB3 ARG   112      29.530  27.630 -16.390  1.00  0.00            
ATOM   1640  CG  ARG   112      30.720  27.190 -14.600  1.00  0.00            
ATOM   1641  HG2 ARG   112      31.760  27.330 -14.960  1.00  0.00            
ATOM   1642  HG3 ARG   112      30.710  27.520 -13.570  1.00  0.00            
ATOM   1643  CD  ARG   112      30.290  25.760 -14.610  1.00  0.00            
ATOM   1644  HD2 ARG   112      29.210  25.740 -14.340  1.00  0.00            
ATOM   1645  HD3 ARG   112      30.360  25.360 -15.640  1.00  0.00            
ATOM   1646  NE  ARG   112      31.100  24.940 -13.700  1.00  0.00            
ATOM   1647  HE  ARG   112      30.790  24.870 -12.740  1.00  0.00            
ATOM   1648  CZ  ARG   112      32.270  24.390 -14.010  1.00  0.00            
ATOM   1649  NH1 ARG   112      32.930  23.650 -13.190  1.00  0.00            
ATOM   1650 HH11 ARG   112      32.560  23.590 -12.240  1.00  0.00            
ATOM   1651 HH12 ARG   112      33.670  23.040 -13.480  1.00  0.00            
ATOM   1652  NH2 ARG   112      32.830  24.580 -15.170  1.00  0.00            
ATOM   1653 HH21 ARG   112      32.320  24.990 -15.990  1.00  0.00            
ATOM   1654 HH22 ARG   112      33.710  24.110 -15.380  1.00  0.00            
ATOM   1655  C   ARG   112      29.360  30.270 -16.580  1.00  0.00            
ATOM   1656  O   ARG   112      28.250  30.650 -16.190  1.00  0.00            
ATOM   1657  N   SER   113      29.750  30.370 -17.860  1.00  0.00            
ATOM   1658  H   SER   113      30.690  30.120 -18.190  1.00  0.00            
ATOM   1659  CA  SER   113      28.800  30.870 -18.890  1.00  0.00            
ATOM   1660  HA  SER   113      28.400  31.880 -18.710  1.00  0.00            
ATOM   1661  CB  SER   113      29.560  30.730 -20.240  1.00  0.00            
ATOM   1662  HB2 SER   113      30.510  31.360 -20.240  1.00  0.00            
ATOM   1663  HB3 SER   113      29.790  29.710 -20.370  1.00  0.00            
ATOM   1664  OG  SER   113      28.790  31.240 -21.310  1.00  0.00            
ATOM   1665  HG  SER   113      28.560  32.180 -21.100  1.00  0.00            
ATOM   1666  C   SER   113      27.530  30.060 -18.920  1.00  0.00            
ATOM   1667  O   SER   113      26.460  30.600 -19.020  1.00  0.00            
ATOM   1668  N   SER   114      27.570  28.740 -18.730  1.00  0.00            
ATOM   1669  H   SER   114      28.530  28.300 -18.790  1.00  0.00            
ATOM   1670  CA  SER   114      26.420  27.830 -18.770  1.00  0.00            
ATOM   1671  HA  SER   114      25.850  28.180 -19.660  1.00  0.00            
ATOM   1672  CB  SER   114      26.870  26.430 -18.950  1.00  0.00            
ATOM   1673  HB2 SER   114      25.940  25.890 -19.000  1.00  0.00            
ATOM   1674  HB3 SER   114      27.460  26.340 -19.850  1.00  0.00            
ATOM   1675  OG  SER   114      27.590  25.960 -17.860  1.00  0.00            
ATOM   1676  HG  SER   114      27.680  25.050 -17.960  1.00  0.00            
ATOM   1677  C   SER   114      25.460  27.940 -17.580  1.00  0.00            
ATOM   1678  O   SER   114      24.320  27.480 -17.630  1.00  0.00            
ATOM   1679  N   SER   115      25.920  28.560 -16.490  1.00  0.00            
ATOM   1680  H   SER   115      26.880  28.750 -16.420  1.00  0.00            
ATOM   1681  CA  SER   115      25.170  28.640 -15.260  1.00  0.00            
ATOM   1682  HA  SER   115      24.570  27.700 -15.080  1.00  0.00            
ATOM   1683  CB  SER   115      26.170  28.810 -14.130  1.00  0.00            
ATOM   1684  HB2 SER   115      26.850  27.920 -14.000  1.00  0.00            
ATOM   1685  HB3 SER   115      26.900  29.550 -14.420  1.00  0.00            
ATOM   1686  OG  SER   115      25.500  29.160 -13.010  1.00  0.00            
ATOM   1687  HG  SER   115      26.240  29.460 -12.450  1.00  0.00            
ATOM   1688  C   SER   115      24.270  29.850 -15.280  1.00  0.00            
ATOM   1689  O   SER   115      24.710  30.940 -15.690  1.00  0.00            
ATOM   1690  N   PRO   116      22.980  29.780 -14.960  1.00  0.00            
ATOM   1691  CD  PRO   116      22.170  28.690 -14.520  1.00  0.00            
ATOM   1692  HD2 PRO   116      22.470  28.380 -13.490  1.00  0.00            
ATOM   1693  HD3 PRO   116      22.150  27.790 -15.140  1.00  0.00            
ATOM   1694  CG  PRO   116      20.680  29.150 -14.460  1.00  0.00            
ATOM   1695  HG2 PRO   116      20.480  29.140 -13.350  1.00  0.00            
ATOM   1696  HG3 PRO   116      19.840  28.560 -14.940  1.00  0.00            
ATOM   1697  CB  PRO   116      20.620  30.590 -14.950  1.00  0.00            
ATOM   1698  HB2 PRO   116      19.920  31.270 -14.350  1.00  0.00            
ATOM   1699  HB3 PRO   116      20.230  30.490 -15.960  1.00  0.00            
ATOM   1700  CA  PRO   116      22.080  31.030 -14.940  1.00  0.00            
ATOM   1701  HA  PRO   116      22.290  31.700 -15.760  1.00  0.00            
ATOM   1702  C   PRO   116      22.460  31.970 -13.760  1.00  0.00            
ATOM   1703  O   PRO   116      22.090  33.120 -13.840  1.00  0.00            
ATOM   1704  N   VAL   117      23.100  31.460 -12.730  1.00  0.00            
ATOM   1705  H   VAL   117      23.320  30.500 -12.890  1.00  0.00            
ATOM   1706  CA  VAL   117      23.380  32.090 -11.510  1.00  0.00            
ATOM   1707  HA  VAL   117      22.690  32.910 -11.370  1.00  0.00            
ATOM   1708  CB  VAL   117      23.130  31.250 -10.240  1.00  0.00            
ATOM   1709  HB  VAL   117      23.620  31.780  -9.380  1.00  0.00            
ATOM   1710  CG1 VAL   117      21.560  31.230  -9.970  1.00  0.00            
ATOM   1711 HG11 VAL   117      21.410  30.670  -9.080  1.00  0.00            
ATOM   1712 HG12 VAL   117      21.220  32.220  -9.890  1.00  0.00            
ATOM   1713 HG13 VAL   117      21.060  30.740 -10.780  1.00  0.00            
ATOM   1714  CG2 VAL   117      23.610  29.800 -10.170  1.00  0.00            
ATOM   1715 HG21 VAL   117      23.780  29.470  -9.150  1.00  0.00            
ATOM   1716 HG22 VAL   117      23.000  29.140 -10.790  1.00  0.00            
ATOM   1717 HG23 VAL   117      24.600  29.760 -10.560  1.00  0.00            
ATOM   1718  C   VAL   117      24.780  32.700 -11.460  1.00  0.00            
ATOM   1719  O   VAL   117      25.220  33.210 -10.430  1.00  0.00            
ATOM   1720  N   ARG   118      25.400  32.860 -12.650  1.00  0.00            
ATOM   1721  H   ARG   118      24.900  32.490 -13.480  1.00  0.00            
ATOM   1722  CA  ARG   118      26.680  33.560 -12.910  1.00  0.00            
ATOM   1723  HA  ARG   118      27.400  33.080 -12.260  1.00  0.00            
ATOM   1724  CB  ARG   118      27.230  33.220 -14.310  1.00  0.00            
ATOM   1725  HB2 ARG   118      28.190  33.640 -14.410  1.00  0.00            
ATOM   1726  HB3 ARG   118      27.180  32.180 -14.420  1.00  0.00            
ATOM   1727  CG  ARG   118      26.450  33.850 -15.440  1.00  0.00            
ATOM   1728  HG2 ARG   118      25.370  33.650 -15.240  1.00  0.00            
ATOM   1729  HG3 ARG   118      26.810  34.960 -15.480  1.00  0.00            
ATOM   1730  CD  ARG   118      26.700  33.310 -16.790  1.00  0.00            
ATOM   1731  HD2 ARG   118      27.770  33.590 -17.070  1.00  0.00            
ATOM   1732  HD3 ARG   118      26.780  32.220 -16.910  1.00  0.00            
ATOM   1733  NE  ARG   118      25.860  33.950 -17.820  1.00  0.00            
ATOM   1734  HE  ARG   118      26.340  34.710 -18.320  1.00  0.00            
ATOM   1735  CZ  ARG   118      24.710  33.620 -18.360  1.00  0.00            
ATOM   1736  NH1 ARG   118      24.040  34.360 -19.120  1.00  0.00            
ATOM   1737 HH11 ARG   118      24.340  35.310 -19.070  1.00  0.00            
ATOM   1738 HH12 ARG   118      23.180  34.070 -19.430  1.00  0.00            
ATOM   1739  NH2 ARG   118      24.260  32.420 -18.170  1.00  0.00            
ATOM   1740 HH21 ARG   118      24.680  31.770 -17.480  1.00  0.00            
ATOM   1741 HH22 ARG   118      23.460  32.190 -18.670  1.00  0.00            
ATOM   1742  C   ARG   118      26.680  35.030 -12.530  1.00  0.00            
ATOM   1743  O   ARG   118      25.680  35.730 -12.770  1.00  0.00            
ATOM   1744  N   GLY   119      27.810  35.470 -11.960  1.00  0.00            
ATOM   1745  H   GLY   119      28.560  34.770 -11.780  1.00  0.00            
ATOM   1746  CA  GLY   119      28.100  36.830 -11.550  1.00  0.00            
ATOM   1747  HA2 GLY   119      29.170  36.900 -11.250  1.00  0.00            
ATOM   1748  HA3 GLY   119      27.870  37.500 -12.410  1.00  0.00            
ATOM   1749  C   GLY   119      27.160  37.370 -10.450  1.00  0.00            
ATOM   1750  O   GLY   119      27.260  38.530 -10.170  1.00  0.00            
ATOM   1751  N   MET   120      26.250  36.590  -9.790  1.00  0.00            
ATOM   1752  H   MET   120      26.400  35.620  -9.920  1.00  0.00            
ATOM   1753  CA  MET   120      25.230  37.010  -8.810  1.00  0.00            
ATOM   1754  HA  MET   120      25.080  38.160  -8.860  1.00  0.00            
ATOM   1755  CB  MET   120      23.920  36.380  -9.160  1.00  0.00            
ATOM   1756  HB2 MET   120      23.940  35.340  -9.460  1.00  0.00            
ATOM   1757  HB3 MET   120      23.260  36.450  -8.340  1.00  0.00            
ATOM   1758  CG  MET   120      23.260  36.990 -10.370  1.00  0.00            
ATOM   1759  HG2 MET   120      23.450  38.090 -10.340  1.00  0.00            
ATOM   1760  HG3 MET   120      23.870  36.550 -11.180  1.00  0.00            
ATOM   1761  SD  MET   120      21.530  36.660 -10.780  1.00  0.00            
ATOM   1762  CE  MET   120      20.570  37.480  -9.570  1.00  0.00            
ATOM   1763  HE1 MET   120      19.500  37.550  -9.770  1.00  0.00            
ATOM   1764  HE2 MET   120      20.850  37.020  -8.600  1.00  0.00            
ATOM   1765  HE3 MET   120      20.900  38.530  -9.540  1.00  0.00            
ATOM   1766  C   MET   120      25.620  36.700  -7.340  1.00  0.00            
ATOM   1767  O   MET   120      24.940  37.190  -6.410  1.00  0.00            
ATOM   1768  N   ILE   121      26.540  35.790  -7.130  1.00  0.00            
ATOM   1769  H   ILE   121      27.050  35.470  -7.920  1.00  0.00            
ATOM   1770  CA  ILE   121      26.860  35.220  -5.780  1.00  0.00            
ATOM   1771  HA  ILE   121      25.930  35.350  -5.110  1.00  0.00            
ATOM   1772  CB  ILE   121      27.070  33.740  -5.910  1.00  0.00            
ATOM   1773  HB  ILE   121      27.880  33.620  -6.730  1.00  0.00            
ATOM   1774  CG2 ILE   121      27.630  33.090  -4.590  1.00  0.00            
ATOM   1775 HG21 ILE   121      27.940  32.040  -4.700  1.00  0.00            
ATOM   1776 HG22 ILE   121      28.600  33.460  -4.310  1.00  0.00            
ATOM   1777 HG23 ILE   121      26.950  33.150  -3.770  1.00  0.00            
ATOM   1778  CG1 ILE   121      25.830  33.130  -6.480  1.00  0.00            
ATOM   1779 HG12 ILE   121      24.910  33.310  -5.860  1.00  0.00            
ATOM   1780 HG13 ILE   121      25.650  33.540  -7.430  1.00  0.00            
ATOM   1781  CD1 ILE   121      25.840  31.590  -6.600  1.00  0.00            
ATOM   1782 HD11 ILE   121      26.850  31.270  -6.940  1.00  0.00            
ATOM   1783 HD12 ILE   121      25.560  31.250  -5.650  1.00  0.00            
ATOM   1784 HD13 ILE   121      25.260  31.150  -7.410  1.00  0.00            
ATOM   1785  C   ILE   121      28.080  35.920  -5.260  1.00  0.00            
ATOM   1786  O   ILE   121      29.130  36.060  -5.910  1.00  0.00            
ATOM   1787  N   ASP   122      27.980  36.510  -4.030  1.00  0.00            
ATOM   1788  H   ASP   122      27.120  36.520  -3.560  1.00  0.00            
ATOM   1789  CA  ASP   122      29.170  36.730  -3.180  1.00  0.00            
ATOM   1790  HA  ASP   122      30.000  37.180  -3.800  1.00  0.00            
ATOM   1791  CB  ASP   122      28.820  37.740  -2.080  1.00  0.00            
ATOM   1792  HB2 ASP   122      28.280  38.660  -2.420  1.00  0.00            
ATOM   1793  HB3 ASP   122      28.240  37.270  -1.300  1.00  0.00            
ATOM   1794  CG  ASP   122      30.170  38.280  -1.540  1.00  0.00            
ATOM   1795  OD1 ASP   122      30.250  39.220  -0.730  1.00  0.00            
ATOM   1796  OD2 ASP   122      31.280  37.720  -1.770  1.00  0.00            
ATOM   1797  C   ASP   122      29.600  35.340  -2.610  1.00  0.00            
ATOM   1798  O   ASP   122      29.080  34.810  -1.580  1.00  0.00            
ATOM   1799  N   THR   123      30.660  34.760  -3.190  1.00  0.00            
ATOM   1800  H   THR   123      31.240  35.210  -3.870  1.00  0.00            
ATOM   1801  CA  THR   123      31.210  33.490  -2.770  1.00  0.00            
ATOM   1802  HA  THR   123      30.390  32.760  -2.610  1.00  0.00            
ATOM   1803  CB  THR   123      32.080  32.800  -3.810  1.00  0.00            
ATOM   1804  HB  THR   123      32.580  31.890  -3.410  1.00  0.00            
ATOM   1805  CG2 THR   123      31.230  32.650  -5.020  1.00  0.00            
ATOM   1806 HG21 THR   123      30.860  33.580  -5.310  1.00  0.00            
ATOM   1807 HG22 THR   123      31.880  32.340  -5.860  1.00  0.00            
ATOM   1808 HG23 THR   123      30.330  32.040  -4.780  1.00  0.00            
ATOM   1809  OG1 THR   123      33.150  33.600  -4.120  1.00  0.00            
ATOM   1810  HG1 THR   123      33.890  33.100  -4.020  1.00  0.00            
ATOM   1811  C   THR   123      31.920  33.570  -1.400  1.00  0.00            
ATOM   1812  O   THR   123      32.300  32.540  -0.820  1.00  0.00            
ATOM   1813  N   ASN   124      31.980  34.770  -0.820  1.00  0.00            
ATOM   1814  H   ASN   124      31.670  35.560  -1.400  1.00  0.00            
ATOM   1815  CA  ASN   124      32.450  35.130   0.490  1.00  0.00            
ATOM   1816  HA  ASN   124      33.150  34.310   0.800  1.00  0.00            
ATOM   1817  CB  ASN   124      33.290  36.410   0.380  1.00  0.00            
ATOM   1818  HB2 ASN   124      33.590  36.470  -0.680  1.00  0.00            
ATOM   1819  HB3 ASN   124      32.630  37.160   0.730  1.00  0.00            
ATOM   1820  CG  ASN   124      34.500  36.450   1.210  1.00  0.00            
ATOM   1821  OD1 ASN   124      34.610  35.880   2.340  1.00  0.00            
ATOM   1822  ND2 ASN   124      35.400  37.340   0.790  1.00  0.00            
ATOM   1823 HD21 ASN   124      36.240  37.550   1.380  1.00  0.00            
ATOM   1824 HD22 ASN   124      35.360  37.720  -0.150  1.00  0.00            
ATOM   1825  C   ASN   124      31.320  35.300   1.520  1.00  0.00            
ATOM   1826  O   ASN   124      31.580  35.500   2.680  1.00  0.00            
ATOM   1827  N   ARG   125      30.060  35.050   1.170  1.00  0.00            
ATOM   1828  H   ARG   125      29.940  34.840   0.160  1.00  0.00            
ATOM   1829  CA  ARG   125      28.790  34.970   1.950  1.00  0.00            
ATOM   1830  HA  ARG   125      29.050  35.030   2.960  1.00  0.00            
ATOM   1831  CB  ARG   125      27.950  36.320   1.690  1.00  0.00            
ATOM   1832  HB2 ARG   125      27.780  36.220   0.560  1.00  0.00            
ATOM   1833  HB3 ARG   125      26.980  36.080   2.210  1.00  0.00            
ATOM   1834  CG  ARG   125      28.490  37.670   2.040  1.00  0.00            
ATOM   1835  HG2 ARG   125      28.650  37.730   3.130  1.00  0.00            
ATOM   1836  HG3 ARG   125      29.420  37.910   1.540  1.00  0.00            
ATOM   1837  CD  ARG   125      27.640  38.760   1.660  1.00  0.00            
ATOM   1838  HD2 ARG   125      27.590  38.850   0.600  1.00  0.00            
ATOM   1839  HD3 ARG   125      26.660  38.690   2.150  1.00  0.00            
ATOM   1840  NE  ARG   125      28.360  39.990   2.130  1.00  0.00            
ATOM   1841  HE  ARG   125      29.330  39.990   2.580  1.00  0.00            
ATOM   1842  CZ  ARG   125      27.750  41.160   2.160  1.00  0.00            
ATOM   1843  NH1 ARG   125      26.610  41.520   1.570  1.00  0.00            
ATOM   1844 HH11 ARG   125      26.050  40.850   1.090  1.00  0.00            
ATOM   1845 HH12 ARG   125      26.310  42.490   1.680  1.00  0.00            
ATOM   1846  NH2 ARG   125      28.350  42.250   2.640  1.00  0.00            
ATOM   1847 HH21 ARG   125      29.280  42.200   2.960  1.00  0.00            
ATOM   1848 HH22 ARG   125      27.800  43.120   2.570  1.00  0.00            
ATOM   1849  C   ARG   125      27.940  33.640   1.900  1.00  0.00            
ATOM   1850  O   ARG   125      26.730  33.650   1.550  1.00  0.00            
ATOM   1851  N   LEU   126      28.560  32.490   2.120  1.00  0.00            
ATOM   1852  H   LEU   126      29.570  32.500   2.390  1.00  0.00            
ATOM   1853  CA  LEU   126      27.950  31.160   2.120  1.00  0.00            
ATOM   1854  HA  LEU   126      27.210  31.060   1.340  1.00  0.00            
ATOM   1855  CB  LEU   126      29.000  29.980   1.900  1.00  0.00            
ATOM   1856  HB2 LEU   126      29.790  30.110   2.650  1.00  0.00            
ATOM   1857  HB3 LEU   126      28.550  29.020   2.010  1.00  0.00            
ATOM   1858  CG  LEU   126      29.680  30.040   0.570  1.00  0.00            
ATOM   1859  HG  LEU   126      30.250  30.940   0.380  1.00  0.00            
ATOM   1860  CD1 LEU   126      30.760  28.910   0.420  1.00  0.00            
ATOM   1861 HD11 LEU   126      31.250  28.900   1.410  1.00  0.00            
ATOM   1862 HD12 LEU   126      30.240  28.000   0.240  1.00  0.00            
ATOM   1863 HD13 LEU   126      31.420  29.080  -0.400  1.00  0.00            
ATOM   1864  CD2 LEU   126      28.750  29.860  -0.670  1.00  0.00            
ATOM   1865 HD21 LEU   126      29.310  29.970  -1.570  1.00  0.00            
ATOM   1866 HD22 LEU   126      28.220  28.860  -0.670  1.00  0.00            
ATOM   1867 HD23 LEU   126      27.960  30.740  -0.640  1.00  0.00            
ATOM   1868  C   LEU   126      27.100  30.800   3.360  1.00  0.00            
ATOM   1869  O   LEU   126      27.580  31.080   4.470  1.00  0.00            
ATOM   1870  N   GLY   127      25.910  30.200   3.230  1.00  0.00            
ATOM   1871  H   GLY   127      25.550  30.040   2.280  1.00  0.00            
ATOM   1872  CA  GLY   127      25.170  29.730   4.450  1.00  0.00            
ATOM   1873  HA2 GLY   127      25.870  29.390   5.140  1.00  0.00            
ATOM   1874  HA3 GLY   127      24.520  30.530   4.910  1.00  0.00            
ATOM   1875  C   GLY   127      24.450  28.430   4.260  1.00  0.00            
ATOM   1876  O   GLY   127      24.420  27.850   3.190  1.00  0.00            
ATOM   1877  N   VAL   128      23.830  28.050   5.380  1.00  0.00            
ATOM   1878  H   VAL   128      23.940  28.600   6.240  1.00  0.00            
ATOM   1879  CA  VAL   128      23.160  26.720   5.530  1.00  0.00            
ATOM   1880  HA  VAL   128      22.790  26.550   4.530  1.00  0.00            
ATOM   1881  CB  VAL   128      24.270  25.680   5.790  1.00  0.00            
ATOM   1882  HB  VAL   128      24.590  25.950   6.800  1.00  0.00            
ATOM   1883  CG1 VAL   128      23.670  24.240   5.940  1.00  0.00            
ATOM   1884 HG11 VAL   128      23.340  23.940   5.000  1.00  0.00            
ATOM   1885 HG12 VAL   128      24.490  23.600   6.300  1.00  0.00            
ATOM   1886 HG13 VAL   128      22.930  24.320   6.690  1.00  0.00            
ATOM   1887  CG2 VAL   128      25.590  25.500   4.910  1.00  0.00            
ATOM   1888 HG21 VAL   128      26.280  24.840   5.390  1.00  0.00            
ATOM   1889 HG22 VAL   128      25.420  25.170   3.910  1.00  0.00            
ATOM   1890 HG23 VAL   128      25.950  26.550   4.860  1.00  0.00            
ATOM   1891  C   VAL   128      21.920  26.640   6.440  1.00  0.00            
ATOM   1892  O   VAL   128      21.890  27.300   7.500  1.00  0.00            
ATOM   1893  N   ILE   129      20.790  26.000   5.990  1.00  0.00            
ATOM   1894  H   ILE   129      20.830  25.690   4.980  1.00  0.00            
ATOM   1895  CA  ILE   129      19.560  25.660   6.650  1.00  0.00            
ATOM   1896  HA  ILE   129      19.570  26.050   7.630  1.00  0.00            
ATOM   1897  CB  ILE   129      18.360  26.350   6.030  1.00  0.00            
ATOM   1898  HB  ILE   129      18.360  26.110   4.980  1.00  0.00            
ATOM   1899  CG2 ILE   129      16.950  25.870   6.640  1.00  0.00            
ATOM   1900 HG21 ILE   129      16.810  24.810   6.360  1.00  0.00            
ATOM   1901 HG22 ILE   129      17.070  25.950   7.790  1.00  0.00            
ATOM   1902 HG23 ILE   129      16.150  26.440   6.300  1.00  0.00            
ATOM   1903  CG1 ILE   129      18.470  27.920   6.010  1.00  0.00            
ATOM   1904 HG12 ILE   129      18.440  28.320   6.950  1.00  0.00            
ATOM   1905 HG13 ILE   129      19.440  28.280   5.640  1.00  0.00            
ATOM   1906  CD1 ILE   129      17.500  28.590   5.030  1.00  0.00            
ATOM   1907 HD11 ILE   129      17.510  28.060   4.090  1.00  0.00            
ATOM   1908 HD12 ILE   129      16.420  28.510   5.370  1.00  0.00            
ATOM   1909 HD13 ILE   129      17.790  29.630   4.860  1.00  0.00            
ATOM   1910  C   ILE   129      19.520  24.110   6.660  1.00  0.00            
ATOM   1911  O   ILE   129      19.910  23.500   5.650  1.00  0.00            
ATOM   1912  N   GLY   130      19.210  23.510   7.790  1.00  0.00            
ATOM   1913  H   GLY   130      18.880  24.140   8.540  1.00  0.00            
ATOM   1914  CA  GLY   130      19.170  22.030   7.900  1.00  0.00            
ATOM   1915  HA2 GLY   130      18.770  21.770   6.920  1.00  0.00            
ATOM   1916  HA3 GLY   130      20.170  21.550   7.930  1.00  0.00            
ATOM   1917  C   GLY   130      18.270  21.380   8.920  1.00  0.00            
ATOM   1918  O   GLY   130      18.280  21.880  10.030  1.00  0.00            
ATOM   1919  N   TRP   131      17.620  20.200   8.660  1.00  0.00            
ATOM   1920  H   TRP   131      17.610  19.960   7.660  1.00  0.00            
ATOM   1921  CA  TRP   131      16.630  19.540   9.580  1.00  0.00            
ATOM   1922  HA  TRP   131      16.650  20.060  10.520  1.00  0.00            
ATOM   1923  CB  TRP   131      15.210  19.660   8.900  1.00  0.00            
ATOM   1924  HB2 TRP   131      14.870  20.630   8.780  1.00  0.00            
ATOM   1925  HB3 TRP   131      15.480  19.250   7.900  1.00  0.00            
ATOM   1926  CG  TRP   131      14.030  18.880   9.360  1.00  0.00            
ATOM   1927  CD1 TRP   131      13.490  18.800  10.610  1.00  0.00            
ATOM   1928  HD1 TRP   131      13.740  19.440  11.430  1.00  0.00            
ATOM   1929  NE1 TRP   131      12.470  17.930  10.730  1.00  0.00            
ATOM   1930  HE1 TRP   131      12.060  17.630  11.630  1.00  0.00            
ATOM   1931  CE2 TRP   131      12.270  17.360   9.500  1.00  0.00            
ATOM   1932  CZ2 TRP   131      11.450  16.290   9.110  1.00  0.00            
ATOM   1933  HZ2 TRP   131      10.840  15.790   9.900  1.00  0.00            
ATOM   1934  CH2 TRP   131      11.620  15.680   7.880  1.00  0.00            
ATOM   1935  HH2 TRP   131      11.050  14.790   7.630  1.00  0.00            
ATOM   1936  CZ3 TRP   131      12.490  16.270   7.000  1.00  0.00            
ATOM   1937  HZ3 TRP   131      12.340  15.890   6.000  1.00  0.00            
ATOM   1938  CE3 TRP   131      13.230  17.440   7.290  1.00  0.00            
ATOM   1939  HE3 TRP   131      13.870  17.990   6.530  1.00  0.00            
ATOM   1940  CD2 TRP   131      13.140  18.020   8.590  1.00  0.00            
ATOM   1941  C   TRP   131      17.130  18.180  10.050  1.00  0.00            
ATOM   1942  O   TRP   131      17.820  17.440   9.320  1.00  0.00            
ATOM   1943  N   ACS   132      16.910  17.810  11.340  1.00  0.00            
ATOM   1944  CA  ACS   132      17.210  16.430  12.050  1.00  0.00            
ATOM   1945  C   ACS   132      18.770  16.190  11.840  1.00  0.00            
ATOM   1946  O   ACS   132      19.470  17.120  12.280  1.00  0.00            
ATOM   1947  OG  ACS   132      16.480  14.140  12.750  1.00  0.00            
ATOM   1948  CB  ACS   132      16.300  15.240  11.690  1.00  0.00            
ATOM   1949  H   ACS   132      16.580  18.660  11.860  1.00  0.00            
ATOM   1950  HA  ACS   132      17.110  16.590  13.160  1.00  0.00            
ATOM   1951  HB1 ACS   132      15.210  15.480  11.780  1.00  0.00            
ATOM   1952  HB2 ACS   132      16.480  14.780  10.660  1.00  0.00            
ATOM   1953  CD  ACS   132      16.740  12.930  12.160  1.00  0.00            
ATOM   1954  CE  ACS   132      16.670  11.780  13.040  1.00  0.00            
ATOM   1955  CZ1 ACS   132      16.160  11.790  14.430  1.00  0.00            
ATOM   1956  CH1 ACS   132      16.230  10.690  15.350  1.00  0.00            
ATOM   1957  CT  ACS   132      16.490   9.370  14.800  1.00  0.00            
ATOM   1958  CH2 ACS   132      16.770   9.360  13.380  1.00  0.00            
ATOM   1959  CZ2 ACS   132      17.000  10.440  12.530  1.00  0.00            
ATOM   1960  CL  ACS   132      17.880   7.230  17.530  1.00  0.00            
ATOM   1961  CI  ACS   132      16.970   8.190  15.540  1.00  0.00            
ATOM   1962  CM  ACS   132      16.880   6.140  17.790  1.00  0.00            
ATOM   1963  HM1 ACS   132      17.360   5.060  17.940  1.00  0.00            
ATOM   1964  HL1 ACS   132      18.730   6.940  16.930  1.00  0.00            
ATOM   1965  HL2 ACS   132      18.180   7.590  18.540  1.00  0.00            
ATOM   1966  HH1 ACS   132      15.860  10.840  16.490  1.00  0.00            
ATOM   1967  HM2 ACS   132      16.060   6.090  17.090  1.00  0.00            
ATOM   1968  HN  ACS   132      15.770   7.140  18.930  1.00  0.00            
ATOM   1969  HZ1 ACS   132      15.840  12.830  14.640  1.00  0.00            
ATOM   1970  HH2 ACS   132      17.100   8.400  12.890  1.00  0.00            
ATOM   1971  HZ2 ACS   132      17.440  10.330  11.560  1.00  0.00            
ATOM   1972  OD1 ACS   132      17.130  12.840  10.990  1.00  0.00            
ATOM   1973  OI1 ACS   132      17.240   7.070  15.000  1.00  0.00            
ATOM   1974  OK  ACS   132      17.220   8.370  16.900  1.00  0.00            
ATOM   1975  ON  ACS   132      16.320   6.370  19.090  1.00  0.00            
ATOM   1976  N   MET   133      19.190  14.990  11.310  1.00  0.00            
ATOM   1977  H   MET   133      18.480  14.340  10.940  1.00  0.00            
ATOM   1978  CA  MET   133      20.590  14.700  10.880  1.00  0.00            
ATOM   1979  HA  MET   133      21.270  14.660  11.740  1.00  0.00            
ATOM   1980  CB  MET   133      20.440  13.320  10.170  1.00  0.00            
ATOM   1981  HB2 MET   133      19.430  13.350   9.700  1.00  0.00            
ATOM   1982  HB3 MET   133      21.100  13.310   9.310  1.00  0.00            
ATOM   1983  CG  MET   133      20.580  12.200  11.120  1.00  0.00            
ATOM   1984  HG2 MET   133      21.560  12.170  11.710  1.00  0.00            
ATOM   1985  HG3 MET   133      19.680  12.250  11.830  1.00  0.00            
ATOM   1986  SD  MET   133      20.350  10.660  10.090  1.00  0.00            
ATOM   1987  CE  MET   133      20.680   9.280  11.350  1.00  0.00            
ATOM   1988  HE1 MET   133      20.430   8.380  10.810  1.00  0.00            
ATOM   1989  HE2 MET   133      21.730   9.280  11.730  1.00  0.00            
ATOM   1990  HE3 MET   133      19.980   9.220  12.240  1.00  0.00            
ATOM   1991  C   MET   133      21.200  15.820   9.880  1.00  0.00            
ATOM   1992  O   MET   133      22.390  15.900   9.950  1.00  0.00            
ATOM   1993  N   GLY   134      20.320  16.530   9.140  1.00  0.00            
ATOM   1994  H   GLY   134      19.320  16.330   9.360  1.00  0.00            
ATOM   1995  CA  GLY   134      20.630  17.610   8.200  1.00  0.00            
ATOM   1996  HA2 GLY   134      21.380  17.200   7.570  1.00  0.00            
ATOM   1997  HA3 GLY   134      19.730  17.830   7.620  1.00  0.00            
ATOM   1998  C   GLY   134      21.060  18.900   8.900  1.00  0.00            
ATOM   1999  O   GLY   134      21.870  19.680   8.370  1.00  0.00            
ATOM   2000  N   GLY   135      20.490  19.130  10.060  1.00  0.00            
ATOM   2001  H   GLY   135      19.740  18.470  10.300  1.00  0.00            
ATOM   2002  CA  GLY   135      20.870  20.120  11.010  1.00  0.00            
ATOM   2003  HA2 GLY   135      21.020  21.090  10.480  1.00  0.00            
ATOM   2004  HA3 GLY   135      20.030  20.150  11.710  1.00  0.00            
ATOM   2005  C   GLY   135      22.170  19.650  11.670  1.00  0.00            
ATOM   2006  O   GLY   135      23.090  20.420  11.670  1.00  0.00            
ATOM   2007  N   GLY   136      22.330  18.400  12.090  1.00  0.00            
ATOM   2008  H   GLY   136      21.550  17.690  12.190  1.00  0.00            
ATOM   2009  CA  GLY   136      23.650  17.940  12.550  1.00  0.00            
ATOM   2010  HA2 GLY   136      23.860  18.430  13.520  1.00  0.00            
ATOM   2011  HA3 GLY   136      23.610  16.850  12.890  1.00  0.00            
ATOM   2012  C   GLY   136      24.740  18.090  11.460  1.00  0.00            
ATOM   2013  O   GLY   136      25.850  18.430  11.790  1.00  0.00            
ATOM   2014  N   GLY   137      24.410  17.890  10.170  1.00  0.00            
ATOM   2015  H   GLY   137      23.480  17.610   9.930  1.00  0.00            
ATOM   2016  CA  GLY   137      25.280  18.150   8.980  1.00  0.00            
ATOM   2017  HA2 GLY   137      26.250  17.720   9.110  1.00  0.00            
ATOM   2018  HA3 GLY   137      24.880  17.790   8.020  1.00  0.00            
ATOM   2019  C   GLY   137      25.580  19.610   8.750  1.00  0.00            
ATOM   2020  O   GLY   137      26.580  19.930   8.190  1.00  0.00            
ATOM   2021  N   THR   138      24.630  20.480   9.130  1.00  0.00            
ATOM   2022  H   THR   138      23.820  20.130   9.630  1.00  0.00            
ATOM   2023  CA  THR   138      24.800  21.950   9.110  1.00  0.00            
ATOM   2024  HA  THR   138      25.310  22.170   8.220  1.00  0.00            
ATOM   2025  CB  THR   138      23.460  22.650   9.310  1.00  0.00            
ATOM   2026  HB  THR   138      22.940  22.330  10.250  1.00  0.00            
ATOM   2027  CG2 THR   138      23.560  24.200   9.300  1.00  0.00            
ATOM   2028 HG21 THR   138      24.400  24.530   8.550  1.00  0.00            
ATOM   2029 HG22 THR   138      22.620  24.580   8.830  1.00  0.00            
ATOM   2030 HG23 THR   138      23.690  24.570  10.330  1.00  0.00            
ATOM   2031  OG1 THR   138      22.570  22.350   8.250  1.00  0.00            
ATOM   2032  HG1 THR   138      22.390  21.380   8.240  1.00  0.00            
ATOM   2033  C   THR   138      25.760  22.510  10.200  1.00  0.00            
ATOM   2034  O   THR   138      26.640  23.300   9.940  1.00  0.00            
ATOM   2035  N   LEU   139      25.500  22.010  11.390  1.00  0.00            
ATOM   2036  H   LEU   139      24.600  21.500  11.590  1.00  0.00            
ATOM   2037  CA  LEU   139      26.450  22.210  12.480  1.00  0.00            
ATOM   2038  HA  LEU   139      26.560  23.290  12.670  1.00  0.00            
ATOM   2039  CB  LEU   139      25.780  21.540  13.740  1.00  0.00            
ATOM   2040  HB2 LEU   139      25.340  20.560  13.550  1.00  0.00            
ATOM   2041  HB3 LEU   139      26.550  21.270  14.440  1.00  0.00            
ATOM   2042  CG  LEU   139      24.650  22.340  14.310  1.00  0.00            
ATOM   2043  HG  LEU   139      24.070  22.870  13.590  1.00  0.00            
ATOM   2044  CD1 LEU   139      23.740  21.480  15.130  1.00  0.00            
ATOM   2045 HD11 LEU   139      22.940  22.080  15.610  1.00  0.00            
ATOM   2046 HD12 LEU   139      23.300  20.730  14.480  1.00  0.00            
ATOM   2047 HD13 LEU   139      24.340  20.900  15.830  1.00  0.00            
ATOM   2048  CD2 LEU   139      25.250  23.440  15.210  1.00  0.00            
ATOM   2049 HD21 LEU   139      25.720  24.180  14.600  1.00  0.00            
ATOM   2050 HD22 LEU   139      24.520  23.920  15.760  1.00  0.00            
ATOM   2051 HD23 LEU   139      25.980  23.080  15.900  1.00  0.00            
ATOM   2052  C   LEU   139      27.870  21.710  12.150  1.00  0.00            
ATOM   2053  O   LEU   139      28.850  22.470  12.340  1.00  0.00            
ATOM   2054  N   ARG   140      27.980  20.410  11.690  1.00  0.00            
ATOM   2055  H   ARG   140      27.120  19.900  11.560  1.00  0.00            
ATOM   2056  CA  ARG   140      29.270  19.890  11.280  1.00  0.00            
ATOM   2057  HA  ARG   140      29.870  19.880  12.160  1.00  0.00            
ATOM   2058  CB  ARG   140      29.080  18.420  10.740  1.00  0.00            
ATOM   2059  HB2 ARG   140      28.260  18.250  10.070  1.00  0.00            
ATOM   2060  HB3 ARG   140      30.010  18.070  10.230  1.00  0.00            
ATOM   2061  CG  ARG   140      28.990  17.540  12.000  1.00  0.00            
ATOM   2062  HG2 ARG   140      29.940  17.340  12.380  1.00  0.00            
ATOM   2063  HG3 ARG   140      28.430  17.860  12.870  1.00  0.00            
ATOM   2064  CD  ARG   140      28.440  16.140  11.670  1.00  0.00            
ATOM   2065  HD2 ARG   140      27.500  16.120  11.200  1.00  0.00            
ATOM   2066  HD3 ARG   140      29.110  15.690  10.980  1.00  0.00            
ATOM   2067  NE  ARG   140      28.450  15.380  12.910  1.00  0.00            
ATOM   2068  HE  ARG   140      27.630  15.560  13.430  1.00  0.00            
ATOM   2069  CZ  ARG   140      29.340  14.540  13.410  1.00  0.00            
ATOM   2070  NH1 ARG   140      30.400  14.150  12.830  1.00  0.00            
ATOM   2071 HH11 ARG   140      30.670  14.670  11.990  1.00  0.00            
ATOM   2072 HH12 ARG   140      30.860  13.330  13.140  1.00  0.00            
ATOM   2073  NH2 ARG   140      28.950  14.100  14.500  1.00  0.00            
ATOM   2074 HH21 ARG   140      28.070  14.410  14.830  1.00  0.00            
ATOM   2075 HH22 ARG   140      29.530  13.510  15.080  1.00  0.00            
ATOM   2076  C   ARG   140      29.940  20.830  10.240  1.00  0.00            
ATOM   2077  O   ARG   140      31.060  21.230  10.530  1.00  0.00            
ATOM   2078  N   VAL   141      29.280  21.310   9.150  1.00  0.00            
ATOM   2079  H   VAL   141      28.330  20.950   8.910  1.00  0.00            
ATOM   2080  CA  VAL   141      29.940  22.330   8.250  1.00  0.00            
ATOM   2081  HA  VAL   141      30.920  21.900   7.840  1.00  0.00            
ATOM   2082  CB  VAL   141      29.070  22.520   7.010  1.00  0.00            
ATOM   2083  HB  VAL   141      27.980  22.620   7.300  1.00  0.00            
ATOM   2084  CG1 VAL   141      29.410  23.700   6.100  1.00  0.00            
ATOM   2085 HG11 VAL   141      28.760  23.820   5.270  1.00  0.00            
ATOM   2086 HG12 VAL   141      29.280  24.660   6.610  1.00  0.00            
ATOM   2087 HG13 VAL   141      30.450  23.590   5.750  1.00  0.00            
ATOM   2088  CG2 VAL   141      29.100  21.190   6.220  1.00  0.00            
ATOM   2089 HG21 VAL   141      30.110  20.870   6.050  1.00  0.00            
ATOM   2090 HG22 VAL   141      28.540  20.370   6.820  1.00  0.00            
ATOM   2091 HG23 VAL   141      28.530  21.200   5.350  1.00  0.00            
ATOM   2092  C   VAL   141      30.250  23.620   8.870  1.00  0.00            
ATOM   2093  O   VAL   141      31.300  24.190   8.670  1.00  0.00            
ATOM   2094  N   ALA   142      29.340  24.150   9.740  1.00  0.00            
ATOM   2095  H   ALA   142      28.510  23.570   9.990  1.00  0.00            
ATOM   2096  CA  ALA   142      29.570  25.380  10.500  1.00  0.00            
ATOM   2097  HA  ALA   142      29.620  26.210   9.810  1.00  0.00            
ATOM   2098  CB  ALA   142      28.380  25.740  11.480  1.00  0.00            
ATOM   2099  HB1 ALA   142      27.410  25.780  10.980  1.00  0.00            
ATOM   2100  HB2 ALA   142      28.400  25.020  12.340  1.00  0.00            
ATOM   2101  HB3 ALA   142      28.580  26.650  12.050  1.00  0.00            
ATOM   2102  C   ALA   142      30.880  25.360  11.290  1.00  0.00            
ATOM   2103  O   ALA   142      31.450  26.410  11.440  1.00  0.00            
ATOM   2104  N   SER   143      31.290  24.190  11.760  1.00  0.00            
ATOM   2105  H   SER   143      30.810  23.350  11.470  1.00  0.00            
ATOM   2106  CA  SER   143      32.540  24.030  12.540  1.00  0.00            
ATOM   2107  HA  SER   143      32.440  24.730  13.380  1.00  0.00            
ATOM   2108  CB  SER   143      32.640  22.670  13.070  1.00  0.00            
ATOM   2109  HB2 SER   143      31.680  22.450  13.610  1.00  0.00            
ATOM   2110  HB3 SER   143      32.710  22.010  12.210  1.00  0.00            
ATOM   2111  OG  SER   143      33.790  22.510  13.920  1.00  0.00            
ATOM   2112  HG  SER   143      33.800  23.110  14.640  1.00  0.00            
ATOM   2113  C   SER   143      33.850  24.340  11.730  1.00  0.00            
ATOM   2114  O   SER   143      34.890  24.710  12.340  1.00  0.00            
ATOM   2115  N   GLU   144      33.820  24.340  10.380  1.00  0.00            
ATOM   2116  H   GLU   144      33.020  23.990   9.920  1.00  0.00            
ATOM   2117  CA  GLU   144      34.930  24.650   9.550  1.00  0.00            
ATOM   2118  HA  GLU   144      35.830  24.200  10.080  1.00  0.00            
ATOM   2119  CB  GLU   144      34.810  24.030   8.140  1.00  0.00            
ATOM   2120  HB2 GLU   144      34.060  24.560   7.630  1.00  0.00            
ATOM   2121  HB3 GLU   144      35.650  24.280   7.450  1.00  0.00            
ATOM   2122  CG  GLU   144      34.540  22.610   8.100  1.00  0.00            
ATOM   2123  HG2 GLU   144      33.590  22.360   8.540  1.00  0.00            
ATOM   2124  HG3 GLU   144      34.550  22.300   7.030  1.00  0.00            
ATOM   2125  CD  GLU   144      35.510  21.730   8.730  1.00  0.00            
ATOM   2126  OE1 GLU   144      36.680  22.180   8.960  1.00  0.00            
ATOM   2127  OE2 GLU   144      35.140  20.510   8.960  1.00  0.00            
ATOM   2128  C   GLU   144      35.150  26.160   9.320  1.00  0.00            
ATOM   2129  O   GLU   144      36.210  26.580   8.830  1.00  0.00            
ATOM   2130  N   GLY   145      34.160  27.020   9.580  1.00  0.00            
ATOM   2131  H   GLY   145      33.230  26.660   9.730  1.00  0.00            
ATOM   2132  CA  GLY   145      34.220  28.470   9.520  1.00  0.00            
ATOM   2133  HA2 GLY   145      33.380  28.970   9.970  1.00  0.00            
ATOM   2134  HA3 GLY   145      35.070  28.840  10.130  1.00  0.00            
ATOM   2135  C   GLY   145      34.250  29.250   8.160  1.00  0.00            
ATOM   2136  O   GLY   145      34.390  30.450   8.100  1.00  0.00            
ATOM   2137  N   ARG   146      34.140  28.470   7.090  1.00  0.00            
ATOM   2138  H   ARG   146      34.200  27.420   7.180  1.00  0.00            
ATOM   2139  CA  ARG   146      34.070  29.000   5.730  1.00  0.00            
ATOM   2140  HA  ARG   146      34.810  29.820   5.670  1.00  0.00            
ATOM   2141  CB  ARG   146      34.280  27.830   4.710  1.00  0.00            
ATOM   2142  HB2 ARG   146      35.210  27.160   4.890  1.00  0.00            
ATOM   2143  HB3 ARG   146      33.320  27.290   4.810  1.00  0.00            
ATOM   2144  CG  ARG   146      34.470  28.430   3.280  1.00  0.00            
ATOM   2145  HG2 ARG   146      33.670  29.090   3.050  1.00  0.00            
ATOM   2146  HG3 ARG   146      35.360  28.970   3.210  1.00  0.00            
ATOM   2147  CD  ARG   146      34.610  27.390   2.100  1.00  0.00            
ATOM   2148  HD2 ARG   146      35.530  26.840   2.340  1.00  0.00            
ATOM   2149  HD3 ARG   146      33.710  26.810   2.160  1.00  0.00            
ATOM   2150  NE  ARG   146      34.630  28.090   0.820  1.00  0.00            
ATOM   2151  HE  ARG   146      34.620  29.150   0.880  1.00  0.00            
ATOM   2152  CZ  ARG   146      34.610  27.590  -0.370  1.00  0.00            
ATOM   2153  NH1 ARG   146      34.590  26.360  -0.640  1.00  0.00            
ATOM   2154 HH11 ARG   146      34.310  25.840   0.160  1.00  0.00            
ATOM   2155 HH12 ARG   146      34.550  25.990  -1.590  1.00  0.00            
ATOM   2156  NH2 ARG   146      34.740  28.360  -1.450  1.00  0.00            
ATOM   2157 HH21 ARG   146      35.110  29.280  -1.370  1.00  0.00            
ATOM   2158 HH22 ARG   146      34.790  27.840  -2.340  1.00  0.00            
ATOM   2159  C   ARG   146      32.720  29.680   5.560  1.00  0.00            
ATOM   2160  O   ARG   146      32.670  30.820   5.170  1.00  0.00            
ATOM   2161  N   ILE   147      31.620  29.050   6.070  1.00  0.00            
ATOM   2162  H   ILE   147      31.680  28.140   6.460  1.00  0.00            
ATOM   2163  CA  ILE   147      30.290  29.680   6.080  1.00  0.00            
ATOM   2164  HA  ILE   147      30.190  30.150   5.120  1.00  0.00            
ATOM   2165  CB  ILE   147      29.210  28.630   6.140  1.00  0.00            
ATOM   2166  HB  ILE   147      28.330  29.190   5.830  1.00  0.00            
ATOM   2167  CG2 ILE   147      29.270  27.630   4.940  1.00  0.00            
ATOM   2168 HG21 ILE   147      30.080  26.980   5.190  1.00  0.00            
ATOM   2169 HG22 ILE   147      28.380  27.010   4.890  1.00  0.00            
ATOM   2170 HG23 ILE   147      29.450  28.360   4.100  1.00  0.00            
ATOM   2171  CG1 ILE   147      28.970  27.990   7.560  1.00  0.00            
ATOM   2172 HG12 ILE   147      29.610  27.160   7.790  1.00  0.00            
ATOM   2173 HG13 ILE   147      29.250  28.690   8.340  1.00  0.00            
ATOM   2174  CD1 ILE   147      27.490  27.650   7.710  1.00  0.00            
ATOM   2175 HD11 ILE   147      26.850  28.610   7.590  1.00  0.00            
ATOM   2176 HD12 ILE   147      27.150  26.970   6.900  1.00  0.00            
ATOM   2177 HD13 ILE   147      27.360  27.120   8.600  1.00  0.00            
ATOM   2178  C   ILE   147      30.020  30.870   7.000  1.00  0.00            
ATOM   2179  O   ILE   147      30.530  30.880   8.040  1.00  0.00            
ATOM   2180  N   LYS   148      29.090  31.780   6.630  1.00  0.00            
ATOM   2181  H   LYS   148      28.830  31.780   5.620  1.00  0.00            
ATOM   2182  CA  LYS   148      28.780  32.980   7.400  1.00  0.00            
ATOM   2183  HA  LYS   148      29.450  33.040   8.180  1.00  0.00            
ATOM   2184  CB  LYS   148      29.020  34.250   6.550  1.00  0.00            
ATOM   2185  HB2 LYS   148      28.240  34.290   5.770  1.00  0.00            
ATOM   2186  HB3 LYS   148      28.940  35.070   7.250  1.00  0.00            
ATOM   2187  CG  LYS   148      30.360  34.180   5.790  1.00  0.00            
ATOM   2188  HG2 LYS   148      30.200  33.360   5.070  1.00  0.00            
ATOM   2189  HG3 LYS   148      30.500  35.160   5.300  1.00  0.00            
ATOM   2190  CD  LYS   148      31.630  34.020   6.600  1.00  0.00            
ATOM   2191  HD2 LYS   148      31.610  33.070   7.190  1.00  0.00            
ATOM   2192  HD3 LYS   148      32.520  33.790   6.080  1.00  0.00            
ATOM   2193  CE  LYS   148      31.810  35.120   7.680  1.00  0.00            
ATOM   2194  HE2 LYS   148      31.820  35.960   7.080  1.00  0.00            
ATOM   2195  HE3 LYS   148      30.860  35.210   8.270  1.00  0.00            
ATOM   2196  NZ  LYS   148      32.960  35.060   8.550  1.00  0.00            
ATOM   2197  HZ1 LYS   148      32.940  35.660   9.330  1.00  0.00            
ATOM   2198  HZ2 LYS   148      33.080  34.090   8.960  1.00  0.00            
ATOM   2199  HZ3 LYS   148      33.790  35.200   8.080  1.00  0.00            
ATOM   2200  C   LYS   148      27.420  33.010   8.080  1.00  0.00            
ATOM   2201  O   LYS   148      27.190  34.020   8.750  1.00  0.00            
ATOM   2202  N   ALA   149      26.450  32.090   7.920  1.00  0.00            
ATOM   2203  H   ALA   149      26.760  31.220   7.520  1.00  0.00            
ATOM   2204  CA  ALA   149      25.110  32.110   8.510  1.00  0.00            
ATOM   2205  HA  ALA   149      25.270  32.280   9.530  1.00  0.00            
ATOM   2206  CB  ALA   149      24.300  33.190   7.860  1.00  0.00            
ATOM   2207  HB1 ALA   149      24.760  34.110   7.530  1.00  0.00            
ATOM   2208  HB2 ALA   149      23.860  32.760   7.000  1.00  0.00            
ATOM   2209  HB3 ALA   149      23.440  33.320   8.540  1.00  0.00            
ATOM   2210  C   ALA   149      24.400  30.720   8.480  1.00  0.00            
ATOM   2211  O   ALA   149      24.380  30.010   7.430  1.00  0.00            
ATOM   2212  N   ALA   150      23.880  30.260   9.590  1.00  0.00            
ATOM   2213  H   ALA   150      23.830  30.920  10.380  1.00  0.00            
ATOM   2214  CA  ALA   150      23.610  28.840   9.960  1.00  0.00            
ATOM   2215  HA  ALA   150      23.380  28.190   9.120  1.00  0.00            
ATOM   2216  CB  ALA   150      24.700  28.090  10.780  1.00  0.00            
ATOM   2217  HB1 ALA   150      25.650  28.320  10.260  1.00  0.00            
ATOM   2218  HB2 ALA   150      24.750  28.420  11.770  1.00  0.00            
ATOM   2219  HB3 ALA   150      24.530  27.060  10.710  1.00  0.00            
ATOM   2220  C   ALA   150      22.290  28.780  10.750  1.00  0.00            
ATOM   2221  O   ALA   150      22.200  29.240  11.950  1.00  0.00            
ATOM   2222  N   ILE   151      21.300  28.140  10.210  1.00  0.00            
ATOM   2223  H   ILE   151      21.450  27.840   9.270  1.00  0.00            
ATOM   2224  CA  ILE   151      20.010  27.960  10.930  1.00  0.00            
ATOM   2225  HA  ILE   151      20.150  28.340  11.960  1.00  0.00            
ATOM   2226  CB  ILE   151      18.970  28.910  10.270  1.00  0.00            
ATOM   2227  HB  ILE   151      18.910  28.520   9.250  1.00  0.00            
ATOM   2228  CG2 ILE   151      17.570  28.670  10.920  1.00  0.00            
ATOM   2229 HG21 ILE   151      17.550  28.970  11.950  1.00  0.00            
ATOM   2230 HG22 ILE   151      16.910  29.390  10.430  1.00  0.00            
ATOM   2231 HG23 ILE   151      17.270  27.680  10.870  1.00  0.00            
ATOM   2232  CG1 ILE   151      19.350  30.450  10.080  1.00  0.00            
ATOM   2233 HG12 ILE   151      19.110  30.950  11.070  1.00  0.00            
ATOM   2234 HG13 ILE   151      20.370  30.620   9.790  1.00  0.00            
ATOM   2235  CD1 ILE   151      18.630  30.900   8.930  1.00  0.00            
ATOM   2236 HD11 ILE   151      19.000  30.420   8.050  1.00  0.00            
ATOM   2237 HD12 ILE   151      17.560  30.790   9.000  1.00  0.00            
ATOM   2238 HD13 ILE   151      18.830  31.980   8.860  1.00  0.00            
ATOM   2239  C   ILE   151      19.640  26.490  10.920  1.00  0.00            
ATOM   2240  O   ILE   151      18.870  26.050   9.980  1.00  0.00            
ATOM   2241  N   PRO   152      19.980  25.640  11.960  1.00  0.00            
ATOM   2242  CD  PRO   152      21.130  25.850  12.760  1.00  0.00            
ATOM   2243  HD2 PRO   152      20.920  26.540  13.560  1.00  0.00            
ATOM   2244  HD3 PRO   152      21.930  26.160  12.080  1.00  0.00            
ATOM   2245  CG  PRO   152      21.700  24.480  13.210  1.00  0.00            
ATOM   2246  HG2 PRO   152      22.230  24.640  14.260  1.00  0.00            
ATOM   2247  HG3 PRO   152      22.410  24.020  12.480  1.00  0.00            
ATOM   2248  CB  PRO   152      20.410  23.740  13.280  1.00  0.00            
ATOM   2249  HB2 PRO   152      19.920  23.880  14.260  1.00  0.00            
ATOM   2250  HB3 PRO   152      20.550  22.650  13.160  1.00  0.00            
ATOM   2251  CA  PRO   152      19.420  24.390  12.290  1.00  0.00            
ATOM   2252  HA  PRO   152      19.410  23.810  11.420  1.00  0.00            
ATOM   2253  C   PRO   152      17.970  24.360  12.840  1.00  0.00            
ATOM   2254  O   PRO   152      17.590  24.940  13.840  1.00  0.00            
ATOM   2255  N   LEU   153      17.110  23.440  12.360  1.00  0.00            
ATOM   2256  H   LEU   153      17.510  22.930  11.530  1.00  0.00            
ATOM   2257  CA  LEU   153      15.700  23.200  12.720  1.00  0.00            
ATOM   2258  HA  LEU   153      15.300  23.960  13.360  1.00  0.00            
ATOM   2259  CB  LEU   153      14.970  23.230  11.370  1.00  0.00            
ATOM   2260  HB2 LEU   153      15.280  22.430  10.740  1.00  0.00            
ATOM   2261  HB3 LEU   153      14.000  23.070  11.660  1.00  0.00            
ATOM   2262  CG  LEU   153      15.030  24.610  10.630  1.00  0.00            
ATOM   2263  HG  LEU   153      16.100  24.870  10.570  1.00  0.00            
ATOM   2264  CD1 LEU   153      14.560  24.290   9.240  1.00  0.00            
ATOM   2265 HD11 LEU   153      13.530  23.900   9.190  1.00  0.00            
ATOM   2266 HD12 LEU   153      14.480  25.160   8.610  1.00  0.00            
ATOM   2267 HD13 LEU   153      15.190  23.640   8.730  1.00  0.00            
ATOM   2268  CD2 LEU   153      14.210  25.750  11.200  1.00  0.00            
ATOM   2269 HD21 LEU   153      13.210  25.540  11.270  1.00  0.00            
ATOM   2270 HD22 LEU   153      14.550  25.850  12.280  1.00  0.00            
ATOM   2271 HD23 LEU   153      14.370  26.710  10.550  1.00  0.00            
ATOM   2272  C   LEU   153      15.460  21.780  13.250  1.00  0.00            
ATOM   2273  O   LEU   153      15.610  20.840  12.500  1.00  0.00            
ATOM   2274  N   ALA   154      14.960  21.650  14.530  1.00  0.00            
ATOM   2275  H   ALA   154      14.500  22.410  14.970  1.00  0.00            
ATOM   2276  CA  ALA   154      14.760  20.370  15.270  1.00  0.00            
ATOM   2277  HA  ALA   154      14.690  20.530  16.310  1.00  0.00            
ATOM   2278  CB  ALA   154      13.440  19.650  14.890  1.00  0.00            
ATOM   2279  HB1 ALA   154      12.580  20.150  15.170  1.00  0.00            
ATOM   2280  HB2 ALA   154      13.380  19.570  13.800  1.00  0.00            
ATOM   2281  HB3 ALA   154      13.410  18.610  15.280  1.00  0.00            
ATOM   2282  C   ALA   154      15.970  19.340  15.070  1.00  0.00            
ATOM   2283  O   ALA   154      15.830  18.230  14.490  1.00  0.00            
ATOM   2284  N   PRO   155      17.230  19.740  15.320  1.00  0.00            
ATOM   2285  CD  PRO   155      17.520  21.040  15.940  1.00  0.00            
ATOM   2286  HD2 PRO   155      16.900  21.250  16.780  1.00  0.00            
ATOM   2287  HD3 PRO   155      17.400  21.880  15.300  1.00  0.00            
ATOM   2288  CG  PRO   155      19.000  20.960  16.300  1.00  0.00            
ATOM   2289  HG2 PRO   155      19.010  20.530  17.300  1.00  0.00            
ATOM   2290  HG3 PRO   155      19.440  21.920  16.360  1.00  0.00            
ATOM   2291  CB  PRO   155      19.600  19.940  15.340  1.00  0.00            
ATOM   2292  HB2 PRO   155      20.370  19.460  15.890  1.00  0.00            
ATOM   2293  HB3 PRO   155      19.990  20.490  14.460  1.00  0.00            
ATOM   2294  CA  PRO   155      18.460  19.020  14.960  1.00  0.00            
ATOM   2295  HA  PRO   155      18.550  18.840  13.850  1.00  0.00            
ATOM   2296  C   PRO   155      18.620  17.730  15.800  1.00  0.00            
ATOM   2297  O   PRO   155      17.950  17.600  16.800  1.00  0.00            
ATOM   2298  N   TRP   156      19.590  16.840  15.400  1.00  0.00            
ATOM   2299  H   TRP   156      20.070  16.970  14.540  1.00  0.00            
ATOM   2300  CA  TRP   156      19.960  15.600  16.120  1.00  0.00            
ATOM   2301  HA  TRP   156      19.990  15.770  17.180  1.00  0.00            
ATOM   2302  CB  TRP   156      19.010  14.440  15.710  1.00  0.00            
ATOM   2303  HB2 TRP   156      18.030  14.680  16.030  1.00  0.00            
ATOM   2304  HB3 TRP   156      19.050  14.500  14.660  1.00  0.00            
ATOM   2305  CG  TRP   156      19.390  13.090  16.180  1.00  0.00            
ATOM   2306  CD1 TRP   156      18.820  12.440  17.210  1.00  0.00            
ATOM   2307  HD1 TRP   156      17.940  12.750  17.790  1.00  0.00            
ATOM   2308  NE1 TRP   156      19.330  11.150  17.260  1.00  0.00            
ATOM   2309  HE1 TRP   156      18.950  10.380  17.830  1.00  0.00            
ATOM   2310  CE2 TRP   156      20.170  10.880  16.250  1.00  0.00            
ATOM   2311  CZ2 TRP   156      20.830   9.690  15.770  1.00  0.00            
ATOM   2312  HZ2 TRP   156      20.660   8.700  16.290  1.00  0.00            
ATOM   2313  CH2 TRP   156      21.620   9.830  14.630  1.00  0.00            
ATOM   2314  HH2 TRP   156      22.220   8.960  14.220  1.00  0.00            
ATOM   2315  CZ3 TRP   156      21.760  11.040  13.940  1.00  0.00            
ATOM   2316  HZ3 TRP   156      22.430  11.040  13.080  1.00  0.00            
ATOM   2317  CE3 TRP   156      21.090  12.200  14.350  1.00  0.00            
ATOM   2318  HE3 TRP   156      21.170  13.090  13.800  1.00  0.00            
ATOM   2319  CD2 TRP   156      20.300  12.150  15.560  1.00  0.00            
ATOM   2320  C   TRP   156      21.410  15.410  15.630  1.00  0.00            
ATOM   2321  O   TRP   156      21.750  15.680  14.490  1.00  0.00            
ATOM   2322  N   ASP   157      22.300  14.920  16.540  1.00  0.00            
ATOM   2323  H   ASP   157      22.030  14.710  17.490  1.00  0.00            
ATOM   2324  CA  ASP   157      23.600  14.420  16.170  1.00  0.00            
ATOM   2325  HA  ASP   157      23.580  13.950  15.110  1.00  0.00            
ATOM   2326  CB  ASP   157      24.570  15.560  16.020  1.00  0.00            
ATOM   2327  HB2 ASP   157      24.150  16.350  15.310  1.00  0.00            
ATOM   2328  HB3 ASP   157      24.830  16.020  16.990  1.00  0.00            
ATOM   2329  CG  ASP   157      25.910  15.030  15.470  1.00  0.00            
ATOM   2330  OD1 ASP   157      26.030  13.920  14.980  1.00  0.00            
ATOM   2331  OD2 ASP   157      26.850  15.840  15.300  1.00  0.00            
ATOM   2332  C   ASP   157      24.000  13.460  17.320  1.00  0.00            
ATOM   2333  O   ASP   157      23.690  13.630  18.520  1.00  0.00            
ATOM   2334  N   THR   158      24.750  12.450  17.040  1.00  0.00            
ATOM   2335  H   THR   158      25.100  12.290  16.060  1.00  0.00            
ATOM   2336  CA  THR   158      25.260  11.560  18.170  1.00  0.00            
ATOM   2337  HA  THR   158      24.400  11.110  18.690  1.00  0.00            
ATOM   2338  CB  THR   158      25.910  10.250  17.580  1.00  0.00            
ATOM   2339  HB  THR   158      26.380   9.660  18.420  1.00  0.00            
ATOM   2340  CG2 THR   158      24.970   9.370  16.680  1.00  0.00            
ATOM   2341 HG21 THR   158      24.140   8.850  17.190  1.00  0.00            
ATOM   2342 HG22 THR   158      24.730   9.920  15.760  1.00  0.00            
ATOM   2343 HG23 THR   158      25.580   8.530  16.380  1.00  0.00            
ATOM   2344  OG1 THR   158      26.960  10.610  16.700  1.00  0.00            
ATOM   2345  HG1 THR   158      27.770  10.730  17.150  1.00  0.00            
ATOM   2346  C   THR   158      26.270  12.170  19.250  1.00  0.00            
ATOM   2347  O   THR   158      26.760  11.460  20.180  1.00  0.00            
ATOM   2348  N   THR   159      26.590  13.480  19.240  1.00  0.00            
ATOM   2349  H   THR   159      26.180  14.120  18.620  1.00  0.00            
ATOM   2350  CA  THR   159      27.650  14.160  20.150  1.00  0.00            
ATOM   2351  HA  THR   159      27.530  13.680  21.140  1.00  0.00            
ATOM   2352  CB  THR   159      29.070  13.840  19.590  1.00  0.00            
ATOM   2353  HB  THR   159      29.240  12.730  19.460  1.00  0.00            
ATOM   2354  CG2 THR   159      29.410  14.460  18.240  1.00  0.00            
ATOM   2355 HG21 THR   159      30.450  14.290  18.000  1.00  0.00            
ATOM   2356 HG22 THR   159      28.780  14.030  17.490  1.00  0.00            
ATOM   2357 HG23 THR   159      29.200  15.550  18.200  1.00  0.00            
ATOM   2358  OG1 THR   159      29.990  14.380  20.430  1.00  0.00            
ATOM   2359  HG1 THR   159      30.070  13.690  21.080  1.00  0.00            
ATOM   2360  C   THR   159      27.390  15.660  20.250  1.00  0.00            
ATOM   2361  O   THR   159      27.050  16.230  19.220  1.00  0.00            
ATOM   2362  N   SER   160      27.630  16.280  21.380  1.00  0.00            
ATOM   2363  H   SER   160      27.950  15.770  22.170  1.00  0.00            
ATOM   2364  CA  SER   160      27.750  17.680  21.540  1.00  0.00            
ATOM   2365  HA  SER   160      26.850  18.130  21.110  1.00  0.00            
ATOM   2366  CB  SER   160      27.610  18.030  23.040  1.00  0.00            
ATOM   2367  HB2 SER   160      27.600  19.110  23.200  1.00  0.00            
ATOM   2368  HB3 SER   160      26.620  17.680  23.360  1.00  0.00            
ATOM   2369  OG  SER   160      28.630  17.520  23.840  1.00  0.00            
ATOM   2370  HG  SER   160      28.300  16.790  24.390  1.00  0.00            
ATOM   2371  C   SER   160      29.000  18.370  20.930  1.00  0.00            
ATOM   2372  O   SER   160      29.140  19.550  21.070  1.00  0.00            
ATOM   2373  N   TYR   161      29.950  17.630  20.430  1.00  0.00            
ATOM   2374  H   TYR   161      29.990  16.640  20.610  1.00  0.00            
ATOM   2375  CA  TYR   161      31.180  18.200  19.990  1.00  0.00            
ATOM   2376  HA  TYR   161      31.540  18.550  20.960  1.00  0.00            
ATOM   2377  CB  TYR   161      32.250  17.120  19.570  1.00  0.00            
ATOM   2378  HB2 TYR   161      32.310  16.430  20.440  1.00  0.00            
ATOM   2379  HB3 TYR   161      31.830  16.530  18.680  1.00  0.00            
ATOM   2380  CG  TYR   161      33.660  17.580  19.200  1.00  0.00            
ATOM   2381  CD1 TYR   161      34.620  18.000  20.170  1.00  0.00            
ATOM   2382  HD1 TYR   161      34.250  18.110  21.200  1.00  0.00            
ATOM   2383  CE1 TYR   161      35.970  18.240  19.760  1.00  0.00            
ATOM   2384  HE1 TYR   161      36.700  18.630  20.450  1.00  0.00            
ATOM   2385  CZ  TYR   161      36.230  18.430  18.380  1.00  0.00            
ATOM   2386  OH  TYR   161      37.480  18.770  17.930  1.00  0.00            
ATOM   2387  HH  TYR   161      38.050  18.340  18.570  1.00  0.00            
ATOM   2388  CE2 TYR   161      35.280  17.990  17.380  1.00  0.00            
ATOM   2389  HE2 TYR   161      35.490  18.090  16.310  1.00  0.00            
ATOM   2390  CD2 TYR   161      34.020  17.540  17.800  1.00  0.00            
ATOM   2391  HD2 TYR   161      33.320  17.270  16.960  1.00  0.00            
ATOM   2392  C   TYR   161      31.080  19.300  18.920  1.00  0.00            
ATOM   2393  O   TYR   161      31.630  20.360  19.200  1.00  0.00            
ATOM   2394  N   TYR   162      30.530  19.080  17.740  1.00  0.00            
ATOM   2395  H   TYR   162      30.060  18.210  17.650  1.00  0.00            
ATOM   2396  CA  TYR   162      30.440  20.140  16.750  1.00  0.00            
ATOM   2397  HA  TYR   162      31.420  20.530  16.490  1.00  0.00            
ATOM   2398  CB  TYR   162      29.940  19.640  15.320  1.00  0.00            
ATOM   2399  HB2 TYR   162      28.900  19.320  15.300  1.00  0.00            
ATOM   2400  HB3 TYR   162      29.940  20.430  14.560  1.00  0.00            
ATOM   2401  CG  TYR   162      30.840  18.560  14.840  1.00  0.00            
ATOM   2402  CD1 TYR   162      32.020  18.840  14.130  1.00  0.00            
ATOM   2403  HD1 TYR   162      32.260  19.880  13.850  1.00  0.00            
ATOM   2404  CE1 TYR   162      32.860  17.910  13.620  1.00  0.00            
ATOM   2405  HE1 TYR   162      33.600  18.100  12.890  1.00  0.00            
ATOM   2406  CZ  TYR   162      32.680  16.530  14.000  1.00  0.00            
ATOM   2407  OH  TYR   162      33.440  15.450  13.660  1.00  0.00            
ATOM   2408  HH  TYR   162      34.130  15.720  13.050  1.00  0.00            
ATOM   2409  CE2 TYR   162      31.600  16.250  14.910  1.00  0.00            
ATOM   2410  HE2 TYR   162      31.450  15.260  15.300  1.00  0.00            
ATOM   2411  CD2 TYR   162      30.610  17.190  15.220  1.00  0.00            
ATOM   2412  HD2 TYR   162      29.840  16.770  15.790  1.00  0.00            
ATOM   2413  C   TYR   162      29.590  21.340  17.130  1.00  0.00            
ATOM   2414  O   TYR   162      29.930  22.430  16.690  1.00  0.00            
ATOM   2415  N   ALA   163      28.550  21.130  17.920  1.00  0.00            
ATOM   2416  H   ALA   163      28.320  20.170  18.220  1.00  0.00            
ATOM   2417  CA  ALA   163      27.970  22.220  18.680  1.00  0.00            
ATOM   2418  HA  ALA   163      27.580  22.890  17.930  1.00  0.00            
ATOM   2419  CB  ALA   163      26.770  21.630  19.430  1.00  0.00            
ATOM   2420  HB1 ALA   163      26.020  21.220  18.700  1.00  0.00            
ATOM   2421  HB2 ALA   163      27.080  20.810  20.040  1.00  0.00            
ATOM   2422  HB3 ALA   163      26.280  22.460  19.950  1.00  0.00            
ATOM   2423  C   ALA   163      28.980  22.990  19.610  1.00  0.00            
ATOM   2424  O   ALA   163      28.900  24.170  19.770  1.00  0.00            
ATOM   2425  N   SER   164      29.900  22.250  20.240  1.00  0.00            
ATOM   2426  H   SER   164      30.030  21.220  20.090  1.00  0.00            
ATOM   2427  CA  SER   164      30.980  22.930  21.020  1.00  0.00            
ATOM   2428  HA  SER   164      30.440  23.710  21.640  1.00  0.00            
ATOM   2429  CB  SER   164      31.570  21.970  22.090  1.00  0.00            
ATOM   2430  HB2 SER   164      32.030  22.580  22.900  1.00  0.00            
ATOM   2431  HB3 SER   164      30.700  21.390  22.520  1.00  0.00            
ATOM   2432  OG  SER   164      32.550  21.010  21.610  1.00  0.00            
ATOM   2433  HG  SER   164      32.340  20.690  20.710  1.00  0.00            
ATOM   2434  C   SER   164      32.130  23.480  20.130  1.00  0.00            
ATOM   2435  O   SER   164      33.060  23.970  20.740  1.00  0.00            
ATOM   2436  N   ARG   165      32.120  23.300  18.810  1.00  0.00            
ATOM   2437  H   ARG   165      31.320  22.710  18.530  1.00  0.00            
ATOM   2438  CA  ARG   165      33.190  23.630  17.920  1.00  0.00            
ATOM   2439  HA  ARG   165      33.930  24.240  18.440  1.00  0.00            
ATOM   2440  CB  ARG   165      34.060  22.400  17.480  1.00  0.00            
ATOM   2441  HB2 ARG   165      33.470  21.660  17.020  1.00  0.00            
ATOM   2442  HB3 ARG   165      34.830  22.670  16.750  1.00  0.00            
ATOM   2443  CG  ARG   165      34.860  21.740  18.590  1.00  0.00            
ATOM   2444  HG2 ARG   165      34.240  21.280  19.270  1.00  0.00            
ATOM   2445  HG3 ARG   165      35.460  20.930  18.110  1.00  0.00            
ATOM   2446  CD  ARG   165      35.930  22.710  19.250  1.00  0.00            
ATOM   2447  HD2 ARG   165      36.560  23.040  18.470  1.00  0.00            
ATOM   2448  HD3 ARG   165      35.440  23.590  19.720  1.00  0.00            
ATOM   2449  NE  ARG   165      36.730  22.030  20.270  1.00  0.00            
ATOM   2450  HE  ARG   165      37.660  21.690  19.960  1.00  0.00            
ATOM   2451  CZ  ARG   165      36.520  21.960  21.610  1.00  0.00            
ATOM   2452  NH1 ARG   165      37.410  21.470  22.390  1.00  0.00            
ATOM   2453 HH11 ARG   165      38.320  21.120  22.120  1.00  0.00            
ATOM   2454 HH12 ARG   165      37.140  21.520  23.370  1.00  0.00            
ATOM   2455  NH2 ARG   165      35.440  22.500  22.130  1.00  0.00            
ATOM   2456 HH21 ARG   165      34.680  22.850  21.510  1.00  0.00            
ATOM   2457 HH22 ARG   165      35.350  22.570  23.150  1.00  0.00            
ATOM   2458  C   ARG   165      32.610  24.400  16.720  1.00  0.00            
ATOM   2459  O   ARG   165      33.290  24.510  15.690  1.00  0.00            
ATOM   2460  N   SER   166      31.410  24.920  16.800  1.00  0.00            
ATOM   2461  H   SER   166      30.830  24.670  17.510  1.00  0.00            
ATOM   2462  CA  SER   166      30.800  25.720  15.780  1.00  0.00            
ATOM   2463  HA  SER   166      30.820  25.220  14.840  1.00  0.00            
ATOM   2464  CB  SER   166      29.380  25.940  16.180  1.00  0.00            
ATOM   2465  HB2 SER   166      28.980  24.930  16.110  1.00  0.00            
ATOM   2466  HB3 SER   166      29.280  26.210  17.220  1.00  0.00            
ATOM   2467  OG  SER   166      28.590  26.750  15.290  1.00  0.00            
ATOM   2468  HG  SER   166      27.720  26.950  15.690  1.00  0.00            
ATOM   2469  C   SER   166      31.460  27.100  15.530  1.00  0.00            
ATOM   2470  O   SER   166      32.060  27.630  16.440  1.00  0.00            
ATOM   2471  N   GLN   167      31.550  27.530  14.270  1.00  0.00            
ATOM   2472  H   GLN   167      31.020  26.900  13.550  1.00  0.00            
ATOM   2473  CA  GLN   167      32.290  28.690  13.810  1.00  0.00            
ATOM   2474  HA  GLN   167      32.480  29.250  14.720  1.00  0.00            
ATOM   2475  CB  GLN   167      33.620  28.260  13.230  1.00  0.00            
ATOM   2476  HB2 GLN   167      33.390  27.640  12.340  1.00  0.00            
ATOM   2477  HB3 GLN   167      34.030  29.240  12.970  1.00  0.00            
ATOM   2478  CG  GLN   167      34.470  27.470  14.200  1.00  0.00            
ATOM   2479  HG2 GLN   167      34.490  28.080  15.100  1.00  0.00            
ATOM   2480  HG3 GLN   167      34.150  26.490  14.510  1.00  0.00            
ATOM   2481  CD  GLN   167      35.920  27.370  13.740  1.00  0.00            
ATOM   2482  OE1 GLN   167      36.230  27.730  12.590  1.00  0.00            
ATOM   2483  NE2 GLN   167      36.900  27.050  14.550  1.00  0.00            
ATOM   2484 HE21 GLN   167      37.860  26.980  14.230  1.00  0.00            
ATOM   2485 HE22 GLN   167      36.660  26.640  15.400  1.00  0.00            
ATOM   2486  C   GLN   167      31.460  29.660  12.940  1.00  0.00            
ATOM   2487  O   GLN   167      32.000  30.460  12.170  1.00  0.00            
ATOM   2488  N   ALA   168      30.200  29.660  13.100  1.00  0.00            
ATOM   2489  H   ALA   168      29.690  29.020  13.670  1.00  0.00            
ATOM   2490  CA  ALA   168      29.370  30.550  12.270  1.00  0.00            
ATOM   2491  HA  ALA   168      29.770  31.440  11.960  1.00  0.00            
ATOM   2492  CB  ALA   168      29.000  29.860  10.860  1.00  0.00            
ATOM   2493  HB1 ALA   168      29.940  29.670  10.350  1.00  0.00            
ATOM   2494  HB2 ALA   168      28.440  28.950  11.090  1.00  0.00            
ATOM   2495  HB3 ALA   168      28.480  30.630  10.160  1.00  0.00            
ATOM   2496  C   ALA   168      28.080  30.820  13.110  1.00  0.00            
ATOM   2497  O   ALA   168      27.730  30.000  13.950  1.00  0.00            
ATOM   2498  N   PRO   169      27.470  31.980  12.940  1.00  0.00            
ATOM   2499  CD  PRO   169      27.890  33.070  12.040  1.00  0.00            
ATOM   2500  HD2 PRO   169      28.170  32.690  11.070  1.00  0.00            
ATOM   2501  HD3 PRO   169      28.700  33.660  12.560  1.00  0.00            
ATOM   2502  CG  PRO   169      26.610  33.930  11.900  1.00  0.00            
ATOM   2503  HG2 PRO   169      26.010  33.520  11.110  1.00  0.00            
ATOM   2504  HG3 PRO   169      26.910  34.950  11.640  1.00  0.00            
ATOM   2505  CB  PRO   169      25.950  33.770  13.310  1.00  0.00            
ATOM   2506  HB2 PRO   169      24.940  34.010  13.170  1.00  0.00            
ATOM   2507  HB3 PRO   169      26.520  34.440  13.940  1.00  0.00            
ATOM   2508  CA  PRO   169      26.290  32.340  13.760  1.00  0.00            
ATOM   2509  HA  PRO   169      26.520  32.450  14.770  1.00  0.00            
ATOM   2510  C   PRO   169      25.120  31.390  13.660  1.00  0.00            
ATOM   2511  O   PRO   169      24.580  31.150  12.550  1.00  0.00            
ATOM   2512  N   THR   170      24.650  30.900  14.820  1.00  0.00            
ATOM   2513  H   THR   170      25.140  31.140  15.650  1.00  0.00            
ATOM   2514  CA  THR   170      23.800  29.750  14.900  1.00  0.00            
ATOM   2515  HA  THR   170      23.550  29.430  13.880  1.00  0.00            
ATOM   2516  CB  THR   170      24.510  28.560  15.520  1.00  0.00            
ATOM   2517  HB  THR   170      24.940  28.880  16.410  1.00  0.00            
ATOM   2518  CG2 THR   170      23.580  27.380  15.740  1.00  0.00            
ATOM   2519 HG21 THR   170      24.190  26.480  15.870  1.00  0.00            
ATOM   2520 HG22 THR   170      23.050  27.490  16.690  1.00  0.00            
ATOM   2521 HG23 THR   170      22.780  27.280  15.000  1.00  0.00            
ATOM   2522  OG1 THR   170      25.390  28.000  14.570  1.00  0.00            
ATOM   2523  HG1 THR   170      25.920  28.730  14.200  1.00  0.00            
ATOM   2524  C   THR   170      22.370  30.050  15.470  1.00  0.00            
ATOM   2525  O   THR   170      22.330  30.330  16.690  1.00  0.00            
ATOM   2526  N   LEU   171      21.360  30.060  14.740  1.00  0.00            
ATOM   2527  H   LEU   171      21.490  30.020  13.660  1.00  0.00            
ATOM   2528  CA  LEU   171      20.030  30.240  15.240  1.00  0.00            
ATOM   2529  HA  LEU   171      20.090  30.590  16.260  1.00  0.00            
ATOM   2530  CB  LEU   171      19.330  31.430  14.510  1.00  0.00            
ATOM   2531  HB2 LEU   171      19.560  32.410  14.980  1.00  0.00            
ATOM   2532  HB3 LEU   171      19.650  31.530  13.430  1.00  0.00            
ATOM   2533  CG  LEU   171      17.800  31.340  14.450  1.00  0.00            
ATOM   2534  HG  LEU   171      17.580  30.420  13.880  1.00  0.00            
ATOM   2535  CD1 LEU   171      17.270  31.290  15.900  1.00  0.00            
ATOM   2536 HD11 LEU   171      16.170  31.350  15.840  1.00  0.00            
ATOM   2537 HD12 LEU   171      17.460  30.480  16.590  1.00  0.00            
ATOM   2538 HD13 LEU   171      17.600  32.310  16.310  1.00  0.00            
ATOM   2539  CD2 LEU   171      17.060  32.500  13.620  1.00  0.00            
ATOM   2540 HD21 LEU   171      16.000  32.700  13.870  1.00  0.00            
ATOM   2541 HD22 LEU   171      17.620  33.450  13.810  1.00  0.00            
ATOM   2542 HD23 LEU   171      17.150  32.350  12.520  1.00  0.00            
ATOM   2543  C   LEU   171      19.340  28.920  15.170  1.00  0.00            
ATOM   2544  O   LEU   171      19.260  28.240  14.100  1.00  0.00            
ATOM   2545  N   ILE   172      19.050  28.250  16.300  1.00  0.00            
ATOM   2546  H   ILE   172      18.950  28.740  17.170  1.00  0.00            
ATOM   2547  CA  ILE   172      18.400  26.870  16.370  1.00  0.00            
ATOM   2548  HA  ILE   172      18.600  26.380  15.400  1.00  0.00            
ATOM   2549  CB  ILE   172      19.170  26.090  17.470  1.00  0.00            
ATOM   2550  HB  ILE   172      19.040  26.630  18.390  1.00  0.00            
ATOM   2551  CG2 ILE   172      18.450  24.730  17.550  1.00  0.00            
ATOM   2552 HG21 ILE   172      18.660  24.380  16.540  1.00  0.00            
ATOM   2553 HG22 ILE   172      18.910  24.090  18.310  1.00  0.00            
ATOM   2554 HG23 ILE   172      17.370  24.790  17.880  1.00  0.00            
ATOM   2555  CG1 ILE   172      20.670  25.940  17.130  1.00  0.00            
ATOM   2556 HG12 ILE   172      20.820  25.180  16.380  1.00  0.00            
ATOM   2557 HG13 ILE   172      21.120  26.920  16.820  1.00  0.00            
ATOM   2558  CD1 ILE   172      21.460  25.500  18.360  1.00  0.00            
ATOM   2559 HD11 ILE   172      22.510  25.560  18.120  1.00  0.00            
ATOM   2560 HD12 ILE   172      21.290  26.060  19.280  1.00  0.00            
ATOM   2561 HD13 ILE   172      21.070  24.540  18.630  1.00  0.00            
ATOM   2562  C   ILE   172      16.910  27.090  16.640  1.00  0.00            
ATOM   2563  O   ILE   172      16.660  28.030  17.400  1.00  0.00            
ATOM   2564  N   PHE   173      16.100  26.160  16.040  1.00  0.00            
ATOM   2565  H   PHE   173      16.490  25.510  15.310  1.00  0.00            
ATOM   2566  CA  PHE   173      14.710  26.070  16.380  1.00  0.00            
ATOM   2567  HA  PHE   173      14.440  26.770  17.090  1.00  0.00            
ATOM   2568  CB  PHE   173      13.870  26.460  15.110  1.00  0.00            
ATOM   2569  HB2 PHE   173      14.160  25.660  14.360  1.00  0.00            
ATOM   2570  HB3 PHE   173      12.790  26.280  15.360  1.00  0.00            
ATOM   2571  CG  PHE   173      13.860  27.870  14.560  1.00  0.00            
ATOM   2572  CD1 PHE   173      12.680  28.600  14.720  1.00  0.00            
ATOM   2573  HD1 PHE   173      11.780  28.170  15.270  1.00  0.00            
ATOM   2574  CE1 PHE   173      12.610  29.900  14.210  1.00  0.00            
ATOM   2575  HE1 PHE   173      11.750  30.450  14.410  1.00  0.00            
ATOM   2576  CZ  PHE   173      13.560  30.440  13.370  1.00  0.00            
ATOM   2577  HZ  PHE   173      13.360  31.400  13.030  1.00  0.00            
ATOM   2578  CE2 PHE   173      14.700  29.650  13.120  1.00  0.00            
ATOM   2579  HE2 PHE   173      15.510  30.030  12.490  1.00  0.00            
ATOM   2580  CD2 PHE   173      14.930  28.380  13.760  1.00  0.00            
ATOM   2581  HD2 PHE   173      15.930  27.960  13.520  1.00  0.00            
ATOM   2582  C   PHE   173      14.430  24.660  16.840  1.00  0.00            
ATOM   2583  O   PHE   173      15.130  23.680  16.490  1.00  0.00            
ATOM   2584  N   ALA   174      13.470  24.480  17.700  1.00  0.00            
ATOM   2585  H   ALA   174      13.010  25.280  18.090  1.00  0.00            
ATOM   2586  CA  ALA   174      13.220  23.200  18.370  1.00  0.00            
ATOM   2587  HA  ALA   174      13.620  22.260  17.950  1.00  0.00            
ATOM   2588  CB  ALA   174      13.920  23.340  19.770  1.00  0.00            
ATOM   2589  HB1 ALA   174      14.090  22.350  20.170  1.00  0.00            
ATOM   2590  HB2 ALA   174      14.930  23.710  19.640  1.00  0.00            
ATOM   2591  HB3 ALA   174      13.440  24.080  20.360  1.00  0.00            
ATOM   2592  C   ALA   174      11.740  22.990  18.630  1.00  0.00            
ATOM   2593  O   ALA   174      11.100  24.010  18.750  1.00  0.00            
ATOM   2594  N   CYX   175      11.180  21.760  18.520  1.00  0.00            
ATOM   2595  H   CYX   175      11.740  20.890  18.420  1.00  0.00            
ATOM   2596  CA  CYX   175       9.700  21.600  18.340  1.00  0.00            
ATOM   2597  HA  CYX   175       9.250  22.490  18.170  1.00  0.00            
ATOM   2598  CB  CYX   175       9.510  20.700  17.110  1.00  0.00            
ATOM   2599  HB2 CYX   175       9.860  19.640  17.290  1.00  0.00            
ATOM   2600  HB3 CYX   175       8.450  20.500  17.170  1.00  0.00            
ATOM   2601  SG  CYX   175      10.000  21.290  15.480  1.00  0.00            
ATOM   2602  C   CYX   175       9.080  21.080  19.570  1.00  0.00            
ATOM   2603  O   CYX   175       9.370  19.950  20.000  1.00  0.00            
ATOM   2604  N   GLU   176       8.340  21.900  20.390  1.00  0.00            
ATOM   2605  H   GLU   176       8.080  22.810  20.020  1.00  0.00            
ATOM   2606  CA  GLU   176       8.080  21.550  21.740  1.00  0.00            
ATOM   2607  HA  GLU   176       8.910  21.660  22.370  1.00  0.00            
ATOM   2608  CB  GLU   176       7.150  22.660  22.210  1.00  0.00            
ATOM   2609  HB2 GLU   176       7.580  23.650  22.070  1.00  0.00            
ATOM   2610  HB3 GLU   176       6.150  22.560  21.690  1.00  0.00            
ATOM   2611  CG  GLU   176       6.660  22.550  23.680  1.00  0.00            
ATOM   2612  HG2 GLU   176       6.090  21.600  23.690  1.00  0.00            
ATOM   2613  HG3 GLU   176       7.480  22.550  24.280  1.00  0.00            
ATOM   2614  CD  GLU   176       5.810  23.740  24.120  1.00  0.00            
ATOM   2615  OE1 GLU   176       6.240  24.450  25.070  1.00  0.00            
ATOM   2616  OE2 GLU   176       4.750  23.910  23.510  1.00  0.00            
ATOM   2617  C   GLU   176       7.410  20.220  21.970  1.00  0.00            
ATOM   2618  O   GLU   176       7.730  19.580  22.970  1.00  0.00            
ATOM   2619  N   SER   177       6.500  19.700  21.100  1.00  0.00            
ATOM   2620  H   SER   177       6.200  20.310  20.330  1.00  0.00            
ATOM   2621  CA  SER   177       5.840  18.360  21.270  1.00  0.00            
ATOM   2622  HA  SER   177       5.980  17.940  22.270  1.00  0.00            
ATOM   2623  CB  SER   177       4.380  18.410  20.940  1.00  0.00            
ATOM   2624  HB2 SER   177       4.160  18.530  19.840  1.00  0.00            
ATOM   2625  HB3 SER   177       3.960  17.450  21.230  1.00  0.00            
ATOM   2626  OG  SER   177       3.720  19.420  21.640  1.00  0.00            
ATOM   2627  HG  SER   177       2.790  19.360  21.400  1.00  0.00            
ATOM   2628  C   SER   177       6.480  17.220  20.430  1.00  0.00            
ATOM   2629  O   SER   177       5.810  16.240  20.120  1.00  0.00            
ATOM   2630  N   ASP   178       7.720  17.410  20.000  1.00  0.00            
ATOM   2631  H   ASP   178       8.170  18.330  20.040  1.00  0.00            
ATOM   2632  CA  ASP   178       8.420  16.330  19.300  1.00  0.00            
ATOM   2633  HA  ASP   178       7.770  15.860  18.530  1.00  0.00            
ATOM   2634  CB  ASP   178       9.600  16.990  18.570  1.00  0.00            
ATOM   2635  HB2 ASP   178       9.160  17.810  17.950  1.00  0.00            
ATOM   2636  HB3 ASP   178      10.280  17.430  19.320  1.00  0.00            
ATOM   2637  CG  ASP   178      10.500  16.180  17.640  1.00  0.00            
ATOM   2638  OD1 ASP   178      10.330  14.910  17.590  1.00  0.00            
ATOM   2639  OD2 ASP   178      11.420  16.840  17.030  1.00  0.00            
ATOM   2640  C   ASP   178       8.890  15.170  20.280  1.00  0.00            
ATOM   2641  O   ASP   178       9.440  15.400  21.350  1.00  0.00            
ATOM   2642  N   VAL   179       8.560  13.910  19.970  1.00  0.00            
ATOM   2643  H   VAL   179       8.040  13.860  19.070  1.00  0.00            
ATOM   2644  CA  VAL   179       8.950  12.640  20.680  1.00  0.00            
ATOM   2645  HA  VAL   179       9.300  12.910  21.720  1.00  0.00            
ATOM   2646  CB  VAL   179       7.700  11.760  20.940  1.00  0.00            
ATOM   2647  HB  VAL   179       8.050  10.840  21.470  1.00  0.00            
ATOM   2648  CG1 VAL   179       6.670  12.300  21.970  1.00  0.00            
ATOM   2649 HG11 VAL   179       6.280  13.260  21.620  1.00  0.00            
ATOM   2650 HG12 VAL   179       5.760  11.640  21.930  1.00  0.00            
ATOM   2651 HG13 VAL   179       7.040  12.360  22.960  1.00  0.00            
ATOM   2652  CG2 VAL   179       7.040  11.340  19.610  1.00  0.00            
ATOM   2653 HG21 VAL   179       7.610  10.730  18.910  1.00  0.00            
ATOM   2654 HG22 VAL   179       6.150  10.850  19.880  1.00  0.00            
ATOM   2655 HG23 VAL   179       6.620  12.220  19.110  1.00  0.00            
ATOM   2656  C   VAL   179      10.140  11.890  19.890  1.00  0.00            
ATOM   2657  O   VAL   179      10.570  10.830  20.390  1.00  0.00            
ATOM   2658  N   ILE   180      10.670  12.470  18.810  1.00  0.00            
ATOM   2659  H   ILE   180      10.210  13.420  18.520  1.00  0.00            
ATOM   2660  CA  ILE   180      11.450  11.770  17.750  1.00  0.00            
ATOM   2661  HA  ILE   180      11.500  10.630  18.030  1.00  0.00            
ATOM   2662  CB  ILE   180      10.890  11.930  16.300  1.00  0.00            
ATOM   2663  HB  ILE   180      11.110  13.050  15.940  1.00  0.00            
ATOM   2664  CG2 ILE   180      11.810  11.090  15.310  1.00  0.00            
ATOM   2665 HG21 ILE   180      12.700  11.670  15.210  1.00  0.00            
ATOM   2666 HG22 ILE   180      12.080  10.010  15.570  1.00  0.00            
ATOM   2667 HG23 ILE   180      11.240  11.080  14.370  1.00  0.00            
ATOM   2668  CG1 ILE   180       9.290  11.820  16.220  1.00  0.00            
ATOM   2669 HG12 ILE   180       8.790  12.390  17.070  1.00  0.00            
ATOM   2670 HG13 ILE   180       8.990  12.350  15.240  1.00  0.00            
ATOM   2671  CD1 ILE   180       8.600  10.370  16.310  1.00  0.00            
ATOM   2672 HD11 ILE   180       8.910   9.710  15.450  1.00  0.00            
ATOM   2673 HD12 ILE   180       8.870   9.850  17.270  1.00  0.00            
ATOM   2674 HD13 ILE   180       7.510  10.560  16.250  1.00  0.00            
ATOM   2675  C   ILE   180      12.920  12.260  17.780  1.00  0.00            
ATOM   2676  O   ILE   180      13.930  11.510  17.930  1.00  0.00            
ATOM   2677  N   ALA   181      13.170  13.610  17.770  1.00  0.00            
ATOM   2678  H   ALA   181      12.250  14.110  17.650  1.00  0.00            
ATOM   2679  CA  ALA   181      14.440  14.260  18.200  1.00  0.00            
ATOM   2680  HA  ALA   181      14.990  13.410  18.610  1.00  0.00            
ATOM   2681  CB  ALA   181      15.330  14.720  17.020  1.00  0.00            
ATOM   2682  HB1 ALA   181      15.320  13.890  16.330  1.00  0.00            
ATOM   2683  HB2 ALA   181      14.970  15.660  16.530  1.00  0.00            
ATOM   2684  HB3 ALA   181      16.410  14.870  17.350  1.00  0.00            
ATOM   2685  C   ALA   181      14.330  15.300  19.390  1.00  0.00            
ATOM   2686  O   ALA   181      14.780  16.400  19.100  1.00  0.00            
ATOM   2687  N   PRO   182      13.830  15.020  20.610  1.00  0.00            
ATOM   2688  CD  PRO   182      13.550  13.670  21.060  1.00  0.00            
ATOM   2689  HD2 PRO   182      14.510  13.270  21.450  1.00  0.00            
ATOM   2690  HD3 PRO   182      13.110  13.080  20.220  1.00  0.00            
ATOM   2691  CG  PRO   182      12.480  13.840  22.090  1.00  0.00            
ATOM   2692  HG2 PRO   182      12.570  13.010  22.780  1.00  0.00            
ATOM   2693  HG3 PRO   182      11.540  13.740  21.530  1.00  0.00            
ATOM   2694  CB  PRO   182      12.750  15.210  22.760  1.00  0.00            
ATOM   2695  HB2 PRO   182      13.470  15.010  23.530  1.00  0.00            
ATOM   2696  HB3 PRO   182      11.830  15.630  23.220  1.00  0.00            
ATOM   2697  CA  PRO   182      13.380  15.980  21.590  1.00  0.00            
ATOM   2698  HA  PRO   182      12.490  16.580  21.090  1.00  0.00            
ATOM   2699  C   PRO   182      14.360  17.110  22.040  1.00  0.00            
ATOM   2700  O   PRO   182      15.560  16.920  22.040  1.00  0.00            
ATOM   2701  N   VAL   183      13.740  18.310  22.340  1.00  0.00            
ATOM   2702  H   VAL   183      12.730  18.320  22.350  1.00  0.00            
ATOM   2703  CA  VAL   183      14.430  19.600  22.630  1.00  0.00            
ATOM   2704  HA  VAL   183      14.840  19.960  21.700  1.00  0.00            
ATOM   2705  CB  VAL   183      13.340  20.650  23.040  1.00  0.00            
ATOM   2706  HB  VAL   183      12.860  20.250  23.920  1.00  0.00            
ATOM   2707  CG1 VAL   183      13.990  22.020  23.450  1.00  0.00            
ATOM   2708 HG11 VAL   183      14.590  22.320  22.530  1.00  0.00            
ATOM   2709 HG12 VAL   183      13.110  22.710  23.440  1.00  0.00            
ATOM   2710 HG13 VAL   183      14.670  22.120  24.390  1.00  0.00            
ATOM   2711  CG2 VAL   183      12.270  20.800  21.920  1.00  0.00            
ATOM   2712 HG21 VAL   183      11.550  20.000  21.810  1.00  0.00            
ATOM   2713 HG22 VAL   183      11.600  21.630  22.170  1.00  0.00            
ATOM   2714 HG23 VAL   183      12.690  21.110  20.980  1.00  0.00            
ATOM   2715  C   VAL   183      15.520  19.500  23.710  1.00  0.00            
ATOM   2716  O   VAL   183      16.650  19.900  23.470  1.00  0.00            
ATOM   2717  N   LEU   184      15.220  19.110  24.950  1.00  0.00            
ATOM   2718  H   LEU   184      14.370  18.640  25.060  1.00  0.00            
ATOM   2719  CA  LEU   184      16.170  19.160  26.030  1.00  0.00            
ATOM   2720  HA  LEU   184      16.850  20.020  25.990  1.00  0.00            
ATOM   2721  CB  LEU   184      15.330  19.260  27.300  1.00  0.00            
ATOM   2722  HB2 LEU   184      14.670  20.100  27.170  1.00  0.00            
ATOM   2723  HB3 LEU   184      14.690  18.430  27.370  1.00  0.00            
ATOM   2724  CG  LEU   184      16.120  19.300  28.570  1.00  0.00            
ATOM   2725  HG  LEU   184      16.680  18.390  28.760  1.00  0.00            
ATOM   2726  CD1 LEU   184      17.160  20.380  28.620  1.00  0.00            
ATOM   2727 HD11 LEU   184      17.420  20.460  29.690  1.00  0.00            
ATOM   2728 HD12 LEU   184      18.100  20.140  28.140  1.00  0.00            
ATOM   2729 HD13 LEU   184      16.730  21.380  28.390  1.00  0.00            
ATOM   2730  CD2 LEU   184      15.270  19.580  29.790  1.00  0.00            
ATOM   2731 HD21 LEU   184      14.440  18.850  29.910  1.00  0.00            
ATOM   2732 HD22 LEU   184      15.900  19.410  30.680  1.00  0.00            
ATOM   2733 HD23 LEU   184      14.920  20.600  29.880  1.00  0.00            
ATOM   2734  C   LEU   184      17.270  18.080  25.990  1.00  0.00            
ATOM   2735  O   LEU   184      18.290  18.150  26.700  1.00  0.00            
ATOM   2736  N   GLN   185      17.210  17.120  25.070  1.00  0.00            
ATOM   2737  H   GLN   185      16.430  17.100  24.440  1.00  0.00            
ATOM   2738  CA  GLN   185      18.190  16.150  24.780  1.00  0.00            
ATOM   2739  HA  GLN   185      18.830  15.920  25.650  1.00  0.00            
ATOM   2740  CB  GLN   185      17.450  14.920  24.350  1.00  0.00            
ATOM   2741  HB2 GLN   185      16.780  15.180  23.600  1.00  0.00            
ATOM   2742  HB3 GLN   185      18.140  14.290  23.800  1.00  0.00            
ATOM   2743  CG  GLN   185      16.690  14.010  25.420  1.00  0.00            
ATOM   2744  HG2 GLN   185      17.430  13.710  26.110  1.00  0.00            
ATOM   2745  HG3 GLN   185      15.960  14.570  25.980  1.00  0.00            
ATOM   2746  CD  GLN   185      16.120  12.760  24.830  1.00  0.00            
ATOM   2747  OE1 GLN   185      16.790  12.020  24.160  1.00  0.00            
ATOM   2748  NE2 GLN   185      14.850  12.470  25.010  1.00  0.00            
ATOM   2749 HE21 GLN   185      14.520  11.700  24.500  1.00  0.00            
ATOM   2750 HE22 GLN   185      14.300  13.020  25.620  1.00  0.00            
ATOM   2751  C   GLN   185      19.200  16.550  23.640  1.00  0.00            
ATOM   2752  O   GLN   185      20.340  16.050  23.740  1.00  0.00            
ATOM   2753  N   HIE   186      18.840  17.340  22.570  1.00  0.00            
ATOM   2754  H   HIE   186      17.820  17.570  22.620  1.00  0.00            
ATOM   2755  CA  HIE   186      19.600  17.700  21.330  1.00  0.00            
ATOM   2756  HA  HIE   186      20.620  17.290  21.420  1.00  0.00            
ATOM   2757  CB  HIE   186      18.970  17.050  20.100  1.00  0.00            
ATOM   2758  HB2 HIE   186      17.940  17.210  20.130  1.00  0.00            
ATOM   2759  HB3 HIE   186      19.340  17.560  19.180  1.00  0.00            
ATOM   2760  CG  HIE   186      19.370  15.600  20.070  1.00  0.00            
ATOM   2761  ND1 HIE   186      20.580  15.130  19.630  1.00  0.00            
ATOM   2762  CE1 HIE   186      20.400  13.820  19.600  1.00  0.00            
ATOM   2763  HE1 HIE   186      21.210  13.040  19.400  1.00  0.00            
ATOM   2764  NE2 HIE   186      19.240  13.460  20.080  1.00  0.00            
ATOM   2765  HE2 HIE   186      18.930  12.550  20.420  1.00  0.00            
ATOM   2766  CD2 HIE   186      18.510  14.580  20.420  1.00  0.00            
ATOM   2767  HD2 HIE   186      17.520  14.680  20.800  1.00  0.00            
ATOM   2768  C   HIE   186      19.720  19.230  21.160  1.00  0.00            
ATOM   2769  O   HIE   186      20.760  19.760  21.410  1.00  0.00            
ATOM   2770  N   ALA   187      18.630  20.010  20.900  1.00  0.00            
ATOM   2771  H   ALA   187      17.750  19.540  20.870  1.00  0.00            
ATOM   2772  CA  ALA   187      18.650  21.390  20.490  1.00  0.00            
ATOM   2773  HA  ALA   187      19.450  21.520  19.730  1.00  0.00            
ATOM   2774  CB  ALA   187      17.270  21.700  19.880  1.00  0.00            
ATOM   2775  HB1 ALA   187      17.300  22.640  19.380  1.00  0.00            
ATOM   2776  HB2 ALA   187      17.080  20.910  19.100  1.00  0.00            
ATOM   2777  HB3 ALA   187      16.590  21.640  20.690  1.00  0.00            
ATOM   2778  C   ALA   187      19.040  22.340  21.670  1.00  0.00            
ATOM   2779  O   ALA   187      19.650  23.360  21.460  1.00  0.00            
ATOM   2780  N   SER   188      18.670  21.980  22.950  1.00  0.00            
ATOM   2781  H   SER   188      18.010  21.230  23.080  1.00  0.00            
ATOM   2782  CA  SER   188      19.050  22.710  24.120  1.00  0.00            
ATOM   2783  HA  SER   188      19.010  23.780  23.950  1.00  0.00            
ATOM   2784  CB  SER   188      18.140  22.560  25.330  1.00  0.00            
ATOM   2785  HB2 SER   188      17.100  22.820  24.960  1.00  0.00            
ATOM   2786  HB3 SER   188      18.200  21.580  25.820  1.00  0.00            
ATOM   2787  OG  SER   188      18.460  23.510  26.260  1.00  0.00            
ATOM   2788  HG  SER   188      18.070  24.360  25.910  1.00  0.00            
ATOM   2789  C   SER   188      20.530  22.470  24.490  1.00  0.00            
ATOM   2790  O   SER   188      21.300  23.400  24.470  1.00  0.00            
ATOM   2791  N   PRO   189      21.000  21.170  24.620  1.00  0.00            
ATOM   2792  CD  PRO   189      20.290  19.930  24.740  1.00  0.00            
ATOM   2793  HD2 PRO   189      20.270  19.430  23.780  1.00  0.00            
ATOM   2794  HD3 PRO   189      19.280  20.030  25.060  1.00  0.00            
ATOM   2795  CG  PRO   189      21.060  19.010  25.660  1.00  0.00            
ATOM   2796  HG2 PRO   189      20.900  17.910  25.490  1.00  0.00            
ATOM   2797  HG3 PRO   189      20.920  19.270  26.660  1.00  0.00            
ATOM   2798  CB  PRO   189      22.460  19.490  25.310  1.00  0.00            
ATOM   2799  HB2 PRO   189      22.860  19.010  24.380  1.00  0.00            
ATOM   2800  HB3 PRO   189      23.160  19.360  26.160  1.00  0.00            
ATOM   2801  CA  PRO   189      22.360  20.960  24.970  1.00  0.00            
ATOM   2802  HA  PRO   189      22.590  21.530  25.840  1.00  0.00            
ATOM   2803  C   PRO   189      23.310  21.400  23.830  1.00  0.00            
ATOM   2804  O   PRO   189      24.380  21.940  24.200  1.00  0.00            
ATOM   2805  N   PHE   190      22.840  21.460  22.590  1.00  0.00            
ATOM   2806  H   PHE   190      21.980  21.080  22.330  1.00  0.00            
ATOM   2807  CA  PHE   190      23.630  22.030  21.530  1.00  0.00            
ATOM   2808  HA  PHE   190      24.630  21.570  21.630  1.00  0.00            
ATOM   2809  CB  PHE   190      23.190  21.590  20.090  1.00  0.00            
ATOM   2810  HB2 PHE   190      22.210  21.980  19.930  1.00  0.00            
ATOM   2811  HB3 PHE   190      23.740  22.170  19.380  1.00  0.00            
ATOM   2812  CG  PHE   190      23.170  20.090  19.690  1.00  0.00            
ATOM   2813  CD1 PHE   190      23.730  19.110  20.540  1.00  0.00            
ATOM   2814  HD1 PHE   190      24.120  19.300  21.510  1.00  0.00            
ATOM   2815  CE1 PHE   190      23.590  17.760  20.230  1.00  0.00            
ATOM   2816  HE1 PHE   190      24.030  17.050  20.970  1.00  0.00            
ATOM   2817  CZ  PHE   190      23.070  17.350  19.000  1.00  0.00            
ATOM   2818  HZ  PHE   190      22.950  16.290  18.780  1.00  0.00            
ATOM   2819  CE2 PHE   190      22.520  18.370  18.150  1.00  0.00            
ATOM   2820  HE2 PHE   190      22.200  18.020  17.150  1.00  0.00            
ATOM   2821  CD2 PHE   190      22.530  19.730  18.470  1.00  0.00            
ATOM   2822  HD2 PHE   190      22.050  20.430  17.880  1.00  0.00            
ATOM   2823  C   PHE   190      23.660  23.560  21.660  1.00  0.00            
ATOM   2824  O   PHE   190      24.740  24.160  21.620  1.00  0.00            
ATOM   2825  N   TYR   191      22.490  24.200  21.860  1.00  0.00            
ATOM   2826  H   TYR   191      21.580  23.730  21.850  1.00  0.00            
ATOM   2827  CA  TYR   191      22.480  25.650  22.050  1.00  0.00            
ATOM   2828  HA  TYR   191      22.860  26.300  21.220  1.00  0.00            
ATOM   2829  CB  TYR   191      21.050  26.130  22.390  1.00  0.00            
ATOM   2830  HB2 TYR   191      20.460  26.050  21.490  1.00  0.00            
ATOM   2831  HB3 TYR   191      20.480  25.520  23.020  1.00  0.00            
ATOM   2832  CG  TYR   191      20.830  27.560  22.800  1.00  0.00            
ATOM   2833  CD1 TYR   191      21.350  28.600  21.990  1.00  0.00            
ATOM   2834  HD1 TYR   191      21.960  28.370  21.080  1.00  0.00            
ATOM   2835  CE1 TYR   191      21.340  29.870  22.450  1.00  0.00            
ATOM   2836  HE1 TYR   191      21.750  30.620  21.810  1.00  0.00            
ATOM   2837  CZ  TYR   191      20.790  30.160  23.710  1.00  0.00            
ATOM   2838  OH  TYR   191      20.690  31.520  24.100  1.00  0.00            
ATOM   2839  HH  TYR   191      20.690  31.700  25.060  1.00  0.00            
ATOM   2840  CE2 TYR   191      20.060  29.180  24.400  1.00  0.00            
ATOM   2841  HE2 TYR   191      19.670  29.380  25.370  1.00  0.00            
ATOM   2842  CD2 TYR   191      20.220  27.840  24.050  1.00  0.00            
ATOM   2843  HD2 TYR   191      19.750  27.070  24.730  1.00  0.00            
ATOM   2844  C   TYR   191      23.390  26.130  23.250  1.00  0.00            
ATOM   2845  O   TYR   191      24.220  27.030  23.020  1.00  0.00            
ATOM   2846  N   ASN   192      23.320  25.550  24.460  1.00  0.00            
ATOM   2847  H   ASN   192      22.570  24.860  24.560  1.00  0.00            
ATOM   2848  CA  ASN   192      24.370  25.670  25.520  1.00  0.00            
ATOM   2849  HA  ASN   192      24.450  26.800  25.720  1.00  0.00            
ATOM   2850  CB  ASN   192      23.880  24.970  26.810  1.00  0.00            
ATOM   2851  HB2 ASN   192      23.720  23.860  26.630  1.00  0.00            
ATOM   2852  HB3 ASN   192      24.620  25.170  27.540  1.00  0.00            
ATOM   2853  CG  ASN   192      22.620  25.560  27.310  1.00  0.00            
ATOM   2854  OD1 ASN   192      22.590  26.730  27.700  1.00  0.00            
ATOM   2855  ND2 ASN   192      21.500  24.860  27.150  1.00  0.00            
ATOM   2856 HD21 ASN   192      20.650  25.320  27.580  1.00  0.00            
ATOM   2857 HD22 ASN   192      21.470  23.970  26.750  1.00  0.00            
ATOM   2858  C   ASN   192      25.790  25.230  25.190  1.00  0.00            
ATOM   2859  O   ASN   192      26.720  25.920  25.590  1.00  0.00            
ATOM   2860  N   SER   193      25.960  24.240  24.280  1.00  0.00            
ATOM   2861  H   SER   193      25.170  23.850  23.730  1.00  0.00            
ATOM   2862  CA  SER   193      27.360  23.860  23.820  1.00  0.00            
ATOM   2863  HA  SER   193      27.980  23.640  24.770  1.00  0.00            
ATOM   2864  CB  SER   193      27.310  22.570  23.070  1.00  0.00            
ATOM   2865  HB2 SER   193      26.630  22.640  22.290  1.00  0.00            
ATOM   2866  HB3 SER   193      28.300  22.390  22.610  1.00  0.00            
ATOM   2867  OG  SER   193      27.130  21.470  23.920  1.00  0.00            
ATOM   2868  HG  SER   193      26.210  21.610  24.180  1.00  0.00            
ATOM   2869  C   SER   193      28.070  24.980  22.980  1.00  0.00            
ATOM   2870  O   SER   193      29.250  25.140  23.190  1.00  0.00            
ATOM   2871  N   LEU   194      27.350  25.800  22.240  1.00  0.00            
ATOM   2872  H   LEU   194      26.300  25.750  22.190  1.00  0.00            
ATOM   2873  CA  LEU   194      27.910  26.890  21.380  1.00  0.00            
ATOM   2874  HA  LEU   194      28.360  26.400  20.580  1.00  0.00            
ATOM   2875  CB  LEU   194      26.730  27.830  20.910  1.00  0.00            
ATOM   2876  HB2 LEU   194      26.090  28.120  21.740  1.00  0.00            
ATOM   2877  HB3 LEU   194      27.260  28.720  20.450  1.00  0.00            
ATOM   2878  CG  LEU   194      25.880  27.160  19.840  1.00  0.00            
ATOM   2879  HG  LEU   194      25.620  26.180  20.260  1.00  0.00            
ATOM   2880  CD1 LEU   194      24.680  28.060  19.620  1.00  0.00            
ATOM   2881 HD11 LEU   194      24.170  28.310  20.580  1.00  0.00            
ATOM   2882 HD12 LEU   194      24.880  28.920  19.030  1.00  0.00            
ATOM   2883 HD13 LEU   194      23.960  27.500  19.060  1.00  0.00            
ATOM   2884  CD2 LEU   194      26.580  27.090  18.460  1.00  0.00            
ATOM   2885 HD21 LEU   194      27.340  26.310  18.540  1.00  0.00            
ATOM   2886 HD22 LEU   194      25.840  26.770  17.710  1.00  0.00            
ATOM   2887 HD23 LEU   194      27.110  28.030  18.280  1.00  0.00            
ATOM   2888  C   LEU   194      29.000  27.670  22.030  1.00  0.00            
ATOM   2889  O   LEU   194      28.800  28.220  23.130  1.00  0.00            
ATOM   2890  N   PRO   195      30.190  27.910  21.420  1.00  0.00            
ATOM   2891  CD  PRO   195      30.680  27.310  20.170  1.00  0.00            
ATOM   2892  HD2 PRO   195      30.360  27.930  19.370  1.00  0.00            
ATOM   2893  HD3 PRO   195      30.380  26.270  20.030  1.00  0.00            
ATOM   2894  CG  PRO   195      32.260  27.410  20.180  1.00  0.00            
ATOM   2895  HG2 PRO   195      32.600  27.450  19.160  1.00  0.00            
ATOM   2896  HG3 PRO   195      32.660  26.490  20.680  1.00  0.00            
ATOM   2897  CB  PRO   195      32.460  28.690  21.000  1.00  0.00            
ATOM   2898  HB2 PRO   195      32.270  29.480  20.290  1.00  0.00            
ATOM   2899  HB3 PRO   195      33.430  28.760  21.500  1.00  0.00            
ATOM   2900  CA  PRO   195      31.250  28.770  22.010  1.00  0.00            
ATOM   2901  HA  PRO   195      31.700  28.390  23.000  1.00  0.00            
ATOM   2902  C   PRO   195      30.830  30.250  22.180  1.00  0.00            
ATOM   2903  O   PRO   195      29.900  30.830  21.580  1.00  0.00            
ATOM   2904  N   SER   196      31.500  31.010  23.030  1.00  0.00            
ATOM   2905  H   SER   196      32.250  30.590  23.540  1.00  0.00            
ATOM   2906  CA  SER   196      31.070  32.270  23.570  1.00  0.00            
ATOM   2907  HA  SER   196      30.020  32.180  23.760  1.00  0.00            
ATOM   2908  CB  SER   196      31.710  32.460  24.940  1.00  0.00            
ATOM   2909  HB2 SER   196      31.490  33.490  25.270  1.00  0.00            
ATOM   2910  HB3 SER   196      31.260  31.790  25.650  1.00  0.00            
ATOM   2911  OG  SER   196      33.200  32.270  24.890  1.00  0.00            
ATOM   2912  HG  SER   196      33.590  33.010  24.380  1.00  0.00            
ATOM   2913  C   SER   196      31.260  33.420  22.490  1.00  0.00            
ATOM   2914  O   SER   196      30.590  34.440  22.570  1.00  0.00            
ATOM   2915  N   SER   197      32.130  33.330  21.460  1.00  0.00            
ATOM   2916  H   SER   197      32.600  32.510  21.310  1.00  0.00            
ATOM   2917  CA  SER   197      32.550  34.440  20.570  1.00  0.00            
ATOM   2918  HA  SER   197      32.610  35.390  21.120  1.00  0.00            
ATOM   2919  CB  SER   197      33.960  34.130  20.050  1.00  0.00            
ATOM   2920  HB2 SER   197      34.290  34.900  19.290  1.00  0.00            
ATOM   2921  HB3 SER   197      34.760  33.980  20.880  1.00  0.00            
ATOM   2922  OG  SER   197      33.930  32.980  19.280  1.00  0.00            
ATOM   2923  HG  SER   197      34.150  32.250  19.890  1.00  0.00            
ATOM   2924  C   SER   197      31.490  34.560  19.360  1.00  0.00            
ATOM   2925  O   SER   197      31.210  35.700  18.990  1.00  0.00            
ATOM   2926  N   ILE   198      30.890  33.480  18.830  1.00  0.00            
ATOM   2927  H   ILE   198      31.060  32.530  19.180  1.00  0.00            
ATOM   2928  CA  ILE   198      29.950  33.640  17.750  1.00  0.00            
ATOM   2929  HA  ILE   198      30.140  34.410  17.000  1.00  0.00            
ATOM   2930  CB  ILE   198      29.950  32.270  16.960  1.00  0.00            
ATOM   2931  HB  ILE   198      29.160  32.440  16.220  1.00  0.00            
ATOM   2932  CG2 ILE   198      31.230  32.030  16.140  1.00  0.00            
ATOM   2933 HG21 ILE   198      32.030  31.640  16.790  1.00  0.00            
ATOM   2934 HG22 ILE   198      31.000  31.400  15.320  1.00  0.00            
ATOM   2935 HG23 ILE   198      31.550  32.990  15.660  1.00  0.00            
ATOM   2936  CG1 ILE   198      29.580  30.970  17.800  1.00  0.00            
ATOM   2937 HG12 ILE   198      30.360  30.790  18.560  1.00  0.00            
ATOM   2938 HG13 ILE   198      28.650  31.130  18.400  1.00  0.00            
ATOM   2939  CD1 ILE   198      29.330  29.680  16.940  1.00  0.00            
ATOM   2940 HD11 ILE   198      28.470  29.980  16.340  1.00  0.00            
ATOM   2941 HD12 ILE   198      30.330  29.540  16.370  1.00  0.00            
ATOM   2942 HD13 ILE   198      29.110  28.850  17.580  1.00  0.00            
ATOM   2943  C   ILE   198      28.600  33.900  18.370  1.00  0.00            
ATOM   2944  O   ILE   198      28.320  33.490  19.510  1.00  0.00            
ATOM   2945  N   ASP   199      27.790  34.620  17.620  1.00  0.00            
ATOM   2946  H   ASP   199      28.100  34.970  16.730  1.00  0.00            
ATOM   2947  CA  ASP   199      26.380  34.990  18.010  1.00  0.00            
ATOM   2948  HA  ASP   199      26.350  35.420  18.990  1.00  0.00            
ATOM   2949  CB  ASP   199      25.930  36.160  17.070  1.00  0.00            
ATOM   2950  HB2 ASP   199      25.780  35.760  16.120  1.00  0.00            
ATOM   2951  HB3 ASP   199      24.940  36.520  17.360  1.00  0.00            
ATOM   2952  CG  ASP   199      26.840  37.360  17.050  1.00  0.00            
ATOM   2953  OD1 ASP   199      26.760  38.200  16.140  1.00  0.00            
ATOM   2954  OD2 ASP   199      27.690  37.530  18.010  1.00  0.00            
ATOM   2955  C   ASP   199      25.400  33.820  17.950  1.00  0.00            
ATOM   2956  O   ASP   199      25.520  32.860  17.120  1.00  0.00            
ATOM   2957  N   LYS   200      24.350  33.820  18.780  1.00  0.00            
ATOM   2958  H   LYS   200      24.030  34.710  19.230  1.00  0.00            
ATOM   2959  CA  LYS   200      23.550  32.600  19.000  1.00  0.00            
ATOM   2960  HA  LYS   200      23.480  32.000  18.060  1.00  0.00            
ATOM   2961  CB  LYS   200      24.280  31.600  19.980  1.00  0.00            
ATOM   2962  HB2 LYS   200      23.550  30.760  20.140  1.00  0.00            
ATOM   2963  HB3 LYS   200      25.180  31.290  19.480  1.00  0.00            
ATOM   2964  CG  LYS   200      24.500  32.290  21.330  1.00  0.00            
ATOM   2965  HG2 LYS   200      25.030  33.240  21.210  1.00  0.00            
ATOM   2966  HG3 LYS   200      23.520  32.460  21.770  1.00  0.00            
ATOM   2967  CD  LYS   200      25.330  31.460  22.260  1.00  0.00            
ATOM   2968  HD2 LYS   200      25.350  31.990  23.250  1.00  0.00            
ATOM   2969  HD3 LYS   200      24.840  30.490  22.260  1.00  0.00            
ATOM   2970  CE  LYS   200      26.740  31.240  21.810  1.00  0.00            
ATOM   2971  HE2 LYS   200      27.180  30.420  22.510  1.00  0.00            
ATOM   2972  HE3 LYS   200      26.840  30.810  20.790  1.00  0.00            
ATOM   2973  NZ  LYS   200      27.640  32.440  21.960  1.00  0.00            
ATOM   2974  HZ1 LYS   200      28.620  32.180  21.770  1.00  0.00            
ATOM   2975  HZ2 LYS   200      27.430  33.060  21.170  1.00  0.00            
ATOM   2976  HZ3 LYS   200      27.710  32.980  22.790  1.00  0.00            
ATOM   2977  C   LYS   200      22.090  32.900  19.430  1.00  0.00            
ATOM   2978  O   LYS   200      21.950  33.740  20.300  1.00  0.00            
ATOM   2979  N   ALA   201      21.110  32.100  18.940  1.00  0.00            
ATOM   2980  H   ALA   201      21.240  31.500  18.170  1.00  0.00            
ATOM   2981  CA  ALA   201      19.770  32.150  19.460  1.00  0.00            
ATOM   2982  HA  ALA   201      19.850  32.410  20.480  1.00  0.00            
ATOM   2983  CB  ALA   201      19.060  33.290  18.710  1.00  0.00            
ATOM   2984  HB1 ALA   201      18.800  32.950  17.730  1.00  0.00            
ATOM   2985  HB2 ALA   201      18.180  33.490  19.400  1.00  0.00            
ATOM   2986  HB3 ALA   201      19.750  34.150  18.620  1.00  0.00            
ATOM   2987  C   ALA   201      19.060  30.800  19.430  1.00  0.00            
ATOM   2988  O   ALA   201      19.440  30.040  18.520  1.00  0.00            
ATOM   2989  N   PHE   202      18.060  30.610  20.270  1.00  0.00            
ATOM   2990  H   PHE   202      17.880  31.300  20.990  1.00  0.00            
ATOM   2991  CA  PHE   202      17.270  29.420  20.360  1.00  0.00            
ATOM   2992  HA  PHE   202      17.400  28.740  19.560  1.00  0.00            
ATOM   2993  CB  PHE   202      17.920  28.430  21.430  1.00  0.00            
ATOM   2994  HB2 PHE   202      18.930  28.190  21.040  1.00  0.00            
ATOM   2995  HB3 PHE   202      17.990  29.100  22.370  1.00  0.00            
ATOM   2996  CG  PHE   202      17.010  27.320  21.960  1.00  0.00            
ATOM   2997  CD1 PHE   202      17.120  25.960  21.470  1.00  0.00            
ATOM   2998  HD1 PHE   202      17.920  25.650  20.850  1.00  0.00            
ATOM   2999  CE1 PHE   202      16.230  24.990  21.980  1.00  0.00            
ATOM   3000  HE1 PHE   202      16.410  23.960  21.690  1.00  0.00            
ATOM   3001  CZ  PHE   202      15.120  25.270  22.820  1.00  0.00            
ATOM   3002  HZ  PHE   202      14.460  24.450  23.220  1.00  0.00            
ATOM   3003  CE2 PHE   202      14.920  26.570  23.270  1.00  0.00            
ATOM   3004  HE2 PHE   202      14.130  26.900  23.950  1.00  0.00            
ATOM   3005  CD2 PHE   202      15.890  27.570  22.850  1.00  0.00            
ATOM   3006  HD2 PHE   202      15.830  28.610  23.190  1.00  0.00            
ATOM   3007  C   PHE   202      15.720  29.600  20.430  1.00  0.00            
ATOM   3008  O   PHE   202      15.360  30.530  21.180  1.00  0.00            
ATOM   3009  N   VAL   203      14.930  28.850  19.680  1.00  0.00            
ATOM   3010  H   VAL   203      15.370  28.280  18.890  1.00  0.00            
ATOM   3011  CA  VAL   203      13.470  28.950  19.610  1.00  0.00            
ATOM   3012  HA  VAL   203      13.200  29.530  20.520  1.00  0.00            
ATOM   3013  CB  VAL   203      12.940  29.730  18.400  1.00  0.00            
ATOM   3014  HB  VAL   203      13.110  29.160  17.500  1.00  0.00            
ATOM   3015  CG1 VAL   203      11.500  30.070  18.500  1.00  0.00            
ATOM   3016 HG11 VAL   203      11.280  30.690  17.670  1.00  0.00            
ATOM   3017 HG12 VAL   203      10.900  29.240  18.490  1.00  0.00            
ATOM   3018 HG13 VAL   203      11.230  30.690  19.390  1.00  0.00            
ATOM   3019  CG2 VAL   203      13.650  31.090  18.170  1.00  0.00            
ATOM   3020 HG21 VAL   203      13.400  31.300  17.140  1.00  0.00            
ATOM   3021 HG22 VAL   203      13.200  31.860  18.780  1.00  0.00            
ATOM   3022 HG23 VAL   203      14.740  31.050  18.340  1.00  0.00            
ATOM   3023  C   VAL   203      12.700  27.650  19.740  1.00  0.00            
ATOM   3024  O   VAL   203      12.700  26.840  18.860  1.00  0.00            
ATOM   3025  N   GLU   204      11.950  27.570  20.870  1.00  0.00            
ATOM   3026  H   GLU   204      12.050  28.250  21.660  1.00  0.00            
ATOM   3027  CA  GLU   204      11.070  26.480  21.130  1.00  0.00            
ATOM   3028  HA  GLU   204      11.470  25.530  20.630  1.00  0.00            
ATOM   3029  CB  GLU   204      11.180  26.050  22.590  1.00  0.00            
ATOM   3030  HB2 GLU   204      12.240  25.780  22.930  1.00  0.00            
ATOM   3031  HB3 GLU   204      10.970  26.850  23.200  1.00  0.00            
ATOM   3032  CG  GLU   204      10.260  24.820  22.880  1.00  0.00            
ATOM   3033  HG2 GLU   204       9.290  25.050  22.400  1.00  0.00            
ATOM   3034  HG3 GLU   204      10.590  23.890  22.420  1.00  0.00            
ATOM   3035  CD  GLU   204      10.160  24.500  24.320  1.00  0.00            
ATOM   3036  OE1 GLU   204      10.250  23.300  24.670  1.00  0.00            
ATOM   3037  OE2 GLU   204       9.890  25.370  25.190  1.00  0.00            
ATOM   3038  C   GLU   204       9.550  26.720  20.700  1.00  0.00            
ATOM   3039  O   GLU   204       8.890  27.560  21.230  1.00  0.00            
ATOM   3040  N   ILE   205       9.120  25.970  19.640  1.00  0.00            
ATOM   3041  H   ILE   205       9.820  25.360  19.280  1.00  0.00            
ATOM   3042  CA  ILE   205       7.820  26.260  18.900  1.00  0.00            
ATOM   3043  HA  ILE   205       7.660  27.360  18.960  1.00  0.00            
ATOM   3044  CB  ILE   205       7.970  25.960  17.390  1.00  0.00            
ATOM   3045  HB  ILE   205       8.420  24.940  17.320  1.00  0.00            
ATOM   3046  CG2 ILE   205       6.560  26.030  16.790  1.00  0.00            
ATOM   3047 HG21 ILE   205       6.110  27.000  16.990  1.00  0.00            
ATOM   3048 HG22 ILE   205       6.550  25.790  15.670  1.00  0.00            
ATOM   3049 HG23 ILE   205       5.860  25.330  17.270  1.00  0.00            
ATOM   3050  CG1 ILE   205       8.860  26.930  16.600  1.00  0.00            
ATOM   3051 HG12 ILE   205       9.860  26.930  17.040  1.00  0.00            
ATOM   3052 HG13 ILE   205       8.990  26.400  15.650  1.00  0.00            
ATOM   3053  CD1 ILE   205       8.500  28.470  16.270  1.00  0.00            
ATOM   3054 HD11 ILE   205       9.370  29.060  15.840  1.00  0.00            
ATOM   3055 HD12 ILE   205       7.710  28.550  15.590  1.00  0.00            
ATOM   3056 HD13 ILE   205       8.230  28.950  17.170  1.00  0.00            
ATOM   3057  C   ILE   205       6.620  25.570  19.600  1.00  0.00            
ATOM   3058  O   ILE   205       6.530  24.310  19.770  1.00  0.00            
ATOM   3059  N   ASN   206       5.700  26.410  19.970  1.00  0.00            
ATOM   3060  H   ASN   206       5.740  27.360  19.710  1.00  0.00            
ATOM   3061  CA  ASN   206       4.500  25.900  20.680  1.00  0.00            
ATOM   3062  HA  ASN   206       4.750  25.500  21.680  1.00  0.00            
ATOM   3063  CB  ASN   206       3.590  27.150  20.920  1.00  0.00            
ATOM   3064  HB2 ASN   206       4.060  27.640  21.790  1.00  0.00            
ATOM   3065  HB3 ASN   206       3.720  27.720  19.930  1.00  0.00            
ATOM   3066  CG  ASN   206       2.130  26.880  21.240  1.00  0.00            
ATOM   3067  OD1 ASN   206       1.770  26.070  22.140  1.00  0.00            
ATOM   3068  ND2 ASN   206       1.260  27.420  20.450  1.00  0.00            
ATOM   3069 HD21 ASN   206       0.260  27.360  20.760  1.00  0.00            
ATOM   3070 HD22 ASN   206       1.490  28.030  19.800  1.00  0.00            
ATOM   3071  C   ASN   206       3.770  24.810  19.910  1.00  0.00            
ATOM   3072  O   ASN   206       3.330  25.000  18.750  1.00  0.00            
ATOM   3073  N   GLY   207       3.520  23.690  20.550  1.00  0.00            
ATOM   3074  H   GLY   207       3.890  23.670  21.570  1.00  0.00            
ATOM   3075  CA  GLY   207       2.670  22.600  20.000  1.00  0.00            
ATOM   3076  HA2 GLY   207       2.320  22.070  20.920  1.00  0.00            
ATOM   3077  HA3 GLY   207       1.710  22.950  19.530  1.00  0.00            
ATOM   3078  C   GLY   207       3.280  21.740  18.880  1.00  0.00            
ATOM   3079  O   GLY   207       2.580  20.930  18.210  1.00  0.00            
ATOM   3080  N   GLY   208       4.560  21.940  18.640  1.00  0.00            
ATOM   3081  H   GLY   208       5.080  22.530  19.310  1.00  0.00            
ATOM   3082  CA  GLY   208       5.250  21.510  17.440  1.00  0.00            
ATOM   3083  HA2 GLY   208       4.580  21.660  16.630  1.00  0.00            
ATOM   3084  HA3 GLY   208       6.180  22.000  17.420  1.00  0.00            
ATOM   3085  C   GLY   208       5.520  20.010  17.440  1.00  0.00            
ATOM   3086  O   GLY   208       6.370  19.500  18.200  1.00  0.00            
ATOM   3087  N   SER   209       5.060  19.290  16.400  1.00  0.00            
ATOM   3088  H   SER   209       4.420  19.660  15.670  1.00  0.00            
ATOM   3089  CA  SER   209       5.720  18.000  16.070  1.00  0.00            
ATOM   3090  HA  SER   209       5.920  17.510  17.000  1.00  0.00            
ATOM   3091  CB  SER   209       4.930  17.110  15.210  1.00  0.00            
ATOM   3092  HB2 SER   209       5.360  16.110  15.040  1.00  0.00            
ATOM   3093  HB3 SER   209       3.940  17.160  15.570  1.00  0.00            
ATOM   3094  OG  SER   209       4.910  17.740  13.920  1.00  0.00            
ATOM   3095  HG  SER   209       4.450  18.590  13.920  1.00  0.00            
ATOM   3096  C   SER   209       7.140  18.250  15.490  1.00  0.00            
ATOM   3097  O   SER   209       7.440  19.360  15.220  1.00  0.00            
ATOM   3098  N   HID   210       8.010  17.160  15.290  1.00  0.00            
ATOM   3099  H   HID   210       7.620  16.270  15.410  1.00  0.00            
ATOM   3100  CA  HID   210       9.320  17.240  14.680  1.00  0.00            
ATOM   3101  HA  HID   210      10.040  17.710  15.360  1.00  0.00            
ATOM   3102  CB  HID   210       9.800  15.770  14.310  1.00  0.00            
ATOM   3103  HB2 HID   210       9.740  15.310  15.360  1.00  0.00            
ATOM   3104  HB3 HID   210       9.100  15.330  13.540  1.00  0.00            
ATOM   3105  CG  HID   210      11.160  15.600  13.810  1.00  0.00            
ATOM   3106  ND1 HID   210      12.230  16.040  14.640  1.00  0.00            
ATOM   3107  HD1 HID   210      12.150  16.430  15.640  1.00  0.00            
ATOM   3108  CE1 HID   210      13.400  15.670  13.990  1.00  0.00            
ATOM   3109  HE1 HID   210      14.390  15.890  14.460  1.00  0.00            
ATOM   3110  NE2 HID   210      13.150  15.050  12.780  1.00  0.00            
ATOM   3111  CD2 HID   210      11.780  14.990  12.650  1.00  0.00            
ATOM   3112  HD2 HID   210      11.140  14.590  11.850  1.00  0.00            
ATOM   3113  C   HID   210       9.390  18.140  13.420  1.00  0.00            
ATOM   3114  O   HID   210      10.450  18.660  13.020  1.00  0.00            
ATOM   3115  N   TYR   211       8.260  18.110  12.650  1.00  0.00            
ATOM   3116  H   TYR   211       7.430  17.590  13.090  1.00  0.00            
ATOM   3117  CA  TYR   211       8.020  18.870  11.370  1.00  0.00            
ATOM   3118  HA  TYR   211       8.890  18.640  10.790  1.00  0.00            
ATOM   3119  CB  TYR   211       6.860  18.290  10.640  1.00  0.00            
ATOM   3120  HB2 TYR   211       5.920  18.600  11.190  1.00  0.00            
ATOM   3121  HB3 TYR   211       6.770  18.760   9.660  1.00  0.00            
ATOM   3122  CG  TYR   211       6.890  16.750  10.310  1.00  0.00            
ATOM   3123  CD1 TYR   211       5.730  15.940  10.530  1.00  0.00            
ATOM   3124  HD1 TYR   211       4.950  16.340  11.050  1.00  0.00            
ATOM   3125  CE1 TYR   211       5.620  14.580  10.140  1.00  0.00            
ATOM   3126  HE1 TYR   211       4.680  14.020  10.310  1.00  0.00            
ATOM   3127  CZ  TYR   211       6.720  14.050   9.460  1.00  0.00            
ATOM   3128  OH  TYR   211       6.590  12.840   8.820  1.00  0.00            
ATOM   3129  HH  TYR   211       5.850  12.430   9.260  1.00  0.00            
ATOM   3130  CE2 TYR   211       7.860  14.850   9.230  1.00  0.00            
ATOM   3131  HE2 TYR   211       8.760  14.430   8.780  1.00  0.00            
ATOM   3132  CD2 TYR   211       7.940  16.180   9.630  1.00  0.00            
ATOM   3133  HD2 TYR   211       8.730  16.770   9.270  1.00  0.00            
ATOM   3134  C   TYR   211       7.920  20.400  11.440  1.00  0.00            
ATOM   3135  O   TYR   211       7.560  21.150  10.490  1.00  0.00            
ATOM   3136  N   CYX   212       8.000  20.970  12.670  1.00  0.00            
ATOM   3137  H   CYX   212       7.970  20.370  13.430  1.00  0.00            
ATOM   3138  CA  CYX   212       7.450  22.340  12.860  1.00  0.00            
ATOM   3139  HA  CYX   212       6.470  22.450  12.600  1.00  0.00            
ATOM   3140  CB  CYX   212       7.430  22.570  14.380  1.00  0.00            
ATOM   3141  HB2 CYX   212       6.730  23.400  14.590  1.00  0.00            
ATOM   3142  HB3 CYX   212       6.960  21.670  14.920  1.00  0.00            
ATOM   3143  SG  CYX   212       8.960  22.980  15.300  1.00  0.00            
ATOM   3144  C   CYX   212       8.270  23.560  12.300  1.00  0.00            
ATOM   3145  O   CYX   212       7.630  24.560  12.190  1.00  0.00            
ATOM   3146  N   GLY   213       9.490  23.360  11.830  1.00  0.00            
ATOM   3147  H   GLY   213       9.780  22.400  11.990  1.00  0.00            
ATOM   3148  CA  GLY   213      10.390  24.280  11.070  1.00  0.00            
ATOM   3149  HA2 GLY   213      10.140  25.380  11.270  1.00  0.00            
ATOM   3150  HA3 GLY   213      11.370  24.030  11.450  1.00  0.00            
ATOM   3151  C   GLY   213      10.390  24.000   9.570  1.00  0.00            
ATOM   3152  O   GLY   213      11.050  24.750   8.800  1.00  0.00            
ATOM   3153  N   ASN   214       9.740  22.930   9.040  1.00  0.00            
ATOM   3154  H   ASN   214       9.390  22.200   9.630  1.00  0.00            
ATOM   3155  CA  ASN   214       9.750  22.610   7.620  1.00  0.00            
ATOM   3156  HA  ASN   214      10.810  22.490   7.350  1.00  0.00            
ATOM   3157  CB  ASN   214       8.930  21.310   7.380  1.00  0.00            
ATOM   3158  HB2 ASN   214       7.920  21.240   7.820  1.00  0.00            
ATOM   3159  HB3 ASN   214       8.760  21.220   6.320  1.00  0.00            
ATOM   3160  CG  ASN   214       9.630  20.100   7.940  1.00  0.00            
ATOM   3161  OD1 ASN   214      10.530  20.240   8.750  1.00  0.00            
ATOM   3162  ND2 ASN   214       9.280  18.850   7.530  1.00  0.00            
ATOM   3163 HD21 ASN   214       9.900  18.140   7.830  1.00  0.00            
ATOM   3164 HD22 ASN   214       8.620  18.710   6.790  1.00  0.00            
ATOM   3165  C   ASN   214       9.070  23.730   6.780  1.00  0.00            
ATOM   3166  O   ASN   214       9.410  23.860   5.600  1.00  0.00            
ATOM   3167  N   GLY   215       8.120  24.470   7.280  1.00  0.00            
ATOM   3168  H   GLY   215       7.760  24.250   8.240  1.00  0.00            
ATOM   3169  CA  GLY   215       7.340  25.420   6.440  1.00  0.00            
ATOM   3170  HA2 GLY   215       6.880  26.140   7.060  1.00  0.00            
ATOM   3171  HA3 GLY   215       8.000  25.970   5.840  1.00  0.00            
ATOM   3172  C   GLY   215       6.260  24.730   5.610  1.00  0.00            
ATOM   3173  O   GLY   215       6.380  23.540   5.300  1.00  0.00            
ATOM   3174  N   GLY   216       5.260  25.530   5.210  1.00  0.00            
ATOM   3175  H   GLY   216       5.060  26.510   5.570  1.00  0.00            
ATOM   3176  CA  GLY   216       4.030  25.010   4.680  1.00  0.00            
ATOM   3177  HA2 GLY   216       3.680  25.730   3.930  1.00  0.00            
ATOM   3178  HA3 GLY   216       4.200  24.060   4.100  1.00  0.00            
ATOM   3179  C   GLY   216       2.960  24.710   5.710  1.00  0.00            
ATOM   3180  O   GLY   216       2.330  23.640   5.650  1.00  0.00            
ATOM   3181  N   SER   217       2.750  25.660   6.610  1.00  0.00            
ATOM   3182  H   SER   217       3.310  26.520   6.530  1.00  0.00            
ATOM   3183  CA  SER   217       2.210  25.350   7.910  1.00  0.00            
ATOM   3184  HA  SER   217       1.400  24.680   7.800  1.00  0.00            
ATOM   3185  CB  SER   217       3.300  24.710   8.800  1.00  0.00            
ATOM   3186  HB2 SER   217       2.810  23.970   9.460  1.00  0.00            
ATOM   3187  HB3 SER   217       3.940  24.030   8.190  1.00  0.00            
ATOM   3188  OG  SER   217       4.220  25.560   9.410  1.00  0.00            
ATOM   3189  HG  SER   217       5.040  25.070   9.380  1.00  0.00            
ATOM   3190  C   SER   217       1.640  26.550   8.620  1.00  0.00            
ATOM   3191  O   SER   217       2.020  27.710   8.280  1.00  0.00            
ATOM   3192  N   ILE   218       0.880  26.360   9.700  1.00  0.00            
ATOM   3193  H   ILE   218       0.720  25.420   9.940  1.00  0.00            
ATOM   3194  CA  ILE   218       0.570  27.370  10.730  1.00  0.00            
ATOM   3195  HA  ILE   218      -0.140  28.030  10.180  1.00  0.00            
ATOM   3196  CB  ILE   218      -0.140  26.680  11.960  1.00  0.00            
ATOM   3197  HB  ILE   218      -0.950  26.050  11.460  1.00  0.00            
ATOM   3198  CG2 ILE   218       0.840  25.710  12.670  1.00  0.00            
ATOM   3199 HG21 ILE   218       1.670  26.190  13.220  1.00  0.00            
ATOM   3200 HG22 ILE   218       0.300  25.120  13.420  1.00  0.00            
ATOM   3201 HG23 ILE   218       1.240  25.070  11.910  1.00  0.00            
ATOM   3202  CG1 ILE   218      -0.870  27.510  13.010  1.00  0.00            
ATOM   3203 HG12 ILE   218      -0.170  27.950  13.740  1.00  0.00            
ATOM   3204 HG13 ILE   218      -1.220  28.370  12.430  1.00  0.00            
ATOM   3205  CD1 ILE   218      -2.020  26.810  13.710  1.00  0.00            
ATOM   3206 HD11 ILE   218      -1.590  26.170  14.450  1.00  0.00            
ATOM   3207 HD12 ILE   218      -2.600  27.590  14.290  1.00  0.00            
ATOM   3208 HD13 ILE   218      -2.700  26.260  13.050  1.00  0.00            
ATOM   3209  C   ILE   218       1.770  28.220  11.230  1.00  0.00            
ATOM   3210  O   ILE   218       1.550  29.360  11.720  1.00  0.00            
ATOM   3211  N   TYR   219       3.010  27.800  11.050  1.00  0.00            
ATOM   3212  H   TYR   219       3.160  26.810  10.800  1.00  0.00            
ATOM   3213  CA  TYR   219       4.270  28.480  11.560  1.00  0.00            
ATOM   3214  HA  TYR   219       4.040  29.170  12.320  1.00  0.00            
ATOM   3215  CB  TYR   219       5.190  27.420  12.240  1.00  0.00            
ATOM   3216  HB2 TYR   219       5.640  26.840  11.440  1.00  0.00            
ATOM   3217  HB3 TYR   219       5.980  27.980  12.880  1.00  0.00            
ATOM   3218  CG  TYR   219       4.610  26.420  13.190  1.00  0.00            
ATOM   3219  CD1 TYR   219       4.010  26.940  14.360  1.00  0.00            
ATOM   3220  HD1 TYR   219       4.080  27.980  14.530  1.00  0.00            
ATOM   3221  CE1 TYR   219       3.530  26.060  15.340  1.00  0.00            
ATOM   3222  HE1 TYR   219       3.020  26.450  16.240  1.00  0.00            
ATOM   3223  CZ  TYR   219       3.490  24.690  15.060  1.00  0.00            
ATOM   3224  OH  TYR   219       3.210  23.790  15.980  1.00  0.00            
ATOM   3225  HH  TYR   219       3.250  24.060  16.900  1.00  0.00            
ATOM   3226  CE2 TYR   219       4.070  24.170  13.870  1.00  0.00            
ATOM   3227  HE2 TYR   219       4.030  23.120  13.680  1.00  0.00            
ATOM   3228  CD2 TYR   219       4.680  25.030  12.910  1.00  0.00            
ATOM   3229  HD2 TYR   219       5.110  24.690  12.010  1.00  0.00            
ATOM   3230  C   TYR   219       4.920  29.310  10.500  1.00  0.00            
ATOM   3231  O   TYR   219       5.800  30.130  10.760  1.00  0.00            
ATOM   3232  N   ASN   220       4.420  29.350   9.210  1.00  0.00            
ATOM   3233  H   ASN   220       3.730  28.600   8.990  1.00  0.00            
ATOM   3234  CA  ASN   220       4.990  30.140   8.050  1.00  0.00            
ATOM   3235  HA  ASN   220       5.870  29.620   7.800  1.00  0.00            
ATOM   3236  CB  ASN   220       3.910  30.300   6.890  1.00  0.00            
ATOM   3237  HB2 ASN   220       2.950  30.590   7.310  1.00  0.00            
ATOM   3238  HB3 ASN   220       4.300  31.020   6.100  1.00  0.00            
ATOM   3239  CG  ASN   220       3.690  28.990   6.140  1.00  0.00            
ATOM   3240  OD1 ASN   220       4.390  27.990   6.280  1.00  0.00            
ATOM   3241  ND2 ASN   220       2.760  29.010   5.270  1.00  0.00            
ATOM   3242 HD21 ASN   220       2.440  28.200   4.730  1.00  0.00            
ATOM   3243 HD22 ASN   220       2.400  29.900   5.140  1.00  0.00            
ATOM   3244  C   ASN   220       5.510  31.580   8.350  1.00  0.00            
ATOM   3245  O   ASN   220       6.630  31.860   8.090  1.00  0.00            
ATOM   3246  N   ASP   221       4.670  32.440   8.970  1.00  0.00            
ATOM   3247  H   ASP   221       3.870  31.990   9.420  1.00  0.00            
ATOM   3248  CA  ASP   221       5.100  33.810   9.150  1.00  0.00            
ATOM   3249  HA  ASP   221       5.520  34.250   8.250  1.00  0.00            
ATOM   3250  CB  ASP   221       3.840  34.680   9.590  1.00  0.00            
ATOM   3251  HB2 ASP   221       3.310  34.250  10.380  1.00  0.00            
ATOM   3252  HB3 ASP   221       4.160  35.670   9.990  1.00  0.00            
ATOM   3253  CG  ASP   221       2.870  34.960   8.460  1.00  0.00            
ATOM   3254  OD1 ASP   221       2.950  34.630   7.280  1.00  0.00            
ATOM   3255  OD2 ASP   221       1.910  35.750   8.770  1.00  0.00            
ATOM   3256  C   ASP   221       6.210  34.030  10.250  1.00  0.00            
ATOM   3257  O   ASP   221       7.010  34.990  10.200  1.00  0.00            
ATOM   3258  N   VAL   222       6.190  33.210  11.340  1.00  0.00            
ATOM   3259  H   VAL   222       5.650  32.310  11.230  1.00  0.00            
ATOM   3260  CA  VAL   222       7.240  33.380  12.420  1.00  0.00            
ATOM   3261  HA  VAL   222       7.400  34.480  12.530  1.00  0.00            
ATOM   3262  CB  VAL   222       6.860  32.800  13.760  1.00  0.00            
ATOM   3263  HB  VAL   222       5.960  33.310  14.050  1.00  0.00            
ATOM   3264  CG1 VAL   222       6.520  31.290  13.780  1.00  0.00            
ATOM   3265 HG11 VAL   222       6.200  31.020  14.770  1.00  0.00            
ATOM   3266 HG12 VAL   222       5.700  31.130  13.060  1.00  0.00            
ATOM   3267 HG13 VAL   222       7.350  30.700  13.490  1.00  0.00            
ATOM   3268  CG2 VAL   222       7.950  32.950  14.810  1.00  0.00            
ATOM   3269 HG21 VAL   222       8.360  33.950  14.910  1.00  0.00            
ATOM   3270 HG22 VAL   222       7.410  32.720  15.740  1.00  0.00            
ATOM   3271 HG23 VAL   222       8.850  32.300  14.550  1.00  0.00            
ATOM   3272  C   VAL   222       8.580  32.820  11.890  1.00  0.00            
ATOM   3273  O   VAL   222       9.690  33.360  12.060  1.00  0.00            
ATOM   3274  N   LEU   223       8.540  31.740  11.070  1.00  0.00            
ATOM   3275  H   LEU   223       7.650  31.360  10.730  1.00  0.00            
ATOM   3276  CA  LEU   223       9.730  31.200  10.350  1.00  0.00            
ATOM   3277  HA  LEU   223      10.550  30.940  11.010  1.00  0.00            
ATOM   3278  CB  LEU   223       9.260  29.960   9.650  1.00  0.00            
ATOM   3279  HB2 LEU   223       8.290  30.290   9.140  1.00  0.00            
ATOM   3280  HB3 LEU   223       9.930  29.650   8.800  1.00  0.00            
ATOM   3281  CG  LEU   223       8.930  28.680  10.530  1.00  0.00            
ATOM   3282  HG  LEU   223       8.140  29.010  11.210  1.00  0.00            
ATOM   3283  CD1 LEU   223       8.560  27.440   9.590  1.00  0.00            
ATOM   3284 HD11 LEU   223       8.110  26.720  10.240  1.00  0.00            
ATOM   3285 HD12 LEU   223       7.840  27.730   8.840  1.00  0.00            
ATOM   3286 HD13 LEU   223       9.420  27.030   9.230  1.00  0.00            
ATOM   3287  CD2 LEU   223      10.060  28.210  11.330  1.00  0.00            
ATOM   3288 HD21 LEU   223      10.330  28.960  11.970  1.00  0.00            
ATOM   3289 HD22 LEU   223       9.650  27.380  11.900  1.00  0.00            
ATOM   3290 HD23 LEU   223      10.930  27.940  10.710  1.00  0.00            
ATOM   3291  C   LEU   223      10.270  32.190   9.370  1.00  0.00            
ATOM   3292  O   LEU   223      11.440  32.480   9.330  1.00  0.00            
ATOM   3293  N   SER   224       9.480  33.010   8.620  1.00  0.00            
ATOM   3294  H   SER   224       8.470  32.790   8.650  1.00  0.00            
ATOM   3295  CA  SER   224       9.840  34.140   7.750  1.00  0.00            
ATOM   3296  HA  SER   224      10.500  33.850   6.940  1.00  0.00            
ATOM   3297  CB  SER   224       8.530  34.600   7.140  1.00  0.00            
ATOM   3298  HB2 SER   224       7.790  35.070   7.830  1.00  0.00            
ATOM   3299  HB3 SER   224       8.800  35.420   6.460  1.00  0.00            
ATOM   3300  OG  SER   224       7.930  33.610   6.370  1.00  0.00            
ATOM   3301  HG  SER   224       7.350  33.080   6.940  1.00  0.00            
ATOM   3302  C   SER   224      10.450  35.300   8.610  1.00  0.00            
ATOM   3303  O   SER   224      11.560  35.760   8.320  1.00  0.00            
ATOM   3304  N   ARG   225       9.740  35.950   9.540  1.00  0.00            
ATOM   3305  H   ARG   225       8.890  35.580   9.890  1.00  0.00            
ATOM   3306  CA  ARG   225      10.290  37.120  10.280  1.00  0.00            
ATOM   3307  HA  ARG   225      10.800  37.710   9.510  1.00  0.00            
ATOM   3308  CB  ARG   225       9.330  38.140  10.910  1.00  0.00            
ATOM   3309  HB2 ARG   225       9.810  39.030  11.170  1.00  0.00            
ATOM   3310  HB3 ARG   225       8.520  38.360  10.190  1.00  0.00            
ATOM   3311  CG  ARG   225       8.630  37.500  12.240  1.00  0.00            
ATOM   3312  HG2 ARG   225       8.380  36.500  12.040  1.00  0.00            
ATOM   3313  HG3 ARG   225       9.360  37.620  12.970  1.00  0.00            
ATOM   3314  CD  ARG   225       7.390  38.210  12.500  1.00  0.00            
ATOM   3315  HD2 ARG   225       7.560  39.290  12.490  1.00  0.00            
ATOM   3316  HD3 ARG   225       6.720  37.930  11.710  1.00  0.00            
ATOM   3317  NE  ARG   225       6.870  37.830  13.810  1.00  0.00            
ATOM   3318  HE  ARG   225       7.280  38.310  14.570  1.00  0.00            
ATOM   3319  CZ  ARG   225       6.030  36.770  14.140  1.00  0.00            
ATOM   3320  NH1 ARG   225       5.120  36.320  13.320  1.00  0.00            
ATOM   3321 HH11 ARG   225       4.950  36.780  12.440  1.00  0.00            
ATOM   3322 HH12 ARG   225       4.540  35.560  13.500  1.00  0.00            
ATOM   3323  NH2 ARG   225       5.900  36.360  15.320  1.00  0.00            
ATOM   3324 HH21 ARG   225       6.390  36.720  16.080  1.00  0.00            
ATOM   3325 HH22 ARG   225       5.180  35.720  15.510  1.00  0.00            
ATOM   3326  C   ARG   225      11.580  36.800  11.080  1.00  0.00            
ATOM   3327  O   ARG   225      12.270  37.770  11.480  1.00  0.00            
ATOM   3328  N   PHE   226      11.920  35.550  11.460  1.00  0.00            
ATOM   3329  H   PHE   226      11.320  34.760  11.200  1.00  0.00            
ATOM   3330  CA  PHE   226      13.150  35.240  12.200  1.00  0.00            
ATOM   3331  HA  PHE   226      13.470  36.100  12.750  1.00  0.00            
ATOM   3332  CB  PHE   226      13.030  34.190  13.260  1.00  0.00            
ATOM   3333  HB2 PHE   226      12.510  33.360  12.900  1.00  0.00            
ATOM   3334  HB3 PHE   226      14.070  33.890  13.460  1.00  0.00            
ATOM   3335  CG  PHE   226      12.400  34.640  14.560  1.00  0.00            
ATOM   3336  CD1 PHE   226      13.070  34.380  15.760  1.00  0.00            
ATOM   3337  HD1 PHE   226      14.030  33.880  15.740  1.00  0.00            
ATOM   3338  CE1 PHE   226      12.480  34.710  16.990  1.00  0.00            
ATOM   3339  HE1 PHE   226      13.020  34.380  17.850  1.00  0.00            
ATOM   3340  CZ  PHE   226      11.300  35.330  17.050  1.00  0.00            
ATOM   3341  HZ  PHE   226      10.770  35.540  17.980  1.00  0.00            
ATOM   3342  CE2 PHE   226      10.590  35.540  15.830  1.00  0.00            
ATOM   3343  HE2 PHE   226       9.570  35.930  15.940  1.00  0.00            
ATOM   3344  CD2 PHE   226      11.130  35.260  14.590  1.00  0.00            
ATOM   3345  HD2 PHE   226      10.550  35.490  13.740  1.00  0.00            
ATOM   3346  C   PHE   226      14.230  34.790  11.150  1.00  0.00            
ATOM   3347  O   PHE   226      15.390  35.200  11.310  1.00  0.00            
ATOM   3348  N   GLY   227      13.900  33.920  10.220  1.00  0.00            
ATOM   3349  H   GLY   227      12.910  33.790  10.010  1.00  0.00            
ATOM   3350  CA  GLY   227      14.840  33.190   9.300  1.00  0.00            
ATOM   3351  HA2 GLY   227      15.600  32.690   9.930  1.00  0.00            
ATOM   3352  HA3 GLY   227      14.210  32.400   8.790  1.00  0.00            
ATOM   3353  C   GLY   227      15.490  34.070   8.220  1.00  0.00            
ATOM   3354  O   GLY   227      16.710  34.010   8.070  1.00  0.00            
ATOM   3355  N   VAL   228      14.720  35.020   7.700  1.00  0.00            
ATOM   3356  H   VAL   228      13.760  35.100   8.020  1.00  0.00            
ATOM   3357  CA  VAL   228      15.270  36.010   6.720  1.00  0.00            
ATOM   3358  HA  VAL   228      16.020  35.530   6.050  1.00  0.00            
ATOM   3359  CB  VAL   228      14.090  36.460   5.750  1.00  0.00            
ATOM   3360  HB  VAL   228      13.420  36.980   6.360  1.00  0.00            
ATOM   3361  CG1 VAL   228      14.700  37.520   4.760  1.00  0.00            
ATOM   3362 HG11 VAL   228      15.670  37.200   4.330  1.00  0.00            
ATOM   3363 HG12 VAL   228      13.960  37.810   4.060  1.00  0.00            
ATOM   3364 HG13 VAL   228      14.940  38.440   5.290  1.00  0.00            
ATOM   3365  CG2 VAL   228      13.330  35.370   4.950  1.00  0.00            
ATOM   3366 HG21 VAL   228      13.010  34.560   5.690  1.00  0.00            
ATOM   3367 HG22 VAL   228      12.390  35.670   4.550  1.00  0.00            
ATOM   3368 HG23 VAL   228      14.000  34.880   4.310  1.00  0.00            
ATOM   3369  C   VAL   228      16.010  37.080   7.410  1.00  0.00            
ATOM   3370  O   VAL   228      17.110  37.470   6.940  1.00  0.00            
ATOM   3371  N   SER   229      15.560  37.520   8.610  1.00  0.00            
ATOM   3372  H   SER   229      14.570  37.430   8.810  1.00  0.00            
ATOM   3373  CA  SER   229      16.270  38.480   9.470  1.00  0.00            
ATOM   3374  HA  SER   229      16.310  39.420   8.840  1.00  0.00            
ATOM   3375  CB  SER   229      15.330  38.630  10.690  1.00  0.00            
ATOM   3376  HB2 SER   229      15.130  37.700  11.180  1.00  0.00            
ATOM   3377  HB3 SER   229      15.810  39.360  11.330  1.00  0.00            
ATOM   3378  OG  SER   229      14.080  39.070  10.270  1.00  0.00            
ATOM   3379  HG  SER   229      13.430  38.670  10.790  1.00  0.00            
ATOM   3380  C   SER   229      17.580  37.930   9.980  1.00  0.00            
ATOM   3381  O   SER   229      18.540  38.650   9.820  1.00  0.00            
ATOM   3382  N   TRP   230      17.770  36.620  10.230  1.00  0.00            
ATOM   3383  H   TRP   230      16.920  36.000  10.400  1.00  0.00            
ATOM   3384  CA  TRP   230      19.040  35.950  10.460  1.00  0.00            
ATOM   3385  HA  TRP   230      19.500  36.430  11.340  1.00  0.00            
ATOM   3386  CB  TRP   230      18.820  34.580  11.120  1.00  0.00            
ATOM   3387  HB2 TRP   230      18.090  34.840  11.830  1.00  0.00            
ATOM   3388  HB3 TRP   230      18.300  33.850  10.490  1.00  0.00            
ATOM   3389  CG  TRP   230      20.000  33.960  11.800  1.00  0.00            
ATOM   3390  CD1 TRP   230      20.910  33.120  11.320  1.00  0.00            
ATOM   3391  HD1 TRP   230      20.860  32.650  10.330  1.00  0.00            
ATOM   3392  NE1 TRP   230      21.860  32.830  12.330  1.00  0.00            
ATOM   3393  HE1 TRP   230      22.640  32.180  12.230  1.00  0.00            
ATOM   3394  CE2 TRP   230      21.620  33.560  13.480  1.00  0.00            
ATOM   3395  CZ2 TRP   230      22.240  33.680  14.740  1.00  0.00            
ATOM   3396  HZ2 TRP   230      23.150  33.190  14.960  1.00  0.00            
ATOM   3397  CH2 TRP   230      21.830  34.650  15.670  1.00  0.00            
ATOM   3398  HH2 TRP   230      22.310  34.860  16.630  1.00  0.00            
ATOM   3399  CZ3 TRP   230      20.730  35.420  15.350  1.00  0.00            
ATOM   3400  HZ3 TRP   230      20.450  36.180  16.060  1.00  0.00            
ATOM   3401  CE3 TRP   230      20.120  35.250  14.080  1.00  0.00            
ATOM   3402  HE3 TRP   230      19.230  35.930  13.840  1.00  0.00            
ATOM   3403  CD2 TRP   230      20.430  34.240  13.160  1.00  0.00            
ATOM   3404  C   TRP   230      20.060  36.050   9.290  1.00  0.00            
ATOM   3405  O   TRP   230      21.220  36.380   9.490  1.00  0.00            
ATOM   3406  N   MET   231      19.620  35.810   8.020  1.00  0.00            
ATOM   3407  H   MET   231      18.710  35.390   7.840  1.00  0.00            
ATOM   3408  CA  MET   231      20.470  36.000   6.830  1.00  0.00            
ATOM   3409  HA  MET   231      21.450  35.560   6.880  1.00  0.00            
ATOM   3410  CB  MET   231      19.880  35.390   5.520  1.00  0.00            
ATOM   3411  HB2 MET   231      18.900  35.760   5.440  1.00  0.00            
ATOM   3412  HB3 MET   231      20.540  35.630   4.700  1.00  0.00            
ATOM   3413  CG  MET   231      19.800  33.880   5.530  1.00  0.00            
ATOM   3414  HG2 MET   231      18.960  33.730   6.230  1.00  0.00            
ATOM   3415  HG3 MET   231      19.490  33.550   4.560  1.00  0.00            
ATOM   3416  SD  MET   231      21.270  33.070   6.170  1.00  0.00            
ATOM   3417  CE  MET   231      20.820  31.260   6.000  1.00  0.00            
ATOM   3418  HE1 MET   231      19.750  31.200   6.310  1.00  0.00            
ATOM   3419  HE2 MET   231      20.970  30.870   4.970  1.00  0.00            
ATOM   3420  HE3 MET   231      21.250  30.710   6.830  1.00  0.00            
ATOM   3421  C   MET   231      20.800  37.530   6.630  1.00  0.00            
ATOM   3422  O   MET   231      21.930  37.870   6.320  1.00  0.00            
ATOM   3423  N   LYS   232      19.810  38.450   6.840  1.00  0.00            
ATOM   3424  H   LYS   232      18.840  38.190   7.110  1.00  0.00            
ATOM   3425  CA  LYS   232      20.070  39.920   6.750  1.00  0.00            
ATOM   3426  HA  LYS   232      20.450  40.030   5.780  1.00  0.00            
ATOM   3427  CB  LYS   232      18.660  40.620   6.760  1.00  0.00            
ATOM   3428  HB2 LYS   232      18.200  40.270   7.640  1.00  0.00            
ATOM   3429  HB3 LYS   232      18.860  41.720   6.780  1.00  0.00            
ATOM   3430  CG  LYS   232      17.730  40.450   5.570  1.00  0.00            
ATOM   3431  HG2 LYS   232      17.370  39.400   5.430  1.00  0.00            
ATOM   3432  HG3 LYS   232      16.830  41.030   5.910  1.00  0.00            
ATOM   3433  CD  LYS   232      18.230  40.940   4.210  1.00  0.00            
ATOM   3434  HD2 LYS   232      19.230  40.500   3.980  1.00  0.00            
ATOM   3435  HD3 LYS   232      17.530  40.630   3.430  1.00  0.00            
ATOM   3436  CE  LYS   232      18.270  42.490   4.180  1.00  0.00            
ATOM   3437  HE2 LYS   232      17.220  42.820   4.180  1.00  0.00            
ATOM   3438  HE3 LYS   232      18.790  42.950   5.040  1.00  0.00            
ATOM   3439  NZ  LYS   232      19.000  42.900   2.960  1.00  0.00            
ATOM   3440  HZ1 LYS   232      19.880  42.350   2.880  1.00  0.00            
ATOM   3441  HZ2 LYS   232      18.440  42.750   2.130  1.00  0.00            
ATOM   3442  HZ3 LYS   232      19.210  43.890   3.040  1.00  0.00            
ATOM   3443  C   LYS   232      21.110  40.380   7.780  1.00  0.00            
ATOM   3444  O   LYS   232      22.110  40.930   7.360  1.00  0.00            
ATOM   3445  N   LEU   233      20.970  39.900   9.010  1.00  0.00            
ATOM   3446  H   LEU   233      20.200  39.370   9.280  1.00  0.00            
ATOM   3447  CA  LEU   233      21.870  40.120  10.210  1.00  0.00            
ATOM   3448  HA  LEU   233      21.740  41.220  10.350  1.00  0.00            
ATOM   3449  CB  LEU   233      21.190  39.390  11.430  1.00  0.00            
ATOM   3450  HB2 LEU   233      20.160  39.610  11.520  1.00  0.00            
ATOM   3451  HB3 LEU   233      21.180  38.290  11.200  1.00  0.00            
ATOM   3452  CG  LEU   233      21.840  39.680  12.810  1.00  0.00            
ATOM   3453  HG  LEU   233      22.870  39.310  12.780  1.00  0.00            
ATOM   3454  CD1 LEU   233      21.900  41.230  13.010  1.00  0.00            
ATOM   3455 HD11 LEU   233      22.600  41.740  12.440  1.00  0.00            
ATOM   3456 HD12 LEU   233      20.940  41.770  12.950  1.00  0.00            
ATOM   3457 HD13 LEU   233      22.180  41.460  14.020  1.00  0.00            
ATOM   3458  CD2 LEU   233      20.980  39.070  13.990  1.00  0.00            
ATOM   3459 HD21 LEU   233      21.380  39.260  15.020  1.00  0.00            
ATOM   3460 HD22 LEU   233      19.990  39.600  13.900  1.00  0.00            
ATOM   3461 HD23 LEU   233      20.740  38.030  13.700  1.00  0.00            
ATOM   3462  C   LEU   233      23.290  39.700  10.010  1.00  0.00            
ATOM   3463  O   LEU   233      24.190  40.350  10.520  1.00  0.00            
ATOM   3464  N   HIE   234      23.580  38.570   9.290  1.00  0.00            
ATOM   3465  H   HIE   234      22.780  38.100   8.900  1.00  0.00            
ATOM   3466  CA  HIE   234      24.950  38.020   9.220  1.00  0.00            
ATOM   3467  HA  HIE   234      25.690  38.660   9.680  1.00  0.00            
ATOM   3468  CB  HIE   234      25.050  36.700  10.050  1.00  0.00            
ATOM   3469  HB2 HIE   234      24.360  35.990   9.600  1.00  0.00            
ATOM   3470  HB3 HIE   234      25.980  36.180  10.030  1.00  0.00            
ATOM   3471  CG  HIE   234      24.610  36.870  11.490  1.00  0.00            
ATOM   3472  ND1 HIE   234      25.320  37.500  12.550  1.00  0.00            
ATOM   3473  CE1 HIE   234      24.490  37.300  13.650  1.00  0.00            
ATOM   3474  HE1 HIE   234      24.670  37.670  14.620  1.00  0.00            
ATOM   3475  NE2 HIE   234      23.520  36.400  13.350  1.00  0.00            
ATOM   3476  HE2 HIE   234      22.800  36.010  13.870  1.00  0.00            
ATOM   3477  CD2 HIE   234      23.520  36.200  11.990  1.00  0.00            
ATOM   3478  HD2 HIE   234      22.900  35.520  11.490  1.00  0.00            
ATOM   3479  C   HIE   234      25.550  37.690   7.790  1.00  0.00            
ATOM   3480  O   HIE   234      26.770  37.570   7.680  1.00  0.00            
ATOM   3481  N   LEU   235      24.680  37.600   6.740  1.00  0.00            
ATOM   3482  H   LEU   235      23.650  37.570   6.920  1.00  0.00            
ATOM   3483  CA  LEU   235      25.110  37.660   5.290  1.00  0.00            
ATOM   3484  HA  LEU   235      26.120  37.280   5.160  1.00  0.00            
ATOM   3485  CB  LEU   235      24.280  36.800   4.340  1.00  0.00            
ATOM   3486  HB2 LEU   235      23.260  37.220   4.370  1.00  0.00            
ATOM   3487  HB3 LEU   235      24.730  36.770   3.360  1.00  0.00            
ATOM   3488  CG  LEU   235      24.180  35.320   4.750  1.00  0.00            
ATOM   3489  HG  LEU   235      23.710  35.140   5.760  1.00  0.00            
ATOM   3490  CD1 LEU   235      23.460  34.550   3.640  1.00  0.00            
ATOM   3491 HD11 LEU   235      23.390  33.470   3.800  1.00  0.00            
ATOM   3492 HD12 LEU   235      22.550  35.070   3.210  1.00  0.00            
ATOM   3493 HD13 LEU   235      24.140  34.550   2.840  1.00  0.00            
ATOM   3494  CD2 LEU   235      25.630  34.650   4.860  1.00  0.00            
ATOM   3495 HD21 LEU   235      25.490  33.550   5.020  1.00  0.00            
ATOM   3496 HD22 LEU   235      26.140  34.600   3.870  1.00  0.00            
ATOM   3497 HD23 LEU   235      26.130  35.040   5.690  1.00  0.00            
ATOM   3498  C   LEU   235      25.120  39.140   4.770  1.00  0.00            
ATOM   3499  O   LEU   235      26.160  39.630   4.380  1.00  0.00            
ATOM   3500  N   ASP   236      23.970  39.840   4.730  1.00  0.00            
ATOM   3501  H   ASP   236      23.140  39.410   5.150  1.00  0.00            
ATOM   3502  CA  ASP   236      24.000  41.300   4.510  1.00  0.00            
ATOM   3503  HA  ASP   236      24.630  41.380   3.680  1.00  0.00            
ATOM   3504  CB  ASP   236      22.590  41.820   4.160  1.00  0.00            
ATOM   3505  HB2 ASP   236      21.960  41.280   4.850  1.00  0.00            
ATOM   3506  HB3 ASP   236      22.420  42.950   4.320  1.00  0.00            
ATOM   3507  CG  ASP   236      22.250  41.490   2.740  1.00  0.00            
ATOM   3508  OD1 ASP   236      23.210  41.370   1.870  1.00  0.00            
ATOM   3509  OD2 ASP   236      21.050  41.370   2.380  1.00  0.00            
ATOM   3510  C   ASP   236      24.700  42.090   5.680  1.00  0.00            
ATOM   3511  O   ASP   236      24.980  43.240   5.450  1.00  0.00            
ATOM   3512  N   GLU   237      24.970  41.500   6.890  1.00  0.00            
ATOM   3513  H   GLU   237      24.640  40.510   6.930  1.00  0.00            
ATOM   3514  CA  GLU   237      25.520  42.180   8.060  1.00  0.00            
ATOM   3515  HA  GLU   237      25.440  41.490   8.880  1.00  0.00            
ATOM   3516  CB  GLU   237      27.000  42.470   8.000  1.00  0.00            
ATOM   3517  HB2 GLU   237      27.150  43.470   7.460  1.00  0.00            
ATOM   3518  HB3 GLU   237      27.350  42.550   8.990  1.00  0.00            
ATOM   3519  CG  GLU   237      27.850  41.310   7.440  1.00  0.00            
ATOM   3520  HG2 GLU   237      27.530  40.340   7.920  1.00  0.00            
ATOM   3521  HG3 GLU   237      27.630  41.220   6.390  1.00  0.00            
ATOM   3522  CD  GLU   237      29.320  41.460   7.770  1.00  0.00            
ATOM   3523  OE1 GLU   237      30.140  41.120   6.840  1.00  0.00            
ATOM   3524  OE2 GLU   237      29.790  41.760   8.860  1.00  0.00            
ATOM   3525  C   GLU   237      24.670  43.340   8.620  1.00  0.00            
ATOM   3526  O   GLU   237      25.140  44.200   9.310  1.00  0.00            
ATOM   3527  N   ASP   238      23.380  43.420   8.240  1.00  0.00            
ATOM   3528  H   ASP   238      23.060  42.800   7.560  1.00  0.00            
ATOM   3529  CA  ASP   238      22.670  44.680   8.400  1.00  0.00            
ATOM   3530  HA  ASP   238      23.320  45.490   7.920  1.00  0.00            
ATOM   3531  CB  ASP   238      21.360  44.510   7.680  1.00  0.00            
ATOM   3532  HB2 ASP   238      21.540  44.000   6.690  1.00  0.00            
ATOM   3533  HB3 ASP   238      20.650  43.890   8.260  1.00  0.00            
ATOM   3534  CG  ASP   238      20.610  45.780   7.430  1.00  0.00            
ATOM   3535  OD1 ASP   238      20.790  46.700   8.260  1.00  0.00            
ATOM   3536  OD2 ASP   238      19.940  45.970   6.390  1.00  0.00            
ATOM   3537  C   ASP   238      22.400  45.140   9.840  1.00  0.00            
ATOM   3538  O   ASP   238      21.700  44.510  10.600  1.00  0.00            
ATOM   3539  N   SER   239      22.990  46.270  10.270  1.00  0.00            
ATOM   3540  H   SER   239      23.770  46.530   9.620  1.00  0.00            
ATOM   3541  CA  SER   239      22.870  46.760  11.690  1.00  0.00            
ATOM   3542  HA  SER   239      23.160  45.960  12.370  1.00  0.00            
ATOM   3543  CB  SER   239      23.800  47.970  11.880  1.00  0.00            
ATOM   3544  HB2 SER   239      23.640  48.680  11.040  1.00  0.00            
ATOM   3545  HB3 SER   239      23.490  48.460  12.810  1.00  0.00            
ATOM   3546  OG  SER   239      25.160  47.630  12.000  1.00  0.00            
ATOM   3547  HG  SER   239      25.580  48.450  12.120  1.00  0.00            
ATOM   3548  C   SER   239      21.400  47.150  12.050  1.00  0.00            
ATOM   3549  O   SER   239      21.100  47.200  13.210  1.00  0.00            
ATOM   3550  N   ARG   240      20.560  47.350  11.060  1.00  0.00            
ATOM   3551  H   ARG   240      20.860  47.110  10.080  1.00  0.00            
ATOM   3552  CA  ARG   240      19.200  47.540  11.260  1.00  0.00            
ATOM   3553  HA  ARG   240      19.150  48.320  11.940  1.00  0.00            
ATOM   3554  CB  ARG   240      18.470  47.840   9.970  1.00  0.00            
ATOM   3555  HB2 ARG   240      18.620  46.950   9.280  1.00  0.00            
ATOM   3556  HB3 ARG   240      17.410  47.950  10.180  1.00  0.00            
ATOM   3557  CG  ARG   240      18.860  49.060   9.210  1.00  0.00            
ATOM   3558  HG2 ARG   240      18.680  49.870   9.900  1.00  0.00            
ATOM   3559  HG3 ARG   240      19.930  49.150   9.000  1.00  0.00            
ATOM   3560  CD  ARG   240      18.080  49.300   7.830  1.00  0.00            
ATOM   3561  HD2 ARG   240      17.050  49.260   8.200  1.00  0.00            
ATOM   3562  HD3 ARG   240      18.370  50.300   7.390  1.00  0.00            
ATOM   3563  NE  ARG   240      18.240  48.270   6.830  1.00  0.00            
ATOM   3564  HE  ARG   240      18.900  47.540   7.050  1.00  0.00            
ATOM   3565  CZ  ARG   240      17.880  48.240   5.570  1.00  0.00            
ATOM   3566  NH1 ARG   240      17.310  49.280   5.000  1.00  0.00            
ATOM   3567 HH11 ARG   240      16.910  50.050   5.500  1.00  0.00            
ATOM   3568 HH12 ARG   240      16.850  49.140   4.160  1.00  0.00            
ATOM   3569  NH2 ARG   240      18.250  47.220   4.810  1.00  0.00            
ATOM   3570 HH21 ARG   240      18.800  46.450   5.190  1.00  0.00            
ATOM   3571 HH22 ARG   240      17.940  47.150   3.860  1.00  0.00            
ATOM   3572  C   ARG   240      18.410  46.340  11.860  1.00  0.00            
ATOM   3573  O   ARG   240      17.330  46.510  12.330  1.00  0.00            
ATOM   3574  N   TYR   241      19.050  45.130  11.880  1.00  0.00            
ATOM   3575  H   TYR   241      19.890  45.020  11.350  1.00  0.00            
ATOM   3576  CA  TYR   241      18.360  43.840  12.340  1.00  0.00            
ATOM   3577  HA  TYR   241      17.280  44.030  12.270  1.00  0.00            
ATOM   3578  CB  TYR   241      18.690  42.750  11.320  1.00  0.00            
ATOM   3579  HB2 TYR   241      19.680  42.860  10.950  1.00  0.00            
ATOM   3580  HB3 TYR   241      18.540  41.820  11.700  1.00  0.00            
ATOM   3581  CG  TYR   241      17.750  42.820  10.120  1.00  0.00            
ATOM   3582  CD1 TYR   241      18.000  43.670   9.070  1.00  0.00            
ATOM   3583  HD1 TYR   241      18.860  44.320   9.140  1.00  0.00            
ATOM   3584  CE1 TYR   241      17.130  43.780   7.980  1.00  0.00            
ATOM   3585  HE1 TYR   241      17.370  44.520   7.220  1.00  0.00            
ATOM   3586  CZ  TYR   241      16.050  42.950   7.890  1.00  0.00            
ATOM   3587  OH  TYR   241      15.180  43.070   6.890  1.00  0.00            
ATOM   3588  HH  TYR   241      15.540  43.690   6.220  1.00  0.00            
ATOM   3589  CE2 TYR   241      15.820  42.030   8.870  1.00  0.00            
ATOM   3590  HE2 TYR   241      15.090  41.250   8.790  1.00  0.00            
ATOM   3591  CD2 TYR   241      16.650  41.950  10.030  1.00  0.00            
ATOM   3592  HD2 TYR   241      16.440  41.100  10.650  1.00  0.00            
ATOM   3593  C   TYR   241      18.670  43.520  13.790  1.00  0.00            
ATOM   3594  O   TYR   241      18.000  42.680  14.400  1.00  0.00            
ATOM   3595  N   LYS   242      19.750  44.060  14.390  1.00  0.00            
ATOM   3596  H   LYS   242      20.080  44.720  13.850  1.00  0.00            
ATOM   3597  CA  LYS   242      20.410  43.660  15.620  1.00  0.00            
ATOM   3598  HA  LYS   242      20.820  42.610  15.590  1.00  0.00            
ATOM   3599  CB  LYS   242      21.540  44.640  16.000  1.00  0.00            
ATOM   3600  HB2 LYS   242      21.230  45.700  15.880  1.00  0.00            
ATOM   3601  HB3 LYS   242      22.110  44.460  17.000  1.00  0.00            
ATOM   3602  CG  LYS   242      22.630  44.430  14.980  1.00  0.00            
ATOM   3603  HG2 LYS   242      22.910  43.400  15.070  1.00  0.00            
ATOM   3604  HG3 LYS   242      22.380  44.530  13.980  1.00  0.00            
ATOM   3605  CD  LYS   242      23.910  45.250  15.200  1.00  0.00            
ATOM   3606  HD2 LYS   242      23.850  46.270  14.940  1.00  0.00            
ATOM   3607  HD3 LYS   242      24.140  45.030  16.260  1.00  0.00            
ATOM   3608  CE  LYS   242      25.070  44.640  14.440  1.00  0.00            
ATOM   3609  HE2 LYS   242      25.160  43.650  14.690  1.00  0.00            
ATOM   3610  HE3 LYS   242      24.900  44.530  13.390  1.00  0.00            
ATOM   3611  NZ  LYS   242      26.370  45.190  14.870  1.00  0.00            
ATOM   3612  HZ1 LYS   242      26.580  45.020  15.860  1.00  0.00            
ATOM   3613  HZ2 LYS   242      27.040  44.800  14.240  1.00  0.00            
ATOM   3614  HZ3 LYS   242      26.350  46.150  14.620  1.00  0.00            
ATOM   3615  C   LYS   242      19.600  43.870  16.850  1.00  0.00            
ATOM   3616  O   LYS   242      19.760  43.140  17.800  1.00  0.00            
ATOM   3617  N   GLN   243      18.630  44.850  16.840  1.00  0.00            
ATOM   3618  H   GLN   243      18.620  45.510  16.070  1.00  0.00            
ATOM   3619  CA  GLN   243      17.690  45.110  17.920  1.00  0.00            
ATOM   3620  HA  GLN   243      17.940  44.430  18.720  1.00  0.00            
ATOM   3621  CB  GLN   243      17.930  46.510  18.490  1.00  0.00            
ATOM   3622  HB2 GLN   243      18.900  46.610  18.940  1.00  0.00            
ATOM   3623  HB3 GLN   243      17.950  47.120  17.620  1.00  0.00            
ATOM   3624  CG  GLN   243      16.950  47.140  19.520  1.00  0.00            
ATOM   3625  HG2 GLN   243      17.260  48.150  19.660  1.00  0.00            
ATOM   3626  HG3 GLN   243      15.960  47.090  19.120  1.00  0.00            
ATOM   3627  CD  GLN   243      17.000  46.460  20.890  1.00  0.00            
ATOM   3628  OE1 GLN   243      17.960  45.780  21.210  1.00  0.00            
ATOM   3629  NE2 GLN   243      15.980  46.670  21.710  1.00  0.00            
ATOM   3630 HE21 GLN   243      16.040  46.230  22.670  1.00  0.00            
ATOM   3631 HE22 GLN   243      15.230  47.360  21.480  1.00  0.00            
ATOM   3632  C   GLN   243      16.250  44.770  17.430  1.00  0.00            
ATOM   3633  O   GLN   243      15.460  44.560  18.330  1.00  0.00            
ATOM   3634  N   PHE   244      15.940  44.680  16.090  1.00  0.00            
ATOM   3635  H   PHE   244      16.680  44.910  15.440  1.00  0.00            
ATOM   3636  CA  PHE   244      14.640  44.330  15.610  1.00  0.00            
ATOM   3637  HA  PHE   244      13.870  44.990  16.010  1.00  0.00            
ATOM   3638  CB  PHE   244      14.670  44.380  14.150  1.00  0.00            
ATOM   3639  HB2 PHE   244      14.660  45.460  13.920  1.00  0.00            
ATOM   3640  HB3 PHE   244      15.640  44.100  13.790  1.00  0.00            
ATOM   3641  CG  PHE   244      13.440  43.920  13.360  1.00  0.00            
ATOM   3642  CD1 PHE   244      13.510  42.690  12.660  1.00  0.00            
ATOM   3643  HD1 PHE   244      14.390  42.000  12.630  1.00  0.00            
ATOM   3644  CE1 PHE   244      12.360  42.260  12.010  1.00  0.00            
ATOM   3645  HE1 PHE   244      12.480  41.250  11.580  1.00  0.00            
ATOM   3646  CZ  PHE   244      11.130  42.900  12.080  1.00  0.00            
ATOM   3647  HZ  PHE   244      10.190  42.470  11.610  1.00  0.00            
ATOM   3648  CE2 PHE   244      11.120  44.160  12.770  1.00  0.00            
ATOM   3649  HE2 PHE   244      10.230  44.730  12.780  1.00  0.00            
ATOM   3650  CD2 PHE   244      12.270  44.650  13.400  1.00  0.00            
ATOM   3651  HD2 PHE   244      12.260  45.580  14.010  1.00  0.00            
ATOM   3652  C   PHE   244      14.250  42.930  16.100  1.00  0.00            
ATOM   3653  O   PHE   244      13.050  42.660  16.310  1.00  0.00            
ATOM   3654  N   LEU   245      15.210  41.990  16.220  1.00  0.00            
ATOM   3655  H   LEU   245      16.090  42.170  15.700  1.00  0.00            
ATOM   3656  CA  LEU   245      15.000  40.710  16.880  1.00  0.00            
ATOM   3657  HA  LEU   245      13.950  40.490  16.690  1.00  0.00            
ATOM   3658  CB  LEU   245      15.950  39.670  16.240  1.00  0.00            
ATOM   3659  HB2 LEU   245      16.900  40.060  16.510  1.00  0.00            
ATOM   3660  HB3 LEU   245      15.860  38.730  16.740  1.00  0.00            
ATOM   3661  CG  LEU   245      15.950  39.340  14.660  1.00  0.00            
ATOM   3662  HG  LEU   245      16.090  40.320  14.110  1.00  0.00            
ATOM   3663  CD1 LEU   245      17.010  38.450  14.250  1.00  0.00            
ATOM   3664 HD11 LEU   245      17.060  38.400  13.210  1.00  0.00            
ATOM   3665 HD12 LEU   245      17.940  38.800  14.720  1.00  0.00            
ATOM   3666 HD13 LEU   245      16.840  37.470  14.590  1.00  0.00            
ATOM   3667  CD2 LEU   245      14.540  38.870  14.240  1.00  0.00            
ATOM   3668 HD21 LEU   245      14.610  38.250  13.280  1.00  0.00            
ATOM   3669 HD22 LEU   245      13.970  38.250  14.980  1.00  0.00            
ATOM   3670 HD23 LEU   245      13.850  39.650  13.870  1.00  0.00            
ATOM   3671  C   LEU   245      15.040  40.680  18.420  1.00  0.00            
ATOM   3672  O   LEU   245      14.960  39.550  18.980  1.00  0.00            
ATOM   3673  N   CYX   246      15.100  41.810  19.160  1.00  0.00            
ATOM   3674  H   CYX   246      14.870  42.710  18.760  1.00  0.00            
ATOM   3675  CA  CYX   246      15.380  41.830  20.590  1.00  0.00            
ATOM   3676  HA  CYX   246      15.270  40.830  21.050  1.00  0.00            
ATOM   3677  CB  CYX   246      16.810  42.290  20.970  1.00  0.00            
ATOM   3678  HB2 CYX   246      16.900  43.340  20.590  1.00  0.00            
ATOM   3679  HB3 CYX   246      17.000  42.390  22.070  1.00  0.00            
ATOM   3680  SG  CYX   246      18.200  41.440  20.190  1.00  0.00            
ATOM   3681  C   CYX   246      14.420  42.680  21.320  1.00  0.00            
ATOM   3682  O   CYX   246      14.020  42.280  22.400  1.00  0.00            
ATOM   3683  N   GLY   247      14.200  43.910  20.900  1.00  0.00            
ATOM   3684  H   GLY   247      14.600  44.270  20.030  1.00  0.00            
ATOM   3685  CA  GLY   247      13.200  44.850  21.530  1.00  0.00            
ATOM   3686  HA2 GLY   247      13.220  44.840  22.600  1.00  0.00            
ATOM   3687  HA3 GLY   247      13.460  45.900  21.240  1.00  0.00            
ATOM   3688  C   GLY   247      11.730  44.620  21.130  1.00  0.00            
ATOM   3689  O   GLY   247      10.940  44.370  22.080  1.00  0.00            
ATOM   3690  N   PRO   248      11.420  44.590  19.830  1.00  0.00            
ATOM   3691  CD  PRO   248      12.240  45.040  18.710  1.00  0.00            
ATOM   3692  HD2 PRO   248      12.720  44.290  18.090  1.00  0.00            
ATOM   3693  HD3 PRO   248      12.940  45.780  18.960  1.00  0.00            
ATOM   3694  CG  PRO   248      11.260  45.620  17.730  1.00  0.00            
ATOM   3695  HG2 PRO   248      11.760  45.550  16.770  1.00  0.00            
ATOM   3696  HG3 PRO   248      11.040  46.580  18.100  1.00  0.00            
ATOM   3697  CB  PRO   248      10.190  44.580  17.840  1.00  0.00            
ATOM   3698  HB2 PRO   248      10.610  43.640  17.540  1.00  0.00            
ATOM   3699  HB3 PRO   248       9.240  44.810  17.350  1.00  0.00            
ATOM   3700  CA  PRO   248       9.990  44.480  19.370  1.00  0.00            
ATOM   3701  HA  PRO   248       9.620  45.440  19.760  1.00  0.00            
ATOM   3702  C   PRO   248       9.190  43.300  19.790  1.00  0.00            
ATOM   3703  O   PRO   248       9.660  42.180  19.970  1.00  0.00            
ATOM   3704  N   ASN   249       7.910  43.480  20.070  1.00  0.00            
ATOM   3705  H   ASN   249       7.510  44.380  19.960  1.00  0.00            
ATOM   3706  CA  ASN   249       7.020  42.480  20.660  1.00  0.00            
ATOM   3707  HA  ASN   249       7.580  42.070  21.490  1.00  0.00            
ATOM   3708  CB  ASN   249       5.730  43.060  21.360  1.00  0.00            
ATOM   3709  HB2 ASN   249       5.420  42.200  21.990  1.00  0.00            
ATOM   3710  HB3 ASN   249       6.000  43.740  22.170  1.00  0.00            
ATOM   3711  CG  ASN   249       4.610  43.490  20.400  1.00  0.00            
ATOM   3712  OD1 ASN   249       4.700  44.580  19.890  1.00  0.00            
ATOM   3713  ND2 ASN   249       3.690  42.620  20.100  1.00  0.00            
ATOM   3714 HD21 ASN   249       2.910  42.930  19.550  1.00  0.00            
ATOM   3715 HD22 ASN   249       3.600  41.730  20.620  1.00  0.00            
ATOM   3716  C   ASN   249       6.740  41.250  19.680  1.00  0.00            
ATOM   3717  O   ASN   249       6.290  40.260  20.260  1.00  0.00            
ATOM   3718  N   HIE   250       6.930  41.390  18.360  1.00  0.00            
ATOM   3719  H   HIE   250       7.280  42.220  17.940  1.00  0.00            
ATOM   3720  CA  HIE   250       6.730  40.220  17.530  1.00  0.00            
ATOM   3721  HA  HIE   250       5.700  39.950  17.590  1.00  0.00            
ATOM   3722  CB  HIE   250       6.990  40.650  16.080  1.00  0.00            
ATOM   3723  HB2 HIE   250       6.470  40.040  15.350  1.00  0.00            
ATOM   3724  HB3 HIE   250       6.580  41.640  15.990  1.00  0.00            
ATOM   3725  CG  HIE   250       8.500  40.710  15.660  1.00  0.00            
ATOM   3726  ND1 HIE   250       9.290  39.630  15.340  1.00  0.00            
ATOM   3727  CE1 HIE   250      10.500  40.070  15.250  1.00  0.00            
ATOM   3728  HE1 HIE   250      11.390  39.490  15.100  1.00  0.00            
ATOM   3729  NE2 HIE   250      10.580  41.360  15.400  1.00  0.00            
ATOM   3730  HE2 HIE   250      11.440  41.930  15.480  1.00  0.00            
ATOM   3731  CD2 HIE   250       9.280  41.820  15.660  1.00  0.00            
ATOM   3732  HD2 HIE   250       8.950  42.810  16.010  1.00  0.00            
ATOM   3733  C   HIE   250       7.600  38.990  17.940  1.00  0.00            
ATOM   3734  O   HIE   250       7.370  37.870  17.380  1.00  0.00            
ATOM   3735  N   THR   251       8.510  39.100  18.930  1.00  0.00            
ATOM   3736  H   THR   251       8.520  39.930  19.460  1.00  0.00            
ATOM   3737  CA  THR   251       9.490  38.080  19.470  1.00  0.00            
ATOM   3738  HA  THR   251       9.710  37.330  18.710  1.00  0.00            
ATOM   3739  CB  THR   251      10.840  38.730  19.900  1.00  0.00            
ATOM   3740  HB  THR   251      11.470  37.990  20.320  1.00  0.00            
ATOM   3741  CG2 THR   251      11.500  39.560  18.810  1.00  0.00            
ATOM   3742 HG21 THR   251      12.370  40.070  19.200  1.00  0.00            
ATOM   3743 HG22 THR   251      11.810  38.810  18.130  1.00  0.00            
ATOM   3744 HG23 THR   251      10.760  40.230  18.320  1.00  0.00            
ATOM   3745  OG1 THR   251      10.510  39.740  20.830  1.00  0.00            
ATOM   3746  HG1 THR   251      10.390  40.550  20.320  1.00  0.00            
ATOM   3747  C   THR   251       8.870  37.400  20.700  1.00  0.00            
ATOM   3748  O   THR   251       9.520  36.450  21.180  1.00  0.00            
ATOM   3749  N   SER   252       7.630  37.810  21.120  1.00  0.00            
ATOM   3750  H   SER   252       7.200  38.640  20.710  1.00  0.00            
ATOM   3751  CA  SER   252       6.840  37.230  22.200  1.00  0.00            
ATOM   3752  HA  SER   252       7.320  36.320  22.470  1.00  0.00            
ATOM   3753  CB  SER   252       6.810  38.210  23.390  1.00  0.00            
ATOM   3754  HB2 SER   252       6.350  39.120  22.940  1.00  0.00            
ATOM   3755  HB3 SER   252       6.190  37.800  24.270  1.00  0.00            
ATOM   3756  OG  SER   252       8.130  38.440  23.800  1.00  0.00            
ATOM   3757  HG  SER   252       8.440  39.370  23.840  1.00  0.00            
ATOM   3758  C   SER   252       5.430  36.850  21.750  1.00  0.00            
ATOM   3759  O   SER   252       4.570  36.800  22.610  1.00  0.00            
ATOM   3760  N   ASP   253       5.190  36.620  20.420  1.00  0.00            
ATOM   3761  H   ASP   253       6.040  36.540  19.860  1.00  0.00            
ATOM   3762  CA  ASP   253       4.070  35.890  19.810  1.00  0.00            
ATOM   3763  HA  ASP   253       3.120  36.470  19.870  1.00  0.00            
ATOM   3764  CB  ASP   253       4.320  35.730  18.310  1.00  0.00            
ATOM   3765  HB2 ASP   253       4.440  36.720  17.930  1.00  0.00            
ATOM   3766  HB3 ASP   253       5.210  35.150  18.280  1.00  0.00            
ATOM   3767  CG  ASP   253       3.290  35.070  17.420  1.00  0.00            
ATOM   3768  OD1 ASP   253       2.240  34.570  17.890  1.00  0.00            
ATOM   3769  OD2 ASP   253       3.650  34.950  16.230  1.00  0.00            
ATOM   3770  C   ASP   253       3.930  34.520  20.500  1.00  0.00            
ATOM   3771  O   ASP   253       4.860  33.800  20.700  1.00  0.00            
ATOM   3772  N   SER   254       2.680  34.150  20.830  1.00  0.00            
ATOM   3773  H   SER   254       1.940  34.840  20.790  1.00  0.00            
ATOM   3774  CA  SER   254       2.180  32.770  21.280  1.00  0.00            
ATOM   3775  HA  SER   254       2.310  32.620  22.360  1.00  0.00            
ATOM   3776  CB  SER   254       0.680  32.680  21.110  1.00  0.00            
ATOM   3777  HB2 SER   254       0.450  32.640  20.060  1.00  0.00            
ATOM   3778  HB3 SER   254       0.480  31.680  21.480  1.00  0.00            
ATOM   3779  OG  SER   254      -0.030  33.580  21.880  1.00  0.00            
ATOM   3780  HG  SER   254      -0.890  33.530  21.440  1.00  0.00            
ATOM   3781  C   SER   254       2.770  31.590  20.520  1.00  0.00            
ATOM   3782  O   SER   254       2.670  30.470  21.070  1.00  0.00            
ATOM   3783  N   GLN   255       3.120  31.720  19.240  1.00  0.00            
ATOM   3784  H   GLN   255       3.080  32.630  18.870  1.00  0.00            
ATOM   3785  CA  GLN   255       3.660  30.630  18.400  1.00  0.00            
ATOM   3786  HA  GLN   255       2.930  29.760  18.410  1.00  0.00            
ATOM   3787  CB  GLN   255       3.860  31.100  17.000  1.00  0.00            
ATOM   3788  HB2 GLN   255       4.360  32.050  17.000  1.00  0.00            
ATOM   3789  HB3 GLN   255       4.390  30.280  16.430  1.00  0.00            
ATOM   3790  CG  GLN   255       2.480  31.290  16.380  1.00  0.00            
ATOM   3791  HG2 GLN   255       1.790  30.720  16.930  1.00  0.00            
ATOM   3792  HG3 GLN   255       2.180  32.340  16.470  1.00  0.00            
ATOM   3793  CD  GLN   255       2.350  30.820  14.920  1.00  0.00            
ATOM   3794  OE1 GLN   255       2.990  31.390  14.030  1.00  0.00            
ATOM   3795  NE2 GLN   255       1.670  29.790  14.660  1.00  0.00            
ATOM   3796 HE21 GLN   255       1.640  29.460  13.700  1.00  0.00            
ATOM   3797 HE22 GLN   255       1.230  29.250  15.380  1.00  0.00            
ATOM   3798  C   GLN   255       5.030  30.170  18.970  1.00  0.00            
ATOM   3799  O   GLN   255       5.350  28.990  18.800  1.00  0.00            
ATOM   3800  N   ILE   256       5.730  31.060  19.700  1.00  0.00            
ATOM   3801  H   ILE   256       5.390  31.970  19.700  1.00  0.00            
ATOM   3802  CA  ILE   256       6.870  30.620  20.560  1.00  0.00            
ATOM   3803  HA  ILE   256       7.370  29.770  20.200  1.00  0.00            
ATOM   3804  CB  ILE   256       7.890  31.750  20.450  1.00  0.00            
ATOM   3805  HB  ILE   256       7.450  32.660  20.790  1.00  0.00            
ATOM   3806  CG2 ILE   256       9.150  31.480  21.330  1.00  0.00            
ATOM   3807 HG21 ILE   256       8.910  31.540  22.430  1.00  0.00            
ATOM   3808 HG22 ILE   256       9.520  30.420  21.130  1.00  0.00            
ATOM   3809 HG23 ILE   256      10.000  32.100  21.270  1.00  0.00            
ATOM   3810  CG1 ILE   256       8.360  31.880  19.010  1.00  0.00            
ATOM   3811 HG12 ILE   256       9.160  31.200  18.770  1.00  0.00            
ATOM   3812 HG13 ILE   256       7.590  31.730  18.280  1.00  0.00            
ATOM   3813  CD1 ILE   256       8.910  33.260  18.640  1.00  0.00            
ATOM   3814 HD11 ILE   256       9.810  33.570  19.100  1.00  0.00            
ATOM   3815 HD12 ILE   256       9.180  33.130  17.540  1.00  0.00            
ATOM   3816 HD13 ILE   256       8.110  34.050  18.760  1.00  0.00            
ATOM   3817  C   ILE   256       6.510  30.330  22.010  1.00  0.00            
ATOM   3818  O   ILE   256       5.890  31.180  22.670  1.00  0.00            
ATOM   3819  N   SER   257       7.000  29.220  22.560  1.00  0.00            
ATOM   3820  H   SER   257       7.580  28.660  21.950  1.00  0.00            
ATOM   3821  CA  SER   257       6.930  28.910  23.980  1.00  0.00            
ATOM   3822  HA  SER   257       5.990  29.440  24.420  1.00  0.00            
ATOM   3823  CB  SER   257       6.710  27.400  24.110  1.00  0.00            
ATOM   3824  HB2 SER   257       6.000  26.950  23.350  1.00  0.00            
ATOM   3825  HB3 SER   257       7.640  26.840  23.910  1.00  0.00            
ATOM   3826  OG  SER   257       6.170  26.940  25.300  1.00  0.00            
ATOM   3827  HG  SER   257       6.120  25.990  25.190  1.00  0.00            
ATOM   3828  C   SER   257       8.270  29.390  24.720  1.00  0.00            
ATOM   3829  O   SER   257       8.220  29.790  25.880  1.00  0.00            
ATOM   3830  N   ASP   258       9.460  29.490  24.050  1.00  0.00            
ATOM   3831  H   ASP   258       9.530  29.260  23.050  1.00  0.00            
ATOM   3832  CA  ASP   258      10.690  30.060  24.700  1.00  0.00            
ATOM   3833  HA  ASP   258      10.360  30.920  25.310  1.00  0.00            
ATOM   3834  CB  ASP   258      11.340  28.960  25.620  1.00  0.00            
ATOM   3835  HB2 ASP   258      10.650  28.540  26.370  1.00  0.00            
ATOM   3836  HB3 ASP   258      11.720  28.170  24.990  1.00  0.00            
ATOM   3837  CG  ASP   258      12.500  29.600  26.440  1.00  0.00            
ATOM   3838  OD1 ASP   258      13.330  28.860  27.010  1.00  0.00            
ATOM   3839  OD2 ASP   258      12.600  30.820  26.510  1.00  0.00            
ATOM   3840  C   ASP   258      11.680  30.640  23.680  1.00  0.00            
ATOM   3841  O   ASP   258      12.180  29.850  22.900  1.00  0.00            
ATOM   3842  N   TYR   259      11.970  31.930  23.590  1.00  0.00            
ATOM   3843  H   TYR   259      11.550  32.530  24.320  1.00  0.00            
ATOM   3844  CA  TYR   259      13.000  32.540  22.780  1.00  0.00            
ATOM   3845  HA  TYR   259      13.400  31.780  22.130  1.00  0.00            
ATOM   3846  CB  TYR   259      12.380  33.720  21.970  1.00  0.00            
ATOM   3847  HB2 TYR   259      11.650  33.340  21.190  1.00  0.00            
ATOM   3848  HB3 TYR   259      11.790  34.290  22.640  1.00  0.00            
ATOM   3849  CG  TYR   259      13.300  34.510  21.100  1.00  0.00            
ATOM   3850  CD1 TYR   259      14.340  33.870  20.440  1.00  0.00            
ATOM   3851  HD1 TYR   259      14.540  32.800  20.550  1.00  0.00            
ATOM   3852  CE1 TYR   259      15.210  34.670  19.530  1.00  0.00            
ATOM   3853  HE1 TYR   259      15.970  34.110  19.070  1.00  0.00            
ATOM   3854  CZ  TYR   259      14.970  36.100  19.360  1.00  0.00            
ATOM   3855  OH  TYR   259      15.660  36.860  18.470  1.00  0.00            
ATOM   3856  HH  TYR   259      15.330  37.800  18.380  1.00  0.00            
ATOM   3857  CE2 TYR   259      13.960  36.670  20.090  1.00  0.00            
ATOM   3858  HE2 TYR   259      13.860  37.760  20.040  1.00  0.00            
ATOM   3859  CD2 TYR   259      13.150  35.950  20.980  1.00  0.00            
ATOM   3860  HD2 TYR   259      12.420  36.440  21.620  1.00  0.00            
ATOM   3861  C   TYR   259      14.170  33.050  23.630  1.00  0.00            
ATOM   3862  O   TYR   259      13.990  33.920  24.470  1.00  0.00            
ATOM   3863  N   ARG   260      15.420  32.600  23.320  1.00  0.00            
ATOM   3864  H   ARG   260      15.550  31.850  22.630  1.00  0.00            
ATOM   3865  CA  ARG   260      16.680  32.900  24.040  1.00  0.00            
ATOM   3866  HA  ARG   260      16.550  33.820  24.730  1.00  0.00            
ATOM   3867  CB  ARG   260      17.180  31.610  24.730  1.00  0.00            
ATOM   3868  HB2 ARG   260      17.200  30.770  24.040  1.00  0.00            
ATOM   3869  HB3 ARG   260      18.200  31.810  25.050  1.00  0.00            
ATOM   3870  CG  ARG   260      16.390  31.200  25.960  1.00  0.00            
ATOM   3871  HG2 ARG   260      15.460  30.780  25.560  1.00  0.00            
ATOM   3872  HG3 ARG   260      16.950  30.450  26.510  1.00  0.00            
ATOM   3873  CD  ARG   260      15.860  32.220  27.010  1.00  0.00            
ATOM   3874  HD2 ARG   260      16.680  32.600  27.590  1.00  0.00            
ATOM   3875  HD3 ARG   260      15.530  33.150  26.480  1.00  0.00            
ATOM   3876  NE  ARG   260      14.880  31.630  27.940  1.00  0.00            
ATOM   3877  HE  ARG   260      13.870  31.610  27.610  1.00  0.00            
ATOM   3878  CZ  ARG   260      15.040  31.110  29.140  1.00  0.00            
ATOM   3879  NH1 ARG   260      16.230  31.060  29.580  1.00  0.00            
ATOM   3880 HH11 ARG   260      17.010  31.260  28.990  1.00  0.00            
ATOM   3881 HH12 ARG   260      16.400  30.860  30.530  1.00  0.00            
ATOM   3882  NH2 ARG   260      13.980  30.830  29.850  1.00  0.00            
ATOM   3883 HH21 ARG   260      13.080  30.970  29.450  1.00  0.00            
ATOM   3884 HH22 ARG   260      14.060  30.500  30.860  1.00  0.00            
ATOM   3885  C   ARG   260      17.670  33.390  23.010  1.00  0.00            
ATOM   3886  O   ARG   260      17.650  32.950  21.880  1.00  0.00            
ATOM   3887  N   GLY   261      18.600  34.290  23.370  1.00  0.00            
ATOM   3888  H   GLY   261      18.600  34.580  24.340  1.00  0.00            
ATOM   3889  CA  GLY   261      19.760  34.500  22.470  1.00  0.00            
ATOM   3890  HA2 GLY   261      20.430  33.670  22.400  1.00  0.00            
ATOM   3891  HA3 GLY   261      19.470  34.750  21.490  1.00  0.00            
ATOM   3892  C   GLY   261      20.570  35.660  23.020  1.00  0.00            
ATOM   3893  O   GLY   261      20.220  36.310  23.990  1.00  0.00            
ATOM   3894  N   ASN   262      21.700  35.960  22.400  1.00  0.00            
ATOM   3895  H   ASN   262      21.820  35.580  21.490  1.00  0.00            
ATOM   3896  CA  ASN   262      22.730  36.980  22.830  1.00  0.00            
ATOM   3897  HA  ASN   262      22.700  36.760  23.860  1.00  0.00            
ATOM   3898  CB  ASN   262      24.210  36.640  22.540  1.00  0.00            
ATOM   3899  HB2 ASN   262      24.820  37.310  23.170  1.00  0.00            
ATOM   3900  HB3 ASN   262      24.280  35.550  22.660  1.00  0.00            
ATOM   3901  CG  ASN   262      24.440  36.890  21.050  1.00  0.00            
ATOM   3902  OD1 ASN   262      23.910  36.280  20.160  1.00  0.00            
ATOM   3903  ND2 ASN   262      25.290  37.780  20.760  1.00  0.00            
ATOM   3904 HD21 ASN   262      25.460  37.950  19.810  1.00  0.00            
ATOM   3905 HD22 ASN   262      25.720  38.290  21.460  1.00  0.00            
ATOM   3906  C   ASN   262      22.310  38.470  22.770  1.00  0.00            
ATOM   3907  O   ASN   262      23.170  39.310  22.840  1.00  0.00            
ATOM   3908  N   CYX   263      21.010  38.780  22.630  1.00  0.00            
ATOM   3909  H   CYX   263      20.250  38.110  22.610  1.00  0.00            
ATOM   3910  CA  CYX   263      20.470  40.190  22.490  1.00  0.00            
ATOM   3911  HA  CYX   263      20.650  40.490  21.450  1.00  0.00            
ATOM   3912  CB  CYX   263      19.010  40.130  22.750  1.00  0.00            
ATOM   3913  HB2 CYX   263      18.740  39.290  23.450  1.00  0.00            
ATOM   3914  HB3 CYX   263      18.590  41.050  23.150  1.00  0.00            
ATOM   3915  SG  CYX   263      18.140  39.690  21.240  1.00  0.00            
ATOM   3916  C   CYX   263      21.220  41.130  23.500  1.00  0.00            
ATOM   3917  O   CYX   263      21.510  40.720  24.590  1.00  0.00            
ATOM   3918  N   PRO   264      21.520  42.370  23.060  1.00  0.00            
ATOM   3919  CD  PRO   264      22.080  43.330  24.000  1.00  0.00            
ATOM   3920  HD2 PRO   264      23.100  43.010  24.290  1.00  0.00            
ATOM   3921  HD3 PRO   264      21.430  43.380  24.910  1.00  0.00            
ATOM   3922  CG  PRO   264      22.230  44.660  23.220  1.00  0.00            
ATOM   3923  HG2 PRO   264      23.350  44.720  23.090  1.00  0.00            
ATOM   3924  HG3 PRO   264      21.920  45.480  23.830  1.00  0.00            
ATOM   3925  CB  PRO   264      21.340  44.420  21.990  1.00  0.00            
ATOM   3926  HB2 PRO   264      21.780  44.830  21.040  1.00  0.00            
ATOM   3927  HB3 PRO   264      20.370  44.830  22.150  1.00  0.00            
ATOM   3928  CA  PRO   264      21.350  42.930  21.760  1.00  0.00            
ATOM   3929  HA  PRO   264      20.370  42.690  21.260  1.00  0.00            
ATOM   3930  C   PRO   264      22.510  42.380  20.840  1.00  0.00            
ATOM   3931  O   PRO   264      23.610  41.930  21.370  1.00  0.00            
ATOM   3932  N   TYR   265      22.260  42.170  19.520  1.00  0.00            
ATOM   3933  H   TYR   265      21.310  42.290  19.220  1.00  0.00            
ATOM   3934  CA  TYR   265      23.230  41.470  18.630  1.00  0.00            
ATOM   3935  HA  TYR   265      23.700  40.650  19.250  1.00  0.00            
ATOM   3936  CB  TYR   265      22.530  40.780  17.460  1.00  0.00            
ATOM   3937  HB2 TYR   265      22.060  41.510  16.830  1.00  0.00            
ATOM   3938  HB3 TYR   265      23.300  40.310  16.830  1.00  0.00            
ATOM   3939  CG  TYR   265      21.550  39.680  17.850  1.00  0.00            
ATOM   3940  CD1 TYR   265      22.010  38.480  18.490  1.00  0.00            
ATOM   3941  HD1 TYR   265      23.050  38.300  18.650  1.00  0.00            
ATOM   3942  CE1 TYR   265      21.120  37.470  18.860  1.00  0.00            
ATOM   3943  HE1 TYR   265      21.410  36.630  19.470  1.00  0.00            
ATOM   3944  CZ  TYR   265      19.750  37.630  18.610  1.00  0.00            
ATOM   3945  OH  TYR   265      18.860  36.720  19.040  1.00  0.00            
ATOM   3946  HH  TYR   265      17.990  37.030  19.420  1.00  0.00            
ATOM   3947  CE2 TYR   265      19.310  38.810  17.980  1.00  0.00            
ATOM   3948  HE2 TYR   265      18.260  38.900  17.810  1.00  0.00            
ATOM   3949  CD2 TYR   265      20.220  39.880  17.570  1.00  0.00            
ATOM   3950  HD2 TYR   265      19.920  40.790  17.010  1.00  0.00            
ATOM   3951  C   TYR   265      24.440  42.280  18.120  1.00  0.00            
ATOM   3952  O   TYR   265      24.900  42.150  16.990  1.00  0.00            
ATOM   3953  N   LEU   266      24.930  43.280  18.930  1.00  0.00            
ATOM   3954  H   LEU   266      24.500  43.370  19.910  1.00  0.00            
ATOM   3955  CA  LEU   266      25.940  44.240  18.560  1.00  0.00            
ATOM   3956  HA  LEU   266      25.710  44.990  17.810  1.00  0.00            
ATOM   3957  CB  LEU   266      26.240  45.090  19.800  1.00  0.00            
ATOM   3958  HB2 LEU   266      26.730  44.520  20.560  1.00  0.00            
ATOM   3959  HB3 LEU   266      26.940  45.900  19.600  1.00  0.00            
ATOM   3960  CG  LEU   266      25.010  45.820  20.460  1.00  0.00            
ATOM   3961  HG  LEU   266      24.220  45.030  20.570  1.00  0.00            
ATOM   3962  CD1 LEU   266      25.380  46.370  21.840  1.00  0.00            
ATOM   3963 HD11 LEU   266      25.640  45.550  22.490  1.00  0.00            
ATOM   3964 HD12 LEU   266      26.200  46.990  21.740  1.00  0.00            
ATOM   3965 HD13 LEU   266      24.550  46.780  22.370  1.00  0.00            
ATOM   3966  CD2 LEU   266      24.300  46.790  19.580  1.00  0.00            
ATOM   3967 HD21 LEU   266      25.040  47.470  19.120  1.00  0.00            
ATOM   3968 HD22 LEU   266      23.830  46.350  18.660  1.00  0.00            
ATOM   3969 HD23 LEU   266      23.590  47.360  20.110  1.00  0.00            
ATOM   3970  C   LEU   266      27.200  43.560  18.000  1.00  0.00            
ATOM   3971  O   LEU   266      27.680  43.920  16.920  1.00  0.00            
ATOM   3972  OXT LEU   266      27.740  42.600  18.600  1.00  0.00            
TER
ATOM   3973  H   PTM   267      13.920  13.760  11.620  1.00  0.00            
ATOM   3974  CA  PTM   267      12.950  13.280  10.010  1.00  0.00            
ATOM   3975  CB  PTM   267      11.980  12.140   9.900  1.00  0.00            
ATOM   3976  CD  PTM   267      10.140  11.030  10.750  1.00  0.00            
ATOM   3977  CH  PTM   267       5.970  11.290  11.910  1.00  0.00            
ATOM   3978  CE1 PTM   267       6.550  10.080  11.290  1.00  0.00            
ATOM   3979  CZ1 PTM   267       7.940   9.980  11.070  1.00  0.00            
ATOM   3980  CE  PTM   267       8.780  11.130  11.240  1.00  0.00            
ATOM   3981  CZ2 PTM   267       8.220  12.270  11.890  1.00  0.00            
ATOM   3982  CE2 PTM   267       6.810  12.300  12.230  1.00  0.00            
ATOM   3983  CT  PTM   267       4.470  11.260  12.160  1.00  0.00            
ATOM   3984  HA1 PTM   267      12.530  14.380  10.060  1.00  0.00            
ATOM   3985  HB1 PTM   267      12.610  11.290  10.130  1.00  0.00            
ATOM   3986  HB2 PTM   267      11.740  12.120   8.810  1.00  0.00            
ATOM   3987  HA2 PTM   267      13.540  13.160   9.040  1.00  0.00            
ATOM   3988  HZ2 PTM   267       8.870  13.160  12.060  1.00  0.00            
ATOM   3989  HE2 PTM   267       6.330  13.320  12.680  1.00  0.00            
ATOM   3990  HE1 PTM   267       5.930   9.220  11.230  1.00  0.00            
ATOM   3991  HZ1 PTM   267       8.190   9.090  10.510  1.00  0.00            
ATOM   3992  OG  PTM   267      10.930  12.130  10.920  1.00  0.00            
ATOM   3993  OI  PTM   267       3.680  12.160  11.820  1.00  0.00            
ATOM   3994  OD  PTM   267      10.480  10.080  10.050  1.00  0.00            
ATOM   3995  O   PTM   267      13.930  12.990  10.950  1.00  0.00            
ATOM   3996  OT  PTM   267       4.240  10.260  12.920  1.00  0.00            
TER
ATOM   3997  Na+ Na+   268      29.430  42.040  17.070  1.00  0.00            
TER
ATOM   3998  Na+ Na+   269       7.440  21.090   1.070  1.00  0.00            
TER
ATOM   3999  O   WAT   270       1.280  55.270  35.930  1.00  0.00            
ATOM   4000  H1  WAT   270       1.910  55.620  36.580  1.00  0.00            
ATOM   4001  H2  WAT   270       0.440  55.610  36.390  1.00  0.00            
ATOM   4002  O   WAT   271      31.560  -7.100  36.270  1.00  0.00            
ATOM   4003  H1  WAT   271      31.100  -6.580  35.640  1.00  0.00            
ATOM   4004  H2  WAT   271      30.880  -7.700  36.630  1.00  0.00            
ATOM   4005  O   WAT   272       5.230   5.530  33.020  1.00  0.00            
ATOM   4006  H1  WAT   272       5.810   6.130  33.480  1.00  0.00            
ATOM   4007  H2  WAT   272       4.850   6.090  32.280  1.00  0.00            
ATOM   4008  O   WAT   273      18.940  45.420 -13.230  1.00  0.00            
ATOM   4009  H1  WAT   273      18.730  45.920 -12.380  1.00  0.00            
ATOM   4010  H2  WAT   273      19.680  45.910 -13.580  1.00  0.00            
ATOM   4011  O   WAT   274     -10.540  53.190 -23.360  1.00  0.00            
ATOM   4012  H1  WAT   274     -10.620  53.780 -24.150  1.00  0.00            
ATOM   4013  H2  WAT   274     -11.460  52.960 -23.190  1.00  0.00            
ATOM   4014  O   WAT   275       2.540  44.980  23.180  1.00  0.00            
ATOM   4015  H1  WAT   275       2.200  44.770  22.270  1.00  0.00            
ATOM   4016  H2  WAT   275       2.960  45.890  22.880  1.00  0.00            
ATOM   4017  O   WAT   276     -17.290  -3.210  32.290  1.00  0.00            
ATOM   4018  H1  WAT   276     -17.340  -2.520  31.580  1.00  0.00            
ATOM   4019  H2  WAT   276     -16.310  -3.260  32.410  1.00  0.00            
ATOM   4020  O   WAT   277      34.940  26.360  -3.630  1.00  0.00            
ATOM   4021  H1  WAT   277      34.770  26.200  -4.590  1.00  0.00            
ATOM   4022  H2  WAT   277      35.920  26.230  -3.660  1.00  0.00            
ATOM   4023  O   WAT   278      11.650   4.730 -34.390  1.00  0.00            
ATOM   4024  H1  WAT   278      11.780   5.370 -33.660  1.00  0.00            
ATOM   4025  H2  WAT   278      11.150   5.220 -35.030  1.00  0.00            
ATOM   4026  O   WAT   279     -16.130  10.880  36.400  1.00  0.00            
ATOM   4027  H1  WAT   279     -15.590  11.670  36.540  1.00  0.00            
ATOM   4028  H2  WAT   279     -15.460  10.170  36.520  1.00  0.00            
ATOM   4029  O   WAT   280     -17.850   7.480 -10.330  1.00  0.00            
ATOM   4030  H1  WAT   280     -18.040   6.580 -10.670  1.00  0.00            
ATOM   4031  H2  WAT   280     -17.650   7.960 -11.110  1.00  0.00            
ATOM   4032  O   WAT   281      35.120  44.380 -12.390  1.00  0.00            
ATOM   4033  H1  WAT   281      34.990  44.120 -11.450  1.00  0.00            
ATOM   4034  H2  WAT   281      35.100  45.340 -12.350  1.00  0.00            
ATOM   4035  O   WAT   282       0.750  -5.980   2.820  1.00  0.00            
ATOM   4036  H1  WAT   282      -0.160  -6.260   2.680  1.00  0.00            
ATOM   4037  H2  WAT   282       0.640  -5.030   3.090  1.00  0.00            
ATOM   4038  O   WAT   283      14.760  16.690  35.600  1.00  0.00            
ATOM   4039  H1  WAT   283      13.880  16.400  35.630  1.00  0.00            
ATOM   4040  H2  WAT   283      14.720  17.510  35.160  1.00  0.00            
ATOM   4041  O   WAT   284     -10.720  47.180 -13.560  1.00  0.00            
ATOM   4042  H1  WAT   284     -10.780  48.120 -13.320  1.00  0.00            
ATOM   4043  H2  WAT   284     -10.500  46.750 -12.700  1.00  0.00            
ATOM   4044  O   WAT   285      47.640  16.650  26.800  1.00  0.00            
ATOM   4045  H1  WAT   285      46.700  16.970  26.690  1.00  0.00            
ATOM   4046  H2  WAT   285      47.440  15.720  27.040  1.00  0.00            
ATOM   4047  O   WAT   286      34.990  18.780  10.990  1.00  0.00            
ATOM   4048  H1  WAT   286      34.960  19.390  10.240  1.00  0.00            
ATOM   4049  H2  WAT   286      35.460  19.410  11.600  1.00  0.00            
ATOM   4050  O   WAT   287      -1.780  31.310 -11.650  1.00  0.00            
ATOM   4051  H1  WAT   287      -1.070  31.930 -11.770  1.00  0.00            
ATOM   4052  H2  WAT   287      -1.290  30.420 -11.710  1.00  0.00            
ATOM   4053  O   WAT   288      44.670  20.860  10.710  1.00  0.00            
ATOM   4054  H1  WAT   288      43.810  21.240  10.590  1.00  0.00            
ATOM   4055  H2  WAT   288      45.300  21.600  10.730  1.00  0.00            
ATOM   4056  O   WAT   289       8.350  37.240 -20.420  1.00  0.00            
ATOM   4057  H1  WAT   289       9.310  37.370 -20.340  1.00  0.00            
ATOM   4058  H2  WAT   289       7.970  38.140 -20.540  1.00  0.00            
ATOM   4059  O   WAT   290      24.010  18.270  39.230  1.00  0.00            
ATOM   4060  H1  WAT   290      24.320  17.340  39.150  1.00  0.00            
ATOM   4061  H2  WAT   290      23.250  18.270  38.530  1.00  0.00            
ATOM   4062  O   WAT   291      23.260   1.390  27.510  1.00  0.00            
ATOM   4063  H1  WAT   291      23.450   0.680  28.180  1.00  0.00            
ATOM   4064  H2  WAT   291      22.960   2.100  28.170  1.00  0.00            
ATOM   4065  O   WAT   292      48.490  48.730  -8.310  1.00  0.00            
ATOM   4066  H1  WAT   292      48.330  49.730  -8.360  1.00  0.00            
ATOM   4067  H2  WAT   292      48.660  48.580  -9.290  1.00  0.00            
ATOM   4068  O   WAT   293     -13.700   8.620   2.880  1.00  0.00            
ATOM   4069  H1  WAT   293     -13.060   9.220   3.380  1.00  0.00            
ATOM   4070  H2  WAT   293     -13.350   7.730   3.120  1.00  0.00            
ATOM   4071  O   WAT   294      28.830  54.190  29.400  1.00  0.00            
ATOM   4072  H1  WAT   294      28.810  53.400  29.940  1.00  0.00            
ATOM   4073  H2  WAT   294      29.470  53.930  28.670  1.00  0.00            
ATOM   4074  O   WAT   295     -11.740  57.150  22.630  1.00  0.00            
ATOM   4075  H1  WAT   295     -11.840  58.100  22.400  1.00  0.00            
ATOM   4076  H2  WAT   295     -11.300  56.830  21.810  1.00  0.00            
ATOM   4077  O   WAT   296      33.550  43.090  31.500  1.00  0.00            
ATOM   4078  H1  WAT   296      32.710  42.750  31.810  1.00  0.00            
ATOM   4079  H2  WAT   296      33.340  43.510  30.690  1.00  0.00            
ATOM   4080  O   WAT   297      47.260  53.360 -26.620  1.00  0.00            
ATOM   4081  H1  WAT   297      46.530  53.310 -27.270  1.00  0.00            
ATOM   4082  H2  WAT   297      46.900  52.650 -25.990  1.00  0.00            
ATOM   4083  O   WAT   298       8.220   1.110  39.710  1.00  0.00            
ATOM   4084  H1  WAT   298       7.530   0.920  39.070  1.00  0.00            
ATOM   4085  H2  WAT   298       8.960   0.560  39.290  1.00  0.00            
ATOM   4086  O   WAT   299     -16.030  32.320   0.790  1.00  0.00            
ATOM   4087  H1  WAT   299     -16.580  31.510   0.730  1.00  0.00            
ATOM   4088  H2  WAT   299     -15.900  32.510  -0.130  1.00  0.00            
ATOM   4089  O   WAT   300      14.630   3.520  -5.970  1.00  0.00            
ATOM   4090  H1  WAT   300      14.870   4.100  -6.720  1.00  0.00            
ATOM   4091  H2  WAT   300      15.180   3.950  -5.290  1.00  0.00            
ATOM   4092  O   WAT   301       1.780   1.490   6.550  1.00  0.00            
ATOM   4093  H1  WAT   301       1.730   1.150   5.570  1.00  0.00            
ATOM   4094  H2  WAT   301       2.710   1.850   6.470  1.00  0.00            
ATOM   4095  O   WAT   302      32.350  16.690  34.100  1.00  0.00            
ATOM   4096  H1  WAT   302      32.460  16.070  33.410  1.00  0.00            
ATOM   4097  H2  WAT   302      31.640  16.320  34.640  1.00  0.00            
ATOM   4098  O   WAT   303       8.120  44.770 -12.440  1.00  0.00            
ATOM   4099  H1  WAT   303       8.400  44.850 -13.360  1.00  0.00            
ATOM   4100  H2  WAT   303       8.970  44.780 -11.940  1.00  0.00            
ATOM   4101  O   WAT   304      38.760  50.790  -0.100  1.00  0.00            
ATOM   4102  H1  WAT   304      39.110  50.340  -0.900  1.00  0.00            
ATOM   4103  H2  WAT   304      37.910  51.170  -0.370  1.00  0.00            
ATOM   4104  O   WAT   305      -1.300  32.300 -26.710  1.00  0.00            
ATOM   4105  H1  WAT   305      -1.280  32.410 -25.730  1.00  0.00            
ATOM   4106  H2  WAT   305      -1.370  33.210 -27.040  1.00  0.00            
ATOM   4107  O   WAT   306      52.620  17.680 -11.440  1.00  0.00            
ATOM   4108  H1  WAT   306      52.360  17.990 -10.500  1.00  0.00            
ATOM   4109  H2  WAT   306      53.570  17.740 -11.330  1.00  0.00            
ATOM   4110  O   WAT   307      34.600   9.300  -0.800  1.00  0.00            
ATOM   4111  H1  WAT   307      34.780   8.520  -0.280  1.00  0.00            
ATOM   4112  H2  WAT   307      35.230   9.960  -0.700  1.00  0.00            
ATOM   4113  O   WAT   308     -17.840  19.720  34.030  1.00  0.00            
ATOM   4114  H1  WAT   308     -18.640  20.110  34.510  1.00  0.00            
ATOM   4115  H2  WAT   308     -17.370  20.570  33.860  1.00  0.00            
ATOM   4116  O   WAT   309      30.460   0.530   5.510  1.00  0.00            
ATOM   4117  H1  WAT   309      29.870   1.250   5.750  1.00  0.00            
ATOM   4118  H2  WAT   309      29.960  -0.230   5.920  1.00  0.00            
ATOM   4119  O   WAT   310      26.780  -2.610   5.110  1.00  0.00            
ATOM   4120  H1  WAT   310      26.580  -2.250   6.010  1.00  0.00            
ATOM   4121  H2  WAT   310      26.100  -2.050   4.590  1.00  0.00            
ATOM   4122  O   WAT   311       0.800  13.050 -29.010  1.00  0.00            
ATOM   4123  H1  WAT   311       1.090  13.670 -28.340  1.00  0.00            
ATOM   4124  H2  WAT   311       0.740  12.240 -28.490  1.00  0.00            
ATOM   4125  O   WAT   312      33.110  36.510   4.830  1.00  0.00            
ATOM   4126  H1  WAT   312      32.990  37.490   4.860  1.00  0.00            
ATOM   4127  H2  WAT   312      32.520  36.280   4.080  1.00  0.00            
ATOM   4128  O   WAT   313      20.380  47.400  -6.400  1.00  0.00            
ATOM   4129  H1  WAT   313      20.200  48.290  -6.900  1.00  0.00            
ATOM   4130  H2  WAT   313      21.310  47.460  -6.270  1.00  0.00            
ATOM   4131  O   WAT   314     -14.090  17.690   9.680  1.00  0.00            
ATOM   4132  H1  WAT   314     -13.160  17.730   9.950  1.00  0.00            
ATOM   4133  H2  WAT   314     -14.450  18.620   9.920  1.00  0.00            
ATOM   4134  O   WAT   315      54.290  14.490  18.460  1.00  0.00            
ATOM   4135  H1  WAT   315      55.250  14.230  18.570  1.00  0.00            
ATOM   4136  H2  WAT   315      54.430  15.360  18.100  1.00  0.00            
ATOM   4137  O   WAT   316      -6.590  58.150 -32.680  1.00  0.00            
ATOM   4138  H1  WAT   316      -6.080  59.000 -32.510  1.00  0.00            
ATOM   4139  H2  WAT   316      -5.880  57.580 -32.960  1.00  0.00            
ATOM   4140  O   WAT   317       5.490  26.820  -6.810  1.00  0.00            
ATOM   4141  H1  WAT   317       5.700  26.200  -7.470  1.00  0.00            
ATOM   4142  H2  WAT   317       6.000  26.600  -6.030  1.00  0.00            
ATOM   4143  O   WAT   318      35.250  39.440  30.280  1.00  0.00            
ATOM   4144  H1  WAT   318      35.790  38.690  30.570  1.00  0.00            
ATOM   4145  H2  WAT   318      35.490  40.190  30.880  1.00  0.00            
ATOM   4146  O   WAT   319      -8.120  55.340  37.130  1.00  0.00            
ATOM   4147  H1  WAT   319      -8.440  56.220  36.750  1.00  0.00            
ATOM   4148  H2  WAT   319      -9.010  54.980  37.400  1.00  0.00            
ATOM   4149  O   WAT   320      16.680  48.420 -15.770  1.00  0.00            
ATOM   4150  H1  WAT   320      15.900  48.960 -16.080  1.00  0.00            
ATOM   4151  H2  WAT   320      16.180  47.970 -14.970  1.00  0.00            
ATOM   4152  O   WAT   321      29.160  45.020  14.500  1.00  0.00            
ATOM   4153  H1  WAT   321      29.710  44.320  14.040  1.00  0.00            
ATOM   4154  H2  WAT   321      28.900  44.590  15.310  1.00  0.00            
ATOM   4155  O   WAT   322       6.040  47.320  26.910  1.00  0.00            
ATOM   4156  H1  WAT   322       5.580  47.650  27.740  1.00  0.00            
ATOM   4157  H2  WAT   322       6.570  46.670  27.410  1.00  0.00            
ATOM   4158  O   WAT   323       9.640  46.140 -29.210  1.00  0.00            
ATOM   4159  H1  WAT   323      10.230  45.600 -28.600  1.00  0.00            
ATOM   4160  H2  WAT   323       9.840  46.980 -28.690  1.00  0.00            
ATOM   4161  O   WAT   324      19.360  12.450  36.380  1.00  0.00            
ATOM   4162  H1  WAT   324      18.820  12.340  37.160  1.00  0.00            
ATOM   4163  H2  WAT   324      19.230  13.420  36.240  1.00  0.00            
ATOM   4164  O   WAT   325      53.800  54.100 -28.130  1.00  0.00            
ATOM   4165  H1  WAT   325      53.280  54.030 -27.280  1.00  0.00            
ATOM   4166  H2  WAT   325      54.270  54.950 -27.980  1.00  0.00            
ATOM   4167  O   WAT   326     -12.440   5.260 -20.240  1.00  0.00            
ATOM   4168  H1  WAT   326     -12.110   4.570 -19.610  1.00  0.00            
ATOM   4169  H2  WAT   326     -13.170   5.640 -19.800  1.00  0.00            
ATOM   4170  O   WAT   327      -3.300  -1.330 -11.490  1.00  0.00            
ATOM   4171  H1  WAT   327      -2.970  -2.260 -11.230  1.00  0.00            
ATOM   4172  H2  WAT   327      -2.650  -1.070 -12.150  1.00  0.00            
ATOM   4173  O   WAT   328      -8.880  38.320  39.920  1.00  0.00            
ATOM   4174  H1  WAT   328      -8.530  39.280  39.840  1.00  0.00            
ATOM   4175  H2  WAT   328      -9.610  38.390  40.520  1.00  0.00            
ATOM   4176  O   WAT   329       2.630   4.270  15.910  1.00  0.00            
ATOM   4177  H1  WAT   329       2.980   4.810  16.700  1.00  0.00            
ATOM   4178  H2  WAT   329       2.350   3.440  16.350  1.00  0.00            
ATOM   4179  O   WAT   330      47.270  48.960  18.240  1.00  0.00            
ATOM   4180  H1  WAT   330      47.030  48.040  18.470  1.00  0.00            
ATOM   4181  H2  WAT   330      46.500  49.210  17.720  1.00  0.00            
ATOM   4182  O   WAT   331       4.880  21.560 -11.280  1.00  0.00            
ATOM   4183  H1  WAT   331       5.550  20.870 -11.420  1.00  0.00            
ATOM   4184  H2  WAT   331       5.380  22.040 -10.530  1.00  0.00            
ATOM   4185  O   WAT   332      -0.560   2.490   3.260  1.00  0.00            
ATOM   4186  H1  WAT   332      -1.180   2.590   2.520  1.00  0.00            
ATOM   4187  H2  WAT   332      -1.030   1.720   3.720  1.00  0.00            
ATOM   4188  O   WAT   333     -10.880  24.810  -4.710  1.00  0.00            
ATOM   4189  H1  WAT   333     -10.510  24.680  -3.840  1.00  0.00            
ATOM   4190  H2  WAT   333     -11.560  25.490  -4.580  1.00  0.00            
ATOM   4191  O   WAT   334       1.240  38.270   7.700  1.00  0.00            
ATOM   4192  H1  WAT   334       1.970  38.800   8.000  1.00  0.00            
ATOM   4193  H2  WAT   334       1.470  37.440   8.190  1.00  0.00            
ATOM   4194  O   WAT   335      27.600  13.550  29.490  1.00  0.00            
ATOM   4195  H1  WAT   335      27.410  12.600  29.520  1.00  0.00            
ATOM   4196  H2  WAT   335      26.750  13.860  29.750  1.00  0.00            
ATOM   4197  O   WAT   336      46.580  34.360  -1.120  1.00  0.00            
ATOM   4198  H1  WAT   336      46.380  35.180  -1.660  1.00  0.00            
ATOM   4199  H2  WAT   336      46.790  33.730  -1.820  1.00  0.00            
ATOM   4200  O   WAT   337      44.800  -3.080  15.560  1.00  0.00            
ATOM   4201  H1  WAT   337      44.130  -2.780  14.910  1.00  0.00            
ATOM   4202  H2  WAT   337      44.700  -4.030  15.460  1.00  0.00            
ATOM   4203  O   WAT   338      51.690  38.360  -6.740  1.00  0.00            
ATOM   4204  H1  WAT   338      51.130  37.840  -7.350  1.00  0.00            
ATOM   4205  H2  WAT   338      51.250  39.250  -6.780  1.00  0.00            
ATOM   4206  O   WAT   339       0.910  39.010 -20.460  1.00  0.00            
ATOM   4207  H1  WAT   339       0.070  38.590 -20.700  1.00  0.00            
ATOM   4208  H2  WAT   339       1.420  39.040 -21.260  1.00  0.00            
ATOM   4209  O   WAT   340      -8.570  31.480 -29.980  1.00  0.00            
ATOM   4210  H1  WAT   340      -8.410  30.880 -29.230  1.00  0.00            
ATOM   4211  H2  WAT   340      -9.500  31.730 -29.820  1.00  0.00            
ATOM   4212  O   WAT   341      15.840  50.730 -19.430  1.00  0.00            
ATOM   4213  H1  WAT   341      15.530  50.610 -20.320  1.00  0.00            
ATOM   4214  H2  WAT   341      16.240  49.860 -19.230  1.00  0.00            
ATOM   4215  O   WAT   342      32.100  42.230  33.890  1.00  0.00            
ATOM   4216  H1  WAT   342      32.440  41.420  33.420  1.00  0.00            
ATOM   4217  H2  WAT   342      31.220  42.280  33.500  1.00  0.00            
ATOM   4218  O   WAT   343      30.360  57.140  15.580  1.00  0.00            
ATOM   4219  H1  WAT   343      31.070  56.840  14.980  1.00  0.00            
ATOM   4220  H2  WAT   343      30.890  57.090  16.440  1.00  0.00            
ATOM   4221  O   WAT   344      35.470  16.720 -11.770  1.00  0.00            
ATOM   4222  H1  WAT   344      36.120  16.590 -11.050  1.00  0.00            
ATOM   4223  H2  WAT   344      34.710  17.000 -11.230  1.00  0.00            
ATOM   4224  O   WAT   345      43.430  54.320   3.600  1.00  0.00            
ATOM   4225  H1  WAT   345      44.250  54.360   4.080  1.00  0.00            
ATOM   4226  H2  WAT   345      42.990  53.530   3.890  1.00  0.00            
ATOM   4227  O   WAT   346      36.950  30.660  -4.400  1.00  0.00            
ATOM   4228  H1  WAT   346      37.460  31.050  -5.130  1.00  0.00            
ATOM   4229  H2  WAT   346      37.050  29.720  -4.660  1.00  0.00            
ATOM   4230  O   WAT   347      45.270  33.230 -31.620  1.00  0.00            
ATOM   4231  H1  WAT   347      45.450  32.730 -30.770  1.00  0.00            
ATOM   4232  H2  WAT   347      44.250  33.120 -31.580  1.00  0.00            
ATOM   4233  O   WAT   348      40.640  35.690  -8.280  1.00  0.00            
ATOM   4234  H1  WAT   348      41.430  36.320  -8.320  1.00  0.00            
ATOM   4235  H2  WAT   348      41.050  35.020  -7.690  1.00  0.00            
ATOM   4236  O   WAT   349      -9.380  47.790  27.190  1.00  0.00            
ATOM   4237  H1  WAT   349      -9.870  46.960  27.470  1.00  0.00            
ATOM   4238  H2  WAT   349      -9.360  48.270  28.040  1.00  0.00            
ATOM   4239  O   WAT   350      46.230  34.650  21.760  1.00  0.00            
ATOM   4240  H1  WAT   350      46.490  33.930  21.100  1.00  0.00            
ATOM   4241  H2  WAT   350      45.640  34.180  22.340  1.00  0.00            
ATOM   4242  O   WAT   351      38.330  30.200  37.660  1.00  0.00            
ATOM   4243  H1  WAT   351      37.450  30.310  38.070  1.00  0.00            
ATOM   4244  H2  WAT   351      38.830  30.870  38.060  1.00  0.00            
ATOM   4245  O   WAT   352      48.400   7.430  42.050  1.00  0.00            
ATOM   4246  H1  WAT   352      49.220   7.370  42.490  1.00  0.00            
ATOM   4247  H2  WAT   352      48.580   7.150  41.120  1.00  0.00            
ATOM   4248  O   WAT   353      47.880  10.740  35.830  1.00  0.00            
ATOM   4249  H1  WAT   353      47.260  11.240  35.300  1.00  0.00            
ATOM   4250  H2  WAT   353      47.200  10.150  36.340  1.00  0.00            
ATOM   4251  O   WAT   354      46.470  23.030   1.710  1.00  0.00            
ATOM   4252  H1  WAT   354      46.640  22.720   0.800  1.00  0.00            
ATOM   4253  H2  WAT   354      46.700  23.970   1.630  1.00  0.00            
ATOM   4254  O   WAT   355      16.180  52.100 -12.360  1.00  0.00            
ATOM   4255  H1  WAT   355      16.470  52.530 -13.210  1.00  0.00            
ATOM   4256  H2  WAT   355      16.540  51.190 -12.470  1.00  0.00            
ATOM   4257  O   WAT   356     -12.550  15.990 -10.150  1.00  0.00            
ATOM   4258  H1  WAT   356     -11.620  16.380 -10.100  1.00  0.00            
ATOM   4259  H2  WAT   356     -12.470  15.380 -10.890  1.00  0.00            
ATOM   4260  O   WAT   357      -6.160  14.420  -4.360  1.00  0.00            
ATOM   4261  H1  WAT   357      -7.100  14.140  -4.300  1.00  0.00            
ATOM   4262  H2  WAT   357      -5.730  13.620  -3.940  1.00  0.00            
ATOM   4263  O   WAT   358      -0.370   7.610   3.340  1.00  0.00            
ATOM   4264  H1  WAT   358      -0.100   6.880   3.970  1.00  0.00            
ATOM   4265  H2  WAT   358      -1.310   7.450   3.200  1.00  0.00            
ATOM   4266  O   WAT   359      -9.630  37.470  -2.100  1.00  0.00            
ATOM   4267  H1  WAT   359      -9.520  38.240  -1.520  1.00  0.00            
ATOM   4268  H2  WAT   359      -8.910  36.830  -1.770  1.00  0.00            
ATOM   4269  O   WAT   360     -16.760  23.840  26.670  1.00  0.00            
ATOM   4270  H1  WAT   360     -17.580  24.250  27.020  1.00  0.00            
ATOM   4271  H2  WAT   360     -16.470  23.260  27.400  1.00  0.00            
ATOM   4272  O   WAT   361      60.220  23.900  12.060  1.00  0.00            
ATOM   4273  H1  WAT   361      59.440  24.190  12.620  1.00  0.00            
ATOM   4274  H2  WAT   361      60.170  22.910  12.230  1.00  0.00            
ATOM   4275  O   WAT   362      28.450  51.460  21.630  1.00  0.00            
ATOM   4276  H1  WAT   362      28.540  51.490  22.600  1.00  0.00            
ATOM   4277  H2  WAT   362      28.850  52.330  21.390  1.00  0.00            
ATOM   4278  O   WAT   363      12.000  46.160  31.880  1.00  0.00            
ATOM   4279  H1  WAT   363      11.710  45.270  32.110  1.00  0.00            
ATOM   4280  H2  WAT   363      12.930  45.960  31.490  1.00  0.00            
ATOM   4281  O   WAT   364     -16.240  35.930  31.820  1.00  0.00            
ATOM   4282  H1  WAT   364     -17.070  36.320  31.940  1.00  0.00            
ATOM   4283  H2  WAT   364     -15.750  36.180  32.650  1.00  0.00            
ATOM   4284  O   WAT   365     -13.330  20.720 -20.000  1.00  0.00            
ATOM   4285  H1  WAT   365     -12.810  20.710 -20.850  1.00  0.00            
ATOM   4286  H2  WAT   365     -12.800  21.230 -19.380  1.00  0.00            
ATOM   4287  O   WAT   366       1.520  54.340  39.930  1.00  0.00            
ATOM   4288  H1  WAT   366       2.160  54.880  40.490  1.00  0.00            
ATOM   4289  H2  WAT   366       1.460  53.500  40.410  1.00  0.00            
ATOM   4290  O   WAT   367       7.950  -1.230 -14.690  1.00  0.00            
ATOM   4291  H1  WAT   367       7.520  -0.530 -14.190  1.00  0.00            
ATOM   4292  H2  WAT   367       8.610  -1.480 -13.990  1.00  0.00            
ATOM   4293  O   WAT   368      51.550  -4.990 -16.590  1.00  0.00            
ATOM   4294  H1  WAT   368      51.130  -4.130 -16.640  1.00  0.00            
ATOM   4295  H2  WAT   368      50.760  -5.570 -16.690  1.00  0.00            
ATOM   4296  O   WAT   369      38.640  38.840 -26.120  1.00  0.00            
ATOM   4297  H1  WAT   369      37.950  38.100 -26.280  1.00  0.00            
ATOM   4298  H2  WAT   369      39.390  38.220 -25.990  1.00  0.00            
ATOM   4299  O   WAT   370      27.560   0.830  -7.290  1.00  0.00            
ATOM   4300  H1  WAT   370      27.200   0.280  -8.000  1.00  0.00            
ATOM   4301  H2  WAT   370      26.840   1.470  -7.090  1.00  0.00            
ATOM   4302  O   WAT   371      35.500  59.940 -26.300  1.00  0.00            
ATOM   4303  H1  WAT   371      35.230  60.710 -26.780  1.00  0.00            
ATOM   4304  H2  WAT   371      34.760  59.360 -26.540  1.00  0.00            
ATOM   4305  O   WAT   372      30.620  -5.310  28.020  1.00  0.00            
ATOM   4306  H1  WAT   372      29.940  -4.620  27.790  1.00  0.00            
ATOM   4307  H2  WAT   372      30.280  -5.610  28.910  1.00  0.00            
ATOM   4308  O   WAT   373       1.450  18.360  45.140  1.00  0.00            
ATOM   4309  H1  WAT   373       1.690  17.450  44.860  1.00  0.00            
ATOM   4310  H2  WAT   373       2.280  18.860  44.870  1.00  0.00            
ATOM   4311  O   WAT   374      36.450  56.320 -18.290  1.00  0.00            
ATOM   4312  H1  WAT   374      36.920  55.490 -18.550  1.00  0.00            
ATOM   4313  H2  WAT   374      35.560  55.990 -18.570  1.00  0.00            
ATOM   4314  O   WAT   375      20.420  51.030 -13.270  1.00  0.00            
ATOM   4315  H1  WAT   375      20.180  51.980 -13.150  1.00  0.00            
ATOM   4316  H2  WAT   375      19.790  50.730 -13.890  1.00  0.00            
ATOM   4317  O   WAT   376      44.450  40.570 -16.200  1.00  0.00            
ATOM   4318  H1  WAT   376      44.470  41.380 -15.650  1.00  0.00            
ATOM   4319  H2  WAT   376      45.400  40.490 -16.430  1.00  0.00            
ATOM   4320  O   WAT   377     -17.360  14.570 -14.970  1.00  0.00            
ATOM   4321  H1  WAT   377     -17.170  15.550 -15.000  1.00  0.00            
ATOM   4322  H2  WAT   377     -18.320  14.620 -14.820  1.00  0.00            
ATOM   4323  O   WAT   378     -12.540  31.590  24.830  1.00  0.00            
ATOM   4324  H1  WAT   378     -13.090  30.870  25.170  1.00  0.00            
ATOM   4325  H2  WAT   378     -13.110  32.340  24.990  1.00  0.00            
ATOM   4326  O   WAT   379      48.110  27.780  -0.830  1.00  0.00            
ATOM   4327  H1  WAT   379      47.270  28.270  -0.770  1.00  0.00            
ATOM   4328  H2  WAT   379      47.850  26.940  -0.360  1.00  0.00            
ATOM   4329  O   WAT   380      43.920  -6.660  -4.620  1.00  0.00            
ATOM   4330  H1  WAT   380      44.590  -7.060  -5.230  1.00  0.00            
ATOM   4331  H2  WAT   380      43.650  -5.860  -5.190  1.00  0.00            
ATOM   4332  O   WAT   381     -11.010  49.040  22.500  1.00  0.00            
ATOM   4333  H1  WAT   381     -11.360  49.940  22.760  1.00  0.00            
ATOM   4334  H2  WAT   381     -11.510  48.500  23.140  1.00  0.00            
ATOM   4335  O   WAT   382      37.680  22.250  11.340  1.00  0.00            
ATOM   4336  H1  WAT   382      37.210  22.160  10.460  1.00  0.00            
ATOM   4337  H2  WAT   382      36.980  21.860  11.920  1.00  0.00            
ATOM   4338  O   WAT   383      20.470  11.440 -20.640  1.00  0.00            
ATOM   4339  H1  WAT   383      20.550  10.600 -20.190  1.00  0.00            
ATOM   4340  H2  WAT   383      21.290  11.430 -21.180  1.00  0.00            
ATOM   4341  O   WAT   384      28.100  39.870  36.670  1.00  0.00            
ATOM   4342  H1  WAT   384      28.190  40.040  37.630  1.00  0.00            
ATOM   4343  H2  WAT   384      27.200  39.580  36.650  1.00  0.00            
ATOM   4344  O   WAT   385     -11.820  45.410  12.300  1.00  0.00            
ATOM   4345  H1  WAT   385     -12.300  45.150  13.080  1.00  0.00            
ATOM   4346  H2  WAT   385     -11.120  45.990  12.550  1.00  0.00            
ATOM   4347  O   WAT   386      41.860   3.660  19.600  1.00  0.00            
ATOM   4348  H1  WAT   386      40.990   4.150  19.540  1.00  0.00            
ATOM   4349  H2  WAT   386      41.510   2.740  19.590  1.00  0.00            
ATOM   4350  O   WAT   387     -11.170  51.120  42.430  1.00  0.00            
ATOM   4351  H1  WAT   387     -10.660  51.150  41.580  1.00  0.00            
ATOM   4352  H2  WAT   387     -11.450  50.150  42.530  1.00  0.00            
ATOM   4353  O   WAT   388      -2.190  50.690  -5.410  1.00  0.00            
ATOM   4354  H1  WAT   388      -2.890  49.960  -5.390  1.00  0.00            
ATOM   4355  H2  WAT   388      -2.500  51.090  -6.270  1.00  0.00            
ATOM   4356  O   WAT   389      47.650  -3.780  -2.300  1.00  0.00            
ATOM   4357  H1  WAT   389      46.930  -4.410  -2.190  1.00  0.00            
ATOM   4358  H2  WAT   389      47.230  -2.950  -2.030  1.00  0.00            
ATOM   4359  O   WAT   390      34.060  52.990  19.010  1.00  0.00            
ATOM   4360  H1  WAT   390      33.460  52.780  19.820  1.00  0.00            
ATOM   4361  H2  WAT   390      33.910  52.140  18.500  1.00  0.00            
ATOM   4362  O   WAT   391      35.970  -4.730  37.720  1.00  0.00            
ATOM   4363  H1  WAT   391      35.630  -5.330  37.010  1.00  0.00            
ATOM   4364  H2  WAT   391      35.850  -5.300  38.500  1.00  0.00            
ATOM   4365  O   WAT   392      39.060  31.970  35.450  1.00  0.00            
ATOM   4366  H1  WAT   392      38.860  31.030  35.790  1.00  0.00            
ATOM   4367  H2  WAT   392      38.230  32.400  35.620  1.00  0.00            
ATOM   4368  O   WAT   393      -1.700  42.250  21.500  1.00  0.00            
ATOM   4369  H1  WAT   393      -2.250  41.900  20.760  1.00  0.00            
ATOM   4370  H2  WAT   393      -0.790  42.270  21.090  1.00  0.00            
ATOM   4371  O   WAT   394      19.810   7.700 -11.010  1.00  0.00            
ATOM   4372  H1  WAT   394      20.530   8.000 -10.380  1.00  0.00            
ATOM   4373  H2  WAT   394      20.290   7.510 -11.800  1.00  0.00            
ATOM   4374  O   WAT   395      10.010  21.110  -4.470  1.00  0.00            
ATOM   4375  H1  WAT   395      10.690  21.720  -4.420  1.00  0.00            
ATOM   4376  H2  WAT   395       9.610  21.160  -3.560  1.00  0.00            
ATOM   4377  O   WAT   396       2.830  36.470  -8.370  1.00  0.00            
ATOM   4378  H1  WAT   396       3.300  36.970  -7.760  1.00  0.00            
ATOM   4379  H2  WAT   396       2.230  37.080  -8.820  1.00  0.00            
ATOM   4380  O   WAT   397      24.470  20.400  31.950  1.00  0.00            
ATOM   4381  H1  WAT   397      24.050  21.280  31.780  1.00  0.00            
ATOM   4382  H2  WAT   397      25.080  20.320  31.210  1.00  0.00            
ATOM   4383  O   WAT   398      41.820  43.760  23.390  1.00  0.00            
ATOM   4384  H1  WAT   398      41.210  43.980  24.130  1.00  0.00            
ATOM   4385  H2  WAT   398      41.140  43.860  22.640  1.00  0.00            
ATOM   4386  O   WAT   399      53.800  49.940 -17.700  1.00  0.00            
ATOM   4387  H1  WAT   399      53.140  49.540 -17.040  1.00  0.00            
ATOM   4388  H2  WAT   399      54.420  50.260 -17.010  1.00  0.00            
ATOM   4389  O   WAT   400     -15.300  56.410  37.730  1.00  0.00            
ATOM   4390  H1  WAT   400     -15.360  55.930  36.860  1.00  0.00            
ATOM   4391  H2  WAT   400     -16.230  56.700  37.770  1.00  0.00            
ATOM   4392  O   WAT   401      49.260  37.770  40.540  1.00  0.00            
ATOM   4393  H1  WAT   401      49.520  37.450  39.660  1.00  0.00            
ATOM   4394  H2  WAT   401      49.370  36.960  41.080  1.00  0.00            
ATOM   4395  O   WAT   402      13.400  57.500 -23.810  1.00  0.00            
ATOM   4396  H1  WAT   402      13.340  58.380 -24.180  1.00  0.00            
ATOM   4397  H2  WAT   402      13.070  57.760 -22.900  1.00  0.00            
ATOM   4398  O   WAT   403     -13.290  -2.630   8.200  1.00  0.00            
ATOM   4399  H1  WAT   403     -13.380  -2.870   7.240  1.00  0.00            
ATOM   4400  H2  WAT   403     -12.980  -1.690   8.110  1.00  0.00            
ATOM   4401  O   WAT   404      20.150  58.170  -8.320  1.00  0.00            
ATOM   4402  H1  WAT   404      20.340  57.230  -8.330  1.00  0.00            
ATOM   4403  H2  WAT   404      19.190  58.190  -8.250  1.00  0.00            
ATOM   4404  O   WAT   405      49.680  40.710 -22.760  1.00  0.00            
ATOM   4405  H1  WAT   405      49.180  40.540 -23.620  1.00  0.00            
ATOM   4406  H2  WAT   405      50.000  41.590 -23.020  1.00  0.00            
ATOM   4407  O   WAT   406      41.930  22.110 -21.810  1.00  0.00            
ATOM   4408  H1  WAT   406      41.160  21.680 -21.470  1.00  0.00            
ATOM   4409  H2  WAT   406      42.670  21.790 -21.250  1.00  0.00            
ATOM   4410  O   WAT   407      38.150  46.210  14.770  1.00  0.00            
ATOM   4411  H1  WAT   407      37.530  45.490  14.980  1.00  0.00            
ATOM   4412  H2  WAT   407      38.610  45.740  14.010  1.00  0.00            
ATOM   4413  O   WAT   408      54.950  56.520  25.340  1.00  0.00            
ATOM   4414  H1  WAT   408      54.650  55.550  25.490  1.00  0.00            
ATOM   4415  H2  WAT   408      54.800  56.880  26.190  1.00  0.00            
ATOM   4416  O   WAT   409      10.660  48.510  12.390  1.00  0.00            
ATOM   4417  H1  WAT   409       9.660  48.460  12.300  1.00  0.00            
ATOM   4418  H2  WAT   409      10.870  48.200  11.470  1.00  0.00            
ATOM   4419  O   WAT   410      60.010  18.310 -27.730  1.00  0.00            
ATOM   4420  H1  WAT   410      59.710  18.110 -28.580  1.00  0.00            
ATOM   4421  H2  WAT   410      59.220  18.440 -27.210  1.00  0.00            
ATOM   4422  O   WAT   411      45.200  36.180  -9.120  1.00  0.00            
ATOM   4423  H1  WAT   411      45.330  36.720  -9.930  1.00  0.00            
ATOM   4424  H2  WAT   411      44.320  36.320  -8.830  1.00  0.00            
ATOM   4425  O   WAT   412      44.300  34.320  16.600  1.00  0.00            
ATOM   4426  H1  WAT   412      44.200  33.430  16.130  1.00  0.00            
ATOM   4427  H2  WAT   412      44.090  34.110  17.500  1.00  0.00            
ATOM   4428  O   WAT   413      53.760  44.480  -1.730  1.00  0.00            
ATOM   4429  H1  WAT   413      53.760  44.980  -2.550  1.00  0.00            
ATOM   4430  H2  WAT   413      53.330  45.080  -1.070  1.00  0.00            
ATOM   4431  O   WAT   414      23.450  32.020  35.900  1.00  0.00            
ATOM   4432  H1  WAT   414      23.900  31.190  36.070  1.00  0.00            
ATOM   4433  H2  WAT   414      22.680  31.670  35.380  1.00  0.00            
ATOM   4434  O   WAT   415      55.180  35.950  26.360  1.00  0.00            
ATOM   4435  H1  WAT   415      55.430  36.440  27.170  1.00  0.00            
ATOM   4436  H2  WAT   415      54.200  35.950  26.340  1.00  0.00            
ATOM   4437  O   WAT   416     -10.300  -2.460  -0.890  1.00  0.00            
ATOM   4438  H1  WAT   416      -9.980  -2.330   0.020  1.00  0.00            
ATOM   4439  H2  WAT   416      -9.540  -2.200  -1.410  1.00  0.00            
ATOM   4440  O   WAT   417     -11.990  11.160  30.630  1.00  0.00            
ATOM   4441  H1  WAT   417     -12.690  11.090  31.300  1.00  0.00            
ATOM   4442  H2  WAT   417     -11.480  11.910  31.020  1.00  0.00            
ATOM   4443  O   WAT   418     -11.870  54.600  41.570  1.00  0.00            
ATOM   4444  H1  WAT   418     -12.390  53.830  41.300  1.00  0.00            
ATOM   4445  H2  WAT   418     -12.080  55.280  40.930  1.00  0.00            
ATOM   4446  O   WAT   419      -9.020  35.360 -11.930  1.00  0.00            
ATOM   4447  H1  WAT   419      -9.950  35.510 -11.690  1.00  0.00            
ATOM   4448  H2  WAT   419      -8.880  36.050 -12.590  1.00  0.00            
ATOM   4449  O   WAT   420      15.360  53.060   9.710  1.00  0.00            
ATOM   4450  H1  WAT   420      15.120  52.950   8.760  1.00  0.00            
ATOM   4451  H2  WAT   420      14.640  53.620  10.030  1.00  0.00            
ATOM   4452  O   WAT   421     -15.530  56.440 -15.310  1.00  0.00            
ATOM   4453  H1  WAT   421     -15.240  56.030 -14.450  1.00  0.00            
ATOM   4454  H2  WAT   421     -16.350  56.890 -15.050  1.00  0.00            
ATOM   4455  O   WAT   422      -5.100  60.620 -31.920  1.00  0.00            
ATOM   4456  H1  WAT   422      -4.350  60.700 -31.260  1.00  0.00            
ATOM   4457  H2  WAT   422      -5.810  60.540 -31.230  1.00  0.00            
ATOM   4458  O   WAT   423     -15.350  24.010   4.780  1.00  0.00            
ATOM   4459  H1  WAT   423     -16.250  24.430   4.930  1.00  0.00            
ATOM   4460  H2  WAT   423     -15.460  23.280   5.460  1.00  0.00            
ATOM   4461  O   WAT   424      -2.640  32.100  12.070  1.00  0.00            
ATOM   4462  H1  WAT   424      -2.020  31.570  11.500  1.00  0.00            
ATOM   4463  H2  WAT   424      -2.830  32.780  11.390  1.00  0.00            
ATOM   4464  O   WAT   425       8.310   8.410 -25.540  1.00  0.00            
ATOM   4465  H1  WAT   425       7.610   7.820 -25.190  1.00  0.00            
ATOM   4466  H2  WAT   425       8.920   7.790 -26.010  1.00  0.00            
ATOM   4467  O   WAT   426     -16.320   4.750  11.730  1.00  0.00            
ATOM   4468  H1  WAT   426     -15.820   4.850  10.890  1.00  0.00            
ATOM   4469  H2  WAT   426     -16.870   3.960  11.590  1.00  0.00            
ATOM   4470  O   WAT   427      50.340  57.070 -17.530  1.00  0.00            
ATOM   4471  H1  WAT   427      51.080  57.050 -18.180  1.00  0.00            
ATOM   4472  H2  WAT   427      49.730  56.390 -18.000  1.00  0.00            
ATOM   4473  O   WAT   428      -5.300   2.660 -31.920  1.00  0.00            
ATOM   4474  H1  WAT   428      -4.920   3.040 -32.790  1.00  0.00            
ATOM   4475  H2  WAT   428      -5.950   2.050 -32.280  1.00  0.00            
ATOM   4476  O   WAT   429      -8.510  20.700  22.020  1.00  0.00            
ATOM   4477  H1  WAT   429      -7.590  21.020  21.700  1.00  0.00            
ATOM   4478  H2  WAT   429      -8.900  21.590  22.160  1.00  0.00            
ATOM   4479  O   WAT   430      53.500  36.050 -19.910  1.00  0.00            
ATOM   4480  H1  WAT   430      52.580  35.910 -20.200  1.00  0.00            
ATOM   4481  H2  WAT   430      53.970  36.400 -20.680  1.00  0.00            
ATOM   4482  O   WAT   431      53.160  21.620 -22.180  1.00  0.00            
ATOM   4483  H1  WAT   431      53.810  22.010 -21.600  1.00  0.00            
ATOM   4484  H2  WAT   431      52.960  22.420 -22.770  1.00  0.00            
ATOM   4485  O   WAT   432      20.940  -5.890  31.770  1.00  0.00            
ATOM   4486  H1  WAT   432      21.640  -5.380  31.240  1.00  0.00            
ATOM   4487  H2  WAT   432      20.340  -5.170  32.020  1.00  0.00            
ATOM   4488  O   WAT   433     -12.300  38.850 -30.040  1.00  0.00            
ATOM   4489  H1  WAT   433     -12.970  39.450 -29.560  1.00  0.00            
ATOM   4490  H2  WAT   433     -11.730  39.520 -30.400  1.00  0.00            
ATOM   4491  O   WAT   434      36.900  19.740 -17.680  1.00  0.00            
ATOM   4492  H1  WAT   434      36.430  19.650 -16.800  1.00  0.00            
ATOM   4493  H2  WAT   434      36.250  20.260 -18.220  1.00  0.00            
ATOM   4494  O   WAT   435      14.680  45.470  31.510  1.00  0.00            
ATOM   4495  H1  WAT   435      14.960  44.840  30.810  1.00  0.00            
ATOM   4496  H2  WAT   435      15.470  45.590  31.980  1.00  0.00            
ATOM   4497  O   WAT   436      38.820  17.460  41.710  1.00  0.00            
ATOM   4498  H1  WAT   436      38.380  18.070  42.320  1.00  0.00            
ATOM   4499  H2  WAT   436      39.540  17.140  42.260  1.00  0.00            
ATOM   4500  O   WAT   437      53.440  45.080  -4.530  1.00  0.00            
ATOM   4501  H1  WAT   437      52.640  45.570  -4.340  1.00  0.00            
ATOM   4502  H2  WAT   437      53.120  44.400  -5.120  1.00  0.00            
ATOM   4503  O   WAT   438     -10.320  22.740  12.570  1.00  0.00            
ATOM   4504  H1  WAT   438     -11.020  23.110  12.010  1.00  0.00            
ATOM   4505  H2  WAT   438      -9.500  23.110  12.250  1.00  0.00            
ATOM   4506  O   WAT   439      12.000  34.720  35.250  1.00  0.00            
ATOM   4507  H1  WAT   439      11.180  35.310  35.300  1.00  0.00            
ATOM   4508  H2  WAT   439      11.840  34.340  34.370  1.00  0.00            
ATOM   4509  O   WAT   440      53.780  33.770  21.980  1.00  0.00            
ATOM   4510  H1  WAT   440      53.110  33.410  21.360  1.00  0.00            
ATOM   4511  H2  WAT   440      54.550  33.290  21.740  1.00  0.00            
ATOM   4512  O   WAT   441     -17.370  29.440 -24.620  1.00  0.00            
ATOM   4513  H1  WAT   441     -16.620  29.900 -24.960  1.00  0.00            
ATOM   4514  H2  WAT   441     -16.990  29.100 -23.730  1.00  0.00            
ATOM   4515  O   WAT   442      33.260  -3.500   3.020  1.00  0.00            
ATOM   4516  H1  WAT   442      33.740  -3.720   2.210  1.00  0.00            
ATOM   4517  H2  WAT   442      33.090  -2.560   2.950  1.00  0.00            
ATOM   4518  O   WAT   443     -15.390  49.650 -23.420  1.00  0.00            
ATOM   4519  H1  WAT   443     -16.070  50.140 -23.940  1.00  0.00            
ATOM   4520  H2  WAT   443     -15.300  50.330 -22.700  1.00  0.00            
ATOM   4521  O   WAT   444      48.010  55.810 -18.490  1.00  0.00            
ATOM   4522  H1  WAT   444      47.290  55.840 -17.840  1.00  0.00            
ATOM   4523  H2  WAT   444      47.620  55.330 -19.200  1.00  0.00            
ATOM   4524  O   WAT   445       3.610  38.620 -19.380  1.00  0.00            
ATOM   4525  H1  WAT   445       2.770  38.930 -19.710  1.00  0.00            
ATOM   4526  H2  WAT   445       3.720  37.800 -19.910  1.00  0.00            
ATOM   4527  O   WAT   446      49.860  33.050 -33.340  1.00  0.00            
ATOM   4528  H1  WAT   446      48.940  32.830 -33.560  1.00  0.00            
ATOM   4529  H2  WAT   446      49.810  33.990 -33.050  1.00  0.00            
ATOM   4530  O   WAT   447     -16.720   7.490  36.770  1.00  0.00            
ATOM   4531  H1  WAT   447     -16.300   7.080  37.540  1.00  0.00            
ATOM   4532  H2  WAT   447     -15.970   7.240  36.120  1.00  0.00            
ATOM   4533  O   WAT   448      -0.100  56.850 -28.450  1.00  0.00            
ATOM   4534  H1  WAT   448       0.720  57.320 -28.380  1.00  0.00            
ATOM   4535  H2  WAT   448       0.060  55.990 -28.060  1.00  0.00            
ATOM   4536  O   WAT   449      -2.560  35.470  16.450  1.00  0.00            
ATOM   4537  H1  WAT   449      -1.850  34.830  16.420  1.00  0.00            
ATOM   4538  H2  WAT   449      -2.160  36.210  16.910  1.00  0.00            
ATOM   4539  O   WAT   450      -9.580  54.530 -11.730  1.00  0.00            
ATOM   4540  H1  WAT   450     -10.220  55.050 -11.300  1.00  0.00            
ATOM   4541  H2  WAT   450      -9.250  53.890 -11.120  1.00  0.00            
ATOM   4542  O   WAT   451       5.000   2.740  12.400  1.00  0.00            
ATOM   4543  H1  WAT   451       4.260   2.980  13.010  1.00  0.00            
ATOM   4544  H2  WAT   451       5.140   3.610  11.920  1.00  0.00            
ATOM   4545  O   WAT   452      21.220  24.390 -30.880  1.00  0.00            
ATOM   4546  H1  WAT   452      22.170  24.340 -30.780  1.00  0.00            
ATOM   4547  H2  WAT   452      21.110  24.830 -31.770  1.00  0.00            
ATOM   4548  O   WAT   453     -12.460  -4.310  13.490  1.00  0.00            
ATOM   4549  H1  WAT   453     -13.350  -4.700  13.200  1.00  0.00            
ATOM   4550  H2  WAT   453     -12.670  -4.170  14.440  1.00  0.00            
ATOM   4551  O   WAT   454      22.090  28.530 -29.410  1.00  0.00            
ATOM   4552  H1  WAT   454      22.610  29.240 -28.950  1.00  0.00            
ATOM   4553  H2  WAT   454      22.700  28.190 -30.000  1.00  0.00            
ATOM   4554  O   WAT   455      37.600  35.080  -5.920  1.00  0.00            
ATOM   4555  H1  WAT   455      38.070  35.860  -6.290  1.00  0.00            
ATOM   4556  H2  WAT   455      37.650  34.490  -6.730  1.00  0.00            
ATOM   4557  O   WAT   456      -1.850  53.730  17.860  1.00  0.00            
ATOM   4558  H1  WAT   456      -1.090  53.270  17.550  1.00  0.00            
ATOM   4559  H2  WAT   456      -2.560  52.990  17.910  1.00  0.00            
ATOM   4560  O   WAT   457      11.030   2.990  34.790  1.00  0.00            
ATOM   4561  H1  WAT   457      10.960   3.460  35.620  1.00  0.00            
ATOM   4562  H2  WAT   457      10.400   3.490  34.200  1.00  0.00            
ATOM   4563  O   WAT   458      41.710  51.660  16.410  1.00  0.00            
ATOM   4564  H1  WAT   458      42.290  51.450  15.630  1.00  0.00            
ATOM   4565  H2  WAT   458      41.180  52.380  15.910  1.00  0.00            
ATOM   4566  O   WAT   459      28.290  51.930  12.300  1.00  0.00            
ATOM   4567  H1  WAT   459      28.170  51.560  13.200  1.00  0.00            
ATOM   4568  H2  WAT   459      29.000  51.320  12.010  1.00  0.00            
ATOM   4569  O   WAT   460      -8.870  11.330  34.550  1.00  0.00            
ATOM   4570  H1  WAT   460      -8.810  12.090  33.980  1.00  0.00            
ATOM   4571  H2  WAT   460      -8.120  10.740  34.130  1.00  0.00            
ATOM   4572  O   WAT   461      30.070  39.510  12.490  1.00  0.00            
ATOM   4573  H1  WAT   461      29.140  39.170  12.670  1.00  0.00            
ATOM   4574  H2  WAT   461      30.570  38.820  13.000  1.00  0.00            
ATOM   4575  O   WAT   462       3.770  36.250  42.500  1.00  0.00            
ATOM   4576  H1  WAT   462       4.600  36.130  42.030  1.00  0.00            
ATOM   4577  H2  WAT   462       3.640  37.230  42.410  1.00  0.00            
ATOM   4578  O   WAT   463      50.330   8.880  23.790  1.00  0.00            
ATOM   4579  H1  WAT   463      50.230   8.740  22.800  1.00  0.00            
ATOM   4580  H2  WAT   463      49.380   9.010  24.040  1.00  0.00            
ATOM   4581  O   WAT   464      -9.030  -4.410 -26.470  1.00  0.00            
ATOM   4582  H1  WAT   464      -9.080  -3.430 -26.560  1.00  0.00            
ATOM   4583  H2  WAT   464      -8.450  -4.580 -27.230  1.00  0.00            
ATOM   4584  O   WAT   465      34.110  50.540  14.700  1.00  0.00            
ATOM   4585  H1  WAT   465      34.050  50.740  13.750  1.00  0.00            
ATOM   4586  H2  WAT   465      34.480  49.610  14.650  1.00  0.00            
ATOM   4587  O   WAT   466      43.350  29.050 -25.760  1.00  0.00            
ATOM   4588  H1  WAT   466      43.430  28.340 -25.010  1.00  0.00            
ATOM   4589  H2  WAT   466      42.460  28.890 -26.070  1.00  0.00            
ATOM   4590  O   WAT   467      42.670  55.360  35.960  1.00  0.00            
ATOM   4591  H1  WAT   467      43.290  54.800  36.500  1.00  0.00            
ATOM   4592  H2  WAT   467      42.510  54.750  35.230  1.00  0.00            
ATOM   4593  O   WAT   468      40.910  57.220  12.460  1.00  0.00            
ATOM   4594  H1  WAT   468      41.480  57.540  13.200  1.00  0.00            
ATOM   4595  H2  WAT   468      40.430  58.000  12.270  1.00  0.00            
ATOM   4596  O   WAT   469      50.720  47.610  28.280  1.00  0.00            
ATOM   4597  H1  WAT   469      51.680  47.770  28.390  1.00  0.00            
ATOM   4598  H2  WAT   469      50.400  47.790  29.190  1.00  0.00            
ATOM   4599  O   WAT   470     -14.530  -7.320  21.780  1.00  0.00            
ATOM   4600  H1  WAT   470     -13.810  -6.650  22.000  1.00  0.00            
ATOM   4601  H2  WAT   470     -14.700  -7.680  22.630  1.00  0.00            
ATOM   4602  O   WAT   471      30.970  38.280  -6.050  1.00  0.00            
ATOM   4603  H1  WAT   471      31.720  37.690  -5.770  1.00  0.00            
ATOM   4604  H2  WAT   471      30.190  37.700  -5.970  1.00  0.00            
ATOM   4605  O   WAT   472       6.270  13.050  29.480  1.00  0.00            
ATOM   4606  H1  WAT   472       5.480  13.040  30.050  1.00  0.00            
ATOM   4607  H2  WAT   472       5.790  12.830  28.590  1.00  0.00            
ATOM   4608  O   WAT   473      13.160   4.090 -20.210  1.00  0.00            
ATOM   4609  H1  WAT   473      13.620   3.210 -20.200  1.00  0.00            
ATOM   4610  H2  WAT   473      12.560   3.980 -19.490  1.00  0.00            
ATOM   4611  O   WAT   474      23.750  57.630  27.810  1.00  0.00            
ATOM   4612  H1  WAT   474      24.060  57.140  27.060  1.00  0.00            
ATOM   4613  H2  WAT   474      22.950  58.060  27.520  1.00  0.00            
ATOM   4614  O   WAT   475      33.420  13.590   9.240  1.00  0.00            
ATOM   4615  H1  WAT   475      34.140  14.210   8.950  1.00  0.00            
ATOM   4616  H2  WAT   475      33.880  12.750   9.050  1.00  0.00            
ATOM   4617  O   WAT   476      -7.840  50.460  19.780  1.00  0.00            
ATOM   4618  H1  WAT   476      -8.010  49.820  20.520  1.00  0.00            
ATOM   4619  H2  WAT   476      -7.500  51.220  20.290  1.00  0.00            
ATOM   4620  O   WAT   477      22.120  -7.710 -29.200  1.00  0.00            
ATOM   4621  H1  WAT   477      21.870  -8.590 -29.700  1.00  0.00            
ATOM   4622  H2  WAT   477      21.240  -7.300 -29.280  1.00  0.00            
ATOM   4623  O   WAT   478     -16.140  18.850  31.030  1.00  0.00            
ATOM   4624  H1  WAT   478     -17.070  18.980  30.610  1.00  0.00            
ATOM   4625  H2  WAT   478     -15.810  19.740  30.950  1.00  0.00            
ATOM   4626  O   WAT   479       3.500  51.570 -10.180  1.00  0.00            
ATOM   4627  H1  WAT   479       3.520  50.740 -10.700  1.00  0.00            
ATOM   4628  H2  WAT   479       3.210  51.120  -9.260  1.00  0.00            
ATOM   4629  O   WAT   480      13.160  54.110  41.330  1.00  0.00            
ATOM   4630  H1  WAT   480      12.430  53.840  41.920  1.00  0.00            
ATOM   4631  H2  WAT   480      13.110  55.080  41.410  1.00  0.00            
ATOM   4632  O   WAT   481     -18.140  -4.720  30.190  1.00  0.00            
ATOM   4633  H1  WAT   481     -18.370  -4.160  30.980  1.00  0.00            
ATOM   4634  H2  WAT   481     -17.570  -4.130  29.680  1.00  0.00            
ATOM   4635  O   WAT   482     -14.280  11.810 -11.590  1.00  0.00            
ATOM   4636  H1  WAT   482     -14.450  11.820 -12.550  1.00  0.00            
ATOM   4637  H2  WAT   482     -15.080  11.320 -11.260  1.00  0.00            
ATOM   4638  O   WAT   483      26.800  10.380 -14.430  1.00  0.00            
ATOM   4639  H1  WAT   483      26.130   9.780 -14.030  1.00  0.00            
ATOM   4640  H2  WAT   483      26.170  10.970 -14.910  1.00  0.00            
ATOM   4641  O   WAT   484      55.560  31.300  26.660  1.00  0.00            
ATOM   4642  H1  WAT   484      56.330  31.220  25.990  1.00  0.00            
ATOM   4643  H2  WAT   484      54.920  31.720  26.070  1.00  0.00            
ATOM   4644  O   WAT   485      -0.290  37.220  32.340  1.00  0.00            
ATOM   4645  H1  WAT   485       0.250  36.530  32.770  1.00  0.00            
ATOM   4646  H2  WAT   485      -0.340  36.870  31.430  1.00  0.00            
ATOM   4647  O   WAT   486      38.840  10.630 -19.030  1.00  0.00            
ATOM   4648  H1  WAT   486      39.400  10.070 -19.560  1.00  0.00            
ATOM   4649  H2  WAT   486      38.340   9.880 -18.610  1.00  0.00            
ATOM   4650  O   WAT   487       7.330  20.080 -10.590  1.00  0.00            
ATOM   4651  H1  WAT   487       8.240  19.780 -10.590  1.00  0.00            
ATOM   4652  H2  WAT   487       7.260  20.260  -9.600  1.00  0.00            
ATOM   4653  O   WAT   488     -19.730  53.050   3.750  1.00  0.00            
ATOM   4654  H1  WAT   488     -19.990  53.960   4.000  1.00  0.00            
ATOM   4655  H2  WAT   488     -20.140  52.500   4.500  1.00  0.00            
ATOM   4656  O   WAT   489      18.780  48.460  43.720  1.00  0.00            
ATOM   4657  H1  WAT   489      18.760  47.990  44.590  1.00  0.00            
ATOM   4658  H2  WAT   489      19.610  48.060  43.430  1.00  0.00            
ATOM   4659  O   WAT   490      45.860  49.520  32.650  1.00  0.00            
ATOM   4660  H1  WAT   490      46.770  49.560  32.220  1.00  0.00            
ATOM   4661  H2  WAT   490      45.880  50.420  33.000  1.00  0.00            
ATOM   4662  O   WAT   491      42.350  20.380  17.490  1.00  0.00            
ATOM   4663  H1  WAT   491      43.050  20.890  17.030  1.00  0.00            
ATOM   4664  H2  WAT   491      42.880  20.030  18.210  1.00  0.00            
ATOM   4665  O   WAT   492       5.880  43.080 -27.760  1.00  0.00            
ATOM   4666  H1  WAT   492       6.760  42.660 -27.660  1.00  0.00            
ATOM   4667  H2  WAT   492       6.080  43.860 -28.340  1.00  0.00            
ATOM   4668  O   WAT   493      28.200   9.900  35.680  1.00  0.00            
ATOM   4669  H1  WAT   493      29.000   9.370  35.540  1.00  0.00            
ATOM   4670  H2  WAT   493      28.450  10.740  35.340  1.00  0.00            
ATOM   4671  O   WAT   494      10.360   0.290  34.000  1.00  0.00            
ATOM   4672  H1  WAT   494      10.440   0.360  33.050  1.00  0.00            
ATOM   4673  H2  WAT   494      10.560   1.190  34.300  1.00  0.00            
ATOM   4674  O   WAT   495      33.950  42.680 -14.290  1.00  0.00            
ATOM   4675  H1  WAT   495      34.010  43.510 -14.820  1.00  0.00            
ATOM   4676  H2  WAT   495      34.140  43.050 -13.370  1.00  0.00            
ATOM   4677  O   WAT   496      35.060  37.090 -13.450  1.00  0.00            
ATOM   4678  H1  WAT   496      34.510  37.720 -13.890  1.00  0.00            
ATOM   4679  H2  WAT   496      35.470  37.550 -12.710  1.00  0.00            
ATOM   4680  O   WAT   497      31.340  54.060 -22.250  1.00  0.00            
ATOM   4681  H1  WAT   497      31.820  53.290 -22.510  1.00  0.00            
ATOM   4682  H2  WAT   497      30.740  54.240 -23.050  1.00  0.00            
ATOM   4683  O   WAT   498       4.540  50.950  -0.090  1.00  0.00            
ATOM   4684  H1  WAT   498       3.990  51.680   0.240  1.00  0.00            
ATOM   4685  H2  WAT   498       4.700  50.500   0.800  1.00  0.00            
ATOM   4686  O   WAT   499      28.900  53.680 -28.500  1.00  0.00            
ATOM   4687  H1  WAT   499      28.990  52.750 -28.220  1.00  0.00            
ATOM   4688  H2  WAT   499      28.190  53.580 -29.160  1.00  0.00            
ATOM   4689  O   WAT   500      27.900  -3.140   2.520  1.00  0.00            
ATOM   4690  H1  WAT   500      27.700  -3.150   3.460  1.00  0.00            
ATOM   4691  H2  WAT   500      28.870  -2.890   2.470  1.00  0.00            
ATOM   4692  O   WAT   501      -4.950  21.500  36.030  1.00  0.00            
ATOM   4693  H1  WAT   501      -4.250  21.110  36.560  1.00  0.00            
ATOM   4694  H2  WAT   501      -5.680  20.920  36.190  1.00  0.00            
ATOM   4695  O   WAT   502      36.520  -3.760 -30.880  1.00  0.00            
ATOM   4696  H1  WAT   502      37.170  -3.530 -30.230  1.00  0.00            
ATOM   4697  H2  WAT   502      35.970  -4.440 -30.520  1.00  0.00            
ATOM   4698  O   WAT   503      16.410  35.130 -26.940  1.00  0.00            
ATOM   4699  H1  WAT   503      16.000  35.240 -27.860  1.00  0.00            
ATOM   4700  H2  WAT   503      16.150  34.230 -26.850  1.00  0.00            
ATOM   4701  O   WAT   504       2.970  50.040  -7.790  1.00  0.00            
ATOM   4702  H1  WAT   504       3.190  50.460  -6.930  1.00  0.00            
ATOM   4703  H2  WAT   504       2.990  49.080  -7.550  1.00  0.00            
ATOM   4704  O   WAT   505      49.150   5.910 -21.750  1.00  0.00            
ATOM   4705  H1  WAT   505      48.240   5.950 -21.480  1.00  0.00            
ATOM   4706  H2  WAT   505      49.100   6.060 -22.730  1.00  0.00            
ATOM   4707  O   WAT   506      38.180  37.700   3.230  1.00  0.00            
ATOM   4708  H1  WAT   506      37.910  37.130   3.980  1.00  0.00            
ATOM   4709  H2  WAT   506      38.460  36.930   2.610  1.00  0.00            
ATOM   4710  O   WAT   507      34.630  32.920   9.250  1.00  0.00            
ATOM   4711  H1  WAT   507      34.810  32.720  10.180  1.00  0.00            
ATOM   4712  H2  WAT   507      34.210  32.090   9.000  1.00  0.00            
ATOM   4713  O   WAT   508       1.930  16.080  -3.720  1.00  0.00            
ATOM   4714  H1  WAT   508       2.170  16.040  -2.750  1.00  0.00            
ATOM   4715  H2  WAT   508       2.680  16.550  -4.070  1.00  0.00            
ATOM   4716  O   WAT   509       5.590  54.000 -19.160  1.00  0.00            
ATOM   4717  H1  WAT   509       5.400  54.460 -20.020  1.00  0.00            
ATOM   4718  H2  WAT   509       5.130  53.170 -19.330  1.00  0.00            
ATOM   4719  O   WAT   510      51.810  -1.890 -25.330  1.00  0.00            
ATOM   4720  H1  WAT   510      51.060  -1.630 -25.820  1.00  0.00            
ATOM   4721  H2  WAT   510      52.490  -1.750 -26.010  1.00  0.00            
ATOM   4722  O   WAT   511      40.800  54.380 -21.870  1.00  0.00            
ATOM   4723  H1  WAT   511      41.030  54.480 -20.900  1.00  0.00            
ATOM   4724  H2  WAT   511      41.220  55.210 -22.140  1.00  0.00            
ATOM   4725  O   WAT   512      29.300  25.220 -34.040  1.00  0.00            
ATOM   4726  H1  WAT   512      29.150  25.140 -33.050  1.00  0.00            
ATOM   4727  H2  WAT   512      28.580  24.680 -34.290  1.00  0.00            
ATOM   4728  O   WAT   513      12.370  28.910 -23.520  1.00  0.00            
ATOM   4729  H1  WAT   513      11.990  28.130 -23.030  1.00  0.00            
ATOM   4730  H2  WAT   513      13.320  28.650 -23.480  1.00  0.00            
ATOM   4731  O   WAT   514      -7.980  39.870 -31.690  1.00  0.00            
ATOM   4732  H1  WAT   514      -7.010  39.980 -31.510  1.00  0.00            
ATOM   4733  H2  WAT   514      -7.990  39.810 -32.670  1.00  0.00            
ATOM   4734  O   WAT   515      -2.940  37.380  20.370  1.00  0.00            
ATOM   4735  H1  WAT   515      -3.540  38.030  20.710  1.00  0.00            
ATOM   4736  H2  WAT   515      -3.100  37.520  19.370  1.00  0.00            
ATOM   4737  O   WAT   516      42.660  47.770  -3.290  1.00  0.00            
ATOM   4738  H1  WAT   516      42.350  47.700  -2.350  1.00  0.00            
ATOM   4739  H2  WAT   516      41.960  47.280  -3.770  1.00  0.00            
ATOM   4740  O   WAT   517       0.670  10.470 -28.060  1.00  0.00            
ATOM   4741  H1  WAT   517       0.470   9.760 -27.380  1.00  0.00            
ATOM   4742  H2  WAT   517       1.270   9.970 -28.640  1.00  0.00            
ATOM   4743  O   WAT   518       8.090  53.480  -9.700  1.00  0.00            
ATOM   4744  H1  WAT   518       7.380  52.890 -10.050  1.00  0.00            
ATOM   4745  H2  WAT   518       8.010  53.270  -8.720  1.00  0.00            
ATOM   4746  O   WAT   519     -15.540  52.510  21.730  1.00  0.00            
ATOM   4747  H1  WAT   519     -16.520  52.510  21.650  1.00  0.00            
ATOM   4748  H2  WAT   519     -15.460  52.540  22.670  1.00  0.00            
ATOM   4749  O   WAT   520       8.770  -4.530  15.650  1.00  0.00            
ATOM   4750  H1  WAT   520       9.450  -3.830  15.650  1.00  0.00            
ATOM   4751  H2  WAT   520       9.160  -5.180  16.220  1.00  0.00            
ATOM   4752  O   WAT   521      34.990  -5.790  20.080  1.00  0.00            
ATOM   4753  H1  WAT   521      34.290  -6.400  20.410  1.00  0.00            
ATOM   4754  H2  WAT   521      34.440  -5.050  19.730  1.00  0.00            
ATOM   4755  O   WAT   522      30.910  48.510   5.030  1.00  0.00            
ATOM   4756  H1  WAT   522      31.590  47.810   4.860  1.00  0.00            
ATOM   4757  H2  WAT   522      31.330  49.080   5.610  1.00  0.00            
ATOM   4758  O   WAT   523      42.490  51.470   1.080  1.00  0.00            
ATOM   4759  H1  WAT   523      42.630  50.990   0.230  1.00  0.00            
ATOM   4760  H2  WAT   523      41.700  51.090   1.440  1.00  0.00            
ATOM   4761  O   WAT   524      26.560   1.880  41.680  1.00  0.00            
ATOM   4762  H1  WAT   524      27.180   2.140  42.420  1.00  0.00            
ATOM   4763  H2  WAT   524      25.850   1.540  42.260  1.00  0.00            
ATOM   4764  O   WAT   525      24.040   1.050  43.080  1.00  0.00            
ATOM   4765  H1  WAT   525      23.600   0.840  42.260  1.00  0.00            
ATOM   4766  H2  WAT   525      23.400   1.580  43.560  1.00  0.00            
ATOM   4767  O   WAT   526      14.970  40.610 -22.350  1.00  0.00            
ATOM   4768  H1  WAT   526      14.770  39.790 -22.850  1.00  0.00            
ATOM   4769  H2  WAT   526      15.010  40.200 -21.440  1.00  0.00            
ATOM   4770  O   WAT   527     -11.480   1.530  32.920  1.00  0.00            
ATOM   4771  H1  WAT   527     -11.960   1.310  32.090  1.00  0.00            
ATOM   4772  H2  WAT   527     -11.230   0.640  33.200  1.00  0.00            
ATOM   4773  O   WAT   528       9.290  61.380  -8.910  1.00  0.00            
ATOM   4774  H1  WAT   528       9.940  61.740  -8.290  1.00  0.00            
ATOM   4775  H2  WAT   528       9.040  62.260  -9.370  1.00  0.00            
ATOM   4776  O   WAT   529      35.190  36.290   9.530  1.00  0.00            
ATOM   4777  H1  WAT   529      35.290  36.640  10.420  1.00  0.00            
ATOM   4778  H2  WAT   529      35.440  37.060   8.950  1.00  0.00            
ATOM   4779  O   WAT   530      31.780  13.810  -5.630  1.00  0.00            
ATOM   4780  H1  WAT   530      32.510  14.120  -5.080  1.00  0.00            
ATOM   4781  H2  WAT   530      31.780  14.710  -6.140  1.00  0.00            
ATOM   4782  O   WAT   531      44.390  -4.140  10.150  1.00  0.00            
ATOM   4783  H1  WAT   531      44.180  -4.820   9.470  1.00  0.00            
ATOM   4784  H2  WAT   531      45.090  -3.620   9.690  1.00  0.00            
ATOM   4785  O   WAT   532      24.010  20.690  40.890  1.00  0.00            
ATOM   4786  H1  WAT   532      24.970  20.520  40.820  1.00  0.00            
ATOM   4787  H2  WAT   532      23.690  20.180  40.130  1.00  0.00            
ATOM   4788  O   WAT   533       2.250  26.140 -28.730  1.00  0.00            
ATOM   4789  H1  WAT   533       1.610  25.720 -29.320  1.00  0.00            
ATOM   4790  H2  WAT   533       3.070  25.770 -29.130  1.00  0.00            
ATOM   4791  O   WAT   534     -15.940  54.910  -4.120  1.00  0.00            
ATOM   4792  H1  WAT   534     -15.700  54.040  -3.660  1.00  0.00            
ATOM   4793  H2  WAT   534     -16.700  55.210  -3.590  1.00  0.00            
ATOM   4794  O   WAT   535      57.640  53.860   9.990  1.00  0.00            
ATOM   4795  H1  WAT   535      56.930  54.500   9.670  1.00  0.00            
ATOM   4796  H2  WAT   535      57.890  54.380  10.760  1.00  0.00            
ATOM   4797  O   WAT   536      48.580  28.060 -14.960  1.00  0.00            
ATOM   4798  H1  WAT   536      48.340  27.340 -15.610  1.00  0.00            
ATOM   4799  H2  WAT   536      47.680  28.220 -14.630  1.00  0.00            
ATOM   4800  O   WAT   537      37.050  43.390   7.780  1.00  0.00            
ATOM   4801  H1  WAT   537      37.390  43.760   8.620  1.00  0.00            
ATOM   4802  H2  WAT   537      37.720  43.770   7.170  1.00  0.00            
ATOM   4803  O   WAT   538       9.540  40.080  34.190  1.00  0.00            
ATOM   4804  H1  WAT   538      10.430  40.450  34.390  1.00  0.00            
ATOM   4805  H2  WAT   538       9.560  39.760  33.310  1.00  0.00            
ATOM   4806  O   WAT   539     -15.630   5.660   8.880  1.00  0.00            
ATOM   4807  H1  WAT   539     -16.250   6.110   8.320  1.00  0.00            
ATOM   4808  H2  WAT   539     -15.040   6.470   9.130  1.00  0.00            
ATOM   4809  O   WAT   540      46.740  34.390  32.680  1.00  0.00            
ATOM   4810  H1  WAT   540      47.560  34.400  33.230  1.00  0.00            
ATOM   4811  H2  WAT   540      46.910  33.580  32.150  1.00  0.00            
ATOM   4812  O   WAT   541       9.410  10.720 -19.010  1.00  0.00            
ATOM   4813  H1  WAT   541       9.610  10.090 -19.750  1.00  0.00            
ATOM   4814  H2  WAT   541       9.100  10.180 -18.290  1.00  0.00            
ATOM   4815  O   WAT   542      13.630  38.000  24.940  1.00  0.00            
ATOM   4816  H1  WAT   542      13.890  37.370  24.230  1.00  0.00            
ATOM   4817  H2  WAT   542      12.910  38.480  24.450  1.00  0.00            
ATOM   4818  O   WAT   543      10.250   0.090 -12.510  1.00  0.00            
ATOM   4819  H1  WAT   543      11.190  -0.150 -12.320  1.00  0.00            
ATOM   4820  H2  WAT   543      10.430   0.870 -13.070  1.00  0.00            
ATOM   4821  O   WAT   544      -5.790  11.700  -9.660  1.00  0.00            
ATOM   4822  H1  WAT   544      -6.630  11.410  -9.190  1.00  0.00            
ATOM   4823  H2  WAT   544      -5.140  11.230  -9.150  1.00  0.00            
ATOM   4824  O   WAT   545      -9.800  43.230  20.160  1.00  0.00            
ATOM   4825  H1  WAT   545     -10.020  43.930  20.830  1.00  0.00            
ATOM   4826  H2  WAT   545     -10.620  42.700  20.110  1.00  0.00            
ATOM   4827  O   WAT   546      32.770  56.200 -15.210  1.00  0.00            
ATOM   4828  H1  WAT   546      32.670  57.060 -15.610  1.00  0.00            
ATOM   4829  H2  WAT   546      33.700  56.070 -15.230  1.00  0.00            
ATOM   4830  O   WAT   547       5.550  49.130   6.550  1.00  0.00            
ATOM   4831  H1  WAT   547       4.990  48.980   7.340  1.00  0.00            
ATOM   4832  H2  WAT   547       5.410  50.070   6.420  1.00  0.00            
ATOM   4833  O   WAT   548      52.940  40.480 -11.050  1.00  0.00            
ATOM   4834  H1  WAT   548      52.050  40.020 -11.150  1.00  0.00            
ATOM   4835  H2  WAT   548      53.140  40.250 -10.110  1.00  0.00            
ATOM   4836  O   WAT   549      49.110  50.580  11.260  1.00  0.00            
ATOM   4837  H1  WAT   549      48.540  50.690  12.020  1.00  0.00            
ATOM   4838  H2  WAT   549      48.700  51.250  10.640  1.00  0.00            
ATOM   4839  O   WAT   550      35.300  59.120  31.840  1.00  0.00            
ATOM   4840  H1  WAT   550      35.850  59.660  31.210  1.00  0.00            
ATOM   4841  H2  WAT   550      34.380  59.470  31.680  1.00  0.00            
ATOM   4842  O   WAT   551      39.060  13.390  -2.940  1.00  0.00            
ATOM   4843  H1  WAT   551      39.720  12.870  -3.460  1.00  0.00            
ATOM   4844  H2  WAT   551      39.200  12.990  -2.080  1.00  0.00            
ATOM   4845  O   WAT   552       5.680  42.310   0.760  1.00  0.00            
ATOM   4846  H1  WAT   552       5.670  43.100   0.170  1.00  0.00            
ATOM   4847  H2  WAT   552       6.460  41.860   0.340  1.00  0.00            
ATOM   4848  O   WAT   553      25.280  -2.500  39.170  1.00  0.00            
ATOM   4849  H1  WAT   553      25.010  -3.130  39.830  1.00  0.00            
ATOM   4850  H2  WAT   553      26.210  -2.590  39.150  1.00  0.00            
ATOM   4851  O   WAT   554     -13.290   5.900   5.210  1.00  0.00            
ATOM   4852  H1  WAT   554     -13.310   5.670   4.250  1.00  0.00            
ATOM   4853  H2  WAT   554     -14.210   6.140   5.380  1.00  0.00            
ATOM   4854  O   WAT   555     -11.460  25.550 -23.430  1.00  0.00            
ATOM   4855  H1  WAT   555     -11.610  25.680 -24.420  1.00  0.00            
ATOM   4856  H2  WAT   555     -10.510  25.380 -23.330  1.00  0.00            
ATOM   4857  O   WAT   556     -11.220  33.150 -15.860  1.00  0.00            
ATOM   4858  H1  WAT   556     -11.820  33.500 -15.120  1.00  0.00            
ATOM   4859  H2  WAT   556     -11.730  32.310 -15.980  1.00  0.00            
ATOM   4860  O   WAT   557      52.300  17.060 -22.990  1.00  0.00            
ATOM   4861  H1  WAT   557      52.490  17.740 -23.650  1.00  0.00            
ATOM   4862  H2  WAT   557      52.520  17.610 -22.200  1.00  0.00            
ATOM   4863  O   WAT   558      28.190  32.120 -25.420  1.00  0.00            
ATOM   4864  H1  WAT   558      27.540  31.570 -26.000  1.00  0.00            
ATOM   4865  H2  WAT   558      28.550  31.340 -24.890  1.00  0.00            
ATOM   4866  O   WAT   559      31.180  -5.040  23.940  1.00  0.00            
ATOM   4867  H1  WAT   559      31.670  -4.360  23.430  1.00  0.00            
ATOM   4868  H2  WAT   559      31.780  -5.140  24.690  1.00  0.00            
ATOM   4869  O   WAT   560      12.540  53.140  31.700  1.00  0.00            
ATOM   4870  H1  WAT   560      12.410  54.090  31.490  1.00  0.00            
ATOM   4871  H2  WAT   560      12.270  53.130  32.640  1.00  0.00            
ATOM   4872  O   WAT   561      42.870  16.790 -11.920  1.00  0.00            
ATOM   4873  H1  WAT   561      43.240  16.290 -12.680  1.00  0.00            
ATOM   4874  H2  WAT   561      43.240  17.660 -12.010  1.00  0.00            
ATOM   4875  O   WAT   562      51.460  42.690  12.530  1.00  0.00            
ATOM   4876  H1  WAT   562      51.330  43.550  12.980  1.00  0.00            
ATOM   4877  H2  WAT   562      50.990  42.830  11.690  1.00  0.00            
ATOM   4878  O   WAT   563      12.440  33.730 -17.850  1.00  0.00            
ATOM   4879  H1  WAT   563      12.980  33.920 -18.610  1.00  0.00            
ATOM   4880  H2  WAT   563      11.610  33.510 -18.290  1.00  0.00            
ATOM   4881  O   WAT   564      20.590  49.580  26.320  1.00  0.00            
ATOM   4882  H1  WAT   564      20.920  49.930  25.480  1.00  0.00            
ATOM   4883  H2  WAT   564      19.640  49.960  26.240  1.00  0.00            
ATOM   4884  O   WAT   565      32.360  -3.390 -22.400  1.00  0.00            
ATOM   4885  H1  WAT   565      32.730  -3.760 -23.150  1.00  0.00            
ATOM   4886  H2  WAT   565      33.180  -3.110 -21.920  1.00  0.00            
ATOM   4887  O   WAT   566      16.650  -3.150 -10.000  1.00  0.00            
ATOM   4888  H1  WAT   566      17.030  -2.390  -9.480  1.00  0.00            
ATOM   4889  H2  WAT   566      16.450  -3.730  -9.250  1.00  0.00            
ATOM   4890  O   WAT   567      32.770   1.970  41.430  1.00  0.00            
ATOM   4891  H1  WAT   567      32.700   1.150  41.960  1.00  0.00            
ATOM   4892  H2  WAT   567      31.910   2.370  41.540  1.00  0.00            
ATOM   4893  O   WAT   568      33.490  48.760  -8.040  1.00  0.00            
ATOM   4894  H1  WAT   568      33.850  49.020  -7.170  1.00  0.00            
ATOM   4895  H2  WAT   568      34.240  48.240  -8.390  1.00  0.00            
ATOM   4896  O   WAT   569      -6.750  47.140  19.930  1.00  0.00            
ATOM   4897  H1  WAT   569      -6.530  46.540  20.720  1.00  0.00            
ATOM   4898  H2  WAT   569      -7.110  47.850  20.560  1.00  0.00            
ATOM   4899  O   WAT   570      29.180  -1.390  41.770  1.00  0.00            
ATOM   4900  H1  WAT   570      29.680  -1.050  41.040  1.00  0.00            
ATOM   4901  H2  WAT   570      28.890  -2.260  41.470  1.00  0.00            
ATOM   4902  O   WAT   571      55.350  52.550 -15.510  1.00  0.00            
ATOM   4903  H1  WAT   571      55.410  51.590 -15.700  1.00  0.00            
ATOM   4904  H2  WAT   571      56.010  52.660 -14.800  1.00  0.00            
ATOM   4905  O   WAT   572      -2.570  15.460  -4.290  1.00  0.00            
ATOM   4906  H1  WAT   572      -2.200  16.390  -4.330  1.00  0.00            
ATOM   4907  H2  WAT   572      -3.330  15.520  -4.840  1.00  0.00            
ATOM   4908  O   WAT   573      15.750  53.220  21.220  1.00  0.00            
ATOM   4909  H1  WAT   573      16.200  53.740  21.910  1.00  0.00            
ATOM   4910  H2  WAT   573      16.270  53.440  20.430  1.00  0.00            
ATOM   4911  O   WAT   574       1.400  38.330  28.550  1.00  0.00            
ATOM   4912  H1  WAT   574       1.110  37.850  27.730  1.00  0.00            
ATOM   4913  H2  WAT   574       0.790  37.940  29.230  1.00  0.00            
ATOM   4914  O   WAT   575       6.450  51.580 -10.590  1.00  0.00            
ATOM   4915  H1  WAT   575       6.760  50.830 -10.020  1.00  0.00            
ATOM   4916  H2  WAT   575       5.530  51.590 -10.350  1.00  0.00            
ATOM   4917  O   WAT   576      -6.940   6.640  19.070  1.00  0.00            
ATOM   4918  H1  WAT   576      -6.970   6.550  18.090  1.00  0.00            
ATOM   4919  H2  WAT   576      -7.040   5.690  19.340  1.00  0.00            
ATOM   4920  O   WAT   577      22.590  -3.020   9.690  1.00  0.00            
ATOM   4921  H1  WAT   577      22.450  -2.180  10.150  1.00  0.00            
ATOM   4922  H2  WAT   577      21.700  -3.060   9.180  1.00  0.00            
ATOM   4923  O   WAT   578     -10.750  -4.720  16.990  1.00  0.00            
ATOM   4924  H1  WAT   578     -10.100  -4.150  16.620  1.00  0.00            
ATOM   4925  H2  WAT   578     -10.540  -5.580  16.560  1.00  0.00            
ATOM   4926  O   WAT   579     -10.820  21.290  -7.540  1.00  0.00            
ATOM   4927  H1  WAT   579     -10.080  21.410  -6.910  1.00  0.00            
ATOM   4928  H2  WAT   579     -11.150  22.230  -7.480  1.00  0.00            
ATOM   4929  O   WAT   580      35.960  17.070 -20.450  1.00  0.00            
ATOM   4930  H1  WAT   580      35.970  18.040 -20.770  1.00  0.00            
ATOM   4931  H2  WAT   580      36.890  16.910 -20.400  1.00  0.00            
ATOM   4932  O   WAT   581      -7.500  18.660   9.630  1.00  0.00            
ATOM   4933  H1  WAT   581      -6.680  18.650   9.090  1.00  0.00            
ATOM   4934  H2  WAT   581      -8.000  17.940   9.340  1.00  0.00            
ATOM   4935  O   WAT   582     -15.110  57.490 -19.010  1.00  0.00            
ATOM   4936  H1  WAT   582     -15.200  57.160 -19.950  1.00  0.00            
ATOM   4937  H2  WAT   582     -14.160  57.510 -18.890  1.00  0.00            
ATOM   4938  O   WAT   583      49.190  33.760  24.920  1.00  0.00            
ATOM   4939  H1  WAT   583      48.980  34.350  24.180  1.00  0.00            
ATOM   4940  H2  WAT   583      49.010  34.410  25.630  1.00  0.00            
ATOM   4941  O   WAT   584      44.450  49.400   7.740  1.00  0.00            
ATOM   4942  H1  WAT   584      43.800  48.810   7.320  1.00  0.00            
ATOM   4943  H2  WAT   584      45.190  49.390   7.110  1.00  0.00            
ATOM   4944  O   WAT   585     -15.790  27.400 -30.620  1.00  0.00            
ATOM   4945  H1  WAT   585     -16.070  27.590 -31.550  1.00  0.00            
ATOM   4946  H2  WAT   585     -15.180  26.680 -30.780  1.00  0.00            
ATOM   4947  O   WAT   586      -0.410   0.220 -33.630  1.00  0.00            
ATOM   4948  H1  WAT   586      -0.590  -0.160 -32.770  1.00  0.00            
ATOM   4949  H2  WAT   586      -0.680   1.120 -33.580  1.00  0.00            
ATOM   4950  O   WAT   587      45.140   5.250  -8.670  1.00  0.00            
ATOM   4951  H1  WAT   587      44.370   4.790  -8.310  1.00  0.00            
ATOM   4952  H2  WAT   587      45.430   5.740  -7.870  1.00  0.00            
ATOM   4953  O   WAT   588      25.160  14.330  30.510  1.00  0.00            
ATOM   4954  H1  WAT   588      24.680  13.850  31.150  1.00  0.00            
ATOM   4955  H2  WAT   588      24.930  15.250  30.800  1.00  0.00            
ATOM   4956  O   WAT   589      19.180  56.010  12.610  1.00  0.00            
ATOM   4957  H1  WAT   589      18.330  55.650  12.340  1.00  0.00            
ATOM   4958  H2  WAT   589      19.110  56.950  12.270  1.00  0.00            
ATOM   4959  O   WAT   590      25.770  41.660  12.250  1.00  0.00            
ATOM   4960  H1  WAT   590      25.480  41.030  12.930  1.00  0.00            
ATOM   4961  H2  WAT   590      25.310  41.280  11.440  1.00  0.00            
ATOM   4962  O   WAT   591       7.460  -6.840  11.000  1.00  0.00            
ATOM   4963  H1  WAT   591       7.430  -6.700  10.010  1.00  0.00            
ATOM   4964  H2  WAT   591       6.730  -6.260  11.270  1.00  0.00            
ATOM   4965  O   WAT   592      -0.230  12.010  25.980  1.00  0.00            
ATOM   4966  H1  WAT   592      -1.160  11.660  26.030  1.00  0.00            
ATOM   4967  H2  WAT   592      -0.340  12.970  26.240  1.00  0.00            
ATOM   4968  O   WAT   593      46.730  44.930  -2.080  1.00  0.00            
ATOM   4969  H1  WAT   593      45.970  44.270  -2.000  1.00  0.00            
ATOM   4970  H2  WAT   593      46.280  45.590  -2.630  1.00  0.00            
ATOM   4971  O   WAT   594      38.210  -0.930  42.720  1.00  0.00            
ATOM   4972  H1  WAT   594      37.800  -0.230  43.350  1.00  0.00            
ATOM   4973  H2  WAT   594      37.730  -0.670  41.870  1.00  0.00            
ATOM   4974  O   WAT   595      24.270  58.540 -24.890  1.00  0.00            
ATOM   4975  H1  WAT   595      24.050  57.830 -25.490  1.00  0.00            
ATOM   4976  H2  WAT   595      25.270  58.450 -24.880  1.00  0.00            
ATOM   4977  O   WAT   596      45.930   6.650  -6.490  1.00  0.00            
ATOM   4978  H1  WAT   596      46.350   5.890  -5.990  1.00  0.00            
ATOM   4979  H2  WAT   596      45.620   7.160  -5.790  1.00  0.00            
ATOM   4980  O   WAT   597      39.840   7.530 -10.020  1.00  0.00            
ATOM   4981  H1  WAT   597      40.710   7.860  -9.670  1.00  0.00            
ATOM   4982  H2  WAT   597      40.100   7.410 -11.010  1.00  0.00            
ATOM   4983  O   WAT   598      -5.110  34.180  26.570  1.00  0.00            
ATOM   4984  H1  WAT   598      -5.930  34.630  26.320  1.00  0.00            
ATOM   4985  H2  WAT   598      -5.540  33.390  27.010  1.00  0.00            
ATOM   4986  O   WAT   599      22.490  49.320  -3.250  1.00  0.00            
ATOM   4987  H1  WAT   599      23.470  49.270  -3.380  1.00  0.00            
ATOM   4988  H2  WAT   599      22.410  49.850  -2.420  1.00  0.00            
ATOM   4989  O   WAT   600      -9.740   7.740 -13.240  1.00  0.00            
ATOM   4990  H1  WAT   600      -8.840   7.920 -12.880  1.00  0.00            
ATOM   4991  H2  WAT   600     -10.230   8.580 -13.040  1.00  0.00            
ATOM   4992  O   WAT   601       1.260   0.630 -16.370  1.00  0.00            
ATOM   4993  H1  WAT   601       0.440   0.340 -15.920  1.00  0.00            
ATOM   4994  H2  WAT   601       1.300   0.100 -17.180  1.00  0.00            
ATOM   4995  O   WAT   602      24.670  14.180 -25.600  1.00  0.00            
ATOM   4996  H1  WAT   602      24.010  14.850 -25.850  1.00  0.00            
ATOM   4997  H2  WAT   602      25.040  14.560 -24.800  1.00  0.00            
ATOM   4998  O   WAT   603      13.210  47.660  15.610  1.00  0.00            
ATOM   4999  H1  WAT   603      13.260  48.660  15.570  1.00  0.00            
ATOM   5000  H2  WAT   603      13.880  47.420  14.940  1.00  0.00            
ATOM   5001  O   WAT   604      48.960  15.940  -5.610  1.00  0.00            
ATOM   5002  H1  WAT   604      48.920  15.000  -5.330  1.00  0.00            
ATOM   5003  H2  WAT   604      49.400  15.930  -6.460  1.00  0.00            
ATOM   5004  O   WAT   605      50.670  20.950  27.270  1.00  0.00            
ATOM   5005  H1  WAT   605      50.010  20.210  27.130  1.00  0.00            
ATOM   5006  H2  WAT   605      50.650  21.020  28.230  1.00  0.00            
ATOM   5007  O   WAT   606      10.430  52.070  10.440  1.00  0.00            
ATOM   5008  H1  WAT   606       9.650  52.640  10.290  1.00  0.00            
ATOM   5009  H2  WAT   606      10.200  51.330   9.810  1.00  0.00            
ATOM   5010  O   WAT   607       1.850  29.970  -1.200  1.00  0.00            
ATOM   5011  H1  WAT   607       1.040  29.550  -1.600  1.00  0.00            
ATOM   5012  H2  WAT   607       1.450  30.610  -0.580  1.00  0.00            
ATOM   5013  O   WAT   608      23.870  13.010 -31.050  1.00  0.00            
ATOM   5014  H1  WAT   608      24.120  13.380 -30.130  1.00  0.00            
ATOM   5015  H2  WAT   608      23.150  12.450 -30.790  1.00  0.00            
ATOM   5016  O   WAT   609       8.100  10.330 -21.730  1.00  0.00            
ATOM   5017  H1  WAT   609       8.810  10.030 -22.350  1.00  0.00            
ATOM   5018  H2  WAT   609       7.660   9.480 -21.480  1.00  0.00            
ATOM   5019  O   WAT   610      17.590  39.270 -31.350  1.00  0.00            
ATOM   5020  H1  WAT   610      17.940  38.510 -31.880  1.00  0.00            
ATOM   5021  H2  WAT   610      16.670  39.080 -31.560  1.00  0.00            
ATOM   5022  O   WAT   611     -14.120  32.290  18.290  1.00  0.00            
ATOM   5023  H1  WAT   611     -13.190  32.580  18.340  1.00  0.00            
ATOM   5024  H2  WAT   611     -14.550  33.150  18.410  1.00  0.00            
ATOM   5025  O   WAT   612      12.450  31.790  39.340  1.00  0.00            
ATOM   5026  H1  WAT   612      13.050  32.540  39.440  1.00  0.00            
ATOM   5027  H2  WAT   612      11.650  32.270  39.140  1.00  0.00            
ATOM   5028  O   WAT   613      17.530   3.360  25.600  1.00  0.00            
ATOM   5029  H1  WAT   613      17.850   4.300  25.590  1.00  0.00            
ATOM   5030  H2  WAT   613      17.010   3.350  26.400  1.00  0.00            
ATOM   5031  O   WAT   614      44.840  48.690   2.070  1.00  0.00            
ATOM   5032  H1  WAT   614      45.350  48.690   1.250  1.00  0.00            
ATOM   5033  H2  WAT   614      44.700  49.620   2.240  1.00  0.00            
ATOM   5034  O   WAT   615     -13.770   2.370 -13.780  1.00  0.00            
ATOM   5035  H1  WAT   615     -12.850   2.370 -13.550  1.00  0.00            
ATOM   5036  H2  WAT   615     -14.070   3.220 -13.350  1.00  0.00            
ATOM   5037  O   WAT   616      10.720  41.710 -16.470  1.00  0.00            
ATOM   5038  H1  WAT   616      10.120  40.990 -16.860  1.00  0.00            
ATOM   5039  H2  WAT   616      10.240  41.870 -15.670  1.00  0.00            
ATOM   5040  O   WAT   617      -3.010   6.670   3.430  1.00  0.00            
ATOM   5041  H1  WAT   617      -2.980   5.950   2.800  1.00  0.00            
ATOM   5042  H2  WAT   617      -3.320   6.120   4.250  1.00  0.00            
ATOM   5043  O   WAT   618      52.510   7.540  27.500  1.00  0.00            
ATOM   5044  H1  WAT   618      52.580   8.440  27.170  1.00  0.00            
ATOM   5045  H2  WAT   618      52.850   7.680  28.400  1.00  0.00            
ATOM   5046  O   WAT   619      40.350  37.470 -29.530  1.00  0.00            
ATOM   5047  H1  WAT   619      39.890  37.450 -30.420  1.00  0.00            
ATOM   5048  H2  WAT   619      40.140  38.380 -29.240  1.00  0.00            
ATOM   5049  O   WAT   620      -2.290  21.640 -35.800  1.00  0.00            
ATOM   5050  H1  WAT   620      -2.890  21.460 -36.520  1.00  0.00            
ATOM   5051  H2  WAT   620      -2.700  21.140 -35.060  1.00  0.00            
ATOM   5052  O   WAT   621       5.270  44.330 -14.980  1.00  0.00            
ATOM   5053  H1  WAT   621       4.960  43.540 -15.410  1.00  0.00            
ATOM   5054  H2  WAT   621       6.100  44.060 -14.600  1.00  0.00            
ATOM   5055  O   WAT   622      -2.650  41.870  -1.630  1.00  0.00            
ATOM   5056  H1  WAT   622      -3.530  41.520  -1.330  1.00  0.00            
ATOM   5057  H2  WAT   622      -2.600  41.540  -2.540  1.00  0.00            
ATOM   5058  O   WAT   623      -2.040  55.860   6.240  1.00  0.00            
ATOM   5059  H1  WAT   623      -1.860  55.760   5.320  1.00  0.00            
ATOM   5060  H2  WAT   623      -3.000  55.920   6.370  1.00  0.00            
ATOM   5061  O   WAT   624     -15.670  42.430  15.540  1.00  0.00            
ATOM   5062  H1  WAT   624     -15.130  41.630  15.500  1.00  0.00
[truncated: 2,575,096 more chars]
