# Supplementary material for: Mechanism of Polyester Hydrolysis by Marine Bacterium PE‑H Enzyme: an Atomistic and Thermodynamic Characterization
Source: J Chem Inf Model. 2026 Feb 12;66(4):2284–98. doi: 10.1021/acs.jcim.5c02314 (PMC12933714; doi:10.1021/acs.jcim.5c02314)
Supplement: Supplementary file 3 [file ci5c02314_si_003.zip › Gmx-md_inputs/PE-H_dimer_GMX_BBone.itp]

; position restraints for Backbone of GROningen MAchine for Chemical Simulation

[ position_restraints ]
;  i funct       fcx        fcy        fcz
   1    1       1000       1000       1000
   5    1       1000       1000       1000
  12    1       1000       1000       1000
  14    1       1000       1000       1000
  16    1       1000       1000       1000
  22    1       1000       1000       1000
  24    1       1000       1000       1000
  26    1       1000       1000       1000
  43    1       1000       1000       1000
  45    1       1000       1000       1000
  47    1       1000       1000       1000
  60    1       1000       1000       1000
  62    1       1000       1000       1000
  64    1       1000       1000       1000
  84    1       1000       1000       1000
  86    1       1000       1000       1000
  88    1       1000       1000       1000
  91    1       1000       1000       1000
  93    1       1000       1000       1000
 103    1       1000       1000       1000
 105    1       1000       1000       1000
 107    1       1000       1000       1000
 109    1       1000       1000       1000
 117    1       1000       1000       1000
 119    1       1000       1000       1000
 129    1       1000       1000       1000
 131    1       1000       1000       1000
 133    1       1000       1000       1000
 135    1       1000       1000       1000
 142    1       1000       1000       1000
 144    1       1000       1000       1000
 146    1       1000       1000       1000
 158    1       1000       1000       1000
 160    1       1000       1000       1000
 162    1       1000       1000       1000
 169    1       1000       1000       1000
 171    1       1000       1000       1000
 173    1       1000       1000       1000
 189    1       1000       1000       1000
 191    1       1000       1000       1000
 193    1       1000       1000       1000
 208    1       1000       1000       1000
 210    1       1000       1000       1000
 212    1       1000       1000       1000
 223    1       1000       1000       1000
 225    1       1000       1000       1000
 227    1       1000       1000       1000
 233    1       1000       1000       1000
 235    1       1000       1000       1000
 237    1       1000       1000       1000
 245    1       1000       1000       1000
 247    1       1000       1000       1000
 249    1       1000       1000       1000
 269    1       1000       1000       1000
 271    1       1000       1000       1000
 273    1       1000       1000       1000
 276    1       1000       1000       1000
 278    1       1000       1000       1000
 280    1       1000       1000       1000
 293    1       1000       1000       1000
 295    1       1000       1000       1000
 297    1       1000       1000       1000
 314    1       1000       1000       1000
 316    1       1000       1000       1000
 318    1       1000       1000       1000
 325    1       1000       1000       1000
 327    1       1000       1000       1000
 329    1       1000       1000       1000
 341    1       1000       1000       1000
 343    1       1000       1000       1000
 345    1       1000       1000       1000
 365    1       1000       1000       1000
 367    1       1000       1000       1000
 369    1       1000       1000       1000
 376    1       1000       1000       1000
 378    1       1000       1000       1000
 380    1       1000       1000       1000
 387    1       1000       1000       1000
 389    1       1000       1000       1000
 391    1       1000       1000       1000
 411    1       1000       1000       1000
 413    1       1000       1000       1000
 415    1       1000       1000       1000
 427    1       1000       1000       1000
 429    1       1000       1000       1000
 431    1       1000       1000       1000
 438    1       1000       1000       1000
 440    1       1000       1000       1000
 442    1       1000       1000       1000
 449    1       1000       1000       1000
 451    1       1000       1000       1000
 453    1       1000       1000       1000
 468    1       1000       1000       1000
 470    1       1000       1000       1000
 472    1       1000       1000       1000
 484    1       1000       1000       1000
 486    1       1000       1000       1000
 488    1       1000       1000       1000
 495    1       1000       1000       1000
 497    1       1000       1000       1000
 499    1       1000       1000       1000
 502    1       1000       1000       1000
 504    1       1000       1000       1000
 506    1       1000       1000       1000
 522    1       1000       1000       1000
 524    1       1000       1000       1000
 526    1       1000       1000       1000
 529    1       1000       1000       1000
 531    1       1000       1000       1000
 533    1       1000       1000       1000
 536    1       1000       1000       1000
 538    1       1000       1000       1000
 540    1       1000       1000       1000
 543    1       1000       1000       1000
 545    1       1000       1000       1000
 547    1       1000       1000       1000
 557    1       1000       1000       1000
 559    1       1000       1000       1000
 561    1       1000       1000       1000
 576    1       1000       1000       1000
 578    1       1000       1000       1000
 580    1       1000       1000       1000
 597    1       1000       1000       1000
 599    1       1000       1000       1000
 601    1       1000       1000       1000
 618    1       1000       1000       1000
 620    1       1000       1000       1000
 630    1       1000       1000       1000
 632    1       1000       1000       1000
 634    1       1000       1000       1000
 636    1       1000       1000       1000
 646    1       1000       1000       1000
 648    1       1000       1000       1000
 650    1       1000       1000       1000
 653    1       1000       1000       1000
 655    1       1000       1000       1000
 657    1       1000       1000       1000
 667    1       1000       1000       1000
 669    1       1000       1000       1000
 671    1       1000       1000       1000
 681    1       1000       1000       1000
 683    1       1000       1000       1000
 685    1       1000       1000       1000
 688    1       1000       1000       1000
 690    1       1000       1000       1000
 692    1       1000       1000       1000
 702    1       1000       1000       1000
 704    1       1000       1000       1000
 706    1       1000       1000       1000
 719    1       1000       1000       1000
 721    1       1000       1000       1000
 723    1       1000       1000       1000
 726    1       1000       1000       1000
 728    1       1000       1000       1000
 730    1       1000       1000       1000
 736    1       1000       1000       1000
 738    1       1000       1000       1000
 740    1       1000       1000       1000
 752    1       1000       1000       1000
 754    1       1000       1000       1000
 756    1       1000       1000       1000
 768    1       1000       1000       1000
 770    1       1000       1000       1000
 772    1       1000       1000       1000
 784    1       1000       1000       1000
 786    1       1000       1000       1000
 788    1       1000       1000       1000
 803    1       1000       1000       1000
 805    1       1000       1000       1000
 815    1       1000       1000       1000
 817    1       1000       1000       1000
 819    1       1000       1000       1000
 821    1       1000       1000       1000
 824    1       1000       1000       1000
 826    1       1000       1000       1000
 828    1       1000       1000       1000
 844    1       1000       1000       1000
 846    1       1000       1000       1000
 848    1       1000       1000       1000
 860    1       1000       1000       1000
 862    1       1000       1000       1000
 864    1       1000       1000       1000
 871    1       1000       1000       1000
 873    1       1000       1000       1000
 875    1       1000       1000       1000
 881    1       1000       1000       1000
 883    1       1000       1000       1000
 885    1       1000       1000       1000
 896    1       1000       1000       1000
 898    1       1000       1000       1000
 900    1       1000       1000       1000
 907    1       1000       1000       1000
 909    1       1000       1000       1000
 911    1       1000       1000       1000
 918    1       1000       1000       1000
 920    1       1000       1000       1000
 922    1       1000       1000       1000
 937    1       1000       1000       1000
 939    1       1000       1000       1000
 941    1       1000       1000       1000
 949    1       1000       1000       1000
 951    1       1000       1000       1000
 953    1       1000       1000       1000
 973    1       1000       1000       1000
 975    1       1000       1000       1000
 977    1       1000       1000       1000
 997    1       1000       1000       1000
 999    1       1000       1000       1000
1001    1       1000       1000       1000
1004    1       1000       1000       1000
1006    1       1000       1000       1000
1016    1       1000       1000       1000
1018    1       1000       1000       1000
1020    1       1000       1000       1000
1022    1       1000       1000       1000
1040    1       1000       1000       1000
1042    1       1000       1000       1000
1044    1       1000       1000       1000
1059    1       1000       1000       1000
1061    1       1000       1000       1000
1063    1       1000       1000       1000
1069    1       1000       1000       1000
1071    1       1000       1000       1000
1073    1       1000       1000       1000
1080    1       1000       1000       1000
1082    1       1000       1000       1000
1084    1       1000       1000       1000
1101    1       1000       1000       1000
1103    1       1000       1000       1000
1105    1       1000       1000       1000
1108    1       1000       1000       1000
1110    1       1000       1000       1000
1112    1       1000       1000       1000
1128    1       1000       1000       1000
1130    1       1000       1000       1000
1132    1       1000       1000       1000
1144    1       1000       1000       1000
1146    1       1000       1000       1000
1148    1       1000       1000       1000
1160    1       1000       1000       1000
1162    1       1000       1000       1000
1164    1       1000       1000       1000
1177    1       1000       1000       1000
1179    1       1000       1000       1000
1181    1       1000       1000       1000
1191    1       1000       1000       1000
1193    1       1000       1000       1000
1195    1       1000       1000       1000
1210    1       1000       1000       1000
1212    1       1000       1000       1000
1214    1       1000       1000       1000
1222    1       1000       1000       1000
1224    1       1000       1000       1000
1226    1       1000       1000       1000
1236    1       1000       1000       1000
1238    1       1000       1000       1000
1240    1       1000       1000       1000
1250    1       1000       1000       1000
1252    1       1000       1000       1000
1254    1       1000       1000       1000
1264    1       1000       1000       1000
1266    1       1000       1000       1000
1268    1       1000       1000       1000
1271    1       1000       1000       1000
1273    1       1000       1000       1000
1275    1       1000       1000       1000
1291    1       1000       1000       1000
1293    1       1000       1000       1000
1295    1       1000       1000       1000
1303    1       1000       1000       1000
1305    1       1000       1000       1000
1307    1       1000       1000       1000
1320    1       1000       1000       1000
1322    1       1000       1000       1000
1332    1       1000       1000       1000
1334    1       1000       1000       1000
1336    1       1000       1000       1000
1346    1       1000       1000       1000
1348    1       1000       1000       1000
1350    1       1000       1000       1000
1352    1       1000       1000       1000
1359    1       1000       1000       1000
1361    1       1000       1000       1000
1363    1       1000       1000       1000
1383    1       1000       1000       1000
1385    1       1000       1000       1000
1387    1       1000       1000       1000
1393    1       1000       1000       1000
1395    1       1000       1000       1000
1397    1       1000       1000       1000
1417    1       1000       1000       1000
1419    1       1000       1000       1000
1421    1       1000       1000       1000
1434    1       1000       1000       1000
1436    1       1000       1000       1000
1438    1       1000       1000       1000
1453    1       1000       1000       1000
1455    1       1000       1000       1000
1457    1       1000       1000       1000
1467    1       1000       1000       1000
1469    1       1000       1000       1000
1471    1       1000       1000       1000
1481    1       1000       1000       1000
1483    1       1000       1000       1000
1485    1       1000       1000       1000
1491    1       1000       1000       1000
1493    1       1000       1000       1000
1495    1       1000       1000       1000
1510    1       1000       1000       1000
1512    1       1000       1000       1000
1514    1       1000       1000       1000
1522    1       1000       1000       1000
1524    1       1000       1000       1000
1526    1       1000       1000       1000
1543    1       1000       1000       1000
1545    1       1000       1000       1000
1547    1       1000       1000       1000
1562    1       1000       1000       1000
1564    1       1000       1000       1000
1566    1       1000       1000       1000
1578    1       1000       1000       1000
1580    1       1000       1000       1000
1582    1       1000       1000       1000
1589    1       1000       1000       1000
1591    1       1000       1000       1000
1593    1       1000       1000       1000
1606    1       1000       1000       1000
1608    1       1000       1000       1000
1610    1       1000       1000       1000
1620    1       1000       1000       1000
1622    1       1000       1000       1000
1624    1       1000       1000       1000
1631    1       1000       1000       1000
1633    1       1000       1000       1000
1635    1       1000       1000       1000
1655    1       1000       1000       1000
1657    1       1000       1000       1000
1659    1       1000       1000       1000
1666    1       1000       1000       1000
1668    1       1000       1000       1000
1670    1       1000       1000       1000
1677    1       1000       1000       1000
1679    1       1000       1000       1000
1681    1       1000       1000       1000
1688    1       1000       1000       1000
1690    1       1000       1000       1000
1700    1       1000       1000       1000
1702    1       1000       1000       1000
1704    1       1000       1000       1000
1706    1       1000       1000       1000
1718    1       1000       1000       1000
1720    1       1000       1000       1000
1722    1       1000       1000       1000
1742    1       1000       1000       1000
1744    1       1000       1000       1000
1746    1       1000       1000       1000
1749    1       1000       1000       1000
1751    1       1000       1000       1000
1753    1       1000       1000       1000
1766    1       1000       1000       1000
1768    1       1000       1000       1000
1770    1       1000       1000       1000
1785    1       1000       1000       1000
1787    1       1000       1000       1000
1789    1       1000       1000       1000
1797    1       1000       1000       1000
1799    1       1000       1000       1000
1801    1       1000       1000       1000
1811    1       1000       1000       1000
1813    1       1000       1000       1000
1815    1       1000       1000       1000
1825    1       1000       1000       1000
1827    1       1000       1000       1000
1829    1       1000       1000       1000
1849    1       1000       1000       1000
1851    1       1000       1000       1000
1853    1       1000       1000       1000
1868    1       1000       1000       1000
1870    1       1000       1000       1000
1872    1       1000       1000       1000
1875    1       1000       1000       1000
1877    1       1000       1000       1000
1879    1       1000       1000       1000
1891    1       1000       1000       1000
1893    1       1000       1000       1000
1895    1       1000       1000       1000
1910    1       1000       1000       1000
1912    1       1000       1000       1000
1914    1       1000       1000       1000
1917    1       1000       1000       1000
1919    1       1000       1000       1000
1921    1       1000       1000       1000
1941    1       1000       1000       1000
1943    1       1000       1000       1000
1945    1       1000       1000       1000
1952    1       1000       1000       1000
1954    1       1000       1000       1000
1956    1       1000       1000       1000
1969    1       1000       1000       1000
1971    1       1000       1000       1000
1973    1       1000       1000       1000
1976    1       1000       1000       1000
1978    1       1000       1000       1000
1980    1       1000       1000       1000
1983    1       1000       1000       1000
1985    1       1000       1000       1000
1987    1       1000       1000       1000
1990    1       1000       1000       1000
1992    1       1000       1000       1000
1994    1       1000       1000       1000
1997    1       1000       1000       1000
1999    1       1000       1000       1000
2001    1       1000       1000       1000
2011    1       1000       1000       1000
2013    1       1000       1000       1000
2015    1       1000       1000       1000
2030    1       1000       1000       1000
2032    1       1000       1000       1000
2034    1       1000       1000       1000
2054    1       1000       1000       1000
2056    1       1000       1000       1000
2058    1       1000       1000       1000
2070    1       1000       1000       1000
2072    1       1000       1000       1000
2074    1       1000       1000       1000
2080    1       1000       1000       1000
2082    1       1000       1000       1000
2084    1       1000       1000       1000
2091    1       1000       1000       1000
2093    1       1000       1000       1000
2095    1       1000       1000       1000
2106    1       1000       1000       1000
2108    1       1000       1000       1000
2110    1       1000       1000       1000
2113    1       1000       1000       1000
2115    1       1000       1000       1000
2117    1       1000       1000       1000
2137    1       1000       1000       1000
2139    1       1000       1000       1000
2141    1       1000       1000       1000
2156    1       1000       1000       1000
2158    1       1000       1000       1000
2160    1       1000       1000       1000
2178    1       1000       1000       1000
2180    1       1000       1000       1000
2182    1       1000       1000       1000
2188    1       1000       1000       1000
2190    1       1000       1000       1000
2192    1       1000       1000       1000
2198    1       1000       1000       1000
2200    1       1000       1000       1000
2202    1       1000       1000       1000
2217    1       1000       1000       1000
2219    1       1000       1000       1000
2229    1       1000       1000       1000
2231    1       1000       1000       1000
2233    1       1000       1000       1000
2235    1       1000       1000       1000
2250    1       1000       1000       1000
2252    1       1000       1000       1000
2254    1       1000       1000       1000
2260    1       1000       1000       1000
2262    1       1000       1000       1000
2272    1       1000       1000       1000
2274    1       1000       1000       1000
2276    1       1000       1000       1000
2278    1       1000       1000       1000
2298    1       1000       1000       1000
2300    1       1000       1000       1000
2302    1       1000       1000       1000
2310    1       1000       1000       1000
2312    1       1000       1000       1000
2314    1       1000       1000       1000
2324    1       1000       1000       1000
2326    1       1000       1000       1000
2328    1       1000       1000       1000
2338    1       1000       1000       1000
2340    1       1000       1000       1000
2342    1       1000       1000       1000
2349    1       1000       1000       1000
2351    1       1000       1000       1000
2353    1       1000       1000       1000
2370    1       1000       1000       1000
2372    1       1000       1000       1000
2374    1       1000       1000       1000
2391    1       1000       1000       1000
2393    1       1000       1000       1000
2395    1       1000       1000       1000
2401    1       1000       1000       1000
2403    1       1000       1000       1000
2405    1       1000       1000       1000
2412    1       1000       1000       1000
2414    1       1000       1000       1000
2416    1       1000       1000       1000
2436    1       1000       1000       1000
2438    1       1000       1000       1000
2440    1       1000       1000       1000
2447    1       1000       1000       1000
2449    1       1000       1000       1000
2451    1       1000       1000       1000
2464    1       1000       1000       1000
2466    1       1000       1000       1000
2468    1       1000       1000       1000
2474    1       1000       1000       1000
2476    1       1000       1000       1000
2486    1       1000       1000       1000
2488    1       1000       1000       1000
2490    1       1000       1000       1000
2492    1       1000       1000       1000
2502    1       1000       1000       1000
2504    1       1000       1000       1000
2506    1       1000       1000       1000
2521    1       1000       1000       1000
2523    1       1000       1000       1000
2525    1       1000       1000       1000
2540    1       1000       1000       1000
2542    1       1000       1000       1000
2544    1       1000       1000       1000
2560    1       1000       1000       1000
2562    1       1000       1000       1000
2564    1       1000       1000       1000
2570    1       1000       1000       1000
2572    1       1000       1000       1000
2574    1       1000       1000       1000
2580    1       1000       1000       1000
2582    1       1000       1000       1000
2584    1       1000       1000       1000
2595    1       1000       1000       1000
2597    1       1000       1000       1000
2599    1       1000       1000       1000
2606    1       1000       1000       1000
2608    1       1000       1000       1000
2610    1       1000       1000       1000
2618    1       1000       1000       1000
2620    1       1000       1000       1000
2622    1       1000       1000       1000
2634    1       1000       1000       1000
2636    1       1000       1000       1000
2638    1       1000       1000       1000
2653    1       1000       1000       1000
2655    1       1000       1000       1000
2657    1       1000       1000       1000
2663    1       1000       1000       1000
2665    1       1000       1000       1000
2675    1       1000       1000       1000
2677    1       1000       1000       1000
2679    1       1000       1000       1000
2681    1       1000       1000       1000
2693    1       1000       1000       1000
2695    1       1000       1000       1000
2697    1       1000       1000       1000
2712    1       1000       1000       1000
2714    1       1000       1000       1000
2716    1       1000       1000       1000
2729    1       1000       1000       1000
2731    1       1000       1000       1000
2733    1       1000       1000       1000
2746    1       1000       1000       1000
2748    1       1000       1000       1000
2750    1       1000       1000       1000
2756    1       1000       1000       1000
2758    1       1000       1000       1000
2760    1       1000       1000       1000
2767    1       1000       1000       1000
2769    1       1000       1000       1000
2779    1       1000       1000       1000
2781    1       1000       1000       1000
2783    1       1000       1000       1000
2785    1       1000       1000       1000
2801    1       1000       1000       1000
2803    1       1000       1000       1000
2805    1       1000       1000       1000
2822    1       1000       1000       1000
2824    1       1000       1000       1000
2826    1       1000       1000       1000
2836    1       1000       1000       1000
2838    1       1000       1000       1000
2840    1       1000       1000       1000
2847    1       1000       1000       1000
2849    1       1000       1000       1000
2851    1       1000       1000       1000
2866    1       1000       1000       1000
2868    1       1000       1000       1000
2878    1       1000       1000       1000
2880    1       1000       1000       1000
2882    1       1000       1000       1000
2884    1       1000       1000       1000
2891    1       1000       1000       1000
2893    1       1000       1000       1000
2895    1       1000       1000       1000
2902    1       1000       1000       1000
2904    1       1000       1000       1000
2906    1       1000       1000       1000
2921    1       1000       1000       1000
2923    1       1000       1000       1000
2925    1       1000       1000       1000
2933    1       1000       1000       1000
2935    1       1000       1000       1000
2937    1       1000       1000       1000
2955    1       1000       1000       1000
2957    1       1000       1000       1000
2959    1       1000       1000       1000
2965    1       1000       1000       1000
2967    1       1000       1000       1000
2969    1       1000       1000       1000
2985    1       1000       1000       1000
2987    1       1000       1000       1000
2989    1       1000       1000       1000
3001    1       1000       1000       1000
3003    1       1000       1000       1000
3005    1       1000       1000       1000
3016    1       1000       1000       1000
3018    1       1000       1000       1000
3020    1       1000       1000       1000
3035    1       1000       1000       1000
3037    1       1000       1000       1000
3039    1       1000       1000       1000
3049    1       1000       1000       1000
3051    1       1000       1000       1000
3053    1       1000       1000       1000
3056    1       1000       1000       1000
3058    1       1000       1000       1000
3060    1       1000       1000       1000
3063    1       1000       1000       1000
3065    1       1000       1000       1000
3067    1       1000       1000       1000
3074    1       1000       1000       1000
3076    1       1000       1000       1000
3078    1       1000       1000       1000
3091    1       1000       1000       1000
3093    1       1000       1000       1000
3095    1       1000       1000       1000
3112    1       1000       1000       1000
3114    1       1000       1000       1000
3116    1       1000       1000       1000
3122    1       1000       1000       1000
3124    1       1000       1000       1000
3126    1       1000       1000       1000
3129    1       1000       1000       1000
3131    1       1000       1000       1000
3133    1       1000       1000       1000
3143    1       1000       1000       1000
3145    1       1000       1000       1000
3147    1       1000       1000       1000
3150    1       1000       1000       1000
3152    1       1000       1000       1000
3154    1       1000       1000       1000
3157    1       1000       1000       1000
3159    1       1000       1000       1000
3161    1       1000       1000       1000
3168    1       1000       1000       1000
3170    1       1000       1000       1000
3172    1       1000       1000       1000
3187    1       1000       1000       1000
3189    1       1000       1000       1000
3191    1       1000       1000       1000
3208    1       1000       1000       1000
3210    1       1000       1000       1000
3212    1       1000       1000       1000
3222    1       1000       1000       1000
3224    1       1000       1000       1000
3226    1       1000       1000       1000
3234    1       1000       1000       1000
3236    1       1000       1000       1000
3238    1       1000       1000       1000
3250    1       1000       1000       1000
3252    1       1000       1000       1000
3254    1       1000       1000       1000
3269    1       1000       1000       1000
3271    1       1000       1000       1000
3273    1       1000       1000       1000
3280    1       1000       1000       1000
3282    1       1000       1000       1000
3284    1       1000       1000       1000
3304    1       1000       1000       1000
3306    1       1000       1000       1000
3308    1       1000       1000       1000
3324    1       1000       1000       1000
3326    1       1000       1000       1000
3328    1       1000       1000       1000
3331    1       1000       1000       1000
3333    1       1000       1000       1000
3335    1       1000       1000       1000
3347    1       1000       1000       1000
3349    1       1000       1000       1000
3351    1       1000       1000       1000
3358    1       1000       1000       1000
3360    1       1000       1000       1000
3362    1       1000       1000       1000
3382    1       1000       1000       1000
3384    1       1000       1000       1000
3386    1       1000       1000       1000
3399    1       1000       1000       1000
3401    1       1000       1000       1000
3403    1       1000       1000       1000
3421    1       1000       1000       1000
3423    1       1000       1000       1000
3425    1       1000       1000       1000
3440    1       1000       1000       1000
3442    1       1000       1000       1000
3444    1       1000       1000       1000
3457    1       1000       1000       1000
3459    1       1000       1000       1000
3461    1       1000       1000       1000
3476    1       1000       1000       1000
3478    1       1000       1000       1000
3480    1       1000       1000       1000
3488    1       1000       1000       1000
3490    1       1000       1000       1000
3492    1       1000       1000       1000
3503    1       1000       1000       1000
3505    1       1000       1000       1000
3507    1       1000       1000       1000
3515    1       1000       1000       1000
3517    1       1000       1000       1000
3519    1       1000       1000       1000
3526    1       1000       1000       1000
3528    1       1000       1000       1000
3530    1       1000       1000       1000
3550    1       1000       1000       1000
3552    1       1000       1000       1000
3554    1       1000       1000       1000
3571    1       1000       1000       1000
3573    1       1000       1000       1000
3575    1       1000       1000       1000
3593    1       1000       1000       1000
3595    1       1000       1000       1000
3597    1       1000       1000       1000
3610    1       1000       1000       1000
3612    1       1000       1000       1000
3614    1       1000       1000       1000
3630    1       1000       1000       1000
3632    1       1000       1000       1000
3634    1       1000       1000       1000
3649    1       1000       1000       1000
3651    1       1000       1000       1000
3653    1       1000       1000       1000
3659    1       1000       1000       1000
3661    1       1000       1000       1000
3663    1       1000       1000       1000
3666    1       1000       1000       1000
3668    1       1000       1000       1000
3678    1       1000       1000       1000
3680    1       1000       1000       1000
3682    1       1000       1000       1000
3684    1       1000       1000       1000
3694    1       1000       1000       1000
3696    1       1000       1000       1000
3698    1       1000       1000       1000
3711    1       1000       1000       1000
3713    1       1000       1000       1000
3715    1       1000       1000       1000
3725    1       1000       1000       1000
3727    1       1000       1000       1000
3729    1       1000       1000       1000
3736    1       1000       1000       1000
3738    1       1000       1000       1000
3740    1       1000       1000       1000
3748    1       1000       1000       1000
3750    1       1000       1000       1000
3752    1       1000       1000       1000
3759    1       1000       1000       1000
3761    1       1000       1000       1000
3763    1       1000       1000       1000
3776    1       1000       1000       1000
3778    1       1000       1000       1000
3780    1       1000       1000       1000
3795    1       1000       1000       1000
3797    1       1000       1000       1000
3799    1       1000       1000       1000
3806    1       1000       1000       1000
3808    1       1000       1000       1000
3810    1       1000       1000       1000
3818    1       1000       1000       1000
3820    1       1000       1000       1000
3822    1       1000       1000       1000
3839    1       1000       1000       1000
3841    1       1000       1000       1000
3843    1       1000       1000       1000
3863    1       1000       1000       1000
3865    1       1000       1000       1000
3867    1       1000       1000       1000
3870    1       1000       1000       1000
3872    1       1000       1000       1000
3874    1       1000       1000       1000
3884    1       1000       1000       1000
3886    1       1000       1000       1000
3888    1       1000       1000       1000
3894    1       1000       1000       1000
3896    1       1000       1000       1000
3906    1       1000       1000       1000
3908    1       1000       1000       1000
3910    1       1000       1000       1000
3912    1       1000       1000       1000
3929    1       1000       1000       1000
3931    1       1000       1000       1000
3933    1       1000       1000       1000
3948    1       1000       1000       1000
