# Supplementary material for: Mechanism of Polyester Hydrolysis by Marine Bacterium PE‑H Enzyme: an Atomistic and Thermodynamic Characterization
Source: J Chem Inf Model. 2026 Feb 12;66(4):2284–98. doi: 10.1021/acs.jcim.5c02314 (PMC12933714; doi:10.1021/acs.jcim.5c02314)
Supplement: Supplementary file 3 [file ci5c02314_si_003.zip › Gmx-md_inputs/PE-H_acy_GMX.gro]

GROningen MAchine for Chemical Simulation
37658
    1SER      N    1   5.710   4.445   4.490
    1SER     H1    2   5.772   4.379   4.536
    1SER     H2    3   5.750   4.537   4.497
    1SER     H3    4   5.685   4.408   4.400
    1SER     CA    5   5.583   4.451   4.568
    1SER     HA    6   5.568   4.553   4.604
    1SER     CB    7   5.459   4.409   4.484
    1SER    HB2    8   5.430   4.498   4.428
    1SER    HB3    9   5.496   4.333   4.414
    1SER     OG   10   5.350   4.360   4.552
    1SER     HG   11   5.281   4.338   4.489
    1SER      C   12   5.592   4.370   4.699
    1SER      O   13   5.646   4.255   4.706
    2ALA      N   14   5.527   4.425   4.800
    2ALA      H   15   5.492   4.519   4.792
    2ALA     CA   16   5.510   4.353   4.928
    2ALA     HA   17   5.610   4.330   4.964
    2ALA     CB   18   5.440   4.443   5.031
    2ALA    HB1   19   5.339   4.466   4.996
    2ALA    HB2   20   5.434   4.391   5.126
    2ALA    HB3   21   5.496   4.535   5.043
    2ALA      C   22   5.430   4.221   4.917
    2ALA      O   23   5.437   4.136   5.005
    3TYR      N   24   5.356   4.206   4.809
    3TYR      H   25   5.362   4.271   4.733
    3TYR     CA   26   5.262   4.094   4.798
    3TYR     HA   27   5.243   4.050   4.896
    3TYR     CB   28   5.131   4.143   4.742
    3TYR    HB2   29   5.152   4.176   4.640
    3TYR    HB3   30   5.063   4.059   4.740
    3TYR     CG   31   5.069   4.257   4.820
    3TYR    CD1   32   5.049   4.250   4.956
    3TYR    HD1   33   5.084   4.162   5.010
    3TYR    CE1   34   4.986   4.353   5.025
    3TYR    HE1   35   4.963   4.340   5.130
    3TYR     CZ   36   4.953   4.464   4.963
    3TYR     OH   37   4.900   4.570   5.032
    3TYR     HH   38   4.891   4.553   5.126
    3TYR    CE2   39   4.973   4.476   4.828
    3TYR    HE2   40   4.945   4.567   4.775
    3TYR    CD2   41   5.030   4.369   4.758
    3TYR    HD2   42   5.043   4.376   4.650
    3TYR      C   43   5.316   3.987   4.708
    3TYR      O   44   5.252   3.885   4.687
    4GLN      N   45   5.433   4.008   4.648
    4GLN      H   46   5.490   4.088   4.672
    4GLN     CA   47   5.485   3.911   4.548
    4GLN     HA   48   5.410   3.898   4.470
    4GLN     CB   49   5.616   3.960   4.483
    4GLN    HB2   50   5.685   3.994   4.560
    4GLN    HB3   51   5.662   3.877   4.428
    4GLN     CG   52   5.588   4.066   4.393
    4GLN    HG2   53   5.520   4.027   4.317
    4GLN    HG3   54   5.537   4.143   4.451
    4GLN     CD   55   5.706   4.130   4.323
    4GLN    OE1   56   5.686   4.225   4.244
    4GLN    NE2   57   5.826   4.082   4.349
    4GLN   HE21   58   5.907   4.122   4.304
    4GLN   HE22   59   5.837   4.005   4.414
    4GLN      C   60   5.520   3.776   4.606
    4GLN      O   61   5.578   3.768   4.718
    5ARG      N   62   5.485   3.673   4.535
    5ARG      H   63   5.429   3.690   4.452
    5ARG     CA   64   5.515   3.540   4.570
    5ARG     HA   65   5.591   3.540   4.648
    5ARG     CB   66   5.391   3.463   4.621
    5ARG    HB2   67   5.314   3.470   4.545
    5ARG    HB3   68   5.420   3.358   4.634
    5ARG     CG   69   5.338   3.515   4.751
    5ARG    HG2   70   5.416   3.500   4.826
    5ARG    HG3   71   5.321   3.622   4.738
    5ARG     CD   72   5.210   3.448   4.797
    5ARG    HD2   73   5.131   3.468   4.724
    5ARG    HD3   74   5.226   3.340   4.804
    5ARG     NE   75   5.166   3.497   4.928
    5ARG     HE   76   5.097   3.570   4.931
    5ARG     CZ   77   5.216   3.451   5.044
    5ARG    NH1   78   5.184   3.510   5.156
    5ARG   HH11   79   5.123   3.590   5.154
    5ARG   HH12   80   5.222   3.475   5.243
    5ARG    NH2   81   5.297   3.351   5.047
    5ARG   HH21   82   5.325   3.306   4.961
    5ARG   HH22   83   5.333   3.318   5.135
    5ARG      C   84   5.576   3.465   4.453
    5ARG      O   85   5.535   3.489   4.334
    6GLY      N   86   5.662   3.366   4.480
    6GLY      H   87   5.697   3.353   4.573
    6GLY     CA   88   5.705   3.277   4.379
    6GLY    HA2   89   5.734   3.185   4.430
    6GLY    HA3   90   5.619   3.258   4.315
    6GLY      C   91   5.824   3.326   4.290
    6GLY      O   92   5.863   3.442   4.301
    7PRO      N   93   5.872   3.237   4.203
    7PRO     CD   94   5.825   3.100   4.176
    7PRO    HD2   95   5.717   3.101   4.166
    7PRO    HD3   96   5.854   3.036   4.260
    7PRO     CG   97   5.895   3.060   4.049
    7PRO    HG2   98   5.839   3.092   3.961
    7PRO    HG3   99   5.913   2.953   4.044
    7PRO     CB  100   6.022   3.134   4.061
    7PRO    HB2  101   6.063   3.148   3.961
    7PRO    HB3  102   6.095   3.082   4.124
    7PRO     CA  103   5.988   3.268   4.122
    7PRO     HA  104   6.066   3.305   4.189
    7PRO      C  105   5.958   3.371   4.015
    7PRO      O  106   5.842   3.393   3.977
    8ASP      N  107   6.063   3.432   3.957
    8ASP      H  108   6.157   3.424   3.993
    8ASP     CA  109   6.041   3.514   3.838
    8ASP     HA  110   5.972   3.594   3.862
    8ASP     CB  111   6.173   3.575   3.790
    8ASP    HB2  112   6.247   3.496   3.773
    8ASP    HB3  113   6.151   3.624   3.695
    8ASP     CG  114   6.232   3.679   3.890
    8ASP    OD1  115   6.166   3.721   3.988
    8ASP    OD2  116   6.350   3.715   3.871
    8ASP      C  117   5.981   3.427   3.729
    8ASP      O  118   6.025   3.318   3.703
    9PRO      N  119   5.871   3.475   3.669
    9PRO     CD  120   5.796   3.595   3.701
    9PRO    HD2  121   5.862   3.681   3.692
    9PRO    HD3  122   5.760   3.587   3.804
    9PRO     CG  123   5.684   3.598   3.604
    9PRO    HG2  124   5.715   3.643   3.509
    9PRO    HG3  125   5.598   3.652   3.643
    9PRO     CB  126   5.653   3.453   3.586
    9PRO    HB2  127   5.603   3.437   3.491
    9PRO    HB3  128   5.592   3.410   3.666
    9PRO     CA  129   5.792   3.388   3.585
    9PRO     HA  130   5.796   3.288   3.629
    9PRO      C  131   5.841   3.382   3.443
    9PRO      O  132   5.926   3.459   3.394
   10SER      N  133   5.791   3.279   3.374
   10SER      H  134   5.730   3.216   3.425
   10SER     CA  135   5.812   3.255   3.234
   10SER     HA  136   5.838   3.348   3.185
   10SER     CB  137   5.925   3.153   3.209
   10SER    HB2  138   5.935   3.137   3.102
   10SER    HB3  139   6.018   3.194   3.249
   10SER     OG  140   5.898   3.028   3.272
   10SER     HG  141   5.970   2.967   3.255
   10SER      C  142   5.688   3.195   3.177
   10SER      O  143   5.601   3.144   3.254
   11VAL      N  144   5.675   3.185   3.045
   11VAL      H  145   5.735   3.237   2.983
   11VAL     CA  146   5.562   3.109   2.986
   11VAL     HA  147   5.464   3.137   3.025
   11VAL     CB  148   5.561   3.124   2.833
   11VAL     HB  149   5.661   3.106   2.794
   11VAL    CG1  150   5.465   3.024   2.772
   11VAL   HG11  151   5.365   3.041   2.810
   11VAL   HG12  152   5.465   3.035   2.663
   11VAL   HG13  153   5.497   2.923   2.798
   11VAL    CG2  154   5.530   3.268   2.795
   11VAL   HG21  155   5.606   3.334   2.837
   11VAL   HG22  156   5.529   3.278   2.686
   11VAL   HG23  157   5.432   3.296   2.834
   11VAL      C  158   5.564   2.962   3.036
   11VAL      O  159   5.457   2.907   3.062
   12SER      N  160   5.685   2.902   3.048
   12SER      H  161   5.772   2.948   3.025
   12SER     CA  162   5.689   2.765   3.093
   12SER     HA  163   5.632   2.700   3.026
   12SER     CB  164   5.838   2.719   3.092
   12SER    HB2  165   5.889   2.770   3.174
   12SER    HB3  166   5.840   2.612   3.109
   12SER     OG  167   5.904   2.749   2.970
   12SER     HG  168   5.995   2.719   2.974
   12SER      C  169   5.628   2.745   3.232
   12SER      O  170   5.562   2.647   3.259
   13PHE      N  171   5.657   2.843   3.319
   13PHE      H  172   5.720   2.918   3.293
   13PHE     CA  173   5.604   2.841   3.457
   13PHE     HA  174   5.628   2.747   3.507
   13PHE     CB  175   5.667   2.954   3.534
   13PHE    HB2  176   5.776   2.942   3.535
   13PHE    HB3  177   5.642   3.048   3.484
   13PHE     CG  178   5.624   2.969   3.677
   13PHE    CD1  179   5.654   2.869   3.769
   13PHE    HD1  180   5.707   2.780   3.738
   13PHE    CE1  181   5.615   2.884   3.904
   13PHE    HE1  182   5.639   2.808   3.978
   13PHE     CZ  183   5.546   2.995   3.940
   13PHE     HZ  184   5.513   3.000   4.044
   13PHE    CE2  185   5.519   3.096   3.856
   13PHE    HE2  186   5.471   3.189   3.886
   13PHE    CD2  187   5.557   3.077   3.720
   13PHE    HD2  188   5.533   3.153   3.645
   13PHE      C  189   5.451   2.850   3.453
   13PHE      O  190   5.382   2.784   3.536
   14LEU      N  191   5.395   2.932   3.366
   14LEU      H  192   5.454   2.991   3.309
   14LEU     CA  193   5.252   2.947   3.355
   14LEU     HA  194   5.206   2.956   3.454
   14LEU     CB  195   5.221   3.076   3.276
   14LEU    HB2  196   5.277   3.073   3.182
   14LEU    HB3  197   5.114   3.074   3.255
   14LEU     CG  198   5.256   3.205   3.353
   14LEU     HG  199   5.352   3.190   3.401
   14LEU    CD1  200   5.262   3.327   3.263
   14LEU   HD11  201   5.165   3.342   3.215
   14LEU   HD12  202   5.287   3.415   3.323
   14LEU   HD13  203   5.339   3.313   3.187
   14LEU    CD2  204   5.146   3.231   3.456
   14LEU   HD21  205   5.141   3.147   3.525
   14LEU   HD22  206   5.169   3.322   3.511
   14LEU   HD23  207   5.050   3.243   3.405
   14LEU      C  208   5.184   2.827   3.289
   14LEU      O  209   5.068   2.799   3.318
   15GLU      N  210   5.252   2.758   3.196
   15GLU      H  211   5.347   2.786   3.177
   15GLU     CA  212   5.198   2.647   3.122
   15GLU     HA  213   5.096   2.672   3.094
   15GLU     CB  214   5.277   2.615   2.996
   15GLU    HB2  215   5.383   2.614   3.021
   15GLU    HB3  216   5.247   2.517   2.961
   15GLU     CG  217   5.252   2.718   2.887
   15GLU    HG2  218   5.145   2.712   2.870
   15GLU    HG3  219   5.278   2.819   2.918
   15GLU     CD  220   5.326   2.685   2.757
   15GLU    OE1  221   5.434   2.620   2.769
   15GLU    OE2  222   5.283   2.733   2.652
   15GLU      C  223   5.193   2.518   3.207
   15GLU      O  224   5.121   2.426   3.180
   16ALA      N  225   5.279   2.509   3.307
   16ALA      H  226   5.346   2.584   3.319
   16ALA     CA  227   5.287   2.393   3.395
   16ALA     HA  228   5.305   2.304   3.334
   16ALA     CB  229   5.402   2.408   3.496
   16ALA    HB1  230   5.385   2.496   3.558
   16ALA    HB2  231   5.407   2.319   3.559
   16ALA    HB3  232   5.496   2.419   3.442
   16ALA      C  233   5.154   2.373   3.467
   16ALA      O  234   5.083   2.469   3.492
   17ASP      N  235   5.126   2.249   3.500
   17ASP      H  236   5.192   2.174   3.487
   17ASP     CA  237   5.000   2.218   3.561
   17ASP     HA  238   4.919   2.247   3.493
   17ASP     CB  239   4.989   2.066   3.591
   17ASP    HB2  240   5.076   2.036   3.650
   17ASP    HB3  241   4.899   2.056   3.652
   17ASP     CG  242   4.977   1.975   3.469
   17ASP    OD1  243   4.967   2.023   3.358
   17ASP    OD2  244   4.982   1.847   3.492
   17ASP      C  245   4.979   2.289   3.696
   17ASP      O  246   4.865   2.320   3.733
   18ARG      N  247   5.086   2.311   3.769
   18ARG      H  248   5.176   2.283   3.733
   18ARG     CA  249   5.081   2.373   3.896
   18ARG     HA  250   4.986   2.426   3.904
   18ARG     CB  251   5.092   2.272   4.013
   18ARG    HB2  252   5.187   2.220   4.001
   18ARG    HB3  253   5.095   2.331   4.105
   18ARG     CG  254   4.980   2.171   4.021
   18ARG    HG2  255   4.967   2.129   3.922
   18ARG    HG3  256   5.012   2.093   4.090
   18ARG     CD  257   4.850   2.227   4.068
   18ARG    HD2  258   4.866   2.277   4.163
   18ARG    HD3  259   4.816   2.301   3.994
   18ARG     NE  260   4.744   2.125   4.085
   18ARG     HE  261   4.677   2.115   4.010
   18ARG     CZ  262   4.727   2.052   4.195
   18ARG    NH1  263   4.810   2.061   4.302
   18ARG   HH11  264   4.887   2.125   4.299
   18ARG   HH12  265   4.793   2.004   4.383
   18ARG    NH2  266   4.631   1.959   4.204
   18ARG   HH21  267   4.569   1.943   4.126
   18ARG   HH22  268   4.621   1.905   4.289
   18ARG      C  269   5.198   2.472   3.905
   18ARG      O  270   5.304   2.447   3.845
   19GLY      N  271   5.177   2.574   3.985
   19GLY      H  272   5.084   2.588   4.021
   19GLY     CA  273   5.280   2.666   4.026
   19GLY    HA2  274   5.343   2.688   3.939
   19GLY    HA3  275   5.233   2.758   4.061
   19GLY      C  276   5.369   2.608   4.139
   19GLY      O  277   5.383   2.486   4.156
   20GLN      N  278   5.427   2.700   4.217
   20GLN      H  279   5.408   2.798   4.202
   20GLN     CA  280   5.532   2.664   4.310
   20GLN     HA  281   5.589   2.580   4.270
   20GLN     CB  282   5.628   2.782   4.336
   20GLN    HB2  283   5.722   2.743   4.375
   20GLN    HB3  284   5.646   2.834   4.242
   20GLN     CG  285   5.568   2.879   4.437
   20GLN    HG2  286   5.515   2.823   4.513
   20GLN    HG3  287   5.652   2.932   4.482
   20GLN     CD  288   5.472   2.983   4.377
   20GLN    OE1  289   5.430   2.976   4.259
   20GLN    NE2  290   5.431   3.080   4.456
   20GLN   HE21  291   5.367   3.150   4.420
   20GLN   HE22  292   5.462   3.084   4.551
   20GLN      C  293   5.487   2.600   4.440
   20GLN      O  294   5.572   2.543   4.511
   21TYR      N  295   5.358   2.609   4.470
   21TYR      H  296   5.295   2.657   4.407
   21TYR     CA  297   5.305   2.557   4.596
   21TYR     HA  298   5.389   2.529   4.660
   21TYR     CB  299   5.218   2.659   4.670
   21TYR    HB2  300   5.128   2.673   4.610
   21TYR    HB3  301   5.194   2.602   4.759
   21TYR     CG  302   5.273   2.791   4.708
   21TYR    CD1  303   5.401   2.800   4.770
   21TYR    HD1  304   5.458   2.709   4.784
   21TYR    CE1  305   5.453   2.922   4.810
   21TYR    HE1  306   5.552   2.929   4.856
   21TYR     CZ  307   5.379   3.034   4.789
   21TYR     OH  308   5.429   3.158   4.834
   21TYR     HH  309   5.514   3.150   4.877
   21TYR    CE2  310   5.256   3.029   4.727
   21TYR    HE2  311   5.193   3.117   4.714
   21TYR    CD2  312   5.212   2.904   4.681
   21TYR    HD2  313   5.123   2.897   4.619
   21TYR      C  314   5.225   2.430   4.573
   21TYR      O  315   5.148   2.415   4.479
   22SER      N  316   5.238   2.334   4.671
   22SER      H  317   5.320   2.333   4.731
   22SER     CA  318   5.143   2.231   4.687
   22SER     HA  319   5.124   2.183   4.590
   22SER     CB  320   5.195   2.124   4.786
   22SER    HB2  321   5.210   2.169   4.884
   22SER    HB3  322   5.123   2.043   4.793
   22SER     OG  323   5.315   2.074   4.740
   22SER     HG  324   5.348   2.008   4.801
   22SER      C  325   5.008   2.288   4.732
   22SER      O  326   5.006   2.388   4.798
   23VAL      N  327   4.901   2.210   4.704
   23VAL      H  328   4.913   2.120   4.661
   23VAL     CA  329   4.763   2.257   4.732
   23VAL     HA  330   4.762   2.349   4.791
   23VAL     CB  331   4.689   2.285   4.597
   23VAL     HB  332   4.700   2.197   4.534
   23VAL    CG1  333   4.546   2.316   4.616
   23VAL   HG11  334   4.536   2.404   4.679
   23VAL   HG12  335   4.499   2.334   4.519
   23VAL   HG13  336   4.497   2.231   4.664
   23VAL    CG2  337   4.761   2.403   4.528
   23VAL   HG21  338   4.865   2.376   4.510
   23VAL   HG22  339   4.712   2.425   4.434
   23VAL   HG23  340   4.757   2.491   4.593
   23VAL      C  341   4.691   2.150   4.813
   23VAL      O  342   4.698   2.032   4.785
   24ARG      N  343   4.607   2.196   4.900
   24ARG      H  344   4.615   2.295   4.921
   24ARG     CA  345   4.506   2.118   4.972
   24ARG     HA  346   4.502   2.015   4.934
   24ARG     CB  347   4.545   2.114   5.125
   24ARG    HB2  348   4.587   2.210   5.155
   24ARG    HB3  349   4.457   2.093   5.186
   24ARG     CG  350   4.654   1.999   5.146
   24ARG    HG2  351   4.739   2.039   5.091
   24ARG    HG3  352   4.673   2.005   5.253
   24ARG     CD  353   4.631   1.844   5.104
   24ARG    HD2  354   4.545   1.804   5.158
   24ARG    HD3  355   4.612   1.837   4.997
   24ARG     NE  356   4.750   1.762   5.136
   24ARG     HE  357   4.830   1.807   5.178
   24ARG     CZ  358   4.757   1.632   5.111
   24ARG    NH1  359   4.656   1.565   5.056
   24ARG   HH11  360   4.571   1.613   5.031
   24ARG   HH12  361   4.665   1.466   5.039
   24ARG    NH2  362   4.869   1.568   5.144
   24ARG   HH21  363   4.945   1.619   5.186
   24ARG   HH22  364   4.877   1.469   5.127
   24ARG      C  365   4.367   2.181   4.950
   24ARG      O  366   4.356   2.299   4.908
   25SER      N  367   4.266   2.106   4.986
   25SER      H  368   4.281   2.011   5.017
   25SER     CA  369   4.130   2.152   4.971
   25SER     HA  370   4.132   2.260   4.958
   25SER     CB  371   4.059   2.092   4.854
   25SER    HB2  372   3.965   2.145   4.842
   25SER    HB3  373   4.121   2.107   4.766
   25SER     OG  374   4.035   1.956   4.871
   25SER     HG  375   3.989   1.922   4.794
   25SER      C  376   4.049   2.130   5.101
   25SER      O  377   4.082   2.036   5.180
   26SER      N  378   3.941   2.206   5.114
   26SER      H  379   3.923   2.278   5.045
   26SER     CA  380   3.846   2.192   5.228
   26SER     HA  381   3.851   2.092   5.271
   26SER     CB  382   3.884   2.295   5.336
   26SER    HB2  383   3.988   2.276   5.364
   26SER    HB3  384   3.876   2.394   5.292
   26SER     OG  385   3.803   2.287   5.451
   26SER     HG  386   3.831   2.353   5.515
   26SER      C  387   3.708   2.217   5.177
   26SER      O  388   3.684   2.323   5.116
   27ARG      N  389   3.617   2.124   5.209
   27ARG      H  390   3.640   2.043   5.264
   27ARG     CA  391   3.478   2.140   5.162
   27ARG     HA  392   3.477   2.183   5.062
   27ARG     CB  393   3.410   2.004   5.158
   27ARG    HB2  394   3.471   1.942   5.093
   27ARG    HB3  395   3.415   1.966   5.260
   27ARG     CG  396   3.261   2.002   5.109
   27ARG    HG2  397   3.196   1.964   5.188
   27ARG    HG3  398   3.229   2.102   5.080
   27ARG     CD  399   3.251   1.909   4.988
   27ARG    HD2  400   3.148   1.904   4.953
   27ARG    HD3  401   3.315   1.947   4.908
   27ARG     NE  402   3.296   1.774   5.024
   27ARG     HE  403   3.392   1.770   5.056
   27ARG     CZ  404   3.229   1.659   5.009
   27ARG    NH1  405   3.108   1.652   4.960
   27ARG   HH11  406   3.060   1.737   4.931
   27ARG   HH12  407   3.062   1.563   4.951
   27ARG    NH2  408   3.284   1.553   5.056
   27ARG   HH21  409   3.374   1.559   5.102
   27ARG   HH22  410   3.237   1.464   5.047
   27ARG      C  411   3.403   2.230   5.253
   27ARG      O  412   3.416   2.234   5.373
   28VAL      N  413   3.320   2.312   5.189
   28VAL      H  414   3.326   2.313   5.088
   28VAL     CA  415   3.222   2.400   5.253
   28VAL     HA  416   3.238   2.400   5.361
   28VAL     CB  417   3.231   2.545   5.201
   28VAL     HB  418   3.209   2.547   5.094
   28VAL    CG1  419   3.128   2.632   5.276
   28VAL   HG11  420   3.150   2.630   5.382
   28VAL   HG12  421   3.134   2.734   5.239
   28VAL   HG13  422   3.028   2.592   5.258
   28VAL    CG2  423   3.376   2.601   5.224
   28VAL   HG21  424   3.448   2.538   5.170
   28VAL   HG22  425   3.382   2.703   5.187
   28VAL   HG23  426   3.399   2.599   5.330
   28VAL      C  427   3.086   2.346   5.226
   28VAL      O  428   3.040   2.331   5.114
   29SER      N  429   3.014   2.305   5.330
   29SER      H  430   3.054   2.319   5.422
   29SER     CA  431   2.882   2.243   5.320
   29SER     HA  432   2.889   2.147   5.268
   29SER     CB  433   2.827   2.218   5.461
   29SER    HB2  434   2.889   2.141   5.508
   29SER    HB3  435   2.835   2.311   5.517
   29SER     OG  436   2.698   2.177   5.461
   29SER     HG  437   2.668   2.163   5.551
   29SER      C  438   2.784   2.331   5.248
   29SER      O  439   2.783   2.450   5.264
   30SER      N  440   2.697   2.265   5.167
   30SER      H  441   2.715   2.171   5.134
   30SER     CA  442   2.582   2.339   5.110
   30SER     HA  443   2.617   2.430   5.062
   30SER     CB  444   2.511   2.253   5.006
   30SER    HB2  445   2.442   2.317   4.951
   30SER    HB3  446   2.586   2.214   4.937
   30SER     OG  447   2.440   2.146   5.066
   30SER     HG  448   2.397   2.095   4.998
   30SER      C  449   2.484   2.397   5.206
   30SER      O  450   2.406   2.487   5.174
   31LEU      N  451   2.492   2.355   5.332
   31LEU      H  452   2.551   2.277   5.358
   31LEU     CA  453   2.409   2.414   5.434
   31LEU     HA  454   2.307   2.423   5.396
   31LEU     CB  455   2.406   2.328   5.561
   31LEU    HB2  456   2.511   2.321   5.590
   31LEU    HB3  457   2.350   2.382   5.637
   31LEU     CG  458   2.348   2.186   5.545
   31LEU     HG  459   2.402   2.134   5.466
   31LEU    CD1  460   2.361   2.108   5.676
   31LEU   HD11  461   2.307   2.160   5.755
   31LEU   HD12  462   2.320   2.008   5.663
   31LEU   HD13  463   2.467   2.100   5.703
   31LEU    CD2  464   2.204   2.198   5.502
   31LEU   HD21  465   2.200   2.251   5.407
   31LEU   HD22  466   2.162   2.098   5.490
   31LEU   HD23  467   2.148   2.253   5.577
   31LEU      C  468   2.448   2.557   5.466
   31LEU      O  469   2.374   2.630   5.533
   32VAL      N  470   2.567   2.605   5.424
   32VAL      H  471   2.628   2.544   5.371
   32VAL     CA  472   2.613   2.738   5.454
   32VAL     HA  473   2.623   2.758   5.561
   32VAL     CB  474   2.748   2.761   5.388
   32VAL     HB  475   2.810   2.676   5.417
   32VAL    CG1  476   2.746   2.772   5.235
   32VAL   HG11  477   2.684   2.857   5.206
   32VAL   HG12  478   2.848   2.788   5.199
   32VAL   HG13  479   2.707   2.681   5.192
   32VAL    CG2  480   2.816   2.877   5.438
   32VAL   HG21  481   2.833   2.866   5.545
   32VAL   HG22  482   2.911   2.888   5.387
   32VAL   HG23  483   2.754   2.966   5.421
   32VAL      C  484   2.509   2.837   5.403
   32VAL      O  485   2.448   2.819   5.295
   33SER      N  486   2.488   2.946   5.477
   33SER      H  487   2.529   2.957   5.568
   33SER     CA  488   2.398   3.052   5.426
   33SER     HA  489   2.307   3.008   5.385
   33SER     CB  490   2.360   3.145   5.538
   33SER    HB2  491   2.286   3.216   5.501
   33SER    HB3  492   2.315   3.086   5.619
   33SER     OG  493   2.473   3.214   5.588
   33SER     HG  494   2.446   3.272   5.659
   33SER      C  495   2.466   3.130   5.312
   33SER      O  496   2.592   3.150   5.315
   34GLY      N  497   2.388   3.180   5.221
   34GLY      H  498   2.293   3.149   5.214
   34GLY     CA  499   2.435   3.280   5.128
   34GLY    HA2  500   2.353   3.352   5.116
   34GLY    HA3  501   2.520   3.329   5.174
   34GLY      C  502   2.476   3.229   4.989
   34GLY      O  503   2.488   3.311   4.900
   35PHE      N  504   2.498   3.101   4.977
   35PHE      H  505   2.491   3.046   5.061
   35PHE     CA  506   2.543   3.034   4.853
   35PHE     HA  507   2.472   3.057   4.774
   35PHE     CB  508   2.680   3.078   4.809
   35PHE    HB2  509   2.699   3.022   4.718
   35PHE    HB3  510   2.686   3.185   4.788
   35PHE     CG  511   2.793   3.046   4.904
   35PHE    CD1  512   2.813   3.122   5.018
   35PHE    HD1  513   2.748   3.207   5.037
   35PHE    CE1  514   2.914   3.090   5.108
   35PHE    HE1  515   2.919   3.143   5.203
   35PHE     CZ  516   3.005   2.995   5.078
   35PHE     HZ  517   3.091   2.979   5.143
   35PHE    CE2  518   2.990   2.918   4.964
   35PHE    HE2  519   3.057   2.834   4.941
   35PHE    CD2  520   2.883   2.950   4.875
   35PHE    HD2  521   2.873   2.896   4.780
   35PHE      C  522   2.531   2.885   4.876
   35PHE      O  523   2.489   2.837   4.983
   36GLY      N  524   2.562   2.803   4.775
   36GLY      H  525   2.606   2.845   4.695
   36GLY     CA  526   2.538   2.663   4.773
   36GLY    HA2  527   2.451   2.644   4.836
   36GLY    HA3  528   2.513   2.636   4.670
   36GLY      C  529   2.653   2.576   4.820
   36GLY      O  530   2.654   2.460   4.794
   37GLY      N  531   2.744   2.630   4.900
   37GLY      H  532   2.730   2.724   4.935
   37GLY     CA  533   2.862   2.560   4.939
   37GLY    HA2  534   2.901   2.607   5.030
   37GLY    HA3  535   2.835   2.457   4.961
   37GLY      C  536   2.973   2.561   4.832
   37GLY      O  537   2.959   2.632   4.734
   38GLY      N  538   3.078   2.486   4.856
   38GLY      H  539   3.086   2.428   4.938
   38GLY     CA  540   3.186   2.485   4.761
   38GLY    HA2  541   3.156   2.430   4.672
   38GLY    HA3  542   3.210   2.588   4.734
   38GLY      C  543   3.310   2.420   4.819
   38GLY      O  544   3.299   2.335   4.908
   39THR      N  545   3.425   2.450   4.758
   39THR      H  546   3.424   2.517   4.682
   39THR     CA  547   3.551   2.391   4.795
   39THR     HA  548   3.548   2.345   4.894
   39THR     CB  549   3.588   2.285   4.694
   39THR     HB  550   3.600   2.334   4.597
   39THR    CG2  551   3.719   2.210   4.730
   39THR   HG21  552   3.707   2.161   4.826
   39THR   HG22  553   3.740   2.136   4.654
   39THR   HG23  554   3.801   2.281   4.735
   39THR    OG1  555   3.485   2.187   4.675
   39THR    HG1  556   3.513   2.123   4.610
   39THR      C  557   3.654   2.501   4.799
   39THR      O  558   3.669   2.578   4.703
   40ILE      N  559   3.725   2.512   4.910
   40ILE      H  560   3.697   2.457   4.990
   40ILE     CA  561   3.836   2.602   4.925
   40ILE     HA  562   3.837   2.680   4.850
   40ILE     CB  563   3.846   2.665   5.066
   40ILE     HB  564   3.855   2.585   5.139
   40ILE    CG2  565   3.966   2.759   5.077
   40ILE   HG21  566   3.958   2.839   5.003
   40ILE   HG22  567   3.970   2.802   5.177
   40ILE   HG23  568   4.058   2.702   5.058
   40ILE    CG1  569   3.718   2.735   5.111
   40ILE   HG12  570   3.707   2.824   5.049
   40ILE   HG13  571   3.636   2.666   5.090
   40ILE    CD1  572   3.713   2.775   5.258
   40ILE   HD11  573   3.794   2.844   5.279
   40ILE   HD12  574   3.617   2.824   5.279
   40ILE   HD13  575   3.723   2.687   5.320
   40ILE      C  576   3.966   2.532   4.895
   40ILE      O  577   3.998   2.429   4.951
   41TYR      N  578   4.042   2.584   4.795
   41TYR      H  579   4.006   2.664   4.745
   41TYR     CA  580   4.177   2.534   4.760
   41TYR     HA  581   4.193   2.435   4.803
   41TYR     CB  582   4.187   2.524   4.606
   41TYR    HB2  583   4.160   2.625   4.575
   41TYR    HB3  584   4.290   2.503   4.575
   41TYR     CG  585   4.096   2.426   4.542
   41TYR    CD1  586   3.964   2.464   4.501
   41TYR    HD1  587   3.930   2.567   4.511
   41TYR    CE1  588   3.880   2.368   4.448
   41TYR    HE1  589   3.780   2.403   4.420
   41TYR     CZ  590   3.913   2.236   4.435
   41TYR     OH  591   3.834   2.144   4.382
   41TYR     HH  592   3.750   2.179   4.352
   41TYR    CE2  593   4.039   2.200   4.475
   41TYR    HE2  594   4.069   2.096   4.464
   41TYR    CD2  595   4.128   2.291   4.529
   41TYR    HD2  596   4.226   2.259   4.562
   41TYR      C  597   4.275   2.638   4.810
   41TYR      O  598   4.258   2.759   4.796
   42TYR      N  599   4.382   2.588   4.869
   42TYR      H  600   4.393   2.488   4.880
   42TYR     CA  601   4.479   2.674   4.931
   42TYR     HA  602   4.489   2.766   4.872
   42TYR     CB  603   4.439   2.711   5.072
   42TYR    HB2  604   4.519   2.776   5.107
   42TYR    HB3  605   4.345   2.767   5.070
   42TYR     CG  606   4.425   2.595   5.166
   42TYR    CD1  607   4.309   2.524   5.177
   42TYR    HD1  608   4.221   2.553   5.120
   42TYR    CE1  609   4.304   2.411   5.263
   42TYR    HE1  610   4.216   2.346   5.259
   42TYR     CZ  611   4.412   2.377   5.341
   42TYR     OH  612   4.407   2.273   5.431
   42TYR     HH  613   4.322   2.229   5.433
   42TYR    CE2  614   4.527   2.455   5.339
   42TYR    HE2  615   4.613   2.435   5.403
   42TYR    CD2  616   4.531   2.561   5.251
   42TYR    HD2  617   4.621   2.623   5.245
   42TYR      C  618   4.620   2.608   4.924
   42TYR      O  619   4.629   2.487   4.931
   43PRO      N  620   4.725   2.695   4.920
   43PRO     CD  621   4.724   2.841   4.899
   43PRO    HD2  622   4.662   2.888   4.976
   43PRO    HD3  623   4.682   2.863   4.801
   43PRO     CG  624   4.873   2.881   4.910
   43PRO    HG2  625   4.901   2.902   5.013
   43PRO    HG3  626   4.896   2.967   4.848
   43PRO     CB  627   4.941   2.758   4.860
   43PRO    HB2  628   5.038   2.763   4.909
   43PRO    HB3  629   4.956   2.749   4.752
   43PRO     CA  630   4.859   2.636   4.914
   43PRO     HA  631   4.857   2.546   4.852
   43PRO      C  632   4.903   2.600   5.057
   43PRO      O  633   4.866   2.666   5.157
   44THR      N  634   4.987   2.502   5.065
   44THR      H  635   5.008   2.451   4.980
   44THR     CA  636   5.045   2.453   5.192
   44THR     HA  637   4.999   2.497   5.280
   44THR     CB  638   5.037   2.307   5.202
   44THR     HB  639   5.081   2.275   5.297
   44THR    CG2  640   4.893   2.260   5.196
   44THR   HG21  641   4.849   2.292   5.101
   44THR   HG22  642   4.889   2.152   5.204
   44THR   HG23  643   4.837   2.305   5.278
   44THR    OG1  644   5.115   2.240   5.104
   44THR    HG1  645   5.106   2.145   5.115
   44THR      C  646   5.187   2.504   5.200
   44THR      O  647   5.252   2.544   5.107
   45GLY      N  648   5.237   2.509   5.323
   45GLY      H  649   5.182   2.489   5.405
   45GLY     CA  650   5.378   2.545   5.342
   45GLY    HA2  651   5.407   2.502   5.438
   45GLY    HA3  652   5.433   2.494   5.262
   45GLY      C  653   5.413   2.694   5.340
   45GLY      O  654   5.529   2.726   5.332
   46THR      N  655   5.312   2.785   5.337
   46THR      H  656   5.218   2.752   5.356
   46THR     CA  657   5.331   2.921   5.311
   46THR     HA  658   5.428   2.948   5.271
   46THR     CB  659   5.221   2.979   5.217
   46THR     HB  660   5.246   3.084   5.200
   46THR    CG2  661   5.209   2.909   5.087
   46THR   HG21  662   5.184   2.804   5.104
   46THR   HG22  663   5.130   2.955   5.027
   46THR   HG23  664   5.303   2.915   5.033
   46THR    OG1  665   5.094   2.992   5.278
   46THR    HG1  666   5.032   3.028   5.214
   46THR      C  667   5.325   2.997   5.441
   46THR      O  668   5.280   2.943   5.542
   47THR      N  669   5.376   3.121   5.441
   47THR      H  670   5.439   3.150   5.367
   47THR     CA  671   5.347   3.215   5.549
   47THR     HA  672   5.272   3.168   5.613
   47THR     CB  673   5.477   3.241   5.634
   47THR     HB  674   5.448   3.297   5.723
   47THR    CG2  675   5.547   3.111   5.677
   47THR   HG21  676   5.576   3.055   5.588
   47THR   HG22  677   5.636   3.135   5.735
   47THR   HG23  678   5.479   3.051   5.737
   47THR    OG1  679   5.569   3.308   5.551
   47THR    HG1  680   5.650   3.325   5.600
   47THR      C  681   5.292   3.348   5.496
   47THR      O  682   5.302   3.376   5.375
   48GLY      N  683   5.228   3.428   5.579
   48GLY      H  684   5.214   3.398   5.675
   48GLY     CA  685   5.179   3.553   5.541
   48GLY    HA2  686   5.171   3.616   5.629
   48GLY    HA3  687   5.247   3.598   5.469
   48GLY      C  688   5.045   3.540   5.479
   48GLY      O  689   4.983   3.432   5.472
   49THR      N  690   4.996   3.653   5.430
   49THR      H  691   5.049   3.739   5.428
   49THR     CA  692   4.864   3.654   5.373
   49THR     HA  693   4.813   3.561   5.399
   49THR     CB  694   4.782   3.771   5.426
   49THR     HB  695   4.687   3.778   5.373
   49THR    CG2  696   4.757   3.748   5.571
   49THR   HG21  697   4.852   3.742   5.624
   49THR   HG22  698   4.698   3.831   5.611
   49THR   HG23  699   4.701   3.655   5.584
   49THR    OG1  700   4.859   3.888   5.405
   49THR    HG1  701   4.811   3.965   5.436
   49THR      C  702   4.868   3.669   5.215
   49THR      O  703   4.971   3.704   5.164
   50MET      N  704   4.758   3.625   5.153
   50MET      H  705   4.682   3.585   5.206
   50MET     CA  706   4.752   3.620   5.006
   50MET     HA  707   4.818   3.696   4.964
   50MET     CB  708   4.795   3.483   4.954
   50MET    HB2  709   4.800   3.487   4.845
   50MET    HB3  710   4.894   3.460   4.994
   50MET     CG  711   4.700   3.378   4.995
   50MET    HG2  712   4.675   3.390   5.100
   50MET    HG3  713   4.610   3.384   4.934
   50MET     SD  714   4.778   3.212   4.970
   50MET     CE  715   4.902   3.217   5.100
   50MET    HE1  716   4.853   3.230   5.196
   50MET    HE2  717   4.958   3.124   5.100
   50MET    HE3  718   4.969   3.301   5.082
   50MET      C  719   4.615   3.661   4.956
   50MET      O  720   4.519   3.672   5.035
   51GLY      N  721   4.604   3.694   4.826
   51GLY      H  722   4.686   3.700   4.766
   51GLY     CA  723   4.478   3.720   4.770
   51GLY    HA2  724   4.433   3.801   4.827
   51GLY    HA3  725   4.493   3.752   4.667
   51GLY      C  726   4.385   3.601   4.771
   51GLY      O  727   4.426   3.486   4.774
   52ALA      N  728   4.254   3.634   4.766
   52ALA      H  729   4.224   3.730   4.763
   52ALA     CA  730   4.152   3.530   4.766
   52ALA     HA  731   4.198   3.432   4.753
   52ALA     CB  732   4.073   3.529   4.895
   52ALA    HB1  733   4.025   3.626   4.910
   52ALA    HB2  734   3.996   3.452   4.890
   52ALA    HB3  735   4.139   3.509   4.979
   52ALA      C  736   4.055   3.554   4.647
   52ALA      O  737   4.025   3.672   4.614
   53VAL      N  738   4.009   3.444   4.590
   53VAL      H  739   4.027   3.355   4.634
   53VAL     CA  740   3.931   3.446   4.469
   53VAL     HA  741   3.891   3.545   4.447
   53VAL     CB  742   4.017   3.402   4.350
   53VAL     HB  743   4.064   3.306   4.375
   53VAL    CG1  744   3.932   3.386   4.223
   53VAL   HG11  745   3.885   3.481   4.198
   53VAL   HG12  746   3.996   3.354   4.140
   53VAL   HG13  747   3.855   3.311   4.240
   53VAL    CG2  748   4.128   3.497   4.324
   53VAL   HG21  749   4.192   3.503   4.412
   53VAL   HG22  750   4.187   3.461   4.239
   53VAL   HG23  751   4.087   3.595   4.301
   53VAL      C  752   3.810   3.345   4.486
   53VAL      O  753   3.828   3.236   4.535
   54VAL      N  754   3.694   3.395   4.441
   54VAL      H  755   3.686   3.494   4.424
   54VAL     CA  756   3.574   3.311   4.424
   54VAL     HA  757   3.586   3.215   4.474
   54VAL     CB  758   3.454   3.383   4.486
   54VAL     HB  759   3.456   3.487   4.452
   54VAL    CG1  760   3.319   3.318   4.445
   54VAL   HG11  761   3.318   3.214   4.479
   54VAL   HG12  762   3.237   3.373   4.491
   54VAL   HG13  763   3.309   3.321   4.337
   54VAL    CG2  764   3.461   3.383   4.635
   54VAL   HG21  765   3.551   3.434   4.668
   54VAL   HG22  766   3.374   3.435   4.676
   54VAL   HG23  767   3.461   3.281   4.672
   54VAL      C  768   3.556   3.277   4.279
   54VAL      O  769   3.565   3.371   4.193
   55VAL      N  770   3.522   3.152   4.249
   55VAL      H  771   3.515   3.086   4.325
   55VAL     CA  772   3.495   3.107   4.115
   55VAL     HA  773   3.492   3.188   4.043
   55VAL     CB  774   3.596   2.998   4.066
   55VAL     HB  775   3.577   2.906   4.121
   55VAL    CG1  776   3.581   2.972   3.917
   55VAL   HG11  777   3.600   3.064   3.862
   55VAL   HG12  778   3.653   2.896   3.886
   55VAL   HG13  779   3.480   2.937   3.896
   55VAL    CG2  780   3.740   3.037   4.105
   55VAL   HG21  781   3.747   3.045   4.213
   55VAL   HG22  782   3.809   2.960   4.069
   55VAL   HG23  783   3.766   3.132   4.059
   55VAL      C  784   3.352   3.046   4.112
   55VAL      O  785   3.323   2.956   4.189
   56ILE      N  786   3.268   3.093   4.016
   56ILE      H  787   3.303   3.162   3.951
   56ILE     CA  788   3.131   3.058   4.010
   56ILE     HA  789   3.105   2.969   4.067
   56ILE     CB  790   3.043   3.176   4.057
   56ILE     HB  791   3.069   3.199   4.160
   56ILE    CG2  792   3.061   3.301   3.970
   56ILE   HG21  793   3.034   3.278   3.867
   56ILE   HG22  794   2.997   3.381   4.008
   56ILE   HG23  795   3.165   3.333   3.975
   56ILE    CG1  796   2.894   3.138   4.068
   56ILE   HG12  797   2.860   3.109   3.969
   56ILE   HG13  798   2.887   3.053   4.135
   56ILE    CD1  799   2.806   3.253   4.121
   56ILE   HD11  800   2.813   3.339   4.054
   56ILE   HD12  801   2.702   3.220   4.127
   56ILE   HD13  802   2.840   3.282   4.221
   56ILE      C  803   3.088   3.008   3.872
   56ILE      O  804   3.131   3.067   3.772
   57PRO      N  805   2.999   2.904   3.866
   57PRO     CD  806   2.960   2.817   3.977
   57PRO    HD2  807   2.894   2.872   4.045
   57PRO    HD3  808   3.049   2.785   4.031
   57PRO     CG  809   2.892   2.707   3.911
   57PRO    HG2  810   2.786   2.717   3.933
   57PRO    HG3  811   2.930   2.615   3.955
   57PRO     CB  812   2.917   2.709   3.768
   57PRO    HB2  813   2.825   2.682   3.715
   57PRO    HB3  814   2.997   2.641   3.738
   57PRO     CA  815   2.956   2.854   3.735
   57PRO     HA  816   3.040   2.862   3.667
   57PRO      C  817   2.837   2.929   3.677
   57PRO      O  818   2.796   3.031   3.732
   58GLY      N  819   2.782   2.879   3.565
   58GLY      H  820   2.826   2.797   3.527
   58GLY     CA  821   2.666   2.933   3.497
   58GLY    HA2  822   2.649   3.035   3.533
   58GLY    HA3  823   2.687   2.935   3.390
   58GLY      C  824   2.542   2.851   3.522
   58GLY      O  825   2.532   2.763   3.607
   59PHE      N  826   2.436   2.886   3.447
   59PHE      H  827   2.449   2.965   3.386
   59PHE     CA  828   2.302   2.823   3.453
   59PHE     HA  829   2.253   2.848   3.548
   59PHE     CB  830   2.216   2.874   3.339
   59PHE    HB2  831   2.228   2.982   3.328
   59PHE    HB3  832   2.252   2.824   3.249
   59PHE     CG  833   2.070   2.848   3.346
   59PHE    CD1  834   1.994   2.917   3.437
   59PHE    HD1  835   2.044   2.986   3.505
   59PHE    CE1  836   1.852   2.901   3.443
   59PHE    HE1  837   1.786   2.958   3.508
   59PHE     CZ  838   1.800   2.803   3.358
   59PHE     HZ  839   1.694   2.782   3.372
   59PHE    CE2  840   1.874   2.731   3.259
   59PHE    HE2  841   1.827   2.661   3.190
   59PHE    CD2  842   2.015   2.755   3.252
   59PHE    HD2  843   2.075   2.702   3.178
   59PHE      C  844   2.315   2.674   3.451
   59PHE      O  845   2.378   2.616   3.365
   60VAL      N  846   2.241   2.608   3.544
   60VAL      H  847   2.202   2.670   3.614
   60VAL     CA  848   2.231   2.464   3.567
   60VAL     HA  849   2.222   2.430   3.670
   60VAL     CB  850   2.119   2.399   3.485
   60VAL     HB  851   2.116   2.292   3.506
   60VAL    CG1  852   1.985   2.462   3.520
   60VAL   HG11  853   1.988   2.569   3.498
   60VAL   HG12  854   1.906   2.415   3.461
   60VAL   HG13  855   1.964   2.447   3.626
   60VAL    CG2  856   2.143   2.389   3.338
   60VAL   HG21  857   2.232   2.329   3.320
   60VAL   HG22  858   2.057   2.341   3.291
   60VAL   HG23  859   2.157   2.489   3.297
   60VAL      C  860   2.366   2.398   3.556
   60VAL      O  861   2.367   2.286   3.516
   61SER      N  862   2.471   2.461   3.603
   61SER      H  863   2.464   2.560   3.625
   61SER     CA  864   2.601   2.394   3.618
   61SER     HA  865   2.591   2.289   3.592
   61SER     CB  866   2.706   2.458   3.527
   61SER    HB2  867   2.700   2.566   3.536
   61SER    HB3  868   2.805   2.424   3.560
   61SER     OG  869   2.687   2.421   3.394
   61SER     HG  870   2.755   2.462   3.340
   61SER      C  871   2.650   2.395   3.762
   61SER      O  872   2.611   2.486   3.836
   62ALA      N  873   2.724   2.297   3.797
   62ALA      H  874   2.739   2.223   3.729
   62ALA     CA  875   2.783   2.282   3.929
   62ALA     HA  876   2.724   2.340   4.000
   62ALA     CB  877   2.773   2.133   3.968
   62ALA    HB1  878   2.833   2.074   3.899
   62ALA    HB2  879   2.811   2.119   4.069
   62ALA    HB3  880   2.670   2.101   3.963
   62ALA      C  881   2.923   2.331   3.940
   62ALA      O  882   2.987   2.360   3.837
   63GLU      N  883   2.978   2.336   4.061
   63GLU      H  884   2.920   2.320   4.142
   63GLU     CA  885   3.115   2.377   4.082
   63GLU     HA  886   3.128   2.478   4.042
   63GLU     CB  887   3.155   2.377   4.235
   63GLU    HB2  888   3.252   2.425   4.245
   63GLU    HB3  889   3.080   2.435   4.289
   63GLU     CG  890   3.161   2.249   4.287
   63GLU    HG2  891   3.061   2.207   4.297
   63GLU    HG3  892   3.221   2.185   4.222
   63GLU     CD  893   3.227   2.257   4.427
   63GLU    OE1  894   3.321   2.323   4.467
   63GLU    OE2  895   3.177   2.189   4.505
   63GLU      C  896   3.216   2.298   4.001
   63GLU      O  897   3.318   2.352   3.956
   64SER      N  898   3.182   2.170   3.971
   64SER      H  899   3.105   2.121   4.013
   64SER     CA  900   3.279   2.094   3.895
   64SER     HA  901   3.378   2.104   3.940
   64SER     CB  902   3.241   1.948   3.895
   64SER    HB2  903   3.317   1.890   3.843
   64SER    HB3  904   3.232   1.912   3.998
   64SER     OG  905   3.120   1.934   3.830
   64SER     HG  906   3.094   1.841   3.830
   64SER      C  907   3.309   2.155   3.759
   64SER      O  908   3.414   2.127   3.704
   65SER      N  909   3.213   2.226   3.703
   65SER      H  910   3.123   2.240   3.747
   65SER     CA  911   3.233   2.279   3.571
   65SER     HA  912   3.252   2.198   3.501
   65SER     CB  913   3.110   2.358   3.524
   65SER    HB2  914   3.130   2.392   3.422
   65SER    HB3  915   3.026   2.288   3.523
   65SER     OG  916   3.079   2.466   3.603
   65SER     HG  917   3.001   2.510   3.568
   65SER      C  918   3.357   2.372   3.562
   65SER      O  919   3.424   2.379   3.458
   66ILE      N  920   3.383   2.446   3.666
   66ILE      H  921   3.323   2.438   3.747
   66ILE     CA  922   3.485   2.550   3.666
   66ILE     HA  923   3.538   2.550   3.571
   66ILE     CB  924   3.427   2.691   3.693
   66ILE     HB  925   3.507   2.761   3.716
   66ILE    CG2  926   3.353   2.736   3.566
   66ILE   HG21  927   3.273   2.665   3.543
   66ILE   HG22  928   3.310   2.835   3.582
   66ILE   HG23  929   3.423   2.740   3.482
   66ILE    CG1  930   3.330   2.702   3.814
   66ILE   HG12  931   3.293   2.805   3.815
   66ILE   HG13  932   3.247   2.634   3.794
   66ILE    CD1  933   3.392   2.669   3.949
   66ILE   HD11  934   3.475   2.737   3.969
   66ILE   HD12  935   3.317   2.680   4.027
   66ILE   HD13  936   3.429   2.566   3.948
   66ILE      C  937   3.600   2.519   3.762
   66ILE      O  938   3.684   2.606   3.787
   67ASP      N  939   3.605   2.399   3.816
   67ASP      H  940   3.531   2.333   3.798
   67ASP     CA  941   3.700   2.369   3.920
   67ASP     HA  942   3.714   2.457   3.982
   67ASP     CB  943   3.655   2.255   4.007
   67ASP    HB2  944   3.678   2.232   4.111
   67ASP    HB3  945   3.562   2.311   4.002
   67ASP     CG  946   3.642   2.137   3.935
   67ASP    OD1  947   3.712   2.106   3.840
   67ASP    OD2  948   3.601   2.035   4.011
   67ASP      C  949   3.843   2.354   3.879
   67ASP      O  950   3.931   2.354   3.964
   68TRP      N  951   3.875   2.355   3.748
   68TRP      H  952   3.803   2.352   3.676
   68TRP     CA  953   4.015   2.358   3.705
   68TRP     HA  954   4.065   2.267   3.738
   68TRP     CB  955   4.025   2.367   3.555
   68TRP    HB2  956   3.984   2.275   3.512
   68TRP    HB3  957   3.967   2.452   3.520
   68TRP     CG  958   4.164   2.383   3.498
   68TRP    CD1  959   4.254   2.283   3.473
   68TRP    HD1  960   4.224   2.181   3.495
   68TRP    NE1  961   4.366   2.337   3.424
   68TRP    HE1  962   4.445   2.282   3.392
   68TRP    CE2  963   4.354   2.471   3.414
   68TRP    CZ2  964   4.442   2.568   3.361
   68TRP    HZ2  965   4.538   2.535   3.321
   68TRP    CH2  966   4.400   2.697   3.363
   68TRP    HH2  967   4.468   2.774   3.325
   68TRP    CZ3  968   4.272   2.736   3.412
   68TRP    HZ3  969   4.239   2.840   3.412
   68TRP    CE3  970   4.185   2.641   3.462
   68TRP    HE3  971   4.088   2.675   3.498
   68TRP    CD2  972   4.225   2.504   3.462
   68TRP      C  973   4.084   2.479   3.771
   68TRP      O  974   4.203   2.472   3.805
   69TRP      N  975   4.016   2.592   3.779
   69TRP      H  976   3.922   2.593   3.744
   69TRP     CA  977   4.072   2.714   3.827
   69TRP     HA  978   4.162   2.739   3.770
   69TRP     CB  979   3.972   2.829   3.813
   69TRP    HB2  980   3.875   2.791   3.847
   69TRP    HB3  981   3.997   2.919   3.870
   69TRP     CG  982   3.953   2.874   3.668
   69TRP    CD1  983   3.859   2.835   3.579
   69TRP    HD1  984   3.782   2.766   3.615
   69TRP    NE1  985   3.881   2.893   3.459
   69TRP    HE1  986   3.820   2.885   3.379
   69TRP    CE2  987   3.994   2.971   3.466
   69TRP    CZ2  988   4.052   3.054   3.368
   69TRP    HZ2  989   4.002   3.063   3.272
   69TRP    CH2  990   4.168   3.118   3.400
   69TRP    HH2  991   4.221   3.177   3.326
   69TRP    CZ3  992   4.220   3.107   3.529
   69TRP    HZ3  993   4.312   3.161   3.552
   69TRP    CE3  994   4.161   3.030   3.632
   69TRP    HE3  995   4.205   3.024   3.731
   69TRP    CD2  996   4.042   2.961   3.596
   69TRP      C  997   4.120   2.707   3.972
   69TRP      O  998   4.205   2.785   4.013
   70GLY      N  999   4.061   2.619   4.053
   70GLY      H 1000   3.994   2.555   4.013
   70GLY     CA 1001   4.086   2.612   4.194
   70GLY    HA2 1002   4.064   2.710   4.238
   70GLY    HA3 1003   4.019   2.538   4.237
   70GLY      C 1004   4.232   2.574   4.227
   70GLY      O 1005   4.310   2.654   4.277
   71PRO      N 1006   4.270   2.449   4.198
   71PRO     CD 1007   4.186   2.334   4.153
   71PRO    HD2 1008   4.167   2.345   4.046
   71PRO    HD3 1009   4.091   2.337   4.207
   71PRO     CG 1010   4.268   2.211   4.186
   71PRO    HG2 1011   4.254   2.136   4.108
   71PRO    HG3 1012   4.236   2.170   4.282
   71PRO     CB 1013   4.408   2.257   4.191
   71PRO    HB2 1014   4.455   2.239   4.094
   71PRO    HB3 1015   4.463   2.203   4.269
   71PRO     CA 1016   4.408   2.410   4.222
   71PRO     HA 1017   4.430   2.430   4.327
   71PRO      C 1018   4.506   2.482   4.135
   71PRO      O 1019   4.618   2.510   4.184
   72LYS      N 1020   4.469   2.513   4.013
   72LYS      H 1021   4.377   2.493   3.977
   72LYS     CA 1022   4.565   2.582   3.926
   72LYS     HA 1023   4.653   2.520   3.909
   72LYS     CB 1024   4.498   2.609   3.792
   72LYS    HB2 1025   4.477   2.512   3.747
   72LYS    HB3 1026   4.404   2.660   3.813
   72LYS     CG 1027   4.581   2.693   3.695
   72LYS    HG2 1028   4.514   2.721   3.613
   72LYS    HG3 1029   4.611   2.783   3.749
   72LYS     CD 1030   4.703   2.625   3.639
   72LYS    HD2 1031   4.767   2.594   3.722
   72LYS    HD3 1032   4.672   2.537   3.582
   72LYS     CE 1033   4.779   2.719   3.549
   72LYS    HE2 1034   4.708   2.762   3.478
   72LYS    HE3 1035   4.821   2.798   3.610
   72LYS     NZ 1036   4.888   2.650   3.475
   72LYS    HZ1 1037   4.848   2.576   3.418
   72LYS    HZ2 1038   4.936   2.716   3.416
   72LYS    HZ3 1039   4.953   2.610   3.541
   72LYS      C 1040   4.603   2.710   3.991
   72LYS      O 1041   4.721   2.743   4.009
   73LEU      N 1042   4.506   2.798   4.017
   73LEU      H 1043   4.410   2.776   3.999
   73LEU     CA 1044   4.538   2.932   4.066
   73LEU     HA 1045   4.617   2.975   4.004
   73LEU     CB 1046   4.418   3.023   4.060
   73LEU    HB2 1047   4.391   3.004   3.956
   73LEU    HB3 1048   4.341   2.980   4.125
   73LEU     CG 1049   4.427   3.165   4.082
   73LEU     HG 1050   4.454   3.180   4.186
   73LEU    CD1 1051   4.531   3.233   3.991
   73LEU   HD11 1052   4.504   3.218   3.887
   73LEU   HD12 1053   4.534   3.340   4.012
   73LEU   HD13 1054   4.630   3.190   4.009
   73LEU    CD2 1055   4.293   3.232   4.074
   73LEU   HD21 1056   4.227   3.191   4.149
   73LEU   HD22 1057   4.306   3.339   4.091
   73LEU   HD23 1058   4.251   3.217   3.975
   73LEU      C 1059   4.596   2.924   4.211
   73LEU      O 1060   4.692   2.998   4.246
   74ALA      N 1061   4.539   2.836   4.295
   74ALA      H 1062   4.455   2.785   4.272
   74ALA     CA 1063   4.590   2.828   4.432
   74ALA     HA 1064   4.574   2.930   4.468
   74ALA     CB 1065   4.509   2.731   4.520
   74ALA    HB1 1066   4.525   2.629   4.486
   74ALA    HB2 1067   4.542   2.740   4.624
   74ALA    HB3 1068   4.403   2.756   4.514
   74ALA      C 1069   4.738   2.802   4.440
   74ALA      O 1070   4.810   2.852   4.529
   75SER      N 1071   4.785   2.713   4.349
   75SER      H 1072   4.721   2.671   4.283
   75SER     CA 1073   4.924   2.670   4.348
   75SER     HA 1074   4.953   2.635   4.447
   75SER     CB 1075   4.944   2.555   4.248
   75SER    HB2 1076   5.044   2.514   4.262
   75SER    HB3 1077   4.870   2.478   4.269
   75SER     OG 1078   4.930   2.599   4.111
   75SER     HG 1079   4.943   2.525   4.052
   75SER      C 1080   5.022   2.781   4.318
   75SER      O 1081   5.145   2.760   4.337
   76TYR      N 1082   4.979   2.896   4.269
   76TYR      H 1083   4.885   2.904   4.234
   76TYR     CA 1084   5.069   3.008   4.250
   76TYR     HA 1085   5.172   2.972   4.248
   76TYR     CB 1086   5.041   3.085   4.119
   76TYR    HB2 1087   4.936   3.113   4.127
   76TYR    HB3 1088   5.102   3.175   4.116
   76TYR     CG 1089   5.061   3.008   3.996
   76TYR    CD1 1090   4.965   2.917   3.952
   76TYR    HD1 1091   4.869   2.911   4.003
   76TYR    CE1 1092   4.990   2.837   3.845
   76TYR    HE1 1093   4.914   2.763   3.819
   76TYR     CZ 1094   5.105   2.846   3.770
   76TYR     OH 1095   5.125   2.765   3.661
   76TYR     HH 1096   5.052   2.704   3.645
   76TYR    CE2 1097   5.198   2.940   3.812
   76TYR    HE2 1098   5.288   2.951   3.751
   76TYR    CD2 1099   5.180   3.018   3.925
   76TYR    HD2 1100   5.259   3.086   3.957
   76TYR      C 1101   5.072   3.102   4.370
   76TYR      O 1102   5.152   3.198   4.373
   77GLY      N 1103   4.980   3.082   4.467
   77GLY      H 1104   4.912   3.008   4.457
   77GLY     CA 1105   4.975   3.164   4.584
   77GLY    HA2 1106   4.984   3.098   4.670
   77GLY    HA3 1107   5.061   3.231   4.580
   77GLY      C 1108   4.846   3.249   4.598
   77GLY      O 1109   4.853   3.371   4.610
   78PHE      N 1110   4.731   3.179   4.603
   78PHE      H 1111   4.735   3.079   4.592
   78PHE     CA 1112   4.601   3.240   4.624
   78PHE     HA 1113   4.615   3.331   4.683
   78PHE     CB 1114   4.529   3.277   4.494
   78PHE    HB2 1115   4.509   3.189   4.433
   78PHE    HB3 1116   4.435   3.326   4.519
   78PHE     CG 1117   4.604   3.373   4.407
   78PHE    CD1 1118   4.598   3.507   4.427
   78PHE    HD1 1119   4.532   3.542   4.506
   78PHE    CE1 1120   4.671   3.597   4.354
   78PHE    HE1 1121   4.663   3.704   4.375
   78PHE     CZ 1122   4.752   3.554   4.256
   78PHE     HZ 1123   4.812   3.625   4.199
   78PHE    CE2 1124   4.760   3.422   4.228
   78PHE    HE2 1125   4.824   3.388   4.147
   78PHE    CD2 1126   4.686   3.327   4.305
   78PHE    HD2 1127   4.695   3.221   4.282
   78PHE      C 1128   4.517   3.137   4.701
   78PHE      O 1129   4.536   3.018   4.685
   79VAL      N 1130   4.421   3.190   4.781
   79VAL      H 1131   4.426   3.286   4.811
   79VAL     CA 1132   4.315   3.108   4.832
   79VAL     HA 1133   4.340   3.002   4.831
   79VAL     CB 1134   4.277   3.149   4.974
   79VAL     HB 1135   4.256   3.256   4.975
   79VAL    CG1 1136   4.151   3.070   5.023
   79VAL   HG11 1137   4.172   2.963   5.022
   79VAL   HG12 1138   4.127   3.101   5.125
   79VAL   HG13 1139   4.067   3.092   4.957
   79VAL    CG2 1140   4.391   3.131   5.070
   79VAL   HG21 1141   4.475   3.192   5.039
   79VAL   HG22 1142   4.359   3.160   5.170
   79VAL   HG23 1143   4.421   3.026   5.071
   79VAL      C 1144   4.197   3.115   4.735
   79VAL      O 1145   4.153   3.229   4.703
   80VAL      N 1146   4.149   3.002   4.685
   80VAL      H 1147   4.181   2.913   4.721
   80VAL     CA 1148   4.054   3.001   4.573
   80VAL     HA 1149   4.008   3.098   4.555
   80VAL     CB 1150   4.118   2.953   4.444
   80VAL     HB 1151   4.148   2.849   4.456
   80VAL    CG1 1152   4.018   2.964   4.326
   80VAL   HG11 1153   3.988   3.068   4.314
   80VAL   HG12 1154   4.066   2.930   4.235
   80VAL   HG13 1155   3.931   2.903   4.347
   80VAL    CG2 1156   4.248   3.030   4.415
   80VAL   HG21 1157   4.318   3.014   4.497
   80VAL   HG22 1158   4.292   2.994   4.322
   80VAL   HG23 1159   4.226   3.136   4.406
   80VAL      C 1160   3.939   2.912   4.613
   80VAL      O 1161   3.957   2.793   4.636
   81MET      N 1162   3.816   2.969   4.618
   81MET      H 1163   3.805   3.068   4.602
   81MET     CA 1164   3.697   2.891   4.653
   81MET     HA 1165   3.727   2.789   4.680
   81MET     CB 1166   3.623   2.953   4.773
   81MET    HB2 1167   3.694   2.967   4.854
   81MET    HB3 1168   3.584   3.051   4.743
   81MET     CG 1169   3.507   2.864   4.820
   81MET    HG2 1170   3.433   2.862   4.741
   81MET    HG3 1171   3.547   2.764   4.835
   81MET     SD 1172   3.429   2.920   4.972
   81MET     CE 1173   3.356   3.077   4.927
   81MET    HE1 1174   3.284   3.062   4.847
   81MET    HE2 1175   3.306   3.120   5.014
   81MET    HE3 1176   3.434   3.145   4.893
   81MET      C 1177   3.604   2.878   4.530
   81MET      O 1178   3.558   2.983   4.480
   82THR      N 1179   3.584   2.756   4.485
   82THR      H 1180   3.638   2.679   4.523
   82THR     CA 1181   3.489   2.727   4.380
   82THR     HA 1182   3.485   2.814   4.314
   82THR     CB 1183   3.529   2.603   4.298
   82THR     HB 1184   3.451   2.586   4.223
   82THR    CG2 1185   3.658   2.621   4.231
   82THR   HG21 1186   3.736   2.639   4.305
   82THR   HG22 1187   3.683   2.531   4.174
   82THR   HG23 1188   3.653   2.706   4.163
   82THR    OG1 1189   3.541   2.489   4.386
   82THR    HG1 1190   3.566   2.412   4.334
   82THR      C 1191   3.353   2.704   4.449
   82THR      O 1192   3.350   2.637   4.553
   83ILE      N 1193   3.247   2.764   4.397
   83ILE      H 1194   3.255   2.823   4.315
   83ILE     CA 1195   3.117   2.756   4.465
   83ILE     HA 1196   3.110   2.682   4.544
   83ILE     CB 1197   3.072   2.894   4.519
   83ILE     HB 1198   2.974   2.884   4.566
   83ILE    CG2 1199   3.170   2.945   4.621
   83ILE   HG21 1200   3.269   2.955   4.574
   83ILE   HG22 1201   3.138   3.042   4.658
   83ILE   HG23 1202   3.177   2.874   4.704
   83ILE    CG1 1203   3.039   2.997   4.411
   83ILE   HG12 1204   3.135   3.027   4.367
   83ILE   HG13 1205   2.980   2.944   4.336
   83ILE    CD1 1206   2.965   3.118   4.457
   83ILE   HD11 1207   3.024   3.171   4.532
   83ILE   HD12 1208   2.947   3.184   4.372
   83ILE   HD13 1209   2.870   3.088   4.501
   83ILE      C 1210   3.013   2.698   4.378
   83ILE      O 1211   3.014   2.703   4.253
   84ASP      N 1212   2.911   2.642   4.444
   84ASP      H 1213   2.928   2.613   4.540
   84ASP     CA 1214   2.777   2.619   4.387
   84ASP     HA 1215   2.784   2.613   4.278
   84ASP     CB 1216   2.718   2.487   4.439
   84ASP    HB2 1217   2.744   2.496   4.545
   84ASP    HB3 1218   2.609   2.478   4.430
   84ASP     CG 1219   2.784   2.364   4.381
   84ASP    OD1 1220   2.786   2.356   4.256
   84ASP    OD2 1221   2.816   2.268   4.453
   84ASP      C 1222   2.683   2.732   4.425
   84ASP      O 1223   2.701   2.800   4.526
   85THR      N 1224   2.581   2.748   4.341
   85THR      H 1225   2.575   2.698   4.253
   85THR     CA 1226   2.475   2.839   4.374
   85THR     HA 1227   2.506   2.917   4.444
   85THR     CB 1228   2.420   2.907   4.245
   85THR     HB 1229   2.331   2.965   4.269
   85THR    CG2 1230   2.524   2.998   4.191
   85THR   HG21 1231   2.613   2.940   4.168
   85THR   HG22 1232   2.487   3.046   4.101
   85THR   HG23 1233   2.548   3.074   4.266
   85THR    OG1 1234   2.380   2.810   4.148
   85THR    HG1 1235   2.346   2.855   4.070
   85THR      C 1236   2.358   2.765   4.442
   85THR      O 1237   2.350   2.643   4.444
   86ASN      N 1238   2.266   2.844   4.496
   86ASN      H 1239   2.273   2.945   4.495
   86ASN     CA 1240   2.149   2.782   4.567
   86ASN     HA 1241   2.181   2.718   4.649
   86ASN     CB 1242   2.066   2.896   4.624
   86ASN    HB2 1243   2.053   2.971   4.546
   86ASN    HB3 1244   1.969   2.855   4.653
   86ASN     CG 1245   2.129   2.962   4.745
   86ASN    OD1 1246   2.198   2.892   4.821
   86ASN    ND2 1247   2.108   3.088   4.763
   86ASN   HD21 1248   2.149   3.135   4.843
   86ASN   HD22 1249   2.051   3.139   4.698
   86ASN      C 1250   2.066   2.693   4.477
   86ASN      O 1251   2.020   2.587   4.518
   87THR      N 1252   2.051   2.740   4.352
   87THR      H 1253   2.081   2.831   4.322
   87THR     CA 1254   1.988   2.651   4.254
   87THR     HA 1255   2.002   2.548   4.286
   87THR     CB 1256   1.836   2.677   4.238
   87THR     HB 1257   1.787   2.636   4.326
   87THR    CG2 1258   1.797   2.820   4.222
   87THR   HG21 1259   1.845   2.861   4.133
   87THR   HG22 1260   1.689   2.828   4.211
   87THR   HG23 1261   1.829   2.876   4.310
   87THR    OG1 1262   1.793   2.606   4.120
   87THR    HG1 1263   1.699   2.620   4.107
   87THR      C 1264   2.063   2.682   4.121
   87THR      O 1265   2.105   2.796   4.093
   88GLY      N 1266   2.063   2.581   4.035
   88GLY      H 1267   2.029   2.490   4.063
   88GLY     CA 1268   2.110   2.597   3.901
   88GLY    HA2 1269   2.215   2.627   3.905
   88GLY    HA3 1270   2.102   2.501   3.849
   88GLY      C 1271   2.032   2.702   3.823
   88GLY      O 1272   2.087   2.757   3.728
   89PHE      N 1273   1.908   2.728   3.863
   89PHE      H 1274   1.866   2.678   3.940
   89PHE     CA 1275   1.826   2.825   3.788
   89PHE     HA 1276   1.848   2.821   3.681
   89PHE     CB 1277   1.677   2.786   3.809
   89PHE    HB2 1278   1.635   2.777   3.909
   89PHE    HB3 1279   1.630   2.870   3.758
   89PHE     CG 1280   1.638   2.662   3.734
   89PHE    CD1 1281   1.596   2.677   3.606
   89PHE    HD1 1282   1.593   2.775   3.559
   89PHE    CE1 1283   1.555   2.564   3.533
   89PHE    HE1 1284   1.506   2.574   3.437
   89PHE     CZ 1285   1.579   2.441   3.585
   89PHE     HZ 1286   1.548   2.353   3.529
   89PHE    CE2 1287   1.636   2.428   3.698
   89PHE    HE2 1288   1.661   2.329   3.736
   89PHE    CD2 1289   1.666   2.537   3.771
   89PHE    HD2 1290   1.717   2.526   3.867
   89PHE      C 1291   1.849   2.970   3.825
   89PHE      O 1292   1.789   3.058   3.765
   90ASP      N 1293   1.946   3.000   3.912
   90ASP      H 1294   1.994   2.927   3.964
   90ASP     CA 1295   1.977   3.138   3.945
   90ASP     HA 1296   1.885   3.191   3.973
   90ASP     CB 1297   2.074   3.144   4.064
   90ASP    HB2 1298   2.156   3.077   4.038
   90ASP    HB3 1299   2.112   3.246   4.070
   90ASP     CG 1300   2.015   3.104   4.196
   90ASP    OD1 1301   1.892   3.141   4.212
   90ASP    OD2 1302   2.083   3.043   4.276
   90ASP      C 1303   2.026   3.214   3.823
   90ASP      O 1304   2.111   3.168   3.748
   91GLN      N 1305   1.980   3.338   3.814
   91GLN      H 1306   1.904   3.362   3.877
   91GLN     CA 1307   2.016   3.432   3.711
   91GLN     HA 1308   2.069   3.382   3.630
   91GLN     CB 1309   1.888   3.497   3.654
   91GLN    HB2 1310   1.838   3.546   3.738
   91GLN    HB3 1311   1.921   3.573   3.583
   91GLN     CG 1312   1.790   3.402   3.585
   91GLN    HG2 1313   1.835   3.339   3.509
   91GLN    HG3 1314   1.760   3.341   3.670
   91GLN     CD 1315   1.666   3.468   3.526
   91GLN    OE1 1316   1.669   3.585   3.488
   91GLN    NE2 1317   1.566   3.387   3.501
   91GLN   HE21 1318   1.481   3.423   3.462
   91GLN   HE22 1319   1.576   3.289   3.522
   91GLN      C 1320   2.124   3.530   3.758
   91GLN      O 1321   2.167   3.525   3.875
   92PRO      N 1322   2.180   3.619   3.672
   92PRO     CD 1323   2.151   3.631   3.528
   92PRO    HD2 1324   2.063   3.693   3.512
   92PRO    HD3 1325   2.134   3.532   3.484
   92PRO     CG 1326   2.280   3.697   3.475
   92PRO    HG2 1327   2.258   3.755   3.386
   92PRO    HG3 1328   2.354   3.620   3.452
   92PRO     CB 1329   2.327   3.785   3.587
   92PRO    HB2 1330   2.280   3.883   3.596
   92PRO    HB3 1331   2.435   3.797   3.578
   92PRO     CA 1332   2.293   3.697   3.713
   92PRO     HA 1333   2.374   3.625   3.727
   92PRO      C 1334   2.279   3.783   3.840
   92PRO      O 1335   2.376   3.791   3.916
   93PRO      N 1336   2.163   3.846   3.865
   93PRO     CD 1337   2.045   3.862   3.778
   93PRO    HD2 1338   1.980   3.775   3.788
   93PRO    HD3 1339   2.077   3.870   3.674
   93PRO     CG 1340   1.982   3.989   3.830
   93PRO    HG2 1341   1.874   3.987   3.812
   93PRO    HG3 1342   2.025   4.075   3.779
   93PRO     CB 1343   2.014   3.992   3.981
   93PRO    HB2 1344   1.942   3.930   4.034
   93PRO    HB3 1345   2.017   4.091   4.025
   93PRO     CA 1346   2.156   3.927   3.988
   93PRO     HA 1347   2.235   4.002   3.984
   93PRO      C 1348   2.173   3.839   4.114
   93PRO      O 1349   2.249   3.874   4.205
   94SER      N 1350   2.106   3.726   4.115
   94SER      H 1351   2.041   3.704   4.040
   94SER     CA 1352   2.118   3.630   4.228
   94SER     HA 1353   2.094   3.680   4.321
   94SER     CB 1354   2.022   3.514   4.209
   94SER    HB2 1355   1.921   3.549   4.228
   94SER    HB3 1356   2.030   3.479   4.106
   94SER     OG 1357   2.053   3.409   4.297
   94SER     HG 1358   1.991   3.337   4.283
   94SER      C 1359   2.262   3.582   4.238
   94SER      O 1360   2.316   3.561   4.347
   95ARG      N 1361   2.324   3.549   4.123
   95ARG      H 1362   2.276   3.548   4.034
   95ARG     CA 1363   2.462   3.503   4.127
   95ARG     HA 1364   2.471   3.420   4.197
   95ARG     CB 1365   2.506   3.455   3.987
   95ARG    HB2 1366   2.484   3.536   3.917
   95ARG    HB3 1367   2.613   3.439   3.991
   95ARG     CG 1368   2.435   3.326   3.941
   95ARG    HG2 1369   2.455   3.250   4.017
   95ARG    HG3 1370   2.328   3.347   3.938
   95ARG     CD 1371   2.479   3.276   3.809
   95ARG    HD2 1372   2.475   3.356   3.736
   95ARG    HD3 1373   2.581   3.237   3.816
   95ARG     NE 1374   2.393   3.170   3.766
   95ARG     HE 1375   2.315   3.198   3.707
   95ARG     CZ 1376   2.408   3.042   3.793
   95ARG    NH1 1377   2.525   2.990   3.828
   95ARG   HH11 1378   2.606   3.050   3.834
   95ARG   HH12 1379   2.532   2.892   3.849
   95ARG    NH2 1380   2.305   2.957   3.791
   95ARG   HH21 1381   2.213   2.991   3.767
   95ARG   HH22 1382   2.320   2.860   3.813
   95ARG      C 1383   2.554   3.610   4.182
   95ARG      O 1384   2.650   3.575   4.257
   96ALA      N 1385   2.534   3.738   4.150
   96ALA      H 1386   2.466   3.763   4.080
   96ALA     CA 1387   2.616   3.844   4.207
   96ALA     HA 1388   2.720   3.820   4.183
   96ALA     CB 1389   2.582   3.979   4.148
   96ALA    HB1 1390   2.479   4.004   4.172
   96ALA    HB2 1391   2.649   4.055   4.190
   96ALA    HB3 1392   2.595   3.976   4.040
   96ALA      C 1393   2.604   3.845   4.362
   96ALA      O 1394   2.704   3.861   4.433
   97ARG      N 1395   2.479   3.835   4.408
   97ARG      H 1396   2.397   3.834   4.349
   97ARG     CA 1397   2.459   3.832   4.555
   97ARG     HA 1398   2.497   3.923   4.601
   97ARG     CB 1399   2.311   3.822   4.585
   97ARG    HB2 1400   2.264   3.912   4.545
   97ARG    HB3 1401   2.274   3.735   4.531
   97ARG     CG 1402   2.280   3.809   4.730
   97ARG    HG2 1403   2.335   3.724   4.770
   97ARG    HG3 1404   2.313   3.900   4.781
   97ARG     CD 1405   2.130   3.789   4.754
   97ARG    HD2 1406   2.075   3.881   4.733
   97ARG    HD3 1407   2.092   3.709   4.690
   97ARG     NE 1408   2.108   3.754   4.885
   97ARG     HE 1409   2.070   3.827   4.944
   97ARG     CZ 1410   2.115   3.629   4.934
   97ARG    NH1 1411   2.132   3.533   4.844
   97ARG   HH11 1412   2.139   3.557   4.746
   97ARG   HH12 1413   2.139   3.437   4.874
   97ARG    NH2 1414   2.124   3.614   5.068
   97ARG   HH21 1415   2.126   3.696   5.127
   97ARG   HH22 1416   2.130   3.522   5.108
   97ARG      C 1417   2.538   3.714   4.613
   97ARG      O 1418   2.603   3.730   4.724
   98GLN      N 1419   2.534   3.597   4.551
   98GLN      H 1420   2.478   3.585   4.468
   98GLN     CA 1421   2.602   3.481   4.607
   98GLN     HA 1422   2.582   3.474   4.714
   98GLN     CB 1423   2.550   3.354   4.540
   98GLN    HB2 1424   2.559   3.366   4.432
   98GLN    HB3 1425   2.612   3.270   4.572
   98GLN     CG 1426   2.406   3.327   4.576
   98GLN    HG2 1427   2.399   3.310   4.683
   98GLN    HG3 1428   2.347   3.415   4.549
   98GLN     CD 1429   2.350   3.208   4.503
   98GLN    OE1 1430   2.382   3.094   4.537
   98GLN    NE2 1431   2.265   3.232   4.404
   98GLN   HE21 1432   2.224   3.156   4.352
   98GLN   HE22 1433   2.241   3.328   4.381
   98GLN      C 1434   2.755   3.493   4.599
   98GLN      O 1435   2.824   3.450   4.693
   99ILE      N 1436   2.808   3.558   4.493
   99ILE      H 1437   2.752   3.589   4.415
   99ILE     CA 1438   2.951   3.585   4.490
   99ILE     HA 1439   3.006   3.491   4.492
   99ILE     CB 1440   2.986   3.663   4.361
   99ILE     HB 1441   2.916   3.746   4.349
   99ILE    CG2 1442   3.128   3.717   4.371
   99ILE   HG21 1443   3.197   3.634   4.383
   99ILE   HG22 1444   3.152   3.772   4.280
   99ILE   HG23 1445   3.135   3.784   4.457
   99ILE    CG1 1446   2.975   3.571   4.239
   99ILE   HG12 1447   3.061   3.505   4.240
   99ILE   HG13 1448   2.884   3.513   4.250
   99ILE    CD1 1449   2.971   3.648   4.107
   99ILE   HD11 1450   3.062   3.706   4.096
   99ILE   HD12 1451   2.963   3.577   4.024
   99ILE   HD13 1452   2.885   3.714   4.106
   99ILE      C 1453   2.986   3.668   4.610
   99ILE      O 1454   3.087   3.644   4.680
  100ASN      N 1455   2.911   3.775   4.641
  100ASN      H 1456   2.833   3.800   4.581
  100ASN     CA 1457   2.940   3.861   4.754
  100ASN     HA 1458   3.042   3.898   4.747
  100ASN     CB 1459   2.844   3.980   4.755
  100ASN    HB2 1460   2.746   3.948   4.720
  100ASN    HB3 1461   2.837   4.018   4.856
  100ASN     CG 1462   2.894   4.092   4.664
  100ASN    OD1 1463   3.013   4.120   4.658
  100ASN    ND2 1464   2.803   4.154   4.594
  100ASN   HD21 1465   2.830   4.229   4.532
  100ASN   HD22 1466   2.706   4.126   4.601
  100ASN      C 1467   2.932   3.784   4.887
  100ASN      O 1468   3.018   3.806   4.971
  101ASN      N 1469   2.833   3.695   4.901
  101ASN      H 1470   2.763   3.679   4.830
  101ASN     CA 1471   2.825   3.618   5.024
  101ASN     HA 1472   2.829   3.685   5.110
  101ASN     CB 1473   2.697   3.542   5.030
  101ASN    HB2 1474   2.688   3.488   4.936
  101ASN    HB3 1475   2.699   3.471   5.113
  101ASN     CG 1476   2.573   3.632   5.046
  101ASN    OD1 1477   2.583   3.736   5.107
  101ASN    ND2 1478   2.461   3.589   4.996
  101ASN   HD21 1479   2.378   3.645   5.004
  101ASN   HD22 1480   2.459   3.499   4.950
  101ASN      C 1481   2.942   3.520   5.031
  101ASN      O 1482   2.994   3.497   5.146
  102ALA      N 1483   2.987   3.465   4.920
  102ALA      H 1484   2.941   3.476   4.831
  102ALA     CA 1485   3.104   3.376   4.927
  102ALA     HA 1486   3.089   3.302   5.005
  102ALA     CB 1487   3.116   3.303   4.792
  102ALA    HB1 1488   3.132   3.376   4.712
  102ALA    HB2 1489   3.200   3.234   4.795
  102ALA    HB3 1490   3.024   3.248   4.772
  102ALA      C 1491   3.233   3.453   4.962
  102ALA      O 1492   3.319   3.403   5.036
  103LEU      N 1493   3.251   3.574   4.909
  103LEU      H 1494   3.187   3.608   4.838
  103LEU     CA 1495   3.361   3.658   4.946
  103LEU     HA 1496   3.454   3.603   4.929
  103LEU     CB 1497   3.365   3.787   4.868
  103LEU    HB2 1498   3.267   3.834   4.880
  103LEU    HB3 1499   3.441   3.849   4.916
  103LEU     CG 1500   3.397   3.772   4.718
  103LEU     HG 1501   3.336   3.693   4.676
  103LEU    CD1 1502   3.367   3.904   4.645
  103LEU   HD11 1503   3.429   3.983   4.687
  103LEU   HD12 1504   3.390   3.892   4.539
  103LEU   HD13 1505   3.262   3.929   4.657
  103LEU    CD2 1506   3.545   3.738   4.699
  103LEU   HD21 1507   3.567   3.644   4.750
  103LEU   HD22 1508   3.567   3.728   4.593
  103LEU   HD23 1509   3.606   3.817   4.742
  103LEU      C 1510   3.354   3.689   5.096
  103LEU      O 1511   3.458   3.678   5.164
  104ASP      N 1512   3.235   3.721   5.148
  104ASP      H 1513   3.152   3.725   5.090
  104ASP     CA 1514   3.221   3.752   5.291
  104ASP     HA 1515   3.288   3.834   5.317
  104ASP     CB 1516   3.079   3.791   5.324
  104ASP    HB2 1517   3.015   3.711   5.288
  104ASP    HB3 1518   3.072   3.798   5.433
  104ASP     CG 1519   3.034   3.922   5.263
  104ASP    OD1 1520   3.115   4.002   5.214
  104ASP    OD2 1521   2.908   3.943   5.268
  104ASP      C 1522   3.259   3.626   5.373
  104ASP      O 1523   3.319   3.639   5.481
  105TYR      N 1524   3.219   3.509   5.322
  105TYR      H 1525   3.163   3.504   5.238
  105TYR     CA 1526   3.251   3.387   5.389
  105TYR     HA 1527   3.213   3.390   5.491
  105TYR     CB 1528   3.188   3.263   5.316
  105TYR    HB2 1529   3.080   3.278   5.310
  105TYR    HB3 1530   3.231   3.262   5.216
  105TYR     CG 1531   3.216   3.134   5.384
  105TYR    CD1 1532   3.137   3.090   5.486
  105TYR    HD1 1533   3.052   3.151   5.515
  105TYR    CE1 1534   3.163   2.972   5.551
  105TYR    HE1 1535   3.097   2.942   5.632
  105TYR     CZ 1536   3.270   2.891   5.514
  105TYR     OH 1537   3.299   2.776   5.573
  105TYR     HH 1538   3.239   2.754   5.645
  105TYR    CE2 1539   3.350   2.934   5.411
  105TYR    HE2 1540   3.437   2.876   5.380
  105TYR    CD2 1541   3.319   3.054   5.346
  105TYR    HD2 1542   3.378   3.086   5.261
  105TYR      C 1543   3.404   3.367   5.399
  105TYR      O 1544   3.454   3.333   5.511
  106LEU      N 1545   3.475   3.385   5.292
  106LEU      H 1546   3.433   3.406   5.203
  106LEU     CA 1547   3.622   3.372   5.299
  106LEU     HA 1548   3.650   3.274   5.336
  106LEU     CB 1549   3.681   3.391   5.161
  106LEU    HB2 1550   3.647   3.485   5.117
  106LEU    HB3 1551   3.787   3.397   5.183
  106LEU     CG 1552   3.658   3.283   5.066
  106LEU     HG 1553   3.550   3.269   5.058
  106LEU    CD1 1554   3.714   3.310   4.931
  106LEU   HD11 1555   3.822   3.325   4.939
  106LEU   HD12 1556   3.693   3.225   4.866
  106LEU   HD13 1557   3.668   3.400   4.890
  106LEU    CD2 1558   3.742   3.158   5.118
  106LEU   HD21 1559   3.708   3.130   5.218
  106LEU   HD22 1560   3.729   3.074   5.050
  106LEU   HD23 1561   3.848   3.185   5.123
  106LEU      C 1562   3.684   3.475   5.394
  106LEU      O 1563   3.777   3.439   5.468
  107VAL      N 1564   3.634   3.598   5.385
  107VAL      H 1565   3.573   3.626   5.309
  107VAL     CA 1566   3.681   3.700   5.476
  107VAL     HA 1567   3.790   3.709   5.479
  107VAL     CB 1568   3.621   3.840   5.450
  107VAL     HB 1569   3.514   3.827   5.433
  107VAL    CG1 1570   3.643   3.938   5.569
  107VAL   HG11 1571   3.749   3.951   5.586
  107VAL   HG12 1572   3.598   4.035   5.545
  107VAL   HG13 1573   3.596   3.898   5.659
  107VAL    CG2 1574   3.671   3.895   5.315
  107VAL   HG21 1575   3.640   3.828   5.235
  107VAL   HG22 1576   3.627   3.994   5.298
  107VAL   HG23 1577   3.779   3.903   5.317
  107VAL      C 1578   3.665   3.655   5.622
  107VAL      O 1579   3.757   3.669   5.706
  108SER      N 1580   3.549   3.602   5.655
  108SER      H 1581   3.470   3.602   5.591
  108SER     CA 1582   3.528   3.552   5.788
  108SER     HA 1583   3.552   3.628   5.863
  108SER     CB 1584   3.383   3.515   5.801
  108SER    HB2 1585   3.363   3.437   5.727
  108SER    HB3 1586   3.370   3.473   5.901
  108SER     OG 1587   3.292   3.621   5.783
  108SER     HG 1588   3.202   3.589   5.793
  108SER      C 1589   3.618   3.437   5.833
  108SER      O 1590   3.659   3.428   5.948
  109GLN      N 1591   3.656   3.352   5.737
  109GLN      H 1592   3.631   3.366   5.640
  109GLN     CA 1593   3.739   3.237   5.771
  109GLN     HA 1594   3.692   3.183   5.853
  109GLN     CB 1595   3.758   3.141   5.654
  109GLN    HB2 1596   3.808   3.198   5.575
  109GLN    HB3 1597   3.824   3.062   5.689
  109GLN     CG 1598   3.629   3.079   5.598
  109GLN    HG2 1599   3.586   3.159   5.538
  109GLN    HG3 1600   3.645   2.991   5.536
  109GLN     CD 1601   3.533   3.044   5.707
  109GLN    OE1 1602   3.549   2.944   5.773
  109GLN    NE2 1603   3.421   3.122   5.718
  109GLN   HE21 1604   3.353   3.103   5.790
  109GLN   HE22 1605   3.406   3.199   5.654
  109GLN      C 1606   3.876   3.279   5.809
  109GLN      O 1607   3.940   3.209   5.891
  110ASN      N 1608   3.919   3.396   5.764
  110ASN      H 1609   3.863   3.457   5.706
  110ASN     CA 1610   4.054   3.437   5.798
  110ASN     HA 1611   4.125   3.362   5.763
  110ASN     CB 1612   4.088   3.569   5.732
  110ASN    HB2 1613   4.065   3.557   5.626
  110ASN    HB3 1614   4.029   3.651   5.773
  110ASN     CG 1615   4.236   3.604   5.746
  110ASN    OD1 1616   4.325   3.522   5.706
  110ASN    ND2 1617   4.265   3.715   5.805
  110ASN   HD21 1618   4.361   3.743   5.817
  110ASN   HD22 1619   4.190   3.774   5.840
  110ASN      C 1620   4.074   3.452   5.948
  110ASN      O 1621   4.187   3.436   5.992
  111SER      N 1622   3.966   3.482   6.025
  111SER      H 1623   3.872   3.492   5.988
  111SER     CA 1624   3.987   3.507   6.167
  111SER     HA 1625   4.094   3.508   6.189
  111SER     CB 1626   3.929   3.638   6.205
  111SER    HB2 1627   3.941   3.652   6.313
  111SER    HB3 1628   3.982   3.717   6.152
  111SER     OG 1629   3.796   3.642   6.173
  111SER     HG 1630   3.760   3.727   6.198
  111SER      C 1631   3.925   3.396   6.248
  111SER      O 1632   3.911   3.413   6.368
  112ARG      N 1633   3.893   3.280   6.191
  112ARG      H 1634   3.911   3.266   6.093
  112ARG     CA 1635   3.836   3.169   6.267
  112ARG     HA 1636   3.785   3.208   6.356
  112ARG     CB 1637   3.736   3.091   6.185
  112ARG    HB2 1638   3.776   3.081   6.084
  112ARG    HB3 1639   3.724   2.993   6.230
  112ARG     CG 1640   3.609   3.157   6.180
  112ARG    HG2 1641   3.575   3.181   6.281
  112ARG    HG3 1642   3.616   3.248   6.121
  112ARG     CD 1643   3.513   3.066   6.117
  112ARG    HD2 1644   3.428   3.124   6.082
  112ARG    HD3 1645   3.563   3.018   6.031
  112ARG     NE 1646   3.466   2.963   6.205
  112ARG     HE 1647   3.459   2.990   6.302
  112ARG     CZ 1648   3.420   2.842   6.169
  112ARG    NH1 1649   3.382   2.756   6.267
  112ARG   HH11 1650   3.389   2.784   6.363
  112ARG   HH12 1651   3.347   2.665   6.242
  112ARG    NH2 1652   3.399   2.808   6.041
  112ARG   HH21 1653   3.418   2.875   5.968
  112ARG   HH22 1654   3.364   2.716   6.018
  112ARG      C 1655   3.946   3.076   6.303
  112ARG      O 1656   4.010   3.024   6.213
  113SER      N 1657   3.965   3.051   6.433
  113SER      H 1658   3.908   3.099   6.501
  113SER     CA 1659   4.082   2.973   6.482
  113SER     HA 1660   4.171   3.008   6.429
  113SER     CB 1661   4.107   2.985   6.635
  113SER    HB2 1662   4.195   2.930   6.665
  113SER    HB3 1663   4.117   3.089   6.665
  113SER     OG 1664   3.999   2.932   6.692
  113SER     HG 1665   4.008   2.937   6.788
  113SER      C 1666   4.072   2.828   6.429
  113SER      O 1667   4.174   2.769   6.414
  114SER      N 1668   3.951   2.772   6.398
  114SER      H 1669   3.866   2.824   6.414
  114SER     CA 1670   3.940   2.637   6.346
  114SER     HA 1671   4.019   2.575   6.388
  114SER     CB 1672   3.808   2.576   6.381
  114SER    HB2 1673   3.801   2.474   6.342
  114SER    HB3 1674   3.795   2.574   6.490
  114SER     OG 1675   3.705   2.656   6.322
  114SER     HG 1676   3.619   2.619   6.344
  114SER      C 1677   3.955   2.628   6.193
  114SER      O 1678   3.956   2.517   6.135
  115SER      N 1679   3.965   2.740   6.123
  115SER      H 1680   3.981   2.831   6.165
  115SER     CA 1681   3.965   2.731   5.978
  115SER     HA 1682   3.886   2.663   5.945
  115SER     CB 1683   3.941   2.865   5.917
  115SER    HB2 1684   3.841   2.898   5.945
  115SER    HB3 1685   4.015   2.934   5.958
  115SER     OG 1686   3.953   2.863   5.772
  115SER     HG 1687   3.937   2.951   5.738
  115SER      C 1688   4.105   2.691   5.921
  115SER      O 1689   4.204   2.746   5.966
  116PRO      N 1690   4.111   2.596   5.824
  116PRO     CD 1691   4.001   2.519   5.766
  116PRO    HD2 1692   3.917   2.586   5.746
  116PRO    HD3 1693   3.970   2.442   5.836
  116PRO     CG 1694   4.060   2.461   5.640
  116PRO    HG2 1695   4.030   2.523   5.555
  116PRO    HG3 1696   4.022   2.360   5.626
  116PRO     CB 1697   4.204   2.461   5.656
  116PRO    HB2 1698   4.255   2.479   5.561
  116PRO    HB3 1699   4.234   2.363   5.695
  116PRO     CA 1700   4.240   2.571   5.756
  116PRO     HA 1701   4.307   2.535   5.834
  116PRO      C 1702   4.304   2.689   5.684
  116PRO      O 1703   4.427   2.689   5.661
  117VAL      N 1704   4.224   2.789   5.654
  117VAL      H 1705   4.124   2.777   5.653
  117VAL     CA 1706   4.279   2.912   5.596
  117VAL     HA 1707   4.387   2.902   5.579
  117VAL     CB 1708   4.213   2.949   5.463
  117VAL     HB 1709   4.259   3.041   5.427
  117VAL    CG1 1710   4.231   2.839   5.358
  117VAL   HG11 1711   4.185   2.746   5.394
  117VAL   HG12 1712   4.182   2.869   5.265
  117VAL   HG13 1713   4.337   2.822   5.339
  117VAL    CG2 1714   4.063   2.980   5.483
  117VAL   HG21 1715   4.051   3.063   5.553
  117VAL   HG22 1716   4.018   3.006   5.387
  117VAL   HG23 1717   4.013   2.892   5.523
  117VAL      C 1718   4.295   3.031   5.690
  117VAL      O 1719   4.316   3.142   5.648
  118ARG      N 1720   4.285   3.003   5.824
  118ARG      H 1721   4.270   2.909   5.859
  118ARG     CA 1722   4.303   3.111   5.920
  118ARG     HA 1723   4.219   3.180   5.919
  118ARG     CB 1724   4.311   3.047   6.057
  118ARG    HB2 1725   4.224   2.982   6.067
  118ARG    HB3 1726   4.402   2.988   6.059
  118ARG     CG 1727   4.312   3.146   6.174
  118ARG    HG2 1728   4.329   3.247   6.136
  118ARG    HG3 1729   4.217   3.142   6.226
  118ARG     CD 1730   4.424   3.109   6.269
  118ARG    HD2 1731   4.515   3.155   6.231
  118ARG    HD3 1732   4.399   3.154   6.366
  118ARG     NE 1733   4.448   2.963   6.289
  118ARG     HE 1734   4.392   2.898   6.236
  118ARG     CZ 1735   4.541   2.915   6.374
  118ARG    NH1 1736   4.552   2.785   6.389
  118ARG   HH11 1737   4.491   2.723   6.338
  118ARG   HH12 1738   4.621   2.748   6.453
  118ARG    NH2 1739   4.621   2.995   6.445
  118ARG   HH21 1740   4.614   3.095   6.435
  118ARG   HH22 1741   4.689   2.954   6.507
  118ARG      C 1742   4.437   3.181   5.894
  118ARG      O 1743   4.538   3.115   5.873
  119GLY      N 1744   4.434   3.313   5.896
  119GLY      H 1745   4.343   3.356   5.910
  119GLY     CA 1746   4.549   3.400   5.881
  119GLY    HA2 1747   4.518   3.501   5.908
  119GLY    HA3 1748   4.626   3.366   5.951
  119GLY      C 1749   4.608   3.403   5.742
  119GLY      O 1750   4.713   3.460   5.727
  120MET      N 1751   4.549   3.333   5.644
  120MET      H 1752   4.467   3.278   5.664
  120MET     CA 1753   4.609   3.325   5.509
  120MET     HA 1754   4.715   3.348   5.515
  120MET     CB 1755   4.592   3.181   5.449
  120MET    HB2 1756   4.485   3.159   5.449
  120MET    HB3 1757   4.628   3.184   5.346
  120MET     CG 1758   4.665   3.074   5.524
  120MET    HG2 1759   4.771   3.101   5.527
  120MET    HG3 1760   4.626   3.070   5.625
  120MET     SD 1761   4.647   2.912   5.446
  120MET     CE 1762   4.724   2.942   5.279
  120MET    HE1 1763   4.828   2.972   5.292
  120MET    HE2 1764   4.720   2.850   5.220
  120MET    HE3 1765   4.669   3.020   5.228
  120MET      C 1766   4.561   3.428   5.412
  120MET      O 1767   4.621   3.441   5.305
  121ILE      N 1768   4.449   3.494   5.444
  121ILE      H 1769   4.412   3.482   5.537
  121ILE     CA 1770   4.376   3.578   5.349
  121ILE     HA 1771   4.416   3.551   5.251
  121ILE     CB 1772   4.228   3.548   5.353
  121ILE     HB 1773   4.193   3.563   5.455
  121ILE    CG2 1774   4.150   3.639   5.259
  121ILE   HG21 1775   4.186   3.624   5.157
  121ILE   HG22 1776   4.044   3.614   5.265
  121ILE   HG23 1777   4.165   3.743   5.288
  121ILE    CG1 1778   4.204   3.409   5.302
  121ILE   HG12 1779   4.213   3.414   5.193
  121ILE   HG13 1780   4.283   3.346   5.342
  121ILE    CD1 1781   4.072   3.350   5.336
  121ILE   HD11 1782   3.993   3.413   5.296
  121ILE   HD12 1783   4.065   3.250   5.294
  121ILE   HD13 1784   4.062   3.345   5.445
  121ILE      C 1785   4.399   3.725   5.376
  121ILE      O 1786   4.372   3.775   5.487
  122ASP      N 1787   4.446   3.796   5.275
  122ASP      H 1788   4.487   3.750   5.194
  122ASP     CA 1789   4.448   3.939   5.280
  122ASP     HA 1790   4.463   3.969   5.384
  122ASP     CB 1791   4.558   4.000   5.195
  122ASP    HB2 1792   4.653   3.957   5.227
  122ASP    HB3 1793   4.538   3.972   5.092
  122ASP     CG 1794   4.566   4.154   5.206
  122ASP    OD1 1795   4.461   4.217   5.242
  122ASP    OD2 1796   4.676   4.212   5.179
  122ASP      C 1797   4.313   3.986   5.239
  122ASP      O 1798   4.272   3.981   5.122
  123THR      N 1799   4.233   4.026   5.336
  123THR      H 1800   4.268   4.039   5.430
  123THR     CA 1801   4.093   4.052   5.311
  123THR     HA 1802   4.044   3.975   5.251
  123THR     CB 1803   4.017   4.065   5.448
  123THR     HB 1804   3.912   4.084   5.431
  123THR    CG2 1805   4.033   3.935   5.524
  123THR   HG21 1806   4.139   3.915   5.541
  123THR   HG22 1807   3.981   3.942   5.619
  123THR   HG23 1808   3.990   3.854   5.465
  123THR    OG1 1809   4.066   4.176   5.522
  123THR    HG1 1810   4.019   4.183   5.606
  123THR      C 1811   4.065   4.181   5.234
  123THR      O 1812   3.948   4.199   5.189
  124ASN      N 1813   4.170   4.254   5.193
  124ASN      H 1814   4.261   4.228   5.230
  124ASN     CA 1815   4.163   4.369   5.104
  124ASN     HA 1816   4.061   4.408   5.100
  124ASN     CB 1817   4.255   4.478   5.156
  124ASN    HB2 1818   4.355   4.442   5.181
  124ASN    HB3 1819   4.262   4.549   5.073
  124ASN     CG 1820   4.198   4.551   5.278
  124ASN    OD1 1821   4.075   4.585   5.284
  124ASN    ND2 1822   4.277   4.565   5.377
  124ASN   HD21 1823   4.246   4.612   5.461
  124ASN   HD22 1824   4.371   4.529   5.371
  124ASN      C 1825   4.200   4.337   4.960
  124ASN      O 1826   4.200   4.427   4.876
  125ARG      N 1827   4.233   4.209   4.930
  125ARG      H 1828   4.235   4.140   5.004
  125ARG     CA 1829   4.279   4.169   4.795
  125ARG     HA 1830   4.262   4.249   4.724
  125ARG     CB 1831   4.430   4.139   4.800
  125ARG    HB2 1832   4.447   4.052   4.864
  125ARG    HB3 1833   4.465   4.117   4.699
  125ARG     CG 1834   4.509   4.259   4.856
  125ARG    HG2 1835   4.474   4.348   4.803
  125ARG    HG3 1836   4.484   4.267   4.962
  125ARG     CD 1837   4.655   4.247   4.841
  125ARG    HD2 1838   4.673   4.241   4.733
  125ARG    HD3 1839   4.696   4.341   4.879
  125ARG     NE 1840   4.723   4.136   4.906
  125ARG     HE 1841   4.724   4.145   5.007
  125ARG     CZ 1842   4.790   4.036   4.851
  125ARG    NH1 1843   4.780   4.013   4.722
  125ARG   HH11 1844   4.721   4.072   4.665
  125ARG   HH12 1845   4.832   3.937   4.680
  125ARG    NH2 1846   4.857   3.954   4.930
  125ARG   HH21 1847   4.855   3.968   5.030
  125ARG   HH22 1848   4.909   3.877   4.890
  125ARG      C 1849   4.198   4.054   4.737
  125ARG      O 1850   4.237   3.939   4.750
  126LEU      N 1851   4.081   4.088   4.686
  126LEU      H 1852   4.057   4.185   4.673
  126LEU     CA 1853   3.984   3.988   4.646
  126LEU     HA 1854   4.021   3.888   4.670
  126LEU     CB 1855   3.850   4.011   4.723
  126LEU    HB2 1856   3.812   4.105   4.682
  126LEU    HB3 1857   3.783   3.930   4.695
  126LEU     CG 1858   3.858   4.021   4.874
  126LEU     HG 1859   3.929   4.099   4.902
  126LEU    CD1 1860   3.722   4.054   4.932
  126LEU   HD11 1861   3.652   3.975   4.905
  126LEU   HD12 1862   3.729   4.060   5.040
  126LEU   HD13 1863   3.688   4.149   4.892
  126LEU    CD2 1864   3.909   3.889   4.930
  126LEU   HD21 1865   4.008   3.869   4.889
  126LEU   HD22 1866   3.915   3.896   5.038
  126LEU   HD23 1867   3.841   3.809   4.902
  126LEU      C 1868   3.953   3.991   4.496
  126LEU      O 1869   3.942   4.100   4.438
  127GLY      N 1870   3.942   3.873   4.440
  127GLY      H 1871   3.958   3.789   4.494
  127GLY     CA 1872   3.907   3.859   4.298
  127GLY    HA2 1873   3.879   3.957   4.262
  127GLY    HA3 1874   3.996   3.824   4.246
  127GLY      C 1875   3.794   3.763   4.272
  127GLY      O 1876   3.758   3.685   4.358
  128VAL      N 1877   3.740   3.770   4.149
  128VAL      H 1878   3.775   3.837   4.081
  128VAL     CA 1879   3.629   3.684   4.111
  128VAL     HA 1880   3.626   3.594   4.173
  128VAL     CB 1881   3.494   3.757   4.123
  128VAL     HB 1882   3.497   3.846   4.059
  128VAL    CG1 1883   3.380   3.670   4.081
  128VAL   HG11 1884   3.377   3.581   4.144
  128VAL   HG12 1885   3.287   3.724   4.090
  128VAL   HG13 1886   3.394   3.639   3.977
  128VAL    CG2 1887   3.467   3.808   4.267
  128VAL   HG21 1888   3.546   3.878   4.296
  128VAL   HG22 1889   3.371   3.859   4.271
  128VAL   HG23 1890   3.466   3.724   4.336
  128VAL      C 1891   3.644   3.633   3.967
  128VAL      O 1892   3.684   3.715   3.879
  129ILE      N 1893   3.612   3.508   3.945
  129ILE      H 1894   3.587   3.453   4.025
  129ILE     CA 1895   3.611   3.445   3.814
  129ILE     HA 1896   3.620   3.516   3.732
  129ILE     CB 1897   3.720   3.335   3.800
  129ILE     HB 1898   3.707   3.261   3.879
  129ILE    CG2 1899   3.712   3.266   3.663
  129ILE   HG21 1900   3.726   3.340   3.584
  129ILE   HG22 1901   3.789   3.190   3.656
  129ILE   HG23 1902   3.614   3.219   3.652
  129ILE    CG1 1903   3.857   3.393   3.828
  129ILE   HG12 1904   3.875   3.470   3.753
  129ILE   HG13 1905   3.851   3.439   3.927
  129ILE    CD1 1906   3.970   3.293   3.826
  129ILE   HD11 1907   3.975   3.247   3.727
  129ILE   HD12 1908   4.064   3.344   3.847
  129ILE   HD13 1909   3.952   3.216   3.901
  129ILE      C 1910   3.474   3.382   3.799
  129ILE      O 1911   3.426   3.318   3.893
  130GLY      N 1912   3.404   3.399   3.686
  130GLY      H 1913   3.442   3.450   3.607
  130GLY     CA 1914   3.268   3.343   3.674
  130GLY    HA2 1915   3.264   3.251   3.732
  130GLY    HA3 1916   3.198   3.415   3.717
  130GLY      C 1917   3.228   3.315   3.532
  130GLY      O 1918   3.260   3.394   3.440
  131TRP      N 1919   3.163   3.199   3.514
  131TRP      H 1920   3.143   3.141   3.594
  131TRP     CA 1921   3.122   3.153   3.383
  131TRP     HA 1922   3.185   3.196   3.306
  131TRP     CB 1923   3.134   2.999   3.376
  131TRP    HB2 1924   3.236   2.969   3.401
  131TRP    HB3 1925   3.065   2.958   3.450
  131TRP     CG 1926   3.100   2.934   3.247
  131TRP    CD1 1927   3.121   2.984   3.121
  131TRP    HD1 1928   3.167   3.082   3.114
  131TRP    NE1 1929   3.076   2.895   3.027
  131TRP    HE1 1930   3.074   2.913   2.927
  131TRP    CE2 1931   3.033   2.783   3.088
  131TRP    CZ2 1932   2.980   2.662   3.038
  131TRP    HZ2 1933   2.971   2.652   2.930
  131TRP    CH2 1934   2.943   2.565   3.128
  131TRP    HH2 1935   2.904   2.470   3.092
  131TRP    CZ3 1936   2.955   2.586   3.266
  131TRP    HZ3 1937   2.925   2.508   3.336
  131TRP    CE3 1938   3.004   2.703   3.317
  131TRP    HE3 1939   3.014   2.711   3.426
  131TRP    CD2 1940   3.043   2.805   3.229
  131TRP      C 1941   2.979   3.189   3.348
  131TRP      O 1942   2.885   3.160   3.422
  132SER      N 1943   2.960   3.253   3.232
  132SER      H 1944   3.038   3.307   3.197
  132SER     CA 1945   2.829   3.269   3.167
  132SER     HA 1946   2.840   3.333   3.080
  132SER     CB 1947   2.773   3.133   3.121
  132SER    HB2 1948   2.853   3.073   3.077
  132SER    HB3 1949   2.730   3.080   3.206
  132SER     OG 1950   2.671   3.157   3.022
  132SER     HG 1951   2.635   3.073   2.992
  132SER      C 1952   2.744   3.353   3.253
  132SER      O 1953   2.781   3.467   3.284
  133MET      N 1954   2.629   3.310   3.305
  133MET      H 1955   2.588   3.222   3.275
  133MET     CA 1956   2.552   3.393   3.397
  133MET     HA 1957   2.536   3.490   3.350
  133MET     CB 1958   2.416   3.333   3.433
  133MET    HB2 1959   2.433   3.229   3.463
  133MET    HB3 1960   2.377   3.389   3.518
  133MET     CG 1961   2.316   3.337   3.318
  133MET    HG2 1962   2.300   3.441   3.288
  133MET    HG3 1963   2.355   3.280   3.234
  133MET     SD 1964   2.157   3.266   3.370
  133MET     CE 1965   2.090   3.244   3.201
  133MET    HE1 1966   2.156   3.177   3.144
  133MET    HE2 1967   1.990   3.200   3.207
  133MET    HE3 1968   2.085   3.340   3.151
  133MET      C 1969   2.632   3.429   3.525
  133MET      O 1970   2.612   3.535   3.587
  134GLY      N 1971   2.724   3.336   3.562
  134GLY      H 1972   2.733   3.244   3.521
  134GLY     CA 1973   2.816   3.374   3.669
  134GLY    HA2 1974   2.755   3.410   3.752
  134GLY    HA3 1975   2.869   3.284   3.699
  134GLY      C 1976   2.916   3.481   3.632
  134GLY      O 1977   2.964   3.553   3.721
  135GLY      N 1978   2.946   3.491   3.502
  135GLY      H 1979   2.913   3.419   3.439
  135GLY     CA 1980   3.025   3.601   3.448
  135GLY    HA2 1981   3.113   3.612   3.512
  135GLY    HA3 1982   3.057   3.572   3.348
  135GLY      C 1983   2.951   3.734   3.441
  135GLY      O 1984   3.005   3.839   3.471
  136GLY      N 1985   2.821   3.730   3.414
  136GLY      H 1986   2.778   3.645   3.380
  136GLY     CA 1987   2.733   3.849   3.434
  136GLY    HA2 1988   2.769   3.932   3.374
  136GLY    HA3 1989   2.631   3.826   3.406
  136GLY      C 1990   2.736   3.891   3.584
  136GLY      O 1991   2.756   4.009   3.619
  137GLY      N 1992   2.725   3.791   3.675
  137GLY      H 1993   2.708   3.696   3.644
  137GLY     CA 1994   2.739   3.816   3.816
  137GLY    HA2 1995   2.659   3.882   3.848
  137GLY    HA3 1996   2.731   3.721   3.869
  137GLY      C 1997   2.872   3.880   3.849
  137GLY      O 1998   2.876   3.973   3.933
  138THR      N 1999   2.981   3.830   3.789
  138THR      H 2000   2.971   3.748   3.731
  138THR     CA 2001   3.113   3.883   3.810
  138THR     HA 2002   3.136   3.875   3.917
  138THR     CB 2003   3.218   3.799   3.730
  138THR     HB 2004   3.192   3.803   3.624
  138THR    CG2 2005   3.356   3.852   3.748
  138THR   HG21 2006   3.382   3.848   3.854
  138THR   HG22 2007   3.426   3.791   3.691
  138THR   HG23 2008   3.360   3.955   3.714
  138THR    OG1 2009   3.215   3.666   3.780
  138THR    HG1 2010   3.279   3.612   3.732
  138THR      C 2011   3.119   4.032   3.775
  138THR      O 2012   3.182   4.114   3.849
  139LEU      N 2013   3.066   4.070   3.658
  139LEU      H 2014   3.029   4.002   3.594
  139LEU     CA 2015   3.066   4.210   3.617
  139LEU     HA 2016   3.168   4.250   3.620
  139LEU     CB 2017   3.013   4.221   3.472
  139LEU    HB2 2018   2.924   4.158   3.471
  139LEU    HB3 2019   2.985   4.324   3.450
  139LEU     CG 2020   3.115   4.170   3.363
  139LEU     HG 2021   3.162   4.078   3.398
  139LEU    CD1 2022   3.043   4.143   3.234
  139LEU   HD11 2023   2.996   4.235   3.198
  139LEU   HD12 2024   3.114   4.108   3.159
  139LEU   HD13 2025   2.967   4.067   3.250
  139LEU    CD2 2026   3.230   4.271   3.343
  139LEU   HD21 2027   3.284   4.284   3.436
  139LEU   HD22 2028   3.299   4.233   3.267
  139LEU   HD23 2029   3.190   4.367   3.310
  139LEU      C 2030   2.983   4.298   3.712
  139LEU      O 2031   3.022   4.412   3.745
  140ARG      N 2032   2.870   4.245   3.764
  140ARG      H 2033   2.834   4.158   3.727
  140ARG     CA 2034   2.792   4.314   3.862
  140ARG     HA 2035   2.764   4.413   3.824
  140ARG     CB 2036   2.664   4.236   3.893
  140ARG    HB2 2037   2.692   4.132   3.910
  140ARG    HB3 2038   2.621   4.277   3.984
  140ARG     CG 2039   2.561   4.242   3.783
  140ARG    HG2 2040   2.507   4.336   3.793
  140ARG    HG3 2041   2.615   4.242   3.688
  140ARG     CD 2042   2.464   4.127   3.785
  140ARG    HD2 2043   2.519   4.033   3.780
  140ARG    HD3 2044   2.408   4.130   3.879
  140ARG     NE 2045   2.371   4.133   3.675
  140ARG     HE 2046   2.401   4.081   3.593
  140ARG     CZ 2047   2.255   4.194   3.672
  140ARG    NH1 2048   2.210   4.256   3.781
  140ARG   HH11 2049   2.265   4.257   3.865
  140ARG   HH12 2050   2.120   4.303   3.778
  140ARG    NH2 2051   2.182   4.197   3.561
  140ARG   HH21 2052   2.217   4.153   3.477
  140ARG   HH22 2053   2.093   4.245   3.560
  140ARG      C 2054   2.876   4.342   3.984
  140ARG      O 2055   2.885   4.454   4.036
  141VAL      N 2056   2.946   4.241   4.038
  141VAL      H 2057   2.933   4.147   4.004
  141VAL     CA 2058   3.030   4.261   4.154
  141VAL     HA 2059   2.980   4.315   4.234
  141VAL     CB 2060   3.078   4.127   4.208
  141VAL     HB 2061   3.125   4.071   4.127
  141VAL    CG1 2062   3.177   4.145   4.321
  141VAL   HG11 2063   3.129   4.200   4.402
  141VAL   HG12 2064   3.209   4.047   4.358
  141VAL   HG13 2065   3.263   4.200   4.285
  141VAL    CG2 2066   2.959   4.040   4.254
  141VAL   HG21 2067   2.893   4.021   4.170
  141VAL   HG22 2068   2.997   3.945   4.292
  141VAL   HG23 2069   2.905   4.091   4.333
  141VAL      C 2070   3.144   4.355   4.123
  141VAL      O 2071   3.179   4.439   4.209
  142ALA      N 2072   3.203   4.347   4.006
  142ALA      H 2073   3.172   4.278   3.940
  142ALA     CA 2074   3.315   4.434   3.968
  142ALA     HA 2075   3.399   4.422   4.037
  142ALA     CB 2076   3.363   4.401   3.828
  142ALA    HB1 2077   3.281   4.413   3.758
  142ALA    HB2 2078   3.445   4.468   3.801
  142ALA    HB3 2079   3.398   4.298   3.826
  142ALA      C 2080   3.269   4.584   3.975
  142ALA      O 2081   3.355   4.671   4.000
  143SER      N 2082   3.141   4.611   3.950
  143SER      H 2083   3.078   4.537   3.924
  143SER     CA 2084   3.090   4.747   3.953
  143SER     HA 2085   3.163   4.814   3.906
  143SER     CB 2086   2.959   4.760   3.879
  143SER    HB2 2087   2.940   4.865   3.860
  143SER    HB3 2088   2.969   4.708   3.783
  143SER     OG 2089   2.850   4.704   3.951
  143SER     HG 2090   2.770   4.714   3.900
  143SER      C 2091   3.070   4.804   4.091
  143SER      O 2092   3.056   4.925   4.105
  144GLU      N 2093   3.085   4.721   4.194
  144GLU      H 2094   3.110   4.625   4.176
  144GLU     CA 2095   3.052   4.761   4.331
  144GLU     HA 2096   2.982   4.844   4.330
  144GLU     CB 2097   2.988   4.643   4.410
  144GLU    HB2 2098   3.055   4.557   4.408
  144GLU    HB3 2099   2.971   4.674   4.513
  144GLU     CG 2100   2.852   4.604   4.345
  144GLU    HG2 2101   2.777   4.683   4.354
  144GLU    HG3 2102   2.886   4.598   4.241
  144GLU     CD 2103   2.790   4.467   4.387
  144GLU    OE1 2104   2.671   4.425   4.338
  144GLU    OE2 2105   2.854   4.390   4.450
  144GLU      C 2106   3.168   4.819   4.410
  144GLU      O 2107   3.147   4.887   4.510
  145GLY      N 2108   3.291   4.800   4.366
  145GLY      H 2109   3.308   4.737   4.289
  145GLY     CA 2110   3.405   4.866   4.427
  145GLY    HA2 2111   3.468   4.893   4.342
  145GLY    HA3 2112   3.363   4.956   4.471
  145GLY      C 2113   3.488   4.795   4.528
  145GLY      O 2114   3.590   4.854   4.576
  146ARG      N 2115   3.448   4.675   4.564
  146ARG      H 2116   3.358   4.640   4.536
  146ARG     CA 2117   3.528   4.596   4.659
  146ARG     HA 2118   3.586   4.664   4.722
  146ARG     CB 2119   3.440   4.510   4.749
  146ARG    HB2 2120   3.384   4.577   4.814
  146ARG    HB3 2121   3.371   4.455   4.685
  146ARG     CG 2122   3.517   4.414   4.832
  146ARG    HG2 2123   3.563   4.346   4.760
  146ARG    HG3 2124   3.594   4.474   4.879
  146ARG     CD 2125   3.442   4.332   4.938
  146ARG    HD2 2126   3.515   4.267   4.986
  146ARG    HD3 2127   3.403   4.402   5.011
  146ARG     NE 2128   3.334   4.252   4.886
  146ARG     HE 2129   3.303   4.269   4.792
  146ARG     CZ 2130   3.269   4.164   4.957
  146ARG    NH1 2131   3.318   4.134   5.079
  146ARG   HH11 2132   3.402   4.180   5.112
  146ARG   HH12 2133   3.271   4.066   5.137
  146ARG    NH2 2134   3.164   4.101   4.913
  146ARG   HH21 2135   3.130   4.119   4.819
  146ARG   HH22 2136   3.117   4.033   4.972
  146ARG      C 2137   3.638   4.515   4.593
  146ARG      O 2138   3.752   4.517   4.634
  147ILE      N 2139   3.600   4.436   4.495
  147ILE      H 2140   3.504   4.429   4.466
  147ILE     CA 2141   3.698   4.343   4.435
  147ILE     HA 2142   3.766   4.300   4.508
  147ILE     CB 2143   3.633   4.232   4.354
  147ILE     HB 2144   3.709   4.167   4.311
  147ILE    CG2 2145   3.543   4.149   4.449
  147ILE   HG21 2146   3.466   4.214   4.491
  147ILE   HG22 2147   3.496   4.069   4.393
  147ILE   HG23 2148   3.604   4.107   4.529
  147ILE    CG1 2149   3.558   4.279   4.226
  147ILE   HG12 2150   3.470   4.335   4.258
  147ILE   HG13 2151   3.625   4.346   4.171
  147ILE    CD1 2152   3.516   4.167   4.137
  147ILE   HD11 2153   3.449   4.101   4.192
  147ILE   HD12 2154   3.465   4.207   4.050
  147ILE   HD13 2155   3.604   4.111   4.105
  147ILE      C 2156   3.804   4.422   4.349
  147ILE      O 2157   3.773   4.528   4.295
  148LYS      N 2158   3.922   4.361   4.341
  148LYS      H 2159   3.934   4.273   4.390
  148LYS     CA 2160   4.039   4.420   4.275
  148LYS     HA 2161   4.018   4.523   4.245
  148LYS     CB 2162   4.156   4.422   4.375
  148LYS    HB2 2163   4.161   4.326   4.427
  148LYS    HB3 2164   4.250   4.438   4.321
  148LYS     CG 2165   4.134   4.538   4.480
  148LYS    HG2 2166   4.124   4.632   4.424
  148LYS    HG3 2167   4.042   4.518   4.534
  148LYS     CD 2168   4.244   4.550   4.573
  148LYS    HD2 2169   4.249   4.463   4.639
  148LYS    HD3 2170   4.339   4.562   4.522
  148LYS     CE 2171   4.213   4.683   4.660
  148LYS    HE2 2172   4.252   4.768   4.605
  148LYS    HE3 2173   4.104   4.692   4.669
  148LYS     NZ 2174   4.270   4.681   4.790
  148LYS    HZ1 2175   4.371   4.673   4.782
  148LYS    HZ2 2176   4.247   4.766   4.839
  148LYS    HZ3 2177   4.234   4.602   4.841
  148LYS      C 2178   4.074   4.352   4.146
  148LYS      O 2179   4.167   4.397   4.077
  149ALA      N 2180   3.999   4.245   4.108
  149ALA      H 2181   3.926   4.208   4.167
  149ALA     CA 2182   4.024   4.179   3.977
  149ALA     HA 2183   4.039   4.252   3.897
  149ALA     CB 2184   4.144   4.089   3.982
  149ALA    HB1 2185   4.130   4.014   4.061
  149ALA    HB2 2186   4.156   4.038   3.887
  149ALA    HB3 2187   4.233   4.148   4.004
  149ALA      C 2188   3.902   4.098   3.942
  149ALA      O 2189   3.842   4.033   4.031
  150ALA      N 2190   3.867   4.098   3.815
  150ALA      H 2191   3.923   4.151   3.749
  150ALA     CA 2192   3.748   4.026   3.764
  150ALA     HA 2193   3.715   3.951   3.835
  150ALA     CB 2194   3.633   4.123   3.739
  150ALA    HB1 2195   3.665   4.199   3.667
  150ALA    HB2 2196   3.547   4.069   3.701
  150ALA    HB3 2197   3.607   4.172   3.833
  150ALA      C 2198   3.781   3.955   3.634
  150ALA      O 2199   3.840   4.017   3.543
  151ILE      N 2200   3.743   3.831   3.624
  151ILE      H 2201   3.708   3.787   3.708
  151ILE     CA 2202   3.761   3.748   3.504
  151ILE     HA 2203   3.776   3.812   3.417
  151ILE     CB 2204   3.873   3.645   3.510
  151ILE     HB 2205   3.847   3.569   3.583
  151ILE    CG2 2206   3.892   3.580   3.373
  151ILE   HG21 2207   3.918   3.656   3.300
  151ILE   HG22 2208   3.972   3.506   3.379
  151ILE   HG23 2209   3.799   3.530   3.343
  151ILE    CG1 2210   4.000   3.704   3.561
  151ILE   HG12 2211   4.027   3.784   3.493
  151ILE   HG13 2212   3.978   3.745   3.660
  151ILE    CD1 2213   4.118   3.606   3.573
  151ILE   HD11 2214   4.140   3.565   3.474
  151ILE   HD12 2215   4.205   3.659   3.611
  151ILE   HD13 2216   4.091   3.526   3.641
  151ILE      C 2217   3.626   3.680   3.467
  151ILE      O 2218   3.601   3.565   3.507
  152PRO      N 2219   3.545   3.749   3.387
  152PRO     CD 2220   3.544   3.892   3.357
  152PRO    HD2 2221   3.596   3.910   3.262
  152PRO    HD3 2222   3.594   3.946   3.437
  152PRO     CG 2223   3.401   3.924   3.349
  152PRO    HG2 2224   3.383   4.015   3.292
  152PRO    HG3 2225   3.358   3.935   3.449
  152PRO     CB 2226   3.342   3.800   3.278
  152PRO    HB2 2227   3.353   3.808   3.170
  152PRO    HB3 2228   3.237   3.782   3.302
  152PRO     CA 2229   3.429   3.683   3.331
  152PRO     HA 2230   3.377   3.632   3.411
  152PRO      C 2231   3.467   3.582   3.220
  152PRO      O 2232   3.544   3.624   3.129
  153LEU      N 2233   3.414   3.462   3.225
  153LEU      H 2234   3.347   3.444   3.299
  153LEU     CA 2235   3.439   3.358   3.128
  153LEU     HA 2236   3.526   3.385   3.068
  153LEU     CB 2237   3.465   3.223   3.196
  153LEU    HB2 2238   3.369   3.202   3.241
  153LEU    HB3 2239   3.488   3.147   3.121
  153LEU     CG 2240   3.575   3.222   3.305
  153LEU     HG 2241   3.556   3.301   3.378
  153LEU    CD1 2242   3.572   3.089   3.374
  153LEU   HD11 2243   3.592   3.010   3.302
  153LEU   HD12 2244   3.649   3.087   3.452
  153LEU   HD13 2245   3.475   3.073   3.420
  153LEU    CD2 2246   3.711   3.256   3.255
  153LEU   HD21 2247   3.710   3.356   3.212
  153LEU   HD22 2248   3.783   3.253   3.337
  153LEU   HD23 2249   3.741   3.184   3.179
  153LEU      C 2250   3.311   3.342   3.046
  153LEU      O 2251   3.206   3.305   3.100
  154ALA      N 2252   3.316   3.369   2.915
  154ALA      H 2253   3.400   3.410   2.876
  154ALA     CA 2254   3.200   3.354   2.828
  154ALA     HA 2255   3.218   3.414   2.739
  154ALA     CB 2256   3.182   3.211   2.787
  154ALA    HB1 2257   3.163   3.150   2.875
  154ALA    HB2 2258   3.098   3.204   2.718
  154ALA    HB3 2259   3.272   3.176   2.737
  154ALA      C 2260   3.075   3.414   2.895
  154ALA      O 2261   2.972   3.348   2.909
  155PRO      N 2262   3.085   3.540   2.937
  155PRO     CD 2263   3.192   3.638   2.918
  155PRO    HD2 2264   3.233   3.628   2.817
  155PRO    HD3 2265   3.271   3.619   2.991
  155PRO     CG 2266   3.125   3.773   2.940
  155PRO    HG2 2267   3.072   3.807   2.851
  155PRO    HG3 2268   3.196   3.849   2.971
  155PRO     CB 2269   3.030   3.738   3.051
  155PRO    HB2 2270   2.948   3.809   3.053
  155PRO    HB3 2271   3.080   3.737   3.148
  155PRO     CA 2272   2.977   3.599   3.019
  155PRO     HA 2273   2.967   3.538   3.109
  155PRO      C 2274   2.844   3.606   2.947
  155PRO      O 2275   2.839   3.621   2.824
  156TRP      N 2276   2.737   3.604   3.025
  156TRP      H 2277   2.755   3.591   3.124
  156TRP     CA 2278   2.600   3.622   2.981
  156TRP     HA 2279   2.599   3.662   2.880
  156TRP     CB 2280   2.527   3.487   2.982
  156TRP    HB2 2281   2.587   3.417   2.924
  156TRP    HB3 2282   2.515   3.450   3.084
  156TRP     CG 2283   2.387   3.487   2.920
  156TRP    CD1 2284   2.355   3.442   2.796
  156TRP    HD1 2285   2.439   3.405   2.736
  156TRP    NE1 2286   2.222   3.452   2.773
  156TRP    HE1 2287   2.172   3.406   2.699
  156TRP    CE2 2288   2.166   3.517   2.879
  156TRP    CZ2 2289   2.031   3.546   2.904
  156TRP    HZ2 2290   1.957   3.520   2.829
  156TRP    CH2 2291   2.001   3.605   3.023
  156TRP    HH2 2292   1.898   3.636   3.041
  156TRP    CZ3 2293   2.098   3.626   3.123
  156TRP    HZ3 2294   2.073   3.666   3.221
  156TRP    CE3 2295   2.231   3.595   3.097
  156TRP    HE3 2296   2.304   3.618   3.174
  156TRP    CD2 2297   2.264   3.537   2.977
  156TRP      C 2298   2.531   3.718   3.077
  156TRP      O 2299   2.541   3.703   3.197
  157ASP      N 2300   2.461   3.818   3.023
  157ASP      H 2301   2.475   3.840   2.926
  157ASP     CA 2302   2.373   3.902   3.100
  157ASP     HA 2303   2.312   3.840   3.165
  157ASP     CB 2304   2.452   4.003   3.188
  157ASP    HB2 2305   2.552   3.962   3.201
  157ASP    HB3 2306   2.458   4.096   3.131
  157ASP     CG 2307   2.392   4.029   3.319
  157ASP    OD1 2308   2.265   4.026   3.336
  157ASP    OD2 2309   2.468   4.056   3.422
  157ASP      C 2310   2.275   3.974   3.009
  157ASP      O 2311   2.277   3.954   2.888
  158THR      N 2312   2.182   4.043   3.069
  158THR      H 2313   2.188   4.050   3.169
  158THR     CA 2314   2.073   4.108   3.002
  158THR     HA 2315   2.051   4.062   2.906
  158THR     CB 2316   1.945   4.102   3.089
  158THR     HB 2317   1.867   4.158   3.040
  158THR    CG2 2318   1.900   3.959   3.110
  158THR   HG21 2319   1.979   3.903   3.160
  158THR   HG22 2320   1.810   3.959   3.172
  158THR   HG23 2321   1.878   3.914   3.013
  158THR    OG1 2322   1.973   4.166   3.217
  158THR    HG1 2323   1.894   4.162   3.272
  158THR      C 2324   2.101   4.257   2.972
  158THR      O 2325   2.019   4.324   2.908
  159THR      N 2326   2.214   4.308   3.014
  159THR      H 2327   2.277   4.245   3.060
  159THR     CA 2328   2.250   4.448   3.008
  159THR     HA 2329   2.223   4.493   2.913
  159THR     CB 2330   2.183   4.528   3.121
  159THR     HB 2331   2.076   4.522   3.106
  159THR    CG2 2332   2.218   4.479   3.259
  159THR   HG21 2333   2.326   4.485   3.273
  159THR   HG22 2334   2.168   4.540   3.333
  159THR   HG23 2335   2.186   4.375   3.269
  159THR    OG1 2336   2.216   4.662   3.109
  159THR    HG1 2337   2.174   4.712   3.180
  159THR      C 2338   2.400   4.461   3.012
  159THR      O 2339   2.466   4.383   3.077
  160SER      N 2340   2.452   4.570   2.950
  160SER      H 2341   2.389   4.625   2.892
  160SER     CA 2342   2.588   4.614   2.964
  160SER     HA 2343   2.652   4.528   2.986
  160SER     CB 2344   2.638   4.682   2.832
  160SER    HB2 2345   2.568   4.758   2.798
  160SER    HB3 2346   2.736   4.727   2.846
  160SER     OG 2347   2.646   4.576   2.732
  160SER     HG 2348   2.677   4.613   2.649
  160SER      C 2349   2.606   4.720   3.076
  160SER      O 2350   2.719   4.768   3.095
  161TYR      N 2351   2.498   4.747   3.151
  161TYR      H 2352   2.412   4.696   3.141
  161TYR     CA 2353   2.504   4.856   3.249
  161TYR     HA 2354   2.522   4.952   3.201
  161TYR     CB 2355   2.367   4.861   3.322
  161TYR    HB2 2356   2.291   4.885   3.247
  161TYR    HB3 2357   2.352   4.759   3.357
  161TYR     CG 2358   2.356   4.956   3.435
  161TYR    CD1 2359   2.390   4.922   3.563
  161TYR    HD1 2360   2.428   4.822   3.584
  161TYR    CE1 2361   2.376   5.014   3.665
  161TYR    HE1 2362   2.403   4.982   3.766
  161TYR     CZ 2363   2.334   5.140   3.643
  161TYR     OH 2364   2.325   5.229   3.746
  161TYR     HH 2365   2.352   5.192   3.830
  161TYR    CE2 2366   2.298   5.177   3.519
  161TYR    HE2 2367   2.256   5.276   3.500
  161TYR    CD2 2368   2.314   5.089   3.417
  161TYR    HD2 2369   2.294   5.120   3.315
  161TYR      C 2370   2.615   4.832   3.351
  161TYR      O 2371   2.685   4.927   3.389
  162TYR      N 2372   2.627   4.709   3.400
  162TYR      H 2373   2.568   4.631   3.373
  162TYR     CA 2374   2.724   4.688   3.505
  162TYR     HA 2375   2.723   4.772   3.575
  162TYR     CB 2376   2.691   4.558   3.583
  162TYR    HB2 2377   2.699   4.467   3.524
  162TYR    HB3 2378   2.767   4.557   3.661
  162TYR     CG 2379   2.556   4.565   3.646
  162TYR    CD1 2380   2.541   4.635   3.767
  162TYR    HD1 2381   2.627   4.680   3.816
  162TYR    CE1 2382   2.411   4.646   3.824
  162TYR    HE1 2383   2.396   4.695   3.921
  162TYR     CZ 2384   2.302   4.601   3.753
  162TYR     OH 2385   2.183   4.619   3.816
  162TYR     HH 2386   2.192   4.661   3.902
  162TYR    CE2 2387   2.317   4.537   3.634
  162TYR    HE2 2388   2.230   4.501   3.580
  162TYR    CD2 2389   2.445   4.518   3.580
  162TYR    HD2 2390   2.457   4.466   3.484
  162TYR      C 2391   2.871   4.684   3.452
  162TYR      O 2392   2.960   4.743   3.516
  163ALA      N 2393   2.890   4.625   3.335
  163ALA      H 2394   2.818   4.571   3.291
  163ALA     CA 2395   3.017   4.635   3.268
  163ALA     HA 2396   3.094   4.584   3.327
  163ALA     CB 2397   3.010   4.569   3.130
  163ALA    HB1 2398   2.934   4.618   3.069
  163ALA    HB2 2399   3.107   4.577   3.080
  163ALA    HB3 2400   2.984   4.463   3.141
  163ALA      C 2401   3.058   4.781   3.252
  163ALA      O 2402   3.177   4.816   3.274
  164SER      N 2403   2.965   4.870   3.215
  164SER      H 2404   2.871   4.843   3.190
  164SER     CA 2405   3.003   5.011   3.197
  164SER     HA 2406   3.091   5.021   3.134
  164SER     CB 2407   2.884   5.079   3.128
  164SER    HB2 2408   2.921   5.169   3.079
  164SER    HB3 2409   2.845   5.010   3.053
  164SER     OG 2410   2.778   5.114   3.222
  164SER     HG 2411   2.706   5.156   3.174
  164SER      C 2412   3.046   5.081   3.322
  164SER      O 2413   3.106   5.190   3.317
  165ARG      N 2414   3.015   5.018   3.437
  165ARG      H 2415   2.959   4.934   3.431
  165ARG     CA 2416   3.047   5.071   3.570
  165ARG     HA 2417   3.091   5.170   3.561
  165ARG     CB 2418   2.918   5.083   3.652
  165ARG    HB2 2419   2.866   4.987   3.648
  165ARG    HB3 2420   2.944   5.106   3.755
  165ARG     CG 2421   2.823   5.197   3.595
  165ARG    HG2 2422   2.866   5.293   3.622
  165ARG    HG3 2423   2.821   5.188   3.486
  165ARG     CD 2424   2.687   5.186   3.648
  165ARG    HD2 2425   2.637   5.096   3.611
  165ARG    HD3 2426   2.687   5.185   3.757
  165ARG     NE 2427   2.610   5.305   3.602
  165ARG     HE 2428   2.595   5.378   3.670
  165ARG     CZ 2429   2.564   5.321   3.478
  165ARG    NH1 2430   2.502   5.434   3.440
  165ARG   HH11 2431   2.490   5.510   3.506
  165ARG   HH12 2432   2.468   5.444   3.345
  165ARG    NH2 2433   2.581   5.222   3.385
  165ARG   HH21 2434   2.628   5.137   3.411
  165ARG   HH22 2435   2.545   5.235   3.292
  165ARG      C 2436   3.155   4.993   3.643
  165ARG      O 2437   3.178   5.010   3.763
  166SER      N 2438   3.227   4.905   3.575
  166SER      H 2439   3.209   4.890   3.477
  166SER     CA 2440   3.331   4.823   3.640
  166SER     HA 2441   3.286   4.761   3.718
  166SER     CB 2442   3.401   4.729   3.539
  166SER    HB2 2443   3.329   4.664   3.490
  166SER    HB3 2444   3.455   4.787   3.463
  166SER     OG 2445   3.494   4.650   3.614
  166SER     HG 2446   3.540   4.590   3.555
  166SER      C 2447   3.433   4.914   3.707
  166SER      O 2448   3.484   5.004   3.647
  167GLN      N 2449   3.465   4.878   3.833
  167GLN      H 2450   3.408   4.808   3.878
  167GLN     CA 2451   3.565   4.942   3.910
  167GLN     HA 2452   3.603   5.028   3.855
  167GLN     CB 2453   3.514   4.990   4.045
  167GLN    HB2 2454   3.483   4.903   4.102
  167GLN    HB3 2455   3.596   5.040   4.096
  167GLN     CG 2456   3.395   5.087   4.032
  167GLN    HG2 2457   3.433   5.163   3.965
  167GLN    HG3 2458   3.303   5.045   3.992
  167GLN     CD 2459   3.365   5.150   4.164
  167GLN    OE1 2460   3.448   5.204   4.232
  167GLN    NE2 2461   3.245   5.127   4.207
  167GLN   HE21 2462   3.215   5.166   4.295
  167GLN   HE22 2463   3.182   5.071   4.152
  167GLN      C 2464   3.691   4.858   3.930
  167GLN      O 2465   3.780   4.897   4.008
  168ALA      N 2466   3.698   4.743   3.869
  168ALA      H 2467   3.624   4.715   3.806
  168ALA     CA 2468   3.809   4.652   3.889
  168ALA     HA 2469   3.886   4.698   3.949
  168ALA     CB 2470   3.766   4.524   3.955
  168ALA    HB1 2471   3.689   4.476   3.895
  168ALA    HB2 2472   3.852   4.458   3.964
  168ALA    HB3 2473   3.727   4.546   4.054
  168ALA      C 2474   3.868   4.618   3.752
  168ALA      O 2475   3.795   4.603   3.655
  169PRO      N 2476   4.003   4.597   3.747
  169PRO     CD 2477   4.100   4.624   3.852
  169PRO    HD2 2478   4.079   4.560   3.937
  169PRO    HD3 2479   4.091   4.729   3.882
  169PRO     CG 2480   4.227   4.595   3.790
  169PRO    HG2 2481   4.289   4.543   3.864
  169PRO    HG3 2482   4.274   4.690   3.765
  169PRO     CB 2483   4.206   4.512   3.669
  169PRO    HB2 2484   4.210   4.409   3.703
  169PRO    HB3 2485   4.276   4.526   3.587
  169PRO     CA 2486   4.067   4.546   3.623
  169PRO     HA 2487   4.059   4.621   3.545
  169PRO      C 2488   3.994   4.416   3.577
  169PRO      O 2489   3.982   4.318   3.654
  170THR      N 2490   3.950   4.417   3.450
  170THR      H 2491   3.976   4.493   3.388
  170THR     CA 2492   3.861   4.315   3.399
  170THR     HA 2493   3.848   4.233   3.470
  170THR     CB 2494   3.722   4.380   3.371
  170THR     HB 2495   3.734   4.462   3.300
  170THR    CG2 2496   3.629   4.279   3.313
  170THR   HG21 2497   3.617   4.197   3.383
  170THR   HG22 2498   3.533   4.325   3.294
  170THR   HG23 2499   3.671   4.241   3.219
  170THR    OG1 2500   3.667   4.433   3.490
  170THR    HG1 2501   3.581   4.473   3.471
  170THR      C 2502   3.919   4.255   3.276
  170THR      O 2503   3.949   4.325   3.173
  171LEU      N 2504   3.935   4.121   3.282
  171LEU      H 2505   3.919   4.076   3.371
  171LEU     CA 2506   3.976   4.036   3.166
  171LEU     HA 2507   4.003   4.098   3.080
  171LEU     CB 2508   4.100   3.952   3.207
  171LEU    HB2 2509   4.183   4.022   3.195
  171LEU    HB3 2510   4.090   3.926   3.313
  171LEU     CG 2511   4.126   3.829   3.128
  171LEU     HG 2512   4.036   3.767   3.134
  171LEU    CD1 2513   4.160   3.855   2.982
  171LEU   HD11 2514   4.250   3.916   2.976
  171LEU   HD12 2515   4.178   3.760   2.931
  171LEU   HD13 2516   4.077   3.907   2.934
  171LEU    CD2 2517   4.239   3.748   3.194
  171LEU   HD21 2518   4.210   3.721   3.296
  171LEU   HD22 2519   4.258   3.658   3.136
  171LEU   HD23 2520   4.330   3.809   3.198
  171LEU      C 2521   3.861   3.950   3.131
  171LEU      O 2522   3.818   3.868   3.210
  172ILE      N 2523   3.807   3.969   3.009
  172ILE      H 2524   3.838   4.047   2.952
  172ILE     CA 2525   3.700   3.884   2.958
  172ILE     HA 2526   3.656   3.822   3.035
  172ILE     CB 2527   3.590   3.966   2.888
  172ILE     HB 2528   3.639   4.037   2.821
  172ILE    CG2 2529   3.495   3.881   2.809
  172ILE   HG21 2530   3.446   3.810   2.875
  172ILE   HG22 2531   3.420   3.945   2.762
  172ILE   HG23 2532   3.550   3.827   2.732
  172ILE    CG1 2533   3.518   4.053   2.992
  172ILE   HG12 2534   3.461   3.982   3.052
  172ILE   HG13 2535   3.598   4.095   3.053
  172ILE    CD1 2536   3.427   4.163   2.944
  172ILE   HD11 2537   3.347   4.121   2.884
  172ILE   HD12 2538   3.385   4.215   3.030
  172ILE   HD13 2539   3.485   4.234   2.885
  172ILE      C 2540   3.755   3.781   2.863
  172ILE      O 2541   3.818   3.817   2.762
  173PHE      N 2542   3.734   3.654   2.893
  173PHE      H 2543   3.703   3.631   2.986
  173PHE     CA 2544   3.756   3.547   2.799
  173PHE     HA 2545   3.833   3.578   2.728
  173PHE     CB 2546   3.800   3.416   2.865
  173PHE    HB2 2547   3.736   3.403   2.952
  173PHE    HB3 2548   3.791   3.328   2.800
  173PHE     CG 2549   3.943   3.417   2.917
  173PHE    CD1 2550   4.050   3.409   2.829
  173PHE    HD1 2551   4.028   3.404   2.723
  173PHE    CE1 2552   4.179   3.406   2.873
  173PHE    HE1 2553   4.262   3.406   2.802
  173PHE     CZ 2554   4.205   3.404   3.011
  173PHE     HZ 2555   4.307   3.395   3.048
  173PHE    CE2 2556   4.100   3.414   3.099
  173PHE    HE2 2557   4.120   3.420   3.206
  173PHE    CD2 2558   3.970   3.417   3.053
  173PHE    HD2 2559   3.887   3.418   3.124
  173PHE      C 2560   3.626   3.521   2.722
  173PHE      O 2561   3.520   3.505   2.782
  174ALA      N 2562   3.635   3.523   2.589
  174ALA      H 2563   3.725   3.550   2.551
  174ALA     CA 2564   3.526   3.499   2.496
  174ALA     HA 2565   3.434   3.483   2.551
  174ALA     CB 2566   3.507   3.616   2.402
  174ALA    HB1 2567   3.599   3.633   2.346
  174ALA    HB2 2568   3.426   3.595   2.333
  174ALA    HB3 2569   3.483   3.706   2.460
  174ALA      C 2570   3.555   3.369   2.425
  174ALA      O 2571   3.672   3.332   2.401
  175CYX      N 2572   3.449   3.305   2.380
  175CYX      H 2573   3.356   3.339   2.401
  175CYX     CA 2574   3.461   3.179   2.308
  175CYX     HA 2575   3.565   3.150   2.297
  175CYX     CB 2576   3.388   3.071   2.389
  175CYX    HB2 2577   3.284   3.099   2.402
  175CYX    HB3 2578   3.393   2.976   2.335
  175CYX     SG 2579   3.460   3.041   2.554
  175CYX      C 2580   3.409   3.195   2.168
  175CYX      O 2581   3.289   3.218   2.150
  176GLU      N 2582   3.497   3.183   2.067
  176GLU      H 2583   3.593   3.155   2.081
  176GLU     CA 2584   3.455   3.225   1.933
  176GLU     HA 2585   3.429   3.331   1.931
  176GLU     CB 2586   3.573   3.202   1.838
  176GLU    HB2 2587   3.660   3.247   1.886
  176GLU    HB3 2588   3.587   3.094   1.831
  176GLU     CG 2589   3.556   3.259   1.701
  176GLU    HG2 2590   3.461   3.220   1.665
  176GLU    HG3 2591   3.548   3.368   1.711
  176GLU     CD 2592   3.666   3.226   1.601
  176GLU    OE1 2593   3.736   3.129   1.614
  176GLU    OE2 2594   3.679   3.308   1.506
  176GLU      C 2595   3.329   3.161   1.882
  176GLU      O 2596   3.251   3.226   1.815
  177SER      N 2597   3.317   3.031   1.905
  177SER      H 2598   3.391   2.982   1.953
  177SER     CA 2599   3.206   2.953   1.853
  177SER     HA 2600   3.165   3.001   1.764
  177SER     CB 2601   3.255   2.815   1.814
  177SER    HB2 2602   3.295   2.766   1.903
  177SER    HB3 2603   3.171   2.758   1.776
  177SER     OG 2604   3.354   2.823   1.717
  177SER     HG 2605   3.383   2.734   1.694
  177SER      C 2606   3.086   2.945   1.945
  177SER      O 2607   2.997   2.865   1.922
  178ASP      N 2608   3.078   3.032   2.048
  178ASP      H 2609   3.148   3.105   2.057
  178ASP     CA 2610   2.976   3.023   2.150
  178ASP     HA 2611   2.976   2.924   2.196
  178ASP     CB 2612   3.006   3.128   2.257
  178ASP    HB2 2613   3.113   3.132   2.275
  178ASP    HB3 2614   2.973   3.222   2.213
  178ASP     CG 2615   2.935   3.105   2.386
  178ASP    OD1 2616   2.825   3.046   2.389
  178ASP    OD2 2617   2.997   3.145   2.492
  178ASP      C 2618   2.836   3.044   2.088
  178ASP      O 2619   2.811   3.151   2.032
  179VAL      N 2620   2.746   2.947   2.108
  179VAL      H 2621   2.776   2.855   2.138
  179VAL     CA 2622   2.606   2.964   2.070
  179VAL     HA 2623   2.597   3.061   2.022
  179VAL     CB 2624   2.555   2.860   1.979
  179VAL     HB 2625   2.455   2.888   1.947
  179VAL    CG1 2626   2.644   2.844   1.857
  179VAL   HG11 2627   2.745   2.816   1.889
  179VAL   HG12 2628   2.604   2.766   1.792
  179VAL   HG13 2629   2.649   2.938   1.803
  179VAL    CG2 2630   2.550   2.732   2.049
  179VAL   HG21 2631   2.483   2.741   2.136
  179VAL   HG22 2632   2.512   2.655   1.982
  179VAL   HG23 2633   2.650   2.705   2.083
  179VAL      C 2634   2.514   2.982   2.187
  179VAL      O 2635   2.398   3.011   2.165
  180ILE      N 2636   2.564   2.971   2.310
  180ILE      H 2637   2.661   2.945   2.321
  180ILE     CA 2638   2.483   2.988   2.429
  180ILE     HA 2639   2.377   2.973   2.411
  180ILE     CB 2640   2.532   2.888   2.538
  180ILE     HB 2641   2.640   2.896   2.547
  180ILE    CG2 2642   2.468   2.919   2.672
  180ILE   HG21 2643   2.360   2.912   2.664
  180ILE   HG22 2644   2.504   2.848   2.747
  180ILE   HG23 2645   2.496   3.020   2.703
  180ILE    CG1 2646   2.504   2.745   2.496
  180ILE   HG12 2647   2.396   2.734   2.500
  180ILE   HG13 2648   2.537   2.739   2.392
  180ILE    CD1 2649   2.568   2.636   2.575
  180ILE   HD11 2650   2.535   2.643   2.679
  180ILE   HD12 2651   2.540   2.540   2.534
  180ILE   HD13 2652   2.677   2.647   2.571
  180ILE      C 2653   2.487   3.129   2.480
  180ILE      O 2654   2.381   3.191   2.513
  181ALA      N 2655   2.607   3.191   2.487
  181ALA      H 2656   2.691   3.135   2.474
  181ALA     CA 2657   2.623   3.334   2.515
  181ALA     HA 2658   2.528   3.386   2.521
  181ALA     CB 2659   2.699   3.354   2.645
  181ALA    HB1 2660   2.795   3.303   2.640
  181ALA    HB2 2661   2.715   3.461   2.662
  181ALA    HB3 2662   2.641   3.313   2.728
  181ALA      C 2663   2.698   3.394   2.398
  181ALA      O 2664   2.818   3.418   2.406
  182PRO      N 2665   2.633   3.414   2.282
  182PRO     CD 2666   2.492   3.388   2.253
  182PRO    HD2 2667   2.432   3.466   2.301
  182PRO    HD3 2668   2.465   3.291   2.295
  182PRO     CG 2669   2.481   3.391   2.105
  182PRO    HG2 2670   2.385   3.432   2.074
  182PRO    HG3 2671   2.492   3.290   2.064
  182PRO     CB 2672   2.596   3.479   2.063
  182PRO    HB2 2673   2.560   3.582   2.070
  182PRO    HB3 2674   2.632   3.461   1.962
  182PRO     CA 2675   2.705   3.457   2.161
  182PRO     HA 2676   2.772   3.377   2.128
  182PRO      C 2677   2.788   3.583   2.193
  182PRO      O 2678   2.740   3.679   2.251
  183VAL      N 2679   2.913   3.581   2.139
  183VAL      H 2680   2.949   3.502   2.087
  183VAL     CA 2681   3.003   3.692   2.165
  183VAL     HA 2682   3.022   3.712   2.270
  183VAL     CB 2683   3.138   3.660   2.095
  183VAL     HB 2684   3.118   3.632   1.991
  183VAL    CG1 2685   3.229   3.781   2.098
  183VAL   HG11 2686   3.248   3.810   2.201
  183VAL   HG12 2687   3.323   3.757   2.048
  183VAL   HG13 2688   3.181   3.864   2.046
  183VAL    CG2 2689   3.206   3.538   2.159
  183VAL   HG21 2690   3.140   3.451   2.149
  183VAL   HG22 2691   3.300   3.517   2.108
  183VAL   HG23 2692   3.225   3.557   2.264
  183VAL      C 2693   2.948   3.826   2.122
  183VAL      O 2694   2.963   3.925   2.190
  184LEU      N 2695   2.877   3.827   2.006
  184LEU      H 2696   2.856   3.744   1.952
  184LEU     CA 2697   2.826   3.956   1.958
  184LEU     HA 2698   2.908   4.028   1.949
  184LEU     CB 2699   2.761   3.936   1.815
  184LEU    HB2 2700   2.696   3.850   1.825
  184LEU    HB3 2701   2.702   4.024   1.790
  184LEU     CG 2702   2.861   3.910   1.705
  184LEU     HG 2703   2.927   3.828   1.734
  184LEU    CD1 2704   2.787   3.873   1.576
  184LEU   HD11 2705   2.722   3.956   1.546
  184LEU   HD12 2706   2.860   3.855   1.496
  184LEU   HD13 2707   2.728   3.784   1.592
  184LEU    CD2 2708   2.953   4.026   1.679
  184LEU   HD21 2709   3.009   4.049   1.769
  184LEU   HD22 2710   3.022   4.000   1.598
  184LEU   HD23 2711   2.894   4.113   1.649
  184LEU      C 2712   2.717   4.018   2.045
  184LEU      O 2713   2.693   4.136   2.041
  185GLN      N 2714   2.650   3.931   2.127
  185GLN      H 2715   2.671   3.832   2.128
  185GLN     CA 2716   2.544   3.980   2.214
  185GLN     HA 2717   2.508   4.077   2.181
  185GLN     CB 2718   2.425   3.877   2.205
  185GLN    HB2 2719   2.466   3.778   2.224
  185GLN    HB3 2720   2.354   3.902   2.284
  185GLN     CG 2721   2.354   3.878   2.072
  185GLN    HG2 2722   2.314   3.978   2.057
  185GLN    HG3 2723   2.424   3.855   1.991
  185GLN     CD 2724   2.239   3.778   2.067
  185GLN    OE1 2725   2.242   3.663   2.106
  185GLN    NE2 2726   2.131   3.828   2.011
  185GLN   HE21 2727   2.048   3.771   2.002
  185GLN   HE22 2728   2.132   3.923   1.977
  185GLN      C 2729   2.586   3.994   2.358
  185GLN      O 2730   2.510   4.061   2.432
  186HIE      N 2731   2.700   3.941   2.398
  186HIE      H 2732   2.761   3.897   2.330
  186HIE     CA 2733   2.738   3.933   2.541
  186HIE     HA 2734   2.680   4.006   2.597
  186HIE     CB 2735   2.713   3.795   2.598
  186HIE    HB2 2736   2.765   3.719   2.540
  186HIE    HB3 2737   2.745   3.792   2.702
  186HIE     CG 2738   2.567   3.758   2.597
  186HIE    ND1 2739   2.480   3.791   2.697
  186HIE    CE1 2740   2.358   3.749   2.662
  186HIE    HE1 2741   2.272   3.772   2.725
  186HIE    NE2 2742   2.367   3.683   2.548
  186HIE    HE2 2743   2.292   3.636   2.500
  186HIE    CD2 2744   2.496   3.687   2.506
  186HIE    HD2 2745   2.524   3.638   2.413
  186HIE      C 2746   2.886   3.978   2.557
  186HIE      O 2747   2.911   4.096   2.577
  187ALA      N 2748   2.981   3.884   2.542
  187ALA      H 2749   2.964   3.788   2.516
  187ALA     CA 2750   3.118   3.922   2.577
  187ALA     HA 2751   3.116   3.943   2.684
  187ALA     CB 2752   3.213   3.804   2.551
  187ALA    HB1 2753   3.216   3.782   2.444
  187ALA    HB2 2754   3.313   3.829   2.586
  187ALA    HB3 2755   3.176   3.716   2.604
  187ALA      C 2756   3.170   4.046   2.507
  187ALA      O 2757   3.237   4.130   2.572
  188SER      N 2758   3.143   4.061   2.377
  188SER      H 2759   3.096   3.988   2.326
  188SER     CA 2760   3.196   4.177   2.300
  188SER     HA 2761   3.301   4.190   2.326
  188SER     CB 2762   3.185   4.160   2.146
  188SER    HB2 2763   3.245   4.075   2.113
  188SER    HB3 2764   3.081   4.143   2.117
  188SER     OG 2765   3.231   4.275   2.089
  188SER     HG 2766   3.225   4.267   1.993
  188SER      C 2767   3.134   4.310   2.348
  188SER      O 2768   3.206   4.401   2.390
  189PRO      N 2769   3.000   4.326   2.351
  189PRO     CD 2770   2.894   4.243   2.290
  189PRO    HD2 2771   2.911   4.138   2.313
  189PRO    HD3 2772   2.892   4.256   2.182
  189PRO     CG 2773   2.771   4.297   2.357
  189PRO    HG2 2774   2.752   4.240   2.448
  189PRO    HG3 2775   2.686   4.284   2.289
  189PRO     CB 2776   2.795   4.443   2.386
  189PRO    HB2 2777   2.744   4.476   2.477
  189PRO    HB3 2778   2.763   4.506   2.303
  189PRO     CA 2779   2.948   4.453   2.405
  189PRO     HA 2780   2.987   4.533   2.343
  189PRO      C 2781   2.988   4.478   2.549
  189PRO      O 2782   3.008   4.595   2.586
  190PHE      N 2783   2.997   4.373   2.631
  190PHE      H 2784   2.976   4.277   2.605
  190PHE     CA 2785   3.039   4.400   2.768
  190PHE     HA 2786   2.974   4.474   2.815
  190PHE     CB 2787   3.032   4.268   2.850
  190PHE    HB2 2788   3.095   4.192   2.804
  190PHE    HB3 2789   3.068   4.288   2.951
  190PHE     CG 2790   2.893   4.208   2.864
  190PHE    CD1 2791   2.777   4.279   2.836
  190PHE    HD1 2792   2.785   4.385   2.809
  190PHE    CE1 2793   2.652   4.217   2.841
  190PHE    HE1 2794   2.563   4.274   2.814
  190PHE     CZ 2795   2.640   4.085   2.879
  190PHE     HZ 2796   2.543   4.036   2.885
  190PHE    CE2 2797   2.754   4.016   2.909
  190PHE    HE2 2798   2.745   3.911   2.937
  190PHE    CD2 2799   2.878   4.076   2.905
  190PHE    HD2 2800   2.967   4.020   2.934
  190PHE      C 2801   3.180   4.454   2.776
  190PHE      O 2802   3.205   4.555   2.842
  191TYR      N 2803   3.270   4.394   2.699
  191TYR      H 2804   3.251   4.311   2.644
  191TYR     CA 2805   3.407   4.448   2.696
  191TYR     HA 2806   3.449   4.448   2.797
  191TYR     CB 2807   3.496   4.363   2.607
  191TYR    HB2 2808   3.505   4.265   2.654
  191TYR    HB3 2809   3.455   4.351   2.507
  191TYR     CG 2810   3.633   4.428   2.597
  191TYR    CD1 2811   3.728   4.413   2.692
  191TYR    HD1 2812   3.709   4.342   2.771
  191TYR    CE1 2813   3.846   4.485   2.690
  191TYR    HE1 2814   3.920   4.472   2.770
  191TYR     CZ 2815   3.873   4.573   2.582
  191TYR     OH 2816   3.990   4.642   2.585
  191TYR     HH 2817   4.042   4.623   2.663
  191TYR    CE2 2818   3.777   4.583   2.487
  191TYR    HE2 2819   3.795   4.653   2.405
  191TYR    CD2 2820   3.662   4.511   2.491
  191TYR    HD2 2821   3.590   4.518   2.410
  191TYR      C 2822   3.412   4.596   2.647
  191TYR      O 2823   3.478   4.681   2.702
  192ASN      N 2824   3.336   4.612   2.536
  192ASN      H 2825   3.283   4.538   2.492
  192ASN     CA 2826   3.336   4.745   2.471
  192ASN     HA 2827   3.438   4.775   2.448
  192ASN     CB 2828   3.256   4.740   2.343
  192ASN    HB2 2829   3.159   4.699   2.368
  192ASN    HB3 2830   3.244   4.841   2.305
  192ASN     CG 2831   3.320   4.653   2.232
  192ASN    OD1 2832   3.436   4.619   2.241
  192ASN    ND2 2833   3.243   4.620   2.129
  192ASN   HD21 2834   3.280   4.563   2.055
  192ASN   HD22 2835   3.147   4.652   2.126
  192ASN      C 2836   3.283   4.854   2.561
  192ASN      O 2837   3.313   4.972   2.543
  193SER      N 2838   3.203   4.816   2.659
  193SER      H 2839   3.183   4.718   2.669
  193SER     CA 2840   3.143   4.910   2.754
  193SER     HA 2841   3.120   5.004   2.703
  193SER     CB 2842   3.010   4.852   2.813
  193SER    HB2 2843   3.030   4.760   2.868
  193SER    HB3 2844   2.964   4.924   2.880
  193SER     OG 2845   2.921   4.824   2.706
  193SER     HG 2846   2.839   4.789   2.741
  193SER      C 2847   3.229   4.942   2.871
  193SER      O 2848   3.201   5.038   2.949
  194LEU      N 2849   3.336   4.866   2.898
  194LEU      H 2850   3.356   4.789   2.835
  194LEU     CA 2851   3.420   4.883   3.014
  194LEU     HA 2852   3.358   4.874   3.103
  194LEU     CB 2853   3.531   4.780   3.022
  194LEU    HB2 2854   3.577   4.790   2.924
  194LEU    HB3 2855   3.601   4.810   3.099
  194LEU     CG 2856   3.491   4.634   3.044
  194LEU     HG 2857   3.411   4.606   2.975
  194LEU    CD1 2858   3.610   4.546   3.020
  194LEU   HD11 2859   3.690   4.574   3.088
  194LEU   HD12 2860   3.583   4.442   3.035
  194LEU   HD13 2861   3.645   4.560   2.917
  194LEU    CD2 2862   3.430   4.611   3.184
  194LEU   HD21 2863   3.341   4.672   3.195
  194LEU   HD22 2864   3.403   4.506   3.195
  194LEU   HD23 2865   3.503   4.638   3.260
  194LEU      C 2866   3.477   5.022   3.011
  194LEU      O 2867   3.522   5.072   2.907
  195PRO      N 2868   3.496   5.081   3.129
  195PRO     CD 2869   3.445   5.041   3.260
  195PRO    HD2 2870   3.503   4.956   3.294
  195PRO    HD3 2871   3.341   5.011   3.247
  195PRO     CG 2872   3.459   5.160   3.350
  195PRO    HG2 2873   3.503   5.128   3.444
  195PRO    HG3 2874   3.360   5.202   3.368
  195PRO     CB 2875   3.544   5.256   3.282
  195PRO    HB2 2876   3.642   5.248   3.329
  195PRO    HB3 2877   3.507   5.358   3.292
  195PRO     CA 2878   3.553   5.218   3.134
  195PRO     HA 2879   3.494   5.283   3.070
  195PRO      C 2880   3.703   5.219   3.087
  195PRO      O 2881   3.775   5.120   3.089
  196SER      N 2882   3.749   5.344   3.048
  196SER      H 2883   3.689   5.425   3.048
  196SER     CA 2884   3.886   5.360   3.008
  196SER     HA 2885   3.914   5.276   2.944
  196SER     CB 2886   3.909   5.494   2.928
  196SER    HB2 2887   4.015   5.504   2.904
  196SER    HB3 2888   3.851   5.492   2.835
  196SER     OG 2889   3.869   5.603   3.006
  196SER     HG 2890   3.883   5.684   2.957
  196SER      C 2891   3.979   5.365   3.125
  196SER      O 2892   4.098   5.350   3.102
  197SER      N 2893   3.926   5.381   3.245
  197SER      H 2894   3.826   5.382   3.255
  197SER     CA 2895   4.008   5.401   3.365
  197SER     HA 2896   4.101   5.453   3.341
  197SER     CB 2897   3.927   5.488   3.464
  197SER    HB2 2898   3.985   5.497   3.556
  197SER    HB3 2899   3.915   5.587   3.419
  197SER     OG 2900   3.800   5.433   3.492
  197SER     HG 2901   3.753   5.490   3.554
  197SER      C 2902   4.054   5.278   3.438
  197SER      O 2903   4.125   5.293   3.530
  198ILE      N 2904   4.026   5.160   3.388
  198ILE      H 2905   3.974   5.156   3.301
  198ILE     CA 2906   4.068   5.036   3.449
  198ILE     HA 2907   4.127   5.057   3.538
  198ILE     CB 2908   3.951   4.938   3.485
  198ILE     HB 2909   3.992   4.840   3.508
  198ILE    CG2 2910   3.879   4.991   3.604
  198ILE   HG21 2911   3.838   5.089   3.581
  198ILE   HG22 2912   3.797   4.923   3.630
  198ILE   HG23 2913   3.947   4.998   3.688
  198ILE    CG1 2914   3.854   4.914   3.371
  198ILE   HG12 2915   3.795   5.004   3.361
  198ILE   HG13 2916   3.915   4.901   3.281
  198ILE    CD1 2917   3.760   4.790   3.388
  198ILE   HD11 2918   3.699   4.803   3.477
  198ILE   HD12 2919   3.695   4.781   3.300
  198ILE   HD13 2920   3.819   4.699   3.397
  198ILE      C 2921   4.156   4.962   3.347
  198ILE      O 2922   4.129   4.976   3.227
  199ASP      N 2923   4.250   4.886   3.392
  199ASP      H 2924   4.279   4.892   3.488
  199ASP     CA 2925   4.314   4.790   3.307
  199ASP     HA 2926   4.361   4.844   3.224
  199ASP     CB 2927   4.419   4.708   3.377
  199ASP    HB2 2928   4.366   4.668   3.463
  199ASP    HB3 2929   4.451   4.627   3.312
  199ASP     CG 2930   4.542   4.785   3.425
  199ASP    OD1 2931   4.564   4.902   3.394
  199ASP    OD2 2932   4.625   4.713   3.496
  199ASP      C 2933   4.209   4.691   3.253
  199ASP      O 2934   4.129   4.638   3.331
  200LYS      N 2935   4.216   4.659   3.124
  200LYS      H 2936   4.282   4.705   3.062
  200LYS     CA 2937   4.119   4.567   3.066
  200LYS     HA 2938   4.095   4.490   3.139
  200LYS     CB 2939   3.989   4.640   3.027
  200LYS    HB2 2940   3.921   4.566   2.983
  200LYS    HB3 2941   3.944   4.681   3.118
  200LYS     CG 2942   4.012   4.752   2.927
  200LYS    HG2 2943   4.086   4.821   2.970
  200LYS    HG3 2944   4.052   4.709   2.836
  200LYS     CD 2945   3.881   4.830   2.895
  200LYS    HD2 2946   3.817   4.767   2.835
  200LYS    HD3 2947   3.831   4.854   2.989
  200LYS     CE 2948   3.912   4.959   2.820
  200LYS    HE2 2949   3.979   5.019   2.881
  200LYS    HE3 2950   3.963   4.932   2.727
  200LYS     NZ 2951   3.792   5.034   2.790
  200LYS    HZ1 2952   3.746   5.059   2.876
  200LYS    HZ2 2953   3.817   5.118   2.739
  200LYS    HZ3 2954   3.731   4.978   2.733
  200LYS      C 2955   4.177   4.489   2.951
  200LYS      O 2956   4.275   4.535   2.889
  201ALA      N 2957   4.117   4.372   2.925
  201ALA      H 2958   4.043   4.338   2.986
  201ALA     CA 2959   4.158   4.289   2.816
  201ALA     HA 2960   4.186   4.352   2.731
  201ALA     CB 2961   4.277   4.202   2.853
  201ALA    HB1 2962   4.250   4.138   2.937
  201ALA    HB2 2963   4.304   4.140   2.767
  201ALA    HB3 2964   4.361   4.265   2.881
  201ALA      C 2965   4.040   4.205   2.771
  201ALA      O 2966   3.954   4.170   2.856
  202PHE      N 2967   4.039   4.170   2.644
  202PHE      H 2968   4.114   4.209   2.589
  202PHE     CA 2969   3.941   4.079   2.578
  202PHE     HA 2970   3.874   4.035   2.652
  202PHE     CB 2971   3.859   4.157   2.479
  202PHE    HB2 2972   3.809   4.241   2.527
  202PHE    HB3 2973   3.929   4.195   2.404
  202PHE     CG 2974   3.754   4.081   2.404
  202PHE    CD1 2975   3.632   4.054   2.460
  202PHE    HD1 2976   3.614   4.086   2.563
  202PHE    CE1 2977   3.534   3.991   2.391
  202PHE    HE1 2978   3.437   3.970   2.437
  202PHE     CZ 2979   3.558   3.951   2.258
  202PHE     HZ 2980   3.481   3.903   2.198
  202PHE    CE2 2981   3.684   3.974   2.202
  202PHE    HE2 2982   3.706   3.936   2.102
  202PHE    CD2 2983   3.780   4.043   2.272
  202PHE    HD2 2984   3.875   4.067   2.224
  202PHE      C 2985   4.023   3.974   2.507
  202PHE      O 2986   4.106   4.011   2.423
  203VAL      N 2987   4.002   3.846   2.544
  203VAL      H 2988   3.938   3.823   2.619
  203VAL     CA 2989   4.076   3.736   2.481
  203VAL     HA 2990   4.131   3.773   2.395
  203VAL     CB 2991   4.173   3.670   2.577
  203VAL     HB 2992   4.118   3.633   2.663
  203VAL    CG1 2993   4.244   3.555   2.510
  203VAL   HG11 2994   4.300   3.591   2.423
  203VAL   HG12 2995   4.314   3.509   2.580
  203VAL   HG13 2996   4.171   3.481   2.477
  203VAL    CG2 2997   4.277   3.774   2.627
  203VAL   HG21 2998   4.226   3.855   2.678
  203VAL   HG22 2999   4.346   3.725   2.696
  203VAL   HG23 3000   4.332   3.813   2.541
  203VAL      C 3001   3.973   3.638   2.429
  203VAL      O 3002   3.908   3.569   2.509
  204GLU      N 3003   3.958   3.632   2.295
  204GLU      H 3004   4.010   3.695   2.236
  204GLU     CA 3005   3.865   3.542   2.233
  204GLU     HA 3006   3.792   3.509   2.307
  204GLU     CB 3007   3.791   3.611   2.120
  204GLU    HB2 3008   3.745   3.701   2.162
  204GLU    HB3 3009   3.866   3.640   2.046
  204GLU     CG 3010   3.683   3.525   2.052
  204GLU    HG2 3011   3.753   3.476   1.985
  204GLU    HG3 3012   3.632   3.450   2.112
  204GLU     CD 3013   3.580   3.603   1.970
  204GLU    OE1 3014   3.572   3.727   1.984
  204GLU    OE2 3015   3.490   3.531   1.915
  204GLU      C 3016   3.937   3.420   2.185
  204GLU      O 3017   4.038   3.430   2.111
  205ILE      N 3018   3.895   3.303   2.231
  205ILE      H 3019   3.815   3.304   2.293
  205ILE     CA 3020   3.962   3.177   2.209
  205ILE     HA 3021   4.068   3.187   2.184
  205ILE     CB 3022   3.947   3.082   2.331
  205ILE     HB 3023   3.842   3.081   2.360
  205ILE    CG2 3024   3.992   2.943   2.299
  205ILE   HG21 3025   4.098   2.944   2.270
  205ILE   HG22 3026   3.980   2.879   2.387
  205ILE   HG23 3027   3.933   2.903   2.217
  205ILE    CG1 3028   4.021   3.153   2.449
  205ILE   HG12 3029   4.126   3.157   2.422
  205ILE   HG13 3030   3.981   3.254   2.455
  205ILE    CD1 3031   4.005   3.085   2.582
  205ILE   HD11 3032   4.045   2.984   2.577
  205ILE   HD12 3033   4.060   3.142   2.658
  205ILE   HD13 3034   3.900   3.082   2.609
  205ILE      C 3035   3.911   3.117   2.077
  205ILE      O 3036   3.789   3.091   2.061
  206ASN      N 3037   4.006   3.089   1.988
  206ASN      H 3038   4.102   3.105   2.016
  206ASN     CA 3039   3.982   3.041   1.855
  206ASN     HA 3040   3.922   3.112   1.798
  206ASN     CB 3041   4.119   3.026   1.786
  206ASN    HB2 3042   4.171   3.122   1.786
  206ASN    HB3 3043   4.176   2.953   1.843
  206ASN     CG 3044   4.109   2.977   1.643
  206ASN    OD1 3045   4.019   3.002   1.576
  206ASN    ND2 3046   4.210   2.908   1.601
  206ASN   HD21 3047   4.211   2.871   1.507
  206ASN   HD22 3048   4.288   2.890   1.663
  206ASN      C 3049   3.909   2.911   1.853
  206ASN      O 3050   3.953   2.812   1.914
  207GLY      N 3051   3.793   2.905   1.788
  207GLY      H 3052   3.760   2.989   1.743
  207GLY     CA 3053   3.712   2.786   1.779
  207GLY    HA2 3054   3.638   2.806   1.701
  207GLY    HA3 3055   3.778   2.706   1.746
  207GLY      C 3056   3.640   2.743   1.906
  207GLY      O 3057   3.585   2.631   1.907
  208GLY      N 3058   3.650   2.823   2.010
  208GLY      H 3059   3.689   2.916   2.005
  208GLY     CA 3060   3.602   2.772   2.143
  208GLY    HA2 3061   3.643   2.673   2.160
  208GLY    HA3 3062   3.638   2.840   2.221
  208GLY      C 3063   3.450   2.765   2.150
  208GLY      O 3064   3.382   2.864   2.118
  209SER      N 3065   3.398   2.651   2.200
  209SER      H 3066   3.452   2.566   2.206
  209SER     CA 3067   3.259   2.648   2.238
  209SER     HA 3068   3.198   2.701   2.165
  209SER     CB 3069   3.212   2.503   2.244
  209SER    HB2 3070   3.103   2.500   2.245
  209SER    HB3 3071   3.249   2.449   2.157
  209SER     OG 3072   3.261   2.443   2.360
  209SER     HG 3073   3.232   2.352   2.364
  209SER      C 3074   3.244   2.723   2.372
  209SER      O 3075   3.338   2.768   2.431
  210HID      N 3076   3.118   2.728   2.420
  210HID      H 3077   3.044   2.681   2.370
  210HID     CA 3078   3.084   2.804   2.537
  210HID     HA 3079   3.104   2.910   2.522
  210HID     CB 3080   2.935   2.785   2.562
  210HID    HB2 3081   2.884   2.821   2.473
  210HID    HB3 3082   2.909   2.681   2.579
  210HID     CG 3083   2.878   2.861   2.676
  210HID    ND1 3084   2.885   2.997   2.690
  210HID    HD1 3085   2.933   3.057   2.624
  210HID    CE1 3086   2.819   3.037   2.800
  210HID    HE1 3087   2.810   3.141   2.831
  210HID    NE2 3088   2.774   2.925   2.855
  210HID    CD2 3089   2.808   2.816   2.779
  210HID    HD2 3090   2.776   2.717   2.809
  210HID      C 3091   3.163   2.770   2.668
  210HID      O 3092   3.178   2.857   2.750
  211TYR      N 3093   3.214   2.649   2.673
  211TYR      H 3094   3.203   2.585   2.595
  211TYR     CA 3095   3.288   2.603   2.790
  211TYR     HA 3096   3.251   2.653   2.879
  211TYR     CB 3097   3.272   2.449   2.809
  211TYR    HB2 3098   3.300   2.404   2.714
  211TYR    HB3 3099   3.345   2.421   2.885
  211TYR     CG 3100   3.133   2.399   2.851
  211TYR    CD1 3101   3.044   2.347   2.756
  211TYR    HD1 3102   3.073   2.344   2.651
  211TYR    CE1 3103   2.919   2.301   2.795
  211TYR    HE1 3104   2.850   2.261   2.721
  211TYR     CZ 3105   2.882   2.306   2.929
  211TYR     OH 3106   2.759   2.260   2.967
  211TYR     HH 3107   2.707   2.227   2.893
  211TYR    CE2 3108   2.970   2.358   3.024
  211TYR    HE2 3109   2.940   2.362   3.129
  211TYR    CD2 3110   3.095   2.404   2.985
  211TYR    HD2 3111   3.164   2.444   3.059
  211TYR      C 3112   3.435   2.633   2.776
  211TYR      O 3113   3.518   2.591   2.863
  212CYX      N 3114   3.481   2.714   2.677
  212CYX      H 3115   3.416   2.763   2.618
  212CYX     CA 3116   3.621   2.725   2.647
  212CYX     HA 3117   3.664   2.625   2.643
  212CYX     CB 3118   3.646   2.795   2.513
  212CYX    HB2 3119   3.739   2.757   2.469
  212CYX    HB3 3120   3.563   2.775   2.445
  212CYX     SG 3121   3.647   2.974   2.511
  212CYX      C 3122   3.703   2.792   2.755
  212CYX      O 3123   3.826   2.774   2.755
  213GLY      N 3124   3.644   2.872   2.841
  213GLY      H 3125   3.545   2.891   2.832
  213GLY     CA 3126   3.716   2.933   2.950
  213GLY    HA2 3127   3.817   2.950   2.913
  213GLY    HA3 3128   3.667   3.029   2.967
  213GLY      C 3129   3.723   2.857   3.080
  213GLY      O 3130   3.781   2.904   3.176
  214ASN      N 3131   3.662   2.737   3.080
  214ASN      H 3132   3.624   2.696   2.996
  214ASN     CA 3133   3.643   2.667   3.207
  214ASN     HA 3134   3.616   2.737   3.286
  214ASN     CB 3135   3.534   2.566   3.192
  214ASN    HB2 3136   3.562   2.508   3.104
  214ASN    HB3 3137   3.529   2.500   3.279
  214ASN     CG 3138   3.396   2.625   3.169
  214ASN    OD1 3139   3.381   2.745   3.166
  214ASN    ND2 3140   3.295   2.539   3.162
  214ASN   HD21 3141   3.201   2.573   3.146
  214ASN   HD22 3142   3.313   2.440   3.171
  214ASN      C 3143   3.770   2.599   3.256
  214ASN      O 3144   3.782   2.568   3.377
  215GLY      N 3145   3.863   2.568   3.163
  215GLY      H 3146   3.846   2.595   3.067
  215GLY     CA 3147   3.985   2.497   3.193
  215GLY    HA2 3148   4.060   2.527   3.120
  215GLY    HA3 3149   4.017   2.526   3.293
  215GLY      C 3150   3.967   2.346   3.188
  215GLY      O 3151   3.858   2.293   3.204
  216GLY      N 3152   4.080   2.276   3.177
  216GLY      H 3153   4.169   2.322   3.165
  216GLY     CA 3154   4.077   2.137   3.182
  216GLY    HA2 3155   4.171   2.107   3.228
  216GLY    HA3 3156   3.995   2.111   3.248
  216GLY      C 3157   4.061   2.060   3.049
  216GLY      O 3158   4.044   1.937   3.049
  217SER      N 3159   4.068   2.130   2.936
  217SER      H 3160   4.075   2.230   2.944
  217SER     CA 3161   4.062   2.072   2.806
  217SER     HA 3162   4.061   1.963   2.807
  217SER     CB 3163   3.927   2.122   2.752
  217SER    HB2 3164   3.855   2.064   2.809
  217SER    HB3 3165   3.925   2.226   2.785
  217SER     OG 3166   3.898   2.117   2.634
  217SER     HG 3167   3.810   2.153   2.621
  217SER      C 3168   4.183   2.115   2.727
  217SER      O 3169   4.294   2.097   2.767
  218ILE      N 3170   4.162   2.171   2.606
  218ILE      H 3171   4.068   2.192   2.578
  218ILE     CA 3172   4.271   2.201   2.512
  218ILE     HA 3173   4.362   2.148   2.539
  218ILE     CB 3174   4.226   2.157   2.370
  218ILE     HB 3175   4.305   2.180   2.298
  218ILE    CG2 3176   4.198   2.004   2.369
  218ILE   HG21 3177   4.120   1.981   2.441
  218ILE   HG22 3178   4.167   1.973   2.270
  218ILE   HG23 3179   4.289   1.951   2.397
  218ILE    CG1 3180   4.100   2.230   2.324
  218ILE   HG12 3181   4.016   2.191   2.381
  218ILE   HG13 3182   4.113   2.336   2.345
  218ILE    CD1 3183   4.073   2.211   2.173
  218ILE   HD11 3184   4.060   2.104   2.151
  218ILE   HD12 3185   3.982   2.264   2.145
  218ILE   HD13 3186   4.157   2.249   2.115
  218ILE      C 3187   4.311   2.345   2.507
  218ILE      O 3188   4.392   2.385   2.423
  219TYR      N 3189   4.265   2.430   2.601
  219TYR      H 3190   4.206   2.392   2.674
  219TYR     CA 3191   4.287   2.572   2.599
  219TYR     HA 3192   4.348   2.597   2.512
  219TYR     CB 3193   4.154   2.648   2.589
  219TYR    HB2 3194   4.101   2.627   2.682
  219TYR    HB3 3195   4.172   2.755   2.581
  219TYR     CG 3196   4.071   2.603   2.475
  219TYR    CD1 3197   4.109   2.630   2.341
  219TYR    HD1 3198   4.203   2.682   2.320
  219TYR    CE1 3199   4.028   2.590   2.238
  219TYR    HE1 3200   4.057   2.611   2.135
  219TYR     CZ 3201   3.906   2.529   2.264
  219TYR     OH 3202   3.824   2.487   2.159
  219TYR     HH 3203   3.861   2.506   2.072
  219TYR    CE2 3204   3.868   2.504   2.388
  219TYR    HE2 3205   3.772   2.455   2.410
  219TYR    CD2 3206   3.954   2.542   2.495
  219TYR    HD2 3207   3.926   2.521   2.598
  219TYR      C 3208   4.369   2.622   2.719
  219TYR      O 3209   4.372   2.744   2.747
  220ASN      N 3210   4.433   2.530   2.794
  220ASN      H 3211   4.435   2.433   2.768
  220ASN     CA 3212   4.495   2.570   2.920
  220ASN     HA 3213   4.422   2.623   2.981
  220ASN     CB 3214   4.546   2.454   2.997
  220ASN    HB2 3215   4.607   2.397   2.927
  220ASN    HB3 3216   4.608   2.487   3.080
  220ASN     CG 3217   4.437   2.363   3.051
  220ASN    OD1 3218   4.320   2.398   3.055
  220ASN    ND2 3219   4.480   2.246   3.099
  220ASN   HD21 3220   4.414   2.180   3.136
  220ASN   HD22 3221   4.579   2.224   3.098
  220ASN      C 3222   4.610   2.669   2.900
  220ASN      O 3223   4.638   2.751   2.988
  221ASP      N 3224   4.677   2.668   2.784
  221ASP      H 3225   4.653   2.606   2.707
  221ASP     CA 3226   4.789   2.756   2.768
  221ASP     HA 3227   4.859   2.741   2.850
  221ASP     CB 3228   4.864   2.731   2.635
  221ASP    HB2 3229   4.792   2.738   2.554
  221ASP    HB3 3230   4.935   2.814   2.627
  221ASP     CG 3231   4.937   2.600   2.627
  221ASP    OD1 3232   4.969   2.542   2.733
  221ASP    OD2 3233   4.961   2.553   2.512
  221ASP      C 3234   4.748   2.906   2.773
  221ASP      O 3235   4.799   2.983   2.855
  222VAL      N 3236   4.649   2.941   2.690
  222VAL      H 3237   4.614   2.879   2.619
  222VAL     CA 3238   4.604   3.080   2.691
  222VAL     HA 3239   4.685   3.153   2.695
  222VAL     CB 3240   4.516   3.112   2.568
  222VAL     HB 3241   4.576   3.091   2.479
  222VAL    CG1 3242   4.389   3.032   2.563
  222VAL   HG11 3243   4.329   3.053   2.651
  222VAL   HG12 3244   4.332   3.060   2.474
  222VAL   HG13 3245   4.412   2.926   2.559
  222VAL    CG2 3246   4.488   3.259   2.558
  222VAL   HG21 3247   4.582   3.313   2.549
  222VAL   HG22 3248   4.426   3.278   2.471
  222VAL   HG23 3249   4.436   3.292   2.648
  222VAL      C 3250   4.538   3.117   2.824
  222VAL      O 3251   4.552   3.229   2.878
  223LEU      N 3252   4.456   3.023   2.879
  223LEU      H 3253   4.436   2.936   2.832
  223LEU     CA 3254   4.386   3.051   3.006
  223LEU     HA 3255   4.329   3.143   2.994
  223LEU     CB 3256   4.292   2.939   3.048
  223LEU    HB2 3257   4.350   2.847   3.057
  223LEU    HB3 3258   4.251   2.966   3.145
  223LEU     CG 3259   4.179   2.917   2.950
  223LEU     HG 3260   4.217   2.902   2.849
  223LEU    CD1 3261   4.106   2.791   2.994
  223LEU   HD11 3262   4.067   2.805   3.095
  223LEU   HD12 3263   4.023   2.772   2.926
  223LEU   HD13 3264   4.174   2.707   2.993
  223LEU    CD2 3265   4.080   3.033   2.948
  223LEU   HD21 3266   4.132   3.124   2.920
  223LEU   HD22 3267   4.000   3.012   2.877
  223LEU   HD23 3268   4.037   3.045   3.048
  223LEU      C 3269   4.487   3.078   3.115
  223LEU      O 3270   4.469   3.172   3.198
  224SER      N 3271   4.595   3.000   3.119
  224SER      H 3272   4.608   2.927   3.050
  224SER     CA 3273   4.694   3.015   3.222
  224SER     HA 3274   4.647   3.019   3.320
  224SER     CB 3275   4.789   2.895   3.218
  224SER    HB2 3276   4.835   2.895   3.120
  224SER    HB3 3277   4.865   2.913   3.294
  224SER     OG 3278   4.727   2.772   3.242
  224SER     HG 3279   4.793   2.702   3.238
  224SER      C 3280   4.772   3.143   3.203
  224SER      O 3281   4.793   3.219   3.301
  225ARG      N 3282   4.819   3.170   3.083
  225ARG      H 3283   4.799   3.109   3.004
  225ARG     CA 3284   4.905   3.283   3.062
  225ARG     HA 3285   4.989   3.278   3.131
  225ARG     CB 3286   4.960   3.285   2.917
  225ARG    HB2 3287   4.974   3.180   2.891
  225ARG    HB3 3288   4.878   3.326   2.857
  225ARG     CG 3289   5.079   3.356   2.889
  225ARG    HG2 3290   5.059   3.463   2.889
  225ARG    HG3 3291   5.154   3.334   2.965
  225ARG     CD 3292   5.133   3.311   2.746
  225ARG    HD2 3293   5.232   3.352   2.726
  225ARG    HD3 3294   5.136   3.203   2.736
  225ARG     NE 3295   5.040   3.364   2.650
  225ARG     HE 3296   5.038   3.465   2.646
  225ARG     CZ 3297   4.965   3.296   2.566
  225ARG    NH1 3298   4.955   3.165   2.570
  225ARG   HH11 3299   5.008   3.113   2.639
  225ARG   HH12 3300   4.896   3.117   2.504
  225ARG    NH2 3301   4.889   3.363   2.474
  225ARG   HH21 3302   4.892   3.464   2.471
  225ARG   HH22 3303   4.831   3.312   2.409
  225ARG      C 3304   4.838   3.414   3.092
  225ARG      O 3305   4.894   3.503   3.161
  226PHE      N 3306   4.711   3.427   3.048
  226PHE      H 3307   4.670   3.357   2.987
  226PHE     CA 3308   4.636   3.547   3.076
  226PHE     HA 3309   4.703   3.632   3.076
  226PHE     CB 3310   4.526   3.572   2.974
  226PHE    HB2 3311   4.485   3.479   2.934
  226PHE    HB3 3312   4.448   3.627   3.025
  226PHE     CG 3313   4.568   3.654   2.856
  226PHE    CD1 3314   4.561   3.791   2.865
  226PHE    HD1 3315   4.524   3.835   2.957
  226PHE    CE1 3316   4.601   3.874   2.759
  226PHE    HE1 3317   4.592   3.982   2.769
  226PHE     CZ 3318   4.649   3.821   2.647
  226PHE     HZ 3319   4.679   3.887   2.566
  226PHE    CE2 3320   4.661   3.688   2.633
  226PHE    HE2 3321   4.702   3.647   2.541
  226PHE    CD2 3322   4.620   3.600   2.739
  226PHE    HD2 3323   4.630   3.493   2.727
  226PHE      C 3324   4.578   3.547   3.216
  226PHE      O 3325   4.584   3.649   3.288
  227GLY      N 3326   4.517   3.436   3.258
  227GLY      H 3327   4.521   3.351   3.204
  227GLY     CA 3328   4.442   3.434   3.384
  227GLY    HA2 3329   4.374   3.520   3.383
  227GLY    HA3 3330   4.384   3.342   3.386
  227GLY      C 3331   4.528   3.442   3.508
  227GLY      O 3332   4.497   3.520   3.601
  228VAL      N 3333   4.635   3.360   3.514
  228VAL      H 3334   4.656   3.287   3.447
  228VAL     CA 3335   4.720   3.371   3.632
  228VAL     HA 3336   4.665   3.370   3.726
  228VAL     CB 3337   4.820   3.257   3.633
  228VAL     HB 3338   4.873   3.255   3.538
  228VAL    CG1 3339   4.920   3.274   3.746
  228VAL   HG11 3340   4.868   3.276   3.841
  228VAL   HG12 3341   4.991   3.191   3.745
  228VAL   HG13 3342   4.974   3.368   3.733
  228VAL    CG2 3343   4.757   3.121   3.642
  228VAL   HG21 3344   4.692   3.106   3.556
  228VAL   HG22 3345   4.835   3.045   3.642
  228VAL   HG23 3346   4.699   3.114   3.734
  228VAL      C 3347   4.785   3.508   3.636
  228VAL      O 3348   4.793   3.571   3.741
  229SER      N 3349   4.835   3.554   3.518
  229SER      H 3350   4.835   3.498   3.434
  229SER     CA 3351   4.898   3.686   3.513
  229SER     HA 3352   4.981   3.690   3.583
  229SER     CB 3353   4.951   3.714   3.374
  229SER    HB2 3354   4.868   3.709   3.304
  229SER    HB3 3355   4.993   3.814   3.373
  229SER     OG 3356   5.050   3.620   3.338
  229SER     HG 3357   5.082   3.640   3.249
  229SER      C 3358   4.802   3.798   3.559
  229SER      O 3359   4.846   3.894   3.621
  230TRP      N 3360   4.671   3.786   3.521
  230TRP      H 3361   4.636   3.707   3.469
  230TRP     CA 3362   4.581   3.889   3.554
  230TRP     HA 3363   4.616   3.984   3.514
  230TRP     CB 3364   4.442   3.860   3.497
  230TRP    HB2 3365   4.449   3.824   3.394
  230TRP    HB3 3366   4.391   3.786   3.558
  230TRP     CG 3367   4.353   3.981   3.493
  230TRP    CD1 3368   4.251   4.017   3.569
  230TRP    HD1 3369   4.226   3.947   3.649
  230TRP    NE1 3370   4.197   4.141   3.530
  230TRP    HE1 3371   4.115   4.187   3.568
  230TRP    CE2 3372   4.270   4.186   3.424
  230TRP    CZ2 3373   4.256   4.301   3.346
  230TRP    HZ2 3374   4.177   4.372   3.371
  230TRP    CH2 3375   4.341   4.317   3.242
  230TRP    HH2 3376   4.336   4.406   3.180
  230TRP    CZ3 3377   4.441   4.216   3.211
  230TRP    HZ3 3378   4.508   4.229   3.126
  230TRP    CE3 3379   4.454   4.104   3.286
  230TRP    HE3 3380   4.529   4.031   3.256
  230TRP    CD2 3381   4.368   4.087   3.396
  230TRP      C 3382   4.568   3.902   3.710
  230TRP      O 3383   4.559   4.014   3.764
  231MET      N 3384   4.559   3.787   3.776
  231MET      H 3385   4.553   3.697   3.730
  231MET     CA 3386   4.549   3.790   3.921
  231MET     HA 3387   4.476   3.865   3.952
  231MET     CB 3388   4.503   3.652   3.973
  231MET    HB2 3389   4.575   3.578   3.936
  231MET    HB3 3390   4.508   3.655   4.082
  231MET     CG 3391   4.360   3.613   3.928
  231MET    HG2 3392   4.361   3.595   3.821
  231MET    HG3 3393   4.331   3.521   3.980
  231MET     SD 3394   4.240   3.742   3.966
  231MET     CE 3395   4.087   3.656   3.948
  231MET    HE1 3396   4.083   3.573   4.018
  231MET    HE2 3397   4.004   3.724   3.969
  231MET    HE3 3398   4.078   3.618   3.846
  231MET      C 3399   4.678   3.831   3.990
  231MET      O 3400   4.676   3.907   4.089
  232LYS      N 3401   4.791   3.790   3.935
  232LYS      H 3402   4.791   3.724   3.858
  232LYS     CA 3403   4.920   3.834   3.988
  232LYS     HA 3404   4.928   3.809   4.093
  232LYS     CB 3405   5.034   3.765   3.911
  232LYS    HB2 3406   5.011   3.773   3.805
  232LYS    HB3 3407   5.125   3.821   3.932
  232LYS     CG 3408   5.055   3.620   3.947
  232LYS    HG2 3409   4.958   3.571   3.950
  232LYS    HG3 3410   5.116   3.574   3.870
  232LYS     CD 3411   5.125   3.605   4.083
  232LYS    HD2 3412   5.216   3.666   4.081
  232LYS    HD3 3413   5.057   3.643   4.160
  232LYS     CE 3414   5.160   3.464   4.113
  232LYS    HE2 3415   5.068   3.406   4.115
  232LYS    HE3 3416   5.225   3.427   4.034
  232LYS     NZ 3417   5.230   3.452   4.245
  232LYS    HZ1 3418   5.170   3.486   4.318
  232LYS    HZ2 3419   5.252   3.355   4.262
  232LYS    HZ3 3420   5.315   3.506   4.243
  232LYS      C 3421   4.936   3.986   3.981
  232LYS      O 3422   4.975   4.055   4.076
  233LEU      N 3423   4.908   4.040   3.860
  233LEU      H 3424   4.881   3.984   3.780
  233LEU     CA 3425   4.927   4.183   3.840
  233LEU     HA 3426   5.027   4.211   3.875
  233LEU     CB 3427   4.915   4.222   3.695
  233LEU    HB2 3428   4.997   4.165   3.651
  233LEU    HB3 3429   4.821   4.190   3.651
  233LEU     CG 3430   4.936   4.371   3.667
  233LEU     HG 3431   4.856   4.427   3.716
  233LEU    CD1 3432   5.069   4.419   3.717
  233LEU   HD11 3433   5.149   4.363   3.668
  233LEU   HD12 3434   5.080   4.525   3.695
  233LEU   HD13 3435   5.075   4.403   3.825
  233LEU    CD2 3436   4.914   4.403   3.522
  233LEU   HD21 3437   4.812   4.376   3.494
  233LEU   HD22 3438   4.930   4.509   3.505
  233LEU   HD23 3439   4.984   4.346   3.461
  233LEU      C 3440   4.828   4.267   3.927
  233LEU      O 3441   4.862   4.366   3.988
  234HIE      N 3442   4.700   4.220   3.929
  234HIE      H 3443   4.674   4.136   3.881
  234HIE     CA 3444   4.591   4.305   3.990
  234HIE     HA 3445   4.623   4.409   3.997
  234HIE     CB 3446   4.471   4.298   3.901
  234HIE    HB2 3447   4.437   4.196   3.885
  234HIE    HB3 3448   4.389   4.358   3.941
  234HIE     CG 3449   4.503   4.354   3.766
  234HIE    ND1 3450   4.502   4.280   3.650
  234HIE    CE1 3451   4.537   4.356   3.546
  234HIE    HE1 3452   4.543   4.316   3.445
  234HIE    NE2 3453   4.559   4.477   3.592
  234HIE    HE2 3454   4.585   4.558   3.537
  234HIE    CD2 3455   4.540   4.477   3.729
  234HIE    HD2 3456   4.555   4.568   3.786
  234HIE      C 3457   4.565   4.272   4.137
  234HIE      O 3458   4.519   4.366   4.205
  235LEU      N 3459   4.583   4.150   4.182
  235LEU      H 3460   4.597   4.072   4.119
  235LEU     CA 3461   4.571   4.124   4.322
  235LEU     HA 3462   4.505   4.200   4.364
  235LEU     CB 3463   4.515   3.985   4.357
  235LEU    HB2 3464   4.586   3.915   4.313
  235LEU    HB3 3465   4.513   3.972   4.465
  235LEU     CG 3466   4.376   3.959   4.301
  235LEU     HG 3467   4.378   3.958   4.192
  235LEU    CD1 3468   4.332   3.820   4.353
  235LEU   HD11 3469   4.330   3.822   4.462
  235LEU   HD12 3470   4.233   3.797   4.315
  235LEU   HD13 3471   4.403   3.745   4.319
  235LEU    CD2 3472   4.276   4.064   4.335
  235LEU   HD21 3473   4.309   4.160   4.295
  235LEU   HD22 3474   4.180   4.038   4.291
  235LEU   HD23 3475   4.266   4.072   4.443
  235LEU      C 3476   4.704   4.144   4.397
  235LEU      O 3477   4.705   4.193   4.513
  236ASP      N 3478   4.817   4.106   4.336
  236ASP      H 3479   4.816   4.072   4.240
  236ASP     CA 3480   4.945   4.111   4.407
  236ASP     HA 3481   4.925   4.117   4.514
  236ASP     CB 3482   5.032   3.992   4.380
  236ASP    HB2 3483   5.047   3.986   4.272
  236ASP    HB3 3484   5.127   4.015   4.428
  236ASP     CG 3485   4.981   3.859   4.431
  236ASP    OD1 3486   4.879   3.861   4.508
  236ASP    OD2 3487   5.038   3.754   4.394
  236ASP      C 3488   5.022   4.233   4.365
  236ASP      O 3489   5.134   4.254   4.422
  237GLU      N 3490   4.979   4.317   4.271
  237GLU      H 3491   4.892   4.296   4.223
  237GLU     CA 3492   5.062   4.430   4.222
  237GLU     HA 3493   5.017   4.467   4.130
  237GLU     CB 3494   5.073   4.547   4.325
  237GLU    HB2 3495   5.130   4.515   4.412
  237GLU    HB3 3496   5.123   4.632   4.278
  237GLU     CG 3497   4.933   4.590   4.369
  237GLU    HG2 3498   4.878   4.619   4.279
  237GLU    HG3 3499   4.886   4.503   4.415
  237GLU     CD 3500   4.933   4.703   4.465
  237GLU    OE1 3501   5.031   4.730   4.522
  237GLU    OE2 3502   4.829   4.761   4.480
  237GLU      C 3503   5.196   4.377   4.175
  237GLU      O 3504   5.297   4.448   4.191
  238ASP      N 3505   5.199   4.258   4.111
  238ASP      H 3506   5.113   4.210   4.090
  238ASP     CA 3507   5.327   4.190   4.076
  238ASP     HA 3508   5.408   4.229   4.139
  238ASP     CB 3509   5.317   4.043   4.099
  238ASP    HB2 3510   5.276   4.031   4.199
  238ASP    HB3 3511   5.245   4.004   4.026
  238ASP     CG 3512   5.446   3.968   4.087
  238ASP    OD1 3513   5.541   4.024   4.030
  238ASP    OD2 3514   5.451   3.854   4.134
  238ASP      C 3515   5.361   4.222   3.931
  238ASP      O 3516   5.309   4.165   3.836
  239SER      N 3517   5.440   4.329   3.912
  239SER      H 3518   5.476   4.379   3.992
  239SER     CA 3519   5.469   4.380   3.782
  239SER     HA 3520   5.376   4.389   3.726
  239SER     CB 3521   5.538   4.519   3.788
  239SER    HB2 3522   5.625   4.514   3.855
  239SER    HB3 3523   5.571   4.548   3.688
  239SER     OG 3524   5.445   4.615   3.838
  239SER     HG 3525   5.487   4.701   3.842
  239SER      C 3526   5.554   4.282   3.697
  239SER      O 3527   5.565   4.300   3.575
  240ARG      N 3528   5.607   4.174   3.759
  240ARG      H 3529   5.606   4.166   3.859
  240ARG     CA 3530   5.676   4.069   3.681
  240ARG     HA 3531   5.755   4.113   3.620
  240ARG     CB 3532   5.737   3.971   3.770
  240ARG    HB2 3533   5.654   3.924   3.823
  240ARG    HB3 3534   5.785   3.898   3.706
  240ARG     CG 3535   5.840   4.025   3.874
  240ARG    HG2 3536   5.924   4.068   3.819
  240ARG    HG3 3537   5.792   4.102   3.934
  240ARG     CD 3538   5.892   3.913   3.966
  240ARG    HD2 3539   5.935   3.833   3.906
  240ARG    HD3 3540   5.967   3.953   4.034
  240ARG     NE 3541   5.781   3.857   4.047
  240ARG     HE 3542   5.691   3.902   4.041
  240ARG     CZ 3543   5.791   3.752   4.120
  240ARG    NH1 3544   5.909   3.687   4.131
  240ARG   HH11 3545   5.990   3.722   4.082
  240ARG   HH12 3546   5.916   3.604   4.188
  240ARG    NH2 3547   5.687   3.708   4.189
  240ARG   HH21 3548   5.599   3.758   4.185
  240ARG   HH22 3549   5.695   3.625   4.246
  240ARG      C 3550   5.584   3.998   3.580
  240ARG      O 3551   5.632   3.934   3.488
  241TYR      N 3552   5.454   4.012   3.602
  241TYR      H 3553   5.420   4.055   3.687
  241TYR     CA 3554   5.356   3.950   3.513
  241TYR     HA 3555   5.404   3.871   3.455
  241TYR     CB 3556   5.242   3.889   3.594
  241TYR    HB2 3557   5.216   3.968   3.664
  241TYR    HB3 3558   5.155   3.863   3.534
  241TYR     CG 3559   5.288   3.768   3.670
  241TYR    CD1 3560   5.358   3.775   3.791
  241TYR    HD1 3561   5.375   3.872   3.838
  241TYR    CE1 3562   5.408   3.658   3.853
  241TYR    HE1 3563   5.465   3.668   3.945
  241TYR     CZ 3564   5.388   3.537   3.799
  241TYR     OH 3565   5.429   3.421   3.860
  241TYR     HH 3566   5.472   3.436   3.944
  241TYR    CE2 3567   5.322   3.525   3.679
  241TYR    HE2 3568   5.308   3.427   3.634
  241TYR    CD2 3569   5.273   3.638   3.615
  241TYR    HD2 3570   5.221   3.629   3.520
  241TYR      C 3571   5.306   4.043   3.401
  241TYR      O 3572   5.232   3.996   3.311
  242LYS      N 3573   5.347   4.172   3.402
  242LYS      H 3574   5.395   4.214   3.480
  242LYS     CA 3575   5.311   4.257   3.288
  242LYS     HA 3576   5.203   4.260   3.278
  242LYS     CB 3577   5.360   4.394   3.308
  242LYS    HB2 3578   5.467   4.383   3.327
  242LYS    HB3 3579   5.346   4.443   3.211
  242LYS     CG 3580   5.300   4.476   3.413
  242LYS    HG2 3581   5.192   4.476   3.395
  242LYS    HG3 3582   5.321   4.426   3.508
  242LYS     CD 3583   5.353   4.627   3.420
  242LYS    HD2 3584   5.461   4.626   3.440
  242LYS    HD3 3585   5.335   4.676   3.325
  242LYS     CE 3586   5.285   4.700   3.526
  242LYS    HE2 3587   5.178   4.693   3.507
  242LYS    HE3 3588   5.309   4.651   3.620
  242LYS     NZ 3589   5.323   4.841   3.534
  242LYS    HZ1 3590   5.301   4.887   3.446
  242LYS    HZ2 3591   5.272   4.886   3.609
  242LYS    HZ3 3592   5.423   4.849   3.551
  242LYS      C 3593   5.358   4.203   3.157
  242LYS      O 3594   5.286   4.221   3.053
  243GLN      N 3595   5.475   4.137   3.155
  243GLN      H 3596   5.527   4.125   3.240
  243GLN     CA 3597   5.535   4.090   3.028
  243GLN     HA 3598   5.549   4.173   2.959
  243GLN     CB 3599   5.670   4.026   3.057
  243GLN    HB2 3600   5.718   4.001   2.962
  243GLN    HB3 3601   5.732   4.099   3.110
  243GLN     CG 3602   5.656   3.899   3.142
  243GLN    HG2 3603   5.606   3.922   3.236
  243GLN    HG3 3604   5.594   3.831   3.083
  243GLN     CD 3605   5.791   3.828   3.173
  243GLN    OE1 3606   5.861   3.775   3.088
  243GLN    NE2 3607   5.831   3.833   3.298
  243GLN   HE21 3608   5.918   3.789   3.325
  243GLN   HE22 3609   5.775   3.881   3.367
  243GLN      C 3610   5.441   3.994   2.951
  243GLN      O 3611   5.457   3.985   2.832
  244PHE      N 3612   5.352   3.925   3.021
  244PHE      H 3613   5.348   3.930   3.122
  244PHE     CA 3614   5.261   3.832   2.952
  244PHE     HA 3615   5.311   3.789   2.865
  244PHE     CB 3616   5.222   3.719   3.047
  244PHE    HB2 3617   5.160   3.755   3.129
  244PHE    HB3 3618   5.170   3.640   2.993
  244PHE     CG 3619   5.346   3.656   3.109
  244PHE    CD1 3620   5.429   3.580   3.034
  244PHE    HD1 3621   5.402   3.559   2.931
  244PHE    CE1 3622   5.548   3.530   3.087
  244PHE    HE1 3623   5.619   3.475   3.025
  244PHE     CZ 3624   5.576   3.552   3.224
  244PHE     HZ 3625   5.665   3.511   3.272
  244PHE    CE2 3626   5.489   3.627   3.297
  244PHE    HE2 3627   5.513   3.648   3.401
  244PHE    CD2 3628   5.371   3.677   3.241
  244PHE    HD2 3629   5.301   3.732   3.303
  244PHE      C 3630   5.136   3.904   2.895
  244PHE      O 3631   5.070   3.855   2.805
  245LEU      N 3632   5.102   4.017   2.955
  245LEU      H 3633   5.164   4.057   3.024
  245LEU     CA 3634   4.978   4.085   2.926
  245LEU     HA 3635   4.906   4.015   2.884
  245LEU     CB 3636   4.921   4.143   3.055
  245LEU    HB2 3637   5.003   4.205   3.093
  245LEU    HB3 3638   4.835   4.207   3.036
  245LEU     CG 3639   4.884   4.037   3.159
  245LEU     HG 3640   4.969   3.969   3.174
  245LEU    CD1 3641   4.849   4.107   3.296
  245LEU   HD11 3642   4.764   4.175   3.282
  245LEU   HD12 3643   4.822   4.032   3.370
  245LEU   HD13 3644   4.935   4.164   3.331
  245LEU    CD2 3645   4.775   3.949   3.109
  245LEU   HD21 3646   4.807   3.900   3.017
  245LEU   HD22 3647   4.750   3.875   3.184
  245LEU   HD23 3648   4.687   4.010   3.088
  245LEU      C 3649   4.997   4.198   2.827
  245LEU      O 3650   4.909   4.228   2.748
  246CYX      N 3651   5.115   4.260   2.828
  246CYX      H 3652   5.186   4.228   2.891
  246CYX     CA 3653   5.145   4.377   2.743
  246CYX     HA 3654   5.073   4.381   2.661
  246CYX     CB 3655   5.139   4.511   2.820
  246CYX    HB2 3656   5.212   4.509   2.901
  246CYX    HB3 3657   5.161   4.593   2.752
  246CYX     SG 3658   4.977   4.548   2.892
  246CYX      C 3659   5.281   4.364   2.681
  246CYX      O 3660   5.381   4.346   2.755
  247GLY      N 3661   5.287   4.361   2.546
  247GLY      H 3662   5.202   4.379   2.495
  247GLY     CA 3663   5.408   4.335   2.471
  247GLY    HA2 3664   5.446   4.429   2.430
  247GLY    HA3 3665   5.482   4.292   2.538
  247GLY      C 3666   5.382   4.241   2.361
  247GLY      O 3667   5.409   4.280   2.245
  248PRO      N 3668   5.337   4.121   2.392
  248PRO     CD 3669   5.314   4.066   2.528
  248PRO    HD2 3670   5.212   4.086   2.559
  248PRO    HD3 3671   5.383   4.112   2.598
  248PRO     CG 3672   5.340   3.919   2.508
  248PRO    HG2 3673   5.288   3.860   2.583
  248PRO    HG3 3674   5.447   3.898   2.513
  248PRO     CB 3675   5.285   3.893   2.369
  248PRO    HB2 3676   5.177   3.883   2.373
  248PRO    HB3 3677   5.328   3.805   2.322
  248PRO     CA 3678   5.323   4.021   2.289
  248PRO     HA 3679   5.420   4.011   2.240
  248PRO      C 3680   5.217   4.056   2.186
  248PRO      O 3681   5.121   4.125   2.212
  249ASN      N 3682   5.231   4.001   2.069
  249ASN      H 3683   5.318   3.952   2.053
  249ASN     CA 3684   5.137   4.010   1.960
  249ASN     HA 3685   5.087   4.107   1.964
  249ASN     CB 3686   5.204   3.995   1.828
  249ASN    HB2 3687   5.274   4.078   1.834
  249ASN    HB3 3688   5.259   3.903   1.810
  249ASN     CG 3689   5.109   4.019   1.711
  249ASN    OD1 3690   4.993   4.001   1.729
  249ASN    ND2 3691   5.158   4.035   1.596
  249ASN   HD21 3692   5.097   4.051   1.517
  249ASN   HD22 3693   5.258   4.033   1.583
  249ASN      C 3694   5.029   3.902   1.984
  249ASN      O 3695   5.034   3.790   1.933
  250HIE      N 3696   4.928   3.936   2.070
  250HIE      H 3697   4.920   4.029   2.109
  250HIE     CA 3698   4.834   3.836   2.114
  250HIE     HA 3699   4.886   3.753   2.161
  250HIE     CB 3700   4.740   3.900   2.216
  250HIE    HB2 3701   4.680   3.980   2.173
  250HIE    HB3 3702   4.673   3.822   2.254
  250HIE     CG 3703   4.810   3.957   2.334
  250HIE    ND1 3704   4.890   3.883   2.419
  250HIE    CE1 3705   4.935   3.962   2.513
  250HIE    HE1 3706   5.002   3.922   2.589
  250HIE    NE2 3707   4.888   4.084   2.496
  250HIE    HE2 3708   4.906   4.165   2.553
  250HIE    CD2 3709   4.808   4.082   2.383
  250HIE    HD2 3710   4.757   4.173   2.351
  250HIE      C 3711   4.754   3.773   2.001
  250HIE      O 3712   4.732   3.648   2.002
  251THR      N 3713   4.701   3.854   1.908
  251THR      H 3714   4.712   3.955   1.909
  251THR     CA 3715   4.620   3.794   1.805
  251THR     HA 3716   4.536   3.746   1.854
  251THR     CB 3717   4.566   3.916   1.717
  251THR     HB 3718   4.647   3.956   1.656
  251THR    CG2 3719   4.455   3.871   1.629
  251THR   HG21 3720   4.374   3.831   1.690
  251THR   HG22 3721   4.419   3.955   1.570
  251THR   HG23 3722   4.492   3.793   1.563
  251THR    OG1 3723   4.504   4.014   1.810
  251THR    HG1 3724   4.470   4.089   1.760
  251THR      C 3725   4.690   3.696   1.722
  251THR      O 3726   4.627   3.608   1.663
  252SER      N 3727   4.821   3.710   1.709
  252SER      H 3728   4.870   3.790   1.746
  252SER     CA 3729   4.897   3.614   1.628
  252SER     HA 3730   4.843   3.598   1.535
  252SER     CB 3731   5.035   3.662   1.597
  252SER    HB2 3732   5.077   3.598   1.519
  252SER    HB3 3733   5.029   3.764   1.560
  252SER     OG 3734   5.118   3.658   1.711
  252SER     HG 3735   5.206   3.689   1.688
  252SER      C 3736   4.904   3.473   1.689
  252SER      O 3737   4.931   3.376   1.624
  253ASP      N 3738   4.877   3.460   1.823
  253ASP      H 3739   4.864   3.541   1.882
  253ASP     CA 3740   4.871   3.329   1.884
  253ASP     HA 3741   4.968   3.279   1.875
  253ASP     CB 3742   4.838   3.344   2.035
  253ASP    HB2 3743   4.908   3.417   2.076
  253ASP    HB3 3744   4.738   3.387   2.034
  253ASP     CG 3745   4.838   3.226   2.118
  253ASP    OD1 3746   4.796   3.120   2.085
  253ASP    OD2 3747   4.891   3.239   2.226
  253ASP      C 3748   4.766   3.242   1.813
  253ASP      O 3749   4.650   3.287   1.797
  254SER      N 3750   4.799   3.120   1.785
  254SER      H 3751   4.894   3.088   1.799
  254SER     CA 3752   4.704   3.028   1.718
  254SER     HA 3753   4.667   3.074   1.626
  254SER     CB 3754   4.769   2.896   1.683
  254SER    HB2 3755   4.693   2.831   1.639
  254SER    HB3 3756   4.847   2.915   1.609
  254SER     OG 3757   4.826   2.832   1.797
  254SER     HG 3758   4.866   2.749   1.770
  254SER      C 3759   4.575   3.008   1.799
  254SER      O 3760   4.472   2.975   1.744
  255GLN      N 3761   4.587   3.016   1.931
  255GLN      H 3762   4.677   3.033   1.973
  255GLN     CA 3763   4.472   2.993   2.020
  255GLN     HA 3764   4.410   2.915   1.977
  255GLN     CB 3765   4.513   2.951   2.161
  255GLN    HB2 3766   4.580   3.027   2.201
  255GLN    HB3 3767   4.423   2.947   2.222
  255GLN     CG 3768   4.582   2.818   2.165
  255GLN    HG2 3769   4.520   2.751   2.104
  255GLN    HG3 3770   4.683   2.819   2.126
  255GLN     CD 3771   4.585   2.763   2.309
  255GLN    OE1 3772   4.628   2.834   2.404
  255GLN    NE2 3773   4.553   2.641   2.325
  255GLN   HE21 3774   4.553   2.600   2.417
  255GLN   HE22 3775   4.527   2.585   2.245
  255GLN      C 3776   4.380   3.119   2.032
  255GLN      O 3777   4.270   3.103   2.091
  256ILE      N 3778   4.417   3.234   1.978
  256ILE      H 3779   4.503   3.237   1.925
  256ILE     CA 3780   4.345   3.357   1.997
  256ILE     HA 3781   4.253   3.346   2.054
  256ILE     CB 3782   4.434   3.462   2.066
  256ILE     HB 3783   4.526   3.472   2.008
  256ILE    CG2 3784   4.368   3.596   2.078
  256ILE   HG21 3785   4.277   3.587   2.136
  256ILE   HG22 3786   4.436   3.666   2.127
  256ILE   HG23 3787   4.344   3.633   1.978
  256ILE    CG1 3788   4.485   3.411   2.205
  256ILE   HG12 3789   4.397   3.390   2.265
  256ILE   HG13 3790   4.539   3.318   2.186
  256ILE    CD1 3791   4.575   3.507   2.279
  256ILE   HD11 3792   4.521   3.600   2.298
  256ILE   HD12 3793   4.605   3.462   2.374
  256ILE   HD13 3794   4.663   3.528   2.219
  256ILE      C 3795   4.295   3.405   1.862
  256ILE      O 3796   4.373   3.438   1.775
  257SER      N 3797   4.161   3.414   1.855
  257SER      H 3798   4.100   3.376   1.926
  257SER     CA 3799   4.100   3.469   1.732
  257SER     HA 3800   4.171   3.459   1.649
  257SER     CB 3801   3.970   3.396   1.695
  257SER    HB2 3802   3.923   3.445   1.610
  257SER    HB3 3803   3.992   3.293   1.670
  257SER     OG 3804   3.881   3.401   1.807
  257SER     HG 3805   3.799   3.355   1.785
  257SER      C 3806   4.077   3.621   1.738
  257SER      O 3807   4.059   3.686   1.635
  258ASP      N 3808   4.078   3.680   1.857
  258ASP      H 3809   4.086   3.624   1.941
  258ASP     CA 3810   4.062   3.820   1.872
  258ASP     HA 3811   4.122   3.871   1.796
  258ASP     CB 3812   3.915   3.863   1.856
  258ASP    HB2 3813   3.871   3.816   1.767
  258ASP    HB3 3814   3.866   3.824   1.945
  258ASP     CG 3815   3.896   4.014   1.848
  258ASP    OD1 3816   3.991   4.082   1.797
  258ASP    OD2 3817   3.793   4.065   1.883
  258ASP      C 3818   4.118   3.863   2.010
  258ASP      O 3819   4.101   3.793   2.109
  259TYR      N 3820   4.180   3.980   2.011
  259TYR      H 3821   4.193   4.029   1.924
  259TYR     CA 3822   4.233   4.040   2.131
  259TYR     HA 3823   4.184   3.994   2.217
  259TYR     CB 3824   4.384   4.022   2.144
  259TYR    HB2 3825   4.390   3.915   2.168
  259TYR    HB3 3826   4.437   4.041   2.051
  259TYR     CG 3827   4.446   4.103   2.256
  259TYR    CD1 3828   4.441   4.062   2.385
  259TYR    HD1 3829   4.401   3.962   2.405
  259TYR    CE1 3830   4.483   4.141   2.489
  259TYR    HE1 3831   4.480   4.103   2.591
  259TYR     CZ 3832   4.535   4.272   2.463
  259TYR     OH 3833   4.576   4.355   2.562
  259TYR     HH 3834   4.566   4.317   2.649
  259TYR    CE2 3835   4.537   4.311   2.330
  259TYR    HE2 3836   4.572   4.412   2.306
  259TYR    CD2 3837   4.496   4.227   2.230
  259TYR    HD2 3838   4.503   4.258   2.126
  259TYR      C 3839   4.200   4.188   2.130
  259TYR      O 3840   4.215   4.256   2.026
  260ARG      N 3841   4.167   4.246   2.244
  260ARG      H 3842   4.151   4.186   2.323
  260ARG     CA 3843   4.154   4.389   2.261
  260ARG     HA 3844   4.210   4.440   2.183
  260ARG     CB 3845   4.011   4.432   2.253
  260ARG    HB2 3846   3.963   4.398   2.345
  260ARG    HB3 3847   4.012   4.541   2.252
  260ARG     CG 3848   3.935   4.381   2.135
  260ARG    HG2 3849   3.971   4.434   2.047
  260ARG    HG3 3850   3.957   4.275   2.125
  260ARG     CD 3851   3.782   4.401   2.149
  260ARG    HD2 3852   3.745   4.368   2.246
  260ARG    HD3 3853   3.753   4.505   2.132
  260ARG     NE 3854   3.723   4.318   2.045
  260ARG     HE 3855   3.781   4.280   1.972
  260ARG     CZ 3856   3.595   4.296   2.041
  260ARG    NH1 3857   3.504   4.360   2.119
  260ARG   HH11 3858   3.535   4.430   2.185
  260ARG   HH12 3859   3.406   4.338   2.110
  260ARG    NH2 3860   3.549   4.200   1.959
  260ARG   HH21 3861   3.613   4.146   1.903
  260ARG   HH22 3862   3.450   4.181   1.955
  260ARG      C 3863   4.210   4.421   2.401
  260ARG      O 3864   4.204   4.335   2.492
  261GLY      N 3865   4.261   4.541   2.420
  261GLY      H 3866   4.273   4.605   2.343
  261GLY     CA 3867   4.302   4.585   2.551
  261GLY    HA2 3868   4.215   4.581   2.617
  261GLY    HA3 3869   4.379   4.517   2.587
  261GLY      C 3870   4.357   4.725   2.551
  261GLY      O 3871   4.369   4.789   2.446
  262ASN      N 3872   4.390   4.777   2.671
  262ASN      H 3873   4.370   4.725   2.755
  262ASN     CA 3874   4.441   4.909   2.682
  262ASN     HA 3875   4.458   4.950   2.583
  262ASN     CB 3876   4.342   5.000   2.757
  262ASN    HB2 3877   4.391   5.098   2.756
  262ASN    HB3 3878   4.247   5.008   2.705
  262ASN     CG 3879   4.316   4.960   2.900
  262ASN    OD1 3880   4.348   4.851   2.941
  262ASN    ND2 3881   4.249   5.046   2.973
  262ASN   HD21 3882   4.228   5.026   3.069
  262ASN   HD22 3883   4.218   5.133   2.931
  262ASN      C 3884   4.580   4.916   2.747
  262ASN      O 3885   4.613   5.005   2.827
  263CYX      N 3886   4.665   4.821   2.703
  263CYX      H 3887   4.636   4.743   2.646
  263CYX     CA 3888   4.809   4.836   2.736
  263CYX     HA 3889   4.827   4.827   2.843
  263CYX     CB 3890   4.885   4.718   2.663
  263CYX    HB2 3891   4.853   4.713   2.559
  263CYX    HB3 3892   4.992   4.736   2.667
  263CYX     SG 3893   4.851   4.557   2.728
  263CYX      C 3894   4.863   4.969   2.683
  263CYX      O 3895   4.817   5.024   2.581
  264PRO      N 3896   4.968   5.018   2.745
  264PRO     CD 3897   5.037   5.137   2.687
  264PRO    HD2 3898   4.968   5.221   2.679
  264PRO    HD3 3899   5.078   5.113   2.589
  264PRO     CG 3900   5.145   5.162   2.790
  264PRO    HG2 3901   5.111   5.239   2.859
  264PRO    HG3 3902   5.235   5.198   2.738
  264PRO     CB 3903   5.172   5.032   2.859
  264PRO    HB2 3904   5.206   5.051   2.961
  264PRO    HB3 3905   5.244   4.969   2.808
  264PRO     CA 3906   5.036   4.964   2.862
  264PRO     HA 3907   5.048   4.856   2.848
  264PRO      C 3908   4.957   4.990   2.990
  264PRO      O 3909   4.883   5.086   2.999
  265TYR      N 3910   4.969   4.898   3.087
  265TYR      H 3911   5.022   4.815   3.064
  265TYR     CA 3912   4.905   4.906   3.216
  265TYR     HA 3913   4.812   4.962   3.208
  265TYR     CB 3914   4.874   4.766   3.265
  265TYR    HB2 3915   4.973   4.721   3.263
  265TYR    HB3 3916   4.839   4.770   3.368
  265TYR     CG 3917   4.778   4.682   3.183
  265TYR    CD1 3918   4.675   4.740   3.105
  265TYR    HD1 3919   4.661   4.848   3.101
  265TYR    CE1 3920   4.592   4.659   3.033
  265TYR    HE1 3921   4.521   4.705   2.966
  265TYR     CZ 3922   4.606   4.521   3.036
  265TYR     OH 3923   4.522   4.443   2.967
  265TYR     HH 3924   4.455   4.492   2.919
  265TYR    CE2 3925   4.701   4.463   3.120
  265TYR    HE2 3926   4.711   4.355   3.129
  265TYR    CD2 3927   4.783   4.546   3.193
  265TYR    HD2 3928   4.856   4.503   3.262
  265TYR      C 3929   4.996   4.985   3.306
  265TYR      O 3930   5.105   4.942   3.334
  266LEU      N 3931   4.945   5.083   3.373
  266LEU      H 3932   4.845   5.097   3.370
  266LEU     CA 3933   5.029   5.182   3.451
  266LEU     HA 3934   5.132   5.147   3.450
  266LEU     CB 3935   5.026   5.326   3.389
  266LEU    HB2 3936   5.062   5.322   3.286
  266LEU    HB3 3937   4.923   5.363   3.390
  266LEU     CG 3938   5.115   5.419   3.470
  266LEU     HG 3939   5.078   5.423   3.573
  266LEU    CD1 3940   5.258   5.367   3.469
  266LEU   HD11 3941   5.294   5.363   3.366
  266LEU   HD12 3942   5.321   5.433   3.527
  266LEU   HD13 3943   5.261   5.267   3.512
  266LEU    CD2 3944   5.111   5.559   3.409
  266LEU   HD21 3945   5.009   5.596   3.410
  266LEU   HD22 3946   5.174   5.625   3.468
  266LEU   HD23 3947   5.147   5.555   3.307
  266LEU      C 3948   4.985   5.186   3.594
  266LEU      O 3949   5.053   5.132   3.679
  266LEU    OXT 3950   4.882   5.245   3.626
  267PTD    C01 3951   2.596   2.832   3.150
  267PTD    C02 3952   2.634   2.691   3.199
  267PTD    H02 3953   2.664   2.695   3.303
  267PTD    H03 3954   2.717   2.652   3.139
  267PTD    O01 3955   2.521   2.604   3.185
  267PTD    C03 3956   2.530   2.532   3.061
  267PTD    C07 3957   2.396   2.550   2.989
  267PTD    C08 3958   2.282   2.589   3.062
  267PTD    C09 3959   2.159   2.605   2.996
  267PTD    C04 3960   2.150   2.582   2.857
  267PTD    C12 3961   2.032   2.598   2.794
  267PTD    O02 3962   1.933   2.628   2.856
  267PTD    O05 3963   2.026   2.578   2.653
  267PTD    C05 3964   2.264   2.544   2.785
  267PTD    C06 3965   2.387   2.527   2.851
  267PTD    H22 3966   2.476   2.497   2.794
  267PTD    H21 3967   2.257   2.526   2.676
  267PTD    H16 3968   2.069   2.635   3.052
  267PTD    H15 3969   2.289   2.606   3.170
  267PTD    O03 3970   2.633   2.566   2.967
  267PTD    H01 3971   2.695   2.853   3.109
  267PTD    H04 3972   2.539   2.871   3.234
  267PTD    O04 3973   2.527   2.888   3.037
  267PTD    C10 3974   2.427   2.978   3.084
  267PTD    O06 3975   2.468   3.036   3.208
  267PTD    C11 3976   2.311   3.004   3.020
  267PTD    C13 3977   2.286   3.133   2.971
  267PTD    H18 3978   2.361   3.213   2.985
  267PTD    C14 3979   2.165   3.161   2.905
  267PTD    H09 3980   2.146   3.262   2.866
  267PTD    C15 3981   2.070   3.059   2.888
  267PTD    C19 3982   1.939   3.092   2.816
  267PTD    O07 3983   1.847   2.982   2.815
  267PTD    O08 3984   1.899   3.194   2.909
  267PTD    C18 3985   1.826   3.134   3.016
  267PTD    C21 3986   1.752   3.103   3.148
  267PTD    O10 3987   1.649   3.200   3.169
  267PTD    H13 3988   1.573   3.158   3.209
  267PTD    H05 3989   1.822   3.106   3.231
  267PTD    H10 3990   1.707   3.004   3.142
  267PTD    H06 3991   1.745   3.204   2.994
  267PTD    H07 3992   1.893   3.049   3.025
  267PTD    C16 3993   2.095   2.930   2.937
  267PTD    H19 3994   2.020   2.850   2.923
  267PTD    C17 3995   2.216   2.903   3.003
  267PTD    H20 3996   2.236   2.801   3.042
  268Na+    Na+ 3997   5.244   2.427   2.559
  269Na+    Na+ 3998   4.644   5.027   3.659
  270WAT      O 3999   7.180   6.523   7.984
  270WAT     H1 4000   7.097   6.497   8.024
  270WAT     H2 4001   7.241   6.530   8.057
  271WAT      O 4002   7.178   6.926   8.003
  271WAT     H1 4003   7.209   6.837   7.985
  271WAT     H2 4004   7.253   6.982   7.980
  272WAT      O 4005   7.021   6.019   7.362
  272WAT     H1 4006   6.932   6.053   7.352
  272WAT     H2 4007   7.050   5.999   7.273
  273WAT      O 4008   6.818   6.279   7.950
  273WAT     H1 4009   6.875   6.202   7.950
  273WAT     H2 4010   6.818   6.309   7.859
  274WAT      O 4011   7.239   5.877   7.465
  274WAT     H1 4012   7.250   5.967   7.496
  274WAT     H2 4013   7.148   5.872   7.436
  275WAT      O 4014   7.004   6.069   7.990
  275WAT     H1 4015   7.072   6.096   8.052
  275WAT     H2 4016   6.972   5.985   8.023
  276WAT      O 4017   7.423   6.174   7.899
  276WAT     H1 4018   7.474   6.224   7.963
  276WAT     H2 4019   7.476   6.096   7.881
  277WAT      O 4020   6.827   6.718   7.213
  277WAT     H1 4021   6.789   6.767   7.139
  277WAT     H2 4022   6.853   6.785   7.276
  278WAT      O 4023   7.588   5.558   7.758
  278WAT     H1 4024   7.619   5.502   7.687
  278WAT     H2 4025   7.495   5.571   7.740
  279WAT      O 4026   7.387   6.417   7.710
  279WAT     H1 4027   7.347   6.346   7.661
  279WAT     H2 4028   7.396   6.383   7.799
  280WAT      O 4029   7.434   6.786   7.927
  280WAT     H1 4030   7.404   6.725   7.859
  280WAT     H2 4031   7.529   6.790   7.915
  281WAT      O 4032   7.057   6.307   7.460
  281WAT     H1 4033   7.045   6.379   7.399
  281WAT     H2 4034   7.026   6.230   7.413
  282WAT      O 4035   6.821   6.624   8.041
  282WAT     H1 4036   6.829   6.637   7.947
  282WAT     H2 4037   6.883   6.553   8.060
  283WAT      O 4038   6.946   6.794   7.682
  283WAT     H1 4039   6.905   6.808   7.597
  283WAT     H2 4040   7.035   6.765   7.662
  284WAT      O 4041   7.304   5.641   7.799
  284WAT     H1 4042   7.260   5.719   7.765
  284WAT     H2 4043   7.360   5.673   7.869
  285WAT      O 4044   7.615   5.603   7.287
  285WAT     H1 4045   7.553   5.603   7.359
  285WAT     H2 4046   7.607   5.516   7.247
  286WAT      O 4047   7.508   5.695   7.984
  286WAT     H1 4048   7.537   5.786   7.976
  286WAT     H2 4049   7.562   5.647   7.923
  287WAT      O 4050   7.283   6.153   7.571
  287WAT     H1 4051   7.260   6.132   7.662
  287WAT     H2 4052   7.205   6.197   7.537
  288WAT      O 4053   6.770   5.677   7.857
  288WAT     H1 4054   6.741   5.734   7.928
  288WAT     H2 4055   6.845   5.629   7.893
  289WAT      O 4056   6.789   6.071   6.978
  289WAT     H1 4057   6.781   6.165   6.992
  289WAT     H2 4058   6.754   6.056   6.890
  290WAT      O 4059   7.569   5.944   7.884
  290WAT     H1 4060   7.569   5.900   7.799
  290WAT     H2 4061   7.658   5.976   7.895
  291WAT      O 4062   7.154   5.932   7.780
  291WAT     H1 4063   7.120   5.980   7.856
  291WAT     H2 4064   7.078   5.887   7.744
  292WAT      O 4065   7.575   6.044   7.183
  292WAT     H1 4066   7.587   6.040   7.278
  292WAT     H2 4067   7.537   6.130   7.168
  293WAT      O 4068   7.476   6.275   7.123
  293WAT     H1 4069   7.420   6.230   7.061
  293WAT     H2 4070   7.547   6.311   7.070
  294WAT      O 4071   6.885   5.825   7.672
  294WAT     H1 4072   6.857   5.788   7.756
  294WAT     H2 4073   6.879   5.751   7.611
  295WAT      O 4074   7.231   6.675   7.350
  295WAT     H1 4075   7.153   6.621   7.334
  295WAT     H2 4076   7.304   6.623   7.317
  296WAT      O 4077   7.235   6.642   7.714
  296WAT     H1 4078   7.287   6.561   7.709
  296WAT     H2 4079   7.190   6.635   7.798
  297WAT      O 4080   7.621   6.776   7.519
  297WAT     H1 4081   7.690   6.831   7.557
  297WAT     H2 4082   7.542   6.831   7.522
  298WAT      O 4083   6.835   6.338   7.068
  298WAT     H1 4084   6.922   6.366   7.096
  298WAT     H2 4085   6.786   6.420   7.056
  299WAT      O 4086   7.551   6.477   7.480
  299WAT     H1 4087   7.597   6.558   7.503
  299WAT     H2 4088   7.516   6.445   7.563
  300WAT      O 4089   7.141   5.511   7.527
  300WAT     H1 4090   7.128   5.510   7.622
  300WAT     H2 4091   7.059   5.545   7.492
  301WAT      O 4092   7.033   6.520   7.281
  301WAT     H1 4093   6.973   6.594   7.282
  301WAT     H2 4094   7.081   6.529   7.198
  302WAT      O 4095   7.524   6.060   7.471
  302WAT     H1 4096   7.453   6.107   7.515
  302WAT     H2 4097   7.552   5.994   7.534
  303WAT      O 4098   7.344   5.891   7.208
  303WAT     H1 4099   7.429   5.934   7.202
  303WAT     H2 4100   7.308   5.922   7.291
  304WAT      O 4101   7.234   6.516   7.056
  304WAT     H1 4102   7.311   6.505   7.112
  304WAT     H2 4103   7.242   6.446   6.990
  305WAT      O 4104   7.104   6.259   7.124
  305WAT     H1 4105   7.112   6.165   7.135
  305WAT     H2 4106   7.193   6.292   7.134
  306WAT      O 4107   6.872   6.881   7.422
  306WAT     H1 4108   6.780   6.905   7.421
  306WAT     H2 4109   6.919   6.964   7.409
  307WAT      O 4110   7.547   6.714   7.003
  307WAT     H1 4111   7.536   6.652   7.076
  307WAT     H2 4112   7.530   6.661   6.925
  308WAT      O 4113   7.437   6.516   7.253
  308WAT     H1 4114   7.480   6.499   7.337
  308WAT     H2 4115   7.450   6.435   7.204
  309WAT      O 4116   7.327   6.123   6.948
  309WAT     H1 4117   7.307   6.037   6.984
  309WAT     H2 4118   7.310   6.114   6.854
  310WAT      O 4119   7.207   5.833   6.946
  310WAT     H1 4120   7.237   5.834   6.856
  310WAT     H2 4121   7.281   5.798   6.996
  311WAT      O 4122   7.529   5.727   7.045
  311WAT     H1 4123   7.494   5.660   6.987
  311WAT     H2 4124   7.549   5.681   7.126
  312WAT      O 4125   7.109   6.763   7.030
  312WAT     H1 4126   7.153   6.818   7.095
  312WAT     H2 4127   7.158   6.681   7.031
  313WAT      O 4128   7.290   6.875   7.541
  313WAT     H1 4129   7.260   6.863   7.631
  313WAT     H2 4130   7.280   6.789   7.500
  314WAT      O 4131   6.863   6.380   7.685
  314WAT     H1 4132   6.797   6.353   7.620
  314WAT     H2 4133   6.947   6.369   7.640
  315WAT      O 4134   6.784   6.101   7.279
  315WAT     H1 4135   6.694   6.127   7.261
  315WAT     H2 4136   6.833   6.128   7.201
  316WAT      O 4137   7.038   6.007   7.070
  316WAT     H1 4138   7.109   5.965   7.021
  316WAT     H2 4139   6.967   6.014   7.007
  317WAT      O 4140   7.003   5.612   6.974
  317WAT     H1 4141   7.075   5.666   7.006
  317WAT     H2 4142   7.030   5.585   6.886
  318WAT      O 4143   6.972   5.537   7.964
  318WAT     H1 4144   7.037   5.482   7.920
  318WAT     H2 4145   7.014   5.563   8.046
  319WAT      O 4146   6.946   5.616   7.333
  319WAT     H1 4147   7.021   5.627   7.276
  319WAT     H2 4148   6.899   5.700   7.329
  320WAT      O 4149   7.600   5.828   7.632
  320WAT     H1 4150   7.519   5.790   7.598
  320WAT     H2 4151   7.650   5.752   7.662
  321WAT      O 4152   7.183   5.669   7.187
  321WAT     H1 4153   7.236   5.590   7.174
  321WAT     H2 4154   7.246   5.737   7.211
  322WAT      O 4155   7.402   5.643   7.493
  322WAT     H1 4156   7.339   5.572   7.509
  322WAT     H2 4157   7.348   5.719   7.471
  323WAT      O 4158   7.220   6.909   7.215
  323WAT     H1 4159   7.157   6.956   7.270
  323WAT     H2 4160   7.232   6.824   7.259
  324WAT      O 4161   7.180   6.523   6.106
  324WAT     H1 4162   7.097   6.497   6.146
  324WAT     H2 4163   7.241   6.530   6.180
  325WAT      O 4164   7.178   6.926   6.126
  325WAT     H1 4165   7.209   6.837   6.108
  325WAT     H2 4166   7.253   6.982   6.103
  326WAT      O 4167   7.021   6.019   5.485
  326WAT     H1 4168   6.932   6.053   5.474
  326WAT     H2 4169   7.050   5.999   5.395
  327WAT      O 4170   6.818   6.279   6.073
  327WAT     H1 4171   6.875   6.202   6.073
  327WAT     H2 4172   6.818   6.309   5.982
  328WAT      O 4173   6.942   5.820   6.252
  328WAT     H1 4174   6.924   5.730   6.280
  328WAT     H2 4175   6.902   5.874   6.319
  329WAT      O 4176   7.239   5.877   5.588
  329WAT     H1 4177   7.250   5.967   5.619
  329WAT     H2 4178   7.148   5.872   5.559
  330WAT      O 4179   7.004   6.069   6.112
  330WAT     H1 4180   7.072   6.096   6.174
  330WAT     H2 4181   6.972   5.985   6.146
  331WAT      O 4182   7.423   6.174   6.021
  331WAT     H1 4183   7.474   6.224   6.085
  331WAT     H2 4184   7.476   6.096   6.004
  332WAT      O 4185   7.251   5.638   6.448
  332WAT     H1 4186   7.252   5.690   6.367
  332WAT     H2 4187   7.168   5.590   6.446
  333WAT      O 4188   7.376   6.602   6.266
  333WAT     H1 4189   7.343   6.665   6.330
  333WAT     H2 4190   7.394   6.655   6.188
  334WAT      O 4191   7.220   5.809   6.249
  334WAT     H1 4192   7.254   5.894   6.219
  334WAT     H2 4193   7.126   5.824   6.260
  335WAT      O 4194   7.298   6.799   6.447
  335WAT     H1 4195   7.359   6.866   6.419
  335WAT     H2 4196   7.212   6.840   6.438
  336WAT      O 4197   6.827   6.718   5.335
  336WAT     H1 4198   6.789   6.767   5.262
  336WAT     H2 4199   6.853   6.785   5.398
  337WAT      O 4200   7.588   5.558   5.881
  337WAT     H1 4201   7.619   5.502   5.809
  337WAT     H2 4202   7.495   5.571   5.863
  338WAT      O 4203   7.387   6.417   5.833
  338WAT     H1 4204   7.347   6.346   5.783
  338WAT     H2 4205   7.396   6.383   5.922
  339WAT      O 4206   7.434   6.786   6.049
  339WAT     H1 4207   7.404   6.725   5.981
  339WAT     H2 4208   7.529   6.790   6.038
  340WAT      O 4209   7.258   6.095   6.211
  340WAT     H1 4210   7.314   6.105   6.133
  340WAT     H2 4211   7.310   6.132   6.282
  341WAT      O 4212   7.343   6.760   6.714
  341WAT     H1 4213   7.253   6.782   6.739
  341WAT     H2 4214   7.346   6.772   6.619
  342WAT      O 4215   7.226   6.447   6.572
  342WAT     H1 4216   7.212   6.534   6.609
  342WAT     H2 4217   7.138   6.412   6.557
  343WAT      O 4218   7.057   6.307   5.583
  343WAT     H1 4219   7.045   6.379   5.522
  343WAT     H2 4220   7.026   6.230   5.535
  344WAT      O 4221   6.821   6.624   6.164
  344WAT     H1 4222   6.829   6.637   6.069
  344WAT     H2 4223   6.883   6.553   6.183
  345WAT      O 4224   6.946   6.794   5.805
  345WAT     H1 4225   6.905   6.808   5.719
  345WAT     H2 4226   7.035   6.765   5.784
  346WAT      O 4227   6.827   6.728   6.417
  346WAT     H1 4228   6.843   6.681   6.336
  346WAT     H2 4229   6.873   6.677   6.484
  347WAT      O 4230   7.304   5.641   5.921
  347WAT     H1 4231   7.260   5.719   5.888
  347WAT     H2 4232   7.360   5.673   5.992
  348WAT      O 4233   7.615   5.603   5.409
  348WAT     H1 4234   7.553   5.603   5.482
  348WAT     H2 4235   7.607   5.516   5.369
  349WAT      O 4236   7.508   5.695   6.107
  349WAT     H1 4237   7.537   5.786   6.099
  349WAT     H2 4238   7.562   5.647   6.046
  350WAT      O 4239   7.283   6.153   5.694
  350WAT     H1 4240   7.260   6.132   5.784
  350WAT     H2 4241   7.205   6.197   5.659
  351WAT      O 4242   7.527   6.243   6.760
  351WAT     H1 4243   7.517   6.149   6.745
  351WAT     H2 4244   7.611   6.265   6.721
  352WAT      O 4245   7.040   5.884   6.576
  352WAT     H1 4246   7.001   5.969   6.597
  352WAT     H2 4247   6.971   5.820   6.595
  353WAT      O 4248   6.770   5.677   5.979
  353WAT     H1 4249   6.741   5.734   6.050
  353WAT     H2 4250   6.845   5.629   6.015
  354WAT      O 4251   6.789   6.071   5.100
  354WAT     H1 4252   6.781   6.165   5.114
  354WAT     H2 4253   6.754   6.056   5.012
  355WAT      O 4254   7.569   5.944   6.007
  355WAT     H1 4255   7.569   5.900   5.922
  355WAT     H2 4256   7.658   5.976   6.018
  356WAT      O 4257   7.154   5.932   5.903
  356WAT     H1 4258   7.120   5.980   5.978
  356WAT     H2 4259   7.078   5.887   5.867
  357WAT      O 4260   7.575   6.044   5.306
  357WAT     H1 4261   7.587   6.040   5.401
  357WAT     H2 4262   7.537   6.130   5.290
  358WAT      O 4263   7.476   6.275   5.246
  358WAT     H1 4264   7.420   6.230   5.183
  358WAT     H2 4265   7.547   6.311   5.192
  359WAT      O 4266   6.984   6.665   6.633
  359WAT     H1 4267   6.946   6.601   6.693
  359WAT     H2 4268   7.015   6.736   6.690
  360WAT      O 4269   7.599   6.350   6.182
  360WAT     H1 4270   7.636   6.303   6.256
  360WAT     H2 4271   7.580   6.438   6.216
  361WAT      O 4272   6.885   5.825   5.794
  361WAT     H1 4273   6.857   5.788   5.878
  361WAT     H2 4274   6.879   5.751   5.733
  362WAT      O 4275   7.378   6.254   6.413
  362WAT     H1 4276   7.348   6.342   6.436
  362WAT     H2 4277   7.474   6.260   6.417
  363WAT      O 4278   7.231   6.675   5.473
  363WAT     H1 4279   7.153   6.621   5.457
  363WAT     H2 4280   7.304   6.623   5.439
  364WAT      O 4281   7.235   6.642   5.837
  364WAT     H1 4282   7.287   6.561   5.831
  364WAT     H2 4283   7.190   6.635   5.921
  365WAT      O 4284   6.984   6.338   6.528
  365WAT     H1 4285   6.948   6.405   6.587
  365WAT     H2 4286   6.954   6.255   6.565
  366WAT      O 4287   7.304   6.384   6.816
  366WAT     H1 4288   7.274   6.399   6.727
  366WAT     H2 4289   7.381   6.328   6.807
  367WAT      O 4290   7.621   6.776   5.641
  367WAT     H1 4291   7.690   6.831   5.679
  367WAT     H2 4292   7.542   6.831   5.645
  368WAT      O 4293   6.835   6.338   5.190
  368WAT     H1 4294   6.922   6.366   5.219
  368WAT     H2 4295   6.786   6.420   5.179
  369WAT      O 4296   7.551   6.477   5.602
  369WAT     H1 4297   7.597   6.558   5.625
  369WAT     H2 4298   7.516   6.445   5.686
  370WAT      O 4299   7.141   5.511   5.650
  370WAT     H1 4300   7.128   5.510   5.745
  370WAT     H2 4301   7.059   5.545   5.615
  371WAT      O 4302   6.841   5.687   6.596
  371WAT     H1 4303   6.770   5.707   6.656
  371WAT     H2 4304   6.883   5.610   6.633
  372WAT      O 4305   7.669   6.913   6.834
  372WAT     H1 4306   7.637   6.841   6.889
  372WAT     H2 4307   7.602   6.981   6.842
  373WAT      O 4308   7.033   6.520   5.403
  373WAT     H1 4309   6.973   6.594   5.404
  373WAT     H2 4310   7.081   6.529   5.321
  374WAT      O 4311   7.524   6.060   5.593
  374WAT     H1 4312   7.453   6.107   5.637
  374WAT     H2 4313   7.552   5.994   5.657
  375WAT      O 4314   7.344   5.891   5.331
  375WAT     H1 4315   7.429   5.934   5.324
  375WAT     H2 4316   7.308   5.922   5.413
  376WAT      O 4317   7.234   6.516   5.178
  376WAT     H1 4318   7.311   6.505   5.234
  376WAT     H2 4319   7.242   6.446   5.113
  377WAT      O 4320   7.104   6.259   5.246
  377WAT     H1 4321   7.112   6.165   5.258
  377WAT     H2 4322   7.193   6.292   5.257
  378WAT      O 4323   6.872   6.881   5.544
  378WAT     H1 4324   6.780   6.905   5.543
  378WAT     H2 4325   6.919   6.964   5.532
  379WAT      O 4326   6.856   6.441   6.770
  379WAT     H1 4327   6.907   6.383   6.827
  379WAT     H2 4328   6.783   6.470   6.824
  380WAT      O 4329   7.547   6.714   5.125
  380WAT     H1 4330   7.536   6.652   5.198
  380WAT     H2 4331   7.530   6.661   5.047
  381WAT      O 4332   7.562   6.582   6.723
  381WAT     H1 4333   7.485   6.639   6.715
  381WAT     H2 4334   7.580   6.553   6.634
  382WAT      O 4335   7.060   6.256   6.860
  382WAT     H1 4336   7.064   6.226   6.950
  382WAT     H2 4337   7.145   6.296   6.844
  383WAT      O 4338   7.437   6.516   5.376
  383WAT     H1 4339   7.480   6.499   5.460
  383WAT     H2 4340   7.450   6.435   5.326
  384WAT      O 4341   7.254   6.114   6.656
  384WAT     H1 4342   7.201   6.065   6.593
  384WAT     H2 4343   7.321   6.156   6.603
  385WAT      O 4344   7.302   5.810   6.664
  385WAT     H1 4345   7.293   5.748   6.592
  385WAT     H2 4346   7.244   5.883   6.642
  386WAT      O 4347   7.579   5.666   6.368
  386WAT     H1 4348   7.534   5.668   6.283
  386WAT     H2 4349   7.516   5.626   6.427
  387WAT      O 4350   7.620   6.556   6.430
  387WAT     H1 4351   7.662   6.640   6.412
  387WAT     H2 4352   7.528   6.569   6.407
  388WAT      O 4353   7.327   6.123   5.070
  388WAT     H1 4354   7.307   6.037   5.106
  388WAT     H2 4355   7.310   6.114   4.976
  389WAT      O 4356   7.530   5.983   6.694
  389WAT     H1 4357   7.589   5.952   6.763
  389WAT     H2 4358   7.448   5.936   6.709
  390WAT      O 4359   7.207   5.833   5.069
  390WAT     H1 4360   7.237   5.834   4.978
  390WAT     H2 4361   7.281   5.798   5.119
  391WAT      O 4362   7.529   5.727   5.167
  391WAT     H1 4363   7.494   5.660   5.109
  391WAT     H2 4364   7.549   5.681   5.249
  392WAT      O 4365   7.109   6.763   5.152
  392WAT     H1 4366   7.153   6.818   5.218
  392WAT     H2 4367   7.158   6.681   5.153
  393WAT      O 4368   7.290   6.875   5.663
  393WAT     H1 4369   7.260   6.863   5.753
  393WAT     H2 4370   7.280   6.789   5.623
  394WAT      O 4371   6.863   6.380   5.807
  394WAT     H1 4372   6.797   6.353   5.743
  394WAT     H2 4373   6.947   6.369   5.762
  395WAT      O 4374   6.967   6.419   6.261
  395WAT     H1 4375   7.003   6.410   6.349
  395WAT     H2 4376   6.910   6.342   6.251
  396WAT      O 4377   6.922   6.110   6.652
  396WAT     H1 4378   6.832   6.106   6.686
  396WAT     H2 4379   6.976   6.130   6.728
  397WAT      O 4380   6.784   6.101   5.401
  397WAT     H1 4381   6.694   6.127   5.384
  397WAT     H2 4382   6.833   6.128   5.323
  398WAT      O 4383   7.038   6.007   5.192
  398WAT     H1 4384   7.109   5.965   5.144
  398WAT     H2 4385   6.967   6.014   5.129
  399WAT      O 4386   7.003   5.612   5.096
  399WAT     H1 4387   7.075   5.666   5.128
  399WAT     H2 4388   7.030   5.585   5.009
  400WAT      O 4389   6.972   5.537   6.087
  400WAT     H1 4390   7.037   5.482   6.043
  400WAT     H2 4391   7.014   5.563   6.169
  401WAT      O 4392   6.947   5.553   6.361
  401WAT     H1 4393   6.913   5.598   6.437
  401WAT     H2 4394   6.914   5.463   6.369
  402WAT      O 4395   7.108   6.870   6.777
  402WAT     H1 4396   7.104   6.833   6.865
  402WAT     H2 4397   7.121   6.964   6.791
  403WAT      O 4398   7.015   5.506   6.688
  403WAT     H1 4399   7.069   5.487   6.612
  403WAT     H2 4400   7.021   5.427   6.742
  404WAT      O 4401   7.055   6.901   6.384
  404WAT     H1 4402   6.982   6.839   6.378
  404WAT     H2 4403   7.061   6.941   6.297
  405WAT      O 4404   6.946   5.616   5.456
  405WAT     H1 4405   7.021   5.627   5.398
  405WAT     H2 4406   6.899   5.700   5.451
  406WAT      O 4407   7.600   5.828   5.755
  406WAT     H1 4408   7.519   5.790   5.721
  406WAT     H2 4409   7.650   5.752   5.785
  407WAT      O 4410   7.183   5.669   5.310
  407WAT     H1 4411   7.236   5.590   5.297
  407WAT     H2 4412   7.246   5.737   5.333
  408WAT      O 4413   7.402   5.643   5.615
  408WAT     H1 4414   7.339   5.572   5.632
  408WAT     H2 4415   7.348   5.719   5.593
  409WAT      O 4416   7.415   5.570   6.859
  409WAT     H1 4417   7.387   5.621   6.782
  409WAT     H2 4418   7.453   5.491   6.822
  410WAT      O 4419   7.220   6.909   5.338
  410WAT     H1 4420   7.157   6.956   5.393
  410WAT     H2 4421   7.232   6.824   5.381
  411WAT      O 4422   7.180   6.523   4.229
  411WAT     H1 4423   7.097   6.497   4.269
  411WAT     H2 4424   7.241   6.530   4.302
  412WAT      O 4425   7.178   6.926   4.248
  412WAT     H1 4426   7.209   6.837   4.230
  412WAT     H2 4427   7.253   6.982   4.225
  413WAT      O 4428   7.021   6.019   3.607
  413WAT     H1 4429   6.932   6.053   3.597
  413WAT     H2 4430   7.050   5.999   3.518
  414WAT      O 4431   6.818   6.279   4.196
  414WAT     H1 4432   6.875   6.202   4.196
  414WAT     H2 4433   6.818   6.309   4.105
  415WAT      O 4434   6.942   5.820   4.374
  415WAT     H1 4435   6.924   5.730   4.402
  415WAT     H2 4436   6.902   5.874   4.442
  416WAT      O 4437   7.239   5.877   3.711
  416WAT     H1 4438   7.250   5.967   3.741
  416WAT     H2 4439   7.148   5.872   3.681
  417WAT      O 4440   7.004   6.069   4.235
  417WAT     H1 4441   7.072   6.096   4.297
  417WAT     H2 4442   6.972   5.985   4.268
  418WAT      O 4443   7.423   6.174   4.144
  418WAT     H1 4444   7.474   6.224   4.208
  418WAT     H2 4445   7.476   6.096   4.126
  419WAT      O 4446   7.251   5.638   4.570
  419WAT     H1 4447   7.252   5.690   4.490
  419WAT     H2 4448   7.168   5.590   4.568
  420WAT      O 4449   7.376   6.602   4.388
  420WAT     H1 4450   7.343   6.665   4.452
  420WAT     H2 4451   7.394   6.655   4.310
  421WAT      O 4452   7.220   5.809   4.371
  421WAT     H1 4453   7.254   5.894   4.342
  421WAT     H2 4454   7.126   5.824   4.383
  422WAT      O 4455   7.298   6.799   4.570
  422WAT     H1 4456   7.359   6.866   4.541
  422WAT     H2 4457   7.212   6.840   4.560
  423WAT      O 4458   6.827   6.718   3.458
  423WAT     H1 4459   6.789   6.767   3.385
  423WAT     H2 4460   6.853   6.785   3.521
  424WAT      O 4461   7.588   5.558   4.004
  424WAT     H1 4462   7.619   5.502   3.932
  424WAT     H2 4463   7.495   5.571   3.985
  425WAT      O 4464   7.387   6.417   3.955
  425WAT     H1 4465   7.347   6.346   3.906
  425WAT     H2 4466   7.396   6.383   4.044
  426WAT      O 4467   7.434   6.786   4.172
  426WAT     H1 4468   7.404   6.725   4.104
  426WAT     H2 4469   7.529   6.790   4.161
  427WAT      O 4470   7.258   6.095   4.333
  427WAT     H1 4471   7.314   6.105   4.256
  427WAT     H2 4472   7.310   6.132   4.405
  428WAT      O 4473   7.343   6.760   4.837
  428WAT     H1 4474   7.253   6.782   4.862
  428WAT     H2 4475   7.346   6.772   4.742
  429WAT      O 4476   7.226   6.447   4.694
  429WAT     H1 4477   7.212   6.534   4.731
  429WAT     H2 4478   7.138   6.412   4.680
  430WAT      O 4479   7.057   6.307   3.705
  430WAT     H1 4480   7.045   6.379   3.644
  430WAT     H2 4481   7.026   6.230   3.658
  431WAT      O 4482   6.821   6.624   4.286
  431WAT     H1 4483   6.829   6.637   4.192
  431WAT     H2 4484   6.883   6.553   4.305
  432WAT      O 4485   6.946   6.794   3.927
  432WAT     H1 4486   6.905   6.808   3.842
  432WAT     H2 4487   7.035   6.765   3.907
  433WAT      O 4488   6.827   6.728   4.540
  433WAT     H1 4489   6.843   6.681   4.458
  433WAT     H2 4490   6.873   6.677   4.607
  434WAT      O 4491   7.304   5.641   4.044
  434WAT     H1 4492   7.260   5.719   4.010
  434WAT     H2 4493   7.360   5.673   4.114
  435WAT      O 4494   7.615   5.603   3.532
  435WAT     H1 4495   7.553   5.603   3.604
  435WAT     H2 4496   7.607   5.516   3.492
  436WAT      O 4497   7.508   5.695   4.230
  436WAT     H1 4498   7.537   5.786   4.221
  436WAT     H2 4499   7.562   5.647   4.168
  437WAT      O 4500   7.283   6.153   3.816
  437WAT     H1 4501   7.260   6.132   3.907
  437WAT     H2 4502   7.205   6.197   3.782
  438WAT      O 4503   7.527   6.243   4.883
  438WAT     H1 4504   7.517   6.149   4.868
  438WAT     H2 4505   7.611   6.265   4.844
  439WAT      O 4506   7.040   5.884   4.698
  439WAT     H1 4507   7.001   5.969   4.719
  439WAT     H2 4508   6.971   5.820   4.717
  440WAT      O 4509   6.770   5.677   4.102
  440WAT     H1 4510   6.741   5.734   4.173
  440WAT     H2 4511   6.845   5.629   4.138
  441WAT      O 4512   6.789   6.071   3.223
  441WAT     H1 4513   6.781   6.165   3.237
  441WAT     H2 4514   6.754   6.056   3.135
  442WAT      O 4515   7.569   5.944   4.129
  442WAT     H1 4516   7.569   5.900   4.044
  442WAT     H2 4517   7.658   5.976   4.140
  443WAT      O 4518   7.154   5.932   4.025
  443WAT     H1 4519   7.120   5.980   4.101
  443WAT     H2 4520   7.078   5.887   3.989
  444WAT      O 4521   7.575   6.044   3.428
  444WAT     H1 4522   7.587   6.040   3.523
  444WAT     H2 4523   7.537   6.130   3.413
  445WAT      O 4524   7.476   6.275   3.368
  445WAT     H1 4525   7.420   6.230   3.306
  445WAT     H2 4526   7.547   6.311   3.315
  446WAT      O 4527   6.984   6.665   4.756
  446WAT     H1 4528   6.946   6.601   4.816
  446WAT     H2 4529   7.015   6.736   4.813
  447WAT      O 4530   7.599   6.350   4.304
  447WAT     H1 4531   7.636   6.303   4.379
  447WAT     H2 4532   7.580   6.438   4.338
  448WAT      O 4533   6.885   5.825   3.917
  448WAT     H1 4534   6.857   5.788   4.001
  448WAT     H2 4535   6.879   5.751   3.856
  449WAT      O 4536   7.378   6.254   4.536
  449WAT     H1 4537   7.348   6.342   4.558
  449WAT     H2 4538   7.474   6.260   4.539
  450WAT      O 4539   7.231   6.675   3.596
  450WAT     H1 4540   7.153   6.621   3.580
  450WAT     H2 4541   7.304   6.623   3.562
  451WAT      O 4542   7.235   6.642   3.959
  451WAT     H1 4543   7.287   6.561   3.954
  451WAT     H2 4544   7.190   6.635   4.044
  452WAT      O 4545   6.984   6.338   4.651
  452WAT     H1 4546   6.948   6.405   4.709
  452WAT     H2 4547   6.954   6.255   4.688
  453WAT      O 4548   7.304   6.384   4.939
  453WAT     H1 4549   7.274   6.399   4.849
  453WAT     H2 4550   7.381   6.328   4.930
  454WAT      O 4551   7.621   6.776   3.764
  454WAT     H1 4552   7.690   6.831   3.802
  454WAT     H2 4553   7.542   6.831   3.767
  455WAT      O 4554   6.835   6.338   3.313
  455WAT     H1 4555   6.922   6.366   3.341
  455WAT     H2 4556   6.786   6.420   3.301
  456WAT      O 4557   7.551   6.477   3.725
  456WAT     H1 4558   7.597   6.558   3.748
  456WAT     H2 4559   7.516   6.445   3.808
  457WAT      O 4560   7.141   5.511   3.772
  457WAT     H1 4561   7.128   5.510   3.867
  457WAT     H2 4562   7.059   5.545   3.737
  458WAT      O 4563   6.841   5.687   4.718
  458WAT     H1 4564   6.770   5.707   4.779
  458WAT     H2 4565   6.883   5.610   4.756
  459WAT      O 4566   7.669   6.913   4.957
  459WAT     H1 4567   7.637   6.841   5.011
  459WAT     H2 4568   7.602   6.981   4.964
  460WAT      O 4569   7.033   6.520   3.526
  460WAT     H1 4570   6.973   6.594   3.527
  460WAT     H2 4571   7.081   6.529   3.443
  461WAT      O 4572   7.524   6.060   3.716
  461WAT     H1 4573   7.453   6.107   3.760
  461WAT     H2 4574   7.552   5.994   3.779
  462WAT      O 4575   7.344   5.891   3.453
  462WAT     H1 4576   7.429   5.934   3.447
  462WAT     H2 4577   7.308   5.922   3.536
  463WAT      O 4578   7.234   6.516   3.301
  463WAT     H1 4579   7.311   6.505   3.357
  463WAT     H2 4580   7.242   6.446   3.235
  464WAT      O 4581   7.104   6.259   3.369
  464WAT     H1 4582   7.112   6.165   3.380
  464WAT     H2 4583   7.193   6.292   3.380
  465WAT      O 4584   6.872   6.881   3.667
  465WAT     H1 4585   6.780   6.905   3.666
  465WAT     H2 4586   6.919   6.964   3.655
  466WAT      O 4587   6.856   6.441   4.893
  466WAT     H1 4588   6.907   6.383   4.950
  466WAT     H2 4589   6.783   6.470   4.946
  467WAT      O 4590   7.547   6.714   3.248
  467WAT     H1 4591   7.536   6.652   3.321
  467WAT     H2 4592   7.530   6.661   3.170
  468WAT      O 4593   7.562   6.582   4.846
  468WAT     H1 4594   7.485   6.639   4.837
  468WAT     H2 4595   7.580   6.553   4.757
  469WAT      O 4596   7.060   6.256   4.982
  469WAT     H1 4597   7.064   6.226   5.073
  469WAT     H2 4598   7.145   6.296   4.966
  470WAT      O 4599   7.437   6.516   3.498
  470WAT     H1 4600   7.480   6.499   3.582
  470WAT     H2 4601   7.450   6.435   3.449
  471WAT      O 4602   7.254   6.114   4.779
  471WAT     H1 4603   7.201   6.065   4.716
  471WAT     H2 4604   7.321   6.156   4.725
  472WAT      O 4605   7.302   5.810   4.787
  472WAT     H1 4606   7.293   5.748   4.714
  472WAT     H2 4607   7.244   5.883   4.764
  473WAT      O 4608   7.579   5.666   4.490
  473WAT     H1 4609   7.534   5.668   4.406
  473WAT     H2 4610   7.516   5.626   4.550
  474WAT      O 4611   7.620   6.556   4.552
  474WAT     H1 4612   7.662   6.640   4.535
  474WAT     H2 4613   7.528   6.569   4.529
  475WAT      O 4614   7.327   6.123   3.193
  475WAT     H1 4615   7.307   6.037   3.229
  475WAT     H2 4616   7.310   6.114   3.099
  476WAT      O 4617   7.530   5.983   4.816
  476WAT     H1 4618   7.589   5.952   4.885
  476WAT     H2 4619   7.448   5.936   4.832
  477WAT      O 4620   7.207   5.833   3.191
  477WAT     H1 4621   7.237   5.834   3.101
  477WAT     H2 4622   7.281   5.798   3.241
  478WAT      O 4623   7.529   5.727   3.290
  478WAT     H1 4624   7.494   5.660   3.232
  478WAT     H2 4625   7.549   5.681   3.371
  479WAT      O 4626   7.109   6.763   3.275
  479WAT     H1 4627   7.153   6.818   3.340
  479WAT     H2 4628   7.158   6.681   3.276
  480WAT      O 4629   7.290   6.875   3.786
  480WAT     H1 4630   7.260   6.863   3.876
  480WAT     H2 4631   7.280   6.789   3.745
  481WAT      O 4632   6.863   6.380   3.930
  481WAT     H1 4633   6.797   6.353   3.865
  481WAT     H2 4634   6.947   6.369   3.885
  482WAT      O 4635   6.967   6.419   4.384
  482WAT     H1 4636   7.003   6.410   4.472
  482WAT     H2 4637   6.910   6.342   4.374
  483WAT      O 4638   6.922   6.110   4.774
  483WAT     H1 4639   6.832   6.106   4.808
  483WAT     H2 4640   6.976   6.130   4.851
  484WAT      O 4641   6.784   6.101   3.524
  484WAT     H1 4642   6.694   6.127   3.506
  484WAT     H2 4643   6.833   6.128   3.446
  485WAT      O 4644   7.038   6.007   3.315
  485WAT     H1 4645   7.109   5.965   3.266
  485WAT     H2 4646   6.967   6.014   3.252
  486WAT      O 4647   7.003   5.612   3.219
  486WAT     H1 4648   7.075   5.666   3.251
  486WAT     H2 4649   7.030   5.585   3.131
  487WAT      O 4650   6.972   5.537   4.209
  487WAT     H1 4651   7.037   5.482   4.165
  487WAT     H2 4652   7.014   5.563   4.291
  488WAT      O 4653   6.947   5.553   4.483
  488WAT     H1 4654   6.913   5.598   4.560
  488WAT     H2 4655   6.914   5.463   4.492
  489WAT      O 4656   7.108   6.870   4.900
  489WAT     H1 4657   7.104   6.833   4.988
  489WAT     H2 4658   7.121   6.964   4.914
  490WAT      O 4659   7.015   5.506   4.811
  490WAT     H1 4660   7.069   5.487   4.735
  490WAT     H2 4661   7.021   5.427   4.864
  491WAT      O 4662   7.055   6.901   4.507
  491WAT     H1 4663   6.982   6.839   4.500
  491WAT     H2 4664   7.061   6.941   4.420
  492WAT      O 4665   6.946   5.616   3.578
  492WAT     H1 4666   7.021   5.627   3.521
  492WAT     H2 4667   6.899   5.700   3.574
  493WAT      O 4668   7.600   5.828   3.877
  493WAT     H1 4669   7.519   5.790   3.843
  493WAT     H2 4670   7.650   5.752   3.907
  494WAT      O 4671   7.183   5.669   3.432
  494WAT     H1 4672   7.236   5.590   3.419
  494WAT     H2 4673   7.246   5.737   3.456
  495WAT      O 4674   7.402   5.643   3.738
  495WAT     H1 4675   7.339   5.572   3.754
  495WAT     H2 4676   7.348   5.719   3.716
  496WAT      O 4677   7.415   5.570   4.981
  496WAT     H1 4678   7.387   5.621   4.905
  496WAT     H2 4679   7.453   5.491   4.945
  497WAT      O 4680   7.220   6.909   3.460
  497WAT     H1 4681   7.157   6.956   3.515
  497WAT     H2 4682   7.232   6.824   3.504
  498WAT      O 4683   7.180   6.523   2.351
  498WAT     H1 4684   7.097   6.497   2.391
  498WAT     H2 4685   7.241   6.530   2.425
  499WAT      O 4686   7.178   6.926   2.371
  499WAT     H1 4687   7.209   6.837   2.353
  499WAT     H2 4688   7.253   6.982   2.348
  500WAT      O 4689   7.021   6.019   1.730
  500WAT     H1 4690   6.932   6.053   1.719
  500WAT     H2 4691   7.050   5.999   1.640
  501WAT      O 4692   6.818   6.279   2.318
  501WAT     H1 4693   6.875   6.202   2.318
  501WAT     H2 4694   6.818   6.309   2.227
  502WAT      O 4695   6.942   5.820   2.497
  502WAT     H1 4696   6.924   5.730   2.525
  502WAT     H2 4697   6.902   5.874   2.564
  503WAT      O 4698   7.239   5.877   1.833
  503WAT     H1 4699   7.250   5.967   1.864
  503WAT     H2 4700   7.148   5.872   1.804
  504WAT      O 4701   7.004   6.069   2.358
  504WAT     H1 4702   7.072   6.096   2.419
  504WAT     H2 4703   6.972   5.985   2.391
  505WAT      O 4704   7.423   6.174   2.266
  505WAT     H1 4705   7.474   6.224   2.330
  505WAT     H2 4706   7.476   6.096   2.249
  506WAT      O 4707   7.251   5.638   2.693
  506WAT     H1 4708   7.252   5.690   2.612
  506WAT     H2 4709   7.168   5.590   2.691
  507WAT      O 4710   7.376   6.602   2.511
  507WAT     H1 4711   7.343   6.665   2.575
  507WAT     H2 4712   7.394   6.655   2.433
  508WAT      O 4713   7.220   5.809   2.494
  508WAT     H1 4714   7.254   5.894   2.464
  508WAT     H2 4715   7.126   5.824   2.505
  509WAT      O 4716   7.298   6.799   2.692
  509WAT     H1 4717   7.359   6.866   2.664
  509WAT     H2 4718   7.212   6.840   2.683
  510WAT      O 4719   6.827   6.718   1.580
  510WAT     H1 4720   6.789   6.767   1.507
  510WAT     H2 4721   6.853   6.785   1.643
  511WAT      O 4722   7.588   5.558   2.126
  511WAT     H1 4723   7.619   5.502   2.054
  511WAT     H2 4724   7.495   5.571   2.108
  512WAT      O 4725   7.387   6.417   2.078
  512WAT     H1 4726   7.347   6.346   2.028
  512WAT     H2 4727   7.396   6.383   2.167
  513WAT      O 4728   7.434   6.786   2.294
  513WAT     H1 4729   7.404   6.725   2.226
  513WAT     H2 4730   7.529   6.790   2.283
  514WAT      O 4731   7.258   6.095   2.456
  514WAT     H1 4732   7.314   6.105   2.378
  514WAT     H2 4733   7.310   6.132   2.527
  515WAT      O 4734   7.343   6.760   2.959
  515WAT     H1 4735   7.253   6.782   2.984
  515WAT     H2 4736   7.346   6.772   2.864
  516WAT      O 4737   7.226   6.447   2.817
  516WAT     H1 4738   7.212   6.534   2.854
  516WAT     H2 4739   7.138   6.412   2.802
  517WAT      O 4740   7.057   6.307   1.828
  517WAT     H1 4741   7.045   6.379   1.767
  517WAT     H2 4742   7.026   6.230   1.780
  518WAT      O 4743   6.821   6.624   2.409
  518WAT     H1 4744   6.829   6.637   2.314
  518WAT     H2 4745   6.883   6.553   2.428
  519WAT      O 4746   6.946   6.794   2.050
  519WAT     H1 4747   6.905   6.808   1.964
  519WAT     H2 4748   7.035   6.765   2.029
  520WAT      O 4749   6.827   6.728   2.663
  520WAT     H1 4750   6.843   6.681   2.581
  520WAT     H2 4751   6.873   6.677   2.729
  521WAT      O 4752   7.304   5.641   2.166
  521WAT     H1 4753   7.260   5.719   2.133
  521WAT     H2 4754   7.360   5.673   2.237
  522WAT      O 4755   7.615   5.603   1.654
  522WAT     H1 4756   7.553   5.603   1.727
  522WAT     H2 4757   7.607   5.516   1.615
  523WAT      O 4758   7.508   5.695   2.352
  523WAT     H1 4759   7.537   5.786   2.344
  523WAT     H2 4760   7.562   5.647   2.291
  524WAT      O 4761   7.283   6.153   1.939
  524WAT     H1 4762   7.260   6.132   2.029
  524WAT     H2 4763   7.205   6.197   1.904
  525WAT      O 4764   7.527   6.243   3.006
  525WAT     H1 4765   7.517   6.149   2.991
  525WAT     H2 4766   7.611   6.265   2.966
  526WAT      O 4767   7.040   5.884   2.821
  526WAT     H1 4768   7.001   5.969   2.842
  526WAT     H2 4769   6.971   5.820   2.840
  527WAT      O 4770   6.770   5.677   2.224
  527WAT     H1 4771   6.741   5.734   2.296
  527WAT     H2 4772   6.845   5.629   2.261
  528WAT      O 4773   6.789   6.071   1.345
  528WAT     H1 4774   6.781   6.165   1.359
  528WAT     H2 4775   6.754   6.056   1.257
  529WAT      O 4776   7.569   5.944   2.252
  529WAT     H1 4777   7.569   5.900   2.167
  529WAT     H2 4778   7.658   5.976   2.263
  530WAT      O 4779   7.154   5.932   2.148
  530WAT     H1 4780   7.120   5.980   2.224
  530WAT     H2 4781   7.078   5.887   2.112
  531WAT      O 4782   7.575   6.044   1.551
  531WAT     H1 4783   7.587   6.040   1.646
  531WAT     H2 4784   7.537   6.130   1.536
  532WAT      O 4785   7.476   6.275   1.491
  532WAT     H1 4786   7.420   6.230   1.428
  532WAT     H2 4787   7.547   6.311   1.438
  533WAT      O 4788   6.984   6.665   2.879
  533WAT     H1 4789   6.946   6.601   2.938
  533WAT     H2 4790   7.015   6.736   2.936
  534WAT      O 4791   7.599   6.350   2.427
  534WAT     H1 4792   7.636   6.303   2.501
  534WAT     H2 4793   7.580   6.438   2.461
  535WAT      O 4794   6.885   5.825   2.040
  535WAT     H1 4795   6.857   5.788   2.123
  535WAT     H2 4796   6.879   5.751   1.978
  536WAT      O 4797   7.378   6.254   2.658
  536WAT     H1 4798   7.348   6.342   2.681
  536WAT     H2 4799   7.474   6.260   2.662
  537WAT      O 4800   7.231   6.675   1.718
  537WAT     H1 4801   7.153   6.621   1.702
  537WAT     H2 4802   7.304   6.623   1.684
  538WAT      O 4803   7.235   6.642   2.082
  538WAT     H1 4804   7.287   6.561   2.077
  538WAT     H2 4805   7.190   6.635   2.166
  539WAT      O 4806   6.984   6.338   2.773
  539WAT     H1 4807   6.948   6.405   2.832
  539WAT     H2 4808   6.954   6.255   2.810
  540WAT      O 4809   7.304   6.384   3.062
  540WAT     H1 4810   7.274   6.399   2.972
  540WAT     H2 4811   7.381   6.328   3.052
  541WAT      O 4812   7.621   6.776   1.886
  541WAT     H1 4813   7.690   6.831   1.924
  541WAT     H2 4814   7.542   6.831   1.890
  542WAT      O 4815   6.835   6.338   1.436
  542WAT     H1 4816   6.922   6.366   1.464
  542WAT     H2 4817   6.786   6.420   1.424
  543WAT      O 4818   7.551   6.477   1.848
  543WAT     H1 4819   7.597   6.558   1.870
  543WAT     H2 4820   7.516   6.445   1.931
  544WAT      O 4821   7.141   5.511   1.895
  544WAT     H1 4822   7.128   5.510   1.990
  544WAT     H2 4823   7.059   5.545   1.860
  545WAT      O 4824   6.841   5.687   2.841
  545WAT     H1 4825   6.770   5.707   2.901
  545WAT     H2 4826   6.883   5.610   2.878
  546WAT      O 4827   7.669   6.913   3.080
  546WAT     H1 4828   7.637   6.841   3.134
  546WAT     H2 4829   7.602   6.981   3.087
  547WAT      O 4830   7.033   6.520   1.648
  547WAT     H1 4831   6.973   6.594   1.649
  547WAT     H2 4832   7.081   6.529   1.566
  548WAT      O 4833   7.524   6.060   1.838
  548WAT     H1 4834   7.453   6.107   1.883
  548WAT     H2 4835   7.552   5.994   1.902
  549WAT      O 4836   7.344   5.891   1.576
  549WAT     H1 4837   7.429   5.934   1.569
  549WAT     H2 4838   7.308   5.922   1.659
  550WAT      O 4839   7.234   6.516   1.423
  550WAT     H1 4840   7.311   6.505   1.480
  550WAT     H2 4841   7.242   6.446   1.358
  551WAT      O 4842   7.104   6.259   1.492
  551WAT     H1 4843   7.112   6.165   1.503
  551WAT     H2 4844   7.193   6.292   1.502
  552WAT      O 4845   6.872   6.881   1.789
  552WAT     H1 4846   6.780   6.905   1.788
  552WAT     H2 4847   6.919   6.964   1.777
  553WAT      O 4848   6.856   6.441   3.015
  553WAT     H1 4849   6.907   6.383   3.072
  553WAT     H2 4850   6.783   6.470   3.069
  554WAT      O 4851   7.547   6.714   1.371
  554WAT     H1 4852   7.536   6.652   1.443
  554WAT     H2 4853   7.530   6.661   1.292
  555WAT      O 4854   7.562   6.582   2.968
  555WAT     H1 4855   7.485   6.639   2.960
  555WAT     H2 4856   7.580   6.553   2.879
  556WAT      O 4857   7.060   6.256   3.105
  556WAT     H1 4858   7.064   6.226   3.195
  556WAT     H2 4859   7.145   6.296   3.089
  557WAT      O 4860   7.437   6.516   1.621
  557WAT     H1 4861   7.480   6.499   1.705
  557WAT     H2 4862   7.450   6.435   1.571
  558WAT      O 4863   7.254   6.114   2.901
  558WAT     H1 4864   7.201   6.065   2.839
  558WAT     H2 4865   7.321   6.156   2.848
  559WAT      O 4866   7.302   5.810   2.909
  559WAT     H1 4867   7.293   5.748   2.837
  559WAT     H2 4868   7.244   5.883   2.887
  560WAT      O 4869   7.579   5.666   2.613
  560WAT     H1 4870   7.534   5.668   2.528
  560WAT     H2 4871   7.516   5.626   2.672
  561WAT      O 4872   7.620   6.556   2.675
  561WAT     H1 4873   7.662   6.640   2.658
  561WAT     H2 4874   7.528   6.569   2.652
  562WAT      O 4875   7.327   6.123   1.315
  562WAT     H1 4876   7.307   6.037   1.351
  562WAT     H2 4877   7.310   6.114   1.221
  563WAT      O 4878   7.530   5.983   2.939
  563WAT     H1 4879   7.589   5.952   3.008
  563WAT     H2 4880   7.448   5.936   2.954
  564WAT      O 4881   7.207   5.833   1.314
  564WAT     H1 4882   7.237   5.834   1.223
  564WAT     H2 4883   7.281   5.798   1.364
  565WAT      O 4884   7.529   5.727   1.413
  565WAT     H1 4885   7.494   5.660   1.355
  565WAT     H2 4886   7.549   5.681   1.494
  566WAT      O 4887   7.109   6.763   1.397
  566WAT     H1 4888   7.153   6.818   1.463
  566WAT     H2 4889   7.158   6.681   1.398
  567WAT      O 4890   7.290   6.875   1.909
  567WAT     H1 4891   7.260   6.863   1.999
  567WAT     H2 4892   7.280   6.789   1.868
  568WAT      O 4893   6.863   6.380   2.052
  568WAT     H1 4894   6.797   6.353   1.988
  568WAT     H2 4895   6.947   6.369   2.007
  569WAT      O 4896   6.967   6.419   2.506
  569WAT     H1 4897   7.003   6.410   2.594
  569WAT     H2 4898   6.910   6.342   2.496
  570WAT      O 4899   6.922   6.110   2.897
  570WAT     H1 4900   6.832   6.106   2.931
  570WAT     H2 4901   6.976   6.130   2.973
  571WAT      O 4902   6.784   6.101   1.646
  571WAT     H1 4903   6.694   6.127   1.629
  571WAT     H2 4904   6.833   6.128   1.568
  572WAT      O 4905   7.038   6.007   1.437
  572WAT     H1 4906   7.109   5.965   1.389
  572WAT     H2 4907   6.967   6.014   1.374
  573WAT      O 4908   7.003   5.612   1.341
  573WAT     H1 4909   7.075   5.666   1.373
  573WAT     H2 4910   7.030   5.585   1.254
  574WAT      O 4911   6.972   5.537   2.332
  574WAT     H1 4912   7.037   5.482   2.288
  574WAT     H2 4913   7.014   5.563   2.414
  575WAT      O 4914   6.947   5.553   2.606
  575WAT     H1 4915   6.913   5.598   2.683
  575WAT     H2 4916   6.914   5.463   2.614
  576WAT      O 4917   7.108   6.870   3.022
  576WAT     H1 4918   7.104   6.833   3.111
  576WAT     H2 4919   7.121   6.964   3.036
  577WAT      O 4920   7.015   5.506   2.933
  577WAT     H1 4921   7.069   5.487   2.857
  577WAT     H2 4922   7.021   5.427   2.987
  578WAT      O 4923   7.055   6.901   2.630
  578WAT     H1 4924   6.982   6.839   2.623
  578WAT     H2 4925   7.061   6.941   2.543
  579WAT      O 4926   6.946   5.616   1.701
  579WAT     H1 4927   7.021   5.627   1.643
  579WAT     H2 4928   6.899   5.700   1.696
  580WAT      O 4929   7.600   5.828   2.000
  580WAT     H1 4930   7.519   5.790   1.966
  580WAT     H2 4931   7.650   5.752   2.030
  581WAT      O 4932   7.183   5.669   1.555
  581WAT     H1 4933   7.236   5.590   1.542
  581WAT     H2 4934   7.246   5.737   1.578
  582WAT      O 4935   7.402   5.643   1.860
  582WAT     H1 4936   7.339   5.572   1.877
  582WAT     H2 4937   7.348   5.719   1.839
  583WAT      O 4938   7.415   5.570   3.104
  583WAT     H1 4939   7.387   5.621   3.027
  583WAT     H2 4940   7.453   5.491   3.067
  584WAT      O 4941   7.220   6.909   1.583
  584WAT     H1 4942   7.157   6.956   1.638
  584WAT     H2 4943   7.232   6.824   1.626
  585WAT      O 4944   7.180   6.523   0.474
  585WAT     H1 4945   7.097   6.497   0.514
  585WAT     H2 4946   7.241   6.530   0.547
  586WAT      O 4947   7.178   6.926   0.493
  586WAT     H1 4948   7.209   6.837   0.476
  586WAT     H2 4949   7.253   6.982   0.471
  587WAT      O 4950   6.818   6.279   0.441
  587WAT     H1 4951   6.875   6.202   0.441
  587WAT     H2 4952   6.818   6.309   0.350
  588WAT      O 4953   6.942   5.820   0.619
  588WAT     H1 4954   6.924   5.730   0.647
  588WAT     H2 4955   6.902   5.874   0.687
  589WAT      O 4956   7.004   6.069   0.480
  589WAT     H1 4957   7.072   6.096   0.542
  589WAT     H2 4958   6.972   5.985   0.514
  590WAT      O 4959   7.423   6.174   0.389
  590WAT     H1 4960   7.474   6.224   0.453
  590WAT     H2 4961   7.476   6.096   0.371
  591WAT      O 4962   7.251   5.638   0.816
  591WAT     H1 4963   7.252   5.690   0.735
  591WAT     H2 4964   7.168   5.590   0.813
  592WAT      O 4965   7.376   6.602   0.633
  592WAT     H1 4966   7.343   6.665   0.697
  592WAT     H2 4967   7.394   6.655   0.555
  593WAT      O 4968   7.220   5.809   0.616
  593WAT     H1 4969   7.254   5.894   0.587
  593WAT     H2 4970   7.126   5.824   0.628
  594WAT      O 4971   7.298   6.799   0.815
  594WAT     H1 4972   7.359   6.866   0.787
  594WAT     H2 4973   7.212   6.840   0.806
  595WAT      O 4974   7.588   5.558   0.249
  595WAT     H1 4975   7.619   5.502   0.177
  595WAT     H2 4976   7.495   5.571   0.230
  596WAT      O 4977   7.387   6.417   0.200
  596WAT     H1 4978   7.347   6.346   0.151
  596WAT     H2 4979   7.396   6.383   0.289
  597WAT      O 4980   7.434   6.786   0.417
  597WAT     H1 4981   7.404   6.725   0.349
  597WAT     H2 4982   7.529   6.790   0.406
  598WAT      O 4983   7.258   6.095   0.578
  598WAT     H1 4984   7.314   6.105   0.501
  598WAT     H2 4985   7.310   6.132   0.650
  599WAT      O 4986   7.343   6.760   1.082
  599WAT     H1 4987   7.253   6.782   1.107
  599WAT     H2 4988   7.346   6.772   0.987
  600WAT      O 4989   7.226   6.447   0.940
  600WAT     H1 4990   7.212   6.534   0.976
  600WAT     H2 4991   7.138   6.412   0.925
  601WAT      O 4992   6.821   6.624   0.531
  601WAT     H1 4993   6.829   6.637   0.437
  601WAT     H2 4994   6.883   6.553   0.551
  602WAT      O 4995   6.827   6.728   0.785
  602WAT     H1 4996   6.843   6.681   0.703
  602WAT     H2 4997   6.873   6.677   0.852
  603WAT      O 4998   7.304   5.641   0.289
  603WAT     H1 4999   7.260   5.719   0.256
  603WAT     H2 5000   7.360   5.673   0.359
  604WAT      O 5001   7.508   5.695   0.475
  604WAT     H1 5002   7.537   5.786   0.467
  604WAT     H2 5003   7.562   5.647   0.413
  605WAT      O 5004   7.527   6.243   1.128
  605WAT     H1 5005   7.517   6.149   1.113
  605WAT     H2 5006   7.611   6.265   1.089
  606WAT      O 5007   7.040   5.884   0.944
  606WAT     H1 5008   7.001   5.969   0.964
  606WAT     H2 5009   6.971   5.820   0.963
  607WAT      O 5010   6.770   5.677   0.347
  607WAT     H1 5011   6.741   5.734   0.418
  607WAT     H2 5012   6.845   5.629   0.383
  608WAT      O 5013   7.569   5.944   0.375
  608WAT     H1 5014   7.569   5.900   0.290
  608WAT     H2 5015   7.658   5.976   0.385
  609WAT      O 5016   7.154   5.932   0.270
  609WAT     H1 5017   7.120   5.980   0.346
  609WAT     H2 5018   7.078   5.887   0.235
  610WAT      O 5019   6.984   6.665   1.001
  610WAT     H1 5020   6.946   6.601   1.061
  610WAT     H2 5021   7.015   6.736   1.058
  611WAT      O 5022   7.599   6.350   0.549
  611WAT     H1 5023   7.636   6.303   0.624
  611WAT     H2 5024   7.580   6.438   0.583
  612WAT      O 5025   7.378   6.254   0.781
  612WAT     H1 5026   7.348   6.342   0.804
  612WAT     H2 5027   7.474   6.260   0.785
  613WAT      O 5028   7.235   6.642   0.205
  613WAT     H1 5029   7.287   6.561   0.199
  613WAT     H2 5030   7.190   6.635   0.289
  614WAT      O 5031   6.984   6.338   0.896
  614WAT     H1 5032   6.948   6.405   0.954
  614WAT     H2 5033   6.954   6.255   0.933
  615WAT      O 5034   7.304   6.384   1.184
  615WAT     H1 5035   7.274   6.399   1.094
  615WAT     H2 5036   7.381   6.328   1.175
  616WAT      O 5037   6.841   5.687   0.963
  616WAT     H1 5038   6.770   5.707   1.024
  616WAT     H2 5039   6.883   5.610   1.001
  617WAT      O 5040   7.669   6.913   1.202
  617WAT     H1 5041   7.637   6.841   1.257
  617WAT     H2 5042   7.602   6.981   1.209
  618WAT      O 5043   6.856   6.441   1.138
  618WAT     H1 5044   6.907   6.383   1.195
  618WAT     H2 5045   6.783   6.470   1.191
  619WAT      O 5046   7.562   6.582   1.091
  619WAT     H1 5047   7.485   6.639   1.083
  619WAT     H2 5048   7.580   6.553   1.002
  620WAT      O 5049   7.060   6.256   1.227
  620WAT     H1 5050   7.064   6.226   1.318
  620WAT     H2 5051   7.145   6.296   1.211
  621WAT      O 5052   7.254   6.114   1.024
  621WAT     H1 5053   7.201   6.065   0.961
  621WAT     H2 5054   7.321   6.156   0.971
  622WAT      O 5055   7.302   5.810   1.032
  622WAT     H1 5056   7.293   5.748   0.959
  622WAT     H2 5057   7.244   5.883   1.009
  623WAT      O 5058   7.579   5.666   0.735
  623WAT     H1 5059   7.534   5.668   0.651
  623WAT     H2 5060   7.516   5.626   0.795
  624WAT      O 5061   7.620   6.556   0.797
  624WAT     H1 5062   7.662   6.640   0.780
  624WAT     H2 5063   7.528   6.569   0.774
  625WAT      O 5064   7.530   5.983   1.061
  625WAT     H1 5065   7.589   5.952   1.130
  625WAT     H2 5066   7.448   5.936   1.077
  626WAT      O 5067   6.967   6.419   0.629
  626WAT     H1 5068   7.003   6.410   0.717
  626WAT     H2 5069   6.910   6.342   0.619
  627WAT      O 5070   6.922   6.110   1.019
  627WAT     H1 5071   6.832   6.106   1.053
  627WAT     H2 5072   6.976   6.130   1.096
  628WAT      O 5073   6.972   5.537   0.454
  628WAT     H1 5074   7.037   5.482   0.410
  628WAT     H2 5075   7.014   5.563   0.536
  629WAT      O 5076   6.947   5.553   0.729
  629WAT     H1 5077   6.913   5.598   0.805
  629WAT     H2 5078   6.914   5.463   0.737
  630WAT      O 5079   7.108   6.870   1.145
  630WAT     H1 5080   7.104   6.833   1.233
  630WAT     H2 5081   7.121   6.964   1.159
  631WAT      O 5082   7.015   5.506   1.056
  631WAT     H1 5083   7.069   5.487   0.980
  631WAT     H2 5084   7.021   5.427   1.110
  632WAT      O 5085   7.055   6.901   0.752
  632WAT     H1 5086   6.982   6.839   0.745
  632WAT     H2 5087   7.061   6.941   0.665
  633WAT      O 5088   7.415   5.570   1.226
  633WAT     H1 5089   7.387   5.621   1.150
  633WAT     H2 5090   7.453   5.491   1.190
  634WAT      O 5091   7.180   4.645   7.984
  634WAT     H1 5092   7.097   4.620   8.024
  634WAT     H2 5093   7.241   4.653   8.057
  635WAT      O 5094   7.178   5.049   8.003
  635WAT     H1 5095   7.209   4.960   7.985
  635WAT     H2 5096   7.253   5.105   7.980
  636WAT      O 5097   7.021   4.141   7.362
  636WAT     H1 5098   6.932   4.176   7.352
  636WAT     H2 5099   7.050   4.121   7.273
  637WAT      O 5100   6.818   4.401   7.950
  637WAT     H1 5101   6.875   4.325   7.950
  637WAT     H2 5102   6.818   4.431   7.859
  638WAT      O 5103   7.239   4.000   7.465
  638WAT     H1 5104   7.250   4.090   7.496
  638WAT     H2 5105   7.148   3.995   7.436
  639WAT      O 5106   7.004   4.192   7.990
  639WAT     H1 5107   7.072   4.218   8.052
  639WAT     H2 5108   6.972   4.108   8.023
  640WAT      O 5109   7.423   4.297   7.899
  640WAT     H1 5110   7.474   4.346   7.963
  640WAT     H2 5111   7.476   4.219   7.881
  641WAT      O 5112   6.827   4.840   7.213
  641WAT     H1 5113   6.789   4.889   7.139
  641WAT     H2 5114   6.853   4.908   7.276
  642WAT      O 5115   7.588   3.681   7.758
  642WAT     H1 5116   7.619   3.625   7.687
  642WAT     H2 5117   7.495   3.694   7.740
  643WAT      O 5118   7.387   4.540   7.710
  643WAT     H1 5119   7.347   4.468   7.661
  643WAT     H2 5120   7.396   4.505   7.799
  644WAT      O 5121   7.434   4.908   7.927
  644WAT     H1 5122   7.404   4.848   7.859
  644WAT     H2 5123   7.529   4.912   7.915
  645WAT      O 5124   7.057   4.429   7.460
  645WAT     H1 5125   7.045   4.502   7.399
  645WAT     H2 5126   7.026   4.352   7.413
  646WAT      O 5127   6.821   4.746   8.041
  646WAT     H1 5128   6.829   4.760   7.947
  646WAT     H2 5129   6.883   4.675   8.060
  647WAT      O 5130   6.946   4.916   7.682
  647WAT     H1 5131   6.905   4.930   7.597
  647WAT     H2 5132   7.035   4.888   7.662
  648WAT      O 5133   7.373   5.338   7.493
  648WAT     H1 5134   7.355   5.246   7.472
  648WAT     H2 5135   7.287   5.374   7.517
  649WAT      O 5136   7.304   3.763   7.799
  649WAT     H1 5137   7.260   3.842   7.765
  649WAT     H2 5138   7.360   3.796   7.869
  650WAT      O 5139   7.615   3.726   7.287
  650WAT     H1 5140   7.553   3.725   7.359
  650WAT     H2 5141   7.607   3.639   7.247
  651WAT      O 5142   7.508   3.818   7.984
  651WAT     H1 5143   7.537   3.909   7.976
  651WAT     H2 5144   7.562   3.769   7.923
  652WAT      O 5145   7.283   4.276   7.571
  652WAT     H1 5146   7.260   4.254   7.662
  652WAT     H2 5147   7.205   4.319   7.537
  653WAT      O 5148   6.770   3.799   7.857
  653WAT     H1 5149   6.741   3.856   7.928
  653WAT     H2 5150   6.845   3.751   7.893
  654WAT      O 5151   6.789   4.193   6.978
  654WAT     H1 5152   6.781   4.288   6.992
  654WAT     H2 5153   6.754   4.179   6.890
  655WAT      O 5154   7.569   4.067   7.884
  655WAT     H1 5155   7.569   4.023   7.799
  655WAT     H2 5156   7.658   4.099   7.895
  656WAT      O 5157   7.154   4.055   7.780
  656WAT     H1 5158   7.120   4.103   7.856
  656WAT     H2 5159   7.078   4.010   7.744
  657WAT      O 5160   7.575   4.167   7.183
  657WAT     H1 5161   7.587   4.163   7.278
  657WAT     H2 5162   7.537   4.253   7.168
  658WAT      O 5163   7.476   4.398   7.123
  658WAT     H1 5164   7.420   4.353   7.061
  658WAT     H2 5165   7.547   4.434   7.070
  659WAT      O 5166   6.885   3.947   7.672
  659WAT     H1 5167   6.857   3.911   7.756
  659WAT     H2 5168   6.879   3.874   7.611
  660WAT      O 5169   7.231   4.797   7.350
  660WAT     H1 5170   7.153   4.743   7.334
  660WAT     H2 5171   7.304   4.745   7.317
  661WAT      O 5172   7.235   4.764   7.714
  661WAT     H1 5173   7.287   4.684   7.709
  661WAT     H2 5174   7.190   4.758   7.798
  662WAT      O 5175   7.621   4.899   7.519
  662WAT     H1 5176   7.690   4.954   7.557
  662WAT     H2 5177   7.542   4.953   7.522
  663WAT      O 5178   6.835   4.461   7.068
  663WAT     H1 5179   6.922   4.489   7.096
  663WAT     H2 5180   6.786   4.542   7.056
  664WAT      O 5181   7.551   4.599   7.480
  664WAT     H1 5182   7.597   4.680   7.503
  664WAT     H2 5183   7.516   4.568   7.563
  665WAT      O 5184   7.141   3.634   7.527
  665WAT     H1 5185   7.128   3.633   7.622
  665WAT     H2 5186   7.059   3.668   7.492
  666WAT      O 5187   6.871   5.382   7.124
  666WAT     H1 5188   6.907   5.442   7.059
  666WAT     H2 5189   6.857   5.437   7.202
  667WAT      O 5190   7.473   5.120   7.206
  667WAT     H1 5191   7.472   5.194   7.145
  667WAT     H2 5192   7.381   5.096   7.215
  668WAT      O 5193   7.033   4.642   7.281
  668WAT     H1 5194   6.973   4.716   7.282
  668WAT     H2 5195   7.081   4.651   7.198
  669WAT      O 5196   7.524   4.182   7.471
  669WAT     H1 5197   7.453   4.229   7.515
  669WAT     H2 5198   7.552   4.117   7.534
  670WAT      O 5199   7.636   5.378   7.542
  670WAT     H1 5200   7.661   5.375   7.450
  670WAT     H2 5201   7.541   5.366   7.541
  671WAT      O 5202   7.344   4.013   7.208
  671WAT     H1 5203   7.429   4.057   7.202
  671WAT     H2 5204   7.308   4.044   7.291
  672WAT      O 5205   7.234   4.639   7.056
  672WAT     H1 5206   7.311   4.627   7.112
  672WAT     H2 5207   7.242   4.569   6.990
  673WAT      O 5208   7.104   4.382   7.124
  673WAT     H1 5209   7.112   4.287   7.135
  673WAT     H2 5210   7.193   4.415   7.134
  674WAT      O 5211   7.184   5.397   7.834
  674WAT     H1 5212   7.258   5.342   7.861
  674WAT     H2 5213   7.222   5.483   7.820
  675WAT      O 5214   6.872   5.003   7.422
  675WAT     H1 5215   6.780   5.028   7.421
  675WAT     H2 5216   6.919   5.086   7.409
  676WAT      O 5217   7.495   5.314   7.016
  676WAT     H1 5218   7.574   5.343   6.971
  676WAT     H2 5219   7.443   5.271   6.949
  677WAT      O 5220   7.547   4.836   7.003
  677WAT     H1 5221   7.536   4.775   7.076
  677WAT     H2 5222   7.530   4.784   6.925
  678WAT      O 5223   7.437   4.638   7.253
  678WAT     H1 5224   7.480   4.622   7.337
  678WAT     H2 5225   7.450   4.557   7.204
  679WAT      O 5226   7.327   4.246   6.948
  679WAT     H1 5227   7.307   4.159   6.984
  679WAT     H2 5228   7.310   4.237   6.854
  680WAT      O 5229   7.207   3.956   6.946
  680WAT     H1 5230   7.237   3.956   6.856
  680WAT     H2 5231   7.281   3.921   6.996
  681WAT      O 5232   7.529   3.850   7.045
  681WAT     H1 5233   7.494   3.782   6.987
  681WAT     H2 5234   7.549   3.804   7.126
  682WAT      O 5235   7.109   4.886   7.030
  682WAT     H1 5236   7.153   4.940   7.095
  682WAT     H2 5237   7.158   4.803   7.031
  683WAT      O 5238   6.831   5.165   7.775
  683WAT     H1 5239   6.864   5.078   7.752
  683WAT     H2 5240   6.874   5.185   7.858
  684WAT      O 5241   7.290   4.998   7.541
  684WAT     H1 5242   7.260   4.986   7.631
  684WAT     H2 5243   7.280   4.912   7.500
  685WAT      O 5244   6.863   4.503   7.685
  685WAT     H1 5245   6.797   4.476   7.620
  685WAT     H2 5246   6.947   4.492   7.640
  686WAT      O 5247   6.784   4.224   7.279
  686WAT     H1 5248   6.694   4.250   7.261
  686WAT     H2 5249   6.833   4.251   7.201
  687WAT      O 5250   7.038   4.129   7.070
  687WAT     H1 5251   7.109   4.087   7.021
  687WAT     H2 5252   6.967   4.136   7.007
  688WAT      O 5253   7.003   3.735   6.974
  688WAT     H1 5254   7.075   3.789   7.006
  688WAT     H2 5255   7.030   3.707   6.886
  689WAT      O 5256   6.972   3.660   7.964
  689WAT     H1 5257   7.037   3.605   7.920
  689WAT     H2 5258   7.014   3.685   8.046
  690WAT      O 5259   7.416   5.245   7.940
  690WAT     H1 5260   7.467   5.184   7.888
  690WAT     H2 5261   7.480   5.296   7.989
  691WAT      O 5262   6.883   5.356   7.583
  691WAT     H1 5263   6.867   5.292   7.653
  691WAT     H2 5264   6.797   5.376   7.548
  692WAT      O 5265   6.946   3.739   7.333
  692WAT     H1 5266   7.021   3.750   7.276
  692WAT     H2 5267   6.899   3.822   7.329
  693WAT      O 5268   7.600   3.950   7.632
  693WAT     H1 5269   7.519   3.913   7.598
  693WAT     H2 5270   7.650   3.875   7.662
  694WAT      O 5271   7.044   5.225   7.327
  694WAT     H1 5272   6.991   5.263   7.257
  694WAT     H2 5273   7.036   5.287   7.399
  695WAT      O 5274   7.183   3.791   7.187
  695WAT     H1 5275   7.236   3.713   7.174
  695WAT     H2 5276   7.246   3.859   7.211
  696WAT      O 5277   7.402   3.765   7.493
  696WAT     H1 5278   7.339   3.695   7.509
  696WAT     H2 5279   7.348   3.841   7.471
  697WAT      O 5280   7.304   5.420   7.215
  697WAT     H1 5281   7.377   5.391   7.160
  697WAT     H2 5282   7.330   5.396   7.304
  698WAT      O 5283   7.220   5.031   7.215
  698WAT     H1 5284   7.157   5.078   7.270
  698WAT     H2 5285   7.232   4.947   7.259
  699WAT      O 5286   7.180   4.645   6.106
  699WAT     H1 5287   7.097   4.620   6.146
  699WAT     H2 5288   7.241   4.653   6.180
  700WAT      O 5289   7.178   5.049   6.126
  700WAT     H1 5290   7.209   4.960   6.108
  700WAT     H2 5291   7.253   5.105   6.103
  701WAT      O 5292   7.021   4.141   5.485
  701WAT     H1 5293   6.932   4.176   5.474
  701WAT     H2 5294   7.050   4.121   5.395
  702WAT      O 5295   6.818   4.401   6.073
  702WAT     H1 5296   6.875   4.325   6.073
  702WAT     H2 5297   6.818   4.431   5.982
  703WAT      O 5298   6.942   3.942   6.252
  703WAT     H1 5299   6.924   3.853   6.280
  703WAT     H2 5300   6.902   3.997   6.319
  704WAT      O 5301   7.239   4.000   5.588
  704WAT     H1 5302   7.250   4.090   5.619
  704WAT     H2 5303   7.148   3.995   5.559
  705WAT      O 5304   7.004   4.192   6.112
  705WAT     H1 5305   7.072   4.218   6.174
  705WAT     H2 5306   6.972   4.108   6.146
  706WAT      O 5307   7.423   4.297   6.021
  706WAT     H1 5308   7.474   4.346   6.085
  706WAT     H2 5309   7.476   4.219   6.004
  707WAT      O 5310   7.251   3.761   6.448
  707WAT     H1 5311   7.252   3.812   6.367
  707WAT     H2 5312   7.168   3.713   6.446
  708WAT      O 5313   7.376   4.725   6.266
  708WAT     H1 5314   7.343   4.787   6.330
  708WAT     H2 5315   7.394   4.777   6.188
  709WAT      O 5316   7.220   3.932   6.249
  709WAT     H1 5317   7.254   4.016   6.219
  709WAT     H2 5318   7.126   3.947   6.260
  710WAT      O 5319   7.298   4.921   6.447
  710WAT     H1 5320   7.359   4.989   6.419
  710WAT     H2 5321   7.212   4.962   6.438
  711WAT      O 5322   6.827   4.840   5.335
  711WAT     H1 5323   6.789   4.889   5.262
  711WAT     H2 5324   6.853   4.908   5.398
  712WAT      O 5325   7.588   3.681   5.881
  712WAT     H1 5326   7.619   3.625   5.809
  712WAT     H2 5327   7.495   3.694   5.863
  713WAT      O 5328   7.387   4.540   5.833
  713WAT     H1 5329   7.347   4.468   5.783
  713WAT     H2 5330   7.396   4.505   5.922
  714WAT      O 5331   7.434   4.908   6.049
  714WAT     H1 5332   7.404   4.848   5.981
  714WAT     H2 5333   7.529   4.912   6.038
  715WAT      O 5334   7.258   4.217   6.211
  715WAT     H1 5335   7.314   4.228   6.133
  715WAT     H2 5336   7.310   4.254   6.282
  716WAT      O 5337   7.343   4.882   6.714
  716WAT     H1 5338   7.253   4.905   6.739
  716WAT     H2 5339   7.346   4.895   6.619
  717WAT      O 5340   7.226   4.569   6.572
  717WAT     H1 5341   7.212   4.657   6.609
  717WAT     H2 5342   7.138   4.535   6.557
  718WAT      O 5343   7.406   5.164   6.793
  718WAT     H1 5344   7.403   5.204   6.706
  718WAT     H2 5345   7.389   5.071   6.776
  719WAT      O 5346   7.057   4.429   5.583
  719WAT     H1 5347   7.045   4.502   5.522
  719WAT     H2 5348   7.026   4.352   5.535
  720WAT      O 5349   6.821   4.746   6.164
  720WAT     H1 5350   6.829   4.760   6.069
  720WAT     H2 5351   6.883   4.675   6.183
  721WAT      O 5352   6.946   4.916   5.805
  721WAT     H1 5353   6.905   4.930   5.719
  721WAT     H2 5354   7.035   4.888   5.784
  722WAT      O 5355   7.373   5.338   5.616
  722WAT     H1 5356   7.355   5.246   5.594
  722WAT     H2 5357   7.287   5.374   5.640
  723WAT      O 5358   6.827   4.850   6.417
  723WAT     H1 5359   6.843   4.803   6.336
  723WAT     H2 5360   6.873   4.800   6.484
  724WAT      O 5361   7.304   3.763   5.921
  724WAT     H1 5362   7.260   3.842   5.888
  724WAT     H2 5363   7.360   3.796   5.992
  725WAT      O 5364   7.615   3.726   5.409
  725WAT     H1 5365   7.553   3.725   5.482
  725WAT     H2 5366   7.607   3.639   5.369
  726WAT      O 5367   7.508   3.818   6.107
  726WAT     H1 5368   7.537   3.909   6.099
  726WAT     H2 5369   7.562   3.769   6.046
  727WAT      O 5370   7.283   4.276   5.694
  727WAT     H1 5371   7.260   4.254   5.784
  727WAT     H2 5372   7.205   4.319   5.659
  728WAT      O 5373   7.527   4.366   6.760
  728WAT     H1 5374   7.517   4.272   6.745
  728WAT     H2 5375   7.611   4.388   6.721
  729WAT      O 5376   7.040   4.007   6.576
  729WAT     H1 5377   7.001   4.092   6.597
  729WAT     H2 5378   6.971   3.943   6.595
  730WAT      O 5379   6.770   3.799   5.979
  730WAT     H1 5380   6.741   3.856   6.050
  730WAT     H2 5381   6.845   3.751   6.015
  731WAT      O 5382   6.789   4.193   5.100
  731WAT     H1 5383   6.781   4.288   5.114
  731WAT     H2 5384   6.754   4.179   5.012
  732WAT      O 5385   7.569   4.067   6.007
  732WAT     H1 5386   7.569   4.023   5.922
  732WAT     H2 5387   7.658   4.099   6.018
  733WAT      O 5388   7.154   4.055   5.903
  733WAT     H1 5389   7.120   4.103   5.978
  733WAT     H2 5390   7.078   4.010   5.867
  734WAT      O 5391   7.575   4.167   5.306
  734WAT     H1 5392   7.587   4.163   5.401
  734WAT     H2 5393   7.537   4.253   5.290
  735WAT      O 5394   7.476   4.398   5.246
  735WAT     H1 5395   7.420   4.353   5.183
  735WAT     H2 5396   7.547   4.434   5.192
  736WAT      O 5397   6.984   4.788   6.633
  736WAT     H1 5398   6.946   4.724   6.693
  736WAT     H2 5399   7.015   4.858   6.690
  737WAT      O 5400   7.599   4.473   6.182
  737WAT     H1 5401   7.636   4.425   6.256
  737WAT     H2 5402   7.580   4.560   6.216
  738WAT      O 5403   6.885   3.947   5.794
  738WAT     H1 5404   6.857   3.911   5.878
  738WAT     H2 5405   6.879   3.874   5.733
  739WAT      O 5406   7.378   4.377   6.413
  739WAT     H1 5407   7.348   4.465   6.436
  739WAT     H2 5408   7.474   4.383   6.417
  740WAT      O 5409   7.231   4.797   5.473
  740WAT     H1 5410   7.153   4.743   5.457
  740WAT     H2 5411   7.304   4.745   5.439
  741WAT      O 5412   7.235   4.764   5.837
  741WAT     H1 5413   7.287   4.684   5.831
  741WAT     H2 5414   7.190   4.758   5.921
  742WAT      O 5415   6.984   4.461   6.528
  742WAT     H1 5416   6.948   4.527   6.587
  742WAT     H2 5417   6.954   4.378   6.565
  743WAT      O 5418   7.304   4.507   6.816
  743WAT     H1 5419   7.274   4.521   6.727
  743WAT     H2 5420   7.381   4.451   6.807
  744WAT      O 5421   7.621   4.899   5.641
  744WAT     H1 5422   7.690   4.954   5.679
  744WAT     H2 5423   7.542   4.953   5.645
  745WAT      O 5424   6.835   4.461   5.190
  745WAT     H1 5425   6.922   4.489   5.219
  745WAT     H2 5426   6.786   4.542   5.179
  746WAT      O 5427   7.551   4.599   5.602
  746WAT     H1 5428   7.597   4.680   5.625
  746WAT     H2 5429   7.516   4.568   5.686
  747WAT      O 5430   7.141   3.634   5.650
  747WAT     H1 5431   7.128   3.633   5.745
  747WAT     H2 5432   7.059   3.668   5.615
  748WAT      O 5433   6.871   5.382   5.247
  748WAT     H1 5434   6.907   5.442   5.182
  748WAT     H2 5435   6.857   5.437   5.324
  749WAT      O 5436   6.841   3.810   6.596
  749WAT     H1 5437   6.770   3.830   6.656
  749WAT     H2 5438   6.883   3.732   6.633
  750WAT      O 5439   6.870   5.209   6.694
  750WAT     H1 5440   6.881   5.114   6.680
  750WAT     H2 5441   6.805   5.235   6.630
  751WAT      O 5442   7.669   5.036   6.834
  751WAT     H1 5443   7.637   4.964   6.889
  751WAT     H2 5444   7.602   5.103   6.842
  752WAT      O 5445   7.473   5.120   5.329
  752WAT     H1 5446   7.472   5.194   5.267
  752WAT     H2 5447   7.381   5.096   5.338
  753WAT      O 5448   7.033   4.642   5.403
  753WAT     H1 5449   6.973   4.716   5.404
  753WAT     H2 5450   7.081   4.651   5.321
  754WAT      O 5451   7.524   4.182   5.593
  754WAT     H1 5452   7.453   4.229   5.637
  754WAT     H2 5453   7.552   4.117   5.657
  755WAT      O 5454   7.636   5.378   5.664
  755WAT     H1 5455   7.661   5.375   5.572
  755WAT     H2 5456   7.541   5.366   5.664
  756WAT      O 5457   7.344   4.013   5.331
  756WAT     H1 5458   7.429   4.057   5.324
  756WAT     H2 5459   7.308   4.044   5.413
  757WAT      O 5460   7.234   4.639   5.178
  757WAT     H1 5461   7.311   4.627   5.234
  757WAT     H2 5462   7.242   4.569   5.113
  758WAT      O 5463   7.104   4.382   5.246
  758WAT     H1 5464   7.112   4.287   5.258
  758WAT     H2 5465   7.193   4.415   5.257
  759WAT      O 5466   7.184   5.397   5.957
  759WAT     H1 5467   7.258   5.342   5.984
  759WAT     H2 5468   7.222   5.483   5.943
  760WAT      O 5469   6.872   5.003   5.544
  760WAT     H1 5470   6.780   5.028   5.543
  760WAT     H2 5471   6.919   5.086   5.532
  761WAT      O 5472   7.084   5.315   6.876
  761WAT     H1 5473   7.165   5.347   6.917
  761WAT     H2 5474   7.033   5.279   6.948
  762WAT      O 5475   7.495   5.314   5.139
  762WAT     H1 5476   7.574   5.343   5.094
  762WAT     H2 5477   7.443   5.271   5.071
  763WAT      O 5478   6.856   4.564   6.770
  763WAT     H1 5479   6.907   4.506   6.827
  763WAT     H2 5480   6.783   4.592   6.824
  764WAT      O 5481   7.547   4.836   5.125
  764WAT     H1 5482   7.536   4.775   5.198
  764WAT     H2 5483   7.530   4.784   5.047
  765WAT      O 5484   7.562   4.705   6.723
  765WAT     H1 5485   7.485   4.762   6.715
  765WAT     H2 5486   7.580   4.675   6.634
  766WAT      O 5487   7.060   4.378   6.860
  766WAT     H1 5488   7.064   4.348   6.950
  766WAT     H2 5489   7.145   4.418   6.844
  767WAT      O 5490   7.437   4.638   5.376
  767WAT     H1 5491   7.480   4.622   5.460
  767WAT     H2 5492   7.450   4.557   5.326
  768WAT      O 5493   7.254   4.236   6.656
  768WAT     H1 5494   7.201   4.187   6.593
  768WAT     H2 5495   7.321   4.279   6.603
  769WAT      O 5496   7.302   3.933   6.664
  769WAT     H1 5497   7.293   3.871   6.592
  769WAT     H2 5498   7.244   4.005   6.642
  770WAT      O 5499   7.579   3.789   6.368
  770WAT     H1 5500   7.534   3.791   6.283
  770WAT     H2 5501   7.516   3.749   6.427
  771WAT      O 5502   7.620   4.678   6.430
  771WAT     H1 5503   7.662   4.762   6.412
  771WAT     H2 5504   7.528   4.692   6.407
  772WAT      O 5505   7.327   4.246   5.070
  772WAT     H1 5506   7.307   4.159   5.106
  772WAT     H2 5507   7.310   4.237   4.976
  773WAT      O 5508   7.405   5.309   6.541
  773WAT     H1 5509   7.351   5.381   6.509
  773WAT     H2 5510   7.430   5.261   6.462
  774WAT      O 5511   7.530   4.105   6.694
  774WAT     H1 5512   7.589   4.075   6.763
  774WAT     H2 5513   7.448   4.058   6.709
  775WAT      O 5514   7.207   3.956   5.069
  775WAT     H1 5515   7.237   3.956   4.978
  775WAT     H2 5516   7.281   3.921   5.119
  776WAT      O 5517   7.690   5.432   6.567
  776WAT     H1 5518   7.683   5.522   6.598
  776WAT     H2 5519   7.600   5.400   6.564
  777WAT      O 5520   7.529   3.850   5.167
  777WAT     H1 5521   7.494   3.782   5.109
  777WAT     H2 5522   7.549   3.804   5.249
  778WAT      O 5523   7.109   4.886   5.152
  778WAT     H1 5524   7.153   4.940   5.218
  778WAT     H2 5525   7.158   4.803   5.153
  779WAT      O 5526   6.831   5.165   5.897
  779WAT     H1 5527   6.864   5.078   5.874
  779WAT     H2 5528   6.874   5.185   5.980
  780WAT      O 5529   7.290   4.998   5.663
  780WAT     H1 5530   7.260   4.986   5.753
  780WAT     H2 5531   7.280   4.912   5.623
  781WAT      O 5532   6.880   5.252   6.171
  781WAT     H1 5533   6.836   5.270   6.254
  781WAT     H2 5534   6.936   5.327   6.157
  782WAT      O 5535   6.863   4.503   5.807
  782WAT     H1 5536   6.797   4.476   5.743
  782WAT     H2 5537   6.947   4.492   5.762
  783WAT      O 5538   6.967   4.541   6.261
  783WAT     H1 5539   7.003   4.533   6.349
  783WAT     H2 5540   6.910   4.465   6.251
  784WAT      O 5541   6.922   4.232   6.652
  784WAT     H1 5542   6.832   4.229   6.686
  784WAT     H2 5543   6.976   4.252   6.728
  785WAT      O 5544   6.784   4.224   5.401
  785WAT     H1 5545   6.694   4.250   5.384
  785WAT     H2 5546   6.833   4.251   5.323
  786WAT      O 5547   7.038   4.129   5.192
  786WAT     H1 5548   7.109   4.087   5.144
  786WAT     H2 5549   6.967   4.136   5.129
  787WAT      O 5550   7.003   3.735   5.096
  787WAT     H1 5551   7.075   3.789   5.128
  787WAT     H2 5552   7.030   3.707   5.009
  788WAT      O 5553   6.972   3.660   6.087
  788WAT     H1 5554   7.037   3.605   6.043
  788WAT     H2 5555   7.014   3.685   6.169
  789WAT      O 5556   6.947   3.675   6.361
  789WAT     H1 5557   6.913   3.721   6.437
  789WAT     H2 5558   6.914   3.586   6.369
  790WAT      O 5559   7.108   4.993   6.777
  790WAT     H1 5560   7.104   4.956   6.865
  790WAT     H2 5561   7.121   5.086   6.791
  791WAT      O 5562   7.478   5.148   6.337
  791WAT     H1 5563   7.454   5.175   6.249
  791WAT     H2 5564   7.572   5.165   6.343
  792WAT      O 5565   7.015   3.628   6.688
  792WAT     H1 5566   7.069   3.610   6.612
  792WAT     H2 5567   7.021   3.549   6.742
  793WAT      O 5568   7.092   5.287   6.489
  793WAT     H1 5569   7.033   5.274   6.563
  793WAT     H2 5570   7.091   5.204   6.443
  794WAT      O 5571   7.055   5.024   6.384
  794WAT     H1 5572   6.982   4.962   6.378
  794WAT     H2 5573   7.061   5.063   6.297
  795WAT      O 5574   7.416   5.245   6.063
  795WAT     H1 5575   7.467   5.184   6.010
  795WAT     H2 5576   7.480   5.296   6.112
  796WAT      O 5577   6.883   5.356   5.705
  796WAT     H1 5578   6.867   5.292   5.775
  796WAT     H2 5579   6.797   5.376   5.670
  797WAT      O 5580   6.946   3.739   5.456
  797WAT     H1 5581   7.021   3.750   5.398
  797WAT     H2 5582   6.899   3.822   5.451
  798WAT      O 5583   7.600   3.950   5.755
  798WAT     H1 5584   7.519   3.913   5.721
  798WAT     H2 5585   7.650   3.875   5.785
  799WAT      O 5586   7.044   5.225   5.450
  799WAT     H1 5587   6.991   5.263   5.379
  799WAT     H2 5588   7.036   5.287   5.522
  800WAT      O 5589   7.183   3.791   5.310
  800WAT     H1 5590   7.236   3.713   5.297
  800WAT     H2 5591   7.246   3.859   5.333
  801WAT      O 5592   7.402   3.765   5.615
  801WAT     H1 5593   7.339   3.695   5.632
  801WAT     H2 5594   7.348   3.841   5.593
  802WAT      O 5595   7.415   3.693   6.859
  802WAT     H1 5596   7.387   3.743   6.782
  802WAT     H2 5597   7.453   3.613   6.822
  803WAT      O 5598   7.304   5.420   5.337
  803WAT     H1 5599   7.377   5.391   5.283
  803WAT     H2 5600   7.330   5.396   5.426
  804WAT      O 5601   7.220   5.031   5.338
  804WAT     H1 5602   7.157   5.078   5.393
  804WAT     H2 5603   7.232   4.947   5.381
  805WAT      O 5604   7.180   4.645   4.229
  805WAT     H1 5605   7.097   4.620   4.269
  805WAT     H2 5606   7.241   4.653   4.302
  806WAT      O 5607   7.178   5.049   4.248
  806WAT     H1 5608   7.209   4.960   4.230
  806WAT     H2 5609   7.253   5.105   4.225
  807WAT      O 5610   7.021   4.141   3.607
  807WAT     H1 5611   6.932   4.176   3.597
  807WAT     H2 5612   7.050   4.121   3.518
  808WAT      O 5613   6.818   4.401   4.196
  808WAT     H1 5614   6.875   4.325   4.196
  808WAT     H2 5615   6.818   4.431   4.105
  809WAT      O 5616   6.942   3.942   4.374
  809WAT     H1 5617   6.924   3.853   4.402
  809WAT     H2 5618   6.902   3.997   4.442
  810WAT      O 5619   7.239   4.000   3.711
  810WAT     H1 5620   7.250   4.090   3.741
  810WAT     H2 5621   7.148   3.995   3.681
  811WAT      O 5622   7.004   4.192   4.235
  811WAT     H1 5623   7.072   4.218   4.297
  811WAT     H2 5624   6.972   4.108   4.268
  812WAT      O 5625   7.423   4.297   4.144
  812WAT     H1 5626   7.474   4.346   4.208
  812WAT     H2 5627   7.476   4.219   4.126
  813WAT      O 5628   7.251   3.761   4.570
  813WAT     H1 5629   7.252   3.812   4.490
  813WAT     H2 5630   7.168   3.713   4.568
  814WAT      O 5631   7.376   4.725   4.388
  814WAT     H1 5632   7.343   4.787   4.452
  814WAT     H2 5633   7.394   4.777   4.310
  815WAT      O 5634   7.220   3.932   4.371
  815WAT     H1 5635   7.254   4.016   4.342
  815WAT     H2 5636   7.126   3.947   4.383
  816WAT      O 5637   7.298   4.921   4.570
  816WAT     H1 5638   7.359   4.989   4.541
  816WAT     H2 5639   7.212   4.962   4.560
  817WAT      O 5640   6.827   4.840   3.458
  817WAT     H1 5641   6.789   4.889   3.385
  817WAT     H2 5642   6.853   4.908   3.521
  818WAT      O 5643   7.588   3.681   4.004
  818WAT     H1 5644   7.619   3.625   3.932
  818WAT     H2 5645   7.495   3.694   3.985
  819WAT      O 5646   7.387   4.540   3.955
  819WAT     H1 5647   7.347   4.468   3.906
  819WAT     H2 5648   7.396   4.505   4.044
  820WAT      O 5649   7.434   4.908   4.172
  820WAT     H1 5650   7.404   4.848   4.104
  820WAT     H2 5651   7.529   4.912   4.161
  821WAT      O 5652   7.258   4.217   4.333
  821WAT     H1 5653   7.314   4.228   4.256
  821WAT     H2 5654   7.310   4.254   4.405
  822WAT      O 5655   7.343   4.882   4.837
  822WAT     H1 5656   7.253   4.905   4.862
  822WAT     H2 5657   7.346   4.895   4.742
  823WAT      O 5658   7.226   4.569   4.694
  823WAT     H1 5659   7.212   4.657   4.731
  823WAT     H2 5660   7.138   4.535   4.680
  824WAT      O 5661   7.406   5.164   4.915
  824WAT     H1 5662   7.403   5.204   4.829
  824WAT     H2 5663   7.389   5.071   4.899
  825WAT      O 5664   7.057   4.429   3.705
  825WAT     H1 5665   7.045   4.502   3.644
  825WAT     H2 5666   7.026   4.352   3.658
  826WAT      O 5667   6.821   4.746   4.286
  826WAT     H1 5668   6.829   4.760   4.192
  826WAT     H2 5669   6.883   4.675   4.305
  827WAT      O 5670   6.946   4.916   3.927
  827WAT     H1 5671   6.905   4.930   3.842
  827WAT     H2 5672   7.035   4.888   3.907
  828WAT      O 5673   7.373   5.338   3.738
  828WAT     H1 5674   7.355   5.246   3.717
  828WAT     H2 5675   7.287   5.374   3.762
  829WAT      O 5676   6.827   4.850   4.540
  829WAT     H1 5677   6.843   4.803   4.458
  829WAT     H2 5678   6.873   4.800   4.607
  830WAT      O 5679   7.304   3.763   4.044
  830WAT     H1 5680   7.260   3.842   4.010
  830WAT     H2 5681   7.360   3.796   4.114
  831WAT      O 5682   7.615   3.726   3.532
  831WAT     H1 5683   7.553   3.725   3.604
  831WAT     H2 5684   7.607   3.639   3.492
  832WAT      O 5685   7.508   3.818   4.230
  832WAT     H1 5686   7.537   3.909   4.221
  832WAT     H2 5687   7.562   3.769   4.168
  833WAT      O 5688   7.283   4.276   3.816
  833WAT     H1 5689   7.260   4.254   3.907
  833WAT     H2 5690   7.205   4.319   3.782
  834WAT      O 5691   7.527   4.366   4.883
  834WAT     H1 5692   7.517   4.272   4.868
  834WAT     H2 5693   7.611   4.388   4.844
  835WAT      O 5694   7.040   4.007   4.698
  835WAT     H1 5695   7.001   4.092   4.719
  835WAT     H2 5696   6.971   3.943   4.717
  836WAT      O 5697   6.770   3.799   4.102
  836WAT     H1 5698   6.741   3.856   4.173
  836WAT     H2 5699   6.845   3.751   4.138
  837WAT      O 5700   6.789   4.193   3.223
  837WAT     H1 5701   6.781   4.288   3.237
  837WAT     H2 5702   6.754   4.179   3.135
  838WAT      O 5703   7.569   4.067   4.129
  838WAT     H1 5704   7.569   4.023   4.044
  838WAT     H2 5705   7.658   4.099   4.140
  839WAT      O 5706   7.154   4.055   4.025
  839WAT     H1 5707   7.120   4.103   4.101
  839WAT     H2 5708   7.078   4.010   3.989
  840WAT      O 5709   7.575   4.167   3.428
  840WAT     H1 5710   7.587   4.163   3.523
  840WAT     H2 5711   7.537   4.253   3.413
  841WAT      O 5712   7.476   4.398   3.368
  841WAT     H1 5713   7.420   4.353   3.306
  841WAT     H2 5714   7.547   4.434   3.315
  842WAT      O 5715   6.984   4.788   4.756
  842WAT     H1 5716   6.946   4.724   4.816
  842WAT     H2 5717   7.015   4.858   4.813
  843WAT      O 5718   7.599   4.473   4.304
  843WAT     H1 5719   7.636   4.425   4.379
  843WAT     H2 5720   7.580   4.560   4.338
  844WAT      O 5721   6.885   3.947   3.917
  844WAT     H1 5722   6.857   3.911   4.001
  844WAT     H2 5723   6.879   3.874   3.856
  845WAT      O 5724   7.378   4.377   4.536
  845WAT     H1 5725   7.348   4.465   4.558
  845WAT     H2 5726   7.474   4.383   4.539
  846WAT      O 5727   7.231   4.797   3.596
  846WAT     H1 5728   7.153   4.743   3.580
  846WAT     H2 5729   7.304   4.745   3.562
  847WAT      O 5730   7.235   4.764   3.959
  847WAT     H1 5731   7.287   4.684   3.954
  847WAT     H2 5732   7.190   4.758   4.044
  848WAT      O 5733   6.984   4.461   4.651
  848WAT     H1 5734   6.948   4.527   4.709
  848WAT     H2 5735   6.954   4.378   4.688
  849WAT      O 5736   7.304   4.507   4.939
  849WAT     H1 5737   7.274   4.521   4.849
  849WAT     H2 5738   7.381   4.451   4.930
  850WAT      O 5739   7.621   4.899   3.764
  850WAT     H1 5740   7.690   4.954   3.802
  850WAT     H2 5741   7.542   4.953   3.767
  851WAT      O 5742   6.835   4.461   3.313
  851WAT     H1 5743   6.922   4.489   3.341
  851WAT     H2 5744   6.786   4.542   3.301
  852WAT      O 5745   7.551   4.599   3.725
  852WAT     H1 5746   7.597   4.680   3.748
  852WAT     H2 5747   7.516   4.568   3.808
  853WAT      O 5748   7.141   3.634   3.772
  853WAT     H1 5749   7.128   3.633   3.867
  853WAT     H2 5750   7.059   3.668   3.737
  854WAT      O 5751   6.871   5.382   3.370
  854WAT     H1 5752   6.907   5.442   3.304
  854WAT     H2 5753   6.857   5.437   3.447
  855WAT      O 5754   6.841   3.810   4.718
  855WAT     H1 5755   6.770   3.830   4.779
  855WAT     H2 5756   6.883   3.732   4.756
  856WAT      O 5757   6.870   5.209   4.817
  856WAT     H1 5758   6.881   5.114   4.803
  856WAT     H2 5759   6.805   5.235   4.752
  857WAT      O 5760   7.669   5.036   4.957
  857WAT     H1 5761   7.637   4.964   5.011
  857WAT     H2 5762   7.602   5.103   4.964
  858WAT      O 5763   7.473   5.120   3.451
  858WAT     H1 5764   7.472   5.194   3.390
  858WAT     H2 5765   7.381   5.096   3.461
  859WAT      O 5766   7.033   4.642   3.526
  859WAT     H1 5767   6.973   4.716   3.527
  859WAT     H2 5768   7.081   4.651   3.443
  860WAT      O 5769   7.524   4.182   3.716
  860WAT     H1 5770   7.453   4.229   3.760
  860WAT     H2 5771   7.552   4.117   3.779
  861WAT      O 5772   7.636   5.378   3.787
  861WAT     H1 5773   7.661   5.375   3.695
  861WAT     H2 5774   7.541   5.366   3.786
  862WAT      O 5775   7.344   4.013   3.453
  862WAT     H1 5776   7.429   4.057   3.447
  862WAT     H2 5777   7.308   4.044   3.536
  863WAT      O 5778   7.234   4.639   3.301
  863WAT     H1 5779   7.311   4.627   3.357
  863WAT     H2 5780   7.242   4.569   3.235
  864WAT      O 5781   7.104   4.382   3.369
  864WAT     H1 5782   7.112   4.287   3.380
  864WAT     H2 5783   7.193   4.415   3.380
  865WAT      O 5784   7.184   5.397   4.079
  865WAT     H1 5785   7.258   5.342   4.106
  865WAT     H2 5786   7.222   5.483   4.065
  866WAT      O 5787   6.872   5.003   3.667
  866WAT     H1 5788   6.780   5.028   3.666
  866WAT     H2 5789   6.919   5.086   3.655
  867WAT      O 5790   7.084   5.315   4.998
  867WAT     H1 5791   7.165   5.347   5.040
  867WAT     H2 5792   7.033   5.279   5.070
  868WAT      O 5793   7.495   5.314   3.262
  868WAT     H1 5794   7.574   5.343   3.216
  868WAT     H2 5795   7.443   5.271   3.194
  869WAT      O 5796   6.856   4.564   4.893
  869WAT     H1 5797   6.907   4.506   4.950
  869WAT     H2 5798   6.783   4.592   4.946
  870WAT      O 5799   7.547   4.836   3.248
  870WAT     H1 5800   7.536   4.775   3.321
  870WAT     H2 5801   7.530   4.784   3.170
  871WAT      O 5802   7.562   4.705   4.846
  871WAT     H1 5803   7.485   4.762   4.837
  871WAT     H2 5804   7.580   4.675   4.757
  872WAT      O 5805   7.060   4.378   4.982
  872WAT     H1 5806   7.064   4.348   5.073
  872WAT     H2 5807   7.145   4.418   4.966
  873WAT      O 5808   7.437   4.638   3.498
  873WAT     H1 5809   7.480   4.622   3.582
  873WAT     H2 5810   7.450   4.557   3.449
  874WAT      O 5811   7.254   4.236   4.779
  874WAT     H1 5812   7.201   4.187   4.716
  874WAT     H2 5813   7.321   4.279   4.725
  875WAT      O 5814   7.302   3.933   4.787
  875WAT     H1 5815   7.293   3.871   4.714
  875WAT     H2 5816   7.244   4.005   4.764
  876WAT      O 5817   7.579   3.789   4.490
  876WAT     H1 5818   7.534   3.791   4.406
  876WAT     H2 5819   7.516   3.749   4.550
  877WAT      O 5820   7.620   4.678   4.552
  877WAT     H1 5821   7.662   4.762   4.535
  877WAT     H2 5822   7.528   4.692   4.529
  878WAT      O 5823   7.327   4.246   3.193
  878WAT     H1 5824   7.307   4.159   3.229
  878WAT     H2 5825   7.310   4.237   3.099
  879WAT      O 5826   7.405   5.309   4.664
  879WAT     H1 5827   7.351   5.381   4.632
  879WAT     H2 5828   7.430   5.261   4.585
  880WAT      O 5829   7.530   4.105   4.816
  880WAT     H1 5830   7.589   4.075   4.885
  880WAT     H2 5831   7.448   4.058   4.832
  881WAT      O 5832   7.207   3.956   3.191
  881WAT     H1 5833   7.237   3.956   3.101
  881WAT     H2 5834   7.281   3.921   3.241
  882WAT      O 5835   7.690   5.432   4.690
  882WAT     H1 5836   7.683   5.522   4.720
  882WAT     H2 5837   7.600   5.400   4.687
  883WAT      O 5838   7.529   3.850   3.290
  883WAT     H1 5839   7.494   3.782   3.232
  883WAT     H2 5840   7.549   3.804   3.371
  884WAT      O 5841   7.109   4.886   3.275
  884WAT     H1 5842   7.153   4.940   3.340
  884WAT     H2 5843   7.158   4.803   3.276
  885WAT      O 5844   6.831   5.165   4.020
  885WAT     H1 5845   6.864   5.078   3.997
  885WAT     H2 5846   6.874   5.185   4.103
  886WAT      O 5847   7.290   4.998   3.786
  886WAT     H1 5848   7.260   4.986   3.876
  886WAT     H2 5849   7.280   4.912   3.745
  887WAT      O 5850   6.880   5.252   4.294
  887WAT     H1 5851   6.836   5.270   4.377
  887WAT     H2 5852   6.936   5.327   4.280
  888WAT      O 5853   6.863   4.503   3.930
  888WAT     H1 5854   6.797   4.476   3.865
  888WAT     H2 5855   6.947   4.492   3.885
  889WAT      O 5856   6.967   4.541   4.384
  889WAT     H1 5857   7.003   4.533   4.472
  889WAT     H2 5858   6.910   4.465   4.374
  890WAT      O 5859   6.922   4.232   4.774
  890WAT     H1 5860   6.832   4.229   4.808
  890WAT     H2 5861   6.976   4.252   4.851
  891WAT      O 5862   6.784   4.224   3.524
  891WAT     H1 5863   6.694   4.250   3.506
  891WAT     H2 5864   6.833   4.251   3.446
  892WAT      O 5865   7.038   4.129   3.315
  892WAT     H1 5866   7.109   4.087   3.266
  892WAT     H2 5867   6.967   4.136   3.252
  893WAT      O 5868   7.003   3.735   3.219
  893WAT     H1 5869   7.075   3.789   3.251
  893WAT     H2 5870   7.030   3.707   3.131
  894WAT      O 5871   6.972   3.660   4.209
  894WAT     H1 5872   7.037   3.605   4.165
  894WAT     H2 5873   7.014   3.685   4.291
  895WAT      O 5874   6.947   3.675   4.483
  895WAT     H1 5875   6.913   3.721   4.560
  895WAT     H2 5876   6.914   3.586   4.492
  896WAT      O 5877   7.108   4.993   4.900
  896WAT     H1 5878   7.104   4.956   4.988
  896WAT     H2 5879   7.121   5.086   4.914
  897WAT      O 5880   7.478   5.148   4.460
  897WAT     H1 5881   7.454   5.175   4.371
  897WAT     H2 5882   7.572   5.165   4.466
  898WAT      O 5883   7.015   3.628   4.811
  898WAT     H1 5884   7.069   3.610   4.735
  898WAT     H2 5885   7.021   3.549   4.864
  899WAT      O 5886   7.092   5.287   4.612
  899WAT     H1 5887   7.033   5.274   4.686
  899WAT     H2 5888   7.091   5.204   4.565
  900WAT      O 5889   7.055   5.024   4.507
  900WAT     H1 5890   6.982   4.962   4.500
  900WAT     H2 5891   7.061   5.063   4.420
  901WAT      O 5892   7.416   5.245   4.185
  901WAT     H1 5893   7.467   5.184   4.133
  901WAT     H2 5894   7.480   5.296   4.235
  902WAT      O 5895   6.883   5.356   3.828
  902WAT     H1 5896   6.867   5.292   3.898
  902WAT     H2 5897   6.797   5.376   3.793
  903WAT      O 5898   6.946   3.739   3.578
  903WAT     H1 5899   7.021   3.750   3.521
  903WAT     H2 5900   6.899   3.822   3.574
  904WAT      O 5901   7.600   3.950   3.877
  904WAT     H1 5902   7.519   3.913   3.843
  904WAT     H2 5903   7.650   3.875   3.907
  905WAT      O 5904   7.044   5.225   3.572
  905WAT     H1 5905   6.991   5.263   3.502
  905WAT     H2 5906   7.036   5.287   3.645
  906WAT      O 5907   7.183   3.791   3.432
  906WAT     H1 5908   7.236   3.713   3.419
  906WAT     H2 5909   7.246   3.859   3.456
  907WAT      O 5910   7.402   3.765   3.738
  907WAT     H1 5911   7.339   3.695   3.754
  907WAT     H2 5912   7.348   3.841   3.716
  908WAT      O 5913   7.415   3.693   4.981
  908WAT     H1 5914   7.387   3.743   4.905
  908WAT     H2 5915   7.453   3.613   4.945
  909WAT      O 5916   7.304   5.420   3.460
  909WAT     H1 5917   7.377   5.391   3.405
  909WAT     H2 5918   7.330   5.396   3.549
  910WAT      O 5919   7.220   5.031   3.460
  910WAT     H1 5920   7.157   5.078   3.515
  910WAT     H2 5921   7.232   4.947   3.504
  911WAT      O 5922   7.180   4.645   2.351
  911WAT     H1 5923   7.097   4.620   2.391
  911WAT     H2 5924   7.241   4.653   2.425
  912WAT      O 5925   7.178   5.049   2.371
  912WAT     H1 5926   7.209   4.960   2.353
  912WAT     H2 5927   7.253   5.105   2.348
  913WAT      O 5928   7.021   4.141   1.730
  913WAT     H1 5929   6.932   4.176   1.719
  913WAT     H2 5930   7.050   4.121   1.640
  914WAT      O 5931   6.818   4.401   2.318
  914WAT     H1 5932   6.875   4.325   2.318
  914WAT     H2 5933   6.818   4.431   2.227
  915WAT      O 5934   6.942   3.942   2.497
  915WAT     H1 5935   6.924   3.853   2.525
  915WAT     H2 5936   6.902   3.997   2.564
  916WAT      O 5937   7.239   4.000   1.833
  916WAT     H1 5938   7.250   4.090   1.864
  916WAT     H2 5939   7.148   3.995   1.804
  917WAT      O 5940   7.004   4.192   2.358
  917WAT     H1 5941   7.072   4.218   2.419
  917WAT     H2 5942   6.972   4.108   2.391
  918WAT      O 5943   7.423   4.297   2.266
  918WAT     H1 5944   7.474   4.346   2.330
  918WAT     H2 5945   7.476   4.219   2.249
  919WAT      O 5946   7.251   3.761   2.693
  919WAT     H1 5947   7.252   3.812   2.612
  919WAT     H2 5948   7.168   3.713   2.691
  920WAT      O 5949   7.376   4.725   2.511
  920WAT     H1 5950   7.343   4.787   2.575
  920WAT     H2 5951   7.394   4.777   2.433
  921WAT      O 5952   7.220   3.932   2.494
  921WAT     H1 5953   7.254   4.016   2.464
  921WAT     H2 5954   7.126   3.947   2.505
  922WAT      O 5955   7.298   4.921   2.692
  922WAT     H1 5956   7.359   4.989   2.664
  922WAT     H2 5957   7.212   4.962   2.683
  923WAT      O 5958   6.827   4.840   1.580
  923WAT     H1 5959   6.789   4.889   1.507
  923WAT     H2 5960   6.853   4.908   1.643
  924WAT      O 5961   7.588   3.681   2.126
  924WAT     H1 5962   7.619   3.625   2.054
  924WAT     H2 5963   7.495   3.694   2.108
  925WAT      O 5964   7.387   4.540   2.078
  925WAT     H1 5965   7.347   4.468   2.028
  925WAT     H2 5966   7.396   4.505   2.167
  926WAT      O 5967   7.434   4.908   2.294
  926WAT     H1 5968   7.404   4.848   2.226
  926WAT     H2 5969   7.529   4.912   2.283
  927WAT      O 5970   7.258   4.217   2.456
  927WAT     H1 5971   7.314   4.228   2.378
  927WAT     H2 5972   7.310   4.254   2.527
  928WAT      O 5973   7.343   4.882   2.959
  928WAT     H1 5974   7.253   4.905   2.984
  928WAT     H2 5975   7.346   4.895   2.864
  929WAT      O 5976   7.226   4.569   2.817
  929WAT     H1 5977   7.212   4.657   2.854
  929WAT     H2 5978   7.138   4.535   2.802
  930WAT      O 5979   7.406   5.164   3.038
  930WAT     H1 5980   7.403   5.204   2.951
  930WAT     H2 5981   7.389   5.071   3.022
  931WAT      O 5982   7.057   4.429   1.828
  931WAT     H1 5983   7.045   4.502   1.767
  931WAT     H2 5984   7.026   4.352   1.780
  932WAT      O 5985   6.821   4.746   2.409
  932WAT     H1 5986   6.829   4.760   2.314
  932WAT     H2 5987   6.883   4.675   2.428
  933WAT      O 5988   6.946   4.916   2.050
  933WAT     H1 5989   6.905   4.930   1.964
  933WAT     H2 5990   7.035   4.888   2.029
  934WAT      O 5991   7.373   5.338   1.861
  934WAT     H1 5992   7.355   5.246   1.840
  934WAT     H2 5993   7.287   5.374   1.885
  935WAT      O 5994   6.827   4.850   2.663
  935WAT     H1 5995   6.843   4.803   2.581
  935WAT     H2 5996   6.873   4.800   2.729
  936WAT      O 5997   7.304   3.763   2.166
  936WAT     H1 5998   7.260   3.842   2.133
  936WAT     H2 5999   7.360   3.796   2.237
  937WAT      O 6000   7.615   3.726   1.654
  937WAT     H1 6001   7.553   3.725   1.727
  937WAT     H2 6002   7.607   3.639   1.615
  938WAT      O 6003   7.508   3.818   2.352
  938WAT     H1 6004   7.537   3.909   2.344
  938WAT     H2 6005   7.562   3.769   2.291
  939WAT      O 6006   7.283   4.276   1.939
  939WAT     H1 6007   7.260   4.254   2.029
  939WAT     H2 6008   7.205   4.319   1.904
  940WAT      O 6009   7.527   4.366   3.006
  940WAT     H1 6010   7.517   4.272   2.991
  940WAT     H2 6011   7.611   4.388   2.966
  941WAT      O 6012   7.040   4.007   2.821
  941WAT     H1 6013   7.001   4.092   2.842
  941WAT     H2 6014   6.971   3.943   2.840
  942WAT      O 6015   6.770   3.799   2.224
  942WAT     H1 6016   6.741   3.856   2.296
  942WAT     H2 6017   6.845   3.751   2.261
  943WAT      O 6018   6.789   4.193   1.345
  943WAT     H1 6019   6.781   4.288   1.359
  943WAT     H2 6020   6.754   4.179   1.257
  944WAT      O 6021   7.569   4.067   2.252
  944WAT     H1 6022   7.569   4.023   2.167
  944WAT     H2 6023   7.658   4.099   2.263
  945WAT      O 6024   7.154   4.055   2.148
  945WAT     H1 6025   7.120   4.103   2.224
  945WAT     H2 6026   7.078   4.010   2.112
  946WAT      O 6027   7.575   4.167   1.551
  946WAT     H1 6028   7.587   4.163   1.646
  946WAT     H2 6029   7.537   4.253   1.536
  947WAT      O 6030   7.476   4.398   1.491
  947WAT     H1 6031   7.420   4.353   1.428
  947WAT     H2 6032   7.547   4.434   1.438
  948WAT      O 6033   6.984   4.788   2.879
  948WAT     H1 6034   6.946   4.724   2.938
  948WAT     H2 6035   7.015   4.858   2.936
  949WAT      O 6036   7.599   4.473   2.427
  949WAT     H1 6037   7.636   4.425   2.501
  949WAT     H2 6038   7.580   4.560   2.461
  950WAT      O 6039   6.885   3.947   2.040
  950WAT     H1 6040   6.857   3.911   2.123
  950WAT     H2 6041   6.879   3.874   1.978
  951WAT      O 6042   7.378   4.377   2.658
  951WAT     H1 6043   7.348   4.465   2.681
  951WAT     H2 6044   7.474   4.383   2.662
  952WAT      O 6045   7.231   4.797   1.718
  952WAT     H1 6046   7.153   4.743   1.702
  952WAT     H2 6047   7.304   4.745   1.684
  953WAT      O 6048   7.235   4.764   2.082
  953WAT     H1 6049   7.287   4.684   2.077
  953WAT     H2 6050   7.190   4.758   2.166
  954WAT      O 6051   6.984   4.461   2.773
  954WAT     H1 6052   6.948   4.527   2.832
  954WAT     H2 6053   6.954   4.378   2.810
  955WAT      O 6054   7.304   4.507   3.062
  955WAT     H1 6055   7.274   4.521   2.972
  955WAT     H2 6056   7.381   4.451   3.052
  956WAT      O 6057   7.621   4.899   1.886
  956WAT     H1 6058   7.690   4.954   1.924
  956WAT     H2 6059   7.542   4.953   1.890
  957WAT      O 6060   6.835   4.461   1.436
  957WAT     H1 6061   6.922   4.489   1.464
  957WAT     H2 6062   6.786   4.542   1.424
  958WAT      O 6063   7.551   4.599   1.848
  958WAT     H1 6064   7.597   4.680   1.870
  958WAT     H2 6065   7.516   4.568   1.931
  959WAT      O 6066   7.141   3.634   1.895
  959WAT     H1 6067   7.128   3.633   1.990
  959WAT     H2 6068   7.059   3.668   1.860
  960WAT      O 6069   6.871   5.382   1.492
  960WAT     H1 6070   6.907   5.442   1.427
  960WAT     H2 6071   6.857   5.437   1.570
  961WAT      O 6072   6.841   3.810   2.841
  961WAT     H1 6073   6.770   3.830   2.901
  961WAT     H2 6074   6.883   3.732   2.878
  962WAT      O 6075   6.870   5.209   2.940
  962WAT     H1 6076   6.881   5.114   2.926
  962WAT     H2 6077   6.805   5.235   2.875
  963WAT      O 6078   7.669   5.036   3.080
  963WAT     H1 6079   7.637   4.964   3.134
  963WAT     H2 6080   7.602   5.103   3.087
  964WAT      O 6081   7.473   5.120   1.574
  964WAT     H1 6082   7.472   5.194   1.512
  964WAT     H2 6083   7.381   5.096   1.583
  965WAT      O 6084   7.033   4.642   1.648
  965WAT     H1 6085   6.973   4.716   1.649
  965WAT     H2 6086   7.081   4.651   1.566
  966WAT      O 6087   7.524   4.182   1.838
  966WAT     H1 6088   7.453   4.229   1.883
  966WAT     H2 6089   7.552   4.117   1.902
  967WAT      O 6090   7.636   5.378   1.910
  967WAT     H1 6091   7.661   5.375   1.817
  967WAT     H2 6092   7.541   5.366   1.909
  968WAT      O 6093   7.344   4.013   1.576
  968WAT     H1 6094   7.429   4.057   1.569
  968WAT     H2 6095   7.308   4.044   1.659
  969WAT      O 6096   7.234   4.639   1.423
  969WAT     H1 6097   7.311   4.627   1.480
  969WAT     H2 6098   7.242   4.569   1.358
  970WAT      O 6099   7.104   4.382   1.492
  970WAT     H1 6100   7.112   4.287   1.503
  970WAT     H2 6101   7.193   4.415   1.502
  971WAT      O 6102   7.184   5.397   2.202
  971WAT     H1 6103   7.258   5.342   2.229
  971WAT     H2 6104   7.222   5.483   2.188
  972WAT      O 6105   6.872   5.003   1.789
  972WAT     H1 6106   6.780   5.028   1.788
  972WAT     H2 6107   6.919   5.086   1.777
  973WAT      O 6108   7.084   5.315   3.121
  973WAT     H1 6109   7.165   5.347   3.162
  973WAT     H2 6110   7.033   5.279   3.193
  974WAT      O 6111   7.495   5.314   1.384
  974WAT     H1 6112   7.574   5.343   1.339
  974WAT     H2 6113   7.443   5.271   1.316
  975WAT      O 6114   6.856   4.564   3.015
  975WAT     H1 6115   6.907   4.506   3.072
  975WAT     H2 6116   6.783   4.592   3.069
  976WAT      O 6117   7.547   4.836   1.371
  976WAT     H1 6118   7.536   4.775   1.443
  976WAT     H2 6119   7.530   4.784   1.292
  977WAT      O 6120   7.562   4.705   2.968
  977WAT     H1 6121   7.485   4.762   2.960
  977WAT     H2 6122   7.580   4.675   2.879
  978WAT      O 6123   7.060   4.378   3.105
  978WAT     H1 6124   7.064   4.348   3.195
  978WAT     H2 6125   7.145   4.418   3.089
  979WAT      O 6126   7.437   4.638   1.621
  979WAT     H1 6127   7.480   4.622   1.705
  979WAT     H2 6128   7.450   4.557   1.571
  980WAT      O 6129   7.254   4.236   2.901
  980WAT     H1 6130   7.201   4.187   2.839
  980WAT     H2 6131   7.321   4.279   2.848
  981WAT      O 6132   7.302   3.933   2.909
  981WAT     H1 6133   7.293   3.871   2.837
  981WAT     H2 6134   7.244   4.005   2.887
  982WAT      O 6135   7.579   3.789   2.613
  982WAT     H1 6136   7.534   3.791   2.528
  982WAT     H2 6137   7.516   3.749   2.672
  983WAT      O 6138   7.620   4.678   2.675
  983WAT     H1 6139   7.662   4.762   2.658
  983WAT     H2 6140   7.528   4.692   2.652
  984WAT      O 6141   7.327   4.246   1.315
  984WAT     H1 6142   7.307   4.159   1.351
  984WAT     H2 6143   7.310   4.237   1.221
  985WAT      O 6144   7.405   5.309   2.786
  985WAT     H1 6145   7.351   5.381   2.754
  985WAT     H2 6146   7.430   5.261   2.707
  986WAT      O 6147   7.530   4.105   2.939
  986WAT     H1 6148   7.589   4.075   3.008
  986WAT     H2 6149   7.448   4.058   2.954
  987WAT      O 6150   7.207   3.956   1.314
  987WAT     H1 6151   7.237   3.956   1.223
  987WAT     H2 6152   7.281   3.921   1.364
  988WAT      O 6153   7.690   5.432   2.812
  988WAT     H1 6154   7.683   5.522   2.843
  988WAT     H2 6155   7.600   5.400   2.809
  989WAT      O 6156   7.529   3.850   1.413
  989WAT     H1 6157   7.494   3.782   1.355
  989WAT     H2 6158   7.549   3.804   1.494
  990WAT      O 6159   7.109   4.886   1.397
  990WAT     H1 6160   7.153   4.940   1.463
  990WAT     H2 6161   7.158   4.803   1.398
  991WAT      O 6162   6.831   5.165   2.143
  991WAT     H1 6163   6.864   5.078   2.119
  991WAT     H2 6164   6.874   5.185   2.226
  992WAT      O 6165   7.290   4.998   1.909
  992WAT     H1 6166   7.260   4.986   1.999
  992WAT     H2 6167   7.280   4.912   1.868
  993WAT      O 6168   6.880   5.252   2.416
  993WAT     H1 6169   6.836   5.270   2.500
  993WAT     H2 6170   6.936   5.327   2.402
  994WAT      O 6171   6.863   4.503   2.052
  994WAT     H1 6172   6.797   4.476   1.988
  994WAT     H2 6173   6.947   4.492   2.007
  995WAT      O 6174   6.967   4.541   2.506
  995WAT     H1 6175   7.003   4.533   2.594
  995WAT     H2 6176   6.910   4.465   2.496
  996WAT      O 6177   6.922   4.232   2.897
  996WAT     H1 6178   6.832   4.229   2.931
  996WAT     H2 6179   6.976   4.252   2.973
  997WAT      O 6180   6.784   4.224   1.646
  997WAT     H1 6181   6.694   4.250   1.629
  997WAT     H2 6182   6.833   4.251   1.568
  998WAT      O 6183   7.038   4.129   1.437
  998WAT     H1 6184   7.109   4.087   1.389
  998WAT     H2 6185   6.967   4.136   1.374
  999WAT      O 6186   7.003   3.735   1.341
  999WAT     H1 6187   7.075   3.789   1.373
  999WAT     H2 6188   7.030   3.707   1.254
 1000WAT      O 6189   6.972   3.660   2.332
 1000WAT     H1 6190   7.037   3.605   2.288
 1000WAT     H2 6191   7.014   3.685   2.414
 1001WAT      O 6192   6.947   3.675   2.606
 1001WAT     H1 6193   6.913   3.721   2.683
 1001WAT     H2 6194   6.914   3.586   2.614
 1002WAT      O 6195   7.108   4.993   3.022
 1002WAT     H1 6196   7.104   4.956   3.111
 1002WAT     H2 6197   7.121   5.086   3.036
 1003WAT      O 6198   7.478   5.148   2.583
 1003WAT     H1 6199   7.454   5.175   2.494
 1003WAT     H2 6200   7.572   5.165   2.588
 1004WAT      O 6201   7.015   3.628   2.933
 1004WAT     H1 6202   7.069   3.610   2.857
 1004WAT     H2 6203   7.021   3.549   2.987
 1005WAT      O 6204   7.092   5.287   2.734
 1005WAT     H1 6205   7.033   5.274   2.808
 1005WAT     H2 6206   7.091   5.204   2.688
 1006WAT      O 6207   7.055   5.024   2.630
 1006WAT     H1 6208   6.982   4.962   2.623
 1006WAT     H2 6209   7.061   5.063   2.543
 1007WAT      O 6210   7.416   5.245   2.308
 1007WAT     H1 6211   7.467   5.184   2.256
 1007WAT     H2 6212   7.480   5.296   2.357
 1008WAT      O 6213   6.883   5.356   1.951
 1008WAT     H1 6214   6.867   5.292   2.020
 1008WAT     H2 6215   6.797   5.376   1.915
 1009WAT      O 6216   6.946   3.739   1.701
 1009WAT     H1 6217   7.021   3.750   1.643
 1009WAT     H2 6218   6.899   3.822   1.696
 1010WAT      O 6219   7.600   3.950   2.000
 1010WAT     H1 6220   7.519   3.913   1.966
 1010WAT     H2 6221   7.650   3.875   2.030
 1011WAT      O 6222   7.044   5.225   1.695
 1011WAT     H1 6223   6.991   5.263   1.625
 1011WAT     H2 6224   7.036   5.287   1.767
 1012WAT      O 6225   7.183   3.791   1.555
 1012WAT     H1 6226   7.236   3.713   1.542
 1012WAT     H2 6227   7.246   3.859   1.578
 1013WAT      O 6228   7.402   3.765   1.860
 1013WAT     H1 6229   7.339   3.695   1.877
 1013WAT     H2 6230   7.348   3.841   1.839
 1014WAT      O 6231   7.415   3.693   3.104
 1014WAT     H1 6232   7.387   3.743   3.027
 1014WAT     H2 6233   7.453   3.613   3.067
 1015WAT      O 6234   7.304   5.420   1.582
 1015WAT     H1 6235   7.377   5.391   1.528
 1015WAT     H2 6236   7.330   5.396   1.671
 1016WAT      O 6237   7.220   5.031   1.583
 1016WAT     H1 6238   7.157   5.078   1.638
 1016WAT     H2 6239   7.232   4.947   1.626
 1017WAT      O 6240   7.180   4.645   0.474
 1017WAT     H1 6241   7.097   4.620   0.514
 1017WAT     H2 6242   7.241   4.653   0.547
 1018WAT      O 6243   7.178   5.049   0.493
 1018WAT     H1 6244   7.209   4.960   0.476
 1018WAT     H2 6245   7.253   5.105   0.471
 1019WAT      O 6246   6.818   4.401   0.441
 1019WAT     H1 6247   6.875   4.325   0.441
 1019WAT     H2 6248   6.818   4.431   0.350
 1020WAT      O 6249   6.942   3.942   0.619
 1020WAT     H1 6250   6.924   3.853   0.647
 1020WAT     H2 6251   6.902   3.997   0.687
 1021WAT      O 6252   7.004   4.192   0.480
 1021WAT     H1 6253   7.072   4.218   0.542
 1021WAT     H2 6254   6.972   4.108   0.514
 1022WAT      O 6255   7.423   4.297   0.389
 1022WAT     H1 6256   7.474   4.346   0.453
 1022WAT     H2 6257   7.476   4.219   0.371
 1023WAT      O 6258   7.251   3.761   0.816
 1023WAT     H1 6259   7.252   3.812   0.735
 1023WAT     H2 6260   7.168   3.713   0.813
 1024WAT      O 6261   7.376   4.725   0.633
 1024WAT     H1 6262   7.343   4.787   0.697
 1024WAT     H2 6263   7.394   4.777   0.555
 1025WAT      O 6264   7.220   3.932   0.616
 1025WAT     H1 6265   7.254   4.016   0.587
 1025WAT     H2 6266   7.126   3.947   0.628
 1026WAT      O 6267   7.298   4.921   0.815
 1026WAT     H1 6268   7.359   4.989   0.787
 1026WAT     H2 6269   7.212   4.962   0.806
 1027WAT      O 6270   7.588   3.681   0.249
 1027WAT     H1 6271   7.619   3.625   0.177
 1027WAT     H2 6272   7.495   3.694   0.230
 1028WAT      O 6273   7.387   4.540   0.200
 1028WAT     H1 6274   7.347   4.468   0.151
 1028WAT     H2 6275   7.396   4.505   0.289
 1029WAT      O 6276   7.434   4.908   0.417
 1029WAT     H1 6277   7.404   4.848   0.349
 1029WAT     H2 6278   7.529   4.912   0.406
 1030WAT      O 6279   7.258   4.217   0.578
 1030WAT     H1 6280   7.314   4.228   0.501
 1030WAT     H2 6281   7.310   4.254   0.650
 1031WAT      O 6282   7.343   4.882   1.082
 1031WAT     H1 6283   7.253   4.905   1.107
 1031WAT     H2 6284   7.346   4.895   0.987
 1032WAT      O 6285   7.226   4.569   0.940
 1032WAT     H1 6286   7.212   4.657   0.976
 1032WAT     H2 6287   7.138   4.535   0.925
 1033WAT      O 6288   7.406   5.164   1.160
 1033WAT     H1 6289   7.403   5.204   1.074
 1033WAT     H2 6290   7.389   5.071   1.144
 1034WAT      O 6291   6.821   4.746   0.531
 1034WAT     H1 6292   6.829   4.760   0.437
 1034WAT     H2 6293   6.883   4.675   0.551
 1035WAT      O 6294   6.827   4.850   0.785
 1035WAT     H1 6295   6.843   4.803   0.703
 1035WAT     H2 6296   6.873   4.800   0.852
 1036WAT      O 6297   7.304   3.763   0.289
 1036WAT     H1 6298   7.260   3.842   0.256
 1036WAT     H2 6299   7.360   3.796   0.359
 1037WAT      O 6300   7.508   3.818   0.475
 1037WAT     H1 6301   7.537   3.909   0.467
 1037WAT     H2 6302   7.562   3.769   0.413
 1038WAT      O 6303   7.527   4.366   1.128
 1038WAT     H1 6304   7.517   4.272   1.113
 1038WAT     H2 6305   7.611   4.388   1.089
 1039WAT      O 6306   7.040   4.007   0.944
 1039WAT     H1 6307   7.001   4.092   0.964
 1039WAT     H2 6308   6.971   3.943   0.963
 1040WAT      O 6309   6.770   3.799   0.347
 1040WAT     H1 6310   6.741   3.856   0.418
 1040WAT     H2 6311   6.845   3.751   0.383
 1041WAT      O 6312   7.569   4.067   0.375
 1041WAT     H1 6313   7.569   4.023   0.290
 1041WAT     H2 6314   7.658   4.099   0.385
 1042WAT      O 6315   7.154   4.055   0.270
 1042WAT     H1 6316   7.120   4.103   0.346
 1042WAT     H2 6317   7.078   4.010   0.235
 1043WAT      O 6318   6.984   4.788   1.001
 1043WAT     H1 6319   6.946   4.724   1.061
 1043WAT     H2 6320   7.015   4.858   1.058
 1044WAT      O 6321   7.599   4.473   0.549
 1044WAT     H1 6322   7.636   4.425   0.624
 1044WAT     H2 6323   7.580   4.560   0.583
 1045WAT      O 6324   7.378   4.377   0.781
 1045WAT     H1 6325   7.348   4.465   0.804
 1045WAT     H2 6326   7.474   4.383   0.785
 1046WAT      O 6327   7.235   4.764   0.205
 1046WAT     H1 6328   7.287   4.684   0.199
 1046WAT     H2 6329   7.190   4.758   0.289
 1047WAT      O 6330   6.984   4.461   0.896
 1047WAT     H1 6331   6.948   4.527   0.954
 1047WAT     H2 6332   6.954   4.378   0.933
 1048WAT      O 6333   7.304   4.507   1.184
 1048WAT     H1 6334   7.274   4.521   1.094
 1048WAT     H2 6335   7.381   4.451   1.175
 1049WAT      O 6336   6.841   3.810   0.963
 1049WAT     H1 6337   6.770   3.830   1.024
 1049WAT     H2 6338   6.883   3.732   1.001
 1050WAT      O 6339   6.870   5.209   1.062
 1050WAT     H1 6340   6.881   5.114   1.048
 1050WAT     H2 6341   6.805   5.235   0.997
 1051WAT      O 6342   7.669   5.036   1.202
 1051WAT     H1 6343   7.637   4.964   1.257
 1051WAT     H2 6344   7.602   5.103   1.209
 1052WAT      O 6345   7.184   5.397   0.324
 1052WAT     H1 6346   7.258   5.342   0.352
 1052WAT     H2 6347   7.222   5.483   0.311
 1053WAT      O 6348   7.084   5.315   1.243
 1053WAT     H1 6349   7.165   5.347   1.285
 1053WAT     H2 6350   7.033   5.279   1.316
 1054WAT      O 6351   6.856   4.564   1.138
 1054WAT     H1 6352   6.907   4.506   1.195
 1054WAT     H2 6353   6.783   4.592   1.191
 1055WAT      O 6354   7.562   4.705   1.091
 1055WAT     H1 6355   7.485   4.762   1.083
 1055WAT     H2 6356   7.580   4.675   1.002
 1056WAT      O 6357   7.060   4.378   1.227
 1056WAT     H1 6358   7.064   4.348   1.318
 1056WAT     H2 6359   7.145   4.418   1.211
 1057WAT      O 6360   7.254   4.236   1.024
 1057WAT     H1 6361   7.201   4.187   0.961
 1057WAT     H2 6362   7.321   4.279   0.971
 1058WAT      O 6363   7.302   3.933   1.032
 1058WAT     H1 6364   7.293   3.871   0.959
 1058WAT     H2 6365   7.244   4.005   1.009
 1059WAT      O 6366   7.579   3.789   0.735
 1059WAT     H1 6367   7.534   3.791   0.651
 1059WAT     H2 6368   7.516   3.749   0.795
 1060WAT      O 6369   7.620   4.678   0.797
 1060WAT     H1 6370   7.662   4.762   0.780
 1060WAT     H2 6371   7.528   4.692   0.774
 1061WAT      O 6372   7.405   5.309   0.909
 1061WAT     H1 6373   7.351   5.381   0.877
 1061WAT     H2 6374   7.430   5.261   0.830
 1062WAT      O 6375   7.530   4.105   1.061
 1062WAT     H1 6376   7.589   4.075   1.130
 1062WAT     H2 6377   7.448   4.058   1.077
 1063WAT      O 6378   7.690   5.432   0.935
 1063WAT     H1 6379   7.683   5.522   0.965
 1063WAT     H2 6380   7.600   5.400   0.932
 1064WAT      O 6381   6.831   5.165   0.265
 1064WAT     H1 6382   6.864   5.078   0.242
 1064WAT     H2 6383   6.874   5.185   0.348
 1065WAT      O 6384   6.880   5.252   0.539
 1065WAT     H1 6385   6.836   5.270   0.622
 1065WAT     H2 6386   6.936   5.327   0.525
 1066WAT      O 6387   6.967   4.541   0.629
 1066WAT     H1 6388   7.003   4.533   0.717
 1066WAT     H2 6389   6.910   4.465   0.619
 1067WAT      O 6390   6.922   4.232   1.019
 1067WAT     H1 6391   6.832   4.229   1.053
 1067WAT     H2 6392   6.976   4.252   1.096
 1068WAT      O 6393   6.972   3.660   0.454
 1068WAT     H1 6394   7.037   3.605   0.410
 1068WAT     H2 6395   7.014   3.685   0.536
 1069WAT      O 6396   6.947   3.675   0.729
 1069WAT     H1 6397   6.913   3.721   0.805
 1069WAT     H2 6398   6.914   3.586   0.737
 1070WAT      O 6399   7.108   4.993   1.145
 1070WAT     H1 6400   7.104   4.956   1.233
 1070WAT     H2 6401   7.121   5.086   1.159
 1071WAT      O 6402   7.478   5.148   0.705
 1071WAT     H1 6403   7.454   5.175   0.616
 1071WAT     H2 6404   7.572   5.165   0.711
 1072WAT      O 6405   7.015   3.628   1.056
 1072WAT     H1 6406   7.069   3.610   0.980
 1072WAT     H2 6407   7.021   3.549   1.110
 1073WAT      O 6408   7.092   5.287   0.857
 1073WAT     H1 6409   7.033   5.274   0.931
 1073WAT     H2 6410   7.091   5.204   0.810
 1074WAT      O 6411   7.055   5.024   0.752
 1074WAT     H1 6412   6.982   4.962   0.745
 1074WAT     H2 6413   7.061   5.063   0.665
 1075WAT      O 6414   7.416   5.245   0.431
 1075WAT     H1 6415   7.467   5.184   0.378
 1075WAT     H2 6416   7.480   5.296   0.480
 1076WAT      O 6417   7.415   3.693   1.226
 1076WAT     H1 6418   7.387   3.743   1.150
 1076WAT     H2 6419   7.453   3.613   1.190
 1077WAT      O 6420   7.180   2.768   7.984
 1077WAT     H1 6421   7.097   2.742   8.024
 1077WAT     H2 6422   7.241   2.775   8.057
 1078WAT      O 6423   7.178   3.171   8.003
 1078WAT     H1 6424   7.209   3.082   7.985
 1078WAT     H2 6425   7.253   3.227   7.980
 1079WAT      O 6426   7.021   2.264   7.362
 1079WAT     H1 6427   6.932   2.298   7.352
 1079WAT     H2 6428   7.050   2.244   7.273
 1080WAT      O 6429   6.818   2.524   7.950
 1080WAT     H1 6430   6.875   2.447   7.950
 1080WAT     H2 6431   6.818   2.554   7.859
 1081WAT      O 6432   7.239   2.122   7.465
 1081WAT     H1 6433   7.250   2.212   7.496
 1081WAT     H2 6434   7.148   2.117   7.436
 1082WAT      O 6435   7.004   2.315   7.990
 1082WAT     H1 6436   7.072   2.341   8.052
 1082WAT     H2 6437   6.972   2.231   8.023
 1083WAT      O 6438   7.423   2.419   7.899
 1083WAT     H1 6439   7.474   2.469   7.963
 1083WAT     H2 6440   7.476   2.342   7.881
 1084WAT      O 6441   6.827   2.963   7.213
 1084WAT     H1 6442   6.789   3.012   7.139
 1084WAT     H2 6443   6.853   3.030   7.276
 1085WAT      O 6444   7.588   1.803   7.758
 1085WAT     H1 6445   7.619   1.748   7.687
 1085WAT     H2 6446   7.495   1.817   7.740
 1086WAT      O 6447   7.387   2.662   7.710
 1086WAT     H1 6448   7.347   2.591   7.661
 1086WAT     H2 6449   7.396   2.628   7.799
 1087WAT      O 6450   7.434   3.031   7.927
 1087WAT     H1 6451   7.404   2.970   7.859
 1087WAT     H2 6452   7.529   3.035   7.915
 1088WAT      O 6453   7.057   2.552   7.460
 1088WAT     H1 6454   7.045   2.624   7.399
 1088WAT     H2 6455   7.026   2.475   7.413
 1089WAT      O 6456   6.821   2.869   8.041
 1089WAT     H1 6457   6.829   2.882   7.947
 1089WAT     H2 6458   6.883   2.798   8.060
 1090WAT      O 6459   6.946   3.039   7.682
 1090WAT     H1 6460   6.905   3.053   7.597
 1090WAT     H2 6461   7.035   3.010   7.662
 1091WAT      O 6462   7.373   3.460   7.493
 1091WAT     H1 6463   7.355   3.369   7.472
 1091WAT     H2 6464   7.287   3.496   7.517
 1092WAT      O 6465   7.304   1.886   7.799
 1092WAT     H1 6466   7.260   1.964   7.765
 1092WAT     H2 6467   7.360   1.918   7.869
 1093WAT      O 6468   7.615   1.848   7.287
 1093WAT     H1 6469   7.553   1.848   7.359
 1093WAT     H2 6470   7.607   1.761   7.247
 1094WAT      O 6471   7.508   1.940   7.984
 1094WAT     H1 6472   7.537   2.031   7.976
 1094WAT     H2 6473   7.562   1.892   7.923
 1095WAT      O 6474   7.283   2.398   7.571
 1095WAT     H1 6475   7.260   2.377   7.662
 1095WAT     H2 6476   7.205   2.442   7.537
 1096WAT      O 6477   6.770   1.922   7.857
 1096WAT     H1 6478   6.741   1.979   7.928
 1096WAT     H2 6479   6.845   1.874   7.893
 1097WAT      O 6480   6.789   2.316   6.978
 1097WAT     H1 6481   6.781   2.410   6.992
 1097WAT     H2 6482   6.754   2.302   6.890
 1098WAT      O 6483   7.569   2.189   7.884
 1098WAT     H1 6484   7.569   2.145   7.799
 1098WAT     H2 6485   7.658   2.221   7.895
 1099WAT      O 6486   7.154   2.177   7.780
 1099WAT     H1 6487   7.120   2.225   7.856
 1099WAT     H2 6488   7.078   2.132   7.744
 1100WAT      O 6489   7.575   2.289   7.183
 1100WAT     H1 6490   7.587   2.285   7.278
 1100WAT     H2 6491   7.537   2.376   7.168
 1101WAT      O 6492   7.476   2.520   7.123
 1101WAT     H1 6493   7.420   2.476   7.061
 1101WAT     H2 6494   7.547   2.556   7.070
 1102WAT      O 6495   6.885   2.070   7.672
 1102WAT     H1 6496   6.857   2.033   7.756
 1102WAT     H2 6497   6.879   1.996   7.611
 1103WAT      O 6498   7.231   2.920   7.350
 1103WAT     H1 6499   7.153   2.866   7.334
 1103WAT     H2 6500   7.304   2.868   7.317
 1104WAT      O 6501   7.235   2.887   7.714
 1104WAT     H1 6502   7.287   2.806   7.709
 1104WAT     H2 6503   7.190   2.881   7.798
 1105WAT      O 6504   7.621   3.022   7.519
 1105WAT     H1 6505   7.690   3.076   7.557
 1105WAT     H2 6506   7.542   3.076   7.522
 1106WAT      O 6507   6.835   2.583   7.068
 1106WAT     H1 6508   6.922   2.612   7.096
 1106WAT     H2 6509   6.786   2.665   7.056
 1107WAT      O 6510   7.551   2.722   7.480
 1107WAT     H1 6511   7.597   2.803   7.503
 1107WAT     H2 6512   7.516   2.690   7.563
 1108WAT      O 6513   7.141   1.756   7.527
 1108WAT     H1 6514   7.128   1.756   7.622
 1108WAT     H2 6515   7.059   1.790   7.492
 1109WAT      O 6516   6.871   3.505   7.124
 1109WAT     H1 6517   6.907   3.564   7.059
 1109WAT     H2 6518   6.857   3.559   7.202
 1110WAT      O 6519   7.473   3.243   7.206
 1110WAT     H1 6520   7.472   3.316   7.145
 1110WAT     H2 6521   7.381   3.218   7.215
 1111WAT      O 6522   7.033   2.765   7.281
 1111WAT     H1 6523   6.973   2.839   7.282
 1111WAT     H2 6524   7.081   2.774   7.198
 1112WAT      O 6525   7.524   2.305   7.471
 1112WAT     H1 6526   7.453   2.352   7.515
 1112WAT     H2 6527   7.552   2.239   7.534
 1113WAT      O 6528   7.636   3.501   7.542
 1113WAT     H1 6529   7.661   3.497   7.450
 1113WAT     H2 6530   7.541   3.488   7.541
 1114WAT      O 6531   7.344   2.136   7.208
 1114WAT     H1 6532   7.429   2.179   7.202
 1114WAT     H2 6533   7.308   2.167   7.291
 1115WAT      O 6534   7.234   2.761   7.056
 1115WAT     H1 6535   7.311   2.750   7.112
 1115WAT     H2 6536   7.242   2.691   6.990
 1116WAT      O 6537   7.104   2.504   7.124
 1116WAT     H1 6538   7.112   2.410   7.135
 1116WAT     H2 6539   7.193   2.537   7.134
 1117WAT      O 6540   7.184   3.519   7.834
 1117WAT     H1 6541   7.258   3.464   7.861
 1117WAT     H2 6542   7.222   3.606   7.820
 1118WAT      O 6543   6.872   3.126   7.422
 1118WAT     H1 6544   6.780   3.150   7.421
 1118WAT     H2 6545   6.919   3.209   7.409
 1119WAT      O 6546   7.495   3.437   7.016
 1119WAT     H1 6547   7.574   3.466   6.971
 1119WAT     H2 6548   7.443   3.394   6.949
 1120WAT      O 6549   7.547   2.959   7.003
 1120WAT     H1 6550   7.536   2.897   7.076
 1120WAT     H2 6551   7.530   2.906   6.925
 1121WAT      O 6552   7.437   2.761   7.253
 1121WAT     H1 6553   7.480   2.744   7.337
 1121WAT     H2 6554   7.450   2.680   7.204
 1122WAT      O 6555   7.327   2.368   6.948
 1122WAT     H1 6556   7.307   2.282   6.984
 1122WAT     H2 6557   7.310   2.359   6.854
 1123WAT      O 6558   7.207   2.078   6.946
 1123WAT     H1 6559   7.237   2.079   6.856
 1123WAT     H2 6560   7.281   2.043   6.996
 1124WAT      O 6561   7.529   1.972   7.045
 1124WAT     H1 6562   7.494   1.905   6.987
 1124WAT     H2 6563   7.549   1.926   7.126
 1125WAT      O 6564   7.109   3.009   7.030
 1125WAT     H1 6565   7.153   3.063   7.095
 1125WAT     H2 6566   7.158   2.926   7.031
 1126WAT      O 6567   6.831   3.287   7.775
 1126WAT     H1 6568   6.864   3.201   7.752
 1126WAT     H2 6569   6.874   3.308   7.858
 1127WAT      O 6570   7.290   3.121   7.541
 1127WAT     H1 6571   7.260   3.108   7.631
 1127WAT     H2 6572   7.280   3.035   7.500
 1128WAT      O 6573   6.863   2.625   7.685
 1128WAT     H1 6574   6.797   2.598   7.620
 1128WAT     H2 6575   6.947   2.614   7.640
 1129WAT      O 6576   6.784   2.346   7.279
 1129WAT     H1 6577   6.694   2.373   7.261
 1129WAT     H2 6578   6.833   2.373   7.201
 1130WAT      O 6579   7.038   2.252   7.070
 1130WAT     H1 6580   7.109   2.210   7.021
 1130WAT     H2 6581   6.967   2.259   7.007
 1131WAT      O 6582   7.003   1.857   6.974
 1131WAT     H1 6583   7.075   1.911   7.006
 1131WAT     H2 6584   7.030   1.830   6.886
 1132WAT      O 6585   6.972   1.782   7.964
 1132WAT     H1 6586   7.037   1.727   7.920
 1132WAT     H2 6587   7.014   1.808   8.046
 1133WAT      O 6588   7.416   3.368   7.940
 1133WAT     H1 6589   7.467   3.307   7.888
 1133WAT     H2 6590   7.480   3.418   7.989
 1134WAT      O 6591   6.883   3.478   7.583
 1134WAT     H1 6592   6.867   3.415   7.653
 1134WAT     H2 6593   6.797   3.499   7.548
 1135WAT      O 6594   6.946   1.861   7.333
 1135WAT     H1 6595   7.021   1.873   7.276
 1135WAT     H2 6596   6.899   1.945   7.329
 1136WAT      O 6597   7.600   2.073   7.632
 1136WAT     H1 6598   7.519   2.035   7.598
 1136WAT     H2 6599   7.650   1.997   7.662
 1137WAT      O 6600   7.044   3.347   7.327
 1137WAT     H1 6601   6.991   3.386   7.257
 1137WAT     H2 6602   7.036   3.410   7.399
 1138WAT      O 6603   7.183   1.914   7.187
 1138WAT     H1 6604   7.236   1.835   7.174
 1138WAT     H2 6605   7.246   1.982   7.211
 1139WAT      O 6606   7.402   1.888   7.493
 1139WAT     H1 6607   7.339   1.818   7.509
 1139WAT     H2 6608   7.348   1.964   7.471
 1140WAT      O 6609   7.304   3.542   7.215
 1140WAT     H1 6610   7.377   3.514   7.160
 1140WAT     H2 6611   7.330   3.518   7.304
 1141WAT      O 6612   7.220   3.154   7.215
 1141WAT     H1 6613   7.157   3.201   7.270
 1141WAT     H2 6614   7.232   3.069   7.259
 1142WAT      O 6615   7.180   2.768   6.106
 1142WAT     H1 6616   7.097   2.742   6.146
 1142WAT     H2 6617   7.241   2.775   6.180
 1143WAT      O 6618   7.178   3.171   6.126
 1143WAT     H1 6619   7.209   3.082   6.108
 1143WAT     H2 6620   7.253   3.227   6.103
 1144WAT      O 6621   7.021   2.264   5.485
 1144WAT     H1 6622   6.932   2.298   5.474
 1144WAT     H2 6623   7.050   2.244   5.395
 1145WAT      O 6624   6.818   2.524   6.073
 1145WAT     H1 6625   6.875   2.447   6.073
 1145WAT     H2 6626   6.818   2.554   5.982
 1146WAT      O 6627   6.942   2.065   6.252
 1146WAT     H1 6628   6.924   1.975   6.280
 1146WAT     H2 6629   6.902   2.120   6.319
 1147WAT      O 6630   7.239   2.122   5.588
 1147WAT     H1 6631   7.250   2.212   5.619
 1147WAT     H2 6632   7.148   2.117   5.559
 1148WAT      O 6633   7.004   2.315   6.112
 1148WAT     H1 6634   7.072   2.341   6.174
 1148WAT     H2 6635   6.972   2.231   6.146
 1149WAT      O 6636   7.423   2.419   6.021
 1149WAT     H1 6637   7.474   2.469   6.085
 1149WAT     H2 6638   7.476   2.342   6.004
 1150WAT      O 6639   7.251   1.883   6.448
 1150WAT     H1 6640   7.252   1.935   6.367
 1150WAT     H2 6641   7.168   1.835   6.446
 1151WAT      O 6642   7.376   2.847   6.266
 1151WAT     H1 6643   7.343   2.910   6.330
 1151WAT     H2 6644   7.394   2.900   6.188
 1152WAT      O 6645   7.220   2.054   6.249
 1152WAT     H1 6646   7.254   2.139   6.219
 1152WAT     H2 6647   7.126   2.069   6.260
 1153WAT      O 6648   7.298   3.044   6.447
 1153WAT     H1 6649   7.359   3.111   6.419
 1153WAT     H2 6650   7.212   3.085   6.438
 1154WAT      O 6651   6.827   2.963   5.335
 1154WAT     H1 6652   6.789   3.012   5.262
 1154WAT     H2 6653   6.853   3.030   5.398
 1155WAT      O 6654   7.588   1.803   5.881
 1155WAT     H1 6655   7.619   1.748   5.809
 1155WAT     H2 6656   7.495   1.817   5.863
 1156WAT      O 6657   7.387   2.662   5.833
 1156WAT     H1 6658   7.347   2.591   5.783
 1156WAT     H2 6659   7.396   2.628   5.922
 1157WAT      O 6660   7.434   3.031   6.049
 1157WAT     H1 6661   7.404   2.970   5.981
 1157WAT     H2 6662   7.529   3.035   6.038
 1158WAT      O 6663   7.258   2.340   6.211
 1158WAT     H1 6664   7.314   2.351   6.133
 1158WAT     H2 6665   7.310   2.377   6.282
 1159WAT      O 6666   7.343   3.005   6.714
 1159WAT     H1 6667   7.253   3.027   6.739
 1159WAT     H2 6668   7.346   3.017   6.619
 1160WAT      O 6669   7.226   2.692   6.572
 1160WAT     H1 6670   7.212   2.779   6.609
 1160WAT     H2 6671   7.138   2.658   6.557
 1161WAT      O 6672   7.406   3.286   6.793
 1161WAT     H1 6673   7.403   3.326   6.706
 1161WAT     H2 6674   7.389   3.193   6.776
 1162WAT      O 6675   7.057   2.552   5.583
 1162WAT     H1 6676   7.045   2.624   5.522
 1162WAT     H2 6677   7.026   2.475   5.535
 1163WAT      O 6678   6.821   2.869   6.164
 1163WAT     H1 6679   6.829   2.882   6.069
 1163WAT     H2 6680   6.883   2.798   6.183
 1164WAT      O 6681   6.946   3.039   5.805
 1164WAT     H1 6682   6.905   3.053   5.719
 1164WAT     H2 6683   7.035   3.010   5.784
 1165WAT      O 6684   7.373   3.460   5.616
 1165WAT     H1 6685   7.355   3.369   5.594
 1165WAT     H2 6686   7.287   3.496   5.640
 1166WAT      O 6687   6.827   2.973   6.417
 1166WAT     H1 6688   6.843   2.926   6.336
 1166WAT     H2 6689   6.873   2.922   6.484
 1167WAT      O 6690   7.304   1.886   5.921
 1167WAT     H1 6691   7.260   1.964   5.888
 1167WAT     H2 6692   7.360   1.918   5.992
 1168WAT      O 6693   7.615   1.848   5.409
 1168WAT     H1 6694   7.553   1.848   5.482
 1168WAT     H2 6695   7.607   1.761   5.369
 1169WAT      O 6696   7.508   1.940   6.107
 1169WAT     H1 6697   7.537   2.031   6.099
 1169WAT     H2 6698   7.562   1.892   6.046
 1170WAT      O 6699   7.283   2.398   5.694
 1170WAT     H1 6700   7.260   2.377   5.784
 1170WAT     H2 6701   7.205   2.442   5.659
 1171WAT      O 6702   7.527   2.488   6.760
 1171WAT     H1 6703   7.517   2.394   6.745
 1171WAT     H2 6704   7.611   2.510   6.721
 1172WAT      O 6705   7.040   2.129   6.576
 1172WAT     H1 6706   7.001   2.214   6.597
 1172WAT     H2 6707   6.971   2.066   6.595
 1173WAT      O 6708   6.770   1.922   5.979
 1173WAT     H1 6709   6.741   1.979   6.050
 1173WAT     H2 6710   6.845   1.874   6.015
 1174WAT      O 6711   6.789   2.316   5.100
 1174WAT     H1 6712   6.781   2.410   5.114
 1174WAT     H2 6713   6.754   2.302   5.012
 1175WAT      O 6714   7.569   2.189   6.007
 1175WAT     H1 6715   7.569   2.145   5.922
 1175WAT     H2 6716   7.658   2.221   6.018
 1176WAT      O 6717   7.154   2.177   5.903
 1176WAT     H1 6718   7.120   2.225   5.978
 1176WAT     H2 6719   7.078   2.132   5.867
 1177WAT      O 6720   7.575   2.289   5.306
 1177WAT     H1 6721   7.587   2.285   5.401
 1177WAT     H2 6722   7.537   2.376   5.290
 1178WAT      O 6723   7.476   2.520   5.246
 1178WAT     H1 6724   7.420   2.476   5.183
 1178WAT     H2 6725   7.547   2.556   5.192
 1179WAT      O 6726   6.984   2.910   6.633
 1179WAT     H1 6727   6.946   2.846   6.693
 1179WAT     H2 6728   7.015   2.981   6.690
 1180WAT      O 6729   7.599   2.595   6.182
 1180WAT     H1 6730   7.636   2.548   6.256
 1180WAT     H2 6731   7.580   2.683   6.216
 1181WAT      O 6732   6.885   2.070   5.794
 1181WAT     H1 6733   6.857   2.033   5.878
 1181WAT     H2 6734   6.879   1.996   5.733
 1182WAT      O 6735   7.378   2.499   6.413
 1182WAT     H1 6736   7.348   2.587   6.436
 1182WAT     H2 6737   7.474   2.505   6.417
 1183WAT      O 6738   7.231   2.920   5.473
 1183WAT     H1 6739   7.153   2.866   5.457
 1183WAT     H2 6740   7.304   2.868   5.439
 1184WAT      O 6741   7.235   2.887   5.837
 1184WAT     H1 6742   7.287   2.806   5.831
 1184WAT     H2 6743   7.190   2.881   5.921
 1185WAT      O 6744   6.984   2.583   6.528
 1185WAT     H1 6745   6.948   2.650   6.587
 1185WAT     H2 6746   6.954   2.500   6.565
 1186WAT      O 6747   7.304   2.629   6.816
 1186WAT     H1 6748   7.274   2.644   6.727
 1186WAT     H2 6749   7.381   2.573   6.807
 1187WAT      O 6750   7.621   3.022   5.641
 1187WAT     H1 6751   7.690   3.076   5.679
 1187WAT     H2 6752   7.542   3.076   5.645
 1188WAT      O 6753   6.835   2.583   5.190
 1188WAT     H1 6754   6.922   2.612   5.219
 1188WAT     H2 6755   6.786   2.665   5.179
 1189WAT      O 6756   7.551   2.722   5.602
 1189WAT     H1 6757   7.597   2.803   5.625
 1189WAT     H2 6758   7.516   2.690   5.686
 1190WAT      O 6759   7.141   1.756   5.650
 1190WAT     H1 6760   7.128   1.756   5.745
 1190WAT     H2 6761   7.059   1.790   5.615
 1191WAT      O 6762   6.871   3.505   5.247
 1191WAT     H1 6763   6.907   3.564   5.182
 1191WAT     H2 6764   6.857   3.559   5.324
 1192WAT      O 6765   6.841   1.932   6.596
 1192WAT     H1 6766   6.770   1.952   6.656
 1192WAT     H2 6767   6.883   1.855   6.633
 1193WAT      O 6768   6.870   3.331   6.694
 1193WAT     H1 6769   6.881   3.237   6.680
 1193WAT     H2 6770   6.805   3.358   6.630
 1194WAT      O 6771   7.669   3.158   6.834
 1194WAT     H1 6772   7.637   3.086   6.889
 1194WAT     H2 6773   7.602   3.226   6.842
 1195WAT      O 6774   7.473   3.243   5.329
 1195WAT     H1 6775   7.472   3.316   5.267
 1195WAT     H2 6776   7.381   3.218   5.338
 1196WAT      O 6777   7.033   2.765   5.403
 1196WAT     H1 6778   6.973   2.839   5.404
 1196WAT     H2 6779   7.081   2.774   5.321
 1197WAT      O 6780   7.524   2.305   5.593
 1197WAT     H1 6781   7.453   2.352   5.637
 1197WAT     H2 6782   7.552   2.239   5.657
 1198WAT      O 6783   7.636   3.501   5.664
 1198WAT     H1 6784   7.661   3.497   5.572
 1198WAT     H2 6785   7.541   3.488   5.664
 1199WAT      O 6786   7.344   2.136   5.331
 1199WAT     H1 6787   7.429   2.179   5.324
 1199WAT     H2 6788   7.308   2.167   5.413
 1200WAT      O 6789   7.234   2.761   5.178
 1200WAT     H1 6790   7.311   2.750   5.234
 1200WAT     H2 6791   7.242   2.691   5.113
 1201WAT      O 6792   7.104   2.504   5.246
 1201WAT     H1 6793   7.112   2.410   5.258
 1201WAT     H2 6794   7.193   2.537   5.257
 1202WAT      O 6795   7.184   3.519   5.957
 1202WAT     H1 6796   7.258   3.464   5.984
 1202WAT     H2 6797   7.222   3.606   5.943
 1203WAT      O 6798   6.872   3.126   5.544
 1203WAT     H1 6799   6.780   3.150   5.543
 1203WAT     H2 6800   6.919   3.209   5.532
 1204WAT      O 6801   7.084   3.438   6.876
 1204WAT     H1 6802   7.165   3.470   6.917
 1204WAT     H2 6803   7.033   3.402   6.948
 1205WAT      O 6804   7.495   3.437   5.139
 1205WAT     H1 6805   7.574   3.466   5.094
 1205WAT     H2 6806   7.443   3.394   5.071
 1206WAT      O 6807   6.856   2.687   6.770
 1206WAT     H1 6808   6.907   2.629   6.827
 1206WAT     H2 6809   6.783   2.715   6.824
 1207WAT      O 6810   7.547   2.959   5.125
 1207WAT     H1 6811   7.536   2.897   5.198
 1207WAT     H2 6812   7.530   2.906   5.047
 1208WAT      O 6813   7.562   2.827   6.723
 1208WAT     H1 6814   7.485   2.884   6.715
 1208WAT     H2 6815   7.580   2.798   6.634
 1209WAT      O 6816   7.060   2.501   6.860
 1209WAT     H1 6817   7.064   2.471   6.950
 1209WAT     H2 6818   7.145   2.541   6.844
 1210WAT      O 6819   7.437   2.761   5.376
 1210WAT     H1 6820   7.480   2.744   5.460
 1210WAT     H2 6821   7.450   2.680   5.326
 1211WAT      O 6822   7.254   2.359   6.656
 1211WAT     H1 6823   7.201   2.310   6.593
 1211WAT     H2 6824   7.321   2.402   6.603
 1212WAT      O 6825   7.302   2.055   6.664
 1212WAT     H1 6826   7.293   1.994   6.592
 1212WAT     H2 6827   7.244   2.128   6.642
 1213WAT      O 6828   7.579   1.911   6.368
 1213WAT     H1 6829   7.534   1.913   6.283
 1213WAT     H2 6830   7.516   1.871   6.427
 1214WAT      O 6831   7.620   2.801   6.430
 1214WAT     H1 6832   7.662   2.885   6.412
 1214WAT     H2 6833   7.528   2.814   6.407
 1215WAT      O 6834   7.327   2.368   5.070
 1215WAT     H1 6835   7.307   2.282   5.106
 1215WAT     H2 6836   7.310   2.359   4.976
 1216WAT      O 6837   7.405   3.431   6.541
 1216WAT     H1 6838   7.351   3.504   6.509
 1216WAT     H2 6839   7.430   3.383   6.462
 1217WAT      O 6840   7.530   2.228   6.694
 1217WAT     H1 6841   7.589   2.197   6.763
 1217WAT     H2 6842   7.448   2.181   6.709
 1218WAT      O 6843   7.207   2.078   5.069
 1218WAT     H1 6844   7.237   2.079   4.978
 1218WAT     H2 6845   7.281   2.043   5.119
 1219WAT      O 6846   7.690   3.555   6.567
 1219WAT     H1 6847   7.683   3.645   6.598
 1219WAT     H2 6848   7.600   3.523   6.564
 1220WAT      O 6849   7.529   1.972   5.167
 1220WAT     H1 6850   7.494   1.905   5.109
 1220WAT     H2 6851   7.549   1.926   5.249
 1221WAT      O 6852   7.109   3.009   5.152
 1221WAT     H1 6853   7.153   3.063   5.218
 1221WAT     H2 6854   7.158   2.926   5.153
 1222WAT      O 6855   6.831   3.287   5.897
 1222WAT     H1 6856   6.864   3.201   5.874
 1222WAT     H2 6857   6.874   3.308   5.980
 1223WAT      O 6858   7.290   3.121   5.663
 1223WAT     H1 6859   7.260   3.108   5.753
 1223WAT     H2 6860   7.280   3.035   5.623
 1224WAT      O 6861   6.880   3.374   6.171
 1224WAT     H1 6862   6.836   3.392   6.254
 1224WAT     H2 6863   6.936   3.450   6.157
 1225WAT      O 6864   6.863   2.625   5.807
 1225WAT     H1 6865   6.797   2.598   5.743
 1225WAT     H2 6866   6.947   2.614   5.762
 1226WAT      O 6867   6.967   2.664   6.261
 1226WAT     H1 6868   7.003   2.655   6.349
 1226WAT     H2 6869   6.910   2.588   6.251
 1227WAT      O 6870   6.922   2.355   6.652
 1227WAT     H1 6871   6.832   2.352   6.686
 1227WAT     H2 6872   6.976   2.375   6.728
 1228WAT      O 6873   6.784   2.346   5.401
 1228WAT     H1 6874   6.694   2.373   5.384
 1228WAT     H2 6875   6.833   2.373   5.323
 1229WAT      O 6876   7.038   2.252   5.192
 1229WAT     H1 6877   7.109   2.210   5.144
 1229WAT     H2 6878   6.967   2.259   5.129
 1230WAT      O 6879   7.003   1.857   5.096
 1230WAT     H1 6880   7.075   1.911   5.128
 1230WAT     H2 6881   7.030   1.830   5.009
 1231WAT      O 6882   6.972   1.782   6.087
 1231WAT     H1 6883   7.037   1.727   6.043
 1231WAT     H2 6884   7.014   1.808   6.169
 1232WAT      O 6885   6.947   1.798   6.361
 1232WAT     H1 6886   6.913   1.844   6.437
 1232WAT     H2 6887   6.914   1.709   6.369
 1233WAT      O 6888   7.108   3.115   6.777
 1233WAT     H1 6889   7.104   3.078   6.865
 1233WAT     H2 6890   7.121   3.209   6.791
 1234WAT      O 6891   7.478   3.271   6.337
 1234WAT     H1 6892   7.454   3.298   6.249
 1234WAT     H2 6893   7.572   3.288   6.343
 1235WAT      O 6894   7.015   1.751   6.688
 1235WAT     H1 6895   7.069   1.733   6.612
 1235WAT     H2 6896   7.021   1.672   6.742
 1236WAT      O 6897   7.092   3.410   6.489
 1236WAT     H1 6898   7.033   3.397   6.563
 1236WAT     H2 6899   7.091   3.326   6.443
 1237WAT      O 6900   7.055   3.146   6.384
 1237WAT     H1 6901   6.982   3.084   6.378
 1237WAT     H2 6902   7.061   3.186   6.297
 1238WAT      O 6903   7.416   3.368   6.063
 1238WAT     H1 6904   7.467   3.307   6.010
 1238WAT     H2 6905   7.480   3.418   6.112
 1239WAT      O 6906   6.883   3.478   5.705
 1239WAT     H1 6907   6.867   3.415   5.775
 1239WAT     H2 6908   6.797   3.499   5.670
 1240WAT      O 6909   6.946   1.861   5.456
 1240WAT     H1 6910   7.021   1.873   5.398
 1240WAT     H2 6911   6.899   1.945   5.451
 1241WAT      O 6912   7.600   2.073   5.755
 1241WAT     H1 6913   7.519   2.035   5.721
 1241WAT     H2 6914   7.650   1.997   5.785
 1242WAT      O 6915   7.044   3.347   5.450
 1242WAT     H1 6916   6.991   3.386   5.379
 1242WAT     H2 6917   7.036   3.410   5.522
 1243WAT      O 6918   7.183   1.914   5.310
 1243WAT     H1 6919   7.236   1.835   5.297
 1243WAT     H2 6920   7.246   1.982   5.333
 1244WAT      O 6921   7.402   1.888   5.615
 1244WAT     H1 6922   7.339   1.818   5.632
 1244WAT     H2 6923   7.348   1.964   5.593
 1245WAT      O 6924   7.415   1.816   6.859
 1245WAT     H1 6925   7.387   1.866   6.782
 1245WAT     H2 6926   7.453   1.736   6.822
 1246WAT      O 6927   7.304   3.542   5.337
 1246WAT     H1 6928   7.377   3.514   5.283
 1246WAT     H2 6929   7.330   3.518   5.426
 1247WAT      O 6930   7.220   3.154   5.338
 1247WAT     H1 6931   7.157   3.201   5.393
 1247WAT     H2 6932   7.232   3.069   5.381
 1248WAT      O 6933   7.180   2.768   4.229
 1248WAT     H1 6934   7.097   2.742   4.269
 1248WAT     H2 6935   7.241   2.775   4.302
 1249WAT      O 6936   7.178   3.171   4.248
 1249WAT     H1 6937   7.209   3.082   4.230
 1249WAT     H2 6938   7.253   3.227   4.225
 1250WAT      O 6939   7.021   2.264   3.607
 1250WAT     H1 6940   6.932   2.298   3.597
 1250WAT     H2 6941   7.050   2.244   3.518
 1251WAT      O 6942   6.818   2.524   4.196
 1251WAT     H1 6943   6.875   2.447   4.196
 1251WAT     H2 6944   6.818   2.554   4.105
 1252WAT      O 6945   6.942   2.065   4.374
 1252WAT     H1 6946   6.924   1.975   4.402
 1252WAT     H2 6947   6.902   2.120   4.442
 1253WAT      O 6948   7.239   2.122   3.711
 1253WAT     H1 6949   7.250   2.212   3.741
 1253WAT     H2 6950   7.148   2.117   3.681
 1254WAT      O 6951   7.004   2.315   4.235
 1254WAT     H1 6952   7.072   2.341   4.297
 1254WAT     H2 6953   6.972   2.231   4.268
 1255WAT      O 6954   7.423   2.419   4.144
 1255WAT     H1 6955   7.474   2.469   4.208
 1255WAT     H2 6956   7.476   2.342   4.126
 1256WAT      O 6957   7.251   1.883   4.570
 1256WAT     H1 6958   7.252   1.935   4.490
 1256WAT     H2 6959   7.168   1.835   4.568
 1257WAT      O 6960   7.376   2.847   4.388
 1257WAT     H1 6961   7.343   2.910   4.452
 1257WAT     H2 6962   7.394   2.900   4.310
 1258WAT      O 6963   7.220   2.054   4.371
 1258WAT     H1 6964   7.254   2.139   4.342
 1258WAT     H2 6965   7.126   2.069   4.383
 1259WAT      O 6966   7.298   3.044   4.570
 1259WAT     H1 6967   7.359   3.111   4.541
 1259WAT     H2 6968   7.212   3.085   4.560
 1260WAT      O 6969   6.827   2.963   3.458
 1260WAT     H1 6970   6.789   3.012   3.385
 1260WAT     H2 6971   6.853   3.030   3.521
 1261WAT      O 6972   7.588   1.803   4.004
 1261WAT     H1 6973   7.619   1.748   3.932
 1261WAT     H2 6974   7.495   1.817   3.985
 1262WAT      O 6975   7.387   2.662   3.955
 1262WAT     H1 6976   7.347   2.591   3.906
 1262WAT     H2 6977   7.396   2.628   4.044
 1263WAT      O 6978   7.434   3.031   4.172
 1263WAT     H1 6979   7.404   2.970   4.104
 1263WAT     H2 6980   7.529   3.035   4.161
 1264WAT      O 6981   7.258   2.340   4.333
 1264WAT     H1 6982   7.314   2.351   4.256
 1264WAT     H2 6983   7.310   2.377   4.405
 1265WAT      O 6984   7.343   3.005   4.837
 1265WAT     H1 6985   7.253   3.027   4.862
 1265WAT     H2 6986   7.346   3.017   4.742
 1266WAT      O 6987   7.226   2.692   4.694
 1266WAT     H1 6988   7.212   2.779   4.731
 1266WAT     H2 6989   7.138   2.658   4.680
 1267WAT      O 6990   7.406   3.286   4.915
 1267WAT     H1 6991   7.403   3.326   4.829
 1267WAT     H2 6992   7.389   3.193   4.899
 1268WAT      O 6993   7.057   2.552   3.705
 1268WAT     H1 6994   7.045   2.624   3.644
 1268WAT     H2 6995   7.026   2.475   3.658
 1269WAT      O 6996   6.821   2.869   4.286
 1269WAT     H1 6997   6.829   2.882   4.192
 1269WAT     H2 6998   6.883   2.798   4.305
 1270WAT      O 6999   6.946   3.039   3.927
 1270WAT     H1 7000   6.905   3.053   3.842
 1270WAT     H2 7001   7.035   3.010   3.907
 1271WAT      O 7002   7.373   3.460   3.738
 1271WAT     H1 7003   7.355   3.369   3.717
 1271WAT     H2 7004   7.287   3.496   3.762
 1272WAT      O 7005   6.827   2.973   4.540
 1272WAT     H1 7006   6.843   2.926   4.458
 1272WAT     H2 7007   6.873   2.922   4.607
 1273WAT      O 7008   7.304   1.886   4.044
 1273WAT     H1 7009   7.260   1.964   4.010
 1273WAT     H2 7010   7.360   1.918   4.114
 1274WAT      O 7011   7.615   1.848   3.532
 1274WAT     H1 7012   7.553   1.848   3.604
 1274WAT     H2 7013   7.607   1.761   3.492
 1275WAT      O 7014   7.508   1.940   4.230
 1275WAT     H1 7015   7.537   2.031   4.221
 1275WAT     H2 7016   7.562   1.892   4.168
 1276WAT      O 7017   7.283   2.398   3.816
 1276WAT     H1 7018   7.260   2.377   3.907
 1276WAT     H2 7019   7.205   2.442   3.782
 1277WAT      O 7020   7.527   2.488   4.883
 1277WAT     H1 7021   7.517   2.394   4.868
 1277WAT     H2 7022   7.611   2.510   4.844
 1278WAT      O 7023   7.040   2.129   4.698
 1278WAT     H1 7024   7.001   2.214   4.719
 1278WAT     H2 7025   6.971   2.066   4.717
 1279WAT      O 7026   6.770   1.922   4.102
 1279WAT     H1 7027   6.741   1.979   4.173
 1279WAT     H2 7028   6.845   1.874   4.138
 1280WAT      O 7029   6.789   2.316   3.223
 1280WAT     H1 7030   6.781   2.410   3.237
 1280WAT     H2 7031   6.754   2.302   3.135
 1281WAT      O 7032   7.569   2.189   4.129
 1281WAT     H1 7033   7.569   2.145   4.044
 1281WAT     H2 7034   7.658   2.221   4.140
 1282WAT      O 7035   7.154   2.177   4.025
 1282WAT     H1 7036   7.120   2.225   4.101
 1282WAT     H2 7037   7.078   2.132   3.989
 1283WAT      O 7038   7.575   2.289   3.428
 1283WAT     H1 7039   7.587   2.285   3.523
 1283WAT     H2 7040   7.537   2.376   3.413
 1284WAT      O 7041   7.476   2.520   3.368
 1284WAT     H1 7042   7.420   2.476   3.306
 1284WAT     H2 7043   7.547   2.556   3.315
 1285WAT      O 7044   6.984   2.910   4.756
 1285WAT     H1 7045   6.946   2.846   4.816
 1285WAT     H2 7046   7.015   2.981   4.813
 1286WAT      O 7047   7.599   2.595   4.304
 1286WAT     H1 7048   7.636   2.548   4.379
 1286WAT     H2 7049   7.580   2.683   4.338
 1287WAT      O 7050   6.885   2.070   3.917
 1287WAT     H1 7051   6.857   2.033   4.001
 1287WAT     H2 7052   6.879   1.996   3.856
 1288WAT      O 7053   7.378   2.499   4.536
 1288WAT     H1 7054   7.348   2.587   4.558
 1288WAT     H2 7055   7.474   2.505   4.539
 1289WAT      O 7056   7.231   2.920   3.596
 1289WAT     H1 7057   7.153   2.866   3.580
 1289WAT     H2 7058   7.304   2.868   3.562
 1290WAT      O 7059   7.235   2.887   3.959
 1290WAT     H1 7060   7.287   2.806   3.954
 1290WAT     H2 7061   7.190   2.881   4.044
 1291WAT      O 7062   6.984   2.583   4.651
 1291WAT     H1 7063   6.948   2.650   4.709
 1291WAT     H2 7064   6.954   2.500   4.688
 1292WAT      O 7065   7.304   2.629   4.939
 1292WAT     H1 7066   7.274   2.644   4.849
 1292WAT     H2 7067   7.381   2.573   4.930
 1293WAT      O 7068   7.621   3.022   3.764
 1293WAT     H1 7069   7.690   3.076   3.802
 1293WAT     H2 7070   7.542   3.076   3.767
 1294WAT      O 7071   6.835   2.583   3.313
 1294WAT     H1 7072   6.922   2.612   3.341
 1294WAT     H2 7073   6.786   2.665   3.301
 1295WAT      O 7074   7.551   2.722   3.725
 1295WAT     H1 7075   7.597   2.803   3.748
 1295WAT     H2 7076   7.516   2.690   3.808
 1296WAT      O 7077   7.141   1.756   3.772
 1296WAT     H1 7078   7.128   1.756   3.867
 1296WAT     H2 7079   7.059   1.790   3.737
 1297WAT      O 7080   6.871   3.505   3.370
 1297WAT     H1 7081   6.907   3.564   3.304
 1297WAT     H2 7082   6.857   3.559   3.447
 1298WAT      O 7083   6.841   1.932   4.718
 1298WAT     H1 7084   6.770   1.952   4.779
 1298WAT     H2 7085   6.883   1.855   4.756
 1299WAT      O 7086   6.870   3.331   4.817
 1299WAT     H1 7087   6.881   3.237   4.803
 1299WAT     H2 7088   6.805   3.358   4.752
 1300WAT      O 7089   7.669   3.158   4.957
 1300WAT     H1 7090   7.637   3.086   5.011
 1300WAT     H2 7091   7.602   3.226   4.964
 1301WAT      O 7092   7.473   3.243   3.451
 1301WAT     H1 7093   7.472   3.316   3.390
 1301WAT     H2 7094   7.381   3.218   3.461
 1302WAT      O 7095   7.033   2.765   3.526
 1302WAT     H1 7096   6.973   2.839   3.527
 1302WAT     H2 7097   7.081   2.774   3.443
 1303WAT      O 7098   7.524   2.305   3.716
 1303WAT     H1 7099   7.453   2.352   3.760
 1303WAT     H2 7100   7.552   2.239   3.779
 1304WAT      O 7101   7.636   3.501   3.787
 1304WAT     H1 7102   7.661   3.497   3.695
 1304WAT     H2 7103   7.541   3.488   3.786
 1305WAT      O 7104   7.344   2.136   3.453
 1305WAT     H1 7105   7.429   2.179   3.447
 1305WAT     H2 7106   7.308   2.167   3.536
 1306WAT      O 7107   7.234   2.761   3.301
 1306WAT     H1 7108   7.311   2.750   3.357
 1306WAT     H2 7109   7.242   2.691   3.235
 1307WAT      O 7110   7.104   2.504   3.369
 1307WAT     H1 7111   7.112   2.410   3.380
 1307WAT     H2 7112   7.193   2.537   3.380
 1308WAT      O 7113   7.184   3.519   4.079
 1308WAT     H1 7114   7.258   3.464   4.106
 1308WAT     H2 7115   7.222   3.606   4.065
 1309WAT      O 7116   6.872   3.126   3.667
 1309WAT     H1 7117   6.780   3.150   3.666
 1309WAT     H2 7118   6.919   3.209   3.655
 1310WAT      O 7119   7.084   3.438   4.998
 1310WAT     H1 7120   7.165   3.470   5.040
 1310WAT     H2 7121   7.033   3.402   5.070
 1311WAT      O 7122   7.495   3.437   3.262
 1311WAT     H1 7123   7.574   3.466   3.216
 1311WAT     H2 7124   7.443   3.394   3.194
 1312WAT      O 7125   6.856   2.687   4.893
 1312WAT     H1 7126   6.907   2.629   4.950
 1312WAT     H2 7127   6.783   2.715   4.946
 1313WAT      O 7128   7.547   2.959   3.248
 1313WAT     H1 7129   7.536   2.897   3.321
 1313WAT     H2 7130   7.530   2.906   3.170
 1314WAT      O 7131   7.562   2.827   4.846
 1314WAT     H1 7132   7.485   2.884   4.837
 1314WAT     H2 7133   7.580   2.798   4.757
 1315WAT      O 7134   7.060   2.501   4.982
 1315WAT     H1 7135   7.064   2.471   5.073
 1315WAT     H2 7136   7.145   2.541   4.966
 1316WAT      O 7137   7.437   2.761   3.498
 1316WAT     H1 7138   7.480   2.744   3.582
 1316WAT     H2 7139   7.450   2.680   3.449
 1317WAT      O 7140   7.254   2.359   4.779
 1317WAT     H1 7141   7.201   2.310   4.716
 1317WAT     H2 7142   7.321   2.402   4.725
 1318WAT      O 7143   7.302   2.055   4.787
 1318WAT     H1 7144   7.293   1.994   4.714
 1318WAT     H2 7145   7.244   2.128   4.764
 1319WAT      O 7146   7.579   1.911   4.490
 1319WAT     H1 7147   7.534   1.913   4.406
 1319WAT     H2 7148   7.516   1.871   4.550
 1320WAT      O 7149   7.620   2.801   4.552
 1320WAT     H1 7150   7.662   2.885   4.535
 1320WAT     H2 7151   7.528   2.814   4.529
 1321WAT      O 7152   7.327   2.368   3.193
 1321WAT     H1 7153   7.307   2.282   3.229
 1321WAT     H2 7154   7.310   2.359   3.099
 1322WAT      O 7155   7.405   3.431   4.664
 1322WAT     H1 7156   7.351   3.504   4.632
 1322WAT     H2 7157   7.430   3.383   4.585
 1323WAT      O 7158   7.530   2.228   4.816
 1323WAT     H1 7159   7.589   2.197   4.885
 1323WAT     H2 7160   7.448   2.181   4.832
 1324WAT      O 7161   7.207   2.078   3.191
 1324WAT     H1 7162   7.237   2.079   3.101
 1324WAT     H2 7163   7.281   2.043   3.241
 1325WAT      O 7164   7.690   3.555   4.690
 1325WAT     H1 7165   7.683   3.645   4.720
 1325WAT     H2 7166   7.600   3.523   4.687
 1326WAT      O 7167   7.529   1.972   3.290
 1326WAT     H1 7168   7.494   1.905   3.232
 1326WAT     H2 7169   7.549   1.926   3.371
 1327WAT      O 7170   7.109   3.009   3.275
 1327WAT     H1 7171   7.153   3.063   3.340
 1327WAT     H2 7172   7.158   2.926   3.276
 1328WAT      O 7173   6.831   3.287   4.020
 1328WAT     H1 7174   6.864   3.201   3.997
 1328WAT     H2 7175   6.874   3.308   4.103
 1329WAT      O 7176   7.290   3.121   3.786
 1329WAT     H1 7177   7.260   3.108   3.876
 1329WAT     H2 7178   7.280   3.035   3.745
 1330WAT      O 7179   6.880   3.374   4.294
 1330WAT     H1 7180   6.836   3.392   4.377
 1330WAT     H2 7181   6.936   3.450   4.280
 1331WAT      O 7182   6.863   2.625   3.930
 1331WAT     H1 7183   6.797   2.598   3.865
 1331WAT     H2 7184   6.947   2.614   3.885
 1332WAT      O 7185   6.967   2.664   4.384
 1332WAT     H1 7186   7.003   2.655   4.472
 1332WAT     H2 7187   6.910   2.588   4.374
 1333WAT      O 7188   6.922   2.355   4.774
 1333WAT     H1 7189   6.832   2.352   4.808
 1333WAT     H2 7190   6.976   2.375   4.851
 1334WAT      O 7191   6.784   2.346   3.524
 1334WAT     H1 7192   6.694   2.373   3.506
 1334WAT     H2 7193   6.833   2.373   3.446
 1335WAT      O 7194   7.038   2.252   3.315
 1335WAT     H1 7195   7.109   2.210   3.266
 1335WAT     H2 7196   6.967   2.259   3.252
 1336WAT      O 7197   7.003   1.857   3.219
 1336WAT     H1 7198   7.075   1.911   3.251
 1336WAT     H2 7199   7.030   1.830   3.131
 1337WAT      O 7200   6.972   1.782   4.209
 1337WAT     H1 7201   7.037   1.727   4.165
 1337WAT     H2 7202   7.014   1.808   4.291
 1338WAT      O 7203   6.947   1.798   4.483
 1338WAT     H1 7204   6.913   1.844   4.560
 1338WAT     H2 7205   6.914   1.709   4.492
 1339WAT      O 7206   7.108   3.115   4.900
 1339WAT     H1 7207   7.104   3.078   4.988
 1339WAT     H2 7208   7.121   3.209   4.914
 1340WAT      O 7209   7.478   3.271   4.460
 1340WAT     H1 7210   7.454   3.298   4.371
 1340WAT     H2 7211   7.572   3.288   4.466
 1341WAT      O 7212   7.015   1.751   4.811
 1341WAT     H1 7213   7.069   1.733   4.735
 1341WAT     H2 7214   7.021   1.672   4.864
 1342WAT      O 7215   7.092   3.410   4.612
 1342WAT     H1 7216   7.033   3.397   4.686
 1342WAT     H2 7217   7.091   3.326   4.565
 1343WAT      O 7218   7.055   3.146   4.507
 1343WAT     H1 7219   6.982   3.084   4.500
 1343WAT     H2 7220   7.061   3.186   4.420
 1344WAT      O 7221   7.416   3.368   4.185
 1344WAT     H1 7222   7.467   3.307   4.133
 1344WAT     H2 7223   7.480   3.418   4.235
 1345WAT      O 7224   6.883   3.478   3.828
 1345WAT     H1 7225   6.867   3.415   3.898
 1345WAT     H2 7226   6.797   3.499   3.793
 1346WAT      O 7227   6.946   1.861   3.578
 1346WAT     H1 7228   7.021   1.873   3.521
 1346WAT     H2 7229   6.899   1.945   3.574
 1347WAT      O 7230   7.600   2.073   3.877
 1347WAT     H1 7231   7.519   2.035   3.843
 1347WAT     H2 7232   7.650   1.997   3.907
 1348WAT      O 7233   7.044   3.347   3.572
 1348WAT     H1 7234   6.991   3.386   3.502
 1348WAT     H2 7235   7.036   3.410   3.645
 1349WAT      O 7236   7.183   1.914   3.432
 1349WAT     H1 7237   7.236   1.835   3.419
 1349WAT     H2 7238   7.246   1.982   3.456
 1350WAT      O 7239   7.402   1.888   3.738
 1350WAT     H1 7240   7.339   1.818   3.754
 1350WAT     H2 7241   7.348   1.964   3.716
 1351WAT      O 7242   7.415   1.816   4.981
 1351WAT     H1 7243   7.387   1.866   4.905
 1351WAT     H2 7244   7.453   1.736   4.945
 1352WAT      O 7245   7.304   3.542   3.460
 1352WAT     H1 7246   7.377   3.514   3.405
 1352WAT     H2 7247   7.330   3.518   3.549
 1353WAT      O 7248   7.220   3.154   3.460
 1353WAT     H1 7249   7.157   3.201   3.515
 1353WAT     H2 7250   7.232   3.069   3.504
 1354WAT      O 7251   7.180   2.768   2.351
 1354WAT     H1 7252   7.097   2.742   2.391
 1354WAT     H2 7253   7.241   2.775   2.425
 1355WAT      O 7254   7.178   3.171   2.371
 1355WAT     H1 7255   7.209   3.082   2.353
 1355WAT     H2 7256   7.253   3.227   2.348
 1356WAT      O 7257   7.021   2.264   1.730
 1356WAT     H1 7258   6.932   2.298   1.719
 1356WAT     H2 7259   7.050   2.244   1.640
 1357WAT      O 7260   6.818   2.524   2.318
 1357WAT     H1 7261   6.875   2.447   2.318
 1357WAT     H2 7262   6.818   2.554   2.227
 1358WAT      O 7263   6.942   2.065   2.497
 1358WAT     H1 7264   6.924   1.975   2.525
 1358WAT     H2 7265   6.902   2.120   2.564
 1359WAT      O 7266   7.239   2.122   1.833
 1359WAT     H1 7267   7.250   2.212   1.864
 1359WAT     H2 7268   7.148   2.117   1.804
 1360WAT      O 7269   7.004   2.315   2.358
 1360WAT     H1 7270   7.072   2.341   2.419
 1360WAT     H2 7271   6.972   2.231   2.391
 1361WAT      O 7272   7.423   2.419   2.266
 1361WAT     H1 7273   7.474   2.469   2.330
 1361WAT     H2 7274   7.476   2.342   2.249
 1362WAT      O 7275   7.251   1.883   2.693
 1362WAT     H1 7276   7.252   1.935   2.612
 1362WAT     H2 7277   7.168   1.835   2.691
 1363WAT      O 7278   7.376   2.847   2.511
 1363WAT     H1 7279   7.343   2.910   2.575
 1363WAT     H2 7280   7.394   2.900   2.433
 1364WAT      O 7281   7.220   2.054   2.494
 1364WAT     H1 7282   7.254   2.139   2.464
 1364WAT     H2 7283   7.126   2.069   2.505
 1365WAT      O 7284   7.298   3.044   2.692
 1365WAT     H1 7285   7.359   3.111   2.664
 1365WAT     H2 7286   7.212   3.085   2.683
 1366WAT      O 7287   6.827   2.963   1.580
 1366WAT     H1 7288   6.789   3.012   1.507
 1366WAT     H2 7289   6.853   3.030   1.643
 1367WAT      O 7290   7.588   1.803   2.126
 1367WAT     H1 7291   7.619   1.748   2.054
 1367WAT     H2 7292   7.495   1.817   2.108
 1368WAT      O 7293   7.387   2.662   2.078
 1368WAT     H1 7294   7.347   2.591   2.028
 1368WAT     H2 7295   7.396   2.628   2.167
 1369WAT      O 7296   7.434   3.031   2.294
 1369WAT     H1 7297   7.404   2.970   2.226
 1369WAT     H2 7298   7.529   3.035   2.283
 1370WAT      O 7299   7.258   2.340   2.456
 1370WAT     H1 7300   7.314   2.351   2.378
 1370WAT     H2 7301   7.310   2.377   2.527
 1371WAT      O 7302   7.343   3.005   2.959
 1371WAT     H1 7303   7.253   3.027   2.984
 1371WAT     H2 7304   7.346   3.017   2.864
 1372WAT      O 7305   7.226   2.692   2.817
 1372WAT     H1 7306   7.212   2.779   2.854
 1372WAT     H2 7307   7.138   2.658   2.802
 1373WAT      O 7308   7.406   3.286   3.038
 1373WAT     H1 7309   7.403   3.326   2.951
 1373WAT     H2 7310   7.389   3.193   3.022
 1374WAT      O 7311   7.057   2.552   1.828
 1374WAT     H1 7312   7.045   2.624   1.767
 1374WAT     H2 7313   7.026   2.475   1.780
 1375WAT      O 7314   6.821   2.869   2.409
 1375WAT     H1 7315   6.829   2.882   2.314
 1375WAT     H2 7316   6.883   2.798   2.428
 1376WAT      O 7317   6.946   3.039   2.050
 1376WAT     H1 7318   6.905   3.053   1.964
 1376WAT     H2 7319   7.035   3.010   2.029
 1377WAT      O 7320   7.373   3.460   1.861
 1377WAT     H1 7321   7.355   3.369   1.840
 1377WAT     H2 7322   7.287   3.496   1.885
 1378WAT      O 7323   6.827   2.973   2.663
 1378WAT     H1 7324   6.843   2.926   2.581
 1378WAT     H2 7325   6.873   2.922   2.729
 1379WAT      O 7326   7.304   1.886   2.166
 1379WAT     H1 7327   7.260   1.964   2.133
 1379WAT     H2 7328   7.360   1.918   2.237
 1380WAT      O 7329   7.615   1.848   1.654
 1380WAT     H1 7330   7.553   1.848   1.727
 1380WAT     H2 7331   7.607   1.761   1.615
 1381WAT      O 7332   7.508   1.940   2.352
 1381WAT     H1 7333   7.537   2.031   2.344
 1381WAT     H2 7334   7.562   1.892   2.291
 1382WAT      O 7335   7.283   2.398   1.939
 1382WAT     H1 7336   7.260   2.377   2.029
 1382WAT     H2 7337   7.205   2.442   1.904
 1383WAT      O 7338   7.527   2.488   3.006
 1383WAT     H1 7339   7.517   2.394   2.991
 1383WAT     H2 7340   7.611   2.510   2.966
 1384WAT      O 7341   7.040   2.129   2.821
 1384WAT     H1 7342   7.001   2.214   2.842
 1384WAT     H2 7343   6.971   2.066   2.840
 1385WAT      O 7344   6.770   1.922   2.224
 1385WAT     H1 7345   6.741   1.979   2.296
 1385WAT     H2 7346   6.845   1.874   2.261
 1386WAT      O 7347   6.789   2.316   1.345
 1386WAT     H1 7348   6.781   2.410   1.359
 1386WAT     H2 7349   6.754   2.302   1.257
 1387WAT      O 7350   7.569   2.189   2.252
 1387WAT     H1 7351   7.569   2.145   2.167
 1387WAT     H2 7352   7.658   2.221   2.263
 1388WAT      O 7353   7.154   2.177   2.148
 1388WAT     H1 7354   7.120   2.225   2.224
 1388WAT     H2 7355   7.078   2.132   2.112
 1389WAT      O 7356   7.575   2.289   1.551
 1389WAT     H1 7357   7.587   2.285   1.646
 1389WAT     H2 7358   7.537   2.376   1.536
 1390WAT      O 7359   7.476   2.520   1.491
 1390WAT     H1 7360   7.420   2.476   1.428
 1390WAT     H2 7361   7.547   2.556   1.438
 1391WAT      O 7362   6.984   2.910   2.879
 1391WAT     H1 7363   6.946   2.846   2.938
 1391WAT     H2 7364   7.015   2.981   2.936
 1392WAT      O 7365   7.599   2.595   2.427
 1392WAT     H1 7366   7.636   2.548   2.501
 1392WAT     H2 7367   7.580   2.683   2.461
 1393WAT      O 7368   6.885   2.070   2.040
 1393WAT     H1 7369   6.857   2.033   2.123
 1393WAT     H2 7370   6.879   1.996   1.978
 1394WAT      O 7371   7.378   2.499   2.658
 1394WAT     H1 7372   7.348   2.587   2.681
 1394WAT     H2 7373   7.474   2.505   2.662
 1395WAT      O 7374   7.231   2.920   1.718
 1395WAT     H1 7375   7.153   2.866   1.702
 1395WAT     H2 7376   7.304   2.868   1.684
 1396WAT      O 7377   7.235   2.887   2.082
 1396WAT     H1 7378   7.287   2.806   2.077
 1396WAT     H2 7379   7.190   2.881   2.166
 1397WAT      O 7380   6.984   2.583   2.773
 1397WAT     H1 7381   6.948   2.650   2.832
 1397WAT     H2 7382   6.954   2.500   2.810
 1398WAT      O 7383   7.304   2.629   3.062
 1398WAT     H1 7384   7.274   2.644   2.972
 1398WAT     H2 7385   7.381   2.573   3.052
 1399WAT      O 7386   7.621   3.022   1.886
 1399WAT     H1 7387   7.690   3.076   1.924
 1399WAT     H2 7388   7.542   3.076   1.890
 1400WAT      O 7389   6.835   2.583   1.436
 1400WAT     H1 7390   6.922   2.612   1.464
 1400WAT     H2 7391   6.786   2.665   1.424
 1401WAT      O 7392   7.551   2.722   1.848
 1401WAT     H1 7393   7.597   2.803   1.870
 1401WAT     H2 7394   7.516   2.690   1.931
 1402WAT      O 7395   7.141   1.756   1.895
 1402WAT     H1 7396   7.128   1.756   1.990
 1402WAT     H2 7397   7.059   1.790   1.860
 1403WAT      O 7398   6.871   3.505   1.492
 1403WAT     H1 7399   6.907   3.564   1.427
 1403WAT     H2 7400   6.857   3.559   1.570
 1404WAT      O 7401   6.841   1.932   2.841
 1404WAT     H1 7402   6.770   1.952   2.901
 1404WAT     H2 7403   6.883   1.855   2.878
 1405WAT      O 7404   6.870   3.331   2.940
 1405WAT     H1 7405   6.881   3.237   2.926
 1405WAT     H2 7406   6.805   3.358   2.875
 1406WAT      O 7407   7.669   3.158   3.080
 1406WAT     H1 7408   7.637   3.086   3.134
 1406WAT     H2 7409   7.602   3.226   3.087
 1407WAT      O 7410   7.473   3.243   1.574
 1407WAT     H1 7411   7.472   3.316   1.512
 1407WAT     H2 7412   7.381   3.218   1.583
 1408WAT      O 7413   7.033   2.765   1.648
 1408WAT     H1 7414   6.973   2.839   1.649
 1408WAT     H2 7415   7.081   2.774   1.566
 1409WAT      O 7416   7.524   2.305   1.838
 1409WAT     H1 7417   7.453   2.352   1.883
 1409WAT     H2 7418   7.552   2.239   1.902
 1410WAT      O 7419   7.636   3.501   1.910
 1410WAT     H1 7420   7.661   3.497   1.817
 1410WAT     H2 7421   7.541   3.488   1.909
 1411WAT      O 7422   7.344   2.136   1.576
 1411WAT     H1 7423   7.429   2.179   1.569
 1411WAT     H2 7424   7.308   2.167   1.659
 1412WAT      O 7425   7.234   2.761   1.423
 1412WAT     H1 7426   7.311   2.750   1.480
 1412WAT     H2 7427   7.242   2.691   1.358
 1413WAT      O 7428   7.104   2.504   1.492
 1413WAT     H1 7429   7.112   2.410   1.503
 1413WAT     H2 7430   7.193   2.537   1.502
 1414WAT      O 7431   7.184   3.519   2.202
 1414WAT     H1 7432   7.258   3.464   2.229
 1414WAT     H2 7433   7.222   3.606   2.188
 1415WAT      O 7434   6.872   3.126   1.789
 1415WAT     H1 7435   6.780   3.150   1.788
 1415WAT     H2 7436   6.919   3.209   1.777
 1416WAT      O 7437   7.084   3.438   3.121
 1416WAT     H1 7438   7.165   3.470   3.162
 1416WAT     H2 7439   7.033   3.402   3.193
 1417WAT      O 7440   7.495   3.437   1.384
 1417WAT     H1 7441   7.574   3.466   1.339
 1417WAT     H2 7442   7.443   3.394   1.316
 1418WAT      O 7443   6.856   2.687   3.015
 1418WAT     H1 7444   6.907   2.629   3.072
 1418WAT     H2 7445   6.783   2.715   3.069
 1419WAT      O 7446   7.547   2.959   1.371
 1419WAT     H1 7447   7.536   2.897   1.443
 1419WAT     H2 7448   7.530   2.906   1.292
 1420WAT      O 7449   7.562   2.827   2.968
 1420WAT     H1 7450   7.485   2.884   2.960
 1420WAT     H2 7451   7.580   2.798   2.879
 1421WAT      O 7452   7.060   2.501   3.105
 1421WAT     H1 7453   7.064   2.471   3.195
 1421WAT     H2 7454   7.145   2.541   3.089
 1422WAT      O 7455   7.437   2.761   1.621
 1422WAT     H1 7456   7.480   2.744   1.705
 1422WAT     H2 7457   7.450   2.680   1.571
 1423WAT      O 7458   7.254   2.359   2.901
 1423WAT     H1 7459   7.201   2.310   2.839
 1423WAT     H2 7460   7.321   2.402   2.848
 1424WAT      O 7461   7.302   2.055   2.909
 1424WAT     H1 7462   7.293   1.994   2.837
 1424WAT     H2 7463   7.244   2.128   2.887
 1425WAT      O 7464   7.579   1.911   2.613
 1425WAT     H1 7465   7.534   1.913   2.528
 1425WAT     H2 7466   7.516   1.871   2.672
 1426WAT      O 7467   7.620   2.801   2.675
 1426WAT     H1 7468   7.662   2.885   2.658
 1426WAT     H2 7469   7.528   2.814   2.652
 1427WAT      O 7470   7.327   2.368   1.315
 1427WAT     H1 7471   7.307   2.282   1.351
 1427WAT     H2 7472   7.310   2.359   1.221
 1428WAT      O 7473   7.405   3.431   2.786
 1428WAT     H1 7474   7.351   3.504   2.754
 1428WAT     H2 7475   7.430   3.383   2.707
 1429WAT      O 7476   7.530   2.228   2.939
 1429WAT     H1 7477   7.589   2.197   3.008
 1429WAT     H2 7478   7.448   2.181   2.954
 1430WAT      O 7479   7.207   2.078   1.314
 1430WAT     H1 7480   7.237   2.079   1.223
 1430WAT     H2 7481   7.281   2.043   1.364
 1431WAT      O 7482   7.690   3.555   2.812
 1431WAT     H1 7483   7.683   3.645   2.843
 1431WAT     H2 7484   7.600   3.523   2.809
 1432WAT      O 7485   7.529   1.972   1.413
 1432WAT     H1 7486   7.494   1.905   1.355
 1432WAT     H2 7487   7.549   1.926   1.494
 1433WAT      O 7488   7.109   3.009   1.397
 1433WAT     H1 7489   7.153   3.063   1.463
 1433WAT     H2 7490   7.158   2.926   1.398
 1434WAT      O 7491   6.831   3.287   2.143
 1434WAT     H1 7492   6.864   3.201   2.119
 1434WAT     H2 7493   6.874   3.308   2.226
 1435WAT      O 7494   7.290   3.121   1.909
 1435WAT     H1 7495   7.260   3.108   1.999
 1435WAT     H2 7496   7.280   3.035   1.868
 1436WAT      O 7497   6.880   3.374   2.416
 1436WAT     H1 7498   6.836   3.392   2.500
 1436WAT     H2 7499   6.936   3.450   2.402
 1437WAT      O 7500   6.863   2.625   2.052
 1437WAT     H1 7501   6.797   2.598   1.988
 1437WAT     H2 7502   6.947   2.614   2.007
 1438WAT      O 7503   6.967   2.664   2.506
 1438WAT     H1 7504   7.003   2.655   2.594
 1438WAT     H2 7505   6.910   2.588   2.496
 1439WAT      O 7506   6.922   2.355   2.897
 1439WAT     H1 7507   6.832   2.352   2.931
 1439WAT     H2 7508   6.976   2.375   2.973
 1440WAT      O 7509   6.784   2.346   1.646
 1440WAT     H1 7510   6.694   2.373   1.629
 1440WAT     H2 7511   6.833   2.373   1.568
 1441WAT      O 7512   7.038   2.252   1.437
 1441WAT     H1 7513   7.109   2.210   1.389
 1441WAT     H2 7514   6.967   2.259   1.374
 1442WAT      O 7515   7.003   1.857   1.341
 1442WAT     H1 7516   7.075   1.911   1.373
 1442WAT     H2 7517   7.030   1.830   1.254
 1443WAT      O 7518   6.972   1.782   2.332
 1443WAT     H1 7519   7.037   1.727   2.288
 1443WAT     H2 7520   7.014   1.808   2.414
 1444WAT      O 7521   6.947   1.798   2.606
 1444WAT     H1 7522   6.913   1.844   2.683
 1444WAT     H2 7523   6.914   1.709   2.614
 1445WAT      O 7524   7.108   3.115   3.022
 1445WAT     H1 7525   7.104   3.078   3.111
 1445WAT     H2 7526   7.121   3.209   3.036
 1446WAT      O 7527   7.478   3.271   2.583
 1446WAT     H1 7528   7.454   3.298   2.494
 1446WAT     H2 7529   7.572   3.288   2.588
 1447WAT      O 7530   7.015   1.751   2.933
 1447WAT     H1 7531   7.069   1.733   2.857
 1447WAT     H2 7532   7.021   1.672   2.987
 1448WAT      O 7533   7.092   3.410   2.734
 1448WAT     H1 7534   7.033   3.397   2.808
 1448WAT     H2 7535   7.091   3.326   2.688
 1449WAT      O 7536   7.055   3.146   2.630
 1449WAT     H1 7537   6.982   3.084   2.623
 1449WAT     H2 7538   7.061   3.186   2.543
 1450WAT      O 7539   7.416   3.368   2.308
 1450WAT     H1 7540   7.467   3.307   2.256
 1450WAT     H2 7541   7.480   3.418   2.357
 1451WAT      O 7542   6.883   3.478   1.951
 1451WAT     H1 7543   6.867   3.415   2.020
 1451WAT     H2 7544   6.797   3.499   1.915
 1452WAT      O 7545   6.946   1.861   1.701
 1452WAT     H1 7546   7.021   1.873   1.643
 1452WAT     H2 7547   6.899   1.945   1.696
 1453WAT      O 7548   7.600   2.073   2.000
 1453WAT     H1 7549   7.519   2.035   1.966
 1453WAT     H2 7550   7.650   1.997   2.030
 1454WAT      O 7551   7.044   3.347   1.695
 1454WAT     H1 7552   6.991   3.386   1.625
 1454WAT     H2 7553   7.036   3.410   1.767
 1455WAT      O 7554   7.183   1.914   1.555
 1455WAT     H1 7555   7.236   1.835   1.542
 1455WAT     H2 7556   7.246   1.982   1.578
 1456WAT      O 7557   7.402   1.888   1.860
 1456WAT     H1 7558   7.339   1.818   1.877
 1456WAT     H2 7559   7.348   1.964   1.839
 1457WAT      O 7560   7.415   1.816   3.104
 1457WAT     H1 7561   7.387   1.866   3.027
 1457WAT     H2 7562   7.453   1.736   3.067
 1458WAT      O 7563   7.304   3.542   1.582
 1458WAT     H1 7564   7.377   3.514   1.528
 1458WAT     H2 7565   7.330   3.518   1.671
 1459WAT      O 7566   7.220   3.154   1.583
 1459WAT     H1 7567   7.157   3.201   1.638
 1459WAT     H2 7568   7.232   3.069   1.626
 1460WAT      O 7569   7.180   2.768   0.474
 1460WAT     H1 7570   7.097   2.742   0.514
 1460WAT     H2 7571   7.241   2.775   0.547
 1461WAT      O 7572   7.178   3.171   0.493
 1461WAT     H1 7573   7.209   3.082   0.476
 1461WAT     H2 7574   7.253   3.227   0.471
 1462WAT      O 7575   6.818   2.524   0.441
 1462WAT     H1 7576   6.875   2.447   0.441
 1462WAT     H2 7577   6.818   2.554   0.350
 1463WAT      O 7578   6.942   2.065   0.619
 1463WAT     H1 7579   6.924   1.975   0.647
 1463WAT     H2 7580   6.902   2.120   0.687
 1464WAT      O 7581   7.004   2.315   0.480
 1464WAT     H1 7582   7.072   2.341   0.542
 1464WAT     H2 7583   6.972   2.231   0.514
 1465WAT      O 7584   7.423   2.419   0.389
 1465WAT     H1 7585   7.474   2.469   0.453
 1465WAT     H2 7586   7.476   2.342   0.371
 1466WAT      O 7587   7.251   1.883   0.816
 1466WAT     H1 7588   7.252   1.935   0.735
 1466WAT     H2 7589   7.168   1.835   0.813
 1467WAT      O 7590   7.376   2.847   0.633
 1467WAT     H1 7591   7.343   2.910   0.697
 1467WAT     H2 7592   7.394   2.900   0.555
 1468WAT      O 7593   7.220   2.054   0.616
 1468WAT     H1 7594   7.254   2.139   0.587
 1468WAT     H2 7595   7.126   2.069   0.628
 1469WAT      O 7596   7.298   3.044   0.815
 1469WAT     H1 7597   7.359   3.111   0.787
 1469WAT     H2 7598   7.212   3.085   0.806
 1470WAT      O 7599   7.588   1.803   0.249
 1470WAT     H1 7600   7.619   1.748   0.177
 1470WAT     H2 7601   7.495   1.817   0.230
 1471WAT      O 7602   7.387   2.662   0.200
 1471WAT     H1 7603   7.347   2.591   0.151
 1471WAT     H2 7604   7.396   2.628   0.289
 1472WAT      O 7605   7.434   3.031   0.417
 1472WAT     H1 7606   7.404   2.970   0.349
 1472WAT     H2 7607   7.529   3.035   0.406
 1473WAT      O 7608   7.258   2.340   0.578
 1473WAT     H1 7609   7.314   2.351   0.501
 1473WAT     H2 7610   7.310   2.377   0.650
 1474WAT      O 7611   7.343   3.005   1.082
 1474WAT     H1 7612   7.253   3.027   1.107
 1474WAT     H2 7613   7.346   3.017   0.987
 1475WAT      O 7614   7.226   2.692   0.940
 1475WAT     H1 7615   7.212   2.779   0.976
 1475WAT     H2 7616   7.138   2.658   0.925
 1476WAT      O 7617   7.406   3.286   1.160
 1476WAT     H1 7618   7.403   3.326   1.074
 1476WAT     H2 7619   7.389   3.193   1.144
 1477WAT      O 7620   6.821   2.869   0.531
 1477WAT     H1 7621   6.829   2.882   0.437
 1477WAT     H2 7622   6.883   2.798   0.551
 1478WAT      O 7623   6.827   2.973   0.785
 1478WAT     H1 7624   6.843   2.926   0.703
 1478WAT     H2 7625   6.873   2.922   0.852
 1479WAT      O 7626   7.304   1.886   0.289
 1479WAT     H1 7627   7.260   1.964   0.256
 1479WAT     H2 7628   7.360   1.918   0.359
 1480WAT      O 7629   7.508   1.940   0.475
 1480WAT     H1 7630   7.537   2.031   0.467
 1480WAT     H2 7631   7.562   1.892   0.413
 1481WAT      O 7632   7.527   2.488   1.128
 1481WAT     H1 7633   7.517   2.394   1.113
 1481WAT     H2 7634   7.611   2.510   1.089
 1482WAT      O 7635   7.040   2.129   0.944
 1482WAT     H1 7636   7.001   2.214   0.964
 1482WAT     H2 7637   6.971   2.066   0.963
 1483WAT      O 7638   6.770   1.922   0.347
 1483WAT     H1 7639   6.741   1.979   0.418
 1483WAT     H2 7640   6.845   1.874   0.383
 1484WAT      O 7641   7.569   2.189   0.375
 1484WAT     H1 7642   7.569   2.145   0.290
 1484WAT     H2 7643   7.658   2.221   0.385
 1485WAT      O 7644   7.154   2.177   0.270
 1485WAT     H1 7645   7.120   2.225   0.346
 1485WAT     H2 7646   7.078   2.132   0.235
 1486WAT      O 7647   6.984   2.910   1.001
 1486WAT     H1 7648   6.946   2.846   1.061
 1486WAT     H2 7649   7.015   2.981   1.058
 1487WAT      O 7650   7.599   2.595   0.549
 1487WAT     H1 7651   7.636   2.548   0.624
 1487WAT     H2 7652   7.580   2.683   0.583
 1488WAT      O 7653   7.378   2.499   0.781
 1488WAT     H1 7654   7.348   2.587   0.804
 1488WAT     H2 7655   7.474   2.505   0.785
 1489WAT      O 7656   7.235   2.887   0.205
 1489WAT     H1 7657   7.287   2.806   0.199
 1489WAT     H2 7658   7.190   2.881   0.289
 1490WAT      O 7659   6.984   2.583   0.896
 1490WAT     H1 7660   6.948   2.650   0.954
 1490WAT     H2 7661   6.954   2.500   0.933
 1491WAT      O 7662   7.304   2.629   1.184
 1491WAT     H1 7663   7.274   2.644   1.094
 1491WAT     H2 7664   7.381   2.573   1.175
 1492WAT      O 7665   6.841   1.932   0.963
 1492WAT     H1 7666   6.770   1.952   1.024
 1492WAT     H2 7667   6.883   1.855   1.001
 1493WAT      O 7668   6.870   3.331   1.062
 1493WAT     H1 7669   6.881   3.237   1.048
 1493WAT     H2 7670   6.805   3.358   0.997
 1494WAT      O 7671   7.669   3.158   1.202
 1494WAT     H1 7672   7.637   3.086   1.257
 1494WAT     H2 7673   7.602   3.226   1.209
 1495WAT      O 7674   7.184   3.519   0.324
 1495WAT     H1 7675   7.258   3.464   0.352
 1495WAT     H2 7676   7.222   3.606   0.311
 1496WAT      O 7677   7.084   3.438   1.243
 1496WAT     H1 7678   7.165   3.470   1.285
 1496WAT     H2 7679   7.033   3.402   1.316
 1497WAT      O 7680   6.856   2.687   1.138
 1497WAT     H1 7681   6.907   2.629   1.195
 1497WAT     H2 7682   6.783   2.715   1.191
 1498WAT      O 7683   7.562   2.827   1.091
 1498WAT     H1 7684   7.485   2.884   1.083
 1498WAT     H2 7685   7.580   2.798   1.002
 1499WAT      O 7686   7.060   2.501   1.227
 1499WAT     H1 7687   7.064   2.471   1.318
 1499WAT     H2 7688   7.145   2.541   1.211
 1500WAT      O 7689   7.254   2.359   1.024
 1500WAT     H1 7690   7.201   2.310   0.961
 1500WAT     H2 7691   7.321   2.402   0.971
 1501WAT      O 7692   7.302   2.055   1.032
 1501WAT     H1 7693   7.293   1.994   0.959
 1501WAT     H2 7694   7.244   2.128   1.009
 1502WAT      O 7695   7.579   1.911   0.735
 1502WAT     H1 7696   7.534   1.913   0.651
 1502WAT     H2 7697   7.516   1.871   0.795
 1503WAT      O 7698   7.620   2.801   0.797
 1503WAT     H1 7699   7.662   2.885   0.780
 1503WAT     H2 7700   7.528   2.814   0.774
 1504WAT      O 7701   7.405   3.431   0.909
 1504WAT     H1 7702   7.351   3.504   0.877
 1504WAT     H2 7703   7.430   3.383   0.830
 1505WAT      O 7704   7.530   2.228   1.061
 1505WAT     H1 7705   7.589   2.197   1.130
 1505WAT     H2 7706   7.448   2.181   1.077
 1506WAT      O 7707   7.690   3.555   0.935
 1506WAT     H1 7708   7.683   3.645   0.965
 1506WAT     H2 7709   7.600   3.523   0.932
 1507WAT      O 7710   6.831   3.287   0.265
 1507WAT     H1 7711   6.864   3.201   0.242
 1507WAT     H2 7712   6.874   3.308   0.348
 1508WAT      O 7713   6.880   3.374   0.539
 1508WAT     H1 7714   6.836   3.392   0.622
 1508WAT     H2 7715   6.936   3.450   0.525
 1509WAT      O 7716   6.967   2.664   0.629
 1509WAT     H1 7717   7.003   2.655   0.717
 1509WAT     H2 7718   6.910   2.588   0.619
 1510WAT      O 7719   6.922   2.355   1.019
 1510WAT     H1 7720   6.832   2.352   1.053
 1510WAT     H2 7721   6.976   2.375   1.096
 1511WAT      O 7722   6.972   1.782   0.454
 1511WAT     H1 7723   7.037   1.727   0.410
 1511WAT     H2 7724   7.014   1.808   0.536
 1512WAT      O 7725   6.947   1.798   0.729
 1512WAT     H1 7726   6.913   1.844   0.805
 1512WAT     H2 7727   6.914   1.709   0.737
 1513WAT      O 7728   7.108   3.115   1.145
 1513WAT     H1 7729   7.104   3.078   1.233
 1513WAT     H2 7730   7.121   3.209   1.159
 1514WAT      O 7731   7.478   3.271   0.705
 1514WAT     H1 7732   7.454   3.298   0.616
 1514WAT     H2 7733   7.572   3.288   0.711
 1515WAT      O 7734   7.015   1.751   1.056
 1515WAT     H1 7735   7.069   1.733   0.980
 1515WAT     H2 7736   7.021   1.672   1.110
 1516WAT      O 7737   7.092   3.410   0.857
 1516WAT     H1 7738   7.033   3.397   0.931
 1516WAT     H2 7739   7.091   3.326   0.810
 1517WAT      O 7740   7.055   3.146   0.752
 1517WAT     H1 7741   6.982   3.084   0.745
 1517WAT     H2 7742   7.061   3.186   0.665
 1518WAT      O 7743   7.416   3.368   0.431
 1518WAT     H1 7744   7.467   3.307   0.378
 1518WAT     H2 7745   7.480   3.418   0.480
 1519WAT      O 7746   7.415   1.816   1.226
 1519WAT     H1 7747   7.387   1.866   1.150
 1519WAT     H2 7748   7.453   1.736   1.190
 1520WAT      O 7749   7.180   0.891   7.984
 1520WAT     H1 7750   7.097   0.865   8.024
 1520WAT     H2 7751   7.241   0.898   8.057
 1521WAT      O 7752   7.178   1.294   8.003
 1521WAT     H1 7753   7.209   1.205   7.985
 1521WAT     H2 7754   7.253   1.350   7.980
 1522WAT      O 7755   7.021   0.387   7.362
 1522WAT     H1 7756   6.932   0.421   7.352
 1522WAT     H2 7757   7.050   0.367   7.273
 1523WAT      O 7758   6.818   0.647   7.950
 1523WAT     H1 7759   6.875   0.570   7.950
 1523WAT     H2 7760   6.818   0.677   7.859
 1524WAT      O 7761   7.239   0.245   7.465
 1524WAT     H1 7762   7.250   0.335   7.496
 1524WAT     H2 7763   7.148   0.240   7.436
 1525WAT      O 7764   7.004   0.437   7.990
 1525WAT     H1 7765   7.072   0.463   8.052
 1525WAT     H2 7766   6.972   0.353   8.023
 1526WAT      O 7767   7.423   0.542   7.899
 1526WAT     H1 7768   7.474   0.592   7.963
 1526WAT     H2 7769   7.476   0.464   7.881
 1527WAT      O 7770   6.827   1.085   7.213
 1527WAT     H1 7771   6.789   1.134   7.139
 1527WAT     H2 7772   6.853   1.153   7.276
 1528WAT      O 7773   7.387   0.785   7.710
 1528WAT     H1 7774   7.347   0.714   7.661
 1528WAT     H2 7775   7.396   0.750   7.799
 1529WAT      O 7776   7.434   1.153   7.927
 1529WAT     H1 7777   7.404   1.093   7.859
 1529WAT     H2 7778   7.529   1.157   7.915
 1530WAT      O 7779   7.057   0.674   7.460
 1530WAT     H1 7780   7.045   0.747   7.399
 1530WAT     H2 7781   7.026   0.597   7.413
 1531WAT      O 7782   6.821   0.991   8.041
 1531WAT     H1 7783   6.829   1.005   7.947
 1531WAT     H2 7784   6.883   0.921   8.060
 1532WAT      O 7785   6.946   1.161   7.682
 1532WAT     H1 7786   6.905   1.176   7.597
 1532WAT     H2 7787   7.035   1.133   7.662
 1533WAT      O 7788   7.373   1.583   7.493
 1533WAT     H1 7789   7.355   1.491   7.472
 1533WAT     H2 7790   7.287   1.619   7.517
 1534WAT      O 7791   7.283   0.521   7.571
 1534WAT     H1 7792   7.260   0.499   7.662
 1534WAT     H2 7793   7.205   0.564   7.537
 1535WAT      O 7794   6.789   0.438   6.978
 1535WAT     H1 7795   6.781   0.533   6.992
 1535WAT     H2 7796   6.754   0.424   6.890
 1536WAT      O 7797   7.569   0.312   7.884
 1536WAT     H1 7798   7.569   0.268   7.799
 1536WAT     H2 7799   7.658   0.344   7.895
 1537WAT      O 7800   7.154   0.300   7.780
 1537WAT     H1 7801   7.120   0.348   7.856
 1537WAT     H2 7802   7.078   0.255   7.744
 1538WAT      O 7803   7.575   0.412   7.183
 1538WAT     H1 7804   7.587   0.408   7.278
 1538WAT     H2 7805   7.537   0.498   7.168
 1539WAT      O 7806   7.476   0.643   7.123
 1539WAT     H1 7807   7.420   0.598   7.061
 1539WAT     H2 7808   7.547   0.679   7.070
 1540WAT      O 7809   7.231   1.043   7.350
 1540WAT     H1 7810   7.153   0.988   7.334
 1540WAT     H2 7811   7.304   0.991   7.317
 1541WAT      O 7812   7.235   1.009   7.714
 1541WAT     H1 7813   7.287   0.929   7.709
 1541WAT     H2 7814   7.190   1.003   7.798
 1542WAT      O 7815   7.621   1.144   7.519
 1542WAT     H1 7816   7.690   1.199   7.557
 1542WAT     H2 7817   7.542   1.199   7.522
 1543WAT      O 7818   6.835   0.706   7.068
 1543WAT     H1 7819   6.922   0.734   7.096
 1543WAT     H2 7820   6.786   0.787   7.056
 1544WAT      O 7821   7.551   0.845   7.480
 1544WAT     H1 7822   7.597   0.926   7.503
 1544WAT     H2 7823   7.516   0.813   7.563
 1545WAT      O 7824   6.871   1.627   7.124
 1545WAT     H1 7825   6.907   1.687   7.059
 1545WAT     H2 7826   6.857   1.682   7.202
 1546WAT      O 7827   7.473   1.365   7.206
 1546WAT     H1 7828   7.472   1.439   7.145
 1546WAT     H2 7829   7.381   1.341   7.215
 1547WAT      O 7830   7.033   0.888   7.281
 1547WAT     H1 7831   6.973   0.962   7.282
 1547WAT     H2 7832   7.081   0.897   7.198
 1548WAT      O 7833   7.524   0.428   7.471
 1548WAT     H1 7834   7.453   0.474   7.515
 1548WAT     H2 7835   7.552   0.362   7.534
 1549WAT      O 7836   7.636   1.624   7.542
 1549WAT     H1 7837   7.661   1.620   7.450
 1549WAT     H2 7838   7.541   1.611   7.541
 1550WAT      O 7839   7.344   0.258   7.208
 1550WAT     H1 7840   7.429   0.302   7.202
 1550WAT     H2 7841   7.308   0.290   7.291
 1551WAT      O 7842   7.234   0.884   7.056
 1551WAT     H1 7843   7.311   0.872   7.112
 1551WAT     H2 7844   7.242   0.814   6.990
 1552WAT      O 7845   7.104   0.627   7.124
 1552WAT     H1 7846   7.112   0.532   7.135
 1552WAT     H2 7847   7.193   0.660   7.134
 1553WAT      O 7848   7.184   1.642   7.834
 1553WAT     H1 7849   7.258   1.587   7.861
 1553WAT     H2 7850   7.222   1.728   7.820
 1554WAT      O 7851   6.872   1.249   7.422
 1554WAT     H1 7852   6.780   1.273   7.421
 1554WAT     H2 7853   6.919   1.331   7.409
 1555WAT      O 7854   7.495   1.559   7.016
 1555WAT     H1 7855   7.574   1.588   6.971
 1555WAT     H2 7856   7.443   1.516   6.949
 1556WAT      O 7857   7.547   1.081   7.003
 1556WAT     H1 7858   7.536   1.020   7.076
 1556WAT     H2 7859   7.530   1.029   6.925
 1557WAT      O 7860   7.437   0.883   7.253
 1557WAT     H1 7861   7.480   0.867   7.337
 1557WAT     H2 7862   7.450   0.802   7.204
 1558WAT      O 7863   7.327   0.491   6.948
 1558WAT     H1 7864   7.307   0.404   6.984
 1558WAT     H2 7865   7.310   0.482   6.854
 1559WAT      O 7866   7.109   1.131   7.030
 1559WAT     H1 7867   7.153   1.185   7.095
 1559WAT     H2 7868   7.158   1.049   7.031
 1560WAT      O 7869   6.831   1.410   7.775
 1560WAT     H1 7870   6.864   1.323   7.752
 1560WAT     H2 7871   6.874   1.431   7.858
 1561WAT      O 7872   7.290   1.243   7.541
 1561WAT     H1 7873   7.260   1.231   7.631
 1561WAT     H2 7874   7.280   1.157   7.500
 1562WAT      O 7875   6.863   0.748   7.685
 1562WAT     H1 7876   6.797   0.721   7.620
 1562WAT     H2 7877   6.947   0.737   7.640
 1563WAT      O 7878   6.784   0.469   7.279
 1563WAT     H1 7879   6.694   0.495   7.261
 1563WAT     H2 7880   6.833   0.496   7.201
 1564WAT      O 7881   7.038   0.375   7.070
 1564WAT     H1 7882   7.109   0.332   7.021
 1564WAT     H2 7883   6.967   0.381   7.007
 1565WAT      O 7884   7.416   1.490   7.940
 1565WAT     H1 7885   7.467   1.429   7.888
 1565WAT     H2 7886   7.480   1.541   7.989
 1566WAT      O 7887   6.883   1.601   7.583
 1566WAT     H1 7888   6.867   1.537   7.653
 1566WAT     H2 7889   6.797   1.621   7.548
 1567WAT      O 7890   7.044   1.470   7.327
 1567WAT     H1 7891   6.991   1.508   7.257
 1567WAT     H2 7892   7.036   1.533   7.399
 1568WAT      O 7893   7.304   1.665   7.215
 1568WAT     H1 7894   7.377   1.636   7.160
 1568WAT     H2 7895   7.330   1.641   7.304
 1569WAT      O 7896   7.220   1.277   7.215
 1569WAT     H1 7897   7.157   1.323   7.270
 1569WAT     H2 7898   7.232   1.192   7.259
 1570WAT      O 7899   7.180   0.891   6.106
 1570WAT     H1 7900   7.097   0.865   6.146
 1570WAT     H2 7901   7.241   0.898   6.180
 1571WAT      O 7902   7.178   1.294   6.126
 1571WAT     H1 7903   7.209   1.205   6.108
 1571WAT     H2 7904   7.253   1.350   6.103
 1572WAT      O 7905   7.021   0.387   5.485
 1572WAT     H1 7906   6.932   0.421   5.474
 1572WAT     H2 7907   7.050   0.367   5.395
 1573WAT      O 7908   6.818   0.647   6.073
 1573WAT     H1 7909   6.875   0.570   6.073
 1573WAT     H2 7910   6.818   0.677   5.982
 1574WAT      O 7911   7.239   0.245   5.588
 1574WAT     H1 7912   7.250   0.335   5.619
 1574WAT     H2 7913   7.148   0.240   5.559
 1575WAT      O 7914   7.004   0.437   6.112
 1575WAT     H1 7915   7.072   0.463   6.174
 1575WAT     H2 7916   6.972   0.353   6.146
 1576WAT      O 7917   7.423   0.542   6.021
 1576WAT     H1 7918   7.474   0.592   6.085
 1576WAT     H2 7919   7.476   0.464   6.004
 1577WAT      O 7920   7.376   0.970   6.266
 1577WAT     H1 7921   7.343   1.032   6.330
 1577WAT     H2 7922   7.394   1.022   6.188
 1578WAT      O 7923   7.220   0.177   6.249
 1578WAT     H1 7924   7.254   0.261   6.219
 1578WAT     H2 7925   7.126   0.192   6.260
 1579WAT      O 7926   7.298   1.166   6.447
 1579WAT     H1 7927   7.359   1.234   6.419
 1579WAT     H2 7928   7.212   1.207   6.438
 1580WAT      O 7929   6.827   1.085   5.335
 1580WAT     H1 7930   6.789   1.134   5.262
 1580WAT     H2 7931   6.853   1.153   5.398
 1581WAT      O 7932   7.387   0.785   5.833
 1581WAT     H1 7933   7.347   0.714   5.783
 1581WAT     H2 7934   7.396   0.750   5.922
 1582WAT      O 7935   7.434   1.153   6.049
 1582WAT     H1 7936   7.404   1.093   5.981
 1582WAT     H2 7937   7.529   1.157   6.038
 1583WAT      O 7938   7.258   0.462   6.211
 1583WAT     H1 7939   7.314   0.473   6.133
 1583WAT     H2 7940   7.310   0.500   6.282
 1584WAT      O 7941   7.343   1.127   6.714
 1584WAT     H1 7942   7.253   1.150   6.739
 1584WAT     H2 7943   7.346   1.140   6.619
 1585WAT      O 7944   7.226   0.814   6.572
 1585WAT     H1 7945   7.212   0.902   6.609
 1585WAT     H2 7946   7.138   0.780   6.557
 1586WAT      O 7947   7.406   1.409   6.793
 1586WAT     H1 7948   7.403   1.449   6.706
 1586WAT     H2 7949   7.389   1.316   6.776
 1587WAT      O 7950   7.057   0.674   5.583
 1587WAT     H1 7951   7.045   0.747   5.522
 1587WAT     H2 7952   7.026   0.597   5.535
 1588WAT      O 7953   6.821   0.991   6.164
 1588WAT     H1 7954   6.829   1.005   6.069
 1588WAT     H2 7955   6.883   0.921   6.183
 1589WAT      O 7956   6.946   1.161   5.805
 1589WAT     H1 7957   6.905   1.176   5.719
 1589WAT     H2 7958   7.035   1.133   5.784
 1590WAT      O 7959   7.373   1.583   5.616
 1590WAT     H1 7960   7.355   1.491   5.594
 1590WAT     H2 7961   7.287   1.619   5.640
 1591WAT      O 7962   6.827   1.096   6.417
 1591WAT     H1 7963   6.843   1.049   6.336
 1591WAT     H2 7964   6.873   1.045   6.484
 1592WAT      O 7965   7.283   0.521   5.694
 1592WAT     H1 7966   7.260   0.499   5.784
 1592WAT     H2 7967   7.205   0.564   5.659
 1593WAT      O 7968   7.527   0.611   6.760
 1593WAT     H1 7969   7.517   0.517   6.745
 1593WAT     H2 7970   7.611   0.633   6.721
 1594WAT      O 7971   7.040   0.252   6.576
 1594WAT     H1 7972   7.001   0.337   6.597
 1594WAT     H2 7973   6.971   0.188   6.595
 1595WAT      O 7974   6.789   0.438   5.100
 1595WAT     H1 7975   6.781   0.533   5.114
 1595WAT     H2 7976   6.754   0.424   5.012
 1596WAT      O 7977   7.569   0.312   6.007
 1596WAT     H1 7978   7.569   0.268   5.922
 1596WAT     H2 7979   7.658   0.344   6.018
 1597WAT      O 7980   7.154   0.300   5.903
 1597WAT     H1 7981   7.120   0.348   5.978
 1597WAT     H2 7982   7.078   0.255   5.867
 1598WAT      O 7983   7.575   0.412   5.306
 1598WAT     H1 7984   7.587   0.408   5.401
 1598WAT     H2 7985   7.537   0.498   5.290
 1599WAT      O 7986   7.476   0.643   5.246
 1599WAT     H1 7987   7.420   0.598   5.183
 1599WAT     H2 7988   7.547   0.679   5.192
 1600WAT      O 7989   6.984   1.033   6.633
 1600WAT     H1 7990   6.946   0.969   6.693
 1600WAT     H2 7991   7.015   1.103   6.690
 1601WAT      O 7992   7.599   0.718   6.182
 1601WAT     H1 7993   7.636   0.670   6.256
 1601WAT     H2 7994   7.580   0.805   6.216
 1602WAT      O 7995   7.378   0.622   6.413
 1602WAT     H1 7996   7.348   0.710   6.436
 1602WAT     H2 7997   7.474   0.628   6.417
 1603WAT      O 7998   7.231   1.043   5.473
 1603WAT     H1 7999   7.153   0.988   5.457
 1603WAT     H2 8000   7.304   0.991   5.439
 1604WAT      O 8001   7.235   1.009   5.837
 1604WAT     H1 8002   7.287   0.929   5.831
 1604WAT     H2 8003   7.190   1.003   5.921
 1605WAT      O 8004   6.984   0.706   6.528
 1605WAT     H1 8005   6.948   0.772   6.587
 1605WAT     H2 8006   6.954   0.623   6.565
 1606WAT      O 8007   7.304   0.752   6.816
 1606WAT     H1 8008   7.274   0.766   6.727
 1606WAT     H2 8009   7.381   0.696   6.807
 1607WAT      O 8010   7.621   1.144   5.641
 1607WAT     H1 8011   7.690   1.199   5.679
 1607WAT     H2 8012   7.542   1.199   5.645
 1608WAT      O 8013   6.835   0.706   5.190
 1608WAT     H1 8014   6.922   0.734   5.219
 1608WAT     H2 8015   6.786   0.787   5.179
 1609WAT      O 8016   7.551   0.845   5.602
 1609WAT     H1 8017   7.597   0.926   5.625
 1609WAT     H2 8018   7.516   0.813   5.686
 1610WAT      O 8019   6.871   1.627   5.247
 1610WAT     H1 8020   6.907   1.687   5.182
 1610WAT     H2 8021   6.857   1.682   5.324
 1611WAT      O 8022   6.870   1.454   6.694
 1611WAT     H1 8023   6.881   1.360   6.680
 1611WAT     H2 8024   6.805   1.480   6.630
 1612WAT      O 8025   7.669   1.281   6.834
 1612WAT     H1 8026   7.637   1.209   6.889
 1612WAT     H2 8027   7.602   1.348   6.842
 1613WAT      O 8028   7.473   1.365   5.329
 1613WAT     H1 8029   7.472   1.439   5.267
 1613WAT     H2 8030   7.381   1.341   5.338
 1614WAT      O 8031   7.033   0.888   5.403
 1614WAT     H1 8032   6.973   0.962   5.404
 1614WAT     H2 8033   7.081   0.897   5.321
 1615WAT      O 8034   7.524   0.428   5.593
 1615WAT     H1 8035   7.453   0.474   5.637
 1615WAT     H2 8036   7.552   0.362   5.657
 1616WAT      O 8037   7.636   1.624   5.664
 1616WAT     H1 8038   7.661   1.620   5.572
 1616WAT     H2 8039   7.541   1.611   5.664
 1617WAT      O 8040   7.344   0.258   5.331
 1617WAT     H1 8041   7.429   0.302   5.324
 1617WAT     H2 8042   7.308   0.290   5.413
 1618WAT      O 8043   7.234   0.884   5.178
 1618WAT     H1 8044   7.311   0.872   5.234
 1618WAT     H2 8045   7.242   0.814   5.113
 1619WAT      O 8046   7.104   0.627   5.246
 1619WAT     H1 8047   7.112   0.532   5.258
 1619WAT     H2 8048   7.193   0.660   5.257
 1620WAT      O 8049   7.184   1.642   5.957
 1620WAT     H1 8050   7.258   1.587   5.984
 1620WAT     H2 8051   7.222   1.728   5.943
 1621WAT      O 8052   6.872   1.249   5.544
 1621WAT     H1 8053   6.780   1.273   5.543
 1621WAT     H2 8054   6.919   1.331   5.532
 1622WAT      O 8055   7.084   1.560   6.876
 1622WAT     H1 8056   7.165   1.592   6.917
 1622WAT     H2 8057   7.033   1.524   6.948
 1623WAT      O 8058   7.495   1.559   5.139
 1623WAT     H1 8059   7.574   1.588   5.094
 1623WAT     H2 8060   7.443   1.516   5.071
 1624WAT      O 8061   6.856   0.809   6.770
 1624WAT     H1 8062   6.907   0.751   6.827
 1624WAT     H2 8063   6.783   0.837   6.824
 1625WAT      O 8064   7.547   1.081   5.125
 1625WAT     H1 8065   7.536   1.020   5.198
 1625WAT     H2 8066   7.530   1.029   5.047
 1626WAT      O 8067   7.562   0.950   6.723
 1626WAT     H1 8068   7.485   1.007   6.715
 1626WAT     H2 8069   7.580   0.921   6.634
 1627WAT      O 8070   7.060   0.623   6.860
 1627WAT     H1 8071   7.064   0.594   6.950
 1627WAT     H2 8072   7.145   0.663   6.844
 1628WAT      O 8073   7.437   0.883   5.376
 1628WAT     H1 8074   7.480   0.867   5.460
 1628WAT     H2 8075   7.450   0.802   5.326
 1629WAT      O 8076   7.254   0.481   6.656
 1629WAT     H1 8077   7.201   0.432   6.593
 1629WAT     H2 8078   7.321   0.524   6.603
 1630WAT      O 8079   7.620   0.923   6.430
 1630WAT     H1 8080   7.662   1.008   6.412
 1630WAT     H2 8081   7.528   0.937   6.407
 1631WAT      O 8082   7.327   0.491   5.070
 1631WAT     H1 8083   7.307   0.404   5.106
 1631WAT     H2 8084   7.310   0.482   4.976
 1632WAT      O 8085   7.405   1.554   6.541
 1632WAT     H1 8086   7.351   1.626   6.509
 1632WAT     H2 8087   7.430   1.506   6.462
 1633WAT      O 8088   7.530   0.351   6.694
 1633WAT     H1 8089   7.589   0.320   6.763
 1633WAT     H2 8090   7.448   0.303   6.709
 1634WAT      O 8091   7.690   1.677   6.567
 1634WAT     H1 8092   7.683   1.768   6.598
 1634WAT     H2 8093   7.600   1.645   6.564
 1635WAT      O 8094   7.109   1.131   5.152
 1635WAT     H1 8095   7.153   1.185   5.218
 1635WAT     H2 8096   7.158   1.049   5.153
 1636WAT      O 8097   6.831   1.410   5.897
 1636WAT     H1 8098   6.864   1.323   5.874
 1636WAT     H2 8099   6.874   1.431   5.980
 1637WAT      O 8100   7.290   1.243   5.663
 1637WAT     H1 8101   7.260   1.231   5.753
 1637WAT     H2 8102   7.280   1.157   5.623
 1638WAT      O 8103   6.880   1.497   6.171
 1638WAT     H1 8104   6.836   1.515   6.254
 1638WAT     H2 8105   6.936   1.572   6.157
 1639WAT      O 8106   6.863   0.748   5.807
 1639WAT     H1 8107   6.797   0.721   5.743
 1639WAT     H2 8108   6.947   0.737   5.762
 1640WAT      O 8109   6.967   0.786   6.261
 1640WAT     H1 8110   7.003   0.778   6.349
 1640WAT     H2 8111   6.910   0.710   6.251
 1641WAT      O 8112   6.922   0.478   6.652
 1641WAT     H1 8113   6.832   0.474   6.686
 1641WAT     H2 8114   6.976   0.497   6.728
 1642WAT      O 8115   6.784   0.469   5.401
 1642WAT     H1 8116   6.694   0.495   5.384
 1642WAT     H2 8117   6.833   0.496   5.323
 1643WAT      O 8118   7.038   0.375   5.192
 1643WAT     H1 8119   7.109   0.332   5.144
 1643WAT     H2 8120   6.967   0.381   5.129
 1644WAT      O 8121   7.108   1.238   6.777
 1644WAT     H1 8122   7.104   1.201   6.865
 1644WAT     H2 8123   7.121   1.332   6.791
 1645WAT      O 8124   7.478   1.393   6.337
 1645WAT     H1 8125   7.454   1.420   6.249
 1645WAT     H2 8126   7.572   1.410   6.343
 1646WAT      O 8127   7.092   1.532   6.489
 1646WAT     H1 8128   7.033   1.519   6.563
 1646WAT     H2 8129   7.091   1.449   6.443
 1647WAT      O 8130   7.055   1.269   6.384
 1647WAT     H1 8131   6.982   1.207   6.378
 1647WAT     H2 8132   7.061   1.308   6.297
 1648WAT      O 8133   7.416   1.490   6.063
 1648WAT     H1 8134   7.467   1.429   6.010
 1648WAT     H2 8135   7.480   1.541   6.112
 1649WAT      O 8136   6.883   1.601   5.705
 1649WAT     H1 8137   6.867   1.537   5.775
 1649WAT     H2 8138   6.797   1.621   5.670
 1650WAT      O 8139   7.044   1.470   5.450
 1650WAT     H1 8140   6.991   1.508   5.379
 1650WAT     H2 8141   7.036   1.533   5.522
 1651WAT      O 8142   7.304   1.665   5.337
 1651WAT     H1 8143   7.377   1.636   5.283
 1651WAT     H2 8144   7.330   1.641   5.426
 1652WAT      O 8145   7.220   1.277   5.338
 1652WAT     H1 8146   7.157   1.323   5.393
 1652WAT     H2 8147   7.232   1.192   5.381
 1653WAT      O 8148   7.180   0.891   4.229
 1653WAT     H1 8149   7.097   0.865   4.269
 1653WAT     H2 8150   7.241   0.898   4.302
 1654WAT      O 8151   7.178   1.294   4.248
 1654WAT     H1 8152   7.209   1.205   4.230
 1654WAT     H2 8153   7.253   1.350   4.225
 1655WAT      O 8154   7.021   0.387   3.607
 1655WAT     H1 8155   6.932   0.421   3.597
 1655WAT     H2 8156   7.050   0.367   3.518
 1656WAT      O 8157   6.818   0.647   4.196
 1656WAT     H1 8158   6.875   0.570   4.196
 1656WAT     H2 8159   6.818   0.677   4.105
 1657WAT      O 8160   7.239   0.245   3.711
 1657WAT     H1 8161   7.250   0.335   3.741
 1657WAT     H2 8162   7.148   0.240   3.681
 1658WAT      O 8163   7.004   0.437   4.235
 1658WAT     H1 8164   7.072   0.463   4.297
 1658WAT     H2 8165   6.972   0.353   4.268
 1659WAT      O 8166   7.423   0.542   4.144
 1659WAT     H1 8167   7.474   0.592   4.208
 1659WAT     H2 8168   7.476   0.464   4.126
 1660WAT      O 8169   7.376   0.970   4.388
 1660WAT     H1 8170   7.343   1.032   4.452
 1660WAT     H2 8171   7.394   1.022   4.310
 1661WAT      O 8172   7.220   0.177   4.371
 1661WAT     H1 8173   7.254   0.261   4.342
 1661WAT     H2 8174   7.126   0.192   4.383
 1662WAT      O 8175   7.298   1.166   4.570
 1662WAT     H1 8176   7.359   1.234   4.541
 1662WAT     H2 8177   7.212   1.207   4.560
 1663WAT      O 8178   6.827   1.085   3.458
 1663WAT     H1 8179   6.789   1.134   3.385
 1663WAT     H2 8180   6.853   1.153   3.521
 1664WAT      O 8181   7.387   0.785   3.955
 1664WAT     H1 8182   7.347   0.714   3.906
 1664WAT     H2 8183   7.396   0.750   4.044
 1665WAT      O 8184   7.434   1.153   4.172
 1665WAT     H1 8185   7.404   1.093   4.104
 1665WAT     H2 8186   7.529   1.157   4.161
 1666WAT      O 8187   7.258   0.462   4.333
 1666WAT     H1 8188   7.314   0.473   4.256
 1666WAT     H2 8189   7.310   0.500   4.405
 1667WAT      O 8190   7.343   1.127   4.837
 1667WAT     H1 8191   7.253   1.150   4.862
 1667WAT     H2 8192   7.346   1.140   4.742
 1668WAT      O 8193   7.226   0.814   4.694
 1668WAT     H1 8194   7.212   0.902   4.731
 1668WAT     H2 8195   7.138   0.780   4.680
 1669WAT      O 8196   7.406   1.409   4.915
 1669WAT     H1 8197   7.403   1.449   4.829
 1669WAT     H2 8198   7.389   1.316   4.899
 1670WAT      O 8199   7.057   0.674   3.705
 1670WAT     H1 8200   7.045   0.747   3.644
 1670WAT     H2 8201   7.026   0.597   3.658
 1671WAT      O 8202   6.821   0.991   4.286
 1671WAT     H1 8203   6.829   1.005   4.192
 1671WAT     H2 8204   6.883   0.921   4.305
 1672WAT      O 8205   6.946   1.161   3.927
 1672WAT     H1 8206   6.905   1.176   3.842
 1672WAT     H2 8207   7.035   1.133   3.907
 1673WAT      O 8208   7.373   1.583   3.738
 1673WAT     H1 8209   7.355   1.491   3.717
 1673WAT     H2 8210   7.287   1.619   3.762
 1674WAT      O 8211   6.827   1.096   4.540
 1674WAT     H1 8212   6.843   1.049   4.458
 1674WAT     H2 8213   6.873   1.045   4.607
 1675WAT      O 8214   7.283   0.521   3.816
 1675WAT     H1 8215   7.260   0.499   3.907
 1675WAT     H2 8216   7.205   0.564   3.782
 1676WAT      O 8217   7.527   0.611   4.883
 1676WAT     H1 8218   7.517   0.517   4.868
 1676WAT     H2 8219   7.611   0.633   4.844
 1677WAT      O 8220   7.040   0.252   4.698
 1677WAT     H1 8221   7.001   0.337   4.719
 1677WAT     H2 8222   6.971   0.188   4.717
 1678WAT      O 8223   6.789   0.438   3.223
 1678WAT     H1 8224   6.781   0.533   3.237
 1678WAT     H2 8225   6.754   0.424   3.135
 1679WAT      O 8226   7.569   0.312   4.129
 1679WAT     H1 8227   7.569   0.268   4.044
 1679WAT     H2 8228   7.658   0.344   4.140
 1680WAT      O 8229   7.154   0.300   4.025
 1680WAT     H1 8230   7.120   0.348   4.101
 1680WAT     H2 8231   7.078   0.255   3.989
 1681WAT      O 8232   7.575   0.412   3.428
 1681WAT     H1 8233   7.587   0.408   3.523
 1681WAT     H2 8234   7.537   0.498   3.413
 1682WAT      O 8235   7.476   0.643   3.368
 1682WAT     H1 8236   7.420   0.598   3.306
 1682WAT     H2 8237   7.547   0.679   3.315
 1683WAT      O 8238   6.984   1.033   4.756
 1683WAT     H1 8239   6.946   0.969   4.816
 1683WAT     H2 8240   7.015   1.103   4.813
 1684WAT      O 8241   7.599   0.718   4.304
 1684WAT     H1 8242   7.636   0.670   4.379
 1684WAT     H2 8243   7.580   0.805   4.338
 1685WAT      O 8244   7.378   0.622   4.536
 1685WAT     H1 8245   7.348   0.710   4.558
 1685WAT     H2 8246   7.474   0.628   4.539
 1686WAT      O 8247   7.231   1.043   3.596
 1686WAT     H1 8248   7.153   0.988   3.580
 1686WAT     H2 8249   7.304   0.991   3.562
 1687WAT      O 8250   7.235   1.009   3.959
 1687WAT     H1 8251   7.287   0.929   3.954
 1687WAT     H2 8252   7.190   1.003   4.044
 1688WAT      O 8253   6.984   0.706   4.651
 1688WAT     H1 8254   6.948   0.772   4.709
 1688WAT     H2 8255   6.954   0.623   4.688
 1689WAT      O 8256   7.304   0.752   4.939
 1689WAT     H1 8257   7.274   0.766   4.849
 1689WAT     H2 8258   7.381   0.696   4.930
 1690WAT      O 8259   7.621   1.144   3.764
 1690WAT     H1 8260   7.690   1.199   3.802
 1690WAT     H2 8261   7.542   1.199   3.767
 1691WAT      O 8262   6.835   0.706   3.313
 1691WAT     H1 8263   6.922   0.734   3.341
 1691WAT     H2 8264   6.786   0.787   3.301
 1692WAT      O 8265   7.551   0.845   3.725
 1692WAT     H1 8266   7.597   0.926   3.748
 1692WAT     H2 8267   7.516   0.813   3.808
 1693WAT      O 8268   6.871   1.627   3.370
 1693WAT     H1 8269   6.907   1.687   3.304
 1693WAT     H2 8270   6.857   1.682   3.447
 1694WAT      O 8271   6.870   1.454   4.817
 1694WAT     H1 8272   6.881   1.360   4.803
 1694WAT     H2 8273   6.805   1.480   4.752
 1695WAT      O 8274   7.669   1.281   4.957
 1695WAT     H1 8275   7.637   1.209   5.011
 1695WAT     H2 8276   7.602   1.348   4.964
 1696WAT      O 8277   7.473   1.365   3.451
 1696WAT     H1 8278   7.472   1.439   3.390
 1696WAT     H2 8279   7.381   1.341   3.461
 1697WAT      O 8280   7.033   0.888   3.526
 1697WAT     H1 8281   6.973   0.962   3.527
 1697WAT     H2 8282   7.081   0.897   3.443
 1698WAT      O 8283   7.524   0.428   3.716
 1698WAT     H1 8284   7.453   0.474   3.760
 1698WAT     H2 8285   7.552   0.362   3.779
 1699WAT      O 8286   7.636   1.624   3.787
 1699WAT     H1 8287   7.661   1.620   3.695
 1699WAT     H2 8288   7.541   1.611   3.786
 1700WAT      O 8289   7.344   0.258   3.453
 1700WAT     H1 8290   7.429   0.302   3.447
 1700WAT     H2 8291   7.308   0.290   3.536
 1701WAT      O 8292   7.234   0.884   3.301
 1701WAT     H1 8293   7.311   0.872   3.357
 1701WAT     H2 8294   7.242   0.814   3.235
 1702WAT      O 8295   7.104   0.627   3.369
 1702WAT     H1 8296   7.112   0.532   3.380
 1702WAT     H2 8297   7.193   0.660   3.380
 1703WAT      O 8298   7.184   1.642   4.079
 1703WAT     H1 8299   7.258   1.587   4.106
 1703WAT     H2 8300   7.222   1.728   4.065
 1704WAT      O 8301   6.872   1.249   3.667
 1704WAT     H1 8302   6.780   1.273   3.666
 1704WAT     H2 8303   6.919   1.331   3.655
 1705WAT      O 8304   7.084   1.560   4.998
 1705WAT     H1 8305   7.165   1.592   5.040
 1705WAT     H2 8306   7.033   1.524   5.070
 1706WAT      O 8307   7.495   1.559   3.262
 1706WAT     H1 8308   7.574   1.588   3.216
 1706WAT     H2 8309   7.443   1.516   3.194
 1707WAT      O 8310   6.856   0.809   4.893
 1707WAT     H1 8311   6.907   0.751   4.950
 1707WAT     H2 8312   6.783   0.837   4.946
 1708WAT      O 8313   7.547   1.081   3.248
 1708WAT     H1 8314   7.536   1.020   3.321
 1708WAT     H2 8315   7.530   1.029   3.170
 1709WAT      O 8316   7.562   0.950   4.846
 1709WAT     H1 8317   7.485   1.007   4.837
 1709WAT     H2 8318   7.580   0.921   4.757
 1710WAT      O 8319   7.060   0.623   4.982
 1710WAT     H1 8320   7.064   0.594   5.073
 1710WAT     H2 8321   7.145   0.663   4.966
 1711WAT      O 8322   7.437   0.883   3.498
 1711WAT     H1 8323   7.480   0.867   3.582
 1711WAT     H2 8324   7.450   0.802   3.449
 1712WAT      O 8325   7.254   0.481   4.779
 1712WAT     H1 8326   7.201   0.432   4.716
 1712WAT     H2 8327   7.321   0.524   4.725
 1713WAT      O 8328   7.620   0.923   4.552
 1713WAT     H1 8329   7.662   1.008   4.535
 1713WAT     H2 8330   7.528   0.937   4.529
 1714WAT      O 8331   7.327   0.491   3.193
 1714WAT     H1 8332   7.307   0.404   3.229
 1714WAT     H2 8333   7.310   0.482   3.099
 1715WAT      O 8334   7.405   1.554   4.664
 1715WAT     H1 8335   7.351   1.626   4.632
 1715WAT     H2 8336   7.430   1.506   4.585
 1716WAT      O 8337   7.530   0.351   4.816
 1716WAT     H1 8338   7.589   0.320   4.885
 1716WAT     H2 8339   7.448   0.303   4.832
 1717WAT      O 8340   7.690   1.677   4.690
 1717WAT     H1 8341   7.683   1.768   4.720
 1717WAT     H2 8342   7.600   1.645   4.687
 1718WAT      O 8343   7.109   1.131   3.275
 1718WAT     H1 8344   7.153   1.185   3.340
 1718WAT     H2 8345   7.158   1.049   3.276
 1719WAT      O 8346   6.831   1.410   4.020
 1719WAT     H1 8347   6.864   1.323   3.997
 1719WAT     H2 8348   6.874   1.431   4.103
 1720WAT      O 8349   7.290   1.243   3.786
 1720WAT     H1 8350   7.260   1.231   3.876
 1720WAT     H2 8351   7.280   1.157   3.745
 1721WAT      O 8352   6.880   1.497   4.294
 1721WAT     H1 8353   6.836   1.515   4.377
 1721WAT     H2 8354   6.936   1.572   4.280
 1722WAT      O 8355   6.863   0.748   3.930
 1722WAT     H1 8356   6.797   0.721   3.865
 1722WAT     H2 8357   6.947   0.737   3.885
 1723WAT      O 8358   6.967   0.786   4.384
 1723WAT     H1 8359   7.003   0.778   4.472
 1723WAT     H2 8360   6.910   0.710   4.374
 1724WAT      O 8361   6.922   0.478   4.774
 1724WAT     H1 8362   6.832   0.474   4.808
 1724WAT     H2 8363   6.976   0.497   4.851
 1725WAT      O 8364   6.784   0.469   3.524
 1725WAT     H1 8365   6.694   0.495   3.506
 1725WAT     H2 8366   6.833   0.496   3.446
 1726WAT      O 8367   7.038   0.375   3.315
 1726WAT     H1 8368   7.109   0.332   3.266
 1726WAT     H2 8369   6.967   0.381   3.252
 1727WAT      O 8370   7.108   1.238   4.900
 1727WAT     H1 8371   7.104   1.201   4.988
 1727WAT     H2 8372   7.121   1.332   4.914
 1728WAT      O 8373   7.478   1.393   4.460
 1728WAT     H1 8374   7.454   1.420   4.371
 1728WAT     H2 8375   7.572   1.410   4.466
 1729WAT      O 8376   7.092   1.532   4.612
 1729WAT     H1 8377   7.033   1.519   4.686
 1729WAT     H2 8378   7.091   1.449   4.565
 1730WAT      O 8379   7.055   1.269   4.507
 1730WAT     H1 8380   6.982   1.207   4.500
 1730WAT     H2 8381   7.061   1.308   4.420
 1731WAT      O 8382   7.416   1.490   4.185
 1731WAT     H1 8383   7.467   1.429   4.133
 1731WAT     H2 8384   7.480   1.541   4.235
 1732WAT      O 8385   6.883   1.601   3.828
 1732WAT     H1 8386   6.867   1.537   3.898
 1732WAT     H2 8387   6.797   1.621   3.793
 1733WAT      O 8388   7.044   1.470   3.572
 1733WAT     H1 8389   6.991   1.508   3.502
 1733WAT     H2 8390   7.036   1.533   3.645
 1734WAT      O 8391   7.304   1.665   3.460
 1734WAT     H1 8392   7.377   1.636   3.405
 1734WAT     H2 8393   7.330   1.641   3.549
 1735WAT      O 8394   7.220   1.277   3.460
 1735WAT     H1 8395   7.157   1.323   3.515
 1735WAT     H2 8396   7.232   1.192   3.504
 1736WAT      O 8397   7.180   0.891   2.351
 1736WAT     H1 8398   7.097   0.865   2.391
 1736WAT     H2 8399   7.241   0.898   2.425
 1737WAT      O 8400   7.178   1.294   2.371
 1737WAT     H1 8401   7.209   1.205   2.353
 1737WAT     H2 8402   7.253   1.350   2.348
 1738WAT      O 8403   7.021   0.387   1.730
 1738WAT     H1 8404   6.932   0.421   1.719
 1738WAT     H2 8405   7.050   0.367   1.640
 1739WAT      O 8406   6.818   0.647   2.318
 1739WAT     H1 8407   6.875   0.570   2.318
 1739WAT     H2 8408   6.818   0.677   2.227
 1740WAT      O 8409   7.239   0.245   1.833
 1740WAT     H1 8410   7.250   0.335   1.864
 1740WAT     H2 8411   7.148   0.240   1.804
 1741WAT      O 8412   7.004   0.437   2.358
 1741WAT     H1 8413   7.072   0.463   2.419
 1741WAT     H2 8414   6.972   0.353   2.391
 1742WAT      O 8415   7.423   0.542   2.266
 1742WAT     H1 8416   7.474   0.592   2.330
 1742WAT     H2 8417   7.476   0.464   2.249
 1743WAT      O 8418   7.376   0.970   2.511
 1743WAT     H1 8419   7.343   1.032   2.575
 1743WAT     H2 8420   7.394   1.022   2.433
 1744WAT      O 8421   7.220   0.177   2.494
 1744WAT     H1 8422   7.254   0.261   2.464
 1744WAT     H2 8423   7.126   0.192   2.505
 1745WAT      O 8424   7.298   1.166   2.692
 1745WAT     H1 8425   7.359   1.234   2.664
 1745WAT     H2 8426   7.212   1.207   2.683
 1746WAT      O 8427   6.827   1.085   1.580
 1746WAT     H1 8428   6.789   1.134   1.507
 1746WAT     H2 8429   6.853   1.153   1.643
 1747WAT      O 8430   7.387   0.785   2.078
 1747WAT     H1 8431   7.347   0.714   2.028
 1747WAT     H2 8432   7.396   0.750   2.167
 1748WAT      O 8433   7.434   1.153   2.294
 1748WAT     H1 8434   7.404   1.093   2.226
 1748WAT     H2 8435   7.529   1.157   2.283
 1749WAT      O 8436   7.258   0.462   2.456
 1749WAT     H1 8437   7.314   0.473   2.378
 1749WAT     H2 8438   7.310   0.500   2.527
 1750WAT      O 8439   7.343   1.127   2.959
 1750WAT     H1 8440   7.253   1.150   2.984
 1750WAT     H2 8441   7.346   1.140   2.864
 1751WAT      O 8442   7.226   0.814   2.817
 1751WAT     H1 8443   7.212   0.902   2.854
 1751WAT     H2 8444   7.138   0.780   2.802
 1752WAT      O 8445   7.406   1.409   3.038
 1752WAT     H1 8446   7.403   1.449   2.951
 1752WAT     H2 8447   7.389   1.316   3.022
 1753WAT      O 8448   7.057   0.674   1.828
 1753WAT     H1 8449   7.045   0.747   1.767
 1753WAT     H2 8450   7.026   0.597   1.780
 1754WAT      O 8451   6.821   0.991   2.409
 1754WAT     H1 8452   6.829   1.005   2.314
 1754WAT     H2 8453   6.883   0.921   2.428
 1755WAT      O 8454   6.946   1.161   2.050
 1755WAT     H1 8455   6.905   1.176   1.964
 1755WAT     H2 8456   7.035   1.133   2.029
 1756WAT      O 8457   7.373   1.583   1.861
 1756WAT     H1 8458   7.355   1.491   1.840
 1756WAT     H2 8459   7.287   1.619   1.885
 1757WAT      O 8460   6.827   1.096   2.663
 1757WAT     H1 8461   6.843   1.049   2.581
 1757WAT     H2 8462   6.873   1.045   2.729
 1758WAT      O 8463   7.283   0.521   1.939
 1758WAT     H1 8464   7.260   0.499   2.029
 1758WAT     H2 8465   7.205   0.564   1.904
 1759WAT      O 8466   7.527   0.611   3.006
 1759WAT     H1 8467   7.517   0.517   2.991
 1759WAT     H2 8468   7.611   0.633   2.966
 1760WAT      O 8469   7.040   0.252   2.821
 1760WAT     H1 8470   7.001   0.337   2.842
 1760WAT     H2 8471   6.971   0.188   2.840
 1761WAT      O 8472   6.789   0.438   1.345
 1761WAT     H1 8473   6.781   0.533   1.359
 1761WAT     H2 8474   6.754   0.424   1.257
 1762WAT      O 8475   7.569   0.312   2.252
 1762WAT     H1 8476   7.569   0.268   2.167
 1762WAT     H2 8477   7.658   0.344   2.263
 1763WAT      O 8478   7.154   0.300   2.148
 1763WAT     H1 8479   7.120   0.348   2.224
 1763WAT     H2 8480   7.078   0.255   2.112
 1764WAT      O 8481   7.575   0.412   1.551
 1764WAT     H1 8482   7.587   0.408   1.646
 1764WAT     H2 8483   7.537   0.498   1.536
 1765WAT      O 8484   7.476   0.643   1.491
 1765WAT     H1 8485   7.420   0.598   1.428
 1765WAT     H2 8486   7.547   0.679   1.438
 1766WAT      O 8487   6.984   1.033   2.879
 1766WAT     H1 8488   6.946   0.969   2.938
 1766WAT     H2 8489   7.015   1.103   2.936
 1767WAT      O 8490   7.599   0.718   2.427
 1767WAT     H1 8491   7.636   0.670   2.501
 1767WAT     H2 8492   7.580   0.805   2.461
 1768WAT      O 8493   7.378   0.622   2.658
 1768WAT     H1 8494   7.348   0.710   2.681
 1768WAT     H2 8495   7.474   0.628   2.662
 1769WAT      O 8496   7.231   1.043   1.718
 1769WAT     H1 8497   7.153   0.988   1.702
 1769WAT     H2 8498   7.304   0.991   1.684
 1770WAT      O 8499   7.235   1.009   2.082
 1770WAT     H1 8500   7.287   0.929   2.077
 1770WAT     H2 8501   7.190   1.003   2.166
 1771WAT      O 8502   6.984   0.706   2.773
 1771WAT     H1 8503   6.948   0.772   2.832
 1771WAT     H2 8504   6.954   0.623   2.810
 1772WAT      O 8505   7.304   0.752   3.062
 1772WAT     H1 8506   7.274   0.766   2.972
 1772WAT     H2 8507   7.381   0.696   3.052
 1773WAT      O 8508   7.621   1.144   1.886
 1773WAT     H1 8509   7.690   1.199   1.924
 1773WAT     H2 8510   7.542   1.199   1.890
 1774WAT      O 8511   6.835   0.706   1.436
 1774WAT     H1 8512   6.922   0.734   1.464
 1774WAT     H2 8513   6.786   0.787   1.424
 1775WAT      O 8514   7.551   0.845   1.848
 1775WAT     H1 8515   7.597   0.926   1.870
 1775WAT     H2 8516   7.516   0.813   1.931
 1776WAT      O 8517   6.871   1.627   1.492
 1776WAT     H1 8518   6.907   1.687   1.427
 1776WAT     H2 8519   6.857   1.682   1.570
 1777WAT      O 8520   6.870   1.454   2.940
 1777WAT     H1 8521   6.881   1.360   2.926
 1777WAT     H2 8522   6.805   1.480   2.875
 1778WAT      O 8523   7.669   1.281   3.080
 1778WAT     H1 8524   7.637   1.209   3.134
 1778WAT     H2 8525   7.602   1.348   3.087
 1779WAT      O 8526   7.473   1.365   1.574
 1779WAT     H1 8527   7.472   1.439   1.512
 1779WAT     H2 8528   7.381   1.341   1.583
 1780WAT      O 8529   7.033   0.888   1.648
 1780WAT     H1 8530   6.973   0.962   1.649
 1780WAT     H2 8531   7.081   0.897   1.566
 1781WAT      O 8532   7.524   0.428   1.838
 1781WAT     H1 8533   7.453   0.474   1.883
 1781WAT     H2 8534   7.552   0.362   1.902
 1782WAT      O 8535   7.636   1.624   1.910
 1782WAT     H1 8536   7.661   1.620   1.817
 1782WAT     H2 8537   7.541   1.611   1.909
 1783WAT      O 8538   7.344   0.258   1.576
 1783WAT     H1 8539   7.429   0.302   1.569
 1783WAT     H2 8540   7.308   0.290   1.659
 1784WAT      O 8541   7.234   0.884   1.423
 1784WAT     H1 8542   7.311   0.872   1.480
 1784WAT     H2 8543   7.242   0.814   1.358
 1785WAT      O 8544   7.104   0.627   1.492
 1785WAT     H1 8545   7.112   0.532   1.503
 1785WAT     H2 8546   7.193   0.660   1.502
 1786WAT      O 8547   7.184   1.642   2.202
 1786WAT     H1 8548   7.258   1.587   2.229
 1786WAT     H2 8549   7.222   1.728   2.188
 1787WAT      O 8550   6.872   1.249   1.789
 1787WAT     H1 8551   6.780   1.273   1.788
 1787WAT     H2 8552   6.919   1.331   1.777
 1788WAT      O 8553   7.084   1.560   3.121
 1788WAT     H1 8554   7.165   1.592   3.162
 1788WAT     H2 8555   7.033   1.524   3.193
 1789WAT      O 8556   7.495   1.559   1.384
 1789WAT     H1 8557   7.574   1.588   1.339
 1789WAT     H2 8558   7.443   1.516   1.316
 1790WAT      O 8559   6.856   0.809   3.015
 1790WAT     H1 8560   6.907   0.751   3.072
 1790WAT     H2 8561   6.783   0.837   3.069
 1791WAT      O 8562   7.547   1.081   1.371
 1791WAT     H1 8563   7.536   1.020   1.443
 1791WAT     H2 8564   7.530   1.029   1.292
 1792WAT      O 8565   7.562   0.950   2.968
 1792WAT     H1 8566   7.485   1.007   2.960
 1792WAT     H2 8567   7.580   0.921   2.879
 1793WAT      O 8568   7.060   0.623   3.105
 1793WAT     H1 8569   7.064   0.594   3.195
 1793WAT     H2 8570   7.145   0.663   3.089
 1794WAT      O 8571   7.437   0.883   1.621
 1794WAT     H1 8572   7.480   0.867   1.705
 1794WAT     H2 8573   7.450   0.802   1.571
 1795WAT      O 8574   7.254   0.481   2.901
 1795WAT     H1 8575   7.201   0.432   2.839
 1795WAT     H2 8576   7.321   0.524   2.848
 1796WAT      O 8577   7.620   0.923   2.675
 1796WAT     H1 8578   7.662   1.008   2.658
 1796WAT     H2 8579   7.528   0.937   2.652
 1797WAT      O 8580   7.327   0.491   1.315
 1797WAT     H1 8581   7.307   0.404   1.351
 1797WAT     H2 8582   7.310   0.482   1.221
 1798WAT      O 8583   7.405   1.554   2.786
 1798WAT     H1 8584   7.351   1.626   2.754
 1798WAT     H2 8585   7.430   1.506   2.707
 1799WAT      O 8586   7.530   0.351   2.939
 1799WAT     H1 8587   7.589   0.320   3.008
 1799WAT     H2 8588   7.448   0.303   2.954
 1800WAT      O 8589   7.690   1.677   2.812
 1800WAT     H1 8590   7.683   1.768   2.843
 1800WAT     H2 8591   7.600   1.645   2.809
 1801WAT      O 8592   7.109   1.131   1.397
 1801WAT     H1 8593   7.153   1.185   1.463
 1801WAT     H2 8594   7.158   1.049   1.398
 1802WAT      O 8595   6.831   1.410   2.143
 1802WAT     H1 8596   6.864   1.323   2.119
 1802WAT     H2 8597   6.874   1.431   2.226
 1803WAT      O 8598   7.290   1.243   1.909
 1803WAT     H1 8599   7.260   1.231   1.999
 1803WAT     H2 8600   7.280   1.157   1.868
 1804WAT      O 8601   6.880   1.497   2.416
 1804WAT     H1 8602   6.836   1.515   2.500
 1804WAT     H2 8603   6.936   1.572   2.402
 1805WAT      O 8604   6.863   0.748   2.052
 1805WAT     H1 8605   6.797   0.721   1.988
 1805WAT     H2 8606   6.947   0.737   2.007
 1806WAT      O 8607   6.967   0.786   2.506
 1806WAT     H1 8608   7.003   0.778   2.594
 1806WAT     H2 8609   6.910   0.710   2.496
 1807WAT      O 8610   6.922   0.478   2.897
 1807WAT     H1 8611   6.832   0.474   2.931
 1807WAT     H2 8612   6.976   0.497   2.973
 1808WAT      O 8613   6.784   0.469   1.646
 1808WAT     H1 8614   6.694   0.495   1.629
 1808WAT     H2 8615   6.833   0.496   1.568
 1809WAT      O 8616   7.038   0.375   1.437
 1809WAT     H1 8617   7.109   0.332   1.389
 1809WAT     H2 8618   6.967   0.381   1.374
 1810WAT      O 8619   7.108   1.238   3.022
 1810WAT     H1 8620   7.104   1.201   3.111
 1810WAT     H2 8621   7.121   1.332   3.036
 1811WAT      O 8622   7.478   1.393   2.583
 1811WAT     H1 8623   7.454   1.420   2.494
 1811WAT     H2 8624   7.572   1.410   2.588
 1812WAT      O 8625   7.092   1.532   2.734
 1812WAT     H1 8626   7.033   1.519   2.808
 1812WAT     H2 8627   7.091   1.449   2.688
 1813WAT      O 8628   7.055   1.269   2.630
 1813WAT     H1 8629   6.982   1.207   2.623
 1813WAT     H2 8630   7.061   1.308   2.543
 1814WAT      O 8631   7.416   1.490   2.308
 1814WAT     H1 8632   7.467   1.429   2.256
 1814WAT     H2 8633   7.480   1.541   2.357
 1815WAT      O 8634   6.883   1.601   1.951
 1815WAT     H1 8635   6.867   1.537   2.020
 1815WAT     H2 8636   6.797   1.621   1.915
 1816WAT      O 8637   7.044   1.470   1.695
 1816WAT     H1 8638   6.991   1.508   1.625
 1816WAT     H2 8639   7.036   1.533   1.767
 1817WAT      O 8640   7.304   1.665   1.582
 1817WAT     H1 8641   7.377   1.636   1.528
 1817WAT     H2 8642   7.330   1.641   1.671
 1818WAT      O 8643   7.220   1.277   1.583
 1818WAT     H1 8644   7.157   1.323   1.638
 1818WAT     H2 8645   7.232   1.192   1.626
 1819WAT      O 8646   7.180   0.891   0.474
 1819WAT     H1 8647   7.097   0.865   0.514
 1819WAT     H2 8648   7.241   0.898   0.547
 1820WAT      O 8649   7.178   1.294   0.493
 1820WAT     H1 8650   7.209   1.205   0.476
 1820WAT     H2 8651   7.253   1.350   0.471
 1821WAT      O 8652   6.818   0.647   0.441
 1821WAT     H1 8653   6.875   0.570   0.441
 1821WAT     H2 8654   6.818   0.677   0.350
 1822WAT      O 8655   7.004   0.437   0.480
 1822WAT     H1 8656   7.072   0.463   0.542
 1822WAT     H2 8657   6.972   0.353   0.514
 1823WAT      O 8658   7.423   0.542   0.389
 1823WAT     H1 8659   7.474   0.592   0.453
 1823WAT     H2 8660   7.476   0.464   0.371
 1824WAT      O 8661   7.376   0.970   0.633
 1824WAT     H1 8662   7.343   1.032   0.697
 1824WAT     H2 8663   7.394   1.022   0.555
 1825WAT      O 8664   7.220   0.177   0.616
 1825WAT     H1 8665   7.254   0.261   0.587
 1825WAT     H2 8666   7.126   0.192   0.628
 1826WAT      O 8667   7.298   1.166   0.815
 1826WAT     H1 8668   7.359   1.234   0.787
 1826WAT     H2 8669   7.212   1.207   0.806
 1827WAT      O 8670   7.387   0.785   0.200
 1827WAT     H1 8671   7.347   0.714   0.151
 1827WAT     H2 8672   7.396   0.750   0.289
 1828WAT      O 8673   7.434   1.153   0.417
 1828WAT     H1 8674   7.404   1.093   0.349
 1828WAT     H2 8675   7.529   1.157   0.406
 1829WAT      O 8676   7.258   0.462   0.578
 1829WAT     H1 8677   7.314   0.473   0.501
 1829WAT     H2 8678   7.310   0.500   0.650
 1830WAT      O 8679   7.343   1.127   1.082
 1830WAT     H1 8680   7.253   1.150   1.107
 1830WAT     H2 8681   7.346   1.140   0.987
 1831WAT      O 8682   7.226   0.814   0.940
 1831WAT     H1 8683   7.212   0.902   0.976
 1831WAT     H2 8684   7.138   0.780   0.925
 1832WAT      O 8685   7.406   1.409   1.160
 1832WAT     H1 8686   7.403   1.449   1.074
 1832WAT     H2 8687   7.389   1.316   1.144
 1833WAT      O 8688   6.821   0.991   0.531
 1833WAT     H1 8689   6.829   1.005   0.437
 1833WAT     H2 8690   6.883   0.921   0.551
 1834WAT      O 8691   6.827   1.096   0.785
 1834WAT     H1 8692   6.843   1.049   0.703
 1834WAT     H2 8693   6.873   1.045   0.852
 1835WAT      O 8694   7.527   0.611   1.128
 1835WAT     H1 8695   7.517   0.517   1.113
 1835WAT     H2 8696   7.611   0.633   1.089
 1836WAT      O 8697   7.040   0.252   0.944
 1836WAT     H1 8698   7.001   0.337   0.964
 1836WAT     H2 8699   6.971   0.188   0.963
 1837WAT      O 8700   7.569   0.312   0.375
 1837WAT     H1 8701   7.569   0.268   0.290
 1837WAT     H2 8702   7.658   0.344   0.385
 1838WAT      O 8703   7.154   0.300   0.270
 1838WAT     H1 8704   7.120   0.348   0.346
 1838WAT     H2 8705   7.078   0.255   0.235
 1839WAT      O 8706   6.984   1.033   1.001
 1839WAT     H1 8707   6.946   0.969   1.061
 1839WAT     H2 8708   7.015   1.103   1.058
 1840WAT      O 8709   7.599   0.718   0.549
 1840WAT     H1 8710   7.636   0.670   0.624
 1840WAT     H2 8711   7.580   0.805   0.583
 1841WAT      O 8712   7.378   0.622   0.781
 1841WAT     H1 8713   7.348   0.710   0.804
 1841WAT     H2 8714   7.474   0.628   0.785
 1842WAT      O 8715   7.235   1.009   0.205
 1842WAT     H1 8716   7.287   0.929   0.199
 1842WAT     H2 8717   7.190   1.003   0.289
 1843WAT      O 8718   6.984   0.706   0.896
 1843WAT     H1 8719   6.948   0.772   0.954
 1843WAT     H2 8720   6.954   0.623   0.933
 1844WAT      O 8721   7.304   0.752   1.184
 1844WAT     H1 8722   7.274   0.766   1.094
 1844WAT     H2 8723   7.381   0.696   1.175
 1845WAT      O 8724   6.870   1.454   1.062
 1845WAT     H1 8725   6.881   1.360   1.048
 1845WAT     H2 8726   6.805   1.480   0.997
 1846WAT      O 8727   7.669   1.281   1.202
 1846WAT     H1 8728   7.637   1.209   1.257
 1846WAT     H2 8729   7.602   1.348   1.209
 1847WAT      O 8730   7.184   1.642   0.324
 1847WAT     H1 8731   7.258   1.587   0.352
 1847WAT     H2 8732   7.222   1.728   0.311
 1848WAT      O 8733   7.084   1.560   1.243
 1848WAT     H1 8734   7.165   1.592   1.285
 1848WAT     H2 8735   7.033   1.524   1.316
 1849WAT      O 8736   6.856   0.809   1.138
 1849WAT     H1 8737   6.907   0.751   1.195
 1849WAT     H2 8738   6.783   0.837   1.191
 1850WAT      O 8739   7.562   0.950   1.091
 1850WAT     H1 8740   7.485   1.007   1.083
 1850WAT     H2 8741   7.580   0.921   1.002
 1851WAT      O 8742   7.060   0.623   1.227
 1851WAT     H1 8743   7.064   0.594   1.318
 1851WAT     H2 8744   7.145   0.663   1.211
 1852WAT      O 8745   7.254   0.481   1.024
 1852WAT     H1 8746   7.201   0.432   0.961
 1852WAT     H2 8747   7.321   0.524   0.971
 1853WAT      O 8748   7.620   0.923   0.797
 1853WAT     H1 8749   7.662   1.008   0.780
 1853WAT     H2 8750   7.528   0.937   0.774
 1854WAT      O 8751   7.405   1.554   0.909
 1854WAT     H1 8752   7.351   1.626   0.877
 1854WAT     H2 8753   7.430   1.506   0.830
 1855WAT      O 8754   7.530   0.351   1.061
 1855WAT     H1 8755   7.589   0.320   1.130
 1855WAT     H2 8756   7.448   0.303   1.077
 1856WAT      O 8757   7.690   1.677   0.935
 1856WAT     H1 8758   7.683   1.768   0.965
 1856WAT     H2 8759   7.600   1.645   0.932
 1857WAT      O 8760   6.831   1.410   0.265
 1857WAT     H1 8761   6.864   1.323   0.242
 1857WAT     H2 8762   6.874   1.431   0.348
 1858WAT      O 8763   6.880   1.497   0.539
 1858WAT     H1 8764   6.836   1.515   0.622
 1858WAT     H2 8765   6.936   1.572   0.525
 1859WAT      O 8766   6.967   0.786   0.629
 1859WAT     H1 8767   7.003   0.778   0.717
 1859WAT     H2 8768   6.910   0.710   0.619
 1860WAT      O 8769   6.922   0.478   1.019
 1860WAT     H1 8770   6.832   0.474   1.053
 1860WAT     H2 8771   6.976   0.497   1.096
 1861WAT      O 8772   7.108   1.238   1.145
 1861WAT     H1 8773   7.104   1.201   1.233
 1861WAT     H2 8774   7.121   1.332   1.159
 1862WAT      O 8775   7.478   1.393   0.705
 1862WAT     H1 8776   7.454   1.420   0.616
 1862WAT     H2 8777   7.572   1.410   0.711
 1863WAT      O 8778   7.092   1.532   0.857
 1863WAT     H1 8779   7.033   1.519   0.931
 1863WAT     H2 8780   7.091   1.449   0.810
 1864WAT      O 8781   7.055   1.269   0.752
 1864WAT     H1 8782   6.982   1.207   0.745
 1864WAT     H2 8783   7.061   1.308   0.665
 1865WAT      O 8784   7.416   1.490   0.431
 1865WAT     H1 8785   7.467   1.429   0.378
 1865WAT     H2 8786   7.480   1.541   0.480
 1866WAT      O 8787   6.088   6.314   7.708
 1866WAT     H1 8788   6.080   6.222   7.681
 1866WAT     H2 8789   6.047   6.364   7.637
 1867WAT      O 8790   5.901   6.492   7.896
 1867WAT     H1 8791   5.824   6.444   7.925
 1867WAT     H2 8792   5.966   6.424   7.878
 1868WAT      O 8793   5.303   6.523   7.984
 1868WAT     H1 8794   5.220   6.497   8.024
 1868WAT     H2 8795   5.364   6.530   8.057
 1869WAT      O 8796   6.303   6.932   7.774
 1869WAT     H1 8797   6.257   6.855   7.807
 1869WAT     H2 8798   6.385   6.935   7.824
 1870WAT      O 8799   5.301   6.926   8.003
 1870WAT     H1 8800   5.331   6.837   7.985
 1870WAT     H2 8801   5.375   6.982   7.980
 1871WAT      O 8802   5.144   6.019   7.362
 1871WAT     H1 8803   5.055   6.053   7.352
 1871WAT     H2 8804   5.172   5.999   7.273
 1872WAT      O 8805   4.940   6.279   7.950
 1872WAT     H1 8806   4.997   6.202   7.950
 1872WAT     H2 8807   4.940   6.309   7.859
 1873WAT      O 8808   5.845   6.759   7.897
 1873WAT     H1 8809   5.838   6.665   7.880
 1873WAT     H2 8810   5.922   6.768   7.954
 1874WAT      O 8811   5.948   6.040   7.919
 1874WAT     H1 8812   5.986   5.953   7.908
 1874WAT     H2 8813   5.939   6.074   7.830
 1875WAT      O 8814   5.362   5.877   7.465
 1875WAT     H1 8815   5.372   5.967   7.496
 1875WAT     H2 8816   5.270   5.872   7.436
 1876WAT      O 8817   6.327   5.789   7.612
 1876WAT     H1 8818   6.409   5.740   7.617
 1876WAT     H2 8819   6.330   5.848   7.688
 1877WAT      O 8820   5.126   6.069   7.990
 1877WAT     H1 8821   5.194   6.096   8.052
 1877WAT     H2 8822   5.095   5.985   8.023
 1878WAT      O 8823   5.546   6.174   7.899
 1878WAT     H1 8824   5.596   6.224   7.963
 1878WAT     H2 8825   5.599   6.096   7.881
 1879WAT      O 8826   6.013   6.649   7.475
 1879WAT     H1 8827   5.951   6.696   7.419
 1879WAT     H2 8828   6.064   6.719   7.517
 1880WAT      O 8829   6.350   5.983   7.890
 1880WAT     H1 8830   6.280   6.012   7.948
 1880WAT     H2 8831   6.386   6.064   7.854
 1881WAT      O 8832   4.949   6.718   7.213
 1881WAT     H1 8833   4.912   6.767   7.139
 1881WAT     H2 8834   4.975   6.785   7.276
 1882WAT      O 8835   6.657   5.928   7.929
 1882WAT     H1 8836   6.562   5.931   7.942
 1882WAT     H2 8837   6.690   6.009   7.967
 1883WAT      O 8838   5.710   5.558   7.758
 1883WAT     H1 8839   5.741   5.502   7.687
 1883WAT     H2 8840   5.617   5.571   7.740
 1884WAT      O 8841   6.395   6.802   7.496
 1884WAT     H1 8842   6.384   6.708   7.509
 1884WAT     H2 8843   6.395   6.838   7.585
 1885WAT      O 8844   5.949   6.364   7.432
 1885WAT     H1 8845   5.856   6.358   7.455
 1885WAT     H2 8846   5.964   6.458   7.421
 1886WAT      O 8847   5.948   5.992   7.132
 1886WAT     H1 8848   5.854   6.008   7.140
 1886WAT     H2 8849   5.980   6.063   7.077
 1887WAT      O 8850   6.352   6.521   7.482
 1887WAT     H1 8851   6.290   6.487   7.418
 1887WAT     H2 8852   6.350   6.456   7.553
 1888WAT      O 8853   5.510   6.417   7.710
 1888WAT     H1 8854   5.469   6.346   7.661
 1888WAT     H2 8855   5.518   6.383   7.799
 1889WAT      O 8856   5.557   6.786   7.927
 1889WAT     H1 8857   5.527   6.725   7.859
 1889WAT     H2 8858   5.652   6.790   7.915
 1890WAT      O 8859   6.170   6.445   7.183
 1890WAT     H1 8860   6.214   6.361   7.168
 1890WAT     H2 8861   6.241   6.508   7.192
 1891WAT      O 8862   6.528   5.570   7.014
 1891WAT     H1 8863   6.497   5.579   7.104
 1891WAT     H2 8864   6.604   5.628   7.009
 1892WAT      O 8865   5.180   6.307   7.460
 1892WAT     H1 8866   5.168   6.379   7.399
 1892WAT     H2 8867   5.149   6.230   7.413
 1893WAT      O 8868   4.944   6.624   8.041
 1893WAT     H1 8869   4.951   6.637   7.947
 1893WAT     H2 8870   5.005   6.553   8.060
 1894WAT      O 8871   5.068   6.794   7.682
 1894WAT     H1 8872   5.027   6.808   7.597
 1894WAT     H2 8873   5.157   6.765   7.662
 1895WAT      O 8874   5.426   5.641   7.799
 1895WAT     H1 8875   5.382   5.719   7.765
 1895WAT     H2 8876   5.482   5.673   7.869
 1896WAT      O 8877   5.738   5.603   7.287
 1896WAT     H1 8878   5.676   5.603   7.359
 1896WAT     H2 8879   5.729   5.516   7.247
 1897WAT      O 8880   5.630   5.695   7.984
 1897WAT     H1 8881   5.660   5.786   7.976
 1897WAT     H2 8882   5.685   5.647   7.923
 1898WAT      O 8883   5.406   6.153   7.571
 1898WAT     H1 8884   5.383   6.132   7.662
 1898WAT     H2 8885   5.328   6.197   7.537
 1899WAT      O 8886   6.129   6.154   7.431
 1899WAT     H1 8887   6.069   6.226   7.413
[truncated: 1,294,730 more chars]
