# Supplementary material for: Mechanism of Polyester Hydrolysis by Marine Bacterium PE‑H Enzyme: an Atomistic and Thermodynamic Characterization
Source: J Chem Inf Model. 2026 Feb 12;66(4):2284–98. doi: 10.1021/acs.jcim.5c02314 (PMC12933714; doi:10.1021/acs.jcim.5c02314)
Supplement: Supplementary file 3 [file ci5c02314_si_003.zip › Gmx-md_inputs/PE-H_dimer_GMX_System_not_H.itp]

; position restraints for System_not_H of GROningen MAchine for Chemical Simulation

[ position_restraints ]
;  i funct       fcx        fcy        fcz
   1    1       1000       1000       1000
   5    1       1000       1000       1000
   7    1       1000       1000       1000
  10    1       1000       1000       1000
  12    1       1000       1000       1000
  13    1       1000       1000       1000
  14    1       1000       1000       1000
  16    1       1000       1000       1000
  18    1       1000       1000       1000
  22    1       1000       1000       1000
  23    1       1000       1000       1000
  24    1       1000       1000       1000
  26    1       1000       1000       1000
  28    1       1000       1000       1000
  31    1       1000       1000       1000
  32    1       1000       1000       1000
  34    1       1000       1000       1000
  36    1       1000       1000       1000
  37    1       1000       1000       1000
  39    1       1000       1000       1000
  41    1       1000       1000       1000
  43    1       1000       1000       1000
  44    1       1000       1000       1000
  45    1       1000       1000       1000
  47    1       1000       1000       1000
  49    1       1000       1000       1000
  52    1       1000       1000       1000
  55    1       1000       1000       1000
  56    1       1000       1000       1000
  57    1       1000       1000       1000
  60    1       1000       1000       1000
  61    1       1000       1000       1000
  62    1       1000       1000       1000
  64    1       1000       1000       1000
  66    1       1000       1000       1000
  69    1       1000       1000       1000
  72    1       1000       1000       1000
  75    1       1000       1000       1000
  77    1       1000       1000       1000
  78    1       1000       1000       1000
  81    1       1000       1000       1000
  84    1       1000       1000       1000
  85    1       1000       1000       1000
  86    1       1000       1000       1000
  88    1       1000       1000       1000
  91    1       1000       1000       1000
  92    1       1000       1000       1000
  93    1       1000       1000       1000
  94    1       1000       1000       1000
  97    1       1000       1000       1000
 100    1       1000       1000       1000
 103    1       1000       1000       1000
 105    1       1000       1000       1000
 106    1       1000       1000       1000
 107    1       1000       1000       1000
 109    1       1000       1000       1000
 111    1       1000       1000       1000
 114    1       1000       1000       1000
 115    1       1000       1000       1000
 116    1       1000       1000       1000
 117    1       1000       1000       1000
 118    1       1000       1000       1000
 119    1       1000       1000       1000
 120    1       1000       1000       1000
 123    1       1000       1000       1000
 126    1       1000       1000       1000
 129    1       1000       1000       1000
 131    1       1000       1000       1000
 132    1       1000       1000       1000
 133    1       1000       1000       1000
 135    1       1000       1000       1000
 137    1       1000       1000       1000
 140    1       1000       1000       1000
 142    1       1000       1000       1000
 143    1       1000       1000       1000
 144    1       1000       1000       1000
 146    1       1000       1000       1000
 148    1       1000       1000       1000
 150    1       1000       1000       1000
 154    1       1000       1000       1000
 158    1       1000       1000       1000
 159    1       1000       1000       1000
 160    1       1000       1000       1000
 162    1       1000       1000       1000
 164    1       1000       1000       1000
 167    1       1000       1000       1000
 169    1       1000       1000       1000
 170    1       1000       1000       1000
 171    1       1000       1000       1000
 173    1       1000       1000       1000
 175    1       1000       1000       1000
 178    1       1000       1000       1000
 179    1       1000       1000       1000
 181    1       1000       1000       1000
 183    1       1000       1000       1000
 185    1       1000       1000       1000
 187    1       1000       1000       1000
 189    1       1000       1000       1000
 190    1       1000       1000       1000
 191    1       1000       1000       1000
 193    1       1000       1000       1000
 195    1       1000       1000       1000
 198    1       1000       1000       1000
 200    1       1000       1000       1000
 204    1       1000       1000       1000
 208    1       1000       1000       1000
 209    1       1000       1000       1000
 210    1       1000       1000       1000
 212    1       1000       1000       1000
 214    1       1000       1000       1000
 217    1       1000       1000       1000
 220    1       1000       1000       1000
 221    1       1000       1000       1000
 222    1       1000       1000       1000
 223    1       1000       1000       1000
 224    1       1000       1000       1000
 225    1       1000       1000       1000
 227    1       1000       1000       1000
 229    1       1000       1000       1000
 233    1       1000       1000       1000
 234    1       1000       1000       1000
 235    1       1000       1000       1000
 237    1       1000       1000       1000
 239    1       1000       1000       1000
 242    1       1000       1000       1000
 243    1       1000       1000       1000
 244    1       1000       1000       1000
 245    1       1000       1000       1000
 246    1       1000       1000       1000
 247    1       1000       1000       1000
 249    1       1000       1000       1000
 251    1       1000       1000       1000
 254    1       1000       1000       1000
 257    1       1000       1000       1000
 260    1       1000       1000       1000
 262    1       1000       1000       1000
 263    1       1000       1000       1000
 266    1       1000       1000       1000
 269    1       1000       1000       1000
 270    1       1000       1000       1000
 271    1       1000       1000       1000
 273    1       1000       1000       1000
 276    1       1000       1000       1000
 277    1       1000       1000       1000
 278    1       1000       1000       1000
 280    1       1000       1000       1000
 282    1       1000       1000       1000
 285    1       1000       1000       1000
 288    1       1000       1000       1000
 289    1       1000       1000       1000
 290    1       1000       1000       1000
 293    1       1000       1000       1000
 294    1       1000       1000       1000
 295    1       1000       1000       1000
 297    1       1000       1000       1000
 299    1       1000       1000       1000
 302    1       1000       1000       1000
 303    1       1000       1000       1000
 305    1       1000       1000       1000
 307    1       1000       1000       1000
 308    1       1000       1000       1000
 310    1       1000       1000       1000
 312    1       1000       1000       1000
 314    1       1000       1000       1000
 315    1       1000       1000       1000
 316    1       1000       1000       1000
 318    1       1000       1000       1000
 320    1       1000       1000       1000
 323    1       1000       1000       1000
 325    1       1000       1000       1000
 326    1       1000       1000       1000
 327    1       1000       1000       1000
 329    1       1000       1000       1000
 331    1       1000       1000       1000
 333    1       1000       1000       1000
 337    1       1000       1000       1000
 341    1       1000       1000       1000
 342    1       1000       1000       1000
 343    1       1000       1000       1000
 345    1       1000       1000       1000
 347    1       1000       1000       1000
 350    1       1000       1000       1000
 353    1       1000       1000       1000
 356    1       1000       1000       1000
 358    1       1000       1000       1000
 359    1       1000       1000       1000
 362    1       1000       1000       1000
 365    1       1000       1000       1000
 366    1       1000       1000       1000
 367    1       1000       1000       1000
 369    1       1000       1000       1000
 371    1       1000       1000       1000
 374    1       1000       1000       1000
 376    1       1000       1000       1000
 377    1       1000       1000       1000
 378    1       1000       1000       1000
 380    1       1000       1000       1000
 382    1       1000       1000       1000
 385    1       1000       1000       1000
 387    1       1000       1000       1000
 388    1       1000       1000       1000
 389    1       1000       1000       1000
 391    1       1000       1000       1000
 393    1       1000       1000       1000
 396    1       1000       1000       1000
 399    1       1000       1000       1000
 402    1       1000       1000       1000
 404    1       1000       1000       1000
 405    1       1000       1000       1000
 408    1       1000       1000       1000
 411    1       1000       1000       1000
 412    1       1000       1000       1000
 413    1       1000       1000       1000
 415    1       1000       1000       1000
 417    1       1000       1000       1000
 419    1       1000       1000       1000
 423    1       1000       1000       1000
 427    1       1000       1000       1000
 428    1       1000       1000       1000
 429    1       1000       1000       1000
 431    1       1000       1000       1000
 433    1       1000       1000       1000
 436    1       1000       1000       1000
 438    1       1000       1000       1000
 439    1       1000       1000       1000
 440    1       1000       1000       1000
 442    1       1000       1000       1000
 444    1       1000       1000       1000
 447    1       1000       1000       1000
 449    1       1000       1000       1000
 450    1       1000       1000       1000
 451    1       1000       1000       1000
 453    1       1000       1000       1000
 455    1       1000       1000       1000
 458    1       1000       1000       1000
 460    1       1000       1000       1000
 464    1       1000       1000       1000
 468    1       1000       1000       1000
 469    1       1000       1000       1000
 470    1       1000       1000       1000
 472    1       1000       1000       1000
 474    1       1000       1000       1000
 476    1       1000       1000       1000
 480    1       1000       1000       1000
 484    1       1000       1000       1000
 485    1       1000       1000       1000
 486    1       1000       1000       1000
 488    1       1000       1000       1000
 490    1       1000       1000       1000
 493    1       1000       1000       1000
 495    1       1000       1000       1000
 496    1       1000       1000       1000
 497    1       1000       1000       1000
 499    1       1000       1000       1000
 502    1       1000       1000       1000
 503    1       1000       1000       1000
 504    1       1000       1000       1000
 506    1       1000       1000       1000
 508    1       1000       1000       1000
 511    1       1000       1000       1000
 512    1       1000       1000       1000
 514    1       1000       1000       1000
 516    1       1000       1000       1000
 518    1       1000       1000       1000
 520    1       1000       1000       1000
 522    1       1000       1000       1000
 523    1       1000       1000       1000
 524    1       1000       1000       1000
 526    1       1000       1000       1000
 529    1       1000       1000       1000
 530    1       1000       1000       1000
 531    1       1000       1000       1000
 533    1       1000       1000       1000
 536    1       1000       1000       1000
 537    1       1000       1000       1000
 538    1       1000       1000       1000
 540    1       1000       1000       1000
 543    1       1000       1000       1000
 544    1       1000       1000       1000
 545    1       1000       1000       1000
 547    1       1000       1000       1000
 549    1       1000       1000       1000
 551    1       1000       1000       1000
 555    1       1000       1000       1000
 557    1       1000       1000       1000
 558    1       1000       1000       1000
 559    1       1000       1000       1000
 561    1       1000       1000       1000
 563    1       1000       1000       1000
 565    1       1000       1000       1000
 569    1       1000       1000       1000
 572    1       1000       1000       1000
 576    1       1000       1000       1000
 577    1       1000       1000       1000
 578    1       1000       1000       1000
 580    1       1000       1000       1000
 582    1       1000       1000       1000
 585    1       1000       1000       1000
 586    1       1000       1000       1000
 588    1       1000       1000       1000
 590    1       1000       1000       1000
 591    1       1000       1000       1000
 593    1       1000       1000       1000
 595    1       1000       1000       1000
 597    1       1000       1000       1000
 598    1       1000       1000       1000
 599    1       1000       1000       1000
 601    1       1000       1000       1000
 603    1       1000       1000       1000
 606    1       1000       1000       1000
 607    1       1000       1000       1000
 609    1       1000       1000       1000
 611    1       1000       1000       1000
 612    1       1000       1000       1000
 614    1       1000       1000       1000
 616    1       1000       1000       1000
 618    1       1000       1000       1000
 619    1       1000       1000       1000
 620    1       1000       1000       1000
 621    1       1000       1000       1000
 624    1       1000       1000       1000
 627    1       1000       1000       1000
 630    1       1000       1000       1000
 632    1       1000       1000       1000
 633    1       1000       1000       1000
 634    1       1000       1000       1000
 636    1       1000       1000       1000
 638    1       1000       1000       1000
 640    1       1000       1000       1000
 644    1       1000       1000       1000
 646    1       1000       1000       1000
 647    1       1000       1000       1000
 648    1       1000       1000       1000
 650    1       1000       1000       1000
 653    1       1000       1000       1000
 654    1       1000       1000       1000
 655    1       1000       1000       1000
 657    1       1000       1000       1000
 659    1       1000       1000       1000
 661    1       1000       1000       1000
 665    1       1000       1000       1000
 667    1       1000       1000       1000
 668    1       1000       1000       1000
 669    1       1000       1000       1000
 671    1       1000       1000       1000
 673    1       1000       1000       1000
 675    1       1000       1000       1000
 679    1       1000       1000       1000
 681    1       1000       1000       1000
 682    1       1000       1000       1000
 683    1       1000       1000       1000
 685    1       1000       1000       1000
 688    1       1000       1000       1000
 689    1       1000       1000       1000
 690    1       1000       1000       1000
 692    1       1000       1000       1000
 694    1       1000       1000       1000
 696    1       1000       1000       1000
 700    1       1000       1000       1000
 702    1       1000       1000       1000
 703    1       1000       1000       1000
 704    1       1000       1000       1000
 706    1       1000       1000       1000
 708    1       1000       1000       1000
 711    1       1000       1000       1000
 714    1       1000       1000       1000
 715    1       1000       1000       1000
 719    1       1000       1000       1000
 720    1       1000       1000       1000
 721    1       1000       1000       1000
 723    1       1000       1000       1000
 726    1       1000       1000       1000
 727    1       1000       1000       1000
 728    1       1000       1000       1000
 730    1       1000       1000       1000
 732    1       1000       1000       1000
 736    1       1000       1000       1000
 737    1       1000       1000       1000
 738    1       1000       1000       1000
 740    1       1000       1000       1000
 742    1       1000       1000       1000
 744    1       1000       1000       1000
 748    1       1000       1000       1000
 752    1       1000       1000       1000
 753    1       1000       1000       1000
 754    1       1000       1000       1000
 756    1       1000       1000       1000
 758    1       1000       1000       1000
 760    1       1000       1000       1000
 764    1       1000       1000       1000
 768    1       1000       1000       1000
 769    1       1000       1000       1000
 770    1       1000       1000       1000
 772    1       1000       1000       1000
 774    1       1000       1000       1000
 776    1       1000       1000       1000
 780    1       1000       1000       1000
 784    1       1000       1000       1000
 785    1       1000       1000       1000
 786    1       1000       1000       1000
 788    1       1000       1000       1000
 790    1       1000       1000       1000
 792    1       1000       1000       1000
 796    1       1000       1000       1000
 799    1       1000       1000       1000
 803    1       1000       1000       1000
 804    1       1000       1000       1000
 805    1       1000       1000       1000
 806    1       1000       1000       1000
 809    1       1000       1000       1000
 812    1       1000       1000       1000
 815    1       1000       1000       1000
 817    1       1000       1000       1000
 818    1       1000       1000       1000
 819    1       1000       1000       1000
 821    1       1000       1000       1000
 824    1       1000       1000       1000
 825    1       1000       1000       1000
 826    1       1000       1000       1000
 828    1       1000       1000       1000
 830    1       1000       1000       1000
 833    1       1000       1000       1000
 834    1       1000       1000       1000
 836    1       1000       1000       1000
 838    1       1000       1000       1000
 840    1       1000       1000       1000
 842    1       1000       1000       1000
 844    1       1000       1000       1000
 845    1       1000       1000       1000
 846    1       1000       1000       1000
 848    1       1000       1000       1000
 850    1       1000       1000       1000
 852    1       1000       1000       1000
 856    1       1000       1000       1000
 860    1       1000       1000       1000
 861    1       1000       1000       1000
 862    1       1000       1000       1000
 864    1       1000       1000       1000
 866    1       1000       1000       1000
 869    1       1000       1000       1000
 871    1       1000       1000       1000
 872    1       1000       1000       1000
 873    1       1000       1000       1000
 875    1       1000       1000       1000
 877    1       1000       1000       1000
 881    1       1000       1000       1000
 882    1       1000       1000       1000
 883    1       1000       1000       1000
 885    1       1000       1000       1000
 887    1       1000       1000       1000
 890    1       1000       1000       1000
 893    1       1000       1000       1000
 894    1       1000       1000       1000
 895    1       1000       1000       1000
 896    1       1000       1000       1000
 897    1       1000       1000       1000
 898    1       1000       1000       1000
 900    1       1000       1000       1000
 902    1       1000       1000       1000
 905    1       1000       1000       1000
 907    1       1000       1000       1000
 908    1       1000       1000       1000
 909    1       1000       1000       1000
 911    1       1000       1000       1000
 913    1       1000       1000       1000
 916    1       1000       1000       1000
 918    1       1000       1000       1000
 919    1       1000       1000       1000
 920    1       1000       1000       1000
 922    1       1000       1000       1000
 924    1       1000       1000       1000
 926    1       1000       1000       1000
 930    1       1000       1000       1000
 933    1       1000       1000       1000
 937    1       1000       1000       1000
 938    1       1000       1000       1000
 939    1       1000       1000       1000
 941    1       1000       1000       1000
 943    1       1000       1000       1000
 946    1       1000       1000       1000
 947    1       1000       1000       1000
 948    1       1000       1000       1000
 949    1       1000       1000       1000
 950    1       1000       1000       1000
 951    1       1000       1000       1000
 953    1       1000       1000       1000
 955    1       1000       1000       1000
 958    1       1000       1000       1000
 959    1       1000       1000       1000
 961    1       1000       1000       1000
 963    1       1000       1000       1000
 964    1       1000       1000       1000
 966    1       1000       1000       1000
 968    1       1000       1000       1000
 970    1       1000       1000       1000
 972    1       1000       1000       1000
 973    1       1000       1000       1000
 974    1       1000       1000       1000
 975    1       1000       1000       1000
 977    1       1000       1000       1000
 979    1       1000       1000       1000
 982    1       1000       1000       1000
 983    1       1000       1000       1000
 985    1       1000       1000       1000
 987    1       1000       1000       1000
 988    1       1000       1000       1000
 990    1       1000       1000       1000
 992    1       1000       1000       1000
 994    1       1000       1000       1000
 996    1       1000       1000       1000
 997    1       1000       1000       1000
 998    1       1000       1000       1000
 999    1       1000       1000       1000
1001    1       1000       1000       1000
1004    1       1000       1000       1000
1005    1       1000       1000       1000
1006    1       1000       1000       1000
1007    1       1000       1000       1000
1010    1       1000       1000       1000
1013    1       1000       1000       1000
1016    1       1000       1000       1000
1018    1       1000       1000       1000
1019    1       1000       1000       1000
1020    1       1000       1000       1000
1022    1       1000       1000       1000
1024    1       1000       1000       1000
1027    1       1000       1000       1000
1030    1       1000       1000       1000
1033    1       1000       1000       1000
1036    1       1000       1000       1000
1040    1       1000       1000       1000
1041    1       1000       1000       1000
1042    1       1000       1000       1000
1044    1       1000       1000       1000
1046    1       1000       1000       1000
1049    1       1000       1000       1000
1051    1       1000       1000       1000
1055    1       1000       1000       1000
1059    1       1000       1000       1000
1060    1       1000       1000       1000
1061    1       1000       1000       1000
1063    1       1000       1000       1000
1065    1       1000       1000       1000
1069    1       1000       1000       1000
1070    1       1000       1000       1000
1071    1       1000       1000       1000
1073    1       1000       1000       1000
1075    1       1000       1000       1000
1078    1       1000       1000       1000
1080    1       1000       1000       1000
1081    1       1000       1000       1000
1082    1       1000       1000       1000
1084    1       1000       1000       1000
1086    1       1000       1000       1000
1089    1       1000       1000       1000
1090    1       1000       1000       1000
1092    1       1000       1000       1000
1094    1       1000       1000       1000
1095    1       1000       1000       1000
1097    1       1000       1000       1000
1099    1       1000       1000       1000
1101    1       1000       1000       1000
1102    1       1000       1000       1000
1103    1       1000       1000       1000
1105    1       1000       1000       1000
1108    1       1000       1000       1000
1109    1       1000       1000       1000
1110    1       1000       1000       1000
1112    1       1000       1000       1000
1114    1       1000       1000       1000
1117    1       1000       1000       1000
1118    1       1000       1000       1000
1120    1       1000       1000       1000
1122    1       1000       1000       1000
1124    1       1000       1000       1000
1126    1       1000       1000       1000
1128    1       1000       1000       1000
1129    1       1000       1000       1000
1130    1       1000       1000       1000
1132    1       1000       1000       1000
1134    1       1000       1000       1000
1136    1       1000       1000       1000
1140    1       1000       1000       1000
1144    1       1000       1000       1000
1145    1       1000       1000       1000
1146    1       1000       1000       1000
1148    1       1000       1000       1000
1150    1       1000       1000       1000
1152    1       1000       1000       1000
1156    1       1000       1000       1000
1160    1       1000       1000       1000
1161    1       1000       1000       1000
1162    1       1000       1000       1000
1164    1       1000       1000       1000
1166    1       1000       1000       1000
1169    1       1000       1000       1000
1172    1       1000       1000       1000
1173    1       1000       1000       1000
1177    1       1000       1000       1000
1178    1       1000       1000       1000
1179    1       1000       1000       1000
1181    1       1000       1000       1000
1183    1       1000       1000       1000
1185    1       1000       1000       1000
1189    1       1000       1000       1000
1191    1       1000       1000       1000
1192    1       1000       1000       1000
1193    1       1000       1000       1000
1195    1       1000       1000       1000
1197    1       1000       1000       1000
1199    1       1000       1000       1000
1203    1       1000       1000       1000
1206    1       1000       1000       1000
1210    1       1000       1000       1000
1211    1       1000       1000       1000
1212    1       1000       1000       1000
1214    1       1000       1000       1000
1216    1       1000       1000       1000
1219    1       1000       1000       1000
1220    1       1000       1000       1000
1221    1       1000       1000       1000
1222    1       1000       1000       1000
1223    1       1000       1000       1000
1224    1       1000       1000       1000
1226    1       1000       1000       1000
1228    1       1000       1000       1000
1230    1       1000       1000       1000
1234    1       1000       1000       1000
1236    1       1000       1000       1000
1237    1       1000       1000       1000
1238    1       1000       1000       1000
1240    1       1000       1000       1000
1242    1       1000       1000       1000
1245    1       1000       1000       1000
1246    1       1000       1000       1000
1247    1       1000       1000       1000
1250    1       1000       1000       1000
1251    1       1000       1000       1000
1252    1       1000       1000       1000
1254    1       1000       1000       1000
1256    1       1000       1000       1000
1258    1       1000       1000       1000
1262    1       1000       1000       1000
1264    1       1000       1000       1000
1265    1       1000       1000       1000
1266    1       1000       1000       1000
1268    1       1000       1000       1000
1271    1       1000       1000       1000
1272    1       1000       1000       1000
1273    1       1000       1000       1000
1275    1       1000       1000       1000
1277    1       1000       1000       1000
1280    1       1000       1000       1000
1281    1       1000       1000       1000
1283    1       1000       1000       1000
1285    1       1000       1000       1000
1287    1       1000       1000       1000
1289    1       1000       1000       1000
1291    1       1000       1000       1000
1292    1       1000       1000       1000
1293    1       1000       1000       1000
1295    1       1000       1000       1000
1297    1       1000       1000       1000
1300    1       1000       1000       1000
1301    1       1000       1000       1000
1302    1       1000       1000       1000
1303    1       1000       1000       1000
1304    1       1000       1000       1000
1305    1       1000       1000       1000
1307    1       1000       1000       1000
1309    1       1000       1000       1000
1312    1       1000       1000       1000
1315    1       1000       1000       1000
1316    1       1000       1000       1000
1317    1       1000       1000       1000
1320    1       1000       1000       1000
1321    1       1000       1000       1000
1322    1       1000       1000       1000
1323    1       1000       1000       1000
1326    1       1000       1000       1000
1329    1       1000       1000       1000
1332    1       1000       1000       1000
1334    1       1000       1000       1000
1335    1       1000       1000       1000
1336    1       1000       1000       1000
1337    1       1000       1000       1000
1340    1       1000       1000       1000
1343    1       1000       1000       1000
1346    1       1000       1000       1000
1348    1       1000       1000       1000
1349    1       1000       1000       1000
1350    1       1000       1000       1000
1352    1       1000       1000       1000
1354    1       1000       1000       1000
1357    1       1000       1000       1000
1359    1       1000       1000       1000
1360    1       1000       1000       1000
1361    1       1000       1000       1000
1363    1       1000       1000       1000
1365    1       1000       1000       1000
1368    1       1000       1000       1000
1371    1       1000       1000       1000
1374    1       1000       1000       1000
1376    1       1000       1000       1000
1377    1       1000       1000       1000
1380    1       1000       1000       1000
1383    1       1000       1000       1000
1384    1       1000       1000       1000
1385    1       1000       1000       1000
1387    1       1000       1000       1000
1389    1       1000       1000       1000
1393    1       1000       1000       1000
1394    1       1000       1000       1000
1395    1       1000       1000       1000
1397    1       1000       1000       1000
1399    1       1000       1000       1000
1402    1       1000       1000       1000
1405    1       1000       1000       1000
1408    1       1000       1000       1000
1410    1       1000       1000       1000
1411    1       1000       1000       1000
1414    1       1000       1000       1000
1417    1       1000       1000       1000
1418    1       1000       1000       1000
1419    1       1000       1000       1000
1421    1       1000       1000       1000
1423    1       1000       1000       1000
1426    1       1000       1000       1000
1429    1       1000       1000       1000
1430    1       1000       1000       1000
1431    1       1000       1000       1000
1434    1       1000       1000       1000
1435    1       1000       1000       1000
1436    1       1000       1000       1000
1438    1       1000       1000       1000
1440    1       1000       1000       1000
1442    1       1000       1000       1000
1446    1       1000       1000       1000
1449    1       1000       1000       1000
1453    1       1000       1000       1000
1454    1       1000       1000       1000
1455    1       1000       1000       1000
1457    1       1000       1000       1000
1459    1       1000       1000       1000
1462    1       1000       1000       1000
1463    1       1000       1000       1000
1464    1       1000       1000       1000
1467    1       1000       1000       1000
1468    1       1000       1000       1000
1469    1       1000       1000       1000
1471    1       1000       1000       1000
1473    1       1000       1000       1000
1476    1       1000       1000       1000
1477    1       1000       1000       1000
1478    1       1000       1000       1000
1481    1       1000       1000       1000
1482    1       1000       1000       1000
1483    1       1000       1000       1000
1485    1       1000       1000       1000
1487    1       1000       1000       1000
1491    1       1000       1000       1000
1492    1       1000       1000       1000
1493    1       1000       1000       1000
1495    1       1000       1000       1000
1497    1       1000       1000       1000
1500    1       1000       1000       1000
1502    1       1000       1000       1000
1506    1       1000       1000       1000
1510    1       1000       1000       1000
1511    1       1000       1000       1000
1512    1       1000       1000       1000
1514    1       1000       1000       1000
1516    1       1000       1000       1000
1519    1       1000       1000       1000
1520    1       1000       1000       1000
1521    1       1000       1000       1000
1522    1       1000       1000       1000
1523    1       1000       1000       1000
1524    1       1000       1000       1000
1526    1       1000       1000       1000
1528    1       1000       1000       1000
1531    1       1000       1000       1000
1532    1       1000       1000       1000
1534    1       1000       1000       1000
1536    1       1000       1000       1000
1537    1       1000       1000       1000
1539    1       1000       1000       1000
1541    1       1000       1000       1000
1543    1       1000       1000       1000
1544    1       1000       1000       1000
1545    1       1000       1000       1000
1547    1       1000       1000       1000
1549    1       1000       1000       1000
1552    1       1000       1000       1000
1554    1       1000       1000       1000
1558    1       1000       1000       1000
1562    1       1000       1000       1000
1563    1       1000       1000       1000
1564    1       1000       1000       1000
1566    1       1000       1000       1000
1568    1       1000       1000       1000
1570    1       1000       1000       1000
1574    1       1000       1000       1000
1578    1       1000       1000       1000
1579    1       1000       1000       1000
1580    1       1000       1000       1000
1582    1       1000       1000       1000
1584    1       1000       1000       1000
1587    1       1000       1000       1000
1589    1       1000       1000       1000
1590    1       1000       1000       1000
1591    1       1000       1000       1000
1593    1       1000       1000       1000
1595    1       1000       1000       1000
1598    1       1000       1000       1000
1601    1       1000       1000       1000
1602    1       1000       1000       1000
1603    1       1000       1000       1000
1606    1       1000       1000       1000
1607    1       1000       1000       1000
1608    1       1000       1000       1000
1610    1       1000       1000       1000
1612    1       1000       1000       1000
1615    1       1000       1000       1000
1616    1       1000       1000       1000
1617    1       1000       1000       1000
1620    1       1000       1000       1000
1621    1       1000       1000       1000
1622    1       1000       1000       1000
1624    1       1000       1000       1000
1626    1       1000       1000       1000
1629    1       1000       1000       1000
1631    1       1000       1000       1000
1632    1       1000       1000       1000
1633    1       1000       1000       1000
1635    1       1000       1000       1000
1637    1       1000       1000       1000
1640    1       1000       1000       1000
1643    1       1000       1000       1000
1646    1       1000       1000       1000
1648    1       1000       1000       1000
1649    1       1000       1000       1000
1652    1       1000       1000       1000
1655    1       1000       1000       1000
1656    1       1000       1000       1000
1657    1       1000       1000       1000
1659    1       1000       1000       1000
1661    1       1000       1000       1000
1664    1       1000       1000       1000
1666    1       1000       1000       1000
1667    1       1000       1000       1000
1668    1       1000       1000       1000
1670    1       1000       1000       1000
1672    1       1000       1000       1000
1675    1       1000       1000       1000
1677    1       1000       1000       1000
1678    1       1000       1000       1000
1679    1       1000       1000       1000
1681    1       1000       1000       1000
1683    1       1000       1000       1000
1686    1       1000       1000       1000
1688    1       1000       1000       1000
1689    1       1000       1000       1000
1690    1       1000       1000       1000
1691    1       1000       1000       1000
1694    1       1000       1000       1000
1697    1       1000       1000       1000
1700    1       1000       1000       1000
1702    1       1000       1000       1000
1703    1       1000       1000       1000
1704    1       1000       1000       1000
1706    1       1000       1000       1000
1708    1       1000       1000       1000
1710    1       1000       1000       1000
1714    1       1000       1000       1000
1718    1       1000       1000       1000
1719    1       1000       1000       1000
1720    1       1000       1000       1000
1722    1       1000       1000       1000
1724    1       1000       1000       1000
1727    1       1000       1000       1000
1730    1       1000       1000       1000
1733    1       1000       1000       1000
1735    1       1000       1000       1000
1736    1       1000       1000       1000
1739    1       1000       1000       1000
1742    1       1000       1000       1000
1743    1       1000       1000       1000
1744    1       1000       1000       1000
1746    1       1000       1000       1000
1749    1       1000       1000       1000
1750    1       1000       1000       1000
1751    1       1000       1000       1000
1753    1       1000       1000       1000
1755    1       1000       1000       1000
1758    1       1000       1000       1000
1761    1       1000       1000       1000
1762    1       1000       1000       1000
1766    1       1000       1000       1000
1767    1       1000       1000       1000
1768    1       1000       1000       1000
1770    1       1000       1000       1000
1772    1       1000       1000       1000
1774    1       1000       1000       1000
1778    1       1000       1000       1000
1781    1       1000       1000       1000
1785    1       1000       1000       1000
1786    1       1000       1000       1000
1787    1       1000       1000       1000
1789    1       1000       1000       1000
1791    1       1000       1000       1000
1794    1       1000       1000       1000
1795    1       1000       1000       1000
1796    1       1000       1000       1000
1797    1       1000       1000       1000
1798    1       1000       1000       1000
1799    1       1000       1000       1000
1801    1       1000       1000       1000
1803    1       1000       1000       1000
1805    1       1000       1000       1000
1809    1       1000       1000       1000
1811    1       1000       1000       1000
1812    1       1000       1000       1000
1813    1       1000       1000       1000
1815    1       1000       1000       1000
1817    1       1000       1000       1000
1820    1       1000       1000       1000
1821    1       1000       1000       1000
1822    1       1000       1000       1000
1825    1       1000       1000       1000
1826    1       1000       1000       1000
1827    1       1000       1000       1000
1829    1       1000       1000       1000
1831    1       1000       1000       1000
1834    1       1000       1000       1000
1837    1       1000       1000       1000
1840    1       1000       1000       1000
1842    1       1000       1000       1000
1843    1       1000       1000       1000
1846    1       1000       1000       1000
1849    1       1000       1000       1000
1850    1       1000       1000       1000
1851    1       1000       1000       1000
1853    1       1000       1000       1000
1855    1       1000       1000       1000
1858    1       1000       1000       1000
1860    1       1000       1000       1000
1864    1       1000       1000       1000
1868    1       1000       1000       1000
1869    1       1000       1000       1000
1870    1       1000       1000       1000
1872    1       1000       1000       1000
1875    1       1000       1000       1000
1876    1       1000       1000       1000
1877    1       1000       1000       1000
1879    1       1000       1000       1000
1881    1       1000       1000       1000
1883    1       1000       1000       1000
1887    1       1000       1000       1000
1891    1       1000       1000       1000
1892    1       1000       1000       1000
1893    1       1000       1000       1000
1895    1       1000       1000       1000
1897    1       1000       1000       1000
1899    1       1000       1000       1000
1903    1       1000       1000       1000
1906    1       1000       1000       1000
1910    1       1000       1000       1000
1911    1       1000       1000       1000
1912    1       1000       1000       1000
1914    1       1000       1000       1000
1917    1       1000       1000       1000
1918    1       1000       1000       1000
1919    1       1000       1000       1000
1921    1       1000       1000       1000
1923    1       1000       1000       1000
1926    1       1000       1000       1000
1927    1       1000       1000       1000
1929    1       1000       1000       1000
1931    1       1000       1000       1000
1932    1       1000       1000       1000
1934    1       1000       1000       1000
1936    1       1000       1000       1000
1938    1       1000       1000       1000
1940    1       1000       1000       1000
1941    1       1000       1000       1000
1942    1       1000       1000       1000
1943    1       1000       1000       1000
1945    1       1000       1000       1000
1947    1       1000       1000       1000
1950    1       1000       1000       1000
1952    1       1000       1000       1000
1953    1       1000       1000       1000
1954    1       1000       1000       1000
1956    1       1000       1000       1000
1958    1       1000       1000       1000
1961    1       1000       1000       1000
1964    1       1000       1000       1000
1965    1       1000       1000       1000
1969    1       1000       1000       1000
1970    1       1000       1000       1000
1971    1       1000       1000       1000
1973    1       1000       1000       1000
1976    1       1000       1000       1000
1977    1       1000       1000       1000
1978    1       1000       1000       1000
1980    1       1000       1000       1000
1983    1       1000       1000       1000
1984    1       1000       1000       1000
1985    1       1000       1000       1000
1987    1       1000       1000       1000
1990    1       1000       1000       1000
1991    1       1000       1000       1000
1992    1       1000       1000       1000
1994    1       1000       1000       1000
1997    1       1000       1000       1000
1998    1       1000       1000       1000
1999    1       1000       1000       1000
2001    1       1000       1000       1000
2003    1       1000       1000       1000
2005    1       1000       1000       1000
2009    1       1000       1000       1000
2011    1       1000       1000       1000
2012    1       1000       1000       1000
2013    1       1000       1000       1000
2015    1       1000       1000       1000
2017    1       1000       1000       1000
2020    1       1000       1000       1000
2022    1       1000       1000       1000
2026    1       1000       1000       1000
2030    1       1000       1000       1000
2031    1       1000       1000       1000
2032    1       1000       1000       1000
2034    1       1000       1000       1000
2036    1       1000       1000       1000
2039    1       1000       1000       1000
2042    1       1000       1000       1000
2045    1       1000       1000       1000
2047    1       1000       1000       1000
2048    1       1000       1000       1000
2051    1       1000       1000       1000
2054    1       1000       1000       1000
2055    1       1000       1000       1000
2056    1       1000       1000       1000
2058    1       1000       1000       1000
2060    1       1000       1000       1000
2062    1       1000       1000       1000
2066    1       1000       1000       1000
2070    1       1000       1000       1000
2071    1       1000       1000       1000
2072    1       1000       1000       1000
2074    1       1000       1000       1000
2076    1       1000       1000       1000
2080    1       1000       1000       1000
2081    1       1000       1000       1000
2082    1       1000       1000       1000
2084    1       1000       1000       1000
2086    1       1000       1000       1000
2089    1       1000       1000       1000
2091    1       1000       1000       1000
2092    1       1000       1000       1000
2093    1       1000       1000       1000
2095    1       1000       1000       1000
2097    1       1000       1000       1000
2100    1       1000       1000       1000
2103    1       1000       1000       1000
2104    1       1000       1000       1000
2105    1       1000       1000       1000
2106    1       1000       1000       1000
2107    1       1000       1000       1000
2108    1       1000       1000       1000
2110    1       1000       1000       1000
2113    1       1000       1000       1000
2114    1       1000       1000       1000
2115    1       1000       1000       1000
2117    1       1000       1000       1000
2119    1       1000       1000       1000
2122    1       1000       1000       1000
2125    1       1000       1000       1000
2128    1       1000       1000       1000
2130    1       1000       1000       1000
2131    1       1000       1000       1000
2134    1       1000       1000       1000
2137    1       1000       1000       1000
2138    1       1000       1000       1000
2139    1       1000       1000       1000
2141    1       1000       1000       1000
2143    1       1000       1000       1000
2145    1       1000       1000       1000
2149    1       1000       1000       1000
2152    1       1000       1000       1000
2156    1       1000       1000       1000
2157    1       1000       1000       1000
2158    1       1000       1000       1000
2160    1       1000       1000       1000
2162    1       1000       1000       1000
2165    1       1000       1000       1000
2168    1       1000       1000       1000
2171    1       1000       1000       1000
2174    1       1000       1000       1000
2178    1       1000       1000       1000
2179    1       1000       1000       1000
2180    1       1000       1000       1000
2182    1       1000       1000       1000
2184    1       1000       1000       1000
2188    1       1000       1000       1000
2189    1       1000       1000       1000
2190    1       1000       1000       1000
2192    1       1000       1000       1000
2194    1       1000       1000       1000
2198    1       1000       1000       1000
2199    1       1000       1000       1000
2200    1       1000       1000       1000
2202    1       1000       1000       1000
2204    1       1000       1000       1000
2206    1       1000       1000       1000
2210    1       1000       1000       1000
2213    1       1000       1000       1000
2217    1       1000       1000       1000
2218    1       1000       1000       1000
2219    1       1000       1000       1000
2220    1       1000       1000       1000
2223    1       1000       1000       1000
2226    1       1000       1000       1000
2229    1       1000       1000       1000
2231    1       1000       1000       1000
2232    1       1000       1000       1000
2233    1       1000       1000       1000
2235    1       1000       1000       1000
2237    1       1000       1000       1000
2240    1       1000       1000       1000
2242    1       1000       1000       1000
2246    1       1000       1000       1000
2250    1       1000       1000       1000
2251    1       1000       1000       1000
2252    1       1000       1000       1000
2254    1       1000       1000       1000
2256    1       1000       1000       1000
2260    1       1000       1000       1000
2261    1       1000       1000       1000
2262    1       1000       1000       1000
2263    1       1000       1000       1000
2266    1       1000       1000       1000
2269    1       1000       1000       1000
2272    1       1000       1000       1000
2274    1       1000       1000       1000
2275    1       1000       1000       1000
2276    1       1000       1000       1000
2278    1       1000       1000       1000
2280    1       1000       1000       1000
2283    1       1000       1000       1000
2284    1       1000       1000       1000
2286    1       1000       1000       1000
2288    1       1000       1000       1000
2289    1       1000       1000       1000
2291    1       1000       1000       1000
2293    1       1000       1000       1000
2295    1       1000       1000       1000
2297    1       1000       1000       1000
2298    1       1000       1000       1000
2299    1       1000       1000       1000
2300    1       1000       1000       1000
2302    1       1000       1000       1000
2304    1       1000       1000       1000
2307    1       1000       1000       1000
2308    1       1000       1000       1000
2309    1       1000       1000       1000
2310    1       1000       1000       1000
2311    1       1000       1000       1000
2312    1       1000       1000       1000
2314    1       1000       1000       1000
2316    1       1000       1000       1000
2318    1       1000       1000       1000
2322    1       1000       1000       1000
2324    1       1000       1000       1000
2325    1       1000       1000       1000
2326    1       1000       1000       1000
2328    1       1000       1000       1000
2330    1       1000       1000       1000
2332    1       1000       1000       1000
2336    1       1000       1000       1000
2338    1       1000       1000       1000
2339    1       1000       1000       1000
2340    1       1000       1000       1000
2342    1       1000       1000       1000
2344    1       1000       1000       1000
2347    1       1000       1000       1000
2349    1       1000       1000       1000
2350    1       1000       1000       1000
2351    1       1000       1000       1000
2353    1       1000       1000       1000
2355    1       1000       1000       1000
2358    1       1000       1000       1000
2359    1       1000       1000       1000
2361    1       1000       1000       1000
2363    1       1000       1000       1000
2364    1       1000       1000       1000
2366    1       1000       1000       1000
2368    1       1000       1000       1000
2370    1       1000       1000       1000
2371    1       1000       1000       1000
2372    1       1000       1000       1000
2374    1       1000       1000       1000
2376    1       1000       1000       1000
2379    1       1000       1000       1000
2380    1       1000       1000       1000
2382    1       1000       1000       1000
2384    1       1000       1000       1000
2385    1       1000       1000       1000
2387    1       1000       1000       1000
2389    1       1000       1000       1000
2391    1       1000       1000       1000
2392    1       1000       1000       1000
2393    1       1000       1000       1000
2395    1       1000       1000       1000
2397    1       1000       1000       1000
2401    1       1000       1000       1000
2402    1       1000       1000       1000
2403    1       1000       1000       1000
2405    1       1000       1000       1000
2407    1       1000       1000       1000
2410    1       1000       1000       1000
2412    1       1000       1000       1000
2413    1       1000       1000       1000
2414    1       1000       1000       1000
2416    1       1000       1000       1000
2418    1       1000       1000       1000
2421    1       1000       1000       1000
2424    1       1000       1000       1000
2427    1       1000       1000       1000
2429    1       1000       1000       1000
2430    1       1000       1000       1000
2433    1       1000       1000       1000
2436    1       1000       1000       1000
2437    1       1000       1000       1000
2438    1       1000       1000       1000
2440    1       1000       1000       1000
2442    1       1000       1000       1000
2445    1       1000       1000       1000
2447    1       1000       1000       1000
2448    1       1000       1000       1000
2449    1       1000       1000       1000
2451    1       1000       1000       1000
2453    1       1000       1000       1000
2456    1       1000       1000       1000
2459    1       1000       1000       1000
2460    1       1000       1000       1000
2461    1       1000       1000       1000
2464    1       1000       1000       1000
2465    1       1000       1000       1000
2466    1       1000       1000       1000
2468    1       1000       1000       1000
2470    1       1000       1000       1000
2474    1       1000       1000       1000
2475    1       1000       1000       1000
2476    1       1000       1000       1000
2477    1       1000       1000       1000
2480    1       1000       1000       1000
2483    1       1000       1000       1000
2486    1       1000       1000       1000
2488    1       1000       1000       1000
2489    1       1000       1000       1000
2490    1       1000       1000       1000
2492    1       1000       1000       1000
2494    1       1000       1000       1000
2496    1       1000       1000       1000
2500    1       1000       1000       1000
2502    1       1000       1000       1000
2503    1       1000       1000       1000
2504    1       1000       1000       1000
2506    1       1000       1000       1000
2508    1       1000       1000       1000
2511    1       1000       1000       1000
2513    1       1000       1000       1000
2517    1       1000       1000       1000
2521    1       1000       1000       1000
2522    1       1000       1000       1000
2523    1       1000       1000       1000
2525    1       1000       1000       1000
2527    1       1000       1000       1000
2529    1       1000       1000       1000
2533    1       1000       1000       1000
2536    1       1000       1000       1000
2540    1       1000       1000       1000
2541    1       1000       1000       1000
2542    1       1000       1000       1000
2544    1       1000       1000       1000
2546    1       1000       1000       1000
2549    1       1000       1000       1000
2550    1       1000       1000       1000
2552    1       1000       1000       1000
2554    1       1000       1000       1000
2556    1       1000       1000       1000
2558    1       1000       1000       1000
2560    1       1000       1000       1000
2561    1       1000       1000       1000
2562    1       1000       1000       1000
2564    1       1000       1000       1000
2566    1       1000       1000       1000
2570    1       1000       1000       1000
2571    1       1000       1000       1000
2572    1       1000       1000       1000
2574    1       1000       1000       1000
2576    1       1000       1000       1000
2579    1       1000       1000       1000
2580    1       1000       1000       1000
2581    1       1000       1000       1000
2582    1       1000       1000       1000
2584    1       1000       1000       1000
2586    1       1000       1000       1000
2589    1       1000       1000       1000
2592    1       1000       1000       1000
2593    1       1000       1000       1000
2594    1       1000       1000       1000
2595    1       1000       1000       1000
2596    1       1000       1000       1000
2597    1       1000       1000       1000
2599    1       1000       1000       1000
2601    1       1000       1000       1000
2604    1       1000       1000       1000
2606    1       1000       1000       1000
2607    1       1000       1000       1000
2608    1       1000       1000       1000
2610    1       1000       1000       1000
2612    1       1000       1000       1000
2615    1       1000       1000       1000
2616    1       1000       1000       1000
2617    1       1000       1000       1000
2618    1       1000       1000       1000
2619    1       1000       1000       1000
2620    1       1000       1000       1000
2622    1       1000       1000       1000
2624    1       1000       1000       1000
2626    1       1000       1000       1000
2630    1       1000       1000       1000
2634    1       1000       1000       1000
2635    1       1000       1000       1000
2636    1       1000       1000       1000
2638    1       1000       1000       1000
2640    1       1000       1000       1000
2642    1       1000       1000       1000
2646    1       1000       1000       1000
2649    1       1000       1000       1000
2653    1       1000       1000       1000
2654    1       1000       1000       1000
2655    1       1000       1000       1000
2657    1       1000       1000       1000
2659    1       1000       1000       1000
2663    1       1000       1000       1000
2664    1       1000       1000       1000
2665    1       1000       1000       1000
2666    1       1000       1000       1000
2669    1       1000       1000       1000
2672    1       1000       1000       1000
2675    1       1000       1000       1000
2677    1       1000       1000       1000
2678    1       1000       1000       1000
2679    1       1000       1000       1000
2681    1       1000       1000       1000
2683    1       1000       1000       1000
2685    1       1000       1000       1000
2689    1       1000       1000       1000
2693    1       1000       1000       1000
2694    1       1000       1000       1000
2695    1       1000       1000       1000
2697    1       1000       1000       1000
2699    1       1000       1000       1000
2702    1       1000       1000       1000
2704    1       1000       1000       1000
2708    1       1000       1000       1000
2712    1       1000       1000       1000
2713    1       1000       1000       1000
2714    1       1000       1000       1000
2716    1       1000       1000       1000
2718    1       1000       1000       1000
2721    1       1000       1000       1000
2724    1       1000       1000       1000
2725    1       1000       1000       1000
2726    1       1000       1000       1000
2729    1       1000       1000       1000
2730    1       1000       1000       1000
2731    1       1000       1000       1000
2733    1       1000       1000       1000
2735    1       1000       1000       1000
2738    1       1000       1000       1000
2739    1       1000       1000       1000
2740    1       1000       1000       1000
2742    1       1000       1000       1000
2744    1       1000       1000       1000
2746    1       1000       1000       1000
2747    1       1000       1000       1000
2748    1       1000       1000       1000
2750    1       1000       1000       1000
2752    1       1000       1000       1000
2756    1       1000       1000       1000
2757    1       1000       1000       1000
2758    1       1000       1000       1000
2760    1       1000       1000       1000
2762    1       1000       1000       1000
2765    1       1000       1000       1000
2767    1       1000       1000       1000
2768    1       1000       1000       1000
2769    1       1000       1000       1000
2770    1       1000       1000       1000
2773    1       1000       1000       1000
2776    1       1000       1000       1000
2779    1       1000       1000       1000
2781    1       1000       1000       1000
2782    1       1000       1000       1000
2783    1       1000       1000       1000
2785    1       1000       1000       1000
2787    1       1000       1000       1000
2790    1       1000       1000       1000
2791    1       1000       1000       1000
2793    1       1000       1000       1000
2795    1       1000       1000       1000
2797    1       1000       1000       1000
2799    1       1000       1000       1000
2801    1       1000       1000       1000
2802    1       1000       1000       1000
2803    1       1000       1000       1000
2805    1       1000       1000       1000
2807    1       1000       1000       1000
2810    1       1000       1000       1000
2811    1       1000       1000       1000
2813    1       1000       1000       1000
2815    1       1000       1000       1000
2816    1       1000       1000       1000
2818    1       1000       1000       1000
2820    1       1000       1000       1000
2822    1       1000       1000       1000
2823    1       1000       1000       1000
2824    1       1000       1000       1000
2826    1       1000       1000       1000
2828    1       1000       1000       1000
2831    1       1000       1000       1000
2832    1       1000       1000       1000
2833    1       1000       1000       1000
2836    1       1000       1000       1000
2837    1       1000       1000       1000
2838    1       1000       1000       1000
2840    1       1000       1000       1000
2842    1       1000       1000       1000
2845    1       1000       1000       1000
2847    1       1000       1000       1000
2848    1       1000       1000       1000
2849    1       1000       1000       1000
2851    1       1000       1000       1000
2853    1       1000       1000       1000
2856    1       1000       1000       1000
2858    1       1000       1000       1000
2862    1       1000       1000       1000
2866    1       1000       1000       1000
2867    1       1000       1000       1000
2868    1       1000       1000       1000
2869    1       1000       1000       1000
2872    1       1000       1000       1000
2875    1       1000       1000       1000
2878    1       1000       1000       1000
2880    1       1000       1000       1000
2881    1       1000       1000       1000
2882    1       1000       1000       1000
2884    1       1000       1000       1000
2886    1       1000       1000       1000
2889    1       1000       1000       1000
2891    1       1000       1000       1000
2892    1       1000       1000       1000
2893    1       1000       1000       1000
2895    1       1000       1000       1000
2897    1       1000       1000       1000
2900    1       1000       1000       1000
2902    1       1000       1000       1000
2903    1       1000       1000       1000
2904    1       1000       1000       1000
2906    1       1000       1000       1000
2908    1       1000       1000       1000
2910    1       1000       1000       1000
2914    1       1000       1000       1000
2917    1       1000       1000       1000
2921    1       1000       1000       1000
2922    1       1000       1000       1000
2923    1       1000       1000       1000
2925    1       1000       1000       1000
2927    1       1000       1000       1000
2930    1       1000       1000       1000
2931    1       1000       1000       1000
2932    1       1000       1000       1000
2933    1       1000       1000       1000
2934    1       1000       1000       1000
2935    1       1000       1000       1000
2937    1       1000       1000       1000
2939    1       1000       1000       1000
2942    1       1000       1000       1000
2945    1       1000       1000       1000
2948    1       1000       1000       1000
2951    1       1000       1000       1000
2955    1       1000       1000       1000
2956    1       1000       1000       1000
2957    1       1000       1000       1000
2959    1       1000       1000       1000
2961    1       1000       1000       1000
2965    1       1000       1000       1000
2966    1       1000       1000       1000
2967    1       1000       1000       1000
2969    1       1000       1000       1000
2971    1       1000       1000       1000
2974    1       1000       1000       1000
2975    1       1000       1000       1000
2977    1       1000       1000       1000
2979    1       1000       1000       1000
2981    1       1000       1000       1000
2983    1       1000       1000       1000
2985    1       1000       1000       1000
2986    1       1000       1000       1000
2987    1       1000       1000       1000
2989    1       1000       1000       1000
2991    1       1000       1000       1000
2993    1       1000       1000       1000
2997    1       1000       1000       1000
3001    1       1000       1000       1000
3002    1       1000       1000       1000
3003    1       1000       1000       1000
3005    1       1000       1000       1000
3007    1       1000       1000       1000
3010    1       1000       1000       1000
3013    1       1000       1000       1000
3014    1       1000       1000       1000
3015    1       1000       1000       1000
3016    1       1000       1000       1000
3017    1       1000       1000       1000
3018    1       1000       1000       1000
3020    1       1000       1000       1000
3022    1       1000       1000       1000
3024    1       1000       1000       1000
3028    1       1000       1000       1000
3031    1       1000       1000       1000
3035    1       1000       1000       1000
3036    1       1000       1000       1000
3037    1       1000       1000       1000
3039    1       1000       1000       1000
3041    1       1000       1000       1000
3044    1       1000       1000       1000
3045    1       1000       1000       1000
3046    1       1000       1000       1000
3049    1       1000       1000       1000
3050    1       1000       1000       1000
3051    1       1000       1000       1000
3053    1       1000       1000       1000
3056    1       1000       1000       1000
3057    1       1000       1000       1000
3058    1       1000       1000       1000
3060    1       1000       1000       1000
3063    1       1000       1000       1000
3064    1       1000       1000       1000
3065    1       1000       1000       1000
3067    1       1000       1000       1000
3069    1       1000       1000       1000
3072    1       1000       1000       1000
3074    1       1000       1000       1000
3075    1       1000       1000       1000
3076    1       1000       1000       1000
3078    1       1000       1000       1000
3080    1       1000       1000       1000
3083    1       1000       1000       1000
3084    1       1000       1000       1000
3086    1       1000       1000       1000
3088    1       1000       1000       1000
3089    1       1000       1000       1000
3091    1       1000       1000       1000
3092    1       1000       1000       1000
3093    1       1000       1000       1000
3095    1       1000       1000       1000
3097    1       1000       1000       1000
3100    1       1000       1000       1000
3101    1       1000       1000       1000
3103    1       1000       1000       1000
3105    1       1000       1000       1000
3106    1       1000       1000       1000
3108    1       1000       1000       1000
3110    1       1000       1000       1000
3112    1       1000       1000       1000
3113    1       1000       1000       1000
3114    1       1000       1000       1000
3116    1       1000       1000       1000
3118    1       1000       1000       1000
3121    1       1000       1000       1000
3122    1       1000       1000       1000
3123    1       1000       1000       1000
3124    1       1000       1000       1000
3126    1       1000       1000       1000
3129    1       1000       1000       1000
3130    1       1000       1000       1000
3131    1       1000       1000       1000
3133    1       1000       1000       1000
3135    1       1000       1000       1000
3138    1       1000       1000       1000
3139    1       1000       1000       1000
3140    1       1000       1000       1000
3143    1       1000       1000       1000
3144    1       1000       1000       1000
3145    1       1000       1000       1000
3147    1       1000       1000       1000
3150    1       1000       1000       1000
3151    1       1000       1000       1000
3152    1       1000       1000       1000
3154    1       1000       1000       1000
3157    1       1000       1000       1000
3158    1       1000       1000       1000
3159    1       1000       1000       1000
3161    1       1000       1000       1000
3163    1       1000       1000       1000
3166    1       1000       1000       1000
3168    1       1000       1000       1000
3169    1       1000       1000       1000
3170    1       1000       1000       1000
3172    1       1000       1000       1000
3174    1       1000       1000       1000
3176    1       1000       1000       1000
3180    1       1000       1000       1000
3183    1       1000       1000       1000
3187    1       1000       1000       1000
3188    1       1000       1000       1000
3189    1       1000       1000       1000
3191    1       1000       1000       1000
3193    1       1000       1000       1000
3196    1       1000       1000       1000
3197    1       1000       1000       1000
3199    1       1000       1000       1000
3201    1       1000       1000       1000
3202    1       1000       1000       1000
3204    1       1000       1000       1000
3206    1       1000       1000       1000
3208    1       1000       1000       1000
3209    1       1000       1000       1000
3210    1       1000       1000       1000
3212    1       1000       1000       1000
3214    1       1000       1000       1000
3217    1       1000       1000       1000
3218    1       1000       1000       1000
3219    1       1000       1000       1000
3222    1       1000       1000       1000
3223    1       1000       1000       1000
3224    1       1000       1000       1000
3226    1       1000       1000       1000
3228    1       1000       1000       1000
3231    1       1000       1000       1000
3232    1       1000       1000       1000
3233    1       1000       1000       1000
3234    1       1000       1000       1000
3235    1       1000       1000       1000
3236    1       1000       1000       1000
3238    1       1000       1000       1000
3240    1       1000       1000       1000
3242    1       1000       1000       1000
3246    1       1000       1000       1000
3250    1       1000       1000       1000
3251    1       1000       1000       1000
3252    1       1000       1000       1000
3254    1       1000       1000       1000
3256    1       1000       1000       1000
3259    1       1000       1000       1000
3261    1       1000       1000       1000
3265    1       1000       1000       1000
3269    1       1000       1000       1000
3270    1       1000       1000       1000
3271    1       1000       1000       1000
3273    1       1000       1000       1000
3275    1       1000       1000       1000
3278    1       1000       1000       1000
3280    1       1000       1000       1000
3281    1       1000       1000       1000
3282    1       1000       1000       1000
3284    1       1000       1000       1000
3286    1       1000       1000       1000
3289    1       1000       1000       1000
3292    1       1000       1000       1000
3295    1       1000       1000       1000
3297    1       1000       1000       1000
3298    1       1000       1000       1000
3301    1       1000       1000       1000
3304    1       1000       1000       1000
3305    1       1000       1000       1000
3306    1       1000       1000       1000
3308    1       1000       1000       1000
3310    1       1000       1000       1000
3313    1       1000       1000       1000
3314    1       1000       1000       1000
3316    1       1000       1000       1000
3318    1       1000       1000       1000
3320    1       1000       1000       1000
3322    1       1000       1000       1000
3324    1       1000       1000       1000
3325    1       1000       1000       1000
3326    1       1000       1000       1000
3328    1       1000       1000       1000
3331    1       1000       1000       1000
3332    1       1000       1000       1000
3333    1       1000       1000       1000
3335    1       1000       1000       1000
3337    1       1000       1000       1000
3339    1       1000       1000       1000
3343    1       1000       1000       1000
3347    1       1000       1000       1000
3348    1       1000       1000       1000
3349    1       1000       1000       1000
3351    1       1000       1000       1000
3353    1       1000       1000       1000
3356    1       1000       1000       1000
3358    1       1000       1000       1000
3359    1       1000       1000       1000
3360    1       1000       1000       1000
3362    1       1000       1000       1000
3364    1       1000       1000       1000
3367    1       1000       1000       1000
3368    1       1000       1000       1000
3370    1       1000       1000       1000
3372    1       1000       1000       1000
3373    1       1000       1000       1000
3375    1       1000       1000       1000
3377    1       1000       1000       1000
3379    1       1000       1000       1000
3381    1       1000       1000       1000
3382    1       1000       1000       1000
3383    1       1000       1000       1000
3384    1       1000       1000       1000
3386    1       1000       1000       1000
3388    1       1000       1000       1000
3391    1       1000       1000       1000
3394    1       1000       1000       1000
3395    1       1000       1000       1000
3399    1       1000       1000       1000
3400    1       1000       1000       1000
3401    1       1000       1000       1000
3403    1       1000       1000       1000
3405    1       1000       1000       1000
3408    1       1000       1000       1000
3411    1       1000       1000       1000
3414    1       1000       1000       1000
3417    1       1000       1000       1000
3421    1       1000       1000       1000
3422    1       1000       1000       1000
3423    1       1000       1000       1000
3425    1       1000       1000       1000
3427    1       1000       1000       1000
3430    1       1000       1000       1000
3432    1       1000       1000       1000
3436    1       1000       1000       1000
3440    1       1000       1000       1000
3441    1       1000       1000       1000
3442    1       1000       1000       1000
3444    1       1000       1000       1000
3446    1       1000       1000       1000
3449    1       1000       1000       1000
3450    1       1000       1000       1000
3451    1       1000       1000       1000
3453    1       1000       1000       1000
3455    1       1000       1000       1000
3457    1       1000       1000       1000
3458    1       1000       1000       1000
3459    1       1000       1000       1000
3461    1       1000       1000       1000
3463    1       1000       1000       1000
3466    1       1000       1000       1000
3468    1       1000       1000       1000
3472    1       1000       1000       1000
3476    1       1000       1000       1000
3477    1       1000       1000       1000
3478    1       1000       1000       1000
3480    1       1000       1000       1000
3482    1       1000       1000       1000
3485    1       1000       1000       1000
3486    1       1000       1000       1000
3487    1       1000       1000       1000
3488    1       1000       1000       1000
3489    1       1000       1000       1000
3490    1       1000       1000       1000
3492    1       1000       1000       1000
3494    1       1000       1000       1000
3497    1       1000       1000       1000
3500    1       1000       1000       1000
3501    1       1000       1000       1000
3502    1       1000       1000       1000
3503    1       1000       1000       1000
3504    1       1000       1000       1000
3505    1       1000       1000       1000
3507    1       1000       1000       1000
3509    1       1000       1000       1000
3512    1       1000       1000       1000
3513    1       1000       1000       1000
3514    1       1000       1000       1000
3515    1       1000       1000       1000
3516    1       1000       1000       1000
3517    1       1000       1000       1000
3519    1       1000       1000       1000
3521    1       1000       1000       1000
3524    1       1000       1000       1000
3526    1       1000       1000       1000
3527    1       1000       1000       1000
3528    1       1000       1000       1000
3530    1       1000       1000       1000
3532    1       1000       1000       1000
3535    1       1000       1000       1000
3538    1       1000       1000       1000
3541    1       1000       1000       1000
3543    1       1000       1000       1000
3544    1       1000       1000       1000
3547    1       1000       1000       1000
3550    1       1000       1000       1000
3551    1       1000       1000       1000
3552    1       1000       1000       1000
3554    1       1000       1000       1000
3556    1       1000       1000       1000
3559    1       1000       1000       1000
3560    1       1000       1000       1000
3562    1       1000       1000       1000
3564    1       1000       1000       1000
3565    1       1000       1000       1000
3567    1       1000       1000       1000
3569    1       1000       1000       1000
3571    1       1000       1000       1000
3572    1       1000       1000       1000
3573    1       1000       1000       1000
3575    1       1000       1000       1000
3577    1       1000       1000       1000
3580    1       1000       1000       1000
3583    1       1000       1000       1000
3586    1       1000       1000       1000
3589    1       1000       1000       1000
3593    1       1000       1000       1000
3594    1       1000       1000       1000
3595    1       1000       1000       1000
3597    1       1000       1000       1000
3599    1       1000       1000       1000
3602    1       1000       1000       1000
3605    1       1000       1000       1000
3606    1       1000       1000       1000
3607    1       1000       1000       1000
3610    1       1000       1000       1000
3611    1       1000       1000       1000
3612    1       1000       1000       1000
3614    1       1000       1000       1000
3616    1       1000       1000       1000
3619    1       1000       1000       1000
3620    1       1000       1000       1000
3622    1       1000       1000       1000
3624    1       1000       1000       1000
3626    1       1000       1000       1000
3628    1       1000       1000       1000
3630    1       1000       1000       1000
3631    1       1000       1000       1000
3632    1       1000       1000       1000
3634    1       1000       1000       1000
3636    1       1000       1000       1000
3639    1       1000       1000       1000
3641    1       1000       1000       1000
3645    1       1000       1000       1000
3649    1       1000       1000       1000
3650    1       1000       1000       1000
3651    1       1000       1000       1000
3653    1       1000       1000       1000
3655    1       1000       1000       1000
3658    1       1000       1000       1000
3659    1       1000       1000       1000
3660    1       1000       1000       1000
3661    1       1000       1000       1000
3663    1       1000       1000       1000
3666    1       1000       1000       1000
3667    1       1000       1000       1000
3668    1       1000       1000       1000
3669    1       1000       1000       1000
3672    1       1000       1000       1000
3675    1       1000       1000       1000
3678    1       1000       1000       1000
3680    1       1000       1000       1000
3681    1       1000       1000       1000
3682    1       1000       1000       1000
3684    1       1000       1000       1000
3686    1       1000       1000       1000
3689    1       1000       1000       1000
3690    1       1000       1000       1000
3691    1       1000       1000       1000
3694    1       1000       1000       1000
3695    1       1000       1000       1000
3696    1       1000       1000       1000
3698    1       1000       1000       1000
3700    1       1000       1000       1000
3703    1       1000       1000       1000
3704    1       1000       1000       1000
3705    1       1000       1000       1000
3707    1       1000       1000       1000
3709    1       1000       1000       1000
3711    1       1000       1000       1000
3712    1       1000       1000       1000
3713    1       1000       1000       1000
3715    1       1000       1000       1000
3717    1       1000       1000       1000
3719    1       1000       1000       1000
3723    1       1000       1000       1000
3725    1       1000       1000       1000
3726    1       1000       1000       1000
3727    1       1000       1000       1000
3729    1       1000       1000       1000
3731    1       1000       1000       1000
3734    1       1000       1000       1000
3736    1       1000       1000       1000
3737    1       1000       1000       1000
3738    1       1000       1000       1000
3740    1       1000       1000       1000
3742    1       1000       1000       1000
3745    1       1000       1000       1000
3746    1       1000       1000       1000
3747    1       1000       1000       1000
3748    1       1000       1000       1000
3749    1       1000       1000       1000
3750    1       1000       1000       1000
3752    1       1000       1000       1000
3754    1       1000       1000       1000
3757    1       1000       1000       1000
3759    1       1000       1000       1000
3760    1       1000       1000       1000
3761    1       1000       1000       1000
3763    1       1000       1000       1000
3765    1       1000       1000       1000
3768    1       1000       1000       1000
3771    1       1000       1000       1000
3772    1       1000       1000       1000
3773    1       1000       1000       1000
3776    1       1000       1000       1000
3777    1       1000       1000       1000
3778    1       1000       1000       1000
3780    1       1000       1000       1000
3782    1       1000       1000       1000
3784    1       1000       1000       1000
3788    1       1000       1000       1000
3791    1       1000       1000       1000
3795    1       1000       1000       1000
3796    1       1000       1000       1000
3797    1       1000       1000       1000
3799    1       1000       1000       1000
3801    1       1000       1000       1000
3804    1       1000       1000       1000
3806    1       1000       1000       1000
3807    1       1000       1000       1000
3808    1       1000       1000       1000
3810    1       1000       1000       1000
3812    1       1000       1000       1000
3815    1       1000       1000       1000
3816    1       1000       1000       1000
3817    1       1000       1000       1000
3818    1       1000       1000       1000
3819    1       1000       1000       1000
3820    1       1000       1000       1000
3822    1       1000       1000       1000
3824    1       1000       1000       1000
3827    1       1000       1000       1000
3828    1       1000       1000       1000
3830    1       1000       1000       1000
3832    1       1000       1000       1000
3833    1       1000       1000       1000
3835    1       1000       1000       1000
3837    1       1000       1000       1000
3839    1       1000       1000       1000
3840    1       1000       1000       1000
3841    1       1000       1000       1000
3843    1       1000       1000       1000
3845    1       1000       1000       1000
3848    1       1000       1000       1000
3851    1       1000       1000       1000
3854    1       1000       1000       1000
3856    1       1000       1000       1000
3857    1       1000       1000       1000
3860    1       1000       1000       1000
3863    1       1000       1000       1000
3864    1       1000       1000       1000
3865    1       1000       1000       1000
3867    1       1000       1000       1000
3870    1       1000       1000       1000
3871    1       1000       1000       1000
3872    1       1000       1000       1000
3874    1       1000       1000       1000
3876    1       1000       1000       1000
3879    1       1000       1000       1000
3880    1       1000       1000       1000
3881    1       1000       1000       1000
3884    1       1000       1000       1000
3885    1       1000       1000       1000
3886    1       1000       1000       1000
3888    1       1000       1000       1000
3890    1       1000       1000       1000
3893    1       1000       1000       1000
3894    1       1000       1000       1000
3895    1       1000       1000       1000
3896    1       1000       1000       1000
3897    1       1000       1000       1000
3900    1       1000       1000       1000
3903    1       1000       1000       1000
3906    1       1000       1000       1000
3908    1       1000       1000       1000
3909    1       1000       1000       1000
3910    1       1000       1000       1000
3912    1       1000       1000       1000
3914    1       1000       1000       1000
3917    1       1000       1000       1000
3918    1       1000       1000       1000
3920    1       1000       1000       1000
3922    1       1000       1000       1000
3923    1       1000       1000       1000
3925    1       1000       1000       1000
3927    1       1000       1000       1000
3929    1       1000       1000       1000
3930    1       1000       1000       1000
3931    1       1000       1000       1000
3933    1       1000       1000       1000
3935    1       1000       1000       1000
3938    1       1000       1000       1000
3940    1       1000       1000       1000
3944    1       1000       1000       1000
3948    1       1000       1000       1000
3949    1       1000       1000       1000
3950    1       1000       1000       1000
3951    1       1000       1000       1000
3952    1       1000       1000       1000
3955    1       1000       1000       1000
3956    1       1000       1000       1000
3957    1       1000       1000       1000
3958    1       1000       1000       1000
3959    1       1000       1000       1000
3960    1       1000       1000       1000
3961    1       1000       1000       1000
3962    1       1000       1000       1000
3963    1       1000       1000       1000
3964    1       1000       1000       1000
3965    1       1000       1000       1000
3970    1       1000       1000       1000
3973    1       1000       1000       1000
3974    1       1000       1000       1000
3975    1       1000       1000       1000
3976    1       1000       1000       1000
3977    1       1000       1000       1000
3979    1       1000       1000       1000
3981    1       1000       1000       1000
3982    1       1000       1000       1000
3983    1       1000       1000       1000
3984    1       1000       1000       1000
3985    1       1000       1000       1000
3986    1       1000       1000       1000
3987    1       1000       1000       1000
3993    1       1000       1000       1000
3995    1       1000       1000       1000
3997    1       1000       1000       1000
3998    1       1000       1000       1000
3999    1       1000       1000       1000
4002    1       1000       1000       1000
4005    1       1000       1000       1000
4008    1       1000       1000       1000
4011    1       1000       1000       1000
4014    1       1000       1000       1000
4017    1       1000       1000       1000
4020    1       1000       1000       1000
4023    1       1000       1000       1000
4026    1       1000       1000       1000
4029    1       1000       1000       1000
4032    1       1000       1000       1000
4035    1       1000       1000       1000
4038    1       1000       1000       1000
4041    1       1000       1000       1000
4044    1       1000       1000       1000
4047    1       1000       1000       1000
4050    1       1000       1000       1000
4053    1       1000       1000       1000
4056    1       1000       1000       1000
4059    1       1000       1000       1000
4062    1       1000       1000       1000
4065    1       1000       1000       1000
4068    1       1000       1000       1000
4071    1       1000       1000       1000
4074    1       1000       1000       1000
4077    1       1000       1000       1000
4080    1       1000       1000       1000
4083    1       1000       1000       1000
4086    1       1000       1000       1000
4089    1       1000       1000       1000
4092    1       1000       1000       1000
4095    1       1000       1000       1000
4098    1       1000       1000       1000
4101    1       1000       1000       1000
4104    1       1000       1000       1000
4107    1       1000       1000       1000
4110    1       1000       1000       1000
4113    1       1000       1000       1000
4116    1       1000       1000       1000
4119    1       1000       1000       1000
4122    1       1000       1000       1000
4125    1       1000       1000       1000
4128    1       1000       1000       1000
4131    1       1000       1000       1000
4134    1       1000       1000       1000
4137    1       1000       1000       1000
4140    1       1000       1000       1000
4143    1       1000       1000       1000
4146    1       1000       1000       1000
4149    1       1000       1000       1000
4152    1       1000       1000       1000
4155    1       1000       1000       1000
4158    1       1000       1000       1000
4161    1       1000       1000       1000
4164    1       1000       1000       1000
4167    1       1000       1000       1000
4170    1       1000       1000       1000
4173    1       1000       1000       1000
4176    1       1000       1000       1000
4179    1       1000       1000       1000
4182    1       1000       1000       1000
4185    1       1000       1000       1000
4188    1       1000       1000       1000
4191    1       1000       1000       1000
4194    1       1000       1000       1000
4197    1       1000       1000       1000
4200    1       1000       1000       1000
4203    1       1000       1000       1000
4206    1       1000       1000       1000
4209    1       1000       1000       1000
4212    1       1000       1000       1000
4215    1       1000       1000       1000
4218    1       1000       1000       1000
4221    1       1000       1000       1000
4224    1       1000       1000       1000
4227    1       1000       1000       1000
4230    1       1000       1000       1000
4233    1       1000       1000       1000
4236    1       1000       1000       1000
4239    1       1000       1000       1000
4242    1       1000       1000       1000
4245    1       1000       1000       1000
4248    1       1000       1000       1000
4251    1       1000       1000       1000
4254    1       1000       1000       1000
4257    1       1000       1000       1000
4260    1       1000       1000       1000
4263    1       1000       1000       1000
4266    1       1000       1000       1000
4269    1       1000       1000       1000
4272    1       1000       1000       1000
4275    1       1000       1000       1000
4278    1       1000       1000       1000
4281    1       1000       1000       1000
4284    1       1000       1000       1000
4287    1       1000       1000       1000
4290    1       1000       1000       1000
4293    1       1000       1000       1000
4296    1       1000       1000       1000
4299    1       1000       1000       1000
4302    1       1000       1000       1000
4305    1       1000       1000       1000
4308    1       1000       1000       1000
4311    1       1000       1000       1000
4314    1       1000       1000       1000
4317    1       1000       1000       1000
4320    1       1000       1000       1000
4323    1       1000       1000       1000
4326    1       1000       1000       1000
4329    1       1000       1000       1000
4332    1       1000       1000       1000
4335    1       1000       1000       1000
4338    1       1000       1000       1000
4341    1       1000       1000       1000
4344    1       1000       1000       1000
4347    1       1000       1000       1000
4350    1       1000       1000       1000
4353    1       1000       1000       1000
4356    1       1000       1000       1000
4359    1       1000       1000       1000
4362    1       1000       1000       1000
4365    1       1000       1000       1000
4368    1       1000       1000       1000
4371    1       1000       1000       1000
4374    1       1000       1000       1000
4377    1       1000       1000       1000
4380    1       1000       1000       1000
4383    1       1000       1000       1000
4386    1       1000       1000       1000
4389    1       1000       1000       1000
4392    1       1000       1000       1000
4395    1       1000       1000       1000
4398    1       1000       1000       1000
4401    1       1000       1000       1000
4404    1       1000       1000       1000
4407    1       1000       1000       1000
4410    1       1000       1000       1000
4413    1       1000       1000       1000
4416    1       1000       1000       1000
4419    1       1000       1000       1000
4422    1       1000       1000       1000
4425    1       1000       1000       1000
4428    1       1000       1000       1000
4431    1       1000       1000       1000
4434    1       1000       1000       1000
4437    1       1000       1000       1000
4440    1       1000       1000       1000
4443    1       1000       1000       1000
4446    1       1000       1000       1000
4449    1       1000       1000       1000
4452    1       1000       1000       1000
4455    1       1000       1000       1000
4458    1       1000       1000       1000
4461    1       1000       1000       1000
4464    1       1000       1000       1000
4467    1       1000       1000       1000
4470    1       1000       1000       1000
4473    1       1000       1000       1000
4476    1       1000       1000       1000
4479    1       1000       1000       1000
4482    1       1000       1000       1000
4485    1       1000       1000       1000
4488    1       1000       1000       1000
4491    1       1000       1000       1000
4494    1       1000       1000       1000
4497    1       1000       1000       1000
4500    1       1000       1000       1000
4503    1       1000       1000       1000
4506    1       1000       1000       1000
4509    1       1000       1000       1000
4512    1       1000       1000       1000
4515    1       1000       1000       1000
4518    1       1000       1000       1000
4521    1       1000       1000       1000
4524    1       1000       1000       1000
4527    1       1000       1000       1000
4530    1       1000       1000       1000
4533    1       1000       1000       1000
4536    1       1000       1000       1000
4539    1       1000       1000       1000
4542    1       1000       1000       1000
4545    1       1000       1000       1000
4548    1       1000       1000       1000
4551    1       1000       1000       1000
4554    1       1000       1000       1000
4557    1       1000       1000       1000
4560    1       1000       1000       1000
4563    1       1000       1000       1000
4566    1       1000       1000       1000
4569    1       1000       1000       1000
4572    1       1000       1000       1000
4575    1       1000       1000       1000
4578    1       1000       1000       1000
4581    1       1000       1000       1000
4584    1       1000       1000       1000
4587    1       1000       1000       1000
4590    1       1000       1000       1000
4593    1       1000       1000       1000
4596    1       1000       1000       1000
4599    1       1000       1000       1000
4602    1       1000       1000       1000
4605    1       1000       1000       1000
4608    1       1000       1000       1000
4611    1       1000       1000       1000
4614    1       1000       1000       1000
4617    1       1000       1000       1000
4620    1       1000       1000       1000
4623    1       1000       1000       1000
4626    1       1000       1000       1000
4629    1       1000       1000       1000
4632    1       1000       1000       1000
4635    1       1000       1000       1000
4638    1       1000       1000       1000
4641    1       1000       1000       1000
4644    1       1000       1000       1000
4647    1       1000       1000       1000
4650    1       1000       1000       1000
4653    1       1000       1000       1000
4656    1       1000       1000       1000
4659    1       1000       1000       1000
4662    1       1000       1000       1000
4665    1       1000       1000       1000
4668    1       1000       1000       1000
4671    1       1000       1000       1000
4674    1       1000       1000       1000
4677    1       1000       1000       1000
4680    1       1000       1000       1000
4683    1       1000       1000       1000
4686    1       1000       1000       1000
4689    1       1000       1000       1000
4692    1       1000       1000       1000
4695    1       1000       1000       1000
4698    1       1000       1000       1000
4701    1       1000       1000       1000
4704    1       1000       1000       1000
4707    1       1000       1000       1000
4710    1       1000       1000       1000
4713    1       1000       1000       1000
4716    1       1000       1000       1000
4719    1       1000       1000       1000
4722    1       1000       1000       1000
4725    1       1000       1000       1000
4728    1       1000       1000       1000
4731    1       1000       1000       1000
4734    1       1000       1000       1000
4737    1       1000       1000       1000
4740    1       1000       1000       1000
4743    1       1000       1000       1000
4746    1       1000       1000       1000
4749    1       1000       1000       1000
4752    1       1000       1000       1000
4755    1       1000       1000       1000
4758    1       1000       1000       1000
4761    1       1000       1000       1000
4764    1       1000       1000       1000
4767    1       1000       1000       1000
4770    1       1000       1000       1000
4773    1       1000       1000       1000
4776    1       1000       1000       1000
4779    1       1000       1000       1000
4782    1       1000       1000       1000
4785    1       1000       1000       1000
4788    1       1000       1000       1000
4791    1       1000       1000       1000
4794    1       1000       1000       1000
4797    1       1000       1000       1000
4800    1       1000       1000       1000
4803    1       1000       1000       1000
4806    1       1000       1000       1000
4809    1       1000       1000       1000
4812    1       1000       1000       1000
4815    1       1000       1000       1000
4818    1       1000       1000       1000
4821    1       1000       1000       1000
4824    1       1000       1000       1000
4827    1       1000       1000       1000
4830    1       1000       1000       1000
4833    1       1000       1000       1000
4836    1       1000       1000       1000
4839    1       1000       1000       1000
4842    1       1000       1000       1000
4845    1       1000       1000       1000
4848    1       1000       1000       1000
4851    1       1000       1000       1000
4854    1       1000       1000       1000
4857    1       1000       1000       1000
4860    1       1000       1000       1000
4863    1       1000       1000       1000
4866    1       1000       1000       1000
4869    1       1000       1000       1000
4872    1       1000       1000       1000
4875    1       1000       1000       1000
4878    1       1000       1000       1000
4881    1       1000       1000       1000
4884    1       1000       1000       1000
4887    1       1000       1000       1000
4890    1       1000       1000       1000
4893    1       1000       1000       1000
4896    1       1000       1000       1000
4899    1       1000       1000       1000
4902    1       1000       1000       1000
4905    1       1000       1000       1000
4908    1       1000       1000       1000
4911    1       1000       1000       1000
4914    1       1000       1000       1000
4917    1       1000       1000       1000
4920    1       1000       1000       1000
4923    1       1000       1000       1000
4926    1       1000       1000       1000
4929    1       1000       1000       1000
4932    1       1000       1000       1000
4935    1       1000       1000       1000
4938    1       1000       1000       1000
4941    1       1000       1000       1000
4944    1       1000       1000       1000
4947    1       1000       1000       1000
4950    1       1000       1000       1000
4953    1       1000       1000       1000
4956    1       1000       1000       1000
4959    1       1000       1000       1000
4962    1       1000       1000       1000
4965    1       1000       1000       1000
4968    1       1000       1000       1000
4971    1       1000       1000       1000
4974    1       1000       1000       1000
4977    1       1000       1000       1000
4980    1       1000       1000       1000
4983    1       1000       1000       1000
4986    1       1000       1000       1000
4989    1       1000       1000       1000
4992    1       1000       1000       1000
4995    1       1000       1000       1000
4998    1       1000       1000       1000
5001    1       1000       1000       1000
5004    1       1000       1000       1000
5007    1       1000       1000       1000
5010    1       1000       1000       1000
5013    1       1000       1000       1000
5016    1       1000       1000       1000
5019    1       1000       1000       1000
5022    1       1000       1000       1000
5025    1       1000       1000       1000
5028    1       1000       1000       1000
5031    1       1000       1000       1000
5034    1       1000       1000       1000
5037    1       1000       1000       1000
5040    1       1000       1000       1000
5043    1       1000       1000       1000
5046    1       1000       1000       1000
5049    1       1000       1000       1000
5052    1       1000       1000       1000
5055    1       1000       1000       1000
5058    1       1000       1000       1000
5061    1       1000       1000       1000
5064    1       1000       1000       1000
5067    1       1000       1000       1000
5070    1       1000       1000       1000
5073    1       1000       1000       1000
5076    1       1000       1000       1000
5079    1       1000       1000       1000
5082    1       1000       1000       1000
5085    1       1000       1000       1000
5088    1       1000       1000       1000
5091    1       1000       1000       1000
5094    1       1000       1000       1000
5097    1       1000       1000       1000
5100    1       1000       1000       1000
5103    1       1000       1000       1000
5106    1       1000       1000       1000
5109    1       1000       1000       1000
5112    1       1000       1000       1000
5115    1       1000       1000       1000
5118    1       1000       1000       1000
5121    1       1000       1000       1000
5124    1       1000       1000       1000
5127    1       1000       1000       1000
5130    1       1000       1000       1000
5133    1       1000       1000       1000
5136    1       1000       1000       1000
5139    1       1000       1000       1000
5142    1       1000       1000       1000
5145    1       1000       1000       1000
5148    1       1000       1000       1000
5151    1       1000       1000       1000
5154    1       1000       1000       1000
5157    1       1000       1000       1000
5160    1       1000       1000       1000
5163    1       1000       1000       1000
5166    1       1000       1000       1000
5169    1       1000       1000       1000
5172    1       1000       1000       1000
5175    1       1000       1000       1000
5178    1       1000       1000       1000
5181    1       1000       1000       1000
5184    1       1000       1000       1000
5187    1       1000       1000       1000
5190    1       1000       1000       1000
5193    1       1000       1000       1000
5196    1       1000       1000       1000
5199    1       1000       1000       1000
5202    1       1000       1000       1000
5205    1       1000       1000       1000
5208    1       1000       1000       1000
5211    1       1000       1000       1000
5214    1       1000       1000       1000
5217    1       1000       1000       1000
5220    1       1000       1000       1000
5223    1       1000       1000       1000
5226    1       1000       1000       1000
5229    1       1000       1000       1000
5232    1       1000       1000       1000
5235    1       1000       1000       1000
5238    1       1000       1000       1000
5241    1       1000       1000       1000
5244    1       1000       1000       1000
5247    1       1000       1000       1000
5250    1       1000       1000       1000
5253    1       1000       1000       1000
5256    1       1000       1000       1000
5259    1       1000       1000       1000
5262    1       1000       1000       1000
5265    1       1000       1000       1000
5268    1       1000       1000       1000
5271    1       1000       1000       1000
5274    1       1000       1000       1000
5277    1       1000       1000       1000
5280    1       1000       1000       1000
5283    1       1000       1000       1000
5286    1       1000       1000       1000
5289    1       1000       1000       1000
5292    1       1000       1000       1000
5295    1       1000       1000       1000
5298    1       1000       1000       1000
5301    1       1000       1000       1000
5304    1       1000       1000       1000
5307    1       1000       1000       1000
5310    1       1000       1000       1000
5313    1       1000       1000       1000
5316    1       1000       1000       1000
5319    1       1000       1000       1000
5322    1       1000       1000       1000
5325    1       1000       1000       1000
5328    1       1000       1000       1000
5331    1       1000       1000       1000
5334    1       1000       1000       1000
5337    1       1000       1000       1000
5340    1       1000       1000       1000
5343    1       1000       1000       1000
5346    1       1000       1000       1000
5349    1       1000       1000       1000
5352    1       1000       1000       1000
5355    1       1000       1000       1000
5358    1       1000       1000       1000
5361    1       1000       1000       1000
5364    1       1000       1000       1000
5367    1       1000       1000       1000
5370    1       1000       1000       1000
5373    1       1000       1000       1000
5376    1       1000       1000       1000
5379    1       1000       1000       1000
5382    1       1000       1000       1000
5385    1       1000       1000       1000
5388    1       1000       1000       1000
5391    1       1000       1000       1000
5394    1       1000       1000       1000
5397    1       1000       1000       1000
5400    1       1000       1000       1000
5403    1       1000       1000       1000
5406    1       1000       1000       1000
5409    1       1000       1000       1000
5412    1       1000       1000       1000
5415    1       1000       1000       1000
5418    1       1000       1000       1000
5421    1       1000       1000       1000
5424    1       1000       1000       1000
5427    1       1000       1000       1000
5430    1       1000       1000       1000
5433    1       1000       1000       1000
5436    1       1000       1000       1000
5439    1       1000       1000       1000
5442    1       1000       1000       1000
5445    1       1000       1000       1000
5448    1       1000       1000       1000
5451    1       1000       1000       1000
5454    1       1000       1000       1000
5457    1       1000       1000       1000
5460    1       1000       1000       1000
5463    1       1000       1000       1000
5466    1       1000       1000       1000
5469    1       1000       1000       1000
5472    1       1000       1000       1000
5475    1       1000       1000       1000
5478    1       1000       1000       1000
5481    1       1000       1000       1000
5484    1       1000       1000       1000
5487    1       1000       1000       1000
5490    1       1000       1000       1000
5493    1       1000       1000       1000
5496    1       1000       1000       1000
5499    1       1000       1000       1000
5502    1       1000       1000       1000
5505    1       1000       1000       1000
5508    1       1000       1000       1000
5511    1       1000       1000       1000
5514    1       1000       1000       1000
5517    1       1000       1000       1000
5520    1       1000       1000       1000
5523    1       1000       1000       1000
5526    1       1000       1000       1000
5529    1       1000       1000       1000
5532    1       1000       1000       1000
5535    1       1000       1000       1000
5538    1       1000       1000       1000
5541    1       1000       1000       1000
5544    1       1000       1000       1000
5547    1       1000       1000       1000
5550    1       1000       1000       1000
5553    1       1000       1000       1000
5556    1       1000       1000       1000
5559    1       1000       1000       1000
5562    1       1000       1000       1000
5565    1       1000       1000       1000
5568    1       1000       1000       1000
5571    1       1000       1000       1000
5574    1       1000       1000       1000
5577    1       1000       1000       1000
5580    1       1000       1000       1000
5583    1       1000       1000       1000
5586    1       1000       1000       1000
5589    1       1000       1000       1000
5592    1       1000       1000       1000
5595    1       1000       1000       1000
5598    1       1000       1000       1000
5601    1       1000       1000       1000
5604    1       1000       1000       1000
5607    1       1000       1000       1000
5610    1       1000       1000       1000
5613    1       1000       1000       1000
5616    1       1000       1000       1000
5619    1       1000       1000       1000
5622    1       1000       1000       1000
5625    1       1000       1000       1000
5628    1       1000       1000       1000
5631    1       1000       1000       1000
5634    1       1000       1000       1000
5637    1       1000       1000       1000
5640    1       1000       1000       1000
5643    1       1000       1000       1000
5646    1       1000       1000       1000
5649    1       1000       1000       1000
5652    1       1000       1000       1000
5655    1       1000       1000       1000
5658    1       1000       1000       1000
5661    1       1000       1000       1000
5664    1       1000       1000       1000
5667    1       1000       1000       1000
5670    1       1000       1000       1000
5673    1       1000       1000       1000
5676    1       1000       1000       1000
5679    1       1000       1000       1000
5682    1       1000       1000       1000
5685    1       1000       1000       1000
5688    1       1000       1000       1000
5691    1       1000       1000       1000
5694    1       1000       1000       1000
5697    1       1000       1000       1000
5700    1       1000       1000       1000
5703    1       1000       1000       1000
5706    1       1000       1000       1000
5709    1       1000       1000       1000
5712    1       1000       1000       1000
5715    1       1000       1000       1000
5718    1       1000       1000       1000
5721    1       1000       1000       1000
5724    1       1000       1000       1000
5727    1       1000       1000       1000
5730    1       1000       1000       1000
5733    1       1000       1000       1000
5736    1       1000       1000       1000
5739    1       1000       1000       1000
5742    1       1000       1000       1000
5745    1       1000       1000       1000
5748    1       1000       1000       1000
5751    1       1000       1000       1000
5754    1       1000       1000       1000
5757    1       1000       1000       1000
5760    1       1000       1000       1000
5763    1       1000       1000       1000
5766    1       1000       1000       1000
5769    1       1000       1000       1000
5772    1       1000       1000       1000
5775    1       1000       1000       1000
5778    1       1000       1000       1000
5781    1       1000       1000       1000
5784    1       1000       1000       1000
5787    1       1000       1000       1000
5790    1       1000       1000       1000
5793    1       1000       1000       1000
5796    1       1000       1000       1000
5799    1       1000       1000       1000
5802    1       1000       1000       1000
5805    1       1000       1000       1000
5808    1       1000       1000       1000
5811    1       1000       1000       1000
5814    1       1000       1000       1000
5817    1       1000       1000       1000
5820    1       1000       1000       1000
5823    1       1000       1000       1000
5826    1       1000       1000       1000
5829    1       1000       1000       1000
5832    1       1000       1000       1000
5835    1       1000       1000       1000
5838    1       1000       1000       1000
5841    1       1000       1000       1000
5844    1       1000       1000       1000
5847    1       1000       1000       1000
5850    1       1000       1000       1000
5853    1       1000       1000       1000
5856    1       1000       1000       1000
5859    1       1000       1000       1000
5862    1       1000       1000       1000
5865    1       1000       1000       1000
5868    1       1000       1000       1000
5871    1       1000       1000       1000
5874    1       1000       1000       1000
5877    1       1000       1000       1000
5880    1       1000       1000       1000
5883    1       1000       1000       1000
5886    1       1000       1000       1000
5889    1       1000       1000       1000
5892    1       1000       1000       1000
5895    1       1000       1000       1000
5898    1       1000       1000       1000
5901    1       1000       1000       1000
5904    1       1000       1000       1000
5907    1       1000       1000       1000
5910    1       1000       1000       1000
5913    1       1000       1000       1000
5916    1       1000       1000       1000
5919    1       1000       1000       1000
5922    1       1000       1000       1000
5925    1       1000       1000       1000
5928    1       1000       1000       1000
5931    1       1000       1000       1000
5934    1       1000       1000       1000
5937    1       1000       1000       1000
5940    1       1000       1000       1000
5943    1       1000       1000       1000
5946    1       1000       1000       1000
5949    1       1000       1000       1000
5952    1       1000       1000       1000
5955    1       1000       1000       1000
5958    1       1000       1000       1000
5961    1       1000       1000       1000
5964    1       1000       1000       1000
5967    1       1000       1000       1000
5970    1       1000       1000       1000
5973    1       1000       1000       1000
5976    1       1000       1000       1000
5979    1       1000       1000       1000
5982    1       1000       1000       1000
5985    1       1000       1000       1000
5988    1       1000       1000       1000
5991    1       1000       1000       1000
5994    1       1000       1000       1000
5997    1       1000       1000       1000
6000    1       1000       1000       1000
6003    1       1000       1000       1000
6006    1       1000       1000       1000
6009    1       1000       1000       1000
6012    1       1000       1000       1000
6015    1       1000       1000       1000
6018    1       1000       1000       1000
6021    1       1000       1000       1000
6024    1       1000       1000       1000
6027    1       1000       1000       1000
6030    1       1000       1000       1000
6033    1       1000       1000       1000
6036    1       1000       1000       1000
6039    1       1000       1000       1000
6042    1       1000       1000       1000
6045    1       1000       1000       1000
6048    1       1000       1000       1000
6051    1       1000       1000       1000
6054    1       1000       1000       1000
6057    1       1000       1000       1000
6060    1       1000       1000       1000
6063    1       1000       1000       1000
6066    1       1000       1000       1000
6069    1       1000       1000       1000
6072    1       1000       1000       1000
6075    1       1000       1000       1000
6078    1       1000       1000       1000
6081    1       1000       1000       1000
6084    1       1000       1000       1000
6087    1       1000       1000       1000
6090    1       1000       1000       1000
6093    1       1000       1000       1000
6096    1       1000       1000       1000
6099    1       1000       1000       1000
6102    1       1000       1000       1000
6105    1       1000       1000       1000
6108    1       1000       1000       1000
6111    1       1000       1000       1000
6114    1       1000       1000       1000
6117    1       1000       1000       1000
6120    1       1000       1000       1000
6123    1       1000       1000       1000
6126    1       1000       1000       1000
6129    1       1000       1000       1000
6132    1       1000       1000       1000
6135    1       1000       1000       1000
6138    1       1000       1000       1000
6141    1       1000       1000       1000
6144    1       1000       1000       1000
6147    1       1000       1000       1000
6150    1       1000       1000       1000
6153    1       1000       1000       1000
6156    1       1000       1000       1000
6159    1       1000       1000       1000
6162    1       1000       1000       1000
6165    1       1000       1000       1000
6168    1       1000       1000       1000
6171    1       1000       1000       1000
6174    1       1000       1000       1000
6177    1       1000       1000       1000
6180    1       1000       1000       1000
6183    1       1000       1000       1000
6186    1       1000       1000       1000
6189    1       1000       1000       1000
6192    1       1000       1000       1000
6195    1       1000       1000       1000
6198    1       1000       1000       1000
6201    1       1000       1000       1000
6204    1       1000       1000       1000
6207    1       1000       1000       1000
6210    1       1000       1000       1000
6213    1       1000       1000       1000
6216    1       1000       1000       1000
6219    1       1000       1000       1000
6222    1       1000       1000       1000
6225    1       1000       1000       1000
6228    1       1000       1000       1000
6231    1       1000       1000       1000
6234    1       1000       1000       1000
6237    1       1000       1000       1000
6240    1       1000       1000       1000
6243    1       1000       1000       1000
6246    1       1000       1000       1000
6249    1       1000       1000       1000
6252    1       1000       1000       1000
6255    1       1000       1000       1000
6258    1       1000       1000       1000
6261    1       1000       1000       1000
6264    1       1000       1000       1000
6267    1       1000       1000       1000
6270    1       1000       1000       1000
6273    1       1000       1000       1000
6276    1       1000       1000       1000
6279    1       1000       1000       1000
6282    1       1000       1000       1000
6285    1       1000       1000       1000
6288    1       1000       1000       1000
6291    1       1000       1000       1000
6294    1       1000       1000       1000
6297    1       1000       1000       1000
6300    1       1000       1000       1000
6303    1       1000       1000       1000
6306    1       1000       1000       1000
6309    1       1000       1000       1000
6312    1       1000       1000       1000
6315    1       1000       1000       1000
6318    1       1000       1000       1000
6321    1       1000       1000       1000
6324    1       1000       1000       1000
6327    1       1000       1000       1000
6330    1       1000       1000       1000
6333    1       1000       1000       1000
6336    1       1000       1000       1000
6339    1       1000       1000       1000
6342    1       1000       1000       1000
6345    1       1000       1000       1000
6348    1       1000       1000       1000
6351    1       1000       1000       1000
6354    1       1000       1000       1000
6357    1       1000       1000       1000
6360    1       1000       1000       1000
6363    1       1000       1000       1000
6366    1       1000       1000       1000
6369    1       1000       1000       1000
6372    1       1000       1000       1000
6375    1       1000       1000       1000
6378    1       1000       1000       1000
6381    1       1000       1000       1000
6384    1       1000       1000       1000
6387    1       1000       1000       1000
6390    1       1000       1000       1000
6393    1       1000       1000       1000
6396    1       1000       1000       1000
6399    1       1000       1000       1000
6402    1       1000       1000       1000
6405    1       1000       1000       1000
6408    1       1000       1000       1000
6411    1       1000       1000       1000
6414    1       1000       1000       1000
6417    1       1000       1000       1000
6420    1       1000       1000       1000
6423    1       1000       1000       1000
6426    1       1000       1000       1000
6429    1       1000       1000       1000
6432    1       1000       1000       1000
6435    1       1000       1000       1000
6438    1       1000       1000       1000
6441    1       1000       1000       1000
6444    1       1000       1000       1000
6447    1       1000       1000       1000
6450    1       1000       1000       1000
6453    1       1000       1000       1000
6456    1       1000       1000       1000
6459    1       1000       1000       1000
6462    1       1000       1000       1000
6465    1       1000       1000       1000
6468    1       1000       1000       1000
6471    1       1000       1000       1000
6474    1       1000       1000       1000
6477    1       1000       1000       1000
6480    1       1000       1000       1000
6483    1       1000       1000       1000
6486    1       1000       1000       1000
6489    1       1000       1000       1000
6492    1       1000       1000       1000
6495    1       1000       1000       1000
6498    1       1000       1000       1000
6501    1       1000       1000       1000
6504    1       1000       1000       1000
6507    1       1000       1000       1000
6510    1       1000       1000       1000
6513    1       1000       1000       1000
6516    1       1000       1000       1000
6519    1       1000       1000       1000
6522    1       1000       1000       1000
6525    1       1000       1000       1000
6528    1       1000       1000       1000
6531    1       1000       1000       1000
6534    1       1000       1000       1000
6537    1       1000       1000       1000
6540    1       1000       1000       1000
6543    1       1000       1000       1000
6546    1       1000       1000       1000
6549    1       1000       1000       1000
6552    1       1000       1000       1000
6555    1       1000       1000       1000
6558    1       1000       1000       1000
6561    1       1000       1000       1000
6564    1       1000       1000       1000
6567    1       1000       1000       1000
6570    1       1000       1000       1000
6573    1       1000       1000       1000
6576    1       1000       1000       1000
6579    1       1000       1000       1000
6582    1       1000       1000       1000
6585    1       1000       1000       1000
6588    1       1000       1000       1000
6591    1       1000       1000       1000
6594    1       1000       1000       1000
6597    1       1000       1000       1000
6600    1       1000       1000       1000
6603    1       1000       1000       1000
6606    1       1000       1000       1000
6609    1       1000       1000       1000
6612    1       1000       1000       1000
6615    1       1000       1000       1000
6618    1       1000       1000       1000
6621    1       1000       1000       1000
6624    1       1000       1000       1000
6627    1       1000       1000       1000
6630    1       1000       1000       1000
6633    1       1000       1000       1000
6636    1       1000       1000       1000
6639    1       1000       1000       1000
6642    1       1000       1000       1000
6645    1       1000       1000       1000
6648    1       1000       1000       1000
6651    1       1000       1000       1000
6654    1       1000       1000       1000
6657    1       1000       1000       1000
6660    1       1000       1000       1000
6663    1       1000       1000       1000
6666    1       1000       1000       1000
6669    1       1000       1000       1000
6672    1       1000       1000       1000
6675    1       1000       1000       1000
6678    1       1000       1000       1000
6681    1       1000       1000       1000
6684    1       1000       1000       1000
6687    1       1000       1000       1000
6690    1       1000       1000       1000
6693    1       1000       1000       1000
6696    1       1000       1000       1000
6699    1       1000       1000       1000
6702    1       1000       1000       1000
6705    1       1000       1000       1000
6708    1       1000       1000       1000
6711    1       1000       1000       1000
6714    1       1000       1000       1000
6717    1       1000       1000       1000
6720    1       1000       1000       1000
6723    1       1000       1000       1000
6726    1       1000       1000       1000
6729    1       1000       1000       1000
6732    1       1000       1000       1000
6735    1       1000       1000       1000
6738    1       1000       1000       1000
6741    1       1000       1000       1000
6744    1       1000       1000       1000
6747    1       1000       1000       1000
6750    1       1000       1000       1000
6753    1       1000       1000       1000
6756    1       1000       1000       1000
6759    1       1000       1000       1000
6762    1       1000       1000       1000
6765    1       1000       1000       1000
6768    1       1000       1000       1000
6771    1       1000       1000       1000
6774    1       1000       1000       1000
6777    1       1000       1000       1000
6780    1       1000       1000       1000
6783    1       1000       1000       1000
6786    1       1000       1000       1000
6789    1       1000       1000       1000
6792    1       1000       1000       1000
6795    1       1000       1000       1000
6798    1       1000       1000       1000
6801    1       1000       1000       1000
6804    1       1000       1000       1000
6807    1       1000       1000       1000
6810    1       1000       1000       1000
6813    1       1000       1000       1000
6816    1       1000       1000       1000
6819    1       1000       1000       1000
6822    1       1000       1000       1000
6825    1       1000       1000       1000
6828    1       1000       1000       1000
6831    1       1000       1000       1000
6834    1       1000       1000       1000
6837    1       1000       1000       1000
6840    1       1000       1000       1000
6843    1       1000       1000       1000
6846    1       1000       1000       1000
6849    1       1000       1000       1000
6852    1       1000       1000       1000
6855    1       1000       1000       1000
6858    1       1000       1000       1000
6861    1       1000       1000       1000
6864    1       1000       1000       1000
6867    1       1000       1000       1000
6870    1       1000       1000       1000
6873    1       1000       1000       1000
6876    1       1000       1000       1000
6879    1       1000       1000       1000
6882    1       1000       1000       1000
6885    1       1000       1000       1000
6888    1       1000       1000       1000
6891    1       1000       1000       1000
6894    1       1000       1000       1000
6897    1       1000       1000       1000
6900    1       1000       1000       1000
6903    1       1000       1000       1000
6906    1       1000       1000       1000
6909    1       1000       1000       1000
6912    1       1000       1000       1000
6915    1       1000       1000       1000
6918    1       1000       1000       1000
6921    1       1000       1000       1000
6924    1       1000       1000       1000
6927    1       1000       1000       1000
6930    1       1000       1000       1000
6933    1       1000       1000       1000
6936    1       1000       1000       1000
6939    1       1000       1000       1000
6942    1       1000       1000       1000
6945    1       1000       1000       1000
6948    1       1000       1000       1000
6951    1       1000       1000       1000
6954    1       1000       1000       1000
6957    1       1000       1000       1000
6960    1       1000       1000       1000
6963    1       1000       1000       1000
6966    1       1000       1000       1000
6969    1       1000       1000       1000
6972    1       1000       1000       1000
6975    1       1000       1000       1000
6978    1       1000       1000       1000
6981    1       1000       1000       1000
6984    1       1000       1000       1000
6987    1       1000       1000       1000
6990    1       1000       1000       1000
6993    1       1000       1000       1000
6996    1       1000       1000       1000
6999    1       1000       1000       1000
7002    1       1000       1000       1000
7005    1       1000       1000       1000
7008    1       1000       1000       1000
7011    1       1000       1000       1000
7014    1       1000       1000       1000
7017    1       1000       1000       1000
7020    1       1000       1000       1000
7023    1       1000       1000       1000
7026    1       1000       1000       1000
7029    1       1000       1000       1000
7032    1       1000       1000       1000
7035    1       1000       1000       1000
7038    1       1000       1000       1000
7041    1       1000       1000       1000
7044    1       1000       1000       1000
7047    1       1000       1000       1000
7050    1       1000       1000       1000
7053    1       1000       1000       1000
7056    1       1000       1000       1000
7059    1       1000       1000       1000
7062    1       1000       1000       1000
7065    1       1000       1000       1000
7068    1       1000       1000       1000
7071    1       1000       1000       1000
7074    1       1000       1000       1000
7077    1       1000       1000       1000
7080    1       1000       1000       1000
7083    1       1000       1000       1000
7086    1       1000       1000       1000
7089    1       1000       1000       1000
7092    1       1000       1000       1000
7095    1       1000       1000       1000
7098    1       1000       1000       1000
7101    1       1000       1000       1000
7104    1       1000       1000       1000
7107    1       1000       1000       1000
7110    1       1000       1000       1000
7113    1       1000       1000       1000
7116    1       1000       1000       1000
7119    1       1000       1000       1000
7122    1       1000       1000       1000
7125    1       1000       1000       1000
7128    1       1000       1000       1000
7131    1       1000       1000       1000
7134    1       1000       1000       1000
7137    1       1000       1000       1000
7140    1       1000       1000       1000
7143    1       1000       1000       1000
7146    1       1000       1000       1000
7149    1       1000       1000       1000
7152    1       1000       1000       1000
7155    1       1000       1000       1000
7158    1       1000       1000       1000
7161    1       1000       1000       1000
7164    1       1000       1000       1000
7167    1       1000       1000       1000
7170    1       1000       1000       1000
7173    1       1000       1000       1000
7176    1       1000       1000       1000
7179    1       1000       1000       1000
7182    1       1000       1000       1000
7185    1       1000       1000       1000
7188    1       1000       1000       1000
7191    1       1000       1000       1000
7194    1       1000       1000       1000
7197    1       1000       1000       1000
7200    1       1000       1000       1000
7203    1       1000       1000       1000
7206    1       1000       1000       1000
7209    1       1000       1000       1000
7212    1       1000       1000       1000
7215    1       1000       1000       1000
7218    1       1000       1000       1000
7221    1       1000       1000       1000
7224    1       1000       1000       1000
7227    1       1000       1000       1000
7230    1       1000       1000       1000
7233    1       1000       1000       1000
7236    1       1000       1000       1000
7239    1       1000       1000       1000
7242    1       1000       1000       1000
7245    1       1000       1000       1000
7248    1       1000       1000       1000
7251    1       1000       1000       1000
7254    1       1000       1000       1000
7257    1       1000       1000       1000
7260    1       1000       1000       1000
7263    1       1000       1000       1000
7266    1       1000       1000       1000
7269    1       1000       1000       1000
7272    1       1000       1000       1000
7275    1       1000       1000       1000
7278    1       1000       1000       1000
7281    1       1000       1000       1000
7284    1       1000       1000       1000
7287    1       1000       1000       1000
7290    1       1000       1000       1000
7293    1       1000       1000       1000
7296    1       1000       1000       1000
7299    1       1000       1000       1000
7302    1       1000       1000       1000
7305    1       1000       1000       1000
7308    1       1000       1000       1000
7311    1       1000       1000       1000
7314    1       1000       1000       1000
7317    1       1000       1000       1000
7320    1       1000       1000       1000
7323    1       1000       1000       1000
7326    1       1000       1000       1000
7329    1       1000       1000       1000
7332    1       1000       1000       1000
7335    1       1000       1000       1000
7338    1       1000       1000       1000
7341    1       1000       1000       1000
7344    1       1000       1000       1000
7347    1       1000       1000       1000
7350    1       1000       1000       1000
7353    1       1000       1000       1000
7356    1       1000       1000       1000
7359    1       1000       1000       1000
7362    1       1000       1000       1000
7365    1       1000       1000       1000
7368    1       1000       1000       1000
7371    1       1000       1000       1000
7374    1       1000       1000       1000
7377    1       1000       1000       1000
7380    1       1000       1000       1000
7383    1       1000       1000       1000
7386    1       1000       1000       1000
7389    1       1000       1000       1000
7392    1       1000       1000       1000
7395    1       1000       1000       1000
7398    1       1000       1000       1000
7401    1       1000       1000       1000
7404    1       1000       1000       1000
7407    1       1000       1000       1000
7410    1       1000       1000       1000
7413    1       1000       1000       1000
7416    1       1000       1000       1000
7419    1       1000       1000       1000
7422    1       1000       1000       1000
7425    1       1000       1000       1000
7428    1       1000       1000       1000
7431    1       1000       1000       1000
7434    1       1000       1000       1000
7437    1       1000       1000       1000
7440    1       1000       1000       1000
7443    1       1000       1000       1000
7446    1       1000       1000       1000
7449    1       1000       1000       1000
7452    1       1000       1000       1000
7455    1       1000       1000       1000
7458    1       1000       1000       1000
7461    1       1000       1000       1000
7464    1       1000       1000       1000
7467    1       1000       1000       1000
7470    1       1000       1000       1000
7473    1       1000       1000       1000
7476    1       1000       1000       1000
7479    1       1000       1000       1000
7482    1       1000       1000       1000
7485    1       1000       1000       1000
7488    1       1000       1000       1000
7491    1       1000       1000       1000
7494    1       1000       1000       1000
7497    1       1000       1000       1000
7500    1       1000       1000       1000
7503    1       1000       1000       1000
7506    1       1000       1000       1000
7509    1       1000       1000       1000
7512    1       1000       1000       1000
7515    1       1000       1000       1000
7518    1       1000       1000       1000
7521    1       1000       1000       1000
7524    1       1000       1000       1000
7527    1       1000       1000       1000
7530    1       1000       1000       1000
7533    1       1000       1000       1000
7536    1       1000       1000       1000
7539    1       1000       1000       1000
7542    1       1000       1000       1000
7545    1       1000       1000       1000
7548    1       1000       1000       1000
7551    1       1000       1000       1000
7554    1       1000       1000       1000
7557    1       1000       1000       1000
7560    1       1000       1000       1000
7563    1       1000       1000       1000
7566    1       1000       1000       1000
7569    1       1000       1000       1000
7572    1       1000       1000       1000
7575    1       1000       1000       1000
7578    1       1000       1000       1000
7581    1       1000       1000       1000
7584    1       1000       1000       1000
7587    1       1000       1000       1000
7590    1       1000       1000       1000
7593    1       1000       1000       1000
7596    1       1000       1000       1000
7599    1       1000       1000       1000
7602    1       1000       1000       1000
7605    1       1000       1000       1000
7608    1       1000       1000       1000
7611    1       1000       1000       1000
7614    1       1000       1000       1000
7617    1       1000       1000       1000
7620    1       1000       1000       1000
7623    1       1000       1000       1000
7626    1       1000       1000       1000
7629    1       1000       1000       1000
7632    1       1000       1000       1000
7635    1       1000       1000       1000
7638    1       1000       1000       1000
7641    1       1000       1000       1000
7644    1       1000       1000       1000
7647    1       1000       1000       1000
7650    1       1000       1000       1000
7653    1       1000       1000       1000
7656    1       1000       1000       1000
7659    1       1000       1000       1000
7662    1       1000       1000       1000
7665    1       1000       1000       1000
7668    1       1000       1000       1000
7671    1       1000       1000       1000
7674    1       1000       1000       1000
7677    1       1000       1000       1000
7680    1       1000       1000       1000
7683    1       1000       1000       1000
7686    1       1000       1000       1000
7689    1       1000       1000       1000
7692    1       1000       1000       1000
7695    1       1000       1000       1000
7698    1       1000       1000       1000
7701    1       1000       1000       1000
7704    1       1000       1000       1000
7707    1       1000       1000       1000
7710    1       1000       1000       1000
7713    1       1000       1000       1000
7716    1       1000       1000       1000
7719    1       1000       1000       1000
7722    1       1000       1000       1000
7725    1       1000       1000       1000
7728    1       1000       1000       1000
7731    1       1000       1000       1000
7734    1       1000       1000       1000
7737    1       1000       1000       1000
7740    1       1000       1000       1000
7743    1       1000       1000       1000
7746    1       1000       1000       1000
7749    1       1000       1000       1000
7752    1       1000       1000       1000
7755    1       1000       1000       1000
7758    1       1000       1000       1000
7761    1       1000       1000       1000
7764    1       1000       1000       1000
7767    1       1000       1000       1000
7770    1       1000       1000       1000
7773    1       1000       1000       1000
7776    1       1000       1000       1000
7779    1       1000       1000       1000
7782    1       1000       1000       1000
7785    1       1000       1000       1000
7788    1       1000       1000       1000
7791    1       1000       1000       1000
7794    1       1000       1000       1000
7797    1       1000       1000       1000
7800    1       1000       1000       1000
7803    1       1000       1000       1000
7806    1       1000       1000       1000
7809    1       1000       1000       1000
7812    1       1000       1000       1000
7815    1       1000       1000       1000
7818    1       1000       1000       1000
7821    1       1000       1000       1000
7824    1       1000       1000       1000
7827    1       1000       1000       1000
7830    1       1000       1000       1000
7833    1       1000       1000       1000
7836    1       1000       1000       1000
7839    1       1000       1000       1000
7842    1       1000       1000       1000
7845    1       1000       1000       1000
7848    1       1000       1000       1000
7851    1       1000       1000       1000
7854    1       1000       1000       1000
7857    1       1000       1000       1000
7860    1       1000       1000       1000
7863    1       1000       1000       1000
7866    1       1000       1000       1000
7869    1       1000       1000       1000
7872    1       1000       1000       1000
7875    1       1000       1000       1000
7878    1       1000       1000       1000
7881    1       1000       1000       1000
7884    1       1000       1000       1000
7887    1       1000       1000       1000
7890    1       1000       1000       1000
7893    1       1000       1000       1000
7896    1       1000       1000       1000
7899    1       1000       1000       1000
7902    1       1000       1000       1000
7905    1       1000       1000       1000
7908    1       1000       1000       1000
7911    1       1000       1000       1000
7914    1       1000       1000       1000
7917    1       1000       1000       1000
7920    1       1000       1000       1000
7923    1       1000       1000       1000
7926    1       1000       1000       1000
7929    1       1000       1000       1000
7932    1       1000       1000       1000
7935    1       1000       1000       1000
7938    1       1000       1000       1000
7941    1       1000       1000       1000
7944    1       1000       1000       1000
7947    1       1000       1000       1000
7950    1       1000       1000       1000
7953    1       1000       1000       1000
7956    1       1000       1000       1000
7959    1       1000       1000       1000
7962    1       1000       1000       1000
7965    1       1000       1000       1000
7968    1       1000       1000       1000
7971    1       1000       1000       1000
7974    1       1000       1000       1000
7977    1       1000       1000       1000
7980    1       1000       1000       1000
7983    1       1000       1000       1000
7986    1       1000       1000       1000
7989    1       1000       1000       1000
7992    1       1000       1000       1000
7995    1       1000       1000       1000
7998    1       1000       1000       1000
8001    1       1000       1000       1000
8004    1       1000       1000       1000
8007    1       1000       1000       1000
8010    1       1000       1000       1000
8013    1       1000       1000       1000
8016    1       1000       1000       1000
8019    1       1000       1000       1000
8022    1       1000       1000       1000
8025    1       1000       1000       1000
8028    1       1000       1000       1000
8031    1       1000       1000       1000
8034    1       1000       1000       1000
8037    1       1000       1000       1000
8040    1       1000       1000       1000
8043    1       1000       1000       1000
8046    1       1000       1000       1000
8049    1       1000       1000       1000
8052    1       1000       1000       1000
8055    1       1000       1000       1000
8058    1       1000       1000       1000
8061    1       1000       1000       1000
8064    1       1000       1000       1000
8067    1       1000       1000       1000
8070    1       1000       1000       1000
8073    1       1000       1000       1000
8076    1       1000       1000       1000
8079    1       1000       1000       1000
8082    1       1000       1000       1000
8085    1       1000       1000       1000
8088    1       1000       1000       1000
8091    1       1000       1000       1000
8094    1       1000       1000       1000
8097    1       1000       1000       1000
8100    1       1000       1000       1000
8103    1       1000       1000       1000
8106    1       1000       1000       1000
8109    1       1000       1000       1000
8112    1       1000       1000       1000
8115    1       1000       1000       1000
8118    1       1000       1000       1000
8121    1       1000       1000       1000
8124    1       1000       1000       1000
8127    1       1000       1000       1000
8130    1       1000       1000       1000
8133    1       1000       1000       1000
8136    1       1000       1000       1000
8139    1       1000       1000       1000
8142    1       1000       1000       1000
8145    1       1000       1000       1000
8148    1       1000       1000       1000
8151    1       1000       1000       1000
8154    1       1000       1000       1000
8157    1       1000       1000       1000
8160    1       1000       1000       1000
8163    1       1000       1000       1000
8166    1       1000       1000       1000
8169    1       1000       1000       1000
8172    1       1000       1000       1000
8175    1       1000       1000       1000
8178    1       1000       1000       1000
8181    1       1000       1000       1000
8184    1       1000       1000       1000
8187    1       1000       1000       1000
8190    1       1000       1000       1000
8193    1       1000       1000       1000
8196    1       1000       1000       1000
8199    1       1000       1000       1000
8202    1       1000       1000       1000
8205    1       1000       1000       1000
8208    1       1000       1000       1000
8211    1       1000       1000       1000
8214    1       1000       1000       1000
8217    1       1000       1000       1000
8220    1       1000       1000       1000
8223    1       1000       1000       1000
8226    1       1000       1000       1000
8229    1       1000       1000       1000
8232    1       1000       1000       1000
8235    1       1000       1000       1000
8238    1       1000       1000       1000
8241    1       1000       1000       1000
8244    1       1000       1000       1000
8247    1       1000       1000       1000
8250    1       1000       1000       1000
8253    1       1000       1000       1000
8256    1       1000       1000       1000
8259    1       1000       1000       1000
8262    1       1000       1000       1000
8265    1       1000       1000       1000
8268    1       1000       1000       1000
8271    1       1000       1000       1000
8274    1       1000       1000       1000
8277    1       1000       1000       1000
8280    1       1000       1000       1000
8283    1       1000       1000       1000
8286    1       1000       1000       1000
8289    1       1000       1000       1000
8292    1       1000       1000       1000
8295    1       1000       1000       1000
8298    1       1000       1000       1000
8301    1       1000       1000       1000
8304    1       1000       1000       1000
8307    1       1000       1000       1000
8310    1       1000       1000       1000
8313    1       1000       1000       1000
8316    1       1000       1000       1000
8319    1       1000       1000       1000
8322    1       1000       1000       1000
8325    1       1000       1000       1000
8328    1       1000       1000       1000
8331    1       1000       1000       1000
8334    1       1000       1000       1000
8337    1       1000       1000       1000
8340    1       1000       1000       1000
8343    1       1000       1000       1000
8346    1       1000       1000       1000
8349    1       1000       1000       1000
8352    1       1000       1000       1000
8355    1       1000       1000       1000
8358    1       1000       1000       1000
8361    1       1000       1000       1000
8364    1       1000       1000       1000
8367    1       1000       1000       1000
8370    1       1000       1000       1000
8373    1       1000       1000       1000
8376    1       1000       1000       1000
8379    1       1000       1000       1000
8382    1       1000       1000       1000
8385    1       1000       1000       1000
8388    1       1000       1000       1000
8391    1       1000       1000       1000
8394    1       1000       1000       1000
8397    1       1000       1000       1000
8400    1       1000       1000       1000
8403    1       1000       1000       1000
8406    1       1000       1000       1000
8409    1       1000       1000       1000
8412    1       1000       1000       1000
8415    1       1000       1000       1000
8418    1       1000       1000       1000
8421    1       1000       1000       1000
8424    1       1000       1000       1000
8427    1       1000       1000       1000
8430    1       1000       1000       1000
8433    1       1000       1000       1000
8436    1       1000       1000       1000
8439    1       1000       1000       1000
8442    1       1000       1000       1000
8445    1       1000       1000       1000
8448    1       1000       1000       1000
8451    1       1000       1000       1000
8454    1       1000       1000       1000
8457    1       1000       1000       1000
8460    1       1000       1000       1000
8463    1       1000       1000       1000
8466    1       1000       1000       1000
8469    1       1000       1000       1000
8472    1       1000       1000       1000
8475    1       1000       1000       1000
8478    1       1000       1000       1000
8481    1       1000       1000       1000
8484    1       1000       1000       1000
8487    1       1000       1000       1000
8490    1       1000       1000       1000
8493    1       1000       1000       1000
8496    1       1000       1000       1000
8499    1       1000       1000       1000
8502    1       1000       1000       1000
8505    1       1000       1000       1000
8508    1       1000       1000       1000
8511    1       1000       1000       1000
8514    1       1000       1000       1000
8517    1       1000       1000       1000
8520    1       1000       1000       1000
8523    1       1000       1000       1000
8526    1       1000       1000       1000
8529    1       1000       1000       1000
8532    1       1000       1000       1000
8535    1       1000       1000       1000
8538    1       1000       1000       1000
8541    1       1000       1000       1000
8544    1       1000       1000       1000
8547    1       1000       1000       1000
8550    1       1000       1000       1000
8553    1       1000       1000       1000
8556    1       1000       1000       1000
8559    1       1000       1000       1000
8562    1       1000       1000       1000
8565    1       1000       1000       1000
8568    1       1000       1000       1000
8571    1       1000       1000       1000
8574    1       1000       1000       1000
8577    1       1000       1000       1000
8580    1       1000       1000       1000
8583    1       1000       1000       1000
8586    1       1000       1000       1000
8589    1       1000       1000       1000
8592    1       1000       1000       1000
8595    1       1000       1000       1000
8598    1       1000       1000       1000
8601    1       1000       1000       1000
8604    1       1000       1000       1000
8607    1       1000       1000       1000
8610    1       1000       1000       1000
8613    1       1000       1000       1000
8616    1       1000       1000       1000
8619    1       1000       1000       1000
8622    1       1000       1000       1000
8625    1       1000       1000       1000
8628    1       1000       1000       1000
8631    1       1000       1000       1000
8634    1       1000       1000       1000
8637    1       1000       1000       1000
8640    1       1000       1000       1000
8643    1       1000       1000       1000
8646    1       1000       1000       1000
8649    1       1000       1000       1000
8652    1       1000       1000       1000
8655    1       1000       1000       1000
8658    1       1000       1000       1000
8661    1       1000       1000       1000
8664    1       1000       1000       1000
8667    1       1000       1000       1000
8670    1       1000       1000       1000
8673    1       1000       1000       1000
8676    1       1000       1000       1000
8679    1       1000       1000       1000
8682    1       1000       1000       1000
8685    1       1000       1000       1000
8688    1       1000       1000       1000
8691    1       1000       1000       1000
8694    1       1000       1000       1000
8697    1       1000       1000       1000
8700    1       1000       1000       1000
8703    1       1000       1000       1000
8706    1       1000       1000       1000
8709    1       1000       1000       1000
8712    1       1000       1000       1000
8715    1       1000       1000       1000
8718    1       1000       1000       1000
8721    1       1000       1000       1000
8724    1       1000       1000       1000
8727    1       1000       1000       1000
8730    1       1000       1000       1000
8733    1       1000       1000       1000
8736    1       1000       1000       1000
8739    1       1000       1000       1000
8742    1       1000       1000       1000
8745    1       1000       1000       1000
8748    1       1000       1000       1000
8751    1       1000       1000       1000
8754    1       1000       1000       1000
8757    1       1000       1000       1000
8760    1       1000       1000       1000
8763    1       1000       1000       1000
8766    1       1000       1000       1000
8769    1       1000       1000       1000
8772    1       1000       1000       1000
8775    1       1000       1000       1000
8778    1       1000       1000       1000
8781    1       1000       1000       1000
8784    1       1000       1000       1000
8787    1       1000       1000       1000
8790    1       1000       1000       1000
8793    1       1000       1000       1000
8796    1       1000       1000       1000
8799    1       1000       1000       1000
8802    1       1000       1000       1000
8805    1       1000       1000       1000
8808    1       1000       1000       1000
8811    1       1000       1000       1000
8814    1       1000       1000       1000
8817    1       1000       1000       1000
8820    1       1000       1000       1000
8823    1       1000       1000       1000
8826    1       1000       1000       1000
8829    1       1000       1000       1000
8832    1       1000       1000       1000
8835    1       1000       1000       1000
8838    1       1000       1000       1000
8841    1       1000       1000       1000
8844    1       1000       1000       1000
8847    1       1000       1000       1000
8850    1       1000       1000       1000
8853    1       1000       1000       1000
8856    1       1000       1000       1000
8859    1       1000       1000       1000
8862    1       1000       1000       1000
8865    1       1000       1000       1000
8868    1       1000       1000       1000
8871    1       1000       1000       1000
8874    1       1000       1000       1000
8877    1       1000       1000       1000
8880    1       1000       1000       1000
8883    1       1000       1000       1000
8886    1       1000       1000       1000
8889    1       1000       1000       1000
8892    1       1000       1000       1000
8895    1       1000       1000       1000
8898    1       1000       1000       1000
8901    1       1000       1000       1000
8904    1       1000       1000       1000
8907    1       1000       1000       1000
8910    1       1000       1000       1000
8913    1       1000       1000       1000
8916    1       1000       1000       1000
8919    1       1000       1000       1000
8922    1       1000       1000       1000
8925    1       1000       1000       1000
8928    1       1000       1000       1000
8931    1       1000       1000       1000
8934    1       1000       1000       1000
8937    1       1000       1000       1000
8940    1       1000       1000       1000
8943    1       1000       1000       1000
8946    1       1000       1000       1000
8949    1       1000       1000       1000
8952    1       1000       1000       1000
8955    1       1000       1000       1000
8958    1       1000       1000       1000
8961    1       1000       1000       1000
8964    1       1000       1000       1000
8967    1       1000       1000       1000
8970    1       1000       1000       1000
8973    1       1000       1000       1000
8976    1       1000       1000       1000
8979    1       1000       1000       1000
8982    1       1000       1000       1000
8985    1       1000       1000       1000
8988    1       1000       1000       1000
8991    1       1000       1000       1000
8994    1       1000       1000       1000
8997    1       1000       1000       1000
9000    1       1000       1000       1000
9003    1       1000       1000       1000
9006    1       1000       1000       1000
9009    1       1000       1000       1000
9012    1       1000       1000       1000
9015    1       1000       1000       1000
9018    1       1000       1000       1000
9021    1       1000       1000       1000
9024    1       1000       1000       1000
9027    1       1000       1000       1000
9030    1       1000       1000       1000
9033    1       1000       1000       1000
9036    1       1000       1000       1000
9039    1       1000       1000       1000
9042    1       1000       1000       1000
9045    1       1000       1000       1000
9048    1       1000       1000       1000
9051    1       1000       1000       1000
9054    1       1000       1000       1000
9057    1       1000       1000       1000
9060    1       1000       1000       1000
9063    1       1000       1000       1000
9066    1       1000       1000       1000
9069    1       1000       1000       1000
9072    1       1000       1000       1000
9075    1       1000       1000       1000
9078    1       1000       1000       1000
9081    1       1000       1000       1000
9084    1       1000       1000       1000
9087    1       1000       1000       1000
9090    1       1000       1000       1000
9093    1       1000       1000       1000
9096    1       1000       1000       1000
9099    1       1000       1000       1000
9102    1       1000       1000       1000
9105    1       1000       1000       1000
9108    1       1000       1000       1000
9111    1       1000       1000       1000
9114    1       1000       1000       1000
9117    1       1000       1000       1000
9120    1       1000       1000       1000
9123    1       1000       1000       1000
9126    1       1000       1000       1000
9129    1       1000       1000       1000
9132    1       1000       1000       1000
9135    1       1000       1000       1000
9138    1       1000       1000       1000
9141    1       1000       1000       1000
9144    1       1000       1000       1000
9147    1       1000       1000       1000
9150    1       1000       1000       1000
9153    1       1000       1000       1000
9156    1       1000       1000       1000
9159    1       1000       1000       1000
9162    1       1000       1000       1000
9165    1       1000       1000       1000
9168    1       1000       1000       1000
9171    1       1000       1000       1000
9174    1       1000       1000       1000
9177    1       1000       1000       1000
9180    1       1000       1000       1000
9183    1       1000       1000       1000
9186    1       1000       1000       1000
9189    1       1000       1000       1000
9192    1       1000       1000       1000
9195    1       1000       1000       1000
9198    1       1000       1000       1000
9201    1       1000       1000       1000
9204    1       1000       1000       1000
9207    1       1000       1000       1000
9210    1       1000       1000       1000
9213    1       1000       1000       1000
9216    1       1000       1000       1000
9219    1       1000       1000       1000
9222    1       1000       1000       1000
9225    1       1000       1000       1000
9228    1       1000       1000       1000
9231    1       1000       1000       1000
9234    1       1000       1000       1000
9237    1       1000       1000       1000
9240    1       1000       1000       1000
9243    1       1000       1000       1000
9246    1       1000       1000       1000
9249    1       1000       1000       1000
9252    1       1000       1000       1000
9255    1       1000       1000       1000
9258    1       1000       1000       1000
9261    1       1000       1000       1000
9264    1       1000       1000       1000
9267    1       1000       1000       1000
9270    1       1000       1000       1000
9273    1       1000       1000       1000
9276    1       1000       1000       1000
9279    1       1000       1000       1000
9282    1       1000       1000       1000
9285    1       1000       1000       1000
9288    1       1000       1000       1000
9291    1       1000       1000       1000
9294    1       1000       1000       1000
9297    1       1000       1000       1000
9300    1       1000       1000       1000
9303    1       1000       1000       1000
9306    1       1000       1000       1000
9309    1       1000       1000       1000
9312    1       1000       1000       1000
9315    1       1000       1000       1000
9318    1       1000       1000       1000
9321    1       1000       1000       1000
9324    1       1000       1000       1000
9327    1       1000       1000       1000
9330    1       1000       1000       1000
9333    1       1000       1000       1000
9336    1       1000       1000       1000
9339    1       1000       1000       1000
9342    1       1000       1000       1000
9345    1       1000       1000       1000
9348    1       1000       1000       1000
9351    1       1000       1000       1000
9354    1       1000       1000       1000
9357    1       1000       1000       1000
9360    1       1000       1000       1000
9363    1       1000       1000       1000
9366    1       1000       1000       1000
9369    1       1000       1000       1000
9372    1       1000       1000       1000
9375    1       1000       1000       1000
9378    1       1000       1000       1000
9381    1       1000       1000       1000
9384    1       1000       1000       1000
9387    1       1000       1000       1000
9390    1       1000       1000       1000
9393    1       1000       1000       1000
9396    1       1000       1000       1000
9399    1       1000       1000       1000
9402    1       1000       1000       1000
9405    1       1000       1000       1000
9408    1       1000       1000       1000
9411    1       1000       1000       1000
9414    1       1000       1000       1000
9417    1       1000       1000       1000
9420    1       1000       1000       1000
9423    1       1000       1000       1000
9426    1       1000       1000       1000
9429    1       1000       1000       1000
9432    1       1000       1000       1000
9435    1       1000       1000       1000
9438    1       1000       1000       1000
9441    1       1000       1000       1000
9444    1       1000       1000       1000
9447    1       1000       1000       1000
9450    1       1000       1000       1000
9453    1       1000       1000       1000
9456    1       1000       1000       1000
9459    1       1000       1000       1000
9462    1       1000       1000       1000
9465    1       1000       1000       1000
9468    1       1000       1000       1000
9471    1       1000       1000       1000
9474    1       1000       1000       1000
9477    1       1000       1000       1000
9480    1       1000       1000       1000
9483    1       1000       1000       1000
9486    1       1000       1000       1000
9489    1       1000       1000       1000
9492    1       1000       1000       1000
9495    1       1000       1000       1000
9498    1       1000       1000       1000
9501    1       1000       1000       1000
9504    1       1000       1000       1000
9507    1       1000       1000       1000
9510    1       1000       1000       1000
9513    1       1000       1000       1000
9516    1       1000       1000       1000
9519    1       1000       1000       1000
9522    1       1000       1000       1000
9525    1       1000       1000       1000
9528    1       1000       1000       1000
9531    1       1000       1000       1000
9534    1       1000       1000       1000
9537    1       1000       1000       1000
9540    1       1000       1000       1000
9543    1       1000       1000       1000
9546    1       1000       1000       1000
9549    1       1000       1000       1000
9552    1       1000       1000       1000
9555    1       1000       1000       1000
9558    1       1000       1000       1000
9561    1       1000       1000       1000
9564    1       1000       1000       1000
9567    1       1000       1000       1000
9570    1       1000       1000       1000
9573    1       1000       1000       1000
9576    1       1000       1000       1000
9579    1       1000       1000       1000
9582    1       1000       1000       1000
9585    1       1000       1000       1000
9588    1       1000       1000       1000
9591    1       1000       1000       1000
9594    1       1000       1000       1000
9597    1       1000       1000       1000
9600    1       1000       1000       1000
9603    1       1000       1000       1000
9606    1       1000       1000       1000
9609    1       1000       1000       1000
9612    1       1000       1000       1000
9615    1       1000       1000       1000
9618    1       1000       1000       1000
9621    1       1000       1000       1000
9624    1       1000       1000       1000
9627    1       1000       1000       1000
9630    1       1000       1000       1000
9633    1       1000       1000       1000
9636    1       1000       1000       1000
9639    1       1000       1000       1000
9642    1       1000       1000       1000
9645    1       1000       1000       1000
9648    1       1000       1000       1000
9651    1       1000       1000       1000
9654    1       1000       1000       1000
9657    1       1000       1000       1000
9660    1       1000       1000       1000
9663    1       1000       1000       1000
9666    1       1000       1000       1000
9669    1       1000       1000       1000
9672    1       1000       1000       1000
9675    1       1000       1000       1000
9678    1       1000       1000       1000
9681    1       1000       1000       1000
9684    1       1000       1000       1000
9687    1       1000       1000       1000
9690    1       1000       1000       1000
9693    1       1000       1000       1000
9696    1       1000       1000       1000
9699    1       1000       1000       1000
9702    1       1000       1000       1000
9705    1       1000       1000       1000
9708    1       1000       1000       1000
9711    1       1000       1000       1000
9714    1       1000       1000       1000
9717    1       1000       1000       1000
9720    1       1000       1000       1000
9723    1       1000       1000       1000
9726    1       1000       1000       1000
9729    1       1000       1000       1000
9732    1       1000       1000       1000
9735    1       1000       1000       1000
9738    1       1000       1000       1000
9741    1       1000       1000       1000
9744    1       1000       1000       1000
9747    1       1000       1000       1000
9750    1       1000       1000       1000
9753    1       1000       1000       1000
9756    1       1000       1000       1000
9759    1       1000       1000       1000
9762    1       1000       1000       1000
9765    1       1000       1000       1000
9768    1       1000       1000       1000
9771    1       1000       1000       1000
9774    1       1000       1000       1000
9777    1       1000       1000       1000
9780    1       1000       1000       1000
9783    1       1000       1000       1000
9786    1       1000       1000       1000
9789    1       1000       1000       1000
9792    1       1000       1000       1000
9795    1       1000       1000       1000
9798    1       1000       1000       1000
9801    1       1000       1000       1000
9804    1       1000       1000       1000
9807    1       1000       1000       1000
9810    1       1000       1000       1000
9813    1       1000       1000       1000
9816    1       1000       1000       1000
9819    1       1000       1000       1000
9822    1       1000       1000       1000
9825    1       1000       1000       1000
9828    1       1000       1000       1000
9831    1       1000       1000       1000
9834    1       1000       1000       1000
9837    1       1000       1000       1000
9840    1       1000       1000       1000
9843    1       1000       1000       1000
9846    1       1000       1000       1000
9849    1       1000       1000       1000
9852    1       1000       1000       1000
9855    1       1000       1000       1000
9858    1       1000       1000       1000
9861    1       1000       1000       1000
9864    1       1000       1000       1000
9867    1       1000       1000       1000
9870    1       1000       1000       1000
9873    1       1000       1000       1000
9876    1       1000       1000       1000
9879    1       1000       1000       1000
9882    1       1000       1000       1000
9885    1       1000       1000       1000
9888    1       1000       1000       1000
9891    1       1000       1000       1000
9894    1       1000       1000       1000
9897    1       1000       1000       1000
9900    1       1000       1000       1000
9903    1       1000       1000       1000
9906    1       1000       1000       1000
9909    1       1000       1000       1000
9912    1       1000       1000       1000
9915    1       1000       1000       1000
9918    1       1000       1000       1000
9921    1       1000       1000       1000
9924    1       1000       1000       1000
9927    1       1000       1000       1000
9930    1       1000       1000       1000
9933    1       1000       1000       1000
9936    1       1000       1000       1000
9939    1       1000       1000       1000
9942    1       1000       1000       1000
9945    1       1000       1000       1000
9948    1       1000       1000       1000
9951    1       1000       1000       1000
9954    1       1000       1000       1000
9957    1       1000       1000       1000
9960    1       1000       1000       1000
9963    1       1000       1000       1000
9966    1       1000       1000       1000
9969    1       1000       1000       1000
9972    1       1000       1000       1000
9975    1       1000       1000       1000
9978    1       1000       1000       1000
9981    1       1000       1000       1000
9984    1       1000       1000       1000
9987    1       1000       1000       1000
9990    1       1000       1000       1000
9993    1       1000       1000       1000
9996    1       1000       1000       1000
9999    1       1000       1000       1000
10002    1       1000       1000       1000
10005    1       1000       1000       1000
10008    1       1000       1000       1000
10011    1       1000       1000       1000
10014    1       1000       1000       1000
10017    1       1000       1000       1000
10020    1       1000       1000       1000
10023    1       1000       1000       1000
10026    1       1000       1000       1000
10029    1       1000       1000       1000
10032    1       1000       1000       1000
10035    1       1000       1000       1000
10038    1       1000       1000       1000
10041    1       1000       1000       1000
10044    1       1000       1000       1000
10047    1       1000       1000       1000
10050    1       1000       1000       1000
10053    1       1000       1000       1000
10056    1       1000       1000       1000
10059    1       1000       1000       1000
10062    1       1000       1000       1000
10065    1       1000       1000       1000
10068    1       1000       1000       1000
10071    1       1000       1000       1000
10074    1       1000       1000       1000
10077    1       1000       1000       1000
10080    1       1000       1000       1000
10083    1       1000       1000       1000
10086    1       1000       1000       1000
10089    1       1000       1000       1000
10092    1       1000       1000       1000
10095    1       1000       1000       1000
10098    1       1000       1000       1000
10101    1       1000       1000       1000
10104    1       1000       1000       1000
10107    1       1000       1000       1000
10110    1       1000       1000       1000
10113    1       1000       1000       1000
10116    1       1000       1000       1000
10119    1       1000       1000       1000
10122    1       1000       1000       1000
10125    1       1000       1000       1000
10128    1       1000       1000       1000
10131    1       1000       1000       1000
10134    1       1000       1000       1000
10137    1       1000       1000       1000
10140    1       1000       1000       1000
10143    1       1000       1000       1000
10146    1       1000       1000       1000
10149    1       1000       1000       1000
10152    1       1000       1000       1000
10155    1       1000       1000       1000
10158    1       1000       1000       1000
10161    1       1000       1000       1000
10164    1       1000       1000       1000
10167    1       1000       1000       1000
10170    1       1000       1000       1000
10173    1       1000       1000       1000
10176    1       1000       1000       1000
10179    1       1000       1000       1000
10182    1       1000       1000       1000
10185    1       1000       1000       1000
10188    1       1000       1000       1000
10191    1       1000       1000       1000
10194    1       1000       1000       1000
10197    1       1000       1000       1000
10200    1       1000       1000       1000
10203    1       1000       1000       1000
10206    1       1000       1000       1000
10209    1       1000       1000       1000
10212    1       1000       1000       1000
10215    1       1000       1000       1000
10218    1       1000       1000       1000
10221    1       1000       1000       1000
10224    1       1000       1000       1000
10227    1       1000       1000       1000
10230    1       1000       1000       1000
10233    1       1000       1000       1000
10236    1       1000       1000       1000
10239    1       1000       1000       1000
10242    1       1000       1000       1000
10245    1       1000       1000       1000
10248    1       1000       1000       1000
10251    1       1000       1000       1000
10254    1       1000       1000       1000
10257    1       1000       1000       1000
10260    1       1000       1000       1000
10263    1       1000       1000       1000
10266    1       1000       1000       1000
10269    1       1000       1000       1000
10272    1       1000       1000       1000
10275    1       1000       1000       1000
10278    1       1000       1000       1000
10281    1       1000       1000       1000
10284    1       1000       1000       1000
10287    1       1000       1000       1000
10290    1       1000       1000       1000
10293    1       1000       1000       1000
10296    1       1000       1000       1000
10299    1       1000       1000       1000
10302    1       1000       1000       1000
10305    1       1000       1000       1000
10308    1       1000       1000       1000
10311    1       1000       1000       1000
10314    1       1000       1000       1000
10317    1       1000       1000       1000
10320    1       1000       1000       1000
10323    1       1000       1000       1000
10326    1       1000       1000       1000
10329    1       1000       1000       1000
10332    1       1000       1000       1000
10335    1       1000       1000       1000
10338    1       1000       1000       1000
10341    1       1000       1000       1000
10344    1       1000       1000       1000
10347    1       1000       1000       1000
10350    1       1000       1000       1000
10353    1       1000       1000       1000
10356    1       1000       1000       1000
10359    1       1000       1000       1000
10362    1       1000       1000       1000
10365    1       1000       1000       1000
10368    1       1000       1000       1000
10371    1       1000       1000       1000
10374    1       1000       1000       1000
10377    1       1000       1000       1000
10380    1       1000       1000       1000
10383    1       1000       1000       1000
10386    1       1000       1000       1000
10389    1       1000       1000       1000
10392    1       1000       1000       1000
10395    1       1000       1000       1000
10398    1       1000       1000       1000
10401    1       1000       1000       1000
10404    1       1000       1000       1000
10407    1       1000       1000       1000
10410    1       1000       1000       1000
10413    1       1000       1000       1000
10416    1       1000       1000       1000
10419    1       1000       1000       1000
10422    1       1000       1000       1000
10425    1       1000       1000       1000
10428    1       1000       1000       1000
10431    1       1000       1000       1000
10434    1       1000       1000       1000
10437    1       1000       1000       1000
10440    1       1000       1000       1000
10443    1       1000       1000       1000
10446    1       1000       1000       1000
10449    1       1000       1000       1000
10452    1       1000       1000       1000
10455    1       1000       1000       1000
10458    1       1000       1000       1000
10461    1       1000       1000       1000
10464    1       1000       1000       1000
10467    1       1000       1000       1000
10470    1       1000       1000       1000
10473    1       1000       1000       1000
10476    1       1000       1000       1000
10479    1       1000       1000       1000
10482    1       1000       1000       1000
10485    1       1000       1000       1000
10488    1       1000       1000       1000
10491    1       1000       1000       1000
10494    1       1000       1000       1000
10497    1       1000       1000       1000
10500    1       1000       1000       1000
10503    1       1000       1000       1000
10506    1       1000       1000       1000
10509    1       1000       1000       1000
10512    1       1000       1000       1000
10515    1       1000       1000       1000
10518    1       1000       1000       1000
10521    1       1000       1000       1000
10524    1       1000       1000       1000
10527    1       1000       1000       1000
10530    1       1000       1000       1000
10533    1       1000       1000       1000
10536    1       1000       1000       1000
10539    1       1000       1000       1000
10542    1       1000       1000       1000
10545    1       1000       1000       1000
10548    1       1000       1000       1000
10551    1       1000       1000       1000
10554    1       1000       1000       1000
10557    1       1000       1000       1000
10560    1       1000       1000       1000
10563    1       1000       1000       1000
10566    1       1000       1000       1000
10569    1       1000       1000       1000
10572    1       1000       1000       1000
10575    1       1000       1000       1000
10578    1       1000       1000       1000
10581    1       1000       1000       1000
10584    1       1000       1000       1000
10587    1       1000       1000       1000
10590    1       1000       1000       1000
10593    1       1000       1000       1000
10596    1       1000       1000       1000
10599    1       1000       1000       1000
10602    1       1000       1000       1000
10605    1       1000       1000       1000
10608    1       1000       1000       1000
10611    1       1000       1000       1000
10614    1       1000       1000       1000
10617    1       1000       1000       1000
10620    1       1000       1000       1000
10623    1       1000       1000       1000
10626    1       1000       1000       1000
10629    1       1000       1000       1000
10632    1       1000       1000       1000
10635    1       1000       1000       1000
10638    1       1000       1000       1000
10641    1       1000       1000       1000
10644    1       1000       1000       1000
10647    1       1000       1000       1000
10650    1       1000       1000       1000
10653    1       1000       1000       1000
10656    1       1000       1000       1000
10659    1       1000       1000       1000
10662    1       1000       1000       1000
10665    1       1000       1000       1000
10668    1       1000       1000       1000
10671    1       1000       1000       1000
10674    1       1000       1000       1000
10677    1       1000       1000       1000
10680    1       1000       1000       1000
10683    1       1000       1000       1000
10686    1       1000       1000       1000
10689    1       1000       1000       1000
10692    1       1000       1000       1000
10695    1       1000       1000       1000
10698    1       1000       1000       1000
10701    1       1000       1000       1000
10704    1       1000       1000       1000
10707    1       1000       1000       1000
10710    1       1000       1000       1000
10713    1       1000       1000       1000
10716    1       1000       1000       1000
10719    1       1000       1000       1000
10722    1       1000       1000       1000
10725    1       1000       1000       1000
10728    1       1000       1000       1000
10731    1       1000       1000       1000
10734    1       1000       1000       1000
10737    1       1000       1000       1000
10740    1       1000       1000       1000
10743    1       1000       1000       1000
10746    1       1000       1000       1000
10749    1       1000       1000       1000
10752    1       1000       1000       1000
10755    1       1000       1000       1000
10758    1       1000       1000       1000
10761    1       1000       1000       1000
10764    1       1000       1000       1000
10767    1       1000       1000       1000
10770    1       1000       1000       1000
10773    1       1000       1000       1000
10776    1       1000       1000       1000
10779    1       1000       1000       1000
10782    1       1000       1000       1000
10785    1       1000       1000       1000
10788    1       1000       1000       1000
10791    1       1000       1000       1000
10794    1       1000       1000       1000
10797    1       1000       1000       1000
10800    1       1000       1000       1000
10803    1       1000       1000       1000
10806    1       1000       1000       1000
10809    1       1000       1000       1000
10812    1       1000       1000       1000
10815    1       1000       1000       1000
10818    1       1000       1000       1000
10821    1       1000       1000       1000
10824    1       1000       1000       1000
10827    1       1000       1000       1000
10830    1       1000       1000       1000
10833    1       1000       1000       1000
10836    1       1000       1000       1000
10839    1       1000       1000       1000
10842    1       1000       1000       1000
10845    1       1000       1000       1000
10848    1       1000       1000       1000
10851    1       1000       1000       1000
10854    1       1000       1000       1000
10857    1       1000       1000       1000
10860    1       1000       1000       1000
10863    1       1000       1000       1000
10866    1       1000       1000       1000
10869    1       1000       1000       1000
10872    1       1000       1000       1000
10875    1       1000       1000       1000
10878    1       1000       1000       1000
10881    1       1000       1000       1000
10884    1       1000       1000       1000
10887    1       1000       1000       1000
10890    1       1000       1000       1000
10893    1       1000       1000       1000
10896    1       1000       1000       1000
10899    1       1000       1000       1000
10902    1       1000       1000       1000
10905    1       1000       1000       1000
10908    1       1000       1000       1000
10911    1       1000       1000       1000
10914    1       1000       1000       1000
10917    1       1000       1000       1000
10920    1       1000       1000       1000
10923    1       1000       1000       1000
10926    1       1000       1000       1000
10929    1       1000       1000       1000
10932    1       1000       1000       1000
10935    1       1000       1000       1000
10938    1       1000       1000       1000
10941    1       1000       1000       1000
10944    1       1000       1000       1000
10947    1       1000       1000       1000
10950    1       1000       1000       1000
10953    1       1000       1000       1000
10956    1       1000       1000       1000
10959    1       1000       1000       1000
10962    1       1000       1000       1000
10965    1       1000       1000       1000
10968    1       1000       1000       1000
10971    1       1000       1000       1000
10974    1       1000       1000       1000
10977    1       1000       1000       1000
10980    1       1000       1000       1000
10983    1       1000       1000       1000
10986    1       1000       1000       1000
10989    1       1000       1000       1000
10992    1       1000       1000       1000
10995    1       1000       1000       1000
10998    1       1000       1000       1000
11001    1       1000       1000       1000
11004    1       1000       1000       1000
11007    1       1000       1000       1000
11010    1       1000       1000       1000
11013    1       1000       1000       1000
11016    1       1000       1000       1000
11019    1       1000       1000       1000
11022    1       1000       1000       1000
11025    1       1000       1000       1000
11028    1       1000       1000       1000
11031    1       1000       1000       1000
11034    1       1000       1000       1000
11037    1       1000       1000       1000
11040    1       1000       1000       1000
11043    1       1000       1000       1000
11046    1       1000       1000       1000
11049    1       1000       1000       1000
11052    1       1000       1000       1000
11055    1       1000       1000       1000
11058    1       1000       1000       1000
11061    1       1000       1000       1000
11064    1       1000       1000       1000
11067    1       1000       1000       1000
11070    1       1000       1000       1000
11073    1       1000       1000       1000
11076    1       1000       1000       1000
11079    1       1000       1000       1000
11082    1       1000       1000       1000
11085    1       1000       1000       1000
11088    1       1000       1000       1000
11091    1       1000       1000       1000
11094    1       1000       1000       1000
11097    1       1000       1000       1000
11100    1       1000       1000       1000
11103    1       1000       1000       1000
11106    1       1000       1000       1000
11109    1       1000       1000       1000
11112    1       1000       1000       1000
11115    1       1000       1000       1000
11118    1       1000       1000       1000
11121    1       1000       1000       1000
11124    1       1000       1000       1000
11127    1       1000       1000       1000
11130    1       1000       1000       1000
11133    1       1000       1000       1000
11136    1       1000       1000       1000
11139    1       1000       1000       1000
11142    1       1000       1000       1000
11145    1       1000       1000       1000
11148    1       1000       1000       1000
11151    1       1000       1000       1000
11154    1       1000       1000       1000
11157    1       1000       1000       1000
11160    1       1000       1000       1000
11163    1       1000       1000       1000
11166    1       1000       1000       1000
11169    1       1000       1000       1000
11172    1       1000       1000       1000
11175    1       1000       1000       1000
11178    1       1000       1000       1000
11181    1       1000       1000       1000
11184    1       1000       1000       1000
11187    1       1000       1000       1000
11190    1       1000       1000       1000
11193    1       1000       1000       1000
11196    1       1000       1000       1000
11199    1       1000       1000       1000
11202    1       1000       1000       1000
11205    1       1000       1000       1000
11208    1       1000       1000       1000
11211    1       1000       1000       1000
11214    1       1000       1000       1000
11217    1       1000       1000       1000
11220    1       1000       1000       1000
11223    1       1000       1000       1000
11226    1       1000       1000       1000
11229    1       1000       1000       1000
11232    1       1000       1000       1000
11235    1       1000       1000       1000
11238    1       1000       1000       1000
11241    1       1000       1000       1000
11244    1       1000       1000       1000
11247    1       1000       1000       1000
11250    1       1000       1000       1000
11253    1       1000       1000       1000
11256    1       1000       1000       1000
11259    1       1000       1000       1000
11262    1       1000       1000       1000
11265    1       1000       1000       1000
11268    1       1000       1000       1000
11271    1       1000       1000       1000
11274    1       1000       1000       1000
11277    1       1000       1000       1000
11280    1       1000       1000       1000
11283    1       1000       1000       1000
11286    1       1000       1000       1000
11289    1       1000       1000       1000
11292    1       1000       1000       1000
11295    1       1000       1000       1000
11298    1       1000       1000       1000
11301    1       1000       1000       1000
11304    1       1000       1000       1000
11307    1       1000       1000       1000
11310    1       1000       1000       1000
11313    1       1000       1000       1000
11316    1       1000       1000       1000
11319    1       1000       1000       1000
11322    1       1000       1000       1000
11325    1       1000       1000       1000
11328    1       1000       1000       1000
11331    1       1000       1000       1000
11334    1       1000       1000       1000
11337    1       1000       1000       1000
11340    1       1000       1000       1000
11343    1       1000       1000       1000
11346    1       1000       1000       1000
11349    1       1000       1000       1000
11352    1       1000       1000       1000
11355    1       1000       1000       1000
11358    1       1000       1000       1000
11361    1       1000       1000       1000
11364    1       1000       1000       1000
11367    1       1000       1000       1000
11370    1       1000       1000       1000
11373    1       1000       1000       1000
11376    1       1000       1000       1000
11379    1       1000       1000       1000
11382    1       1000       1000       1000
11385    1       1000       1000       1000
11388    1       1000       1000       1000
11391    1       1000       1000       1000
11394    1       1000       1000       1000
11397    1       1000       1000       1000
11400    1       1000       1000       1000
11403    1       1000       1000       1000
11406    1       1000       1000       1000
11409    1       1000       1000       1000
11412    1       1000       1000       1000
11415    1       1000       1000       1000
11418    1       1000       1000       1000
11421    1       1000       1000       1000
11424    1       1000       1000       1000
11427    1       1000       1000       1000
11430    1       1000       1000       1000
11433    1       1000       1000       1000
11436    1       1000       1000       1000
11439    1       1000       1000       1000
11442    1       1000       1000       1000
11445    1       1000       1000       1000
11448    1       1000       1000       1000
11451    1       1000       1000       1000
11454    1       1000       1000       1000
11457    1       1000       1000       1000
11460    1       1000       1000       1000
11463    1       1000       1000       1000
11466    1       1000       1000       1000
11469    1       1000       1000       1000
11472    1       1000       1000       1000
11475    1       1000       1000       1000
11478    1       1000       1000       1000
11481    1       1000       1000       1000
11484    1       1000       1000       1000
11487    1       1000       1000       1000
11490    1       1000       1000       1000
11493    1       1000       1000       1000
11496    1       1000       1000       1000
11499    1       1000       1000       1000
11502    1       1000       1000       1000
11505    1       1000       1000       1000
11508    1       1000       1000       1000
11511    1       1000       1000       1000
11514    1       1000       1000       1000
11517    1       1000       1000       1000
11520    1       1000       1000       1000
11523    1       1000       1000       1000
11526    1       1000       1000       1000
11529    1       1000       1000       1000
11532    1       1000       1000       1000
11535    1       1000       1000       1000
11538    1       1000       1000       1000
11541    1       1000       1000       1000
11544    1       1000       1000       1000
11547    1       1000       1000       1000
11550    1       1000       1000       1000
11553    1       1000       1000       1000
11556    1       1000       1000       1000
11559    1       1000       1000       1000
11562    1       1000       1000       1000
11565    1       1000       1000       1000
11568    1       1000       1000       1000
11571    1       1000       1000       1000
11574    1       1000       1000       1000
11577    1       1000       1000       1000
11580    1       1000       1000       1000
11583    1       1000       1000       1000
11586    1       1000       1000       1000
11589    1       1000       1000       1000
11592    1       1000       1000       1000
11595    1       1000       1000       1000
11598    1       1000       1000       1000
11601    1       1000       1000       1000
11604    1       1000       1000       1000
11607    1       1000       1000       1000
11610    1       1000       1000       1000
11613    1       1000       1000       1000
11616    1       1000       1000       1000
11619    1       1000       1000       1000
11622    1       1000       1000       1000
11625    1       1000       1000       1000
11628    1       1000       1000       1000
11631    1       1000       1000       1000
11634    1       1000       1000       1000
11637    1       1000       1000       1000
11640    1       1000       1000       1000
11643    1       1000       1000       1000
11646    1       1000       1000       1000
11649    1       1000       1000       1000
11652    1       1000       1000       1000
11655    1       1000       1000       1000
11658    1       1000       1000       1000
11661    1       1000       1000       1000
11664    1       1000       1000       1000
11667    1       1000       1000       1000
11670    1       1000       1000       1000
11673    1       1000       1000       1000
11676    1       1000       1000       1000
11679    1       1000       1000       1000
11682    1       1000       1000       1000
11685    1       1000       1000       1000
11688    1       1000       1000       1000
11691    1       1000       1000       1000
11694    1       1000       1000       1000
11697    1       1000       1000       1000
11700    1       1000       1000       1000
11703    1       1000       1000       1000
11706    1       1000       1000       1000
11709    1       1000       1000       1000
11712    1       1000       1000       1000
11715    1       1000       1000       1000
11718    1       1000       1000       1000
11721    1       1000       1000       1000
11724    1       1000       1000       1000
11727    1       1000       1000       1000
11730    1       1000       1000       1000
11733    1       1000       1000       1000
11736    1       1000       1000       1000
11739    1       1000       1000       1000
11742    1       1000       1000       1000
11745    1       1000       1000       1000
11748    1       1000       1000       1000
11751    1       1000       1000       1000
11754    1       1000       1000       1000
11757    1       1000       1000       1000
11760    1       1000       1000       1000
11763    1       1000       1000       1000
11766    1       1000       1000       1000
11769    1       1000       1000       1000
11772    1       1000       1000       1000
11775    1       1000       1000       1000
11778    1       1000       1000       1000
11781    1       1000       1000       1000
11784    1       1000       1000       1000
11787    1       1000       1000       1000
11790    1       1000       1000       1000
11793    1       1000       1000       1000
11796    1       1000       1000       1000
11799    1       1000       1000       1000
11802    1       1000       1000       1000
11805    1       1000       1000       1000
11808    1       1000       1000       1000
11811    1       1000       1000       1000
11814    1       1000       1000       1000
11817    1       1000       1000       1000
11820    1       1000       1000       1000
11823    1       1000       1000       1000
11826    1       1000       1000       1000
11829    1       1000       1000       1000
11832    1       1000       1000       1000
11835    1       1000       1000       1000
11838    1       1000       1000       1000
11841    1       1000       1000       1000
11844    1       1000       1000       1000
11847    1       1000       1000       1000
11850    1       1000       1000       1000
11853    1       1000       1000       1000
11856    1       1000       1000       1000
11859    1       1000       1000       1000
11862    1       1000       1000       1000
11865    1       1000       1000       1000
11868    1       1000       1000       1000
11871    1       1000       1000       1000
11874    1       1000       1000       1000
11877    1       1000       1000       1000
11880    1       1000       1000       1000
11883    1       1000       1000       1000
11886    1       1000       1000       1000
11889    1       1000       1000       1000
11892    1       1000       1000       1000
11895    1       1000       1000       1000
11898    1       1000       1000       1000
11901    1       1000       1000       1000
11904    1       1000       1000       1000
11907    1       1000       1000       1000
11910    1       1000       1000       1000
11913    1       1000       1000       1000
11916    1       1000       1000       1000
11919    1       1000       1000       1000
11922    1       1000       1000       1000
11925    1       1000       1000       1000
11928    1       1000       1000       1000
11931    1       1000       1000       1000
11934    1       1000       1000       1000
11937    1       1000       1000       1000
11940    1       1000       1000       1000
11943    1       1000       1000       1000
11946    1       1000       1000       1000
11949    1       1000       1000       1000
11952    1       1000       1000       1000
11955    1       1000       1000       1000
11958    1       1000       1000       1000
11961    1       1000       1000       1000
11964    1       1000       1000       1000
11967    1       1000       1000       1000
11970    1       1000       1000       1000
11973    1       1000       1000       1000
11976    1       1000       1000       1000
11979    1       1000       1000       1000
11982    1       1000       1000       1000
11985    1       1000       1000       1000
11988    1       1000       1000       1000
11991    1       1000       1000       1000
11994    1       1000       1000       1000
11997    1       1000       1000       1000
12000    1       1000       1000       1000
12003    1       1000       1000       1000
12006    1       1000       1000       1000
12009    1       1000       1000       1000
12012    1       1000       1000       1000
12015    1       1000       1000       1000
12018    1       1000       1000       1000
12021    1       1000       1000       1000
12024    1       1000       1000       1000
12027    1       1000       1000       1000
12030    1       1000       1000       1000
12033    1       1000       1000       1000
12036    1       1000       1000       1000
12039    1       1000       1000       1000
12042    1       1000       1000       1000
12045    1       1000       1000       1000
12048    1       1000       1000       1000
12051    1       1000       1000       1000
12054    1       1000       1000       1000
12057    1       1000       1000       1000
12060    1       1000       1000       1000
12063    1       1000       1000       1000
12066    1       1000       1000       1000
12069    1       1000       1000       1000
12072    1       1000       1000       1000
12075    1       1000       1000       1000
12078    1       1000       1000       1000
12081    1       1000       1000       1000
12084    1       1000       1000       1000
12087    1       1000       1000       1000
12090    1       1000       1000       1000
12093    1       1000       1000       1000
12096    1       1000       1000       1000
12099    1       1000       1000       1000
12102    1       1000       1000       1000
12105    1       1000       1000       1000
12108    1       1000       1000       1000
12111    1       1000       1000       1000
12114    1       1000       1000       1000
12117    1       1000       1000       1000
12120    1       1000       1000       1000
12123    1       1000       1000       1000
12126    1       1000       1000       1000
12129    1       1000       1000       1000
12132    1       1000       1000       1000
12135    1       1000       1000       1000
12138    1       1000       1000       1000
12141    1       1000       1000       1000
12144    1       1000       1000       1000
12147    1       1000       1000       1000
12150    1       1000       1000       1000
12153    1       1000       1000       1000
12156    1       1000       1000       1000
12159    1       1000       1000       1000
12162    1       1000       1000       1000
12165    1       1000       1000       1000
12168    1       1000       1000       1000
12171    1       1000       1000       1000
12174    1       1000       1000       1000
12177    1       1000       1000       1000
12180    1       1000       1000       1000
12183    1       1000       1000       1000
12186    1       1000       1000       1000
12189    1       1000       1000       1000
12192    1       1000       1000       1000
12195    1       1000       1000       1000
12198    1       1000       1000       1000
12201    1       1000       1000       1000
12204    1       1000       1000       1000
12207    1       1000       1000       1000
12210    1       1000       1000       1000
12213    1       1000       1000       1000
12216    1       1000       1000       1000
12219    1       1000       1000       1000
12222    1       1000       1000       1000
12225    1       1000       1000       1000
12228    1       1000       1000       1000
12231    1       1000       1000       1000
12234    1       1000       1000       1000
12237    1       1000       1000       1000
12240    1       1000       1000       1000
12243    1       1000       1000       1000
12246    1       1000       1000       1000
12249    1       1000       1000       1000
12252    1       1000       1000       1000
12255    1       1000       1000       1000
12258    1       1000       1000       1000
12261    1       1000       1000       1000
12264    1       1000       1000       1000
12267    1       1000       1000       1000
12270    1       1000       1000       1000
12273    1       1000       1000       1000
12276    1       1000       1000       1000
12279    1       1000       1000       1000
12282    1       1000       1000       1000
12285    1       1000       1000       1000
12288    1       1000       1000       1000
12291    1       1000       1000       1000
12294    1       1000       1000       1000
12297    1       1000       1000       1000
12300    1       1000       1000       1000
12303    1       1000       1000       1000
12306    1       1000       1000       1000
12309    1       1000       1000       1000
12312    1       1000       1000       1000
12315    1       1000       1000       1000
12318    1       1000       1000       1000
12321    1       1000       1000       1000
12324    1       1000       1000       1000
12327    1       1000       1000       1000
12330    1       1000       1000       1000
12333    1       1000       1000       1000
12336    1       1000       1000       1000
12339    1       1000       1000       1000
12342    1       1000       1000       1000
12345    1       1000       1000       1000
12348    1       1000       1000       1000
12351    1       1000       1000       1000
12354    1       1000       1000       1000
12357    1       1000       1000       1000
12360    1       1000       1000       1000
12363    1       1000       1000       1000
12366    1       1000       1000       1000
12369    1       1000       1000       1000
12372    1       1000       1000       1000
12375    1       1000       1000       1000
12378    1       1000       1000       1000
12381    1       1000       1000       1000
12384    1       1000       1000       1000
12387    1       1000       1000       1000
12390    1       1000       1000       1000
12393    1       1000       1000       1000
12396    1       1000       1000       1000
12399    1       1000       1000       1000
12402    1       1000       1000       1000
12405    1       1000       1000       1000
12408    1       1000       1000       1000
12411    1       1000       1000       1000
12414    1       1000       1000       1000
12417    1       1000       1000       1000
12420    1       1000       1000       1000
12423    1       1000       1000       1000
12426    1       1000       1000       1000
12429    1       1000       1000       1000
12432    1       1000       1000       1000
12435    1       1000       1000       1000
12438    1       1000       1000       1000
12441    1       1000       1000       1000
12444    1       1000       1000       1000
12447    1       1000       1000       1000
12450    1       1000       1000       1000
12453    1       1000       1000       1000
12456    1       1000       1000       1000
12459    1       1000       1000       1000
12462    1       1000       1000       1000
12465    1       1000       1000       1000
12468    1       1000       1000       1000
12471    1       1000       1000       1000
12474    1       1000       1000       1000
12477    1       1000       1000       1000
12480    1       1000       1000       1000
12483    1       1000       1000       1000
12486    1       1000       1000       1000
12489    1       1000       1000       1000
12492    1       1000       1000       1000
12495    1       1000       1000       1000
12498    1       1000       1000       1000
12501    1       1000       1000       1000
12504    1       1000       1000       1000
12507    1       1000       1000       1000
12510    1       1000       1000       1000
12513    1       1000       1000       1000
12516    1       1000       1000       1000
12519    1       1000       1000       1000
12522    1       1000       1000       1000
12525    1       1000       1000       1000
12528    1       1000       1000       1000
12531    1       1000       1000       1000
12534    1       1000       1000       1000
12537    1       1000       1000       1000
12540    1       1000       1000       1000
12543    1       1000       1000       1000
12546    1       1000       1000       1000
12549    1       1000       1000       1000
12552    1       1000       1000       1000
12555    1       1000       1000       1000
12558    1       1000       1000       1000
12561    1       1000       1000       1000
12564    1       1000       1000       1000
12567    1       1000       1000       1000
12570    1       1000       1000       1000
12573    1       1000       1000       1000
12576    1       1000       1000       1000
12579    1       1000       1000       1000
12582    1       1000       1000       1000
12585    1       1000       1000       1000
12588    1       1000       1000       1000
12591    1       1000       1000       1000
12594    1       1000       1000       1000
12597    1       1000       1000       1000
12600    1       1000       1000       1000
12603    1       1000       1000       1000
12606    1       1000       1000       1000
12609    1       1000       1000       1000
12612    1       1000       1000       1000
12615    1       1000       1000       1000
12618    1       1000       1000       1000
12621    1       1000       1000       1000
12624    1       1000       1000       1000
12627    1       1000       1000       1000
12630    1       1000       1000       1000
12633    1       1000       1000       1000
12636    1       1000       1000       1000
12639    1       1000       1000       1000
12642    1       1000       1000       1000
12645    1       1000       1000       1000
12648    1       1000       1000       1000
12651    1       1000       1000       1000
12654    1       1000       1000       1000
12657    1       1000       1000       1000
12660    1       1000       1000       1000
12663    1       1000       1000       1000
12666    1       1000       1000       1000
12669    1       1000       1000       1000
12672    1       1000       1000       1000
12675    1       1000       1000       1000
12678    1       1000       1000       1000
12681    1       1000       1000       1000
12684    1       1000       1000       1000
12687    1       1000       1000       1000
12690    1       1000       1000       1000
12693    1       1000       1000       1000
12696    1       1000       1000       1000
12699    1       1000       1000       1000
12702    1       1000       1000       1000
12705    1       1000       1000       1000
12708    1       1000       1000       1000
12711    1       1000       1000       1000
12714    1       1000       1000       1000
12717    1       1000       1000       1000
12720    1       1000       1000       1000
12723    1       1000       1000       1000
12726    1       1000       1000       1000
12729    1       1000       1000       1000
12732    1       1000       1000       1000
12735    1       1000       1000       1000
12738    1       1000       1000       1000
12741    1       1000       1000       1000
12744    1       1000       1000       1000
12747    1       1000       1000       1000
12750    1       1000       1000       1000
12753    1       1000       1000       1000
12756    1       1000       1000       1000
12759    1       1000       1000       1000
12762    1       1000       1000       1000
12765    1       1000       1000       1000
12768    1       1000       1000       1000
12771    1       1000       1000       1000
12774    1       1000       1000       1000
12777    1       1000       1000       1000
12780    1       1000       1000       1000
12783    1       1000       1000       1000
12786    1       1000       1000       1000
12789    1       1000       1000       1000
12792    1       1000       1000       1000
12795    1       1000       1000       1000
12798    1       1000       1000       1000
12801    1       1000       1000       1000
12804    1       1000       1000       1000
12807    1       1000       1000       1000
12810    1       1000       1000       1000
12813    1       1000       1000       1000
12816    1       1000       1000       1000
12819    1       1000       1000       1000
12822    1       1000       1000       1000
12825    1       1000       1000       1000
12828    1       1000       1000       1000
12831    1       1000       1000       1000
12834    1       1000       1000       1000
12837    1       1000       1000       1000
12840    1       1000       1000       1000
12843    1       1000       1000       1000
12846    1       1000       1000       1000
12849    1       1000       1000       1000
12852    1       1000       1000       1000
12855    1       1000       1000       1000
12858    1       1000       1000       1000
12861    1       1000       1000       1000
12864    1       1000       1000       1000
12867    1       1000       1000       1000
12870    1       1000       1000       1000
12873    1       1000       1000       1000
12876    1       1000       1000       1000
12879    1       1000       1000       1000
12882    1       1000       1000       1000
12885    1       1000       1000       1000
12888    1       1000       1000       1000
12891    1       1000       1000       1000
12894    1       1000       1000       1000
12897    1       1000       1000       1000
12900    1       1000       1000       1000
12903    1       1000       1000       1000
12906    1       1000       1000       1000
12909    1       1000       1000       1000
12912    1       1000       1000       1000
12915    1       1000       1000       1000
12918    1       1000       1000       1000
12921    1       1000       1000       1000
12924    1       1000       1000       1000
12927    1       1000       1000       1000
12930    1       1000       1000       1000
12933    1       1000       1000       1000
12936    1       1000       1000       1000
12939    1       1000       1000       1000
12942    1       1000       1000       1000
12945    1       1000       1000       1000
12948    1       1000       1000       1000
12951    1       1000       1000       1000
12954    1       1000       1000       1000
12957    1       1000       1000       1000
12960    1       1000       1000       1000
12963    1       1000       1000       1000
12966    1       1000       1000       1000
12969    1       1000       1000       1000
12972    1       1000       1000       1000
12975    1       1000       1000       1000
12978    1       1000       1000       1000
12981    1       1000       1000       1000
12984    1       1000       1000       1000
12987    1       1000       1000       1000
12990    1       1000       1000       1000
12993    1       1000       1000       1000
12996    1       1000       1000       1000
12999    1       1000       1000       1000
13002    1       1000       1000       1000
13005    1       1000       1000       1000
13008    1       1000       1000       1000
13011    1       1000       1000       1000
13014    1       1000       1000       1000
13017    1       1000       1000       1000
13020    1       1000       1000       1000
13023    1       1000       1000       1000
13026    1       1000       1000       1000
13029    1       1000       1000       1000
13032    1       1000       1000       1000
13035    1       1000       1000       1000
13038    1       1000       1000       1000
13041    1       1000       1000       1000
13044    1       1000       1000       1000
13047    1       1000       1000       1000
13050    1       1000       1000       1000
13053    1       1000       1000       1000
13056    1       1000       1000       1000
13059    1       1000       1000       1000
13062    1       1000       1000       1000
13065    1       1000       1000       1000
13068    1       1000       1000       1000
13071    1       1000       1000       1000
13074    1       1000       1000       1000
13077    1       1000       1000       1000
13080    1       1000       1000       1000
13083    1       1000       1000       1000
13086    1       1000       1000       1000
13089    1       1000       1000       1000
13092    1       1000       1000       1000
13095    1       1000       1000       1000
13098    1       1000       1000       1000
13101    1       1000       1000       1000
13104    1       1000       1000       1000
13107    1       1000       1000       1000
13110    1       1000       1000       1000
13113    1       1000       1000       1000
13116    1       1000       1000       1000
13119    1       1000       1000       1000
13122    1       1000       1000       1000
13125    1       1000       1000       1000
13128    1       1000       1000       1000
13131    1       1000       1000       1000
13134    1       1000       1000       1000
13137    1       1000       1000       1000
13140    1       1000       1000       1000
13143    1       1000       1000       1000
13146    1       1000       1000       1000
13149    1       1000       1000       1000
13152    1       1000       1000       1000
13155    1       1000       1000       1000
13158    1       1000       1000       1000
13161    1       1000       1000       1000
13164    1       1000       1000       1000
13167    1       1000       1000       1000
13170    1       1000       1000       1000
13173    1       1000       1000       1000
13176    1       1000       1000       1000
13179    1       1000       1000       1000
13182    1       1000       1000       1000
13185    1       1000       1000       1000
13188    1       1000       1000       1000
13191    1       1000       1000       1000
13194    1       1000       1000       1000
13197    1       1000       1000       1000
13200    1       1000       1000       1000
13203    1       1000       1000       1000
13206    1       1000       1000       1000
13209    1       1000       1000       1000
13212    1       1000       1000       1000
13215    1       1000       1000       1000
13218    1       1000       1000       1000
13221    1       1000       1000       1000
13224    1       1000       1000       1000
13227    1       1000       1000       1000
13230    1       1000       1000       1000
13233    1       1000       1000       1000
13236    1       1000       1000       1000
13239    1       1000       1000       1000
13242    1       1000       1000       1000
13245    1       1000       1000       1000
13248    1       1000       1000       1000
13251    1       1000       1000       1000
13254    1       1000       1000       1000
13257    1       1000       1000       1000
13260    1       1000       1000       1000
13263    1       1000       1000       1000
13266    1       1000       1000       1000
13269    1       1000       1000       1000
13272    1       1000       1000       1000
13275    1       1000       1000       1000
13278    1       1000       1000       1000
13281    1       1000       1000       1000
13284    1       1000       1000       1000
13287    1       1000       1000       1000
13290    1       1000       1000       1000
13293    1       1000       1000       1000
13296    1       1000       1000       1000
13299    1       1000       1000       1000
13302    1       1000       1000       1000
13305    1       1000       1000       1000
13308    1       1000       1000       1000
13311    1       1000       1000       1000
13314    1       1000       1000       1000
13317    1       1000       1000       1000
13320    1       1000       1000       1000
13323    1       1000       1000       1000
13326    1       1000       1000       1000
13329    1       1000       1000       1000
13332    1       1000       1000       1000
13335    1       1000       1000       1000
13338    1       1000       1000       1000
13341    1       1000       1000       1000
13344    1       1000       1000       1000
13347    1       1000       1000       1000
13350    1       1000       1000       1000
13353    1       1000       1000       1000
13356    1       1000       1000       1000
13359    1       1000       1000       1000
13362    1       1000       1000       1000
13365    1       1000       1000       1000
13368    1       1000       1000       1000
13371    1       1000       1000       1000
13374    1       1000       1000       1000
13377    1       1000       1000       1000
13380    1       1000       1000       1000
13383    1       1000       1000       1000
13386    1       1000       1000       1000
13389    1       1000       1000       1000
13392    1       1000       1000       1000
13395    1       1000       1000       1000
13398    1       1000       1000       1000
13401    1       1000       1000       1000
13404    1       1000       1000       1000
13407    1       1000       1000       1000
13410    1       1000       1000       1000
13413    1       1000       1000       1000
13416    1       1000       1000       1000
13419    1       1000       1000       1000
13422    1       1000       1000       1000
13425    1       1000       1000       1000
13428    1       1000       1000       1000
13431    1       1000       1000       1000
13434    1       1000       1000       1000
13437    1       1000       1000       1000
13440    1       1000       1000       1000
13443    1       1000       1000       1000
13446    1       1000       1000       1000
13449    1       1000       1000       1000
13452    1       1000       1000       1000
13455    1       1000       1000       1000
13458    1       1000       1000       1000
13461    1       1000       1000       1000
13464    1       1000       1000       1000
13467    1       1000       1000       1000
13470    1       1000       1000       1000
13473    1       1000       1000       1000
13476    1       1000       1000       1000
13479    1       1000       1000       1000
13482    1       1000       1000       1000
13485    1       1000       1000       1000
13488    1       1000       1000       1000
13491    1       1000       1000       1000
13494    1       1000       1000       1000
13497    1       1000       1000       1000
13500    1       1000       1000       1000
13503    1       1000       1000       1000
13506    1       1000       1000       1000
13509    1       1000       1000       1000
13512    1       1000       1000       1000
13515    1       1000       1000       1000
13518    1       1000       1000       1000
13521    1       1000       1000       1000
13524    1       1000       1000       1000
13527    1       1000       1000       1000
13530    1       1000       1000       1000
13533    1       1000       1000       1000
13536    1       1000       1000       1000
13539    1       1000       1000       1000
13542    1       1000       1000       1000
13545    1       1000       1000       1000
13548    1       1000       1000       1000
13551    1       1000       1000       1000
13554    1       1000       1000       1000
13557    1       1000       1000       1000
13560    1       1000       1000       1000
13563    1       1000       1000       1000
13566    1       1000       1000       1000
13569    1       1000       1000       1000
13572    1       1000       1000       1000
13575    1       1000       1000       1000
13578    1       1000       1000       1000
13581    1       1000       1000       1000
13584    1       1000       1000       1000
13587    1       1000       1000       1000
13590    1       1000       1000       1000
13593    1       1000       1000       1000
13596    1       1000       1000       1000
13599    1       1000       1000       1000
13602    1       1000       1000       1000
13605    1       1000       1000       1000
13608    1       1000       1000       1000
13611    1       1000       1000       1000
13614    1       1000       1000       1000
13617    1       1000       1000       1000
13620    1       1000       1000       1000
13623    1       1000       1000       1000
13626    1       1000       1000       1000
13629    1       1000       1000       1000
13632    1       1000       1000       1000
13635    1       1000       1000       1000
13638    1       1000       1000       1000
13641    1       1000       1000       1000
13644    1       1000       1000       1000
13647    1       1000       1000       1000
13650    1       1000       1000       1000
13653    1       1000       1000       1000
13656    1       1000       1000       1000
13659    1       1000       1000       1000
13662    1       1000       1000       1000
13665    1       1000       1000       1000
13668    1       1000       1000       1000
13671    1       1000       1000       1000
13674    1       1000       1000       1000
13677    1       1000       1000       1000
13680    1       1000       1000       1000
13683    1       1000       1000       1000
13686    1       1000       1000       1000
13689    1       1000       1000       1000
13692    1       1000       1000       1000
13695    1       1000       1000       1000
13698    1       1000       1000       1000
13701    1       1000       1000       1000
13704    1       1000       1000       1000
13707    1       1000       1000       1000
13710    1       1000       1000       1000
13713    1       1000       1000       1000
13716    1       1000       1000       1000
13719    1       1000       1000       1000
13722    1       1000       1000       1000
13725    1       1000       1000       1000
13728    1       1000       1000       1000
13731    1       1000       1000       1000
13734    1       1000       1000       1000
13737    1       1000       1000       1000
13740    1       1000       1000       1000
13743    1       1000       1000       1000
13746    1       1000       1000       1000
13749    1       1000       1000       1000
13752    1       1000       1000       1000
13755    1       1000       1000       1000
13758    1       1000       1000       1000
13761    1       1000       1000       1000
13764    1       1000       1000       1000
13767    1       1000       1000       1000
13770    1       1000       1000       1000
13773    1       1000       1000       1000
13776    1       1000       1000       1000
13779    1       1000       1000       1000
13782    1       1000       1000       1000
13785    1       1000       1000       1000
13788    1       1000       1000       1000
13791    1       1000       1000       1000
13794    1       1000       1000       1000
13797    1       1000       1000       1000
13800    1       1000       1000       1000
13803    1       1000       1000       1000
13806    1       1000       1000       1000
13809    1       1000       1000       1000
13812    1       1000       1000       1000
13815    1       1000       1000       1000
13818    1       1000       1000       1000
13821    1       1000       1000       1000
13824    1       1000       1000       1000
13827    1       1000       1000       1000
13830    1       1000       1000       1000
13833    1       1000       1000       1000
13836    1       1000       1000       1000
13839    1       1000       1000       1000
13842    1       1000       1000       1000
13845    1       1000       1000       1000
13848    1       1000       1000       1000
13851    1       1000       1000       1000
13854    1       1000       1000       1000
13857    1       1000       1000       1000
13860    1       1000       1000       1000
13863    1       1000       1000       1000
13866    1       1000       1000       1000
13869    1       1000       1000       1000
13872    1       1000       1000       1000
13875    1       1000       1000       1000
13878    1       1000       1000       1000
13881    1       1000       1000       1000
13884    1       1000       1000       1000
13887    1       1000       1000       1000
13890    1       1000       1000       1000
13893    1       1000       1000       1000
13896    1       1000       1000       1000
13899    1       1000       1000       1000
13902    1       1000       1000       1000
13905    1       1000       1000       1000
13908    1       1000       1000       1000
13911    1       1000       1000       1000
13914    1       1000       1000       1000
13917    1       1000       1000       1000
13920    1       1000       1000       1000
13923    1       1000       1000       1000
13926    1       1000       1000       1000
13929    1       1000       1000       1000
13932    1       1000       1000       1000
13935    1       1000       1000       1000
13938    1       1000       1000       1000
13941    1       1000       1000       1000
13944    1       1000       1000       1000
13947    1       1000       1000       1000
13950    1       1000       1000       1000
13953    1       1000       1000       1000
13956    1       1000       1000       1000
13959    1       1000       1000       1000
13962    1       1000       1000       1000
13965    1       1000       1000       1000
13968    1       1000       1000       1000
13971    1       1000       1000       1000
13974    1       1000       1000       1000
13977    1       1000       1000       1000
13980    1       1000       1000       1000
13983    1       1000       1000       1000
13986    1       1000       1000       1000
13989    1       1000       1000       1000
13992    1       1000       1000       1000
13995    1       1000       1000       1000
13998    1       1000       1000       1000
14001    1       1000       1000       1000
14004    1       1000       1000       1000
14007    1       1000       1000       1000
14010    1       1000       1000       1000
14013    1       1000       1000       1000
14016    1       1000       1000       1000
14019    1       1000       1000       1000
14022    1       1000       1000       1000
14025    1       1000       1000       1000
14028    1       1000       1000       1000
14031    1       1000       1000       1000
14034    1       1000       1000       1000
14037    1       1000       1000       1000
14040    1       1000       1000       1000
14043    1       1000       1000       1000
14046    1       1000       1000       1000
14049    1       1000       1000       1000
14052    1       1000       1000       1000
14055    1       1000       1000       1000
14058    1       1000       1000       1000
14061    1       1000       1000       1000
14064    1       1000       1000       1000
14067    1       1000       1000       1000
14070    1       1000       1000       1000
14073    1       1000       1000       1000
14076    1       1000       1000       1000
14079    1       1000       1000       1000
14082    1       1000       1000       1000
14085    1       1000       1000       1000
14088    1       1000       1000       1000
14091    1       1000       1000       1000
14094    1       1000       1000       1000
14097    1       1000       1000       1000
14100    1       1000       1000       1000
14103    1       1000       1000       1000
14106    1       1000       1000       1000
14109    1       1000       1000       1000
14112    1       1000       1000       1000
14115    1       1000       1000       1000
14118    1       1000       1000       1000
14121    1       1000       1000       1000
14124    1       1000       1000       1000
14127    1       1000       1000       1000
14130    1       1000       1000       1000
14133    1       1000       1000       1000
14136    1       1000       1000       1000
14139    1       1000       1000       1000
14142    1       1000       1000       1000
14145    1       1000       1000       1000
14148    1       1000       1000       1000
14151    1       1000       1000       1000
14154    1       1000       1000       1000
14157    1       1000       1000       1000
14160    1       1000       1000       1000
14163    1       1000       1000       1000
14166    1       1000       1000       1000
14169    1       1000       1000       1000
14172    1       1000       1000       1000
14175    1       1000       1000       1000
14178    1       1000       1000       1000
14181    1       1000       1000       1000
14184    1       1000       1000       1000
14187    1       1000       1000       1000
14190    1       1000       1000       1000
14193    1       1000       1000       1000
14196    1       1000       1000       1000
14199    1       1000       1000       1000
14202    1       1000       1000       1000
14205    1       1000       1000       1000
14208    1       1000       1000       1000
14211    1       1000       1000       1000
14214    1       1000       1000       1000
14217    1       1000       1000       1000
14220    1       1000       1000       1000
14223    1       1000       1000       1000
14226    1       1000       1000       1000
14229    1       1000       1000       1000
14232    1       1000       1000       1000
14235    1       1000       1000       1000
14238    1       1000       1000       1000
14241    1       1000       1000       1000
14244    1       1000       1000       1000
14247    1       1000       1000       1000
14250    1       1000       1000       1000
14253    1       1000       1000       1000
14256    1       1000       1000       1000
14259    1       1000       1000       1000
14262    1       1000       1000       1000
14265    1       1000       1000       1000
14268    1       1000       1000       1000
14271    1       1000       1000       1000
14274    1       1000       1000       1000
14277    1       1000       1000       1000
14280    1       1000       1000       1000
14283    1       1000       1000       1000
14286    1       1000       1000       1000
14289    1       1000       1000       1000
14292    1       1000       1000       1000
14295    1       1000       1000       1000
14298    1       1000       1000       1000
14301    1       1000       1000       1000
14304    1       1000       1000       1000
14307    1       1000       1000       1000
14310    1       1000       1000       1000
14313    1       1000       1000       1000
14316    1       1000       1000       1000
14319    1       1000       1000       1000
14322    1       1000       1000       1000
14325    1       1000       1000       1000
14328    1       1000       1000       1000
14331    1       1000       1000       1000
14334    1       1000       1000       1000
14337    1       1000       1000       1000
14340    1       1000       1000       1000
14343    1       1000       1000       1000
14346    1       1000       1000       1000
14349    1       1000       1000       1000
14352    1       1000       1000       1000
14355    1       1000       1000       1000
14358    1       1000       1000       1000
14361    1       1000       1000       1000
14364    1       1000       1000       1000
14367    1       1000       1000       1000
14370    1       1000       1000       1000
14373    1       1000       1000       1000
14376    1       1000       1000       1000
14379    1       1000       1000       1000
14382    1       1000       1000       1000
14385    1       1000       1000       1000
14388    1       1000       1000       1000
14391    1       1000       1000       1000
14394    1       1000       1000       1000
14397    1       1000       1000       1000
14400    1       1000       1000       1000
14403    1       1000       1000       1000
14406    1       1000       1000       1000
14409    1       1000       1000       1000
14412    1       1000       1000       1000
14415    1       1000       1000       1000
14418    1       1000       1000       1000
14421    1       1000       1000       1000
14424    1       1000       1000       1000
14427    1       1000       1000       1000
14430    1       1000       1000       1000
14433    1       1000       1000       1000
14436    1       1000       1000       1000
14439    1       1000       1000       1000
14442    1       1000       1000       1000
14445    1       1000       1000       1000
14448    1       1000       1000       1000
14451    1       1000       1000       1000
14454    1       1000       1000       1000
14457    1       1000       1000       1000
14460    1       1000       1000       1000
14463    1       1000       1000       1000
14466    1       1000       1000       1000
14469    1       1000       1000       1000
14472    1       1000       1000       1000
14475    1       1000       1000       1000
14478    1       1000       1000       1000
14481    1       1000       1000       1000
14484    1       1000       1000       1000
14487    1       1000       1000       1000
14490    1       1000       1000       1000
14493    1       1000       1000       1000
14496    1       1000       1000       1000
14499    1       1000       1000       1000
14502    1       1000       1000       1000
14505    1       1000       1000       1000
14508    1       1000       1000       1000
14511    1       1000       1000       1000
14514    1       1000       1000       1000
14517    1       1000       1000       1000
14520    1       1000       1000       1000
14523    1       1000       1000       1000
14526    1       1000       1000       1000
14529    1       1000       1000       1000
14532    1       1000       1000       1000
14535    1       1000       1000       1000
14538    1       1000       1000       1000
14541    1       1000       1000       1000
14544    1       1000       1000       1000
14547    1       1000       1000       1000
14550    1       1000       1000       1000
14553    1       1000       1000       1000
14556    1       1000       1000       1000
14559    1       1000       1000       1000
14562    1       1000       1000       1000
14565    1       1000       1000       1000
14568    1       1000       1000       1000
14571    1       1000       1000       1000
14574    1       1000       1000       1000
14577    1       1000       1000       1000
14580    1       1000       1000       1000
14583    1       1000       1000       1000
14586    1       1000       1000       1000
14589    1       1000       1000       1000
14592    1       1000       1000       1000
14595    1       1000       1000       1000
14598    1       1000       1000       1000
14601    1       1000       1000       1000
14604    1       1000       1000       1000
14607    1       1000       1000       1000
14610    1       1000       1000       1000
14613    1       1000       1000       1000
14616    1       1000       1000       1000
14619    1       1000       1000       1000
14622    1       1000       1000       1000
14625    1       1000       1000       1000
14628    1       1000       1000       1000
14631    1       1000       1000       1000
14634    1       1000       1000       1000
14637    1       1000       1000       1000
14640    1       1000       1000       1000
14643    1       1000       1000       1000
14646    1       1000       1000       1000
14649    1       1000       1000       1000
14652    1       1000       1000       1000
14655    1       1000       1000       1000
14658    1       1000       1000       1000
14661    1       1000       1000       1000
14664    1       1000       1000       1000
14667    1       1000       1000       1000
14670    1       1000       1000       1000
14673    1       1000       1000       1000
14676    1       1000       1000       1000
14679    1       1000       1000       1000
14682    1       1000       1000       1000
14685    1       1000       1000       1000
14688    1       1000       1000       1000
14691    1       1000       1000       1000
14694    1       1000       1000       1000
14697    1       1000       1000       1000
14700    1       1000       1000       1000
14703    1       1000       1000       1000
14706    1       1000       1000       1000
14709    1       1000       1000       1000
14712    1       1000       1000       1000
14715    1       1000       1000       1000
14718    1       1000       1000       1000
14721    1       1000       1000       1000
14724    1       1000       1000       1000
14727    1       1000       1000       1000
14730    1       1000       1000       1000
14733    1       1000       1000       1000
14736    1       1000       1000       1000
14739    1       1000       1000       1000
14742    1       1000       1000       1000
14745    1       1000       1000       1000
14748    1       1000       1000       1000
14751    1       1000       1000       1000
14754    1       1000       1000       1000
14757    1       1000       1000       1000
14760    1       1000       1000       1000
14763    1       1000       1000       1000
14766    1       1000       1000       1000
14769    1       1000       1000       1000
14772    1       1000       1000       1000
14775    1       1000       1000       1000
14778    1       1000       1000       1000
14781    1       1000       1000       1000
14784    1       1000       1000       1000
14787    1       1000       1000       1000
14790    1       1000       1000       1000
14793    1       1000       1000       1000
14796    1       1000       1000       1000
14799    1       1000       1000       1000
14802    1       1000       1000       1000
14805    1       1000       1000       1000
14808    1       1000       1000       1000
14811    1       1000       1000       1000
14814    1       1000       1000       1000
14817    1       1000       1000       1000
14820    1       1000       1000       1000
14823    1       1000       1000       1000
14826    1       1000       1000       1000
14829    1       1000       1000       1000
14832    1       1000       1000       1000
14835    1       1000       1000       1000
14838    1       1000       1000       1000
14841    1       1000       1000       1000
14844    1       1000       1000       1000
14847    1       1000       1000       1000
14850    1       1000       1000       1000
14853    1       1000       1000       1000
14856    1       1000       1000       1000
14859    1       1000       1000       1000
14862    1       1000       1000       1000
14865    1       1000       1000       1000
14868    1       1000       1000       1000
14871    1       1000       1000       1000
14874    1       1000       1000       1000
14877    1       1000       1000       1000
14880    1       1000       1000       1000
14883    1       1000       1000       1000
14886    1       1000       1000       1000
14889    1       1000       1000       1000
14892    1       1000       1000       1000
14895    1       1000       1000       1000
14898    1       1000       1000       1000
14901    1       1000       1000       1000
14904    1       1000       1000       1000
14907    1       1000       1000       1000
14910    1       1000       1000       1000
14913    1       1000       1000       1000
14916    1       1000       1000       1000
14919    1       1000       1000       1000
14922    1       1000       1000       1000
14925    1       1000       1000       1000
14928    1       1000       1000       1000
14931    1       1000       1000       1000
14934    1       1000       1000       1000
14937    1       1000       1000       1000
14940    1       1000       1000       1000
14943    1       1000       1000       1000
14946    1       1000       1000       1000
14949    1       1000       1000       1000
14952    1       1000       1000       1000
14955    1       1000       1000       1000
14958    1       1000       1000       1000
14961    1       1000       1000       1000
14964    1       1000       1000       1000
14967    1       1000       1000       1000
14970    1       1000       1000       1000
14973    1       1000       1000       1000
14976    1       1000       1000       1000
14979    1       1000       1000       1000
14982    1       1000       1000       1000
14985    1       1000       1000       1000
14988    1       1000       1000       1000
14991    1       1000       1000       1000
14994    1       1000       1000       1000
14997    1       1000       1000       1000
15000    1       1000       1000       1000
15003    1       1000       1000       1000
15006    1       1000       1000       1000
15009    1       1000       1000       1000
15012    1       1000       1000       1000
15015    1       1000       1000       1000
15018    1       1000       1000       1000
15021    1       1000       1000       1000
15024    1       1000       1000       1000
15027    1       1000       1000       1000
15030    1       1000       1000       1000
15033    1       1000       1000       1000
15036    1       1000       1000       1000
15039    1       1000       1000       1000
15042    1       1000       1000       1000
15045    1       1000       1000       1000
15048    1       1000       1000       1000
15051    1       1000       1000       1000
15054    1       1000       1000       1000
15057    1       1000       1000       1000
15060    1       1000       1000       1000
15063    1       1000       1000       1000
15066    1       1000       1000       1000
15069    1       1000       1000       1000
15072    1       1000       1000       1000
15075    1       1000       1000       1000
15078    1       1000       1000       1000
15081    1       1000       1000       1000
15084    1       1000       1000       1000
15087    1       1000       1000       1000
15090    1       1000       1000       1000
15093    1       1000       1000       1000
15096    1       1000       1000       1000
15099    1       1000       1000       1000
15102    1       1000       1000       1000
15105    1       1000       1000       1000
15108    1       1000       1000       1000
15111    1       1000       1000       1000
15114    1       1000       1000       1000
15117    1       1000       1000       1000
15120    1       1000       1000       1000
15123    1       1000       1000       1000
15126    1       1000       1000       1000
15129    1       1000       1000       1000
15132    1       1000       1000       1000
15135    1       1000       1000       1000
15138    1       1000       1000       1000
15141    1       1000       1000       1000
15144    1       1000       1000       1000
15147    1       1000       1000       1000
15150    1       1000       1000       1000
15153    1       1000       1000       1000
15156    1       1000       1000       1000
15159    1       1000       1000       1000
15162    1       1000       1000       1000
15165    1       1000       1000       1000
15168    1       1000       1000       1000
15171    1       1000       1000       1000
15174    1       1000       1000       1000
15177    1       1000       1000       1000
15180    1       1000       1000       1000
15183    1       1000       1000       1000
15186    1       1000       1000       1000
15189    1       1000       1000       1000
15192    1       1000       1000       1000
15195    1       1000       1000       1000
15198    1       1000       1000       1000
15201    1       1000       1000       1000
15204    1       1000       1000       1000
15207    1       1000       1000       1000
15210    1       1000       1000       1000
15213    1       1000       1000       1000
15216    1       1000       1000       1000
15219    1       1000       1000       1000
15222    1       1000       1000       1000
15225    1       1000       1000       1000
15228    1       1000       1000       1000
15231    1       1000       1000       1000
15234    1       1000       1000       1000
15237    1       1000       1000       1000
15240    1       1000       1000       1000
15243    1       1000       1000       1000
15246    1       1000       1000       1000
15249    1       1000       1000       1000
15252    1       1000       1000       1000
15255    1       1000       1000       1000
15258    1       1000       1000       1000
15261    1       1000       1000       1000
15264    1       1000       1000       1000
15267    1       1000       1000       1000
15270    1       1000       1000       1000
15273    1       1000       1000       1000
15276    1       1000       1000       1000
15279    1       1000       1000       1000
15282    1       1000       1000       1000
15285    1       1000       1000       1000
15288    1       1000       1000       1000
15291    1       1000       1000       1000
15294    1       1000       1000       1000
15297    1       1000       1000       1000
15300    1       1000       1000       1000
15303    1       1000       1000       1000
15306    1       1000       1000       1000
15309    1       1000       1000       1000
15312    1       1000       1000       1000
15315    1       1000       1000       1000
15318    1       1000       1000       1000
15321    1       1000       1000       1000
15324    1       1000       1000       1000
15327    1       1000       1000       1000
15330    1       1000       1000       1000
15333    1       1000       1000       1000
15336    1       1000       1000       1000
15339    1       1000       1000       1000
15342    1       1000       1000       1000
15345    1       1000       1000       1000
15348    1       1000       1000       1000
15351    1       1000       1000       1000
15354    1       1000       1000       1000
15357    1       1000       1000       1000
15360    1       1000       1000       1000
15363    1       1000       1000       1000
15366    1       1000       1000       1000
15369    1       1000       1000       1000
15372    1       1000       1000       1000
15375    1       1000       1000       1000
15378    1       1000       1000       1000
15381    1       1000       1000       1000
15384    1       1000       1000       1000
15387    1       1000       1000       1000
15390    1       1000       1000       1000
15393    1       1000       1000       1000
15396    1       1000       1000       1000
15399    1       1000       1000       1000
15402    1       1000       1000       1000
15405    1       1000       1000       1000
15408    1       1000       1000       1000
15411    1       1000       1000       1000
15414    1       1000       1000       1000
15417    1       1000       1000       1000
15420    1       1000       1000       1000
15423    1       1000       1000       1000
15426    1       1000       1000       1000
15429    1       1000       1000       1000
15432    1       1000       1000       1000
15435    1       1000       1000       1000
15438    1       1000       1000       1000
15441    1       1000       1000       1000
15444    1       1000       1000       1000
15447    1       1000       1000       1000
15450    1       1000       1000       1000
15453    1       1000       1000       1000
15456    1       1000       1000       1000
15459    1       1000       1000       1000
15462    1       1000       1000       1000
15465    1       1000       1000       1000
15468    1       1000       1000       1000
15471    1       1000       1000       1000
15474    1       1000       1000       1000
15477    1       1000       1000       1000
15480    1       1000       1000       1000
15483    1       1000       1000       1000
15486    1       1000       1000       1000
15489    1       1000       1000       1000
15492    1       1000       1000       1000
15495    1       1000       1000       1000
15498    1       1000       1000       1000
15501    1       1000       1000       1000
15504    1       1000       1000       1000
15507    1       1000       1000       1000
15510    1       1000       1000       1000
15513    1       1000       1000       1000
15516    1       1000       1000       1000
15519    1       1000       1000       1000
15522    1       1000       1000       1000
15525    1       1000       1000       1000
15528    1       1000       1000       1000
15531    1       1000       1000       1000
15534    1       1000       1000       1000
15537    1       1000       1000       1000
15540    1       1000       1000       1000
15543    1       1000       1000       1000
15546    1       1000       1000       1000
15549    1       1000       1000       1000
15552    1       1000       1000       1000
15555    1       1000       1000       1000
15558    1       1000       1000       1000
15561    1       1000       1000       1000
15564    1       1000       1000       1000
15567    1       1000       1000       1000
15570    1       1000       1000       1000
15573    1       1000       1000       1000
15576    1       1000       1000       1000
15579    1       1000       1000       1000
15582    1       1000       1000       1000
15585    1       1000       1000       1000
15588    1       1000       1000       1000
15591    1       1000       1000       1000
15594    1       1000       1000       1000
15597    1       1000       1000       1000
15600    1       1000       1000       1000
15603    1       1000       1000       1000
15606    1       1000       1000       1000
15609    1       1000       1000       1000
15612    1       1000       1000       1000
15615    1       1000       1000       1000
15618    1       1000       1000       1000
15621    1       1000       1000       1000
15624    1       1000       1000       1000
15627    1       1000       1000       1000
15630    1       1000       1000       1000
15633    1       1000       1000       1000
15636    1       1000       1000       1000
15639    1       1000       1000       1000
15642    1       1000       1000       1000
15645    1       1000       1000       1000
15648    1       1000       1000       1000
15651    1       1000       1000       1000
15654    1       1000       1000       1000
15657    1       1000       1000       1000
15660    1       1000       1000       1000
15663    1       1000       1000       1000
15666    1       1000       1000       1000
15669    1       1000       1000       1000
15672    1       1000       1000       1000
15675    1       1000       1000       1000
15678    1       1000       1000       1000
15681    1       1000       1000       1000
15684    1       1000       1000       1000
15687    1       1000       1000       1000
15690    1       1000       1000       1000
15693    1       1000       1000       1000
15696    1       1000       1000       1000
15699    1       1000       1000       1000
15702    1       1000       1000       1000
15705    1       1000       1000       1000
15708    1       1000       1000       1000
15711    1       1000       1000       1000
15714    1       1000       1000       1000
15717    1       1000       1000       1000
15720    1       1000       1000       1000
15723    1       1000       1000       1000
15726    1       1000       1000       1000
15729    1       1000       1000       1000
15732    1       1000       1000       1000
15735    1       1000       1000       1000
15738    1       1000       1000       1000
15741    1       1000       1000       1000
15744    1       1000       1000       1000
15747    1       1000       1000       1000
15750    1       1000       1000       1000
15753    1       1000       1000       1000
15756    1       1000       1000       1000
15759    1       1000       1000       1000
15762    1       1000       1000       1000
15765    1       1000       1000       1000
15768    1       1000       1000       1000
15771    1       1000       1000       1000
15774    1       1000       1000       1000
15777    1       1000       1000       1000
15780    1       1000       1000       1000
15783    1       1000       1000       1000
15786    1       1000       1000       1000
15789    1       1000       1000       1000
15792    1       1000       1000       1000
15795    1       1000       1000       1000
15798    1       1000       1000       1000
15801    1       1000       1000       1000
15804    1       1000       1000       1000
15807    1       1000       1000       1000
15810    1       1000       1000       1000
15813    1       1000       1000       1000
15816    1       1000       1000       1000
15819    1       1000       1000       1000
15822    1       1000       1000       1000
15825    1       1000       1000       1000
15828    1       1000       1000       1000
15831    1       1000       1000       1000
15834    1       1000       1000       1000
15837    1       1000       1000       1000
15840    1       1000       1000       1000
15843    1       1000       1000       1000
15846    1       1000       1000       1000
15849    1       1000       1000       1000
15852    1       1000       1000       1000
15855    1       1000       1000       1000
15858    1       1000       1000       1000
15861    1       1000       1000       1000
15864    1       1000       1000       1000
15867    1       1000       1000       1000
15870    1       1000       1000       1000
15873    1       1000       1000       1000
15876    1       1000       1000       1000
15879    1       1000       1000       1000
15882    1       1000       1000       1000
15885    1       1000       1000       1000
15888    1       1000       1000       1000
15891    1       1000       1000       1000
15894    1       1000       1000       1000
15897    1       1000       1000       1000
15900    1       1000       1000       1000
15903    1       1000       1000       1000
15906    1       1000       1000       1000
15909    1       1000       1000       1000
15912    1       1000       1000       1000
15915    1       1000       1000       1000
15918    1       1000       1000       1000
15921    1       1000       1000       1000
15924    1       1000       1000       1000
15927    1       1000       1000       1000
15930    1       1000       1000       1000
15933    1       1000       1000       1000
15936    1       1000       1000       1000
15939    1       1000       1000       1000
15942    1       1000       1000       1000
15945    1       1000       1000       1000
15948    1       1000       1000       1000
15951    1       1000       1000       1000
15954    1       1000       1000       1000
15957    1       1000       1000       1000
15960    1       1000       1000       1000
15963    1       1000       1000       1000
15966    1       1000       1000       1000
15969    1       1000       1000       1000
15972    1       1000       1000       1000
15975    1       1000       1000       1000
15978    1       1000       1000       1000
15981    1       1000       1000       1000
15984    1       1000       1000       1000
15987    1       1000       1000       1000
15990    1       1000       1000       1000
15993    1       1000       1000       1000
15996    1       1000       1000       1000
15999    1       1000       1000       1000
16002    1       1000       1000       1000
16005    1       1000       1000       1000
16008    1       1000       1000       1000
16011    1       1000       1000       1000
16014    1       1000       1000       1000
16017    1       1000       1000       1000
16020    1       1000       1000       1000
16023    1       1000       1000       1000
16026    1       1000       1000       1000
16029    1       1000       1000       1000
16032    1       1000       1000       1000
16035    1       1000       1000       1000
16038    1       1000       1000       1000
16041    1       1000       1000       1000
16044    1       1000       1000       1000
16047    1       1000       1000       1000
16050    1       1000       1000       1000
16053    1       1000       1000       1000
16056    1       1000       1000       1000
16059    1       1000       1000       1000
16062    1       1000       1000       1000
16065    1       1000       1000       1000
16068    1       1000       1000       1000
16071    1       1000       1000       1000
16074    1       1000       1000       1000
16077    1       1000       1000       1000
16080    1       1000       1000       1000
16083    1       1000       1000       1000
16086    1       1000       1000       1000
16089    1       1000       1000       1000
16092    1       1000       1000       1000
16095    1       1000       1000       1000
16098    1       1000       1000       1000
16101    1       1000       1000       1000
16104    1       1000       1000       1000
16107    1       1000       1000       1000
16110    1       1000       1000       1000
16113    1       1000       1000       1000
16116    1       1000       1000       1000
16119    1       1000       1000       1000
16122    1       1000       1000       1000
16125    1       1000       1000       1000
16128    1       1000       1000       1000
16131    1       1000       1000       1000
16134    1       1000       1000       1000
16137    1       1000       1000       1000
16140    1       1000       1000       1000
16143    1       1000       1000       1000
16146    1       1000       1000       1000
16149    1       1000       1000       1000
16152    1       1000       1000       1000
16155    1       1000       1000       1000
16158    1       1000       1000       1000
16161    1       1000       1000       1000
16164    1       1000       1000       1000
16167    1       1000       1000       1000
16170    1       1000       1000       1000
16173    1       1000       1000       1000
16176    1       1000       1000       1000
16179    1       1000       1000       1000
16182    1       1000       1000       1000
16185    1       1000       1000       1000
16188    1       1000       1000       1000
16191    1       1000       1000       1000
16194    1       1000       1000       1000
16197    1       1000       1000       1000
16200    1       1000       1000       1000
16203    1       1000       1000       1000
16206    1       1000       1000       1000
16209    1       1000       1000       1000
16212    1       1000       1000       1000
16215    1       1000       1000       1000
16218    1       1000       1000       1000
16221    1       1000       1000       1000
16224    1       1000       1000       1000
16227    1       1000       1000       1000
16230    1       1000       1000       1000
16233    1       1000       1000       1000
16236    1       1000       1000       1000
16239    1       1000       1000       1000
16242    1       1000       1000       1000
16245    1       1000       1000       1000
16248    1       1000       1000       1000
16251    1       1000       1000       1000
16254    1       1000       1000       1000
16257    1       1000       1000       1000
16260    1       1000       1000       1000
16263    1       1000       1000       1000
16266    1       1000       1000       1000
16269    1       1000       1000       1000
16272    1       1000       1000       1000
16275    1       1000       1000       1000
16278    1       1000       1000       1000
16281    1       1000       1000       1000
16284    1       1000       1000       1000
16287    1       1000       1000       1000
16290    1       1000       1000       1000
16293    1       1000       1000       1000
16296    1       1000       1000       1000
16299    1       1000       1000       1000
16302    1       1000       1000       1000
16305    1       1000       1000       1000
16308    1       1000       1000       1000
16311    1       1000       1000       1000
16314    1       1000       1000       1000
16317    1       1000       1000       1000
16320    1       1000       1000       1000
16323    1       1000       1000       1000
16326    1       1000       1000       1000
16329    1       1000       1000       1000
16332    1       1000       1000       1000
16335    1       1000       1000       1000
16338    1       1000       1000       1000
16341    1       1000       1000       1000
16344    1       1000       1000       1000
16347    1       1000       1000       1000
16350    1       1000       1000       1000
16353    1       1000       1000       1000
16356    1       1000       1000       1000
16359    1       1000       1000       1000
16362    1       1000       1000       1000
16365    1       1000       1000       1000
16368    1       1000       1000       1000
16371    1       1000       1000       1000
16374    1       1000       1000       1000
16377    1       1000       1000       1000
16380    1       1000       1000       1000
16383    1       1000       1000       1000
16386    1       1000       1000       1000
16389    1       1000       1000       1000
16392    1       1000       1000       1000
16395    1       1000       1000       1000
16398    1       1000       1000       1000
16401    1       1000       1000       1000
16404    1       1000       1000       1000
16407    1       1000       1000       1000
16410    1       1000       1000       1000
16413    1       1000       1000       1000
16416    1       1000       1000       1000
16419    1       1000       1000       1000
16422    1       1000       1000       1000
16425    1       1000       1000       1000
16428    1       1000       1000       1000
16431    1       1000       1000       1000
16434    1       1000       1000       1000
16437    1       1000       1000       1000
16440    1       1000       1000       1000
16443    1       1000       1000       1000
16446    1       1000       1000       1000
16449    1       1000       1000       1000
16452    1       1000       1000       1000
16455    1       1000       1000       1000
16458    1       1000       1000       1000
16461    1       1000       1000       1000
16464    1       1000       1000       1000
16467    1       1000       1000       1000
16470    1       1000       1000       1000
16473    1       1000       1000       1000
16476    1       1000       1000       1000
16479    1       1000       1000       1000
16482    1       1000       1000       1000
16485    1       1000       1000       1000
16488    1       1000       1000       1000
16491    1       1000       1000       1000
16494    1       1000       1000       1000
16497    1       1000       1000       1000
16500    1       1000       1000       1000
16503    1       1000       1000       1000
16506    1       1000       1000       1000
16509    1       1000       1000       1000
16512    1       1000       1000       1000
16515    1       1000       1000       1000
16518    1       1000       1000       1000
16521    1       1000       1000       1000
16524    1       1000       1000       1000
16527    1       1000       1000       1000
16530    1       1000       1000       1000
16533    1       1000       1000       1000
16536    1       1000       1000       1000
16539    1       1000       1000       1000
16542    1       1000       1000       1000
16545    1       1000       1000       1000
16548    1       1000       1000       1000
16551    1       1000       1000       1000
16554    1       1000       1000       1000
16557    1       1000       1000       1000
16560    1       1000       1000       1000
16563    1       1000       1000       1000
16566    1       1000       1000       1000
16569    1       1000       1000       1000
16572    1       1000       1000       1000
16575    1       1000       1000       1000
16578    1       1000       1000       1000
16581    1       1000       1000       1000
16584    1       1000       1000       1000
16587    1       1000       1000       1000
16590    1       1000       1000       1000
16593    1       1000       1000       1000
16596    1       1000       1000       1000
16599    1       1000       1000       1000
16602    1       1000       1000       1000
16605    1       1000       1000       1000
16608    1       1000       1000       1000
16611    1       1000       1000       1000
16614    1       1000       1000       1000
16617    1       1000       1000       1000
16620    1       1000       1000       1000
16623    1       1000       1000       1000
16626    1       1000       1000       1000
16629    1       1000       1000       1000
16632    1       1000       1000       1000
16635    1       1000       1000       1000
16638    1       1000       1000       1000
16641    1       1000       1000       1000
16644    1       1000       1000       1000
16647    1       1000       1000       1000
16650    1       1000       1000       1000
16653    1       1000       1000       1000
16656    1       1000       1000       1000
16659    1       1000       1000       1000
16662    1       1000       1000       1000
16665    1       1000       1000       1000
16668    1       1000       1000       1000
16671    1       1000       1000       1000
16674    1       1000       1000       1000
16677    1       1000       1000       1000
16680    1       1000       1000       1000
16683    1       1000       1000       1000
16686    1       1000       1000       1000
16689    1       1000       1000       1000
16692    1       1000       1000       1000
16695    1       1000       1000       1000
16698    1       1000       1000       1000
16701    1       1000       1000       1000
16704    1       1000       1000       1000
16707    1       1000       1000       1000
16710    1       1000       1000       1000
16713    1       1000       1000       1000
16716    1       1000       1000       1000
16719    1       1000       1000       1000
16722    1       1000       1000       1000
16725    1       1000       1000       1000
16728    1       1000       1000       1000
16731    1       1000       1000       1000
16734    1       1000       1000       1000
16737    1       1000       1000       1000
16740    1       1000       1000       1000
16743    1       1000       1000       1000
16746    1       1000       1000       1000
16749    1       1000       1000       1000
16752    1       1000       1000       1000
16755    1       1000       1000       1000
16758    1       1000       1000       1000
16761    1       1000       1000       1000
16764    1       1000       1000       1000
16767    1       1000       1000       1000
16770    1       1000       1000       1000
16773    1       1000       1000       1000
16776    1       1000       1000       1000
16779    1       1000       1000       1000
16782    1       1000       1000       1000
16785    1       1000       1000       1000
16788    1       1000       1000       1000
16791    1       1000       1000       1000
16794    1       1000       1000       1000
16797    1       1000       1000       1000
16800    1       1000       1000       1000
16803    1       1000       1000       1000
16806    1       1000       1000       1000
16809    1       1000       1000       1000
16812    1       1000       1000       1000
16815    1       1000       1000       1000
16818    1       1000       1000       1000
16821    1       1000       1000       1000
16824    1       1000       1000       1000
16827    1       1000       1000       1000
16830    1       1000       1000       1000
16833    1       1000       1000       1000
16836    1       1000       1000       1000
16839    1       1000       1000       1000
16842    1       1000       1000       1000
16845    1       1000       1000       1000
16848    1       1000       1000       1000
16851    1       1000       1000       1000
16854    1       1000       1000       1000
16857    1       1000       1000       1000
16860    1       1000       1000       1000
16863    1       1000       1000       1000
16866    1       1000       1000       1000
16869    1       1000       1000       1000
16872    1       1000       1000       1000
16875    1       1000       1000       1000
16878    1       1000       1000       1000
16881    1       1000       1000       1000
16884    1       1000       1000       1000
16887    1       1000       1000       1000
16890    1       1000       1000       1000
16893    1       1000       1000       1000
16896    1       1000       1000       1000
16899    1       1000       1000       1000
16902    1       1000       1000       1000
16905    1       1000       1000       1000
16908    1       1000       1000       1000
16911    1       1000       1000       1000
16914    1       1000       1000       1000
16917    1       1000       1000       1000
16920    1       1000       1000       1000
16923    1       1000       1000       1000
16926    1       1000       1000       1000
16929    1       1000       1000       1000
16932    1       1000       1000       1000
16935    1       1000       1000       1000
16938    1       1000       1000       1000
16941    1       1000       1000       1000
16944    1       1000       1000       1000
16947    1       1000       1000       1000
16950    1       1000       1000       1000
16953    1       1000       1000       1000
16956    1       1000       1000       1000
16959    1       1000       1000       1000
16962    1       1000       1000       1000
16965    1       1000       1000       1000
16968    1       1000       1000       1000
16971    1       1000       1000       1000
16974    1       1000       1000       1000
16977    1       1000       1000       1000
16980    1       1000       1000       1000
16983    1       1000       1000       1000
16986    1       1000       1000       1000
16989    1       1000       1000       1000
16992    1       1000       1000       1000
16995    1       1000       1000       1000
16998    1       1000       1000       1000
17001    1       1000       1000       1000
17004    1       1000       1000       1000
17007    1       1000       1000       1000
17010    1       1000       1000       1000
17013    1       1000       1000       1000
17016    1       1000       1000       1000
17019    1       1000       1000       1000
17022    1       1000       1000       1000
17025    1       1000       1000       1000
17028    1       1000       1000       1000
17031    1       1000       1000       1000
17034    1       1000       1000       1000
17037    1       1000       1000       1000
17040    1       1000       1000       1000
17043    1       1000       1000       1000
17046    1       1000       1000       1000
17049    1       1000       1000       1000
17052    1       1000       1000       1000
17055    1       1000       1000       1000
17058    1       1000       1000       1000
17061    1       1000       1000       1000
17064    1       1000       1000       1000
17067    1       1000       1000       1000
17070    1       1000       1000       1000
17073    1       1000       1000       1000
17076    1       1000       1000       1000
17079    1       1000       1000       1000
17082    1       1000       1000       1000
17085    1       1000       1000       1000
17088    1       1000       1000       1000
17091    1       1000       1000       1000
17094    1       1000       1000       1000
17097    1       1000       1000       1000
17100    1       1000       1000       1000
17103    1       1000       1000       1000
17106    1       1000       1000       1000
17109    1       1000       1000       1000
17112    1       1000       1000       1000
17115    1       1000       1000       1000
17118    1       1000       1000       1000
17121    1       1000       1000       1000
17124    1       1000       1000       1000
17127    1       1000       1000       1000
17130    1       1000       1000       1000
17133    1       1000       1000       1000
17136    1       1000       1000       1000
17139    1       1000       1000       1000
17142    1       1000       1000       1000
17145    1       1000       1000       1000
17148    1       1000       1000       1000
17151    1       1000       1000       1000
17154    1       1000       1000       1000
17157    1       1000       1000       1000
17160    1       1000       1000       1000
17163    1       1000       1000       1000
17166    1       1000       1000       1000
17169    1       1000       1000       1000
17172    1       1000       1000       1000
17175    1       1000       1000       1000
17178    1       1000       1000       1000
17181    1       1000       1000       1000
17184    1       1000       1000       1000
17187    1       1000       1000       1000
17190    1       1000       1000       1000
17193    1       1000       1000       1000
17196    1       1000       1000       1000
17199    1       1000       1000       1000
17202    1       1000       1000       1000
17205    1       1000       1000       1000
17208    1       1000       1000       1000
17211    1       1000       1000       1000
17214    1       1000       1000       1000
17217    1       1000       1000       1000
17220    1       1000       1000       1000
17223    1       1000       1000       1000
17226    1       1000       1000       1000
17229    1       1000       1000       1000
17232    1       1000       1000       1000
17235    1       1000       1000       1000
17238    1       1000       1000       1000
17241    1       1000       1000       1000
17244    1       1000       1000       1000
17247    1       1000       1000       1000
17250    1       1000       1000       1000
17253    1       1000       1000       1000
17256    1       1000       1000       1000
17259    1       1000       1000       1000
17262    1       1000       1000       1000
17265    1       1000       1000       1000
17268    1       1000       1000       1000
17271    1       1000       1000       1000
17274    1       1000       1000       1000
17277    1       1000       1000       1000
17280    1       1000       1000       1000
17283    1       1000       1000       1000
17286    1       1000       1000       1000
17289    1       1000       1000       1000
17292    1       1000       1000       1000
17295    1       1000       1000       1000
17298    1       1000       1000       1000
17301    1       1000       1000       1000
17304    1       1000       1000       1000
17307    1       1000       1000       1000
17310    1       1000       1000       1000
17313    1       1000       1000       1000
17316    1       1000       1000       1000
17319    1       1000       1000       1000
17322    1       1000       1000       1000
17325    1       1000       1000       1000
17328    1       1000       1000       1000
17331    1       1000       1000       1000
17334    1       1000       1000       1000
17337    1       1000       1000       1000
17340    1       1000       1000       1000
17343    1       1000       1000       1000
17346    1       1000       1000       1000
17349    1       1000       1000       1000
17352    1       1000       1000       1000
17355    1       1000       1000       1000
17358    1       1000       1000       1000
17361    1       1000       1000       1000
17364    1       1000       1000       1000
17367    1       1000       1000       1000
17370    1       1000       1000       1000
17373    1       1000       1000       1000
17376    1       1000       1000       1000
17379    1       1000       1000       1000
17382    1       1000       1000       1000
17385    1       1000       1000       1000
17388    1       1000       1000       1000
17391    1       1000       1000       1000
17394    1       1000       1000       1000
17397    1       1000       1000       1000
17400    1       1000       1000       1000
17403    1       1000       1000       1000
17406    1       1000       1000       1000
17409    1       1000       1000       1000
17412    1       1000       1000       1000
17415    1       1000       1000       1000
17418    1       1000       1000       1000
17421    1       1000       1000       1000
17424    1       1000       1000       1000
17427    1       1000       1000       1000
17430    1       1000       1000       1000
17433    1       1000       1000       1000
17436    1       1000       1000       1000
17439    1       1000       1000       1000
17442    1       1000       1000       1000
17445    1       1000       1000       1000
17448    1       1000       1000       1000
17451    1       1000       1000       1000
17454    1       1000       1000       1000
17457    1       1000       1000       1000
17460    1       1000       1000       1000
17463    1       1000       1000       1000
17466    1       1000       1000       1000
17469    1       1000       1000       1000
17472    1       1000       1000       1000
17475    1       1000       1000       1000
17478    1       1000       1000       1000
17481    1       1000       1000       1000
17484    1       1000       1000       1000
17487    1       1000       1000       1000
17490    1       1000       1000       1000
17493    1       1000       1000       1000
17496    1       1000       1000       1000
17499    1       1000       1000       1000
17502    1       1000       1000       1000
17505    1       1000       1000       1000
17508    1       1000       1000       1000
17511    1       1000       1000       1000
17514    1       1000       1000       1000
17517    1       1000       1000       1000
17520    1       1000       1000       1000
17523    1       1000       1000       1000
17526    1       1000       1000       1000
17529    1       1000       1000       1000
17532    1       1000       1000       1000
17535    1       1000       1000       1000
17538    1       1000       1000       1000
17541    1       1000       1000       1000
17544    1       1000       1000       1000
17547    1       1000       1000       1000
17550    1       1000       1000       1000
17553    1       1000       1000       1000
17556    1       1000       1000       1000
17559    1       1000       1000       1000
17562    1       1000       1000       1000
17565    1       1000       1000       1000
17568    1       1000       1000       1000
17571    1       1000       1000       1000
17574    1       1000       1000       1000
17577    1       1000       1000       1000
17580    1       1000       1000       1000
17583    1       1000       1000       1000
17586    1       1000       1000       1000
17589    1       1000       1000       1000
17592    1       1000       1000       1000
17595    1       1000       1000       1000
17598    1       1000       1000       1000
17601    1       1000       1000       1000
17604    1       1000       1000       1000
17607    1       1000       1000       1000
17610    1       1000       1000       1000
17613    1       1000       1000       1000
17616    1       1000       1000       1000
17619    1       1000       1000       1000
17622    1       1000       1000       1000
17625    1       1000       1000       1000
17628    1       1000       1000       1000
17631    1       1000       1000       1000
17634    1       1000       1000       1000
17637    1       1000       1000       1000
17640    1       1000       1000       1000
17643    1       1000       1000       1000
17646    1       1000       1000       1000
17649    1       1000       1000       1000
17652    1       1000       1000       1000
17655    1       1000       1000       1000
17658    1       1000       1000       1000
17661    1       1000       1000       1000
17664    1       1000       1000       1000
17667    1       1000       1000       1000
17670    1       1000       1000       1000
17673    1       1000       1000       1000
17676    1       1000       1000       1000
17679    1       1000       1000       1000
17682    1       1000       1000       1000
17685    1       1000       1000       1000
17688    1       1000       1000       1000
17691    1       1000       1000       1000
17694    1       1000       1000       1000
17697    1       1000       1000       1000
17700    1       1000       1000       1000
17703    1       1000       1000       1000
17706    1       1000       1000       1000
17709    1       1000       1000       1000
17712    1       1000       1000       1000
17715    1       1000       1000       1000
17718    1       1000       1000       1000
17721    1       1000       1000       1000
17724    1       1000       1000       1000
17727    1       1000       1000       1000
17730    1       1000       1000       1000
17733    1       1000       1000       1000
17736    1       1000       1000       1000
17739    1       1000       1000       1000
17742    1       1000       1000       1000
17745    1       1000       1000       1000
17748    1       1000       1000       1000
17751    1       1000       1000       1000
17754    1       1000       1000       1000
17757    1       1000       1000       1000
17760    1       1000       1000       1000
17763    1       1000       1000       1000
17766    1       1000       1000       1000
17769    1       1000       1000       1000
17772    1       1000       1000       1000
17775    1       1000       1000       1000
17778    1       1000       1000       1000
17781    1       1000       1000       1000
17784    1       1000       1000       1000
17787    1       1000       1000       1000
17790    1       1000       1000       1000
17793    1       1000       1000       1000
17796    1       1000       1000       1000
17799    1       1000       1000       1000
17802    1       1000       1000       1000
17805    1       1000       1000       1000
17808    1       1000       1000       1000
17811    1       1000       1000       1000
17814    1       1000       1000       1000
17817    1       1000       1000       1000
17820    1       1000       1000       1000
17823    1       1000       1000       1000
17826    1       1000       1000       1000
17829    1       1000       1000       1000
17832    1       1000       1000       1000
17835    1       1000       1000       1000
17838    1       1000       1000       1000
17841    1       1000       1000       1000
17844    1       1000       1000       1000
17847    1       1000       1000       1000
17850    1       1000       1000       1000
17853    1       1000       1000       1000
17856    1       1000       1000       1000
17859    1       1000       1000       1000
17862    1       1000       1000       1000
17865    1       1000       1000       1000
17868    1       1000       1000       1000
17871    1       1000       1000       1000
17874    1       1000       1000       1000
17877    1       1000       1000       1000
17880    1       1000       1000       1000
17883    1       1000       1000       1000
17886    1       1000       1000       1000
17889    1       1000       1000       1000
17892    1       1000       1000       1000
17895    1       1000       1000       1000
17898    1       1000       1000       1000
17901    1       1000       1000       1000
17904    1       1000       1000       1000
17907    1       1000       1000       1000
17910    1       1000       1000       1000
17913    1       1000       1000       1000
17916    1       1000       1000       1000
17919    1       1000       1000       1000
17922    1       1000       1000       1000
17925    1       1000       1000       1000
17928    1       1000       1000       1000
17931    1       1000       1000       1000
17934    1       1000       1000       1000
17937    1       1000       1000       1000
17940    1       1000       1000       1000
17943    1       1000       1000       1000
17946    1       1000       1000       1000
17949    1       1000       1000       1000
17952    1       1000       1000       1000
17955    1       1000       1000       1000
17958    1       1000       1000       1000
17961    1       1000       1000       1000
17964    1       1000       1000       1000
17967    1       1000       1000       1000
17970    1       1000       1000       1000
17973    1       1000       1000       1000
17976    1       1000       1000       1000
17979    1       1000       1000       1000
17982    1       1000       1000       1000
17985    1       1000       1000       1000
17988    1       1000       1000       1000
17991    1       1000       1000       1000
17994    1       1000       1000       1000
17997    1       1000       1000       1000
18000    1       1000       1000       1000
18003    1       1000       1000       1000
18006    1       1000       1000       1000
18009    1       1000       1000       1000
18012    1       1000       1000       1000
18015    1       1000       1000       1000
18018    1       1000       1000       1000
18021    1       1000       1000       1000
18024    1       1000       1000       1000
18027    1       1000       1000       1000
18030    1       1000       1000       1000
18033    1       1000       1000       1000
18036    1       1000       1000       1000
18039    1       1000       1000       1000
18042    1       1000       1000       1000
18045    1       1000       1000       1000
18048    1       1000       1000       1000
18051    1       1000       1000       1000
18054    1       1000       1000       1000
18057    1       1000       1000       1000
18060    1       1000       1000       1000
18063    1       1000       1000       1000
18066    1       1000       1000       1000
18069    1       1000       1000       1000
18072    1       1000       1000       1000
18075    1       1000       1000       1000
18078    1       1000       1000       1000
18081    1       1000       1000       1000
18084    1       1000       1000       1000
18087    1       1000       1000       1000
18090    1       1000       1000       1000
18093    1       1000       1000       1000
18096    1       1000       1000       1000
18099    1       1000       1000       1000
18102    1       1000       1000       1000
18105    1       1000       1000       1000
18108    1       1000       1000       1000
18111    1       1000       1000       1000
18114    1       1000       1000       1000
18117    1       1000       1000       1000
18120    1       1000       1000       1000
18123    1       1000       1000       1000
18126    1       1000       1000       1000
18129    1       1000       1000       1000
18132    1       1000       1000       1000
18135    1       1000       1000       1000
18138    1       1000       1000       1000
18141    1       1000       1000       1000
18144    1       1000       1000       1000
18147    1       1000       1000       1000
18150    1       1000       1000       1000
18153    1       1000       1000       1000
18156    1       1000       1000       1000
18159    1       1000       1000       1000
18162    1       1000       1000       1000
18165    1       1000       1000       1000
18168    1       1000       1000       1000
18171    1       1000       1000       1000
18174    1       1000       1000       1000
18177    1       1000       1000       1000
18180    1       1000       1000       1000
18183    1       1000       1000       1000
18186    1       1000       1000       1000
18189    1       1000       1000       1000
18192    1       1000       1000       1000
18195    1       1000       1000       1000
18198    1       1000       1000       1000
18201    1       1000       1000       1000
18204    1       1000       1000       1000
18207    1       1000       1000       1000
18210    1       1000       1000       1000
18213    1       1000       1000       1000
18216    1       1000       1000       1000
18219    1       1000       1000       1000
18222    1       1000       1000       1000
18225    1       1000       1000       1000
18228    1       1000       1000       1000
18231    1       1000       1000       1000
18234    1       1000       1000       1000
18237    1       1000       1000       1000
18240    1       1000       1000       1000
18243    1       1000       1000       1000
18246    1       1000       1000       1000
18249    1       1000       1000       1000
18252    1       1000       1000       1000
18255    1       1000       1000       1000
18258    1       1000       1000       1000
18261    1       1000       1000       1000
18264    1       1000       1000       1000
18267    1       1000       1000       1000
18270    1       1000       1000       1000
18273    1       1000       1000       1000
18276    1       1000       1000       1000
18279    1       1000       1000       1000
18282    1       1000       1000       1000
18285    1       1000       1000       1000
18288    1       1000       1000       1000
18291    1       1000       1000       1000
18294    1       1000       1000       1000
18297    1       1000       1000       1000
18300    1       1000       1000       1000
18303    1       1000       1000       1000
18306    1       1000       1000       1000
18309    1       1000       1000       1000
18312    1       1000       1000       1000
18315    1       1000       1000       1000
18318    1       1000       1000       1000
18321    1       1000       1000       1000
18324    1       1000       1000       1000
18327    1       1000       1000       1000
18330    1       1000       1000       1000
18333    1       1000       1000       1000
18336    1       1000       1000       1000
18339    1       1000       1000       1000
18342    1       1000       1000       1000
18345    1       1000       1000       1000
18348    1       1000       1000       1000
18351    1       1000       1000       1000
18354    1       1000       1000       1000
18357    1       1000       1000       1000
18360    1       1000       1000       1000
18363    1       1000       1000       1000
18366    1       1000       1000       1000
18369    1       1000       1000       1000
18372    1       1000       1000       1000
18375    1       1000       1000       1000
18378    1       1000       1000       1000
18381    1       1000       1000       1000
18384    1       1000       1000       1000
18387    1       1000       1000       1000
18390    1       1000       1000       1000
18393    1       1000       1000       1000
18396    1       1000       1000       1000
18399    1       1000       1000       1000
18402    1       1000       1000       1000
18405    1       1000       1000       1000
18408    1       1000       1000       1000
18411    1       1000       1000       1000
18414    1       1000       1000       1000
18417    1       1000       1000       1000
18420    1       1000       1000       1000
18423    1       1000       1000       1000
18426    1       1000       1000       1000
18429    1       1000       1000       1000
18432    1       1000       1000       1000
18435    1       1000       1000       1000
18438    1       1000       1000       1000
18441    1       1000       1000       1000
18444    1       1000       1000       1000
18447    1       1000       1000       1000
18450    1       1000       1000       1000
18453    1       1000       1000       1000
18456    1       1000       1000       1000
18459    1       1000       1000       1000
18462    1       1000       1000       1000
18465    1       1000       1000       1000
18468    1       1000       1000       1000
18471    1       1000       1000       1000
18474    1       1000       1000       1000
18477    1       1000       1000       1000
18480    1       1000       1000       1000
18483    1       1000       1000       1000
18486    1       1000       1000       1000
18489    1       1000       1000       1000
18492    1       1000       1000       1000
18495    1       1000       1000       1000
18498    1       1000       1000       1000
18501    1       1000       1000       1000
18504    1       1000       1000       1000
18507    1       1000       1000       1000
18510    1       1000       1000       1000
18513    1       1000       1000       1000
18516    1       1000       1000       1000
18519    1       1000       1000       1000
18522    1       1000       1000       1000
18525    1       1000       1000       1000
18528    1       1000       1000       1000
18531    1       1000       1000       1000
18534    1       1000       1000       1000
18537    1       1000       1000       1000
18540    1       1000       1000       1000
18543    1       1000       1000       1000
18546    1       1000       1000       1000
18549    1       1000       1000       1000
18552    1       1000       1000       1000
18555    1       1000       1000       1000
18558    1       1000       1000       1000
18561    1       1000       1000       1000
18564    1       1000       1000       1000
18567    1       1000       1000       1000
18570    1       1000       1000       1000
18573    1       1000       1000       1000
18576    1       1000       1000       1000
18579    1       1000       1000       1000
18582    1       1000       1000       1000
18585    1       1000       1000       1000
18588    1       1000       1000       1000
18591    1       1000       1000       1000
18594    1       1000       1000       1000
18597    1       1000       1000       1000
18600    1       1000       1000       1000
18603    1       1000       1000       1000
18606    1       1000       1000       1000
18609    1       1000       1000       1000
18612    1       1000       1000       1000
18615    1       1000       1000       1000
18618    1       1000       1000       1000
18621    1       1000       1000       1000
18624    1       1000       1000       1000
18627    1       1000       1000       1000
18630    1       1000       1000       1000
18633    1       1000       1000       1000
18636    1       1000       1000       1000
18639    1       1000       1000       1000
18642    1       1000       1000       1000
18645    1       1000       1000       1000
18648    1       1000       1000       1000
18651    1       1000       1000       1000
18654    1       1000       1000       1000
18657    1       1000       1000       1000
18660    1       1000       1000       1000
18663    1       1000       1000       1000
18666    1       1000       1000       1000
18669    1       1000       1000       1000
18672    1       1000       1000       1000
18675    1       1000       1000       1000
18678    1       1000       1000       1000
18681    1       1000       1000       1000
18684    1       1000       1000       1000
18687    1       1000       1000       1000
18690    1       1000       1000       1000
18693    1       1000       1000       1000
18696    1       1000       1000       1000
18699    1       1000       1000       1000
18702    1       1000       1000       1000
18705    1       1000       1000       1000
18708    1       1000       1000       1000
18711    1       1000       1000       1000
18714    1       1000       1000       1000
18717    1       1000       1000       1000
18720    1       1000       1000       1000
18723    1       1000       1000       1000
18726    1       1000       1000       1000
18729    1       1000       1000       1000
18732    1       1000       1000       1000
18735    1       1000       1000       1000
18738    1       1000       1000       1000
18741    1       1000       1000       1000
18744    1       1000       1000       1000
18747    1       1000       1000       1000
18750    1       1000       1000       1000
18753    1       1000       1000       1000
18756    1       1000       1000       1000
18759    1       1000       1000       1000
18762    1       1000       1000       1000
18765    1       1000       1000       1000
18768    1       1000       1000       1000
18771    1       1000       1000       1000
18774    1       1000       1000       1000
18777    1       1000       1000       1000
18780    1       1000       1000       1000
18783    1       1000       1000       1000
18786    1       1000       1000       1000
18789    1       1000       1000       1000
18792    1       1000       1000       1000
18795    1       1000       1000       1000
18798    1       1000       1000       1000
18801    1       1000       1000       1000
18804    1       1000       1000       1000
18807    1       1000       1000       1000
18810    1       1000       1000       1000
18813    1       1000       1000       1000
18816    1       1000       1000       1000
18819    1       1000       1000       1000
18822    1       1000       1000       1000
18825    1       1000       1000       1000
18828    1       1000       1000       1000
18831    1       1000       1000       1000
18834    1       1000       1000       1000
18837    1       1000       1000       1000
18840    1       1000       1000       1000
18843    1       1000       1000       1000
18846    1       1000       1000       1000
18849    1       1000       1000       1000
18852    1       1000       1000       1000
18855    1       1000       1000       1000
18858    1       1000       1000       1000
18861    1       1000       1000       1000
18864    1       1000       1000       1000
18867    1       1000       1000       1000
18870    1       1000       1000       1000
18873    1       1000       1000       1000
18876    1       1000       1000       1000
18879    1       1000       1000       1000
18882    1       1000       1000       1000
18885    1       1000       1000       1000
18888    1       1000       1000       1000
18891    1       1000       1000       1000
18894    1       1000       1000       1000
18897    1       1000       1000       1000
18900    1       1000       1000       1000
18903    1       1000       1000       1000
18906    1       1000       1000       1000
18909    1       1000       1000       1000
18912    1       1000       1000       1000
18915    1       1000       1000       1000
18918    1       1000       1000       1000
18921    1       1000       1000       1000
18924    1       1000       1000       1000
18927    1       1000       1000       1000
18930    1       1000       1000       1000
18933    1       1000       1000       1000
18936    1       1000       1000       1000
18939    1       1000       1000       1000
18942    1       1000       1000       1000
18945    1       1000       1000       1000
18948    1       1000       1000       1000
18951    1       1000       1000       1000
18954    1       1000       1000       1000
18957    1       1000       1000       1000
18960    1       1000       1000       1000
18963    1       1000       1000       1000
18966    1       1000       1000       1000
18969    1       1000       1000       1000
18972    1       1000       1000       1000
18975    1       1000       1000       1000
18978    1       1000       1000       1000
18981    1       1000       1000       1000
18984    1       1000       1000       1000
18987    1       1000       1000       1000
18990    1       1000       1000       1000
18993    1       1000       1000       1000
18996    1       1000       1000       1000
18999    1       1000       1000       1000
19002    1       1000       1000       1000
19005    1       1000       1000       1000
19008    1       1000       1000       1000
19011    1       1000       1000       1000
19014    1       1000       1000       1000
19017    1       1000       1000       1000
19020    1       1000       1000       1000
19023    1       1000       1000       1000
19026    1       1000       1000       1000
19029    1       1000       1000       1000
19032    1       1000       1000       1000
19035    1       1000       1000       1000
19038    1       1000       1000       1000
19041    1       1000       1000       1000
19044    1       1000       1000       1000
19047    1       1000       1000       1000
19050    1       1000       1000       1000
19053    1       1000       1000       1000
19056    1       1000       1000       1000
19059    1       1000       1000       1000
19062    1       1000       1000       1000
19065    1       1000       1000       1000
19068    1       1000       1000       1000
19071    1       1000       1000       1000
19074    1       1000       1000       1000
19077    1       1000       1000       1000
19080    1       1000       1000       1000
19083    1       1000       1000       1000
19086    1       1000       1000       1000
19089    1       1000       1000       1000
19092    1       1000       1000       1000
19095    1       1000       1000       1000
19098    1       1000       1000       1000
19101    1       1000       1000       1000
19104    1       1000       1000       1000
19107    1       1000       1000       1000
19110    1       1000       1000       1000
19113    1       1000       1000       1000
19116    1       1000       1000       1000
19119    1       1000       1000       1000
19122    1       1000       1000       1000
19125    1       1000       1000       1000
19128    1       1000       1000       1000
19131    1       1000       1000       1000
19134    1       1000       1000       1000
19137    1       1000       1000       1000
19140    1       1000       1000       1000
19143    1       1000       1000       1000
19146    1       1000       1000       1000
19149    1       1000       1000       1000
19152    1       1000       1000       1000
19155    1       1000       1000       1000
19158    1       1000       1000       1000
19161    1       1000       1000       1000
19164    1       1000       1000       1000
19167    1       1000       1000       1000
19170    1       1000       1000       1000
19173    1       1000       1000       1000
19176    1       1000       1000       1000
19179    1       1000       1000       1000
19182    1       1000       1000       1000
19185    1       1000       1000       1000
19188    1       1000       1000       1000
19191    1       1000       1000       1000
19194    1       1000       1000       1000
19197    1       1000       1000       1000
19200    1       1000       1000       1000
19203    1       1000       1000       1000
19206    1       1000       1000       1000
19209    1       1000       1000       1000
19212    1       1000       1000       1000
19215    1       1000       1000       1000
19218    1       1000       1000       1000
19221    1       1000       1000       1000
19224    1       1000       1000       1000
19227    1       1000       1000       1000
19230    1       1000       1000       1000
19233    1       1000       1000       1000
19236    1       1000       1000       1000
19239    1       1000       1000       1000
19242    1       1000       1000       1000
19245    1       1000       1000       1000
19248    1       1000       1000       1000
19251    1       1000       1000       1000
19254    1       1000       1000       1000
19257    1       1000       1000       1000
19260    1       1000       1000       1000
19263    1       1000       1000       1000
19266    1       1000       1000       1000
19269    1       1000       1000       1000
19272    1       1000       1000       1000
19275    1       1000       1000       1000
19278    1       1000       1000       1000
19281    1       1000       1000       1000
19284    1       1000       1000       1000
19287    1       1000       1000       1000
19290    1       1000       1000       1000
19293    1       1000       1000       1000
19296    1       1000       1000       1000
19299    1       1000       1000       1000
19302    1       1000       1000       1000
19305    1       1000       1000       1000
19308    1       1000       1000       1000
19311    1       1000       1000       1000
19314    1       1000       1000       1000
19317    1       1000       1000       1000
19320    1       1000       1000       1000
19323    1       1000       1000       1000
19326    1       1000       1000       1000
19329    1       1000       1000       1000
19332    1       1000       1000       1000
19335    1       1000       1000       1000
19338    1       1000       1000       1000
19341    1       1000       1000       1000
19344    1       1000       1000       1000
19347    1       1000       1000       1000
19350    1       1000       1000       1000
19353    1       1000       1000       1000
19356    1       1000       1000       1000
19359    1       1000       1000       1000
19362    1       1000       1000       1000
19365    1       1000       1000       1000
19368    1       1000       1000       1000
19371    1       1000       1000       1000
19374    1       1000       1000       1000
19377    1       1000       1000       1000
19380    1       1000       1000       1000
19383    1       1000       1000       1000
19386    1       1000       1000       1000
19389    1       1000       1000       1000
19392    1       1000       1000       1000
19395    1       1000       1000       1000
19398    1       1000       1000       1000
19401    1       1000       1000       1000
19404    1       1000       1000       1000
19407    1       1000       1000       1000
19410    1       1000       1000       1000
19413    1       1000       1000       1000
19416    1       1000       1000       1000
19419    1       1000       1000       1000
19422    1       1000       1000       1000
19425    1       1000       1000       1000
19428    1       1000       1000       1000
19431    1       1000       1000       1000
19434    1       1000       1000       1000
19437    1       1000       1000       1000
19440    1       1000       1000       1000
19443    1       1000       1000       1000
19446    1       1000       1000       1000
19449    1       1000       1000       1000
19452    1       1000       1000       1000
19455    1       1000       1000       1000
19458    1       1000       1000       1000
19461    1       1000       1000       1000
19464    1       1000       1000       1000
19467    1       1000       1000       1000
19470    1       1000       1000       1000
19473    1       1000       1000       1000
19476    1       1000       1000       1000
19479    1       1000       1000       1000
19482    1       1000       1000       1000
19485    1       1000       1000       1000
19488    1       1000       1000       1000
19491    1       1000       1000       1000
19494    1       1000       1000       1000
19497    1       1000       1000       1000
19500    1       1000       1000       1000
19503    1       1000       1000       1000
19506    1       1000       1000       1000
19509    1       1000       1000       1000
19512    1       1000       1000       1000
19515    1       1000       1000       1000
19518    1       1000       1000       1000
19521    1       1000       1000       1000
19524    1       1000       1000       1000
19527    1       1000       1000       1000
19530    1       1000       1000       1000
19533    1       1000       1000       1000
19536    1       1000       1000       1000
19539    1       1000       1000       1000
19542    1       1000       1000       1000
19545    1       1000       1000       1000
19548    1       1000       1000       1000
19551    1       1000       1000       1000
19554    1       1000       1000       1000
19557    1       1000       1000       1000
19560    1       1000       1000       1000
19563    1       1000       1000       1000
19566    1       1000       1000       1000
19569    1       1000       1000       1000
19572    1       1000       1000       1000
19575    1       1000       1000       1000
19578    1       1000       1000       1000
19581    1       1000       1000       1000
19584    1       1000       1000       1000
19587    1       1000       1000       1000
19590    1       1000       1000       1000
19593    1       1000       1000       1000
19596    1       1000       1000       1000
19599    1       1000       1000       1000
19602    1       1000       1000       1000
19605    1       1000       1000       1000
19608    1       1000       1000       1000
19611    1       1000       1000       1000
19614    1       1000       1000       1000
19617    1       1000       1000       1000
19620    1       1000       1000       1000
19623    1       1000       1000       1000
19626    1       1000       1000       1000
19629    1       1000       1000       1000
19632    1       1000       1000       1000
19635    1       1000       1000       1000
19638    1       1000       1000       1000
19641    1       1000       1000       1000
19644    1       1000       1000       1000
19647    1       1000       1000       1000
19650    1       1000       1000       1000
19653    1       1000       1000       1000
19656    1       1000       1000       1000
19659    1       1000       1000       1000
19662    1       1000       1000       1000
19665    1       1000       1000       1000
19668    1       1000       1000       1000
19671    1       1000       1000       1000
19674    1       1000       1000       1000
19677    1       1000       1000       1000
19680    1       1000       1000       1000
19683    1       1000       1000       1000
19686    1       1000       1000       1000
19689    1       1000       1000       1000
19692    1       1000       1000       1000
19695    1       1000       1000       1000
19698    1       1000       1000       1000
19701    1       1000       1000       1000
19704    1       1000       1000       1000
19707    1       1000       1000       1000
19710    1       1000       1000       1000
19713    1       1000       1000       1000
19716    1       1000       1000       1000
19719    1       1000       1000       1000
19722    1       1000       1000       1000
19725    1       1000       1000       1000
19728    1       1000       1000       1000
19731    1       1000       1000       1000
19734    1       1000       1000       1000
19737    1       1000       1000       1000
19740    1       1000       1000       1000
19743    1       1000       1000       1000
19746    1       1000       1000       1000
19749    1       1000       1000       1000
19752    1       1000       1000       1000
19755    1       1000       1000       1000
19758    1       1000       1000       1000
19761    1       1000       1000       1000
19764    1       1000       1000       1000
19767    1       1000       1000       1000
19770    1       1000       1000       1000
19773    1       1000       1000       1000
19776    1       1000       1000       1000
19779    1       1000       1000       1000
19782    1       1000       1000       1000
19785    1       1000       1000       1000
19788    1       1000       1000       1000
19791    1       1000       1000       1000
19794    1       1000       1000       1000
19797    1       1000       1000       1000
19800    1       1000       1000       1000
19803    1       1000       1000       1000
19806    1       1000       1000       1000
19809    1       1000       1000       1000
19812    1       1000       1000       1000
19815    1       1000       1000       1000
19818    1       1000       1000       1000
19821    1       1000       1000       1000
19824    1       1000       1000       1000
19827    1       1000       1000       1000
19830    1       1000       1000       1000
19833    1       1000       1000       1000
19836    1       1000       1000       1000
19839    1       1000       1000       1000
19842    1       1000       1000       1000
19845    1       1000       1000       1000
19848    1       1000       1000       1000
19851    1       1000       1000       1000
19854    1       1000       1000       1000
19857    1       1000       1000       1000
19860    1       1000       1000       1000
19863    1       1000       1000       1000
19866    1       1000       1000       1000
19869    1       1000       1000       1000
19872    1       1000       1000       1000
19875    1       1000       1000       1000
19878    1       1000       1000       1000
19881    1       1000       1000       1000
19884    1       1000       1000       1000
19887    1       1000       1000       1000
19890    1       1000       1000       1000
19893    1       1000       1000       1000
19896    1       1000       1000       1000
19899    1       1000       1000       1000
19902    1       1000       1000       1000
19905    1       1000       1000       1000
19908    1       1000       1000       1000
19911    1       1000       1000       1000
19914    1       1000       1000       1000
19917    1       1000       1000       1000
19920    1       1000       1000       1000
19923    1       1000       1000       1000
19926    1       1000       1000       1000
19929    1       1000       1000       1000
19932    1       1000       1000       1000
19935    1       1000       1000       1000
19938    1       1000       1000       1000
19941    1       1000       1000       1000
19944    1       1000       1000       1000
19947    1       1000       1000       1000
19950    1       1000       1000       1000
19953    1       1000       1000       1000
19956    1       1000       1000       1000
19959    1       1000       1000       1000
19962    1       1000       1000       1000
19965    1       1000       1000       1000
19968    1       1000       1000       1000
19971    1       1000       1000       1000
19974    1       1000       1000       1000
19977    1       1000       1000       1000
19980    1       1000       1000       1000
19983    1       1000       1000       1000
19986    1       1000       1000       1000
19989    1       1000       1000       1000
19992    1       1000       1000       1000
19995    1       1000       1000       1000
19998    1       1000       1000       1000
20001    1       1000       1000       1000
20004    1       1000       1000       1000
20007    1       1000       1000       1000
20010    1       1000       1000       1000
20013    1       1000       1000       1000
20016    1       1000       1000       1000
20019    1       1000       1000       1000
20022    1       1000       1000       1000
20025    1       1000       1000       1000
20028    1       1000       1000       1000
20031    1       1000       1000       1000
20034    1       1000       1000       1000
20037    1       1000       1000       1000
20040    1       1000       1000       1000
20043    1       1000       1000       1000
20046    1       1000       1000       1000
20049    1       1000       1000       1000
20052    1       1000       1000       1000
20055    1       1000       1000       1000
20058    1       1000       1000       1000
20061    1       1000       1000       1000
20064    1       1000       1000       1000
20067    1       1000       1000       1000
20070    1       1000       1000       1000
20073    1       1000       1000       1000
20076    1       1000       1000       1000
20079    1       1000       1000       1000
20082    1       1000       1000       1000
20085    1       1000       1000       1000
20088    1       1000       1000       1000
20091    1       1000       1000       1000
20094    1       1000       1000       1000
20097    1       1000       1000       1000
20100    1       1000       1000       1000
20103    1       1000       1000       1000
20106    1       1000       1000       1000
20109    1       1000       1000       1000
20112    1       1000       1000       1000
20115    1       1000       1000       1000
20118    1       1000       1000       1000
20121    1       1000       1000       1000
20124    1       1000       1000       1000
20127    1       1000       1000       1000
20130    1       1000       1000       1000
20133    1       1000       1000       1000
20136    1       1000       1000       1000
20139    1       1000       1000       1000
20142    1       1000       1000       1000
20145    1       1000       1000       1000
20148    1       1000       1000       1000
20151    1       1000       1000       1000
20154    1       1000       1000       1000
20157    1       1000       1000       1000
20160    1       1000       1000       1000
20163    1       1000       1000       1000
20166    1       1000       1000       1000
20169    1       1000       1000       1000
20172    1       1000       1000       1000
20175    1       1000       1000       1000
20178    1       1000       1000       1000
20181    1       1000       1000       1000
20184    1       1000       1000       1000
20187    1       1000       1000       1000
20190    1       1000       1000       1000
20193    1       1000       1000       1000
20196    1       1000       1000       1000
20199    1       1000       1000       1000
20202    1       1000       1000       1000
20205    1       1000       1000       1000
20208    1       1000       1000       1000
20211    1       1000       1000       1000
20214    1       1000       1000       1000
20217    1       1000       1000       1000
20220    1       1000       1000       1000
20223    1       1000       1000       1000
20226    1       1000       1000       1000
20229    1       1000       1000       1000
20232    1       1000       1000       1000
20235    1       1000       1000       1000
20238    1       1000       1000       1000
20241    1       1000       1000       1000
20244    1       1000       1000       1000
20247    1       1000       1000       1000
20250    1       1000       1000       1000
20253    1       1000       1000       1000
20256    1       1000       1000       1000
20259    1       1000       1000       1000
20262    1       1000       1000       1000
20265    1       1000       1000       1000
20268    1       1000       1000       1000
20271    1       1000       1000       1000
20274    1       1000       1000       1000
20277    1       1000       1000       1000
20280    1       1000       1000       1000
20283    1       1000       1000       1000
20286    1       1000       1000       1000
20289    1       1000       1000       1000
20292    1       1000       1000       1000
20295    1       1000       1000       1000
20298    1       1000       1000       1000
20301    1       1000       1000       1000
20304    1       1000       1000       1000
20307    1       1000       1000       1000
20310    1       1000       1000       1000
20313    1       1000       1000       1000
20316    1       1000       1000       1000
20319    1       1000       1000       1000
20322    1       1000       1000       1000
20325    1       1000       1000       1000
20328    1       1000       1000       1000
20331    1       1000       1000       1000
20334    1       1000       1000       1000
20337    1       1000       1000       1000
20340    1       1000       1000       1000
20343    1       1000       1000       1000
20346    1       1000       1000       1000
20349    1       1000       1000       1000
20352    1       1000       1000       1000
20355    1       1000       1000       1000
20358    1       1000       1000       1000
20361    1       1000       1000       1000
20364    1       1000       1000       1000
20367    1       1000       1000       1000
20370    1       1000       1000       1000
20373    1       1000       1000       1000
20376    1       1000       1000       1000
20379    1       1000       1000       1000
20382    1       1000       1000       1000
20385    1       1000       1000       1000
20388    1       1000       1000       1000
20391    1       1000       1000       1000
20394    1       1000       1000       1000
20397    1       1000       1000       1000
20400    1       1000       1000       1000
20403    1       1000       1000       1000
20406    1       1000       1000       1000
20409    1       1000       1000       1000
20412    1       1000       1000       1000
20415    1       1000       1000       1000
20418    1       1000       1000       1000
20421    1       1000       1000       1000
20424    1       1000       1000       1000
20427    1       1000       1000       1000
20430    1       1000       1000       1000
20433    1       1000       1000       1000
20436    1       1000       1000       1000
20439    1       1000       1000       1000
20442    1       1000       1000       1000
20445    1       1000       1000       1000
20448    1       1000       1000       1000
20451    1       1000       1000       1000
20454    1       1000       1000       1000
20457    1       1000       1000       1000
20460    1       1000       1000       1000
20463    1       1000       1000       1000
20466    1       1000       1000       1000
20469    1       1000       1000       1000
20472    1       1000       1000       1000
20475    1       1000       1000       1000
20478    1       1000       1000       1000
20481    1       1000       1000       1000
20484    1       1000       1000       1000
20487    1       1000       1000       1000
20490    1       1000       1000       1000
20493    1       1000       1000       1000
20496    1       1000       1000       1000
20499    1       1000       1000       1000
20502    1       1000       1000       1000
20505    1       1000       1000       1000
20508    1       1000       1000       1000
20511    1       1000       1000       1000
20514    1       1000       1000       1000
20517    1       1000       1000       1000
20520    1       1000       1000       1000
20523    1       1000       1000       1000
20526    1       1000       1000       1000
20529    1       1000       1000       1000
20532    1       1000       1000       1000
20535    1       1000       1000       1000
20538    1       1000       1000       1000
20541    1       1000       1000       1000
20544    1       1000       1000       1000
20547    1       1000       1000       1000
20550    1       1000       1000       1000
20553    1       1000       1000       1000
20556    1       1000       1000       1000
20559    1       1000       1000       1000
20562    1       1000       1000       1000
20565    1       1000       1000       1000
20568    1       1000       1000       1000
20571    1       1000       1000       1000
20574    1       1000       1000       1000
20577    1       1000       1000       1000
20580    1       1000       1000       1000
20583    1       1000       1000       1000
20586    1       1000       1000       1000
20589    1       1000       1000       1000
20592    1       1000       1000       1000
20595    1       1000       1000       1000
20598    1       1000       1000       1000
20601    1       1000       1000       1000
20604    1       1000       1000       1000
20607    1       1000       1000       1000
20610    1       1000       1000       1000
20613    1       1000       1000       1000
20616    1       1000       1000       1000
20619    1       1000       1000       1000
20622    1       1000       1000       1000
20625    1       1000       1000       1000
20628    1       1000       1000       1000
20631    1       1000       1000       1000
20634    1       1000       1000       1000
20637    1       1000       1000       1000
20640    1       1000       1000       1000
20643    1       1000       1000       1000
20646    1       1000       1000       1000
20649    1       1000       1000       1000
20652    1       1000       1000       1000
20655    1       1000       1000       1000
20658    1       1000       1000       1000
20661    1       1000       1000       1000
20664    1       1000       1000       1000
20667    1       1000       1000       1000
20670    1       1000       1000       1000
20673    1       1000       1000       1000
20676    1       1000       1000       1000
20679    1       1000       1000       1000
20682    1       1000       1000       1000
20685    1       1000       1000       1000
20688    1       1000       1000       1000
20691    1       1000       1000       1000
20694    1       1000       1000       1000
20697    1       1000       1000       1000
20700    1       1000       1000       1000
20703    1       1000       1000       1000
20706    1       1000       1000       1000
20709    1       1000       1000       1000
20712    1       1000       1000       1000
20715    1       1000       1000       1000
20718    1       1000       1000       1000
20721    1       1000       1000       1000
20724    1       1000       1000       1000
20727    1       1000       1000       1000
20730    1       1000       1000       1000
20733    1       1000       1000       1000
20736    1       1000       1000       1000
20739    1       1000       1000       1000
20742    1       1000       1000       1000
20745    1       1000       1000       1000
20748    1       1000       1000       1000
20751    1       1000       1000       1000
20754    1       1000       1000       1000
20757    1       1000       1000       1000
20760    1       1000       1000       1000
20763    1       1000       1000       1000
20766    1       1000       1000       1000
20769    1       1000       1000       1000
20772    1       1000       1000       1000
20775    1       1000       1000       1000
20778    1       1000       1000       1000
20781    1       1000       1000       1000
20784    1       1000       1000       1000
20787    1       1000       1000       1000
20790    1       1000       1000       1000
20793    1       1000       1000       1000
20796    1       1000       1000       1000
20799    1       1000       1000       1000
20802    1       1000       1000       1000
20805    1       1000       1000       1000
20808    1       1000       1000       1000
20811    1       1000       1000       1000
20814    1       1000       1000       1000
20817    1       1000       1000       1000
20820    1       1000       1000       1000
20823    1       1000       1000       1000
20826    1       1000       1000       1000
20829    1       1000       1000       1000
20832    1       1000       1000       1000
20835    1       1000       1000       1000
20838    1       1000       1000       1000
20841    1       1000       1000       1000
20844    1       1000       1000       1000
20847    1       1000       1000       1000
20850    1       1000       1000       1000
20853    1       1000       1000       1000
20856    1       1000       1000       1000
20859    1       1000       1000       1000
20862    1       1000       1000       1000
20865    1       1000       1000       1000
20868    1       1000       1000       1000
20871    1       1000       1000       1000
20874    1       1000       1000       1000
20877    1       1000       1000       1000
20880    1       1000       1000       1000
20883    1       1000       1000       1000
20886    1       1000       1000       1000
20889    1       1000       1000       1000
20892    1       1000       1000       1000
20895    1       1000       1000       1000
20898    1       1000       1000       1000
20901    1       1000       1000       1000
20904    1       1000       1000       1000
20907    1       1000       1000       1000
20910    1       1000       1000       1000
20913    1       1000       1000       1000
20916    1       1000       1000       1000
20919    1       1000       1000       1000
20922    1       1000       1000       1000
20925    1       1000       1000       1000
20928    1       1000       1000       1000
20931    1       1000       1000       1000
20934    1       1000       1000       1000
20937    1       1000       1000       1000
20940    1       1000       1000       1000
20943    1       1000       1000       1000
20946    1       1000       1000       1000
20949    1       1000       1000       1000
20952    1       1000       1000       1000
20955    1       1000       1000       1000
20958    1       1000       1000       1000
20961    1       1000       1000       1000
20964    1       1000       1000       1000
20967    1       1000       1000       1000
20970    1       1000       1000       1000
20973    1       1000       1000       1000
20976    1       1000       1000       1000
20979    1       1000       1000       1000
20982    1       1000       1000       1000
20985    1       1000       1000       1000
20988    1       1000       1000       1000
20991    1       1000       1000       1000
20994    1       1000       1000       1000
20997    1       1000       1000       1000
21000    1       1000       1000       1000
21003    1       1000       1000       1000
21006    1       1000       1000       1000
21009    1       1000       1000       1000
21012    1       1000       1000       1000
21015    1       1000       1000       1000
21018    1       1000       1000       1000
21021    1       1000       1000       1000
21024    1       1000       1000       1000
21027    1       1000       1000       1000
21030    1       1000       1000       1000
21033    1       1000       1000       1000
21036    1       1000       1000       1000
21039    1       1000       1000       1000
21042    1       1000       1000       1000
21045    1       1000       1000       1000
21048    1       1000       1000       1000
21051    1       1000       1000       1000
21054    1       1000       1000       1000
21057    1       1000       1000       1000
21060    1       1000       1000       1000
21063    1       1000       1000       1000
21066    1       1000       1000       1000
21069    1       1000       1000       1000
21072    1       1000       1000       1000
21075    1       1000       1000       1000
21078    1       1000       1000       1000
21081    1       1000       1000       1000
21084    1       1000       1000       1000
21087    1       1000       1000       1000
21090    1       1000       1000       1000
21093    1       1000       1000       1000
21096    1       1000       1000       1000
21099    1       1000       1000       1000
21102    1       1000       1000       1000
21105    1       1000       1000       1000
21108    1       1000       1000       1000
21111    1       1000       1000       1000
21114    1       1000       1000       1000
21117    1       1000       1000       1000
21120    1       1000       1000       1000
21123    1       1000       1000       1000
21126    1       1000       1000       1000
21129    1       1000       1000       1000
21132    1       1000       1000       1000
21135    1       1000       1000       1000
21138    1       1000       1000       1000
21141    1       1000       1000       1000
21144    1       1000       1000       1000
21147    1       1000       1000       1000
21150    1       1000       1000       1000
21153    1       1000       1000       1000
21156    1       1000       1000       1000
21159    1       1000       1000       1000
21162    1       1000       1000       1000
21165    1       1000       1000       1000
21168    1       1000       1000       1000
21171    1       1000       1000       1000
21174    1       1000       1000       1000
21177    1       1000       1000       1000
21180    1       1000       1000       1000
21183    1       1000       1000       1000
21186    1       1000       1000       1000
21189    1       1000       1000       1000
21192    1       1000       1000       1000
21195    1       1000       1000       1000
21198    1       1000       1000       1000
21201    1       1000       1000       1000
21204    1       1000       1000       1000
21207    1       1000       1000       1000
21210    1       1000       1000       1000
21213    1       1000       1000       1000
21216    1       1000       1000       1000
21219    1       1000       1000       1000
21222    1       1000       1000       1000
21225    1       1000       1000       1000
21228    1       1000       1000       1000
21231    1       1000       1000       1000
21234    1       1000       1000       1000
21237    1       1000       1000       1000
21240    1       1000       1000       1000
21243    1       1000       1000       1000
21246    1       1000       1000       1000
21249    1       1000       1000       1000
21252    1       1000       1000       1000
21255    1       1000       1000       1000
21258    1       1000       1000       1000
21261    1       1000       1000       1000
21264    1       1000       1000       1000
21267    1       1000       1000       1000
21270    1       1000       1000       1000
21273    1       1000       1000       1000
21276    1       1000       1000       1000
21279    1       1000       1000       1000
21282    1       1000       1000       1000
21285    1       1000       1000       1000
21288    1       1000       1000       1000
21291    1       1000       1000       1000
21294    1       1000       1000       1000
21297    1       1000       1000       1000
21300    1       1000       1000       1000
21303    1       1000       1000       1000
21306    1       1000       1000       1000
21309    1       1000       1000       1000
21312    1       1000       1000       1000
21315    1       1000       1000       1000
21318    1       1000       1000       1000
21321    1       1000       1000       1000
21324    1       1000       1000       1000
21327    1       1000       1000       1000
21330    1       1000       1000       1000
21333    1       1000       1000       1000
21336    1       1000       1000       1000
21339    1       1000       1000       1000
21342    1       1000       1000       1000
21345    1       1000       1000       1000
21348    1       1000       1000       1000
21351    1       1000       1000       1000
21354    1       1000       1000       1000
21357    1       1000       1000       1000
21360    1       1000       1000       1000
21363    1       1000       1000       1000
21366    1       1000       1000       1000
21369    1       1000       1000       1000
21372    1       1000       1000       1000
21375    1       1000       1000       1000
21378    1       1000       1000       1000
21381    1       1000       1000       1000
21384    1       1000       1000       1000
21387    1       1000       1000       1000
21390    1       1000       1000       1000
21393    1       1000       1000       1000
21396    1       1000       1000       1000
21399    1       1000       1000       1000
21402    1       1000       1000       1000
21405    1       1000       1000       1000
21408    1       1000       1000       1000
21411    1       1000       1000       1000
21414    1       1000       1000       1000
21417    1       1000       1000       1000
21420    1       1000       1000       1000
21423    1       1000       1000       1000
21426    1       1000       1000       1000
21429    1       1000       1000       1000
21432    1       1000       1000       1000
21435    1       1000       1000       1000
21438    1       1000       1000       1000
21441    1       1000       1000       1000
21444    1       1000       1000       1000
21447    1       1000       1000       1000
21450    1       1000       1000       1000
21453    1       1000       1000       1000
21456    1       1000       1000       1000
21459    1       1000       1000       1000
21462    1       1000       1000       1000
21465    1       1000       1000       1000
21468    1       1000       1000       1000
21471    1       1000       1000       1000
21474    1       1000       1000       1000
21477    1       1000       1000       1000
21480    1       1000       1000       1000
21483    1       1000       1000       1000
21486    1       1000       1000       1000
21489    1       1000       1000       1000
21492    1       1000       1000       1000
21495    1       1000       1000       1000
21498    1       1000       1000       1000
21501    1       1000       1000       1000
21504    1       1000       1000       1000
21507    1       1000       1000       1000
21510    1       1000       1000       1000
21513    1       1000       1000       1000
21516    1       1000       1000       1000
21519    1       1000       1000       1000
21522    1       1000       1000       1000
21525    1       1000       1000       1000
21528    1       1000       1000       1000
21531    1       1000       1000       1000
21534    1       1000       1000       1000
21537    1       1000       1000       1000
21540    1       1000       1000       1000
21543    1       1000       1000       1000
21546    1       1000       1000       1000
21549    1       1000       1000       1000
21552    1       1000       1000       1000
21555    1       1000       1000       1000
21558    1       1000       1000       1000
21561    1       1000       1000       1000
21564    1       1000       1000       1000
21567    1       1000       1000       1000
21570    1       1000       1000       1000
21573    1       1000       1000       1000
21576    1       1000       1000       1000
21579    1       1000       1000       1000
21582    1       1000       1000       1000
21585    1       1000       1000       1000
21588    1       1000       1000       1000
21591    1       1000       1000       1000
21594    1       1000       1000       1000
21597    1       1000       1000       1000
21600    1       1000       1000       1000
21603    1       1000       1000       1000
21606    1       1000       1000       1000
21609    1       1000       1000       1000
21612    1       1000       1000       1000
21615    1       1000       1000       1000
21618    1       1000       1000       1000
21621    1       1000       1000       1000
21624    1       1000       1000       1000
21627    1       1000       1000       1000
21630    1       1000       1000       1000
21633    1       1000       1000       1000
21636    1       1000       1000       1000
21639    1       1000       1000       1000
21642    1       1000       1000       1000
21645    1       1000       1000       1000
21648    1       1000       1000       1000
21651    1       1000       1000       1000
21654    1       1000       1000       1000
21657    1       1000       1000       1000
21660    1       1000       1000       1000
21663    1       1000       1000       1000
21666    1       1000       1000       1000
21669    1       1000       1000       1000
21672    1       1000       1000       1000
21675    1       1000       1000       1000
21678    1       1000       1000       1000
21681    1       1000       1000       1000
21684    1       1000       1000       1000
21687    1       1000       1000       1000
21690    1       1000       1000       1000
21693    1       1000       1000       1000
21696    1       1000       1000       1000
21699    1       1000       1000       1000
21702    1       1000       1000       1000
21705    1       1000       1000       1000
21708    1       1000       1000       1000
21711    1       1000       1000       1000
21714    1       1000       1000       1000
21717    1       1000       1000       1000
21720    1       1000       1000       1000
21723    1       1000       1000       1000
21726    1       1000       1000       1000
21729    1       1000       1000       1000
21732    1       1000       1000       1000
21735    1       1000       1000       1000
21738    1       1000       1000       1000
21741    1       1000       1000       1000
21744    1       1000       1000       1000
21747    1       1000       1000       1000
21750    1       1000       1000       1000
21753    1       1000       1000       1000
21756    1       1000       1000       1000
21759    1       1000       1000       1000
21762    1       1000       1000       1000
21765    1       1000       1000       1000
21768    1       1000       1000       1000
21771    1       1000       1000       1000
21774    1       1000       1000       1000
21777    1       1000       1000       1000
21780    1       1000       1000       1000
21783    1       1000       1000       1000
21786    1       1000       1000       1000
21789    1       1000       1000       1000
21792    1       1000       1000       1000
21795    1       1000       1000       1000
21798    1       1000       1000       1000
21801    1       1000       1000       1000
21804    1       1000       1000       1000
21807    1       1000       1000       1000
21810    1       1000       1000       1000
21813    1       1000       1000       1000
21816    1       1000       1000       1000
21819    1       1000       1000       1000
21822    1       1000       1000       1000
21825    1       1000       1000       1000
21828    1       1000       1000       1000
21831    1       1000       1000       1000
21834    1       1000       1000       1000
21837    1       1000       1000       1000
21840    1       1000       1000       1000
21843    1       1000       1000       1000
21846    1       1000       1000       1000
21849    1       1000       1000       1000
21852    1       1000       1000       1000
21855    1       1000       1000       1000
21858    1       1000       1000       1000
21861    1       1000       1000       1000
21864    1       1000       1000       1000
21867    1       1000       1000       1000
21870    1       1000       1000       1000
21873    1       1000       1000       1000
21876    1       1000       1000       1000
21879    1       1000       1000       1000
21882    1       1000       1000       1000
21885    1       1000       1000       1000
21888    1       1000       1000       1000
21891    1       1000       1000       1000
21894    1       1000       1000       1000
21897    1       1000       1000       1000
21900    1       1000       1000       1000
21903    1       1000       1000       1000
21906    1       1000       1000       1000
21909    1       1000       1000       1000
21912    1       1000       1000       1000
21915    1       1000       1000       1000
21918    1       1000       1000       1000
21921    1       1000       1000       1000
21924    1       1000       1000       1000
21927    1       1000       1000       1000
21930    1       1000       1000       1000
21933    1       1000       1000       1000
21936    1       1000       1000       1000
21939    1       1000       1000       1000
21942    1       1000       1000       1000
21945    1       1000       1000       1000
21948    1       1000       1000       1000
21951    1       1000       1000       1000
21954    1       1000       1000       1000
21957    1       1000       1000       1000
21960    1       1000       1000       1000
21963    1       1000       1000       1000
21966    1       1000       1000       1000
21969    1       1000       1000       1000
21972    1       1000       1000       1000
21975    1       1000       1000       1000
21978    1       1000       1000       1000
21981    1       1000       1000       1000
21984    1       1000       1000       1000
21987    1       1000       1000       1000
21990    1       1000       1000       1000
21993    1       1000       1000       1000
21996    1       1000       1000       1000
21999    1       1000       1000       1000
22002    1       1000       1000       1000
22005    1       1000       1000       1000
22008    1       1000       1000       1000
22011    1       1000       1000       1000
22014    1       1000       1000       1000
22017    1       1000       1000       1000
22020    1       1000       1000       1000
22023    1       1000       1000       1000
22026    1       1000       1000       1000
22029    1       1000       1000       1000
22032    1       1000       1000       1000
22035    1       1000       1000       1000
22038    1       1000       1000       1000
22041    1       1000       1000       1000
22044    1       1000       1000       1000
22047    1       1000       1000       1000
22050    1       1000       1000       1000
22053    1       1000       1000       1000
22056    1       1000       1000       1000
22059    1       1000       1000       1000
22062    1       1000       1000       1000
22065    1       1000       1000       1000
22068    1       1000       1000       1000
22071    1       1000       1000       1000
22074    1       1000       1000       1000
22077    1       1000       1000       1000
22080    1       1000       1000       1000
22083    1       1000       1000       1000
22086    1       1000       1000       1000
22089    1       1000       1000       1000
22092    1       1000       1000       1000
22095    1       1000       1000       1000
22098    1       1000       1000       1000
22101    1       1000       1000       1000
22104    1       1000       1000       1000
22107    1       1000       1000       1000
22110    1       1000       1000       1000
22113    1       1000       1000       1000
22116    1       1000       1000       1000
22119    1       1000       1000       1000
22122    1       1000       1000       1000
22125    1       1000       1000       1000
22128    1       1000       1000       1000
22131    1       1000       1000       1000
22134    1       1000       1000       1000
22137    1       1000       1000       1000
22140    1       1000       1000       1000
22143    1       1000       1000       1000
22146    1       1000       1000       1000
22149    1       1000       1000       1000
22152    1       1000       1000       1000
22155    1       1000       1000       1000
22158    1       1000       1000       1000
22161    1       1000       1000       1000
22164    1       1000       1000       1000
22167    1       1000       1000       1000
22170    1       1000       1000       1000
22173    1       1000       1000       1000
22176    1       1000       1000       1000
22179    1       1000       1000       1000
22182    1       1000       1000       1000
22185    1       1000       1000       1000
22188    1       1000       1000       1000
22191    1       1000       1000       1000
22194    1       1000       1000       1000
22197    1       1000       1000       1000
22200    1       1000       1000       1000
22203    1       1000       1000       1000
22206    1       1000       1000       1000
22209    1       1000       1000       1000
22212    1       1000       1000       1000
22215    1       1000       1000       1000
22218    1       1000       1000       1000
22221    1       1000       1000       1000
22224    1       1000       1000       1000
22227    1       1000       1000       1000
22230    1       1000       1000       1000
22233    1       1000       1000       1000
22236    1       1000       1000       1000
22239    1       1000       1000       1000
22242    1       1000       1000       1000
22245    1       1000       1000       1000
22248    1       1000       1000       1000
22251    1       1000       1000       1000
22254    1       1000       1000       1000
22257    1       1000       1000       1000
22260    1       1000       1000       1000
22263    1       1000       1000       1000
22266    1       1000       1000       1000
22269    1       1000       1000       1000
22272    1       1000       1000       1000
22275    1       1000       1000       1000
22278    1       1000       1000       1000
22281    1       1000       1000       1000
22284    1       1000       1000       1000
22287    1       1000       1000       1000
22290    1       1000       1000       1000
22293    1       1000       1000       1000
22296    1       1000       1000       1000
22299    1       1000       1000       1000
22302    1       1000       1000       1000
22305    1       1000       1000       1000
22308    1       1000       1000       1000
22311    1       1000       1000       1000
22314    1       1000       1000       1000
22317    1       1000       1000       1000
22320    1       1000       1000       1000
22323    1       1000       1000       1000
22326    1       1000       1000       1000
22329    1       1000       1000       1000
22332    1       1000       1000       1000
22335    1       1000       1000       1000
22338    1       1000       1000       1000
22341    1       1000       1000       1000
22344    1       1000       1000       1000
22347    1       1000       1000       1000
22350    1       1000       1000       1000
22353    1       1000       1000       1000
22356    1       1000       1000       1000
22359    1       1000       1000       1000
22362    1       1000       1000       1000
22365    1       1000       1000       1000
22368    1       1000       1000       1000
22371    1       1000       1000       1000
22374    1       1000       1000       1000
22377    1       1000       1000       1000
22380    1       1000       1000       1000
22383    1       1000       1000       1000
22386    1       1000       1000       1000
22389    1       1000       1000       1000
22392    1       1000       1000       1000
22395    1       1000       1000       1000
22398    1       1000       1000       1000
22401    1       1000       1000       1000
22404    1       1000       1000       1000
22407    1       1000       1000       1000
22410    1       1000       1000       1000
22413    1       1000       1000       1000
22416    1       1000       1000       1000
22419    1       1000       1000       1000
22422    1       1000       1000       1000
22425    1       1000       1000       1000
22428    1       1000       1000       1000
22431    1       1000       1000       1000
22434    1       1000       1000       1000
22437    1       1000       1000       1000
22440    1       1000       1000       1000
22443    1       1000       1000       1000
22446    1       1000       1000       1000
22449    1       1000       1000       1000
22452    1       1000       1000       1000
22455    1       1000       1000       1000
22458    1       1000       1000       1000
22461    1       1000       1000       1000
22464    1       1000       1000       1000
22467    1       1000       1000       1000
22470    1       1000       1000       1000
22473    1       1000       1000       1000
22476    1       1000       1000       1000
22479    1       1000       1000       1000
22482    1       1000       1000       1000
22485    1       1000       1000       1000
22488    1       1000       1000       1000
22491    1       1000       1000       1000
22494    1       1000       1000       1000
22497    1       1000       1000       1000
22500    1       1000       1000       1000
22503    1       1000       1000       1000
22506    1       1000       1000       1000
22509    1       1000       1000       1000
22512    1       1000       1000       1000
22515    1       1000       1000       1000
22518    1       1000       1000       1000
22521    1       1000       1000       1000
22524    1       1000       1000       1000
22527    1       1000       1000       1000
22530    1       1000       1000       1000
22533    1       1000       1000       1000
22536    1       1000       1000       1000
22539    1       1000       1000       1000
22542    1       1000       1000       1000
22545    1       1000       1000       1000
22548    1       1000       1000       1000
22551    1       1000       1000       1000
22554    1       1000       1000       1000
22557    1       1000       1000       1000
22560    1       1000       1000       1000
22563    1       1000       1000       1000
22566    1       1000       1000       1000
22569    1       1000       1000       1000
22572    1       1000       1000       1000
22575    1       1000       1000       1000
22578    1       1000       1000       1000
22581    1       1000       1000       1000
22584    1       1000       1000       1000
22587    1       1000       1000       1000
22590    1       1000       1000       1000
22593    1       1000       1000       1000
22596    1       1000       1000       1000
22599    1       1000       1000       1000
22602    1       1000       1000       1000
22605    1       1000       1000       1000
22608    1       1000       1000       1000
22611    1       1000       1000       1000
22614    1       1000       1000       1000
22617    1       1000       1000       1000
22620    1       1000       1000       1000
22623    1       1000       1000       1000
22626    1       1000       1000       1000
22629    1       1000       1000       1000
22632    1       1000       1000       1000
22635    1       1000       1000       1000
22638    1       1000       1000       1000
22641    1       1000       1000       1000
22644    1       1000       1000       1000
22647    1       1000       1000       1000
22650    1       1000       1000       1000
22653    1       1000       1000       1000
22656    1       1000       1000       1000
22659    1       1000       1000       1000
22662    1       1000       1000       1000
22665    1       1000       1000       1000
22668    1       1000       1000       1000
22671    1       1000       1000       1000
22674    1       1000       1000       1000
22677    1       1000       1000       1000
22680    1       1000       1000       1000
22683    1       1000       1000       1000
22686    1       1000       1000       1000
22689    1       1000       1000       1000
22692    1       1000       1000       1000
22695    1       1000       1000       1000
22698    1       1000       1000       1000
22701    1       1000       1000       1000
22704    1       1000       1000       1000
22707    1       1000       1000       1000
22710    1       1000       1000       1000
22713    1       1000       1000       1000
22716    1       1000       1000       1000
22719    1       1000       1000       1000
22722    1       1000       1000       1000
22725    1       1000       1000       1000
22728    1       1000       1000       1000
22731    1       1000       1000       1000
22734    1       1000       1000       1000
22737    1       1000       1000       1000
22740    1       1000       1000       1000
22743    1       1000       1000       1000
22746    1       1000       1000       1000
22749    1       1000       1000       1000
22752    1       1000       1000       1000
22755    1       1000       1000       1000
22758    1       1000       1000       1000
22761    1       1000       1000       1000
22764    1       1000       1000       1000
22767    1       1000       1000       1000
22770    1       1000       1000       1000
22773    1       1000       1000       1000
22776    1       1000       1000       1000
22779    1       1000       1000       1000
22782    1       1000       1000       1000
22785    1       1000       1000       1000
22788    1       1000       1000       1000
22791    1       1000       1000       1000
22794    1       1000       1000       1000
22797    1       1000       1000       1000
22800    1       1000       1000       1000
22803    1       1000       1000       1000
22806    1       1000       1000       1000
22809    1       1000       1000       1000
22812    1       1000       1000       1000
22815    1       1000       1000       1000
22818    1       1000       1000       1000
22821    1       1000       1000       1000
22824    1       1000       1000       1000
22827    1       1000       1000       1000
22830    1       1000       1000       1000
22833    1       1000       1000       1000
22836    1       1000       1000       1000
22839    1       1000       1000       1000
22842    1       1000       1000       1000
22845    1       1000       1000       1000
22848    1       1000       1000       1000
22851    1       1000       1000       1000
22854    1       1000       1000       1000
22857    1       1000       1000       1000
22860    1       1000       1000       1000
22863    1       1000       1000       1000
22866    1       1000       1000       1000
22869    1       1000       1000       1000
22872    1       1000       1000       1000
22875    1       1000       1000       1000
22878    1       1000       1000       1000
22881    1       1000       1000       1000
22884    1       1000       1000       1000
22887    1       1000       1000       1000
22890    1       1000       1000       1000
22893    1       1000       1000       1000
22896    1       1000       1000       1000
22899    1       1000       1000       1000
22902    1       1000       1000       1000
22905    1       1000       1000       1000
22908    1       1000       1000       1000
22911    1       1000       1000       1000
22914    1       1000       1000       1000
22917    1       1000       1000       1000
22920    1       1000       1000       1000
22923    1       1000       1000       1000
22926    1       1000       1000       1000
22929    1       1000       1000       1000
22932    1       1000       1000       1000
22935    1       1000       1000       1000
22938    1       1000       1000       1000
22941    1       1000       1000       1000
22944    1       1000       1000       1000
22947    1       1000       1000       1000
22950    1       1000       1000       1000
22953    1       1000       1000       1000
22956    1       1000       1000       1000
22959    1       1000       1000       1000
22962    1       1000       1000       1000
22965    1       1000       1000       1000
22968    1       1000       1000       1000
22971    1       1000       1000       1000
22974    1       1000       1000       1000
22977    1       1000       1000       1000
22980    1       1000       1000       1000
22983    1       1000       1000       1000
22986    1       1000       1000       1000
22989    1       1000       1000       1000
22992    1       1000       1000       1000
22995    1       1000       1000       1000
22998    1       1000       1000       1000
23001    1       1000       1000       1000
23004    1       1000       1000       1000
23007    1       1000       1000       1000
23010    1       1000       1000       1000
23013    1       1000       1000       1000
23016    1       1000       1000       1000
23019    1       1000       1000       1000
23022    1       1000       1000       1000
23025    1       1000       1000       1000
23028    1       1000       1000       1000
23031    1       1000       1000       1000
23034    1       1000       1000       1000
23037    1       1000       1000       1000
23040    1       1000       1000       1000
23043    1       1000       1000       1000
23046    1       1000       1000       1000
23049    1       1000       1000       1000
23052    1       1000       1000       1000
23055    1       1000       1000       1000
23058    1       1000       1000       1000
23061    1       1000       1000       1000
23064    1       1000       1000       1000
23067    1       1000       1000       1000
23070    1       1000       1000       1000
23073    1       1000       1000       1000
23076    1       1000       1000       1000
23079    1       1000       1000       1000
23082    1       1000       1000       1000
23085    1       1000       1000       1000
23088    1       1000       1000       1000
23091    1       1000       1000       1000
23094    1       1000       1000       1000
23097    1       1000       1000       1000
23100    1       1000       1000       1000
23103    1       1000       1000       1000
23106    1       1000       1000       1000
23109    1       1000       1000       1000
23112    1       1000       1000       1000
23115    1       1000       1000       1000
23118    1       1000       1000       1000
23121    1       1000       1000       1000
23124    1       1000       1000       1000
23127    1       1000       1000       1000
23130    1       1000       1000       1000
23133    1       1000       1000       1000
23136    1       1000       1000       1000
23139    1       1000       1000       1000
23142    1       1000       1000       1000
23145    1       1000       1000       1000
23148    1       1000       1000       1000
23151    1       1000       1000       1000
23154    1       1000       1000       1000
23157    1       1000       1000       1000
23160    1       1000       1000       1000
23163    1       1000       1000       1000
23166    1       1000       1000       1000
23169    1       1000       1000       1000
23172    1       1000       1000       1000
23175    1       1000       1000       1000
23178    1       1000       1000       1000
23181    1       1000       1000       1000
23184    1       1000       1000       1000
23187    1       1000       1000       1000
23190    1       1000       1000       1000
23193    1       1000       1000       1000
23196    1       1000       1000       1000
23199    1       1000       1000       1000
23202    1       1000       1000       1000
23205    1       1000       1000       1000
23208    1       1000       1000       1000
23211    1       1000       1000       1000
23214    1       1000       1000       1000
23217    1       1000       1000       1000
23220    1       1000       1000       1000
23223    1       1000       1000       1000
23226    1       1000       1000       1000
23229    1       1000       1000       1000
23232    1       1000       1000       1000
23235    1       1000       1000       1000
23238    1       1000       1000       1000
23241    1       1000       1000       1000
23244    1       1000       1000       1000
23247    1       1000       1000       1000
23250    1       1000       1000       1000
23253    1       1000       1000       1000
23256    1       1000       1000       1000
23259    1       1000       1000       1000
23262    1       1000       1000       1000
23265    1       1000       1000       1000
23268    1       1000       1000       1000
23271    1       1000       1000       1000
23274    1       1000       1000       1000
23277    1       1000       1000       1000
23280    1       1000       1000       1000
23283    1       1000       1000       1000
23286    1       1000       1000       1000
23289    1       1000       1000       1000
23292    1       1000       1000       1000
23295    1       1000       1000       1000
23298    1       1000       1000       1000
23301    1       1000       1000       1000
23304    1       1000       1000       1000
23307    1       1000       1000       1000
23310    1       1000       1000       1000
23313    1       1000       1000       1000
23316    1       1000       1000       1000
23319    1       1000       1000       1000
23322    1       1000       1000       1000
23325    1       1000       1000       1000
23328    1       1000       1000       1000
23331    1       1000       1000       1000
23334    1       1000       1000       1000
23337    1       1000       1000       1000
23340    1       1000       1000       1000
23343    1       1000       1000       1000
23346    1       1000       1000       1000
23349    1       1000       1000       1000
23352    1       1000       1000       1000
23355    1       1000       1000       1000
23358    1       1000       1000       1000
23361    1       1000       1000       1000
23364    1       1000       1000       1000
23367    1       1000       1000       1000
23370    1       1000       1000       1000
23373    1       1000       1000       1000
23376    1       1000       1000       1000
23379    1       1000       1000       1000
23382    1       1000       1000       1000
23385    1       1000       1000       1000
23388    1       1000       1000       1000
23391    1       1000       1000       1000
23394    1       1000       1000       1000
23397    1       1000       1000       1000
23400    1       1000       1000       1000
23403    1       1000       1000       1000
23406    1       1000       1000       1000
23409    1       1000       1000       1000
23412    1       1000       1000       1000
23415    1       1000       1000       1000
23418    1       1000       1000       1000
23421    1       1000       1000       1000
23424    1       1000       1000       1000
23427    1       1000       1000       1000
23430    1       1000       1000       1000
23433    1       1000       1000       1000
23436    1       1000       1000       1000
23439    1       1000       1000       1000
23442    1       1000       1000       1000
23445    1       1000       1000       1000
23448    1       1000       1000       1000
23451    1       1000       1000       1000
23454    1       1000       1000       1000
23457    1       1000       1000       1000
23460    1       1000       1000       1000
23463    1       1000       1000       1000
23466    1       1000       1000       1000
23469    1       1000       1000       1000
23472    1       1000       1000       1000
23475    1       1000       1000       1000
23478    1       1000       1000       1000
23481    1       1000       1000       1000
23484    1       1000       1000       1000
23487    1       1000       1000       1000
23490    1       1000       1000       1000
23493    1       1000       1000       1000
23496    1       1000       1000       1000
23499    1       1000       1000       1000
23502    1       1000       1000       1000
23505    1       1000       1000       1000
23508    1       1000       1000       1000
23511    1       1000       1000       1000
23514    1       1000       1000       1000
23517    1       1000       1000       1000
23520    1       1000       1000       1000
23523    1       1000       1000       1000
23526    1       1000       1000       1000
23529    1       1000       1000       1000
23532    1       1000       1000       1000
23535    1       1000       1000       1000
23538    1       1000       1000       1000
23541    1       1000       1000       1000
23544    1       1000       1000       1000
23547    1       1000       1000       1000
23550    1       1000       1000       1000
23553    1       1000       1000       1000
23556    1       1000       1000       1000
23559    1       1000       1000       1000
23562    1       1000       1000       1000
23565    1       1000       1000       1000
23568    1       1000       1000       1000
23571    1       1000       1000       1000
23574    1       1000       1000       1000
23577    1       1000       1000       1000
23580    1       1000       1000       1000
23583    1       1000       1000       1000
23586    1       1000       1000       1000
23589    1       1000       1000       1000
23592    1       1000       1000       1000
23595    1       1000       1000       1000
23598    1       1000       1000       1000
23601    1       1000       1000       1000
23604    1       1000       1000       1000
23607    1       1000       1000       1000
23610    1       1000       1000       1000
23613    1       1000       1000       1000
23616    1       1000       1000       1000
23619    1       1000       1000       1000
23622    1       1000       1000       1000
23625    1       1000       1000       1000
23628    1       1000       1000       1000
23631    1       1000       1000       1000
23634    1       1000       1000       1000
23637    1       1000       1000       1000
23640    1       1000       1000       1000
23643    1       1000       1000       1000
23646    1       1000       1000       1000
23649    1       1000       1000       1000
23652    1       1000       1000       1000
23655    1       1000       1000       1000
23658    1       1000       1000       1000
23661    1       1000       1000       1000
23664    1       1000       1000       1000
23667    1       1000       1000       1000
23670    1       1000       1000       1000
23673    1       1000       1000       1000
23676    1       1000       1000       1000
23679    1       1000       1000       1000
23682    1       1000       1000       1000
23685    1       1000       1000       1000
23688    1       1000       1000       1000
23691    1       1000       1000       1000
23694    1       1000       1000       1000
23697    1       1000       1000       1000
23700    1       1000       1000       1000
23703    1       1000       1000       1000
23706    1       1000       1000       1000
23709    1       1000       1000       1000
23712    1       1000       1000       1000
23715    1       1000       1000       1000
23718    1       1000       1000       1000
23721    1       1000       1000       1000
23724    1       1000       1000       1000
23727    1       1000       1000       1000
23730    1       1000       1000       1000
23733    1       1000       1000       1000
23736    1       1000       1000       1000
23739    1       1000       1000       1000
23742    1       1000       1000       1000
23745    1       1000       1000       1000
23748    1       1000       1000       1000
23751    1       1000       1000       1000
23754    1       1000       1000       1000
23757    1       1000       1000       1000
23760    1       1000       1000       1000
23763    1       1000       1000       1000
23766    1       1000       1000       1000
23769    1       1000       1000       1000
23772    1       1000       1000       1000
23775    1       1000       1000       1000
23778    1       1000       1000       1000
23781    1       1000       1000       1000
23784    1       1000       1000       1000
23787    1       1000       1000       1000
23790    1       1000       1000       1000
23793    1       1000       1000       1000
23796    1       1000       1000       1000
23799    1       1000       1000       1000
23802    1       1000       1000       1000
23805    1       1000       1000       1000
23808    1       1000       1000       1000
23811    1       1000       1000       1000
23814    1       1000       1000       1000
23817    1       1000       1000       1000
23820    1       1000       1000       1000
23823    1       1000       1000       1000
23826    1       1000       1000       1000
23829    1       1000       1000       1000
23832    1       1000       1000       1000
23835    1       1000       1000       1000
23838    1       1000       1000       1000
23841    1       1000       1000       1000
23844    1       1000       1000       1000
23847    1       1000       1000       1000
23850    1       1000       1000       1000
23853    1       1000       1000       1000
23856    1       1000       1000       1000
23859    1       1000       1000       1000
23862    1       1000       1000       1000
23865    1       1000       1000       1000
23868    1       1000       1000       1000
23871    1       1000       1000       1000
23874    1       1000       1000       1000
23877    1       1000       1000       1000
23880    1       1000       1000       1000
23883    1       1000       1000       1000
23886    1       1000       1000       1000
23889    1       1000       1000       1000
23892    1       1000       1000       1000
23895    1       1000       1000       1000
23898    1       1000       1000       1000
23901    1       1000       1000       1000
23904    1       1000       1000       1000
23907    1       1000       1000       1000
23910    1       1000       1000       1000
23913    1       1000       1000       1000
23916    1       1000       1000       1000
23919    1       1000       1000       1000
23922    1       1000       1000       1000
23925    1       1000       1000       1000
23928    1       1000       1000       1000
23931    1       1000       1000       1000
23934    1       1000       1000       1000
23937    1       1000       1000       1000
23940    1       1000       1000       1000
23943    1       1000       1000       1000
23946    1       1000       1000       1000
23949    1       1000       1000       1000
23952    1       1000       1000       1000
23955    1       1000       1000       1000
23958    1       1000       1000       1000
23961    1       1000       1000       1000
23964    1       1000       1000       1000
23967    1       1000       1000       1000
23970    1       1000       1000       1000
23973    1       1000       1000       1000
23976    1       1000       1000       1000
23979    1       1000       1000       1000
23982    1       1000       1000       1000
23985    1       1000       1000       1000
23988    1       1000       1000       1000
23991    1       1000       1000       1000
23994    1       1000       1000       1000
23997    1       1000       1000       1000
24000    1       1000       1000       1000
24003    1       1000       1000       1000
24006    1       1000       1000       1000
24009    1       1000       1000       1000
24012    1       1000       1000       1000
24015    1       1000       1000       1000
24018    1       1000       1000       1000
24021    1       1000       1000       1000
24024    1       1000       1000       1000
24027    1       1000       1000       1000
24030    1       1000       1000       1000
24033    1       1000       1000       1000
24036    1       1000       1000       1000
24039    1       1000       1000       1000
24042    1       1000       1000       1000
24045    1       1000       1000       1000
24048    1       1000       1000       1000
24051    1       1000       1000       1000
24054    1       1000       1000       1000
24057    1       1000       1000       1000
24060    1       1000       1000       1000
24063    1       1000       1000       1000
24066    1       1000       1000       1000
24069    1       1000       1000       1000
24072    1       1000       1000       1000
24075    1       1000       1000       1000
24078    1       1000       1000       1000
24081    1       1000       1000       1000
24084    1       1000       1000       1000
24087    1       1000       1000       1000
24090    1       1000       1000       1000
24093    1       1000       1000       1000
24096    1       1000       1000       1000
24099    1       1000       1000       1000
24102    1       1000       1000       1000
24105    1       1000       1000       1000
24108    1       1000       1000       1000
24111    1       1000       1000       1000
24114    1       1000       1000       1000
24117    1       1000       1000       1000
24120    1       1000       1000       1000
24123    1       1000       1000       1000
24126    1       1000       1000       1000
24129    1       1000       1000       1000
24132    1       1000       1000       1000
24135    1       1000       1000       1000
24138    1       1000       1000       1000
24141    1       1000       1000       1000
24144    1       1000       1000       1000
24147    1       1000       1000       1000
24150    1       1000       1000       1000
24153    1       1000       1000       1000
24156    1       1000       1000       1000
24159    1       1000       1000       1000
24162    1       1000       1000       1000
24165    1       1000       1000       1000
24168    1       1000       1000       1000
24171    1       1000       1000       1000
24174    1       1000       1000       1000
24177    1       1000       1000       1000
24180    1       1000       1000       1000
24183    1       1000       1000       1000
24186    1       1000       1000       1000
24189    1       1000       1000       1000
24192    1       1000       1000       1000
24195    1       1000       1000       1000
24198    1       1000       1000       1000
24201    1       1000       1000       1000
24204    1       1000       1000       1000
24207    1       1000       1000       1000
24210    1       1000       1000       1000
24213    1       1000       1000       1000
24216    1       1000       1000       1000
24219    1       1000       1000       1000
24222    1       1000       1000       1000
24225    1       1000       1000       1000
24228    1       1000       1000       1000
24231    1       1000       1000       1000
24234    1       1000       1000       1000
24237    1       1000       1000       1000
24240    1       1000       1000       1000
24243    1       1000       1000       1000
24246    1       1000       1000       1000
24249    1       1000       1000       1000
24252    1       1000       1000       1000
24255    1       1000       1000       1000
24258    1       1000       1000       1000
24261    1       1000       1000       1000
24264    1       1000       1000       1000
24267    1       1000       1000       1000
24270    1       1000       1000       1000
24273    1       1000       1000       1000
24276    1       1000       1000       1000
24279    1       1000       1000       1000
24282    1       1000       1000       1000
24285    1       1000       1000       1000
24288    1       1000       1000       1000
24291    1       1000       1000       1000
24294    1       1000       1000       1000
24297    1       1000       1000       1000
24300    1       1000       1000       1000
24303    1       1000       1000       1000
24306    1       1000       1000       1000
24309    1       1000       1000       1000
24312    1       1000       1000       1000
24315    1       1000       1000       1000
24318    1       1000       1000       1000
24321    1       1000       1000       1000
24324    1       1000       1000       1000
24327    1       1000       1000       1000
24330    1       1000       1000       1000
24333    1       1000       1000       1000
24336    1       1000       1000       1000
24339    1       1000       1000       1000
24342    1       1000       1000       1000
24345    1       1000       1000       1000
24348    1       1000       1000       1000
24351    1       1000       1000       1000
24354    1       1000       1000       1000
24357    1       1000       1000       1000
24360    1       1000       1000       1000
24363    1       1000       1000       1000
24366    1       1000       1000       1000
24369    1       1000       1000       1000
24372    1       1000       1000       1000
24375    1       1000       1000       1000
24378    1       1000       1000       1000
24381    1       1000       1000       1000
24384    1       1000       1000       1000
24387    1       1000       1000       1000
24390    1       1000       1000       1000
24393    1       1000       1000       1000
24396    1       1000       1000       1000
24399    1       1000       1000       1000
24402    1       1000       1000       1000
24405    1       1000       1000       1000
24408    1       1000       1000       1000
24411    1       1000       1000       1000
24414    1       1000       1000       1000
24417    1       1000       1000       1000
24420    1       1000       1000       1000
24423    1       1000       1000       1000
24426    1       1000       1000       1000
24429    1       1000       1000       1000
24432    1       1000       1000       1000
24435    1       1000       1000       1000
24438    1       1000       1000       1000
24441    1       1000       1000       1000
24444    1       1000       1000       1000
24447    1       1000       1000       1000
24450    1       1000       1000       1000
24453    1       1000       1000       1000
24456    1       1000       1000       1000
24459    1       1000       1000       1000
24462    1       1000       1000       1000
24465    1       1000       1000       1000
24468    1       1000       1000       1000
24471    1       1000       1000       1000
24474    1       1000       1000       1000
24477    1       1000       1000       1000
24480    1       1000       1000       1000
24483    1       1000       1000       1000
24486    1       1000       1000       1000
24489    1       1000       1000       1000
24492    1       1000       1000       1000
24495    1       1000       1000       1000
24498    1       1000       1000       1000
24501    1       1000       1000       1000
24504    1       1000       1000       1000
24507    1       1000       1000       1000
24510    1       1000       1000       1000
24513    1       1000       1000       1000
24516    1       1000       1000       1000
24519    1       1000       1000       1000
24522    1       1000       1000       1000
24525    1       1000       1000       1000
24528    1       1000       1000       1000
24531    1       1000       1000       1000
24534    1       1000       1000       1000
24537    1       1000       1000       1000
24540    1       1000       1000       1000
24543    1       1000       1000       1000
24546    1       1000       1000       1000
24549    1       1000       1000       1000
24552    1       1000       1000       1000
24555    1       1000       1000       1000
24558    1       1000       1000       1000
24561    1       1000       1000       1000
24564    1       1000       1000       1000
24567    1       1000       1000       1000
24570    1       1000       1000       1000
24573    1       1000       1000       1000
24576    1       1000       1000       1000
24579    1       1000       1000       1000
24582    1       1000       1000       1000
24585    1       1000       1000       1000
24588    1       1000       1000       1000
24591    1       1000       1000       1000
24594    1       1000       1000       1000
24597    1       1000       1000       1000
24600    1       1000       1000       1000
24603    1       1000       1000       1000
24606    1       1000       1000       1000
24609    1       1000       1000       1000
24612    1       1000       1000       1000
24615    1       1000       1000       1000
24618    1       1000       1000       1000
24621    1       1000       1000       1000
24624    1       1000       1000       1000
24627    1       1000       1000       1000
24630    1       1000       1000       1000
24633    1       1000       1000       1000
24636    1       1000       1000       1000
24639    1       1000       1000       1000
24642    1       1000       1000       1000
24645    1       1000       1000       1000
24648    1       1000       1000       1000
24651    1       1000       1000       1000
24654    1       1000       1000       1000
24657    1       1000       1000       1000
24660    1       1000       1000       1000
24663    1       1000       1000       1000
24666    1       1000       1000       1000
24669    1       1000       1000       1000
24672    1       1000       1000       1000
24675    1       1000       1000       1000
24678    1       1000       1000       1000
24681    1       1000       1000       1000
24684    1       1000       1000       1000
24687    1       1000       1000       1000
24690    1       1000       1000       1000
24693    1       1000       1000       1000
24696    1       1000       1000       1000
24699    1       1000       1000       1000
24702    1       1000       1000       1000
24705    1       1000       1000       1000
24708    1       1000       1000       1000
24711    1       1000       1000       1000
24714    1       1000       1000       1000
24717    1       1000       1000       1000
24720    1       1000       1000       1000
24723    1       1000       1000       1000
24726    1       1000       1000       1000
24729    1       1000       1000       1000
24732    1       1000       1000       1000
24735    1       1000       1000       1000
24738    1       1000       1000       1000
24741    1       1000       1000       1000
24744    1       1000       1000       1000
24747    1       1000       1000       1000
24750    1       1000       1000       1000
24753    1       1000       1000       1000
24756    1       1000       1000       1000
24759    1       1000       1000       1000
24762    1       1000       1000       1000
24765    1       1000       1000       1000
24768    1       1000       1000       1000
24771    1       1000       1000       1000
24774    1       1000       1000       1000
24777    1       1000       1000       1000
24780    1       1000       1000       1000
24783    1       1000       1000       1000
24786    1       1000       1000       1000
24789    1       1000       1000       1000
24792    1       1000       1000       1000
24795    1       1000       1000       1000
24798    1       1000       1000       1000
24801    1       1000       1000       1000
24804    1       1000       1000       1000
24807    1       1000       1000       1000
24810    1       1000       1000       1000
24813    1       1000       1000       1000
24816    1       1000       1000       1000
24819    1       1000       1000       1000
24822    1       1000       1000       1000
24825    1       1000       1000       1000
24828    1       1000       1000       1000
24831    1       1000       1000       1000
24834    1       1000       1000       1000
24837    1       1000       1000       1000
24840    1       1000       1000       1000
24843    1       1000       1000       1000
24846    1       1000       1000       1000
24849    1       1000       1000       1000
24852    1       1000       1000       1000
24855    1       1000       1000       1000
24858    1       1000       1000       1000
24861    1       1000       1000       1000
24864    1       1000       1000       1000
24867    1       1000       1000       1000
24870    1       1000       1000       1000
24873    1       1000       1000       1000
24876    1       1000       1000       1000
24879    1       1000       1000       1000
24882    1       1000       1000       1000
24885    1       1000       1000       1000
24888    1       1000       1000       1000
24891    1       1000       1000       1000
24894    1       1000       1000       1000
24897    1       1000       1000       1000
24900    1       1000       1000       1000
24903    1       1000       1000       1000
24906    1       1000       1000       1000
24909    1       1000       1000       1000
24912    1       1000       1000       1000
24915    1       1000       1000       1000
24918    1       1000       1000       1000
24921    1       1000       1000       1000
24924    1       1000       1000       1000
24927    1       1000       1000       1000
24930    1       1000       1000       1000
24933    1       1000       1000       1000
24936    1       1000       1000       1000
24939    1       1000       1000       1000
24942    1       1000       1000       1000
24945    1       1000       1000       1000
24948    1       1000       1000       1000
24951    1       1000       1000       1000
24954    1       1000       1000       1000
24957    1       1000       1000       1000
24960    1       1000       1000       1000
24963    1       1000       1000       1000
24966    1       1000       1000       1000
24969    1       1000       1000       1000
24972    1       1000       1000       1000
24975    1       1000       1000       1000
24978    1       1000       1000       1000
24981    1       1000       1000       1000
24984    1       1000       1000       1000
24987    1       1000       1000       1000
24990    1       1000       1000       1000
24993    1       1000       1000       1000
24996    1       1000       1000       1000
24999    1       1000       1000       1000
25002    1       1000       1000       1000
25005    1       1000       1000       1000
25008    1       1000       1000       1000
25011    1       1000       1000       1000
25014    1       1000       1000       1000
25017    1       1000       1000       1000
25020    1       1000       1000       1000
25023    1       1000       1000       1000
25026    1       1000       1000       1000
25029    1       1000       1000       1000
25032    1       1000       1000       1000
25035    1       1000       1000       1000
25038    1       1000       1000       1000
25041    1       1000       1000       1000
25044    1       1000       1000       1000
25047    1       1000       1000       1000
25050    1       1000       1000       1000
25053    1       1000       1000       1000
25056    1       1000       1000       1000
25059    1       1000       1000       1000
25062    1       1000       1000       1000
25065    1       1000       1000       1000
25068    1       1000       1000       1000
25071    1       1000       1000       1000
25074    1       1000       1000       1000
25077    1       1000       1000       1000
25080    1       1000       1000       1000
25083    1       1000       1000       1000
25086    1       1000       1000       1000
25089    1       1000       1000       1000
25092    1       1000       1000       1000
25095    1       1000       1000       1000
25098    1       1000       1000       1000
25101    1       1000       1000       1000
25104    1       1000       1000       1000
25107    1       1000       1000       1000
25110    1       1000       1000       1000
25113    1       1000       1000       1000
25116    1       1000       1000       1000
25119    1       1000       1000       1000
25122    1       1000       1000       1000
25125    1       1000       1000       1000
25128    1       1000       1000       1000
25131    1       1000       1000       1000
25134    1       1000       1000       1000
25137    1       1000       1000       1000
25140    1       1000       1000       1000
25143    1       1000       1000       1000
25146    1       1000       1000       1000
25149    1       1000       1000       1000
25152    1       1000       1000       1000
25155    1       1000       1000       1000
25158    1       1000       1000       1000
25161    1       1000       1000       1000
25164    1       1000       1000       1000
25167    1       1000       1000       1000
25170    1       1000       1000       1000
25173    1       1000       1000       1000
25176    1       1000       1000       1000
25179    1       1000       1000       1000
25182    1       1000       1000       1000
25185    1       1000       1000       1000
25188    1       1000       1000       1000
25191    1       1000       1000       1000
25194    1       1000       1000       1000
25197    1       1000       1000       1000
25200    1       1000       1000       1000
25203    1       1000       1000       1000
25206    1       1000       1000       1000
25209    1       1000       1000       1000
25212    1       1000       1000       1000
25215    1       1000       1000       1000
25218    1       1000       1000       1000
25221    1       1000       1000       1000
25224    1       1000       1000       1000
25227    1       1000       1000       1000
25230    1       1000       1000       1000
25233    1       1000       1000       1000
25236    1       1000       1000       1000
25239    1       1000       1000       1000
25242    1       1000       1000       1000
25245    1       1000       1000       1000
25248    1       1000       1000       1000
25251    1       1000       1000       1000
25254    1       1000       1000       1000
25257    1       1000       1000       1000
25260    1       1000       1000       1000
25263    1       1000       1000       1000
25266    1       1000       1000       1000
25269    1       1000       1000       1000
25272    1       1000       1000       1000
25275    1       1000       1000       1000
25278    1       1000       1000       1000
25281    1       1000       1000       1000
25284    1       1000       1000       1000
25287    1       1000       1000       1000
25290    1       1000       1000       1000
25293    1       1000       1000       1000
25296    1       1000       1000       1000
25299    1       1000       1000       1000
25302    1       1000       1000       1000
25305    1       1000       1000       1000
25308    1       1000       1000       1000
25311    1       1000       1000       1000
25314    1       1000       1000       1000
25317    1       1000       1000       1000
25320    1       1000       1000       1000
25323    1       1000       1000       1000
25326    1       1000       1000       1000
25329    1       1000       1000       1000
25332    1       1000       1000       1000
25335    1       1000       1000       1000
25338    1       1000       1000       1000
25341    1       1000       1000       1000
25344    1       1000       1000       1000
25347    1       1000       1000       1000
25350    1       1000       1000       1000
25353    1       1000       1000       1000
25356    1       1000       1000       1000
25359    1       1000       1000       1000
25362    1       1000       1000       1000
25365    1       1000       1000       1000
25368    1       1000       1000       1000
25371    1       1000       1000       1000
25374    1       1000       1000       1000
25377    1       1000       1000       1000
25380    1       1000       1000       1000
[truncated: 180,049 more chars]
