# Supplementary material for: Mechanism of Polyester Hydrolysis by Marine Bacterium PE‑H Enzyme: an Atomistic and Thermodynamic Characterization
Source: J Chem Inf Model. 2026 Feb 12;66(4):2284–98. doi: 10.1021/acs.jcim.5c02314 (PMC12933714; doi:10.1021/acs.jcim.5c02314)
Supplement: Supplementary file 3 [file ci5c02314_si_003.zip › Gmx-md_inputs/PE-H_dimer_GMX_OAH.itp]

; position restraints for OAH-PTD of GROningen MAchine for Chemical Simulation

[ position_restraints ]
;  i funct       fcx        fcy        fcz
 827    1       1000       1000       1000
1955    1       1000       1000       1000
3974    1       1000       1000       1000
3975    1       1000       1000       1000
