# Supplementary material for: Mechanism of Polyester Hydrolysis by Marine Bacterium PE‑H Enzyme: an Atomistic and Thermodynamic Characterization
Source: J Chem Inf Model. 2026 Feb 12;66(4):2284–98. doi: 10.1021/acs.jcim.5c02314 (PMC12933714; doi:10.1021/acs.jcim.5c02314)
Supplement: Supplementary file 3 [file ci5c02314_si_003.zip › Gmx-md_inputs/md.sh]

#1---------------  Minimizations ---------------------

# Minimization of Water
gmx grompp                      -f Min1_WAT.mdp         -c PE-H_mut_dimer_GMX.gro         -p PE-H_mut_dimer_GMX.top       -n PE-H_mut_dimer_GMX.ndx    -r PE-H_mut_dimer_GMX.gro          -o Min1_WAT.tpr
mpirun -np $SLURM_NTASKS  gmx_mpi  mdrun  -v -deffnm Min1_WAT
#Minimization of Hydrogen
gmx grompp                      -f Min2_H.mdp           -c Min1_WAT.gro               -p PE-H_mut_dimer_GMX.top       -n PE-H_mut_dimer_GMX.ndx     -r Min1_WAT.gro               -o Min2_H.tpr  
mpirun -np $SLURM_NTASKS gmx_mpi mdrun  -v -deffnm Min2_H
# Minimization of SideChains
gmx grompp                      -f Min3_SideChain.mdp   -c Min2_H.gro                 -p PE-H_mut_dimer_GMX.top       -n PE-H_mut_dimer_GMX.ndx     -r Min2_H.gro                 -o Min3_SideChain.tpr
mpirun -np $SLURM_NTASKS gmx_mpi mdrun  -v -deffnm Min3_SideChain
# Minimization of OAH
gmx grompp                      -f Min4_OAH.mdp         -c Min3_SideChain.gro         -p PE-H_mut_dimer_GMX.top       -n PE-H_mut_dimer_GMX.ndx     -r Min3_SideChain.gro         -o Min4_OAH.tpr
mpirun -np $SLURM_NTASKS gmx_mpi mdrun  -v -deffnm Min4_OAH
# Minimization of EM
gmx grompp                      -f Min5_EM.mdp          -c Min4_OAH.gro               -p PE-H_mut_dimer_GMX.top       -n PE-H_mut_dimer_GMX.ndx     -r Min4_OAH.gro               -o Min5_EM.tpr
mpirun -np $SLURM_NTASKS gmx_mpi mdrun  -v -deffnm Min5_EM

#2-------------  Molecular Dymamics Simulations ------------

# Heating Phaser
gmx grompp   -f 1_NVT-Heating_500ps.mdp        -c Min5_EM.gro                   -p PE-H_mut_dimer_GMX.top   -n PE-H_mut_dimer_GMX.ndx   -r Min5_EM.gro                    -o 1_NVT-Heating_500ps.tpr 
mpirun -np $SLURM_NTASKS gmx_mpi mdrun  -v -deffnm 1_NVT-Heating_500ps

# Equilibration Phase I
gmx grompp   -f 2_NPT-Eq_Solv_500ps.mdp        -c 1_NVT-Heating_500ps.gro        -p PE-H_mut_dimer_GMX.top   -n PE-H_mut_dimer_GMX.ndx   -r 1_NVT-Heating_500ps.gro        -t 1_NVT-Heating_500ps.cpt       -o 2_NPT-Eq_Solv_500ps.tpr -maxwarn 1
mpirun -np $SLURM_NTASKS gmx_mpi mdrun  -v -deffnm 2_NPT-Eq_Solv_500ps

# Equilibration Phase II
gmx grompp   -f 3_NPT-Eq_AllnotOAH_2ns.mdp   -c 2_NPT-Eq_Solv_500ps.gro        -p PE-H_mut_dimer_GMX.top   -n PE-H_mut_dimer_GMX.ndx   -r 2_NPT-Eq_Solv_500ps.gro        -t 2_NPT-Eq_Solv_500ps.cpt       -o 3_NPT-Eq_AllnotOAH_2ns.tpr -maxwarn 1
mpirun -np $SLURM_NTASKS gmx_mpi mdrun  -v -deffnm 3_NPT-Eq_AllnotOAH_2ns

# Production Phase
gmx grompp   -f 4_NPT_Prod-100ns.mdp         -c 3_NPT-Eq_AllnotOAH_2ns.gro     -p PE-H_mut_dimer_GMX.top   -n PE-H_mut_dimer_GMX.ndx   -r 3_NPT-Eq_AllnotOAH_2ns.gro   -t 3_NPT-Eq_AllnotOAH_2ns.cpt  -o 4_NPT_Prod-100ns.tpr
mpirun -np $SLURM_NTASKS gmx_mpi mdrun  -v -deffnm 4_NPT_Prod-100ns

#Production Phase
gmx grompp   -f 5_NPT_Prod-200ns.mdp         -c 4_NPT_Prod-100ns.gro     -p PE-H_mut_dimer_GMX.top   -n PE-H_mut_dimer_GMX.ndx   -r 4_NPT_Prod-100ns.gro   -t 4_NPT_Prod-100ns.cpt  -o 5_NPT_Prod-200ns.tpr
mpirun -np $SLURM_NTASKS gmx_mpi mdrun  -v -deffnm 5_NPT_Prod-200ns

# Production Phase
gmx grompp   -f 6_NPT_Prod-300ns.mdp         -c 5_NPT_Prod-200ns.gro     -p PE-H_mut_dimer_GMX.top   -n PE-H_mut_dimer_GMX.ndx   -r 5_NPT_Prod-200ns.gro   -t 5_NPT_Prod-200ns.cpt  -o 6_NPT_Prod-300ns.tpr
mpirun -np $SLURM_NTASKS gmx_mpi mdrun  -v -deffnm 6_NPT_Prod-300ns
