# Supplementary material for: Mechanism of Polyester Hydrolysis by Marine Bacterium PE‑H Enzyme: an Atomistic and Thermodynamic Characterization
Source: J Chem Inf Model. 2026 Feb 12;66(4):2284–98. doi: 10.1021/acs.jcim.5c02314 (PMC12933714; doi:10.1021/acs.jcim.5c02314)
Supplement: Supplementary file 3 [file ci5c02314_si_003.zip › Gmx-md_inputs/PE-H_acy_GMX.top]

;
;   File PE-H_dimer_GMX.top  was generated
;   By user: snassir (10168)
;   On host: quad4
;   At date: Wed. September  3 15:09:51 2022
;
;   This is a standalone topology file
;
;   Created by:
;   ParmEd:       , VERSION 3.0.0+57.g74a84d30
;   Executable:   
;   Library dir:  /opt/programs/gromacs/2018.3/gnu-7.3.0/share/gromacs/top
;   Command line:
;     
;

[ defaults ]
; nbfunc        comb-rule       gen-pairs       fudgeLJ fudgeQQ
1               2               yes             0.5          0.83333333  

[ atomtypes ]
; name    at.num    mass    charge ptype  sigma      epsilon
N3             7  14.010000  0.00000000  A     0.32499985        0.71128
H              1   1.008000  0.00000000  A     0.10690785      0.0656888
CX             6  12.010000  0.00000000  A     0.33996695      0.4577296
HP             1   1.008000  0.00000000  A     0.19599772      0.0656888
2C             6  12.010000  0.00000000  A     0.33996695      0.4577296
H1             1   1.008000  0.00000000  A      0.2471353      0.0656888
OH             8  16.000000  0.00000000  A     0.30664734      0.8803136
HO             1   1.008000  0.00000000  A              0              0
C              6  12.010000  0.00000000  A     0.33996695       0.359824
O              8  16.000000  0.00000000  A     0.29599219        0.87864
N              7  14.010000  0.00000000  A     0.32499985        0.71128
CT             6  12.010000  0.00000000  A     0.33996695      0.4577296
HC             1   1.008000  0.00000000  A     0.26495328      0.0656888
CA             6  12.010000  0.00000000  A     0.33996695       0.359824
HA             1   1.008000  0.00000000  A     0.25996425        0.06276
C8             6  12.010000  0.00000000  A     0.33996695      0.4577296
N2             7  14.010000  0.00000000  A     0.32499985        0.71128
CO             6  12.010000  0.00000000  A     0.33996695       0.359824
O2             8  16.000000  0.00000000  A     0.29599219        0.87864
3C             6  12.010000  0.00000000  A     0.33996695      0.4577296
S             16  32.060000  0.00000000  A     0.35635949          1.046
C*             6  12.010000  0.00000000  A     0.33996695       0.359824
CW             6  12.010000  0.00000000  A     0.33996695       0.359824
H4             1   1.008000  0.00000000  A     0.25105526        0.06276
NA             7  14.010000  0.00000000  A     0.32499985        0.71128
CN             6  12.010000  0.00000000  A     0.33996695       0.359824
CB             6  12.010000  0.00000000  A     0.33996695       0.359824
CC             6  12.010000  0.00000000  A     0.33996695       0.359824
NB             7  14.010000  0.00000000  A     0.32499985        0.71128
CR             6  12.010000  0.00000000  A     0.33996695       0.359824
H5             1   1.008000  0.00000000  A     0.24214627        0.06276
CV             6  12.010000  0.00000000  A     0.33996695       0.359824
c3             6  12.010000  0.00000000  A     0.33977095      0.4510352
h1             1   1.008000  0.00000000  A     0.24219973      0.0870272
os             8  16.000000  0.00000000  A     0.31560978      0.3037584
c              6  12.010000  0.00000000  A     0.33152123      0.4133792
ca             6  12.010000  0.00000000  A     0.33152123      0.4133792
o              8  16.000000  0.00000000  A     0.30481209      0.6121192
ha             1   1.008000  0.00000000  A     0.26254785      0.0673624
oh             8  16.000000  0.00000000  A     0.32428713       0.389112
ho             1   1.008000  0.00000000  A    0.053792465      0.0196648
Na+           11  22.990000  0.00000000  A     0.24392807     0.36584603
OW             8  16.000000  0.00000000  A     0.31507524       0.635968
HW             1   1.008000  0.00000000  A              0              0


[ moleculetype ]
; Name            nrexcl
system          3

[ atoms ]
;   nr       type  resnr residue  atom   cgnr    charge       mass  typeB    chargeB      massB
; residue    1 SER rtp SER q 1.0
    1         N3      1    SER      N      1 0.18490000  14.010000   ; qtot 0.184900
    2          H      1    SER     H1      2 0.18980000   1.008000   ; qtot 0.374700
    3          H      1    SER     H2      3 0.18980000   1.008000   ; qtot 0.564500
    4          H      1    SER     H3      4 0.18980000   1.008000   ; qtot 0.754300
    5         CX      1    SER     CA      5 0.05670000  12.010000   ; qtot 0.811000
    6         HP      1    SER     HA      6 0.07820000   1.008000   ; qtot 0.889200
    7         2C      1    SER     CB      7 0.25960000  12.010000   ; qtot 1.148800
    8         H1      1    SER    HB2      8 0.02730000   1.008000   ; qtot 1.176100
    9         H1      1    SER    HB3      9 0.02730000   1.008000   ; qtot 1.203400
   10         OH      1    SER     OG     10 -0.67140000  16.000000   ; qtot 0.532000
   11         HO      1    SER     HG     11 0.42390000   1.008000   ; qtot 0.955900
   12          C      1    SER      C     12 0.61630000  12.010000   ; qtot 1.572200
   13          O      1    SER      O     13 -0.57220000  16.000000   ; qtot 1.000000
; residue    2 ALA rtp ALA q -0.0
   14          N      2    ALA      N     14 -0.41570000  14.010000   ; qtot 0.584300
   15          H      2    ALA      H     15 0.27190000   1.008000   ; qtot 0.856200
   16         CX      2    ALA     CA     16 0.03370000  12.010000   ; qtot 0.889900
   17         H1      2    ALA     HA     17 0.08230000   1.008000   ; qtot 0.972200
   18         CT      2    ALA     CB     18 -0.18250000  12.010000   ; qtot 0.789700
   19         HC      2    ALA    HB1     19 0.06030000   1.008000   ; qtot 0.850000
   20         HC      2    ALA    HB2     20 0.06030000   1.008000   ; qtot 0.910300
   21         HC      2    ALA    HB3     21 0.06030000   1.008000   ; qtot 0.970600
   22          C      2    ALA      C     22 0.59730000  12.010000   ; qtot 1.567900
   23          O      2    ALA      O     23 -0.56790000  16.000000   ; qtot 1.000000
; residue    3 TYR rtp TYR q -0.0
   24          N      3    TYR      N     24 -0.41570000  14.010000   ; qtot 0.584300
   25          H      3    TYR      H     25 0.27190000   1.008000   ; qtot 0.856200
   26         CX      3    TYR     CA     26 -0.00140000  12.010000   ; qtot 0.854800
   27         H1      3    TYR     HA     27 0.08760000   1.008000   ; qtot 0.942400
   28         CT      3    TYR     CB     28 -0.01520000  12.010000   ; qtot 0.927200
   29         HC      3    TYR    HB2     29 0.02950000   1.008000   ; qtot 0.956700
   30         HC      3    TYR    HB3     30 0.02950000   1.008000   ; qtot 0.986200
   31         CA      3    TYR     CG     31 -0.00110000  12.010000   ; qtot 0.985100
   32         CA      3    TYR    CD1     32 -0.19060000  12.010000   ; qtot 0.794500
   33         HA      3    TYR    HD1     33 0.16990000   1.008000   ; qtot 0.964400
   34         CA      3    TYR    CE1     34 -0.23410000  12.010000   ; qtot 0.730300
   35         HA      3    TYR    HE1     35 0.16560000   1.008000   ; qtot 0.895900
   36          C      3    TYR     CZ     36 0.32260000  12.010000   ; qtot 1.218500
   37         OH      3    TYR     OH     37 -0.55790000  16.000000   ; qtot 0.660600
   38         HO      3    TYR     HH     38 0.39920000   1.008000   ; qtot 1.059800
   39         CA      3    TYR    CE2     39 -0.23410000  12.010000   ; qtot 0.825700
   40         HA      3    TYR    HE2     40 0.16560000   1.008000   ; qtot 0.991300
   41         CA      3    TYR    CD2     41 -0.19060000  12.010000   ; qtot 0.800700
   42         HA      3    TYR    HD2     42 0.16990000   1.008000   ; qtot 0.970600
   43          C      3    TYR      C     43 0.59730000  12.010000   ; qtot 1.567900
   44          O      3    TYR      O     44 -0.56790000  16.000000   ; qtot 1.000000
; residue    4 GLN rtp GLN q -0.0
   45          N      4    GLN      N     45 -0.41570000  14.010000   ; qtot 0.584300
   46          H      4    GLN      H     46 0.27190000   1.008000   ; qtot 0.856200
   47         CX      4    GLN     CA     47 -0.00310000  12.010000   ; qtot 0.853100
   48         H1      4    GLN     HA     48 0.08500000   1.008000   ; qtot 0.938100
   49         2C      4    GLN     CB     49 -0.00360000  12.010000   ; qtot 0.934500
   50         HC      4    GLN    HB2     50 0.01710000   1.008000   ; qtot 0.951600
   51         HC      4    GLN    HB3     51 0.01710000   1.008000   ; qtot 0.968700
   52         2C      4    GLN     CG     52 -0.06450000  12.010000   ; qtot 0.904200
   53         HC      4    GLN    HG2     53 0.03520000   1.008000   ; qtot 0.939400
   54         HC      4    GLN    HG3     54 0.03520000   1.008000   ; qtot 0.974600
   55          C      4    GLN     CD     55 0.69510000  12.010000   ; qtot 1.669700
   56          O      4    GLN    OE1     56 -0.60860000  16.000000   ; qtot 1.061100
   57          N      4    GLN    NE2     57 -0.94070000  14.010000   ; qtot 0.120400
   58          H      4    GLN   HE21     58 0.42510000   1.008000   ; qtot 0.545500
   59          H      4    GLN   HE22     59 0.42510000   1.008000   ; qtot 0.970600
   60          C      4    GLN      C     60 0.59730000  12.010000   ; qtot 1.567900
   61          O      4    GLN      O     61 -0.56790000  16.000000   ; qtot 1.000000
; residue    5 ARG rtp ARG q 1.0
   62          N      5    ARG      N     62 -0.34790000  14.010000   ; qtot 0.652100
   63          H      5    ARG      H     63 0.27470000   1.008000   ; qtot 0.926800
   64         CX      5    ARG     CA     64 -0.26370000  12.010000   ; qtot 0.663100
   65         H1      5    ARG     HA     65 0.15600000   1.008000   ; qtot 0.819100
   66         C8      5    ARG     CB     66 -0.00070000  12.010000   ; qtot 0.818400
   67         HC      5    ARG    HB2     67 0.03270000   1.008000   ; qtot 0.851100
   68         HC      5    ARG    HB3     68 0.03270000   1.008000   ; qtot 0.883800
   69         C8      5    ARG     CG     69 0.03900000  12.010000   ; qtot 0.922800
   70         HC      5    ARG    HG2     70 0.02850000   1.008000   ; qtot 0.951300
   71         HC      5    ARG    HG3     71 0.02850000   1.008000   ; qtot 0.979800
   72         C8      5    ARG     CD     72 0.04860000  12.010000   ; qtot 1.028400
   73         H1      5    ARG    HD2     73 0.06870000   1.008000   ; qtot 1.097100
   74         H1      5    ARG    HD3     74 0.06870000   1.008000   ; qtot 1.165800
   75         N2      5    ARG     NE     75 -0.52950000  14.010000   ; qtot 0.636300
   76          H      5    ARG     HE     76 0.34560000   1.008000   ; qtot 0.981900
   77         CA      5    ARG     CZ     77 0.80760000  12.010000   ; qtot 1.789500
   78         N2      5    ARG    NH1     78 -0.86270000  14.010000   ; qtot 0.926800
   79          H      5    ARG   HH11     79 0.44780000   1.008000   ; qtot 1.374600
   80          H      5    ARG   HH12     80 0.44780000   1.008000   ; qtot 1.822400
   81         N2      5    ARG    NH2     81 -0.86270000  14.010000   ; qtot 0.959700
   82          H      5    ARG   HH21     82 0.44780000   1.008000   ; qtot 1.407500
   83          H      5    ARG   HH22     83 0.44780000   1.008000   ; qtot 1.855300
   84          C      5    ARG      C     84 0.73410000  12.010000   ; qtot 2.589400
   85          O      5    ARG      O     85 -0.58940000  16.000000   ; qtot 2.000000
; residue    6 GLY rtp GLY q -0.0
   86          N      6    GLY      N     86 -0.41570000  14.010000   ; qtot 1.584300
   87          H      6    GLY      H     87 0.27190000   1.008000   ; qtot 1.856200
   88         CX      6    GLY     CA     88 -0.02520000  12.010000   ; qtot 1.831000
   89         H1      6    GLY    HA2     89 0.06980000   1.008000   ; qtot 1.900800
   90         H1      6    GLY    HA3     90 0.06980000   1.008000   ; qtot 1.970600
   91          C      6    GLY      C     91 0.59730000  12.010000   ; qtot 2.567900
   92          O      6    GLY      O     92 -0.56790000  16.000000   ; qtot 2.000000
; residue    7 PRO rtp PRO q 0.0
   93          N      7    PRO      N     93 -0.25480000  14.010000   ; qtot 1.745200
   94         CT      7    PRO     CD     94 0.01920000  12.010000   ; qtot 1.764400
   95         H1      7    PRO    HD2     95 0.03910000   1.008000   ; qtot 1.803500
   96         H1      7    PRO    HD3     96 0.03910000   1.008000   ; qtot 1.842600
   97         CT      7    PRO     CG     97 0.01890000  12.010000   ; qtot 1.861500
   98         HC      7    PRO    HG2     98 0.02130000   1.008000   ; qtot 1.882800
   99         HC      7    PRO    HG3     99 0.02130000   1.008000   ; qtot 1.904100
  100         CT      7    PRO     CB    100 -0.00700000  12.010000   ; qtot 1.897100
  101         HC      7    PRO    HB2    101 0.02530000   1.008000   ; qtot 1.922400
  102         HC      7    PRO    HB3    102 0.02530000   1.008000   ; qtot 1.947700
  103         CX      7    PRO     CA    103 -0.02660000  12.010000   ; qtot 1.921100
  104         H1      7    PRO     HA    104 0.06410000   1.008000   ; qtot 1.985200
  105          C      7    PRO      C    105 0.58960000  12.010000   ; qtot 2.574800
  106          O      7    PRO      O    106 -0.57480000  16.000000   ; qtot 2.000000
; residue    8 ASP rtp ASP q -1.0
  107          N      8    ASP      N    107 -0.51630000  14.010000   ; qtot 1.483700
  108          H      8    ASP      H    108 0.29360000   1.008000   ; qtot 1.777300
  109         CX      8    ASP     CA    109 0.03810000  12.010000   ; qtot 1.815400
  110         H1      8    ASP     HA    110 0.08800000   1.008000   ; qtot 1.903400
  111         2C      8    ASP     CB    111 -0.03030000  12.010000   ; qtot 1.873100
  112         HC      8    ASP    HB2    112 -0.01220000   1.008000   ; qtot 1.860900
  113         HC      8    ASP    HB3    113 -0.01220000   1.008000   ; qtot 1.848700
  114         CO      8    ASP     CG    114 0.79940000  12.010000   ; qtot 2.648100
  115         O2      8    ASP    OD1    115 -0.80140000  16.000000   ; qtot 1.846700
  116         O2      8    ASP    OD2    116 -0.80140000  16.000000   ; qtot 1.045300
  117          C      8    ASP      C    117 0.53660000  12.010000   ; qtot 1.581900
  118          O      8    ASP      O    118 -0.58190000  16.000000   ; qtot 1.000000
; residue    9 PRO rtp PRO q 0.0
  119          N      9    PRO      N    119 -0.25480000  14.010000   ; qtot 0.745200
  120         CT      9    PRO     CD    120 0.01920000  12.010000   ; qtot 0.764400
  121         H1      9    PRO    HD2    121 0.03910000   1.008000   ; qtot 0.803500
  122         H1      9    PRO    HD3    122 0.03910000   1.008000   ; qtot 0.842600
  123         CT      9    PRO     CG    123 0.01890000  12.010000   ; qtot 0.861500
  124         HC      9    PRO    HG2    124 0.02130000   1.008000   ; qtot 0.882800
  125         HC      9    PRO    HG3    125 0.02130000   1.008000   ; qtot 0.904100
  126         CT      9    PRO     CB    126 -0.00700000  12.010000   ; qtot 0.897100
  127         HC      9    PRO    HB2    127 0.02530000   1.008000   ; qtot 0.922400
  128         HC      9    PRO    HB3    128 0.02530000   1.008000   ; qtot 0.947700
  129         CX      9    PRO     CA    129 -0.02660000  12.010000   ; qtot 0.921100
  130         H1      9    PRO     HA    130 0.06410000   1.008000   ; qtot 0.985200
  131          C      9    PRO      C    131 0.58960000  12.010000   ; qtot 1.574800
  132          O      9    PRO      O    132 -0.57480000  16.000000   ; qtot 1.000000
; residue   10 SER rtp SER q -0.0
  133          N     10    SER      N    133 -0.41570000  14.010000   ; qtot 0.584300
  134          H     10    SER      H    134 0.27190000   1.008000   ; qtot 0.856200
  135         CX     10    SER     CA    135 -0.02490000  12.010000   ; qtot 0.831300
  136         H1     10    SER     HA    136 0.08430000   1.008000   ; qtot 0.915600
  137         2C     10    SER     CB    137 0.21170000  12.010000   ; qtot 1.127300
  138         H1     10    SER    HB2    138 0.03520000   1.008000   ; qtot 1.162500
  139         H1     10    SER    HB3    139 0.03520000   1.008000   ; qtot 1.197700
  140         OH     10    SER     OG    140 -0.65460000  16.000000   ; qtot 0.543100
  141         HO     10    SER     HG    141 0.42750000   1.008000   ; qtot 0.970600
  142          C     10    SER      C    142 0.59730000  12.010000   ; qtot 1.567900
  143          O     10    SER      O    143 -0.56790000  16.000000   ; qtot 1.000000
; residue   11 VAL rtp VAL q -0.0
  144          N     11    VAL      N    144 -0.41570000  14.010000   ; qtot 0.584300
  145          H     11    VAL      H    145 0.27190000   1.008000   ; qtot 0.856200
  146         CX     11    VAL     CA    146 -0.08750000  12.010000   ; qtot 0.768700
  147         H1     11    VAL     HA    147 0.09690000   1.008000   ; qtot 0.865600
  148         3C     11    VAL     CB    148 0.29850000  12.010000   ; qtot 1.164100
  149         HC     11    VAL     HB    149 -0.02970000   1.008000   ; qtot 1.134400
  150         CT     11    VAL    CG1    150 -0.31920000  12.010000   ; qtot 0.815200
  151         HC     11    VAL   HG11    151 0.07910000   1.008000   ; qtot 0.894300
  152         HC     11    VAL   HG12    152 0.07910000   1.008000   ; qtot 0.973400
  153         HC     11    VAL   HG13    153 0.07910000   1.008000   ; qtot 1.052500
  154         CT     11    VAL    CG2    154 -0.31920000  12.010000   ; qtot 0.733300
  155         HC     11    VAL   HG21    155 0.07910000   1.008000   ; qtot 0.812400
  156         HC     11    VAL   HG22    156 0.07910000   1.008000   ; qtot 0.891500
  157         HC     11    VAL   HG23    157 0.07910000   1.008000   ; qtot 0.970600
  158          C     11    VAL      C    158 0.59730000  12.010000   ; qtot 1.567900
  159          O     11    VAL      O    159 -0.56790000  16.000000   ; qtot 1.000000
; residue   12 SER rtp SER q -0.0
  160          N     12    SER      N    160 -0.41570000  14.010000   ; qtot 0.584300
  161          H     12    SER      H    161 0.27190000   1.008000   ; qtot 0.856200
  162         CX     12    SER     CA    162 -0.02490000  12.010000   ; qtot 0.831300
  163         H1     12    SER     HA    163 0.08430000   1.008000   ; qtot 0.915600
  164         2C     12    SER     CB    164 0.21170000  12.010000   ; qtot 1.127300
  165         H1     12    SER    HB2    165 0.03520000   1.008000   ; qtot 1.162500
  166         H1     12    SER    HB3    166 0.03520000   1.008000   ; qtot 1.197700
  167         OH     12    SER     OG    167 -0.65460000  16.000000   ; qtot 0.543100
  168         HO     12    SER     HG    168 0.42750000   1.008000   ; qtot 0.970600
  169          C     12    SER      C    169 0.59730000  12.010000   ; qtot 1.567900
  170          O     12    SER      O    170 -0.56790000  16.000000   ; qtot 1.000000
; residue   13 PHE rtp PHE q -0.0
  171          N     13    PHE      N    171 -0.41570000  14.010000   ; qtot 0.584300
  172          H     13    PHE      H    172 0.27190000   1.008000   ; qtot 0.856200
  173         CX     13    PHE     CA    173 -0.00240000  12.010000   ; qtot 0.853800
  174         H1     13    PHE     HA    174 0.09780000   1.008000   ; qtot 0.951600
  175         CT     13    PHE     CB    175 -0.03430000  12.010000   ; qtot 0.917300
  176         HC     13    PHE    HB2    176 0.02950000   1.008000   ; qtot 0.946800
  177         HC     13    PHE    HB3    177 0.02950000   1.008000   ; qtot 0.976300
  178         CA     13    PHE     CG    178 0.01180000  12.010000   ; qtot 0.988100
  179         CA     13    PHE    CD1    179 -0.12560000  12.010000   ; qtot 0.862500
  180         HA     13    PHE    HD1    180 0.13300000   1.008000   ; qtot 0.995500
  181         CA     13    PHE    CE1    181 -0.17040000  12.010000   ; qtot 0.825100
  182         HA     13    PHE    HE1    182 0.14300000   1.008000   ; qtot 0.968100
  183         CA     13    PHE     CZ    183 -0.10720000  12.010000   ; qtot 0.860900
  184         HA     13    PHE     HZ    184 0.12970000   1.008000   ; qtot 0.990600
  185         CA     13    PHE    CE2    185 -0.17040000  12.010000   ; qtot 0.820200
  186         HA     13    PHE    HE2    186 0.14300000   1.008000   ; qtot 0.963200
  187         CA     13    PHE    CD2    187 -0.12560000  12.010000   ; qtot 0.837600
  188         HA     13    PHE    HD2    188 0.13300000   1.008000   ; qtot 0.970600
  189          C     13    PHE      C    189 0.59730000  12.010000   ; qtot 1.567900
  190          O     13    PHE      O    190 -0.56790000  16.000000   ; qtot 1.000000
; residue   14 LEU rtp LEU q -0.0
  191          N     14    LEU      N    191 -0.41570000  14.010000   ; qtot 0.584300
  192          H     14    LEU      H    192 0.27190000   1.008000   ; qtot 0.856200
  193         CX     14    LEU     CA    193 -0.05180000  12.010000   ; qtot 0.804400
  194         H1     14    LEU     HA    194 0.09220000   1.008000   ; qtot 0.896600
  195         2C     14    LEU     CB    195 -0.11020000  12.010000   ; qtot 0.786400
  196         HC     14    LEU    HB2    196 0.04570000   1.008000   ; qtot 0.832100
  197         HC     14    LEU    HB3    197 0.04570000   1.008000   ; qtot 0.877800
  198         3C     14    LEU     CG    198 0.35310000  12.010000   ; qtot 1.230900
  199         HC     14    LEU     HG    199 -0.03610000   1.008000   ; qtot 1.194800
  200         CT     14    LEU    CD1    200 -0.41210000  12.010000   ; qtot 0.782700
  201         HC     14    LEU   HD11    201 0.10000000   1.008000   ; qtot 0.882700
  202         HC     14    LEU   HD12    202 0.10000000   1.008000   ; qtot 0.982700
  203         HC     14    LEU   HD13    203 0.10000000   1.008000   ; qtot 1.082700
  204         CT     14    LEU    CD2    204 -0.41210000  12.010000   ; qtot 0.670600
  205         HC     14    LEU   HD21    205 0.10000000   1.008000   ; qtot 0.770600
  206         HC     14    LEU   HD22    206 0.10000000   1.008000   ; qtot 0.870600
  207         HC     14    LEU   HD23    207 0.10000000   1.008000   ; qtot 0.970600
  208          C     14    LEU      C    208 0.59730000  12.010000   ; qtot 1.567900
  209          O     14    LEU      O    209 -0.56790000  16.000000   ; qtot 1.000000
; residue   15 GLU rtp GLU q -1.0
  210          N     15    GLU      N    210 -0.51630000  14.010000   ; qtot 0.483700
  211          H     15    GLU      H    211 0.29360000   1.008000   ; qtot 0.777300
  212         CX     15    GLU     CA    212 0.03970000  12.010000   ; qtot 0.817000
  213         H1     15    GLU     HA    213 0.11050000   1.008000   ; qtot 0.927500
  214         2C     15    GLU     CB    214 0.05600000  12.010000   ; qtot 0.983500
  215         HC     15    GLU    HB2    215 -0.01730000   1.008000   ; qtot 0.966200
  216         HC     15    GLU    HB3    216 -0.01730000   1.008000   ; qtot 0.948900
  217         2C     15    GLU     CG    217 0.01360000  12.010000   ; qtot 0.962500
  218         HC     15    GLU    HG2    218 -0.04250000   1.008000   ; qtot 0.920000
  219         HC     15    GLU    HG3    219 -0.04250000   1.008000   ; qtot 0.877500
  220         CO     15    GLU     CD    220 0.80540000  12.010000   ; qtot 1.682900
  221         O2     15    GLU    OE1    221 -0.81880000  16.000000   ; qtot 0.864100
  222         O2     15    GLU    OE2    222 -0.81880000  16.000000   ; qtot 0.045300
  223          C     15    GLU      C    223 0.53660000  12.010000   ; qtot 0.581900
  224          O     15    GLU      O    224 -0.58190000  16.000000   ; qtot -0.000000
; residue   16 ALA rtp ALA q -0.0
  225          N     16    ALA      N    225 -0.41570000  14.010000   ; qtot -0.415700
  226          H     16    ALA      H    226 0.27190000   1.008000   ; qtot -0.143800
  227         CX     16    ALA     CA    227 0.03370000  12.010000   ; qtot -0.110100
  228         H1     16    ALA     HA    228 0.08230000   1.008000   ; qtot -0.027800
  229         CT     16    ALA     CB    229 -0.18250000  12.010000   ; qtot -0.210300
  230         HC     16    ALA    HB1    230 0.06030000   1.008000   ; qtot -0.150000
  231         HC     16    ALA    HB2    231 0.06030000   1.008000   ; qtot -0.089700
  232         HC     16    ALA    HB3    232 0.06030000   1.008000   ; qtot -0.029400
  233          C     16    ALA      C    233 0.59730000  12.010000   ; qtot 0.567900
  234          O     16    ALA      O    234 -0.56790000  16.000000   ; qtot -0.000000
; residue   17 ASP rtp ASP q -1.0
  235          N     17    ASP      N    235 -0.51630000  14.010000   ; qtot -0.516300
  236          H     17    ASP      H    236 0.29360000   1.008000   ; qtot -0.222700
  237         CX     17    ASP     CA    237 0.03810000  12.010000   ; qtot -0.184600
  238         H1     17    ASP     HA    238 0.08800000   1.008000   ; qtot -0.096600
  239         2C     17    ASP     CB    239 -0.03030000  12.010000   ; qtot -0.126900
  240         HC     17    ASP    HB2    240 -0.01220000   1.008000   ; qtot -0.139100
  241         HC     17    ASP    HB3    241 -0.01220000   1.008000   ; qtot -0.151300
  242         CO     17    ASP     CG    242 0.79940000  12.010000   ; qtot 0.648100
  243         O2     17    ASP    OD1    243 -0.80140000  16.000000   ; qtot -0.153300
  244         O2     17    ASP    OD2    244 -0.80140000  16.000000   ; qtot -0.954700
  245          C     17    ASP      C    245 0.53660000  12.010000   ; qtot -0.418100
  246          O     17    ASP      O    246 -0.58190000  16.000000   ; qtot -1.000000
; residue   18 ARG rtp ARG q 1.0
  247          N     18    ARG      N    247 -0.34790000  14.010000   ; qtot -1.347900
  248          H     18    ARG      H    248 0.27470000   1.008000   ; qtot -1.073200
  249         CX     18    ARG     CA    249 -0.26370000  12.010000   ; qtot -1.336900
  250         H1     18    ARG     HA    250 0.15600000   1.008000   ; qtot -1.180900
  251         C8     18    ARG     CB    251 -0.00070000  12.010000   ; qtot -1.181600
  252         HC     18    ARG    HB2    252 0.03270000   1.008000   ; qtot -1.148900
  253         HC     18    ARG    HB3    253 0.03270000   1.008000   ; qtot -1.116200
  254         C8     18    ARG     CG    254 0.03900000  12.010000   ; qtot -1.077200
  255         HC     18    ARG    HG2    255 0.02850000   1.008000   ; qtot -1.048700
  256         HC     18    ARG    HG3    256 0.02850000   1.008000   ; qtot -1.020200
  257         C8     18    ARG     CD    257 0.04860000  12.010000   ; qtot -0.971600
  258         H1     18    ARG    HD2    258 0.06870000   1.008000   ; qtot -0.902900
  259         H1     18    ARG    HD3    259 0.06870000   1.008000   ; qtot -0.834200
  260         N2     18    ARG     NE    260 -0.52950000  14.010000   ; qtot -1.363700
  261          H     18    ARG     HE    261 0.34560000   1.008000   ; qtot -1.018100
  262         CA     18    ARG     CZ    262 0.80760000  12.010000   ; qtot -0.210500
  263         N2     18    ARG    NH1    263 -0.86270000  14.010000   ; qtot -1.073200
  264          H     18    ARG   HH11    264 0.44780000   1.008000   ; qtot -0.625400
  265          H     18    ARG   HH12    265 0.44780000   1.008000   ; qtot -0.177600
  266         N2     18    ARG    NH2    266 -0.86270000  14.010000   ; qtot -1.040300
  267          H     18    ARG   HH21    267 0.44780000   1.008000   ; qtot -0.592500
  268          H     18    ARG   HH22    268 0.44780000   1.008000   ; qtot -0.144700
  269          C     18    ARG      C    269 0.73410000  12.010000   ; qtot 0.589400
  270          O     18    ARG      O    270 -0.58940000  16.000000   ; qtot -0.000000
; residue   19 GLY rtp GLY q -0.0
  271          N     19    GLY      N    271 -0.41570000  14.010000   ; qtot -0.415700
  272          H     19    GLY      H    272 0.27190000   1.008000   ; qtot -0.143800
  273         CX     19    GLY     CA    273 -0.02520000  12.010000   ; qtot -0.169000
  274         H1     19    GLY    HA2    274 0.06980000   1.008000   ; qtot -0.099200
  275         H1     19    GLY    HA3    275 0.06980000   1.008000   ; qtot -0.029400
  276          C     19    GLY      C    276 0.59730000  12.010000   ; qtot 0.567900
  277          O     19    GLY      O    277 -0.56790000  16.000000   ; qtot -0.000000
; residue   20 GLN rtp GLN q -0.0
  278          N     20    GLN      N    278 -0.41570000  14.010000   ; qtot -0.415700
  279          H     20    GLN      H    279 0.27190000   1.008000   ; qtot -0.143800
  280         CX     20    GLN     CA    280 -0.00310000  12.010000   ; qtot -0.146900
  281         H1     20    GLN     HA    281 0.08500000   1.008000   ; qtot -0.061900
  282         2C     20    GLN     CB    282 -0.00360000  12.010000   ; qtot -0.065500
  283         HC     20    GLN    HB2    283 0.01710000   1.008000   ; qtot -0.048400
  284         HC     20    GLN    HB3    284 0.01710000   1.008000   ; qtot -0.031300
  285         2C     20    GLN     CG    285 -0.06450000  12.010000   ; qtot -0.095800
  286         HC     20    GLN    HG2    286 0.03520000   1.008000   ; qtot -0.060600
  287         HC     20    GLN    HG3    287 0.03520000   1.008000   ; qtot -0.025400
  288          C     20    GLN     CD    288 0.69510000  12.010000   ; qtot 0.669700
  289          O     20    GLN    OE1    289 -0.60860000  16.000000   ; qtot 0.061100
  290          N     20    GLN    NE2    290 -0.94070000  14.010000   ; qtot -0.879600
  291          H     20    GLN   HE21    291 0.42510000   1.008000   ; qtot -0.454500
  292          H     20    GLN   HE22    292 0.42510000   1.008000   ; qtot -0.029400
  293          C     20    GLN      C    293 0.59730000  12.010000   ; qtot 0.567900
  294          O     20    GLN      O    294 -0.56790000  16.000000   ; qtot -0.000000
; residue   21 TYR rtp TYR q -0.0
  295          N     21    TYR      N    295 -0.41570000  14.010000   ; qtot -0.415700
  296          H     21    TYR      H    296 0.27190000   1.008000   ; qtot -0.143800
  297         CX     21    TYR     CA    297 -0.00140000  12.010000   ; qtot -0.145200
  298         H1     21    TYR     HA    298 0.08760000   1.008000   ; qtot -0.057600
  299         CT     21    TYR     CB    299 -0.01520000  12.010000   ; qtot -0.072800
  300         HC     21    TYR    HB2    300 0.02950000   1.008000   ; qtot -0.043300
  301         HC     21    TYR    HB3    301 0.02950000   1.008000   ; qtot -0.013800
  302         CA     21    TYR     CG    302 -0.00110000  12.010000   ; qtot -0.014900
  303         CA     21    TYR    CD1    303 -0.19060000  12.010000   ; qtot -0.205500
  304         HA     21    TYR    HD1    304 0.16990000   1.008000   ; qtot -0.035600
  305         CA     21    TYR    CE1    305 -0.23410000  12.010000   ; qtot -0.269700
  306         HA     21    TYR    HE1    306 0.16560000   1.008000   ; qtot -0.104100
  307          C     21    TYR     CZ    307 0.32260000  12.010000   ; qtot 0.218500
  308         OH     21    TYR     OH    308 -0.55790000  16.000000   ; qtot -0.339400
  309         HO     21    TYR     HH    309 0.39920000   1.008000   ; qtot 0.059800
  310         CA     21    TYR    CE2    310 -0.23410000  12.010000   ; qtot -0.174300
  311         HA     21    TYR    HE2    311 0.16560000   1.008000   ; qtot -0.008700
  312         CA     21    TYR    CD2    312 -0.19060000  12.010000   ; qtot -0.199300
  313         HA     21    TYR    HD2    313 0.16990000   1.008000   ; qtot -0.029400
  314          C     21    TYR      C    314 0.59730000  12.010000   ; qtot 0.567900
  315          O     21    TYR      O    315 -0.56790000  16.000000   ; qtot -0.000000
; residue   22 SER rtp SER q -0.0
  316          N     22    SER      N    316 -0.41570000  14.010000   ; qtot -0.415700
  317          H     22    SER      H    317 0.27190000   1.008000   ; qtot -0.143800
  318         CX     22    SER     CA    318 -0.02490000  12.010000   ; qtot -0.168700
  319         H1     22    SER     HA    319 0.08430000   1.008000   ; qtot -0.084400
  320         2C     22    SER     CB    320 0.21170000  12.010000   ; qtot 0.127300
  321         H1     22    SER    HB2    321 0.03520000   1.008000   ; qtot 0.162500
  322         H1     22    SER    HB3    322 0.03520000   1.008000   ; qtot 0.197700
  323         OH     22    SER     OG    323 -0.65460000  16.000000   ; qtot -0.456900
  324         HO     22    SER     HG    324 0.42750000   1.008000   ; qtot -0.029400
  325          C     22    SER      C    325 0.59730000  12.010000   ; qtot 0.567900
  326          O     22    SER      O    326 -0.56790000  16.000000   ; qtot -0.000000
; residue   23 VAL rtp VAL q -0.0
  327          N     23    VAL      N    327 -0.41570000  14.010000   ; qtot -0.415700
  328          H     23    VAL      H    328 0.27190000   1.008000   ; qtot -0.143800
  329         CX     23    VAL     CA    329 -0.08750000  12.010000   ; qtot -0.231300
  330         H1     23    VAL     HA    330 0.09690000   1.008000   ; qtot -0.134400
  331         3C     23    VAL     CB    331 0.29850000  12.010000   ; qtot 0.164100
  332         HC     23    VAL     HB    332 -0.02970000   1.008000   ; qtot 0.134400
  333         CT     23    VAL    CG1    333 -0.31920000  12.010000   ; qtot -0.184800
  334         HC     23    VAL   HG11    334 0.07910000   1.008000   ; qtot -0.105700
  335         HC     23    VAL   HG12    335 0.07910000   1.008000   ; qtot -0.026600
  336         HC     23    VAL   HG13    336 0.07910000   1.008000   ; qtot 0.052500
  337         CT     23    VAL    CG2    337 -0.31920000  12.010000   ; qtot -0.266700
  338         HC     23    VAL   HG21    338 0.07910000   1.008000   ; qtot -0.187600
  339         HC     23    VAL   HG22    339 0.07910000   1.008000   ; qtot -0.108500
  340         HC     23    VAL   HG23    340 0.07910000   1.008000   ; qtot -0.029400
  341          C     23    VAL      C    341 0.59730000  12.010000   ; qtot 0.567900
  342          O     23    VAL      O    342 -0.56790000  16.000000   ; qtot -0.000000
; residue   24 ARG rtp ARG q 1.0
  343          N     24    ARG      N    343 -0.34790000  14.010000   ; qtot -0.347900
  344          H     24    ARG      H    344 0.27470000   1.008000   ; qtot -0.073200
  345         CX     24    ARG     CA    345 -0.26370000  12.010000   ; qtot -0.336900
  346         H1     24    ARG     HA    346 0.15600000   1.008000   ; qtot -0.180900
  347         C8     24    ARG     CB    347 -0.00070000  12.010000   ; qtot -0.181600
  348         HC     24    ARG    HB2    348 0.03270000   1.008000   ; qtot -0.148900
  349         HC     24    ARG    HB3    349 0.03270000   1.008000   ; qtot -0.116200
  350         C8     24    ARG     CG    350 0.03900000  12.010000   ; qtot -0.077200
  351         HC     24    ARG    HG2    351 0.02850000   1.008000   ; qtot -0.048700
  352         HC     24    ARG    HG3    352 0.02850000   1.008000   ; qtot -0.020200
  353         C8     24    ARG     CD    353 0.04860000  12.010000   ; qtot 0.028400
  354         H1     24    ARG    HD2    354 0.06870000   1.008000   ; qtot 0.097100
  355         H1     24    ARG    HD3    355 0.06870000   1.008000   ; qtot 0.165800
  356         N2     24    ARG     NE    356 -0.52950000  14.010000   ; qtot -0.363700
  357          H     24    ARG     HE    357 0.34560000   1.008000   ; qtot -0.018100
  358         CA     24    ARG     CZ    358 0.80760000  12.010000   ; qtot 0.789500
  359         N2     24    ARG    NH1    359 -0.86270000  14.010000   ; qtot -0.073200
  360          H     24    ARG   HH11    360 0.44780000   1.008000   ; qtot 0.374600
  361          H     24    ARG   HH12    361 0.44780000   1.008000   ; qtot 0.822400
  362         N2     24    ARG    NH2    362 -0.86270000  14.010000   ; qtot -0.040300
  363          H     24    ARG   HH21    363 0.44780000   1.008000   ; qtot 0.407500
  364          H     24    ARG   HH22    364 0.44780000   1.008000   ; qtot 0.855300
  365          C     24    ARG      C    365 0.73410000  12.010000   ; qtot 1.589400
  366          O     24    ARG      O    366 -0.58940000  16.000000   ; qtot 1.000000
; residue   25 SER rtp SER q -0.0
  367          N     25    SER      N    367 -0.41570000  14.010000   ; qtot 0.584300
  368          H     25    SER      H    368 0.27190000   1.008000   ; qtot 0.856200
  369         CX     25    SER     CA    369 -0.02490000  12.010000   ; qtot 0.831300
  370         H1     25    SER     HA    370 0.08430000   1.008000   ; qtot 0.915600
  371         2C     25    SER     CB    371 0.21170000  12.010000   ; qtot 1.127300
  372         H1     25    SER    HB2    372 0.03520000   1.008000   ; qtot 1.162500
  373         H1     25    SER    HB3    373 0.03520000   1.008000   ; qtot 1.197700
  374         OH     25    SER     OG    374 -0.65460000  16.000000   ; qtot 0.543100
  375         HO     25    SER     HG    375 0.42750000   1.008000   ; qtot 0.970600
  376          C     25    SER      C    376 0.59730000  12.010000   ; qtot 1.567900
  377          O     25    SER      O    377 -0.56790000  16.000000   ; qtot 1.000000
; residue   26 SER rtp SER q -0.0
  378          N     26    SER      N    378 -0.41570000  14.010000   ; qtot 0.584300
  379          H     26    SER      H    379 0.27190000   1.008000   ; qtot 0.856200
  380         CX     26    SER     CA    380 -0.02490000  12.010000   ; qtot 0.831300
  381         H1     26    SER     HA    381 0.08430000   1.008000   ; qtot 0.915600
  382         2C     26    SER     CB    382 0.21170000  12.010000   ; qtot 1.127300
  383         H1     26    SER    HB2    383 0.03520000   1.008000   ; qtot 1.162500
  384         H1     26    SER    HB3    384 0.03520000   1.008000   ; qtot 1.197700
  385         OH     26    SER     OG    385 -0.65460000  16.000000   ; qtot 0.543100
  386         HO     26    SER     HG    386 0.42750000   1.008000   ; qtot 0.970600
  387          C     26    SER      C    387 0.59730000  12.010000   ; qtot 1.567900
  388          O     26    SER      O    388 -0.56790000  16.000000   ; qtot 1.000000
; residue   27 ARG rtp ARG q 1.0
  389          N     27    ARG      N    389 -0.34790000  14.010000   ; qtot 0.652100
  390          H     27    ARG      H    390 0.27470000   1.008000   ; qtot 0.926800
  391         CX     27    ARG     CA    391 -0.26370000  12.010000   ; qtot 0.663100
  392         H1     27    ARG     HA    392 0.15600000   1.008000   ; qtot 0.819100
  393         C8     27    ARG     CB    393 -0.00070000  12.010000   ; qtot 0.818400
  394         HC     27    ARG    HB2    394 0.03270000   1.008000   ; qtot 0.851100
  395         HC     27    ARG    HB3    395 0.03270000   1.008000   ; qtot 0.883800
  396         C8     27    ARG     CG    396 0.03900000  12.010000   ; qtot 0.922800
  397         HC     27    ARG    HG2    397 0.02850000   1.008000   ; qtot 0.951300
  398         HC     27    ARG    HG3    398 0.02850000   1.008000   ; qtot 0.979800
  399         C8     27    ARG     CD    399 0.04860000  12.010000   ; qtot 1.028400
  400         H1     27    ARG    HD2    400 0.06870000   1.008000   ; qtot 1.097100
  401         H1     27    ARG    HD3    401 0.06870000   1.008000   ; qtot 1.165800
  402         N2     27    ARG     NE    402 -0.52950000  14.010000   ; qtot 0.636300
  403          H     27    ARG     HE    403 0.34560000   1.008000   ; qtot 0.981900
  404         CA     27    ARG     CZ    404 0.80760000  12.010000   ; qtot 1.789500
  405         N2     27    ARG    NH1    405 -0.86270000  14.010000   ; qtot 0.926800
  406          H     27    ARG   HH11    406 0.44780000   1.008000   ; qtot 1.374600
  407          H     27    ARG   HH12    407 0.44780000   1.008000   ; qtot 1.822400
  408         N2     27    ARG    NH2    408 -0.86270000  14.010000   ; qtot 0.959700
  409          H     27    ARG   HH21    409 0.44780000   1.008000   ; qtot 1.407500
  410          H     27    ARG   HH22    410 0.44780000   1.008000   ; qtot 1.855300
  411          C     27    ARG      C    411 0.73410000  12.010000   ; qtot 2.589400
  412          O     27    ARG      O    412 -0.58940000  16.000000   ; qtot 2.000000
; residue   28 VAL rtp VAL q -0.0
  413          N     28    VAL      N    413 -0.41570000  14.010000   ; qtot 1.584300
  414          H     28    VAL      H    414 0.27190000   1.008000   ; qtot 1.856200
  415         CX     28    VAL     CA    415 -0.08750000  12.010000   ; qtot 1.768700
  416         H1     28    VAL     HA    416 0.09690000   1.008000   ; qtot 1.865600
  417         3C     28    VAL     CB    417 0.29850000  12.010000   ; qtot 2.164100
  418         HC     28    VAL     HB    418 -0.02970000   1.008000   ; qtot 2.134400
  419         CT     28    VAL    CG1    419 -0.31920000  12.010000   ; qtot 1.815200
  420         HC     28    VAL   HG11    420 0.07910000   1.008000   ; qtot 1.894300
  421         HC     28    VAL   HG12    421 0.07910000   1.008000   ; qtot 1.973400
  422         HC     28    VAL   HG13    422 0.07910000   1.008000   ; qtot 2.052500
  423         CT     28    VAL    CG2    423 -0.31920000  12.010000   ; qtot 1.733300
  424         HC     28    VAL   HG21    424 0.07910000   1.008000   ; qtot 1.812400
  425         HC     28    VAL   HG22    425 0.07910000   1.008000   ; qtot 1.891500
  426         HC     28    VAL   HG23    426 0.07910000   1.008000   ; qtot 1.970600
  427          C     28    VAL      C    427 0.59730000  12.010000   ; qtot 2.567900
  428          O     28    VAL      O    428 -0.56790000  16.000000   ; qtot 2.000000
; residue   29 SER rtp SER q -0.0
  429          N     29    SER      N    429 -0.41570000  14.010000   ; qtot 1.584300
  430          H     29    SER      H    430 0.27190000   1.008000   ; qtot 1.856200
  431         CX     29    SER     CA    431 -0.02490000  12.010000   ; qtot 1.831300
  432         H1     29    SER     HA    432 0.08430000   1.008000   ; qtot 1.915600
  433         2C     29    SER     CB    433 0.21170000  12.010000   ; qtot 2.127300
  434         H1     29    SER    HB2    434 0.03520000   1.008000   ; qtot 2.162500
  435         H1     29    SER    HB3    435 0.03520000   1.008000   ; qtot 2.197700
  436         OH     29    SER     OG    436 -0.65460000  16.000000   ; qtot 1.543100
  437         HO     29    SER     HG    437 0.42750000   1.008000   ; qtot 1.970600
  438          C     29    SER      C    438 0.59730000  12.010000   ; qtot 2.567900
  439          O     29    SER      O    439 -0.56790000  16.000000   ; qtot 2.000000
; residue   30 SER rtp SER q -0.0
  440          N     30    SER      N    440 -0.41570000  14.010000   ; qtot 1.584300
  441          H     30    SER      H    441 0.27190000   1.008000   ; qtot 1.856200
  442         CX     30    SER     CA    442 -0.02490000  12.010000   ; qtot 1.831300
  443         H1     30    SER     HA    443 0.08430000   1.008000   ; qtot 1.915600
  444         2C     30    SER     CB    444 0.21170000  12.010000   ; qtot 2.127300
  445         H1     30    SER    HB2    445 0.03520000   1.008000   ; qtot 2.162500
  446         H1     30    SER    HB3    446 0.03520000   1.008000   ; qtot 2.197700
  447         OH     30    SER     OG    447 -0.65460000  16.000000   ; qtot 1.543100
  448         HO     30    SER     HG    448 0.42750000   1.008000   ; qtot 1.970600
  449          C     30    SER      C    449 0.59730000  12.010000   ; qtot 2.567900
  450          O     30    SER      O    450 -0.56790000  16.000000   ; qtot 2.000000
; residue   31 LEU rtp LEU q -0.0
  451          N     31    LEU      N    451 -0.41570000  14.010000   ; qtot 1.584300
  452          H     31    LEU      H    452 0.27190000   1.008000   ; qtot 1.856200
  453         CX     31    LEU     CA    453 -0.05180000  12.010000   ; qtot 1.804400
  454         H1     31    LEU     HA    454 0.09220000   1.008000   ; qtot 1.896600
  455         2C     31    LEU     CB    455 -0.11020000  12.010000   ; qtot 1.786400
  456         HC     31    LEU    HB2    456 0.04570000   1.008000   ; qtot 1.832100
  457         HC     31    LEU    HB3    457 0.04570000   1.008000   ; qtot 1.877800
  458         3C     31    LEU     CG    458 0.35310000  12.010000   ; qtot 2.230900
  459         HC     31    LEU     HG    459 -0.03610000   1.008000   ; qtot 2.194800
  460         CT     31    LEU    CD1    460 -0.41210000  12.010000   ; qtot 1.782700
  461         HC     31    LEU   HD11    461 0.10000000   1.008000   ; qtot 1.882700
  462         HC     31    LEU   HD12    462 0.10000000   1.008000   ; qtot 1.982700
  463         HC     31    LEU   HD13    463 0.10000000   1.008000   ; qtot 2.082700
  464         CT     31    LEU    CD2    464 -0.41210000  12.010000   ; qtot 1.670600
  465         HC     31    LEU   HD21    465 0.10000000   1.008000   ; qtot 1.770600
  466         HC     31    LEU   HD22    466 0.10000000   1.008000   ; qtot 1.870600
  467         HC     31    LEU   HD23    467 0.10000000   1.008000   ; qtot 1.970600
  468          C     31    LEU      C    468 0.59730000  12.010000   ; qtot 2.567900
  469          O     31    LEU      O    469 -0.56790000  16.000000   ; qtot 2.000000
; residue   32 VAL rtp VAL q -0.0
  470          N     32    VAL      N    470 -0.41570000  14.010000   ; qtot 1.584300
  471          H     32    VAL      H    471 0.27190000   1.008000   ; qtot 1.856200
  472         CX     32    VAL     CA    472 -0.08750000  12.010000   ; qtot 1.768700
  473         H1     32    VAL     HA    473 0.09690000   1.008000   ; qtot 1.865600
  474         3C     32    VAL     CB    474 0.29850000  12.010000   ; qtot 2.164100
  475         HC     32    VAL     HB    475 -0.02970000   1.008000   ; qtot 2.134400
  476         CT     32    VAL    CG1    476 -0.31920000  12.010000   ; qtot 1.815200
  477         HC     32    VAL   HG11    477 0.07910000   1.008000   ; qtot 1.894300
  478         HC     32    VAL   HG12    478 0.07910000   1.008000   ; qtot 1.973400
  479         HC     32    VAL   HG13    479 0.07910000   1.008000   ; qtot 2.052500
  480         CT     32    VAL    CG2    480 -0.31920000  12.010000   ; qtot 1.733300
  481         HC     32    VAL   HG21    481 0.07910000   1.008000   ; qtot 1.812400
  482         HC     32    VAL   HG22    482 0.07910000   1.008000   ; qtot 1.891500
  483         HC     32    VAL   HG23    483 0.07910000   1.008000   ; qtot 1.970600
  484          C     32    VAL      C    484 0.59730000  12.010000   ; qtot 2.567900
  485          O     32    VAL      O    485 -0.56790000  16.000000   ; qtot 2.000000
; residue   33 SER rtp SER q -0.0
  486          N     33    SER      N    486 -0.41570000  14.010000   ; qtot 1.584300
  487          H     33    SER      H    487 0.27190000   1.008000   ; qtot 1.856200
  488         CX     33    SER     CA    488 -0.02490000  12.010000   ; qtot 1.831300
  489         H1     33    SER     HA    489 0.08430000   1.008000   ; qtot 1.915600
  490         2C     33    SER     CB    490 0.21170000  12.010000   ; qtot 2.127300
  491         H1     33    SER    HB2    491 0.03520000   1.008000   ; qtot 2.162500
  492         H1     33    SER    HB3    492 0.03520000   1.008000   ; qtot 2.197700
  493         OH     33    SER     OG    493 -0.65460000  16.000000   ; qtot 1.543100
  494         HO     33    SER     HG    494 0.42750000   1.008000   ; qtot 1.970600
  495          C     33    SER      C    495 0.59730000  12.010000   ; qtot 2.567900
  496          O     33    SER      O    496 -0.56790000  16.000000   ; qtot 2.000000
; residue   34 GLY rtp GLY q -0.0
  497          N     34    GLY      N    497 -0.41570000  14.010000   ; qtot 1.584300
  498          H     34    GLY      H    498 0.27190000   1.008000   ; qtot 1.856200
  499         CX     34    GLY     CA    499 -0.02520000  12.010000   ; qtot 1.831000
  500         H1     34    GLY    HA2    500 0.06980000   1.008000   ; qtot 1.900800
  501         H1     34    GLY    HA3    501 0.06980000   1.008000   ; qtot 1.970600
  502          C     34    GLY      C    502 0.59730000  12.010000   ; qtot 2.567900
  503          O     34    GLY      O    503 -0.56790000  16.000000   ; qtot 2.000000
; residue   35 PHE rtp PHE q -0.0
  504          N     35    PHE      N    504 -0.41570000  14.010000   ; qtot 1.584300
  505          H     35    PHE      H    505 0.27190000   1.008000   ; qtot 1.856200
  506         CX     35    PHE     CA    506 -0.00240000  12.010000   ; qtot 1.853800
  507         H1     35    PHE     HA    507 0.09780000   1.008000   ; qtot 1.951600
  508         CT     35    PHE     CB    508 -0.03430000  12.010000   ; qtot 1.917300
  509         HC     35    PHE    HB2    509 0.02950000   1.008000   ; qtot 1.946800
  510         HC     35    PHE    HB3    510 0.02950000   1.008000   ; qtot 1.976300
  511         CA     35    PHE     CG    511 0.01180000  12.010000   ; qtot 1.988100
  512         CA     35    PHE    CD1    512 -0.12560000  12.010000   ; qtot 1.862500
  513         HA     35    PHE    HD1    513 0.13300000   1.008000   ; qtot 1.995500
  514         CA     35    PHE    CE1    514 -0.17040000  12.010000   ; qtot 1.825100
  515         HA     35    PHE    HE1    515 0.14300000   1.008000   ; qtot 1.968100
  516         CA     35    PHE     CZ    516 -0.10720000  12.010000   ; qtot 1.860900
  517         HA     35    PHE     HZ    517 0.12970000   1.008000   ; qtot 1.990600
  518         CA     35    PHE    CE2    518 -0.17040000  12.010000   ; qtot 1.820200
  519         HA     35    PHE    HE2    519 0.14300000   1.008000   ; qtot 1.963200
  520         CA     35    PHE    CD2    520 -0.12560000  12.010000   ; qtot 1.837600
  521         HA     35    PHE    HD2    521 0.13300000   1.008000   ; qtot 1.970600
  522          C     35    PHE      C    522 0.59730000  12.010000   ; qtot 2.567900
  523          O     35    PHE      O    523 -0.56790000  16.000000   ; qtot 2.000000
; residue   36 GLY rtp GLY q -0.0
  524          N     36    GLY      N    524 -0.41570000  14.010000   ; qtot 1.584300
  525          H     36    GLY      H    525 0.27190000   1.008000   ; qtot 1.856200
  526         CX     36    GLY     CA    526 -0.02520000  12.010000   ; qtot 1.831000
  527         H1     36    GLY    HA2    527 0.06980000   1.008000   ; qtot 1.900800
  528         H1     36    GLY    HA3    528 0.06980000   1.008000   ; qtot 1.970600
  529          C     36    GLY      C    529 0.59730000  12.010000   ; qtot 2.567900
  530          O     36    GLY      O    530 -0.56790000  16.000000   ; qtot 2.000000
; residue   37 GLY rtp GLY q -0.0
  531          N     37    GLY      N    531 -0.41570000  14.010000   ; qtot 1.584300
  532          H     37    GLY      H    532 0.27190000   1.008000   ; qtot 1.856200
  533         CX     37    GLY     CA    533 -0.02520000  12.010000   ; qtot 1.831000
  534         H1     37    GLY    HA2    534 0.06980000   1.008000   ; qtot 1.900800
  535         H1     37    GLY    HA3    535 0.06980000   1.008000   ; qtot 1.970600
  536          C     37    GLY      C    536 0.59730000  12.010000   ; qtot 2.567900
  537          O     37    GLY      O    537 -0.56790000  16.000000   ; qtot 2.000000
; residue   38 GLY rtp GLY q -0.0
  538          N     38    GLY      N    538 -0.41570000  14.010000   ; qtot 1.584300
  539          H     38    GLY      H    539 0.27190000   1.008000   ; qtot 1.856200
  540         CX     38    GLY     CA    540 -0.02520000  12.010000   ; qtot 1.831000
  541         H1     38    GLY    HA2    541 0.06980000   1.008000   ; qtot 1.900800
  542         H1     38    GLY    HA3    542 0.06980000   1.008000   ; qtot 1.970600
  543          C     38    GLY      C    543 0.59730000  12.010000   ; qtot 2.567900
  544          O     38    GLY      O    544 -0.56790000  16.000000   ; qtot 2.000000
; residue   39 THR rtp THR q 0.0
  545          N     39    THR      N    545 -0.41570000  14.010000   ; qtot 1.584300
  546          H     39    THR      H    546 0.27190000   1.008000   ; qtot 1.856200
  547         CX     39    THR     CA    547 -0.03890000  12.010000   ; qtot 1.817300
  548         H1     39    THR     HA    548 0.10070000   1.008000   ; qtot 1.918000
  549         3C     39    THR     CB    549 0.36540000  12.010000   ; qtot 2.283400
  550         H1     39    THR     HB    550 0.00430000   1.008000   ; qtot 2.287700
  551         CT     39    THR    CG2    551 -0.24380000  12.010000   ; qtot 2.043900
  552         HC     39    THR   HG21    552 0.06420000   1.008000   ; qtot 2.108100
  553         HC     39    THR   HG22    553 0.06420000   1.008000   ; qtot 2.172300
  554         HC     39    THR   HG23    554 0.06420000   1.008000   ; qtot 2.236500
  555         OH     39    THR    OG1    555 -0.67610000  16.000000   ; qtot 1.560400
  556         HO     39    THR    HG1    556 0.41020000   1.008000   ; qtot 1.970600
  557          C     39    THR      C    557 0.59730000  12.010000   ; qtot 2.567900
  558          O     39    THR      O    558 -0.56790000  16.000000   ; qtot 2.000000
; residue   40 ILE rtp ILE q -0.0
  559          N     40    ILE      N    559 -0.41570000  14.010000   ; qtot 1.584300
  560          H     40    ILE      H    560 0.27190000   1.008000   ; qtot 1.856200
  561         CX     40    ILE     CA    561 -0.05970000  12.010000   ; qtot 1.796500
  562         H1     40    ILE     HA    562 0.08690000   1.008000   ; qtot 1.883400
  563         3C     40    ILE     CB    563 0.13030000  12.010000   ; qtot 2.013700
  564         HC     40    ILE     HB    564 0.01870000   1.008000   ; qtot 2.032400
  565         CT     40    ILE    CG2    565 -0.32040000  12.010000   ; qtot 1.712000
  566         HC     40    ILE   HG21    566 0.08820000   1.008000   ; qtot 1.800200
  567         HC     40    ILE   HG22    567 0.08820000   1.008000   ; qtot 1.888400
  568         HC     40    ILE   HG23    568 0.08820000   1.008000   ; qtot 1.976600
  569         2C     40    ILE    CG1    569 -0.04300000  12.010000   ; qtot 1.933600
  570         HC     40    ILE   HG12    570 0.02360000   1.008000   ; qtot 1.957200
  571         HC     40    ILE   HG13    571 0.02360000   1.008000   ; qtot 1.980800
  572         CT     40    ILE    CD1    572 -0.06600000  12.010000   ; qtot 1.914800
  573         HC     40    ILE   HD11    573 0.01860000   1.008000   ; qtot 1.933400
  574         HC     40    ILE   HD12    574 0.01860000   1.008000   ; qtot 1.952000
  575         HC     40    ILE   HD13    575 0.01860000   1.008000   ; qtot 1.970600
  576          C     40    ILE      C    576 0.59730000  12.010000   ; qtot 2.567900
  577          O     40    ILE      O    577 -0.56790000  16.000000   ; qtot 2.000000
; residue   41 TYR rtp TYR q -0.0
  578          N     41    TYR      N    578 -0.41570000  14.010000   ; qtot 1.584300
  579          H     41    TYR      H    579 0.27190000   1.008000   ; qtot 1.856200
  580         CX     41    TYR     CA    580 -0.00140000  12.010000   ; qtot 1.854800
  581         H1     41    TYR     HA    581 0.08760000   1.008000   ; qtot 1.942400
  582         CT     41    TYR     CB    582 -0.01520000  12.010000   ; qtot 1.927200
  583         HC     41    TYR    HB2    583 0.02950000   1.008000   ; qtot 1.956700
  584         HC     41    TYR    HB3    584 0.02950000   1.008000   ; qtot 1.986200
  585         CA     41    TYR     CG    585 -0.00110000  12.010000   ; qtot 1.985100
  586         CA     41    TYR    CD1    586 -0.19060000  12.010000   ; qtot 1.794500
  587         HA     41    TYR    HD1    587 0.16990000   1.008000   ; qtot 1.964400
  588         CA     41    TYR    CE1    588 -0.23410000  12.010000   ; qtot 1.730300
  589         HA     41    TYR    HE1    589 0.16560000   1.008000   ; qtot 1.895900
  590          C     41    TYR     CZ    590 0.32260000  12.010000   ; qtot 2.218500
  591         OH     41    TYR     OH    591 -0.55790000  16.000000   ; qtot 1.660600
  592         HO     41    TYR     HH    592 0.39920000   1.008000   ; qtot 2.059800
  593         CA     41    TYR    CE2    593 -0.23410000  12.010000   ; qtot 1.825700
  594         HA     41    TYR    HE2    594 0.16560000   1.008000   ; qtot 1.991300
  595         CA     41    TYR    CD2    595 -0.19060000  12.010000   ; qtot 1.800700
  596         HA     41    TYR    HD2    596 0.16990000   1.008000   ; qtot 1.970600
  597          C     41    TYR      C    597 0.59730000  12.010000   ; qtot 2.567900
  598          O     41    TYR      O    598 -0.56790000  16.000000   ; qtot 2.000000
; residue   42 TYR rtp TYR q -0.0
  599          N     42    TYR      N    599 -0.41570000  14.010000   ; qtot 1.584300
  600          H     42    TYR      H    600 0.27190000   1.008000   ; qtot 1.856200
  601         CX     42    TYR     CA    601 -0.00140000  12.010000   ; qtot 1.854800
  602         H1     42    TYR     HA    602 0.08760000   1.008000   ; qtot 1.942400
  603         CT     42    TYR     CB    603 -0.01520000  12.010000   ; qtot 1.927200
  604         HC     42    TYR    HB2    604 0.02950000   1.008000   ; qtot 1.956700
  605         HC     42    TYR    HB3    605 0.02950000   1.008000   ; qtot 1.986200
  606         CA     42    TYR     CG    606 -0.00110000  12.010000   ; qtot 1.985100
  607         CA     42    TYR    CD1    607 -0.19060000  12.010000   ; qtot 1.794500
  608         HA     42    TYR    HD1    608 0.16990000   1.008000   ; qtot 1.964400
  609         CA     42    TYR    CE1    609 -0.23410000  12.010000   ; qtot 1.730300
  610         HA     42    TYR    HE1    610 0.16560000   1.008000   ; qtot 1.895900
  611          C     42    TYR     CZ    611 0.32260000  12.010000   ; qtot 2.218500
  612         OH     42    TYR     OH    612 -0.55790000  16.000000   ; qtot 1.660600
  613         HO     42    TYR     HH    613 0.39920000   1.008000   ; qtot 2.059800
  614         CA     42    TYR    CE2    614 -0.23410000  12.010000   ; qtot 1.825700
  615         HA     42    TYR    HE2    615 0.16560000   1.008000   ; qtot 1.991300
  616         CA     42    TYR    CD2    616 -0.19060000  12.010000   ; qtot 1.800700
  617         HA     42    TYR    HD2    617 0.16990000   1.008000   ; qtot 1.970600
  618          C     42    TYR      C    618 0.59730000  12.010000   ; qtot 2.567900
  619          O     42    TYR      O    619 -0.56790000  16.000000   ; qtot 2.000000
; residue   43 PRO rtp PRO q 0.0
  620          N     43    PRO      N    620 -0.25480000  14.010000   ; qtot 1.745200
  621         CT     43    PRO     CD    621 0.01920000  12.010000   ; qtot 1.764400
  622         H1     43    PRO    HD2    622 0.03910000   1.008000   ; qtot 1.803500
  623         H1     43    PRO    HD3    623 0.03910000   1.008000   ; qtot 1.842600
  624         CT     43    PRO     CG    624 0.01890000  12.010000   ; qtot 1.861500
  625         HC     43    PRO    HG2    625 0.02130000   1.008000   ; qtot 1.882800
  626         HC     43    PRO    HG3    626 0.02130000   1.008000   ; qtot 1.904100
  627         CT     43    PRO     CB    627 -0.00700000  12.010000   ; qtot 1.897100
  628         HC     43    PRO    HB2    628 0.02530000   1.008000   ; qtot 1.922400
  629         HC     43    PRO    HB3    629 0.02530000   1.008000   ; qtot 1.947700
  630         CX     43    PRO     CA    630 -0.02660000  12.010000   ; qtot 1.921100
  631         H1     43    PRO     HA    631 0.06410000   1.008000   ; qtot 1.985200
  632          C     43    PRO      C    632 0.58960000  12.010000   ; qtot 2.574800
  633          O     43    PRO      O    633 -0.57480000  16.000000   ; qtot 2.000000
; residue   44 THR rtp THR q 0.0
  634          N     44    THR      N    634 -0.41570000  14.010000   ; qtot 1.584300
  635          H     44    THR      H    635 0.27190000   1.008000   ; qtot 1.856200
  636         CX     44    THR     CA    636 -0.03890000  12.010000   ; qtot 1.817300
  637         H1     44    THR     HA    637 0.10070000   1.008000   ; qtot 1.918000
  638         3C     44    THR     CB    638 0.36540000  12.010000   ; qtot 2.283400
  639         H1     44    THR     HB    639 0.00430000   1.008000   ; qtot 2.287700
  640         CT     44    THR    CG2    640 -0.24380000  12.010000   ; qtot 2.043900
  641         HC     44    THR   HG21    641 0.06420000   1.008000   ; qtot 2.108100
  642         HC     44    THR   HG22    642 0.06420000   1.008000   ; qtot 2.172300
  643         HC     44    THR   HG23    643 0.06420000   1.008000   ; qtot 2.236500
  644         OH     44    THR    OG1    644 -0.67610000  16.000000   ; qtot 1.560400
  645         HO     44    THR    HG1    645 0.41020000   1.008000   ; qtot 1.970600
  646          C     44    THR      C    646 0.59730000  12.010000   ; qtot 2.567900
  647          O     44    THR      O    647 -0.56790000  16.000000   ; qtot 2.000000
; residue   45 GLY rtp GLY q -0.0
  648          N     45    GLY      N    648 -0.41570000  14.010000   ; qtot 1.584300
  649          H     45    GLY      H    649 0.27190000   1.008000   ; qtot 1.856200
  650         CX     45    GLY     CA    650 -0.02520000  12.010000   ; qtot 1.831000
  651         H1     45    GLY    HA2    651 0.06980000   1.008000   ; qtot 1.900800
  652         H1     45    GLY    HA3    652 0.06980000   1.008000   ; qtot 1.970600
  653          C     45    GLY      C    653 0.59730000  12.010000   ; qtot 2.567900
  654          O     45    GLY      O    654 -0.56790000  16.000000   ; qtot 2.000000
; residue   46 THR rtp THR q 0.0
  655          N     46    THR      N    655 -0.41570000  14.010000   ; qtot 1.584300
  656          H     46    THR      H    656 0.27190000   1.008000   ; qtot 1.856200
  657         CX     46    THR     CA    657 -0.03890000  12.010000   ; qtot 1.817300
  658         H1     46    THR     HA    658 0.10070000   1.008000   ; qtot 1.918000
  659         3C     46    THR     CB    659 0.36540000  12.010000   ; qtot 2.283400
  660         H1     46    THR     HB    660 0.00430000   1.008000   ; qtot 2.287700
  661         CT     46    THR    CG2    661 -0.24380000  12.010000   ; qtot 2.043900
  662         HC     46    THR   HG21    662 0.06420000   1.008000   ; qtot 2.108100
  663         HC     46    THR   HG22    663 0.06420000   1.008000   ; qtot 2.172300
  664         HC     46    THR   HG23    664 0.06420000   1.008000   ; qtot 2.236500
  665         OH     46    THR    OG1    665 -0.67610000  16.000000   ; qtot 1.560400
  666         HO     46    THR    HG1    666 0.41020000   1.008000   ; qtot 1.970600
  667          C     46    THR      C    667 0.59730000  12.010000   ; qtot 2.567900
  668          O     46    THR      O    668 -0.56790000  16.000000   ; qtot 2.000000
; residue   47 THR rtp THR q 0.0
  669          N     47    THR      N    669 -0.41570000  14.010000   ; qtot 1.584300
  670          H     47    THR      H    670 0.27190000   1.008000   ; qtot 1.856200
  671         CX     47    THR     CA    671 -0.03890000  12.010000   ; qtot 1.817300
  672         H1     47    THR     HA    672 0.10070000   1.008000   ; qtot 1.918000
  673         3C     47    THR     CB    673 0.36540000  12.010000   ; qtot 2.283400
  674         H1     47    THR     HB    674 0.00430000   1.008000   ; qtot 2.287700
  675         CT     47    THR    CG2    675 -0.24380000  12.010000   ; qtot 2.043900
  676         HC     47    THR   HG21    676 0.06420000   1.008000   ; qtot 2.108100
  677         HC     47    THR   HG22    677 0.06420000   1.008000   ; qtot 2.172300
  678         HC     47    THR   HG23    678 0.06420000   1.008000   ; qtot 2.236500
  679         OH     47    THR    OG1    679 -0.67610000  16.000000   ; qtot 1.560400
  680         HO     47    THR    HG1    680 0.41020000   1.008000   ; qtot 1.970600
  681          C     47    THR      C    681 0.59730000  12.010000   ; qtot 2.567900
  682          O     47    THR      O    682 -0.56790000  16.000000   ; qtot 2.000000
; residue   48 GLY rtp GLY q -0.0
  683          N     48    GLY      N    683 -0.41570000  14.010000   ; qtot 1.584300
  684          H     48    GLY      H    684 0.27190000   1.008000   ; qtot 1.856200
  685         CX     48    GLY     CA    685 -0.02520000  12.010000   ; qtot 1.831000
  686         H1     48    GLY    HA2    686 0.06980000   1.008000   ; qtot 1.900800
  687         H1     48    GLY    HA3    687 0.06980000   1.008000   ; qtot 1.970600
  688          C     48    GLY      C    688 0.59730000  12.010000   ; qtot 2.567900
  689          O     48    GLY      O    689 -0.56790000  16.000000   ; qtot 2.000000
; residue   49 THR rtp THR q 0.0
  690          N     49    THR      N    690 -0.41570000  14.010000   ; qtot 1.584300
  691          H     49    THR      H    691 0.27190000   1.008000   ; qtot 1.856200
  692         CX     49    THR     CA    692 -0.03890000  12.010000   ; qtot 1.817300
  693         H1     49    THR     HA    693 0.10070000   1.008000   ; qtot 1.918000
  694         3C     49    THR     CB    694 0.36540000  12.010000   ; qtot 2.283400
  695         H1     49    THR     HB    695 0.00430000   1.008000   ; qtot 2.287700
  696         CT     49    THR    CG2    696 -0.24380000  12.010000   ; qtot 2.043900
  697         HC     49    THR   HG21    697 0.06420000   1.008000   ; qtot 2.108100
  698         HC     49    THR   HG22    698 0.06420000   1.008000   ; qtot 2.172300
  699         HC     49    THR   HG23    699 0.06420000   1.008000   ; qtot 2.236500
  700         OH     49    THR    OG1    700 -0.67610000  16.000000   ; qtot 1.560400
  701         HO     49    THR    HG1    701 0.41020000   1.008000   ; qtot 1.970600
  702          C     49    THR      C    702 0.59730000  12.010000   ; qtot 2.567900
  703          O     49    THR      O    703 -0.56790000  16.000000   ; qtot 2.000000
; residue   50 MET rtp MET q -0.0
  704          N     50    MET      N    704 -0.41570000  14.010000   ; qtot 1.584300
  705          H     50    MET      H    705 0.27190000   1.008000   ; qtot 1.856200
  706         CX     50    MET     CA    706 -0.02370000  12.010000   ; qtot 1.832500
  707         H1     50    MET     HA    707 0.08800000   1.008000   ; qtot 1.920500
  708         2C     50    MET     CB    708 0.03420000  12.010000   ; qtot 1.954700
  709         HC     50    MET    HB2    709 0.02410000   1.008000   ; qtot 1.978800
  710         HC     50    MET    HB3    710 0.02410000   1.008000   ; qtot 2.002900
  711         2C     50    MET     CG    711 0.00180000  12.010000   ; qtot 2.004700
  712         H1     50    MET    HG2    712 0.04400000   1.008000   ; qtot 2.048700
  713         H1     50    MET    HG3    713 0.04400000   1.008000   ; qtot 2.092700
  714          S     50    MET     SD    714 -0.27370000  32.060000   ; qtot 1.819000
  715         CT     50    MET     CE    715 -0.05360000  12.010000   ; qtot 1.765400
  716         H1     50    MET    HE1    716 0.06840000   1.008000   ; qtot 1.833800
  717         H1     50    MET    HE2    717 0.06840000   1.008000   ; qtot 1.902200
  718         H1     50    MET    HE3    718 0.06840000   1.008000   ; qtot 1.970600
  719          C     50    MET      C    719 0.59730000  12.010000   ; qtot 2.567900
  720          O     50    MET      O    720 -0.56790000  16.000000   ; qtot 2.000000
; residue   51 GLY rtp GLY q -0.0
  721          N     51    GLY      N    721 -0.41570000  14.010000   ; qtot 1.584300
  722          H     51    GLY      H    722 0.27190000   1.008000   ; qtot 1.856200
  723         CX     51    GLY     CA    723 -0.02520000  12.010000   ; qtot 1.831000
  724         H1     51    GLY    HA2    724 0.06980000   1.008000   ; qtot 1.900800
  725         H1     51    GLY    HA3    725 0.06980000   1.008000   ; qtot 1.970600
  726          C     51    GLY      C    726 0.59730000  12.010000   ; qtot 2.567900
  727          O     51    GLY      O    727 -0.56790000  16.000000   ; qtot 2.000000
; residue   52 ALA rtp ALA q -0.0
  728          N     52    ALA      N    728 -0.41570000  14.010000   ; qtot 1.584300
  729          H     52    ALA      H    729 0.27190000   1.008000   ; qtot 1.856200
  730         CX     52    ALA     CA    730 0.03370000  12.010000   ; qtot 1.889900
  731         H1     52    ALA     HA    731 0.08230000   1.008000   ; qtot 1.972200
  732         CT     52    ALA     CB    732 -0.18250000  12.010000   ; qtot 1.789700
  733         HC     52    ALA    HB1    733 0.06030000   1.008000   ; qtot 1.850000
  734         HC     52    ALA    HB2    734 0.06030000   1.008000   ; qtot 1.910300
  735         HC     52    ALA    HB3    735 0.06030000   1.008000   ; qtot 1.970600
  736          C     52    ALA      C    736 0.59730000  12.010000   ; qtot 2.567900
  737          O     52    ALA      O    737 -0.56790000  16.000000   ; qtot 2.000000
; residue   53 VAL rtp VAL q -0.0
  738          N     53    VAL      N    738 -0.41570000  14.010000   ; qtot 1.584300
  739          H     53    VAL      H    739 0.27190000   1.008000   ; qtot 1.856200
  740         CX     53    VAL     CA    740 -0.08750000  12.010000   ; qtot 1.768700
  741         H1     53    VAL     HA    741 0.09690000   1.008000   ; qtot 1.865600
  742         3C     53    VAL     CB    742 0.29850000  12.010000   ; qtot 2.164100
  743         HC     53    VAL     HB    743 -0.02970000   1.008000   ; qtot 2.134400
  744         CT     53    VAL    CG1    744 -0.31920000  12.010000   ; qtot 1.815200
  745         HC     53    VAL   HG11    745 0.07910000   1.008000   ; qtot 1.894300
  746         HC     53    VAL   HG12    746 0.07910000   1.008000   ; qtot 1.973400
  747         HC     53    VAL   HG13    747 0.07910000   1.008000   ; qtot 2.052500
  748         CT     53    VAL    CG2    748 -0.31920000  12.010000   ; qtot 1.733300
  749         HC     53    VAL   HG21    749 0.07910000   1.008000   ; qtot 1.812400
  750         HC     53    VAL   HG22    750 0.07910000   1.008000   ; qtot 1.891500
  751         HC     53    VAL   HG23    751 0.07910000   1.008000   ; qtot 1.970600
  752          C     53    VAL      C    752 0.59730000  12.010000   ; qtot 2.567900
  753          O     53    VAL      O    753 -0.56790000  16.000000   ; qtot 2.000000
; residue   54 VAL rtp VAL q -0.0
  754          N     54    VAL      N    754 -0.41570000  14.010000   ; qtot 1.584300
  755          H     54    VAL      H    755 0.27190000   1.008000   ; qtot 1.856200
  756         CX     54    VAL     CA    756 -0.08750000  12.010000   ; qtot 1.768700
  757         H1     54    VAL     HA    757 0.09690000   1.008000   ; qtot 1.865600
  758         3C     54    VAL     CB    758 0.29850000  12.010000   ; qtot 2.164100
  759         HC     54    VAL     HB    759 -0.02970000   1.008000   ; qtot 2.134400
  760         CT     54    VAL    CG1    760 -0.31920000  12.010000   ; qtot 1.815200
  761         HC     54    VAL   HG11    761 0.07910000   1.008000   ; qtot 1.894300
  762         HC     54    VAL   HG12    762 0.07910000   1.008000   ; qtot 1.973400
  763         HC     54    VAL   HG13    763 0.07910000   1.008000   ; qtot 2.052500
  764         CT     54    VAL    CG2    764 -0.31920000  12.010000   ; qtot 1.733300
  765         HC     54    VAL   HG21    765 0.07910000   1.008000   ; qtot 1.812400
  766         HC     54    VAL   HG22    766 0.07910000   1.008000   ; qtot 1.891500
  767         HC     54    VAL   HG23    767 0.07910000   1.008000   ; qtot 1.970600
  768          C     54    VAL      C    768 0.59730000  12.010000   ; qtot 2.567900
  769          O     54    VAL      O    769 -0.56790000  16.000000   ; qtot 2.000000
; residue   55 VAL rtp VAL q -0.0
  770          N     55    VAL      N    770 -0.41570000  14.010000   ; qtot 1.584300
  771          H     55    VAL      H    771 0.27190000   1.008000   ; qtot 1.856200
  772         CX     55    VAL     CA    772 -0.08750000  12.010000   ; qtot 1.768700
  773         H1     55    VAL     HA    773 0.09690000   1.008000   ; qtot 1.865600
  774         3C     55    VAL     CB    774 0.29850000  12.010000   ; qtot 2.164100
  775         HC     55    VAL     HB    775 -0.02970000   1.008000   ; qtot 2.134400
  776         CT     55    VAL    CG1    776 -0.31920000  12.010000   ; qtot 1.815200
  777         HC     55    VAL   HG11    777 0.07910000   1.008000   ; qtot 1.894300
  778         HC     55    VAL   HG12    778 0.07910000   1.008000   ; qtot 1.973400
  779         HC     55    VAL   HG13    779 0.07910000   1.008000   ; qtot 2.052500
  780         CT     55    VAL    CG2    780 -0.31920000  12.010000   ; qtot 1.733300
  781         HC     55    VAL   HG21    781 0.07910000   1.008000   ; qtot 1.812400
  782         HC     55    VAL   HG22    782 0.07910000   1.008000   ; qtot 1.891500
  783         HC     55    VAL   HG23    783 0.07910000   1.008000   ; qtot 1.970600
  784          C     55    VAL      C    784 0.59730000  12.010000   ; qtot 2.567900
  785          O     55    VAL      O    785 -0.56790000  16.000000   ; qtot 2.000000
; residue   56 ILE rtp ILE q -0.0
  786          N     56    ILE      N    786 -0.41570000  14.010000   ; qtot 1.584300
  787          H     56    ILE      H    787 0.27190000   1.008000   ; qtot 1.856200
  788         CX     56    ILE     CA    788 -0.05970000  12.010000   ; qtot 1.796500
  789         H1     56    ILE     HA    789 0.08690000   1.008000   ; qtot 1.883400
  790         3C     56    ILE     CB    790 0.13030000  12.010000   ; qtot 2.013700
  791         HC     56    ILE     HB    791 0.01870000   1.008000   ; qtot 2.032400
  792         CT     56    ILE    CG2    792 -0.32040000  12.010000   ; qtot 1.712000
  793         HC     56    ILE   HG21    793 0.08820000   1.008000   ; qtot 1.800200
  794         HC     56    ILE   HG22    794 0.08820000   1.008000   ; qtot 1.888400
  795         HC     56    ILE   HG23    795 0.08820000   1.008000   ; qtot 1.976600
  796         2C     56    ILE    CG1    796 -0.04300000  12.010000   ; qtot 1.933600
  797         HC     56    ILE   HG12    797 0.02360000   1.008000   ; qtot 1.957200
  798         HC     56    ILE   HG13    798 0.02360000   1.008000   ; qtot 1.980800
  799         CT     56    ILE    CD1    799 -0.06600000  12.010000   ; qtot 1.914800
  800         HC     56    ILE   HD11    800 0.01860000   1.008000   ; qtot 1.933400
  801         HC     56    ILE   HD12    801 0.01860000   1.008000   ; qtot 1.952000
  802         HC     56    ILE   HD13    802 0.01860000   1.008000   ; qtot 1.970600
  803          C     56    ILE      C    803 0.59730000  12.010000   ; qtot 2.567900
  804          O     56    ILE      O    804 -0.56790000  16.000000   ; qtot 2.000000
; residue   57 PRO rtp PRO q 0.0
  805          N     57    PRO      N    805 -0.25480000  14.010000   ; qtot 1.745200
  806         CT     57    PRO     CD    806 0.01920000  12.010000   ; qtot 1.764400
  807         H1     57    PRO    HD2    807 0.03910000   1.008000   ; qtot 1.803500
  808         H1     57    PRO    HD3    808 0.03910000   1.008000   ; qtot 1.842600
  809         CT     57    PRO     CG    809 0.01890000  12.010000   ; qtot 1.861500
  810         HC     57    PRO    HG2    810 0.02130000   1.008000   ; qtot 1.882800
  811         HC     57    PRO    HG3    811 0.02130000   1.008000   ; qtot 1.904100
  812         CT     57    PRO     CB    812 -0.00700000  12.010000   ; qtot 1.897100
  813         HC     57    PRO    HB2    813 0.02530000   1.008000   ; qtot 1.922400
  814         HC     57    PRO    HB3    814 0.02530000   1.008000   ; qtot 1.947700
  815         CX     57    PRO     CA    815 -0.02660000  12.010000   ; qtot 1.921100
  816         H1     57    PRO     HA    816 0.06410000   1.008000   ; qtot 1.985200
  817          C     57    PRO      C    817 0.58960000  12.010000   ; qtot 2.574800
  818          O     57    PRO      O    818 -0.57480000  16.000000   ; qtot 2.000000
; residue   58 GLY rtp GLY q -0.0
  819          N     58    GLY      N    819 -0.41570000  14.010000   ; qtot 1.584300
  820          H     58    GLY      H    820 0.27190000   1.008000   ; qtot 1.856200
  821         CX     58    GLY     CA    821 -0.02520000  12.010000   ; qtot 1.831000
  822         H1     58    GLY    HA2    822 0.06980000   1.008000   ; qtot 1.900800
  823         H1     58    GLY    HA3    823 0.06980000   1.008000   ; qtot 1.970600
  824          C     58    GLY      C    824 0.59730000  12.010000   ; qtot 2.567900
  825          O     58    GLY      O    825 -0.56790000  16.000000   ; qtot 2.000000
; residue   59 PHE rtp PHE q -0.0
  826          N     59    PHE      N    826 -0.41570000  14.010000   ; qtot 1.584300
  827          H     59    PHE      H    827 0.27190000   1.008000   ; qtot 1.856200
  828         CX     59    PHE     CA    828 -0.00240000  12.010000   ; qtot 1.853800
  829         H1     59    PHE     HA    829 0.09780000   1.008000   ; qtot 1.951600
  830         CT     59    PHE     CB    830 -0.03430000  12.010000   ; qtot 1.917300
  831         HC     59    PHE    HB2    831 0.02950000   1.008000   ; qtot 1.946800
  832         HC     59    PHE    HB3    832 0.02950000   1.008000   ; qtot 1.976300
  833         CA     59    PHE     CG    833 0.01180000  12.010000   ; qtot 1.988100
  834         CA     59    PHE    CD1    834 -0.12560000  12.010000   ; qtot 1.862500
  835         HA     59    PHE    HD1    835 0.13300000   1.008000   ; qtot 1.995500
  836         CA     59    PHE    CE1    836 -0.17040000  12.010000   ; qtot 1.825100
  837         HA     59    PHE    HE1    837 0.14300000   1.008000   ; qtot 1.968100
  838         CA     59    PHE     CZ    838 -0.10720000  12.010000   ; qtot 1.860900
  839         HA     59    PHE     HZ    839 0.12970000   1.008000   ; qtot 1.990600
  840         CA     59    PHE    CE2    840 -0.17040000  12.010000   ; qtot 1.820200
  841         HA     59    PHE    HE2    841 0.14300000   1.008000   ; qtot 1.963200
  842         CA     59    PHE    CD2    842 -0.12560000  12.010000   ; qtot 1.837600
  843         HA     59    PHE    HD2    843 0.13300000   1.008000   ; qtot 1.970600
  844          C     59    PHE      C    844 0.59730000  12.010000   ; qtot 2.567900
  845          O     59    PHE      O    845 -0.56790000  16.000000   ; qtot 2.000000
; residue   60 VAL rtp VAL q -0.0
  846          N     60    VAL      N    846 -0.41570000  14.010000   ; qtot 1.584300
  847          H     60    VAL      H    847 0.27190000   1.008000   ; qtot 1.856200
  848         CX     60    VAL     CA    848 -0.08750000  12.010000   ; qtot 1.768700
  849         H1     60    VAL     HA    849 0.09690000   1.008000   ; qtot 1.865600
  850         3C     60    VAL     CB    850 0.29850000  12.010000   ; qtot 2.164100
  851         HC     60    VAL     HB    851 -0.02970000   1.008000   ; qtot 2.134400
  852         CT     60    VAL    CG1    852 -0.31920000  12.010000   ; qtot 1.815200
  853         HC     60    VAL   HG11    853 0.07910000   1.008000   ; qtot 1.894300
  854         HC     60    VAL   HG12    854 0.07910000   1.008000   ; qtot 1.973400
  855         HC     60    VAL   HG13    855 0.07910000   1.008000   ; qtot 2.052500
  856         CT     60    VAL    CG2    856 -0.31920000  12.010000   ; qtot 1.733300
  857         HC     60    VAL   HG21    857 0.07910000   1.008000   ; qtot 1.812400
  858         HC     60    VAL   HG22    858 0.07910000   1.008000   ; qtot 1.891500
  859         HC     60    VAL   HG23    859 0.07910000   1.008000   ; qtot 1.970600
  860          C     60    VAL      C    860 0.59730000  12.010000   ; qtot 2.567900
  861          O     60    VAL      O    861 -0.56790000  16.000000   ; qtot 2.000000
; residue   61 SER rtp SER q -0.0
  862          N     61    SER      N    862 -0.41570000  14.010000   ; qtot 1.584300
  863          H     61    SER      H    863 0.27190000   1.008000   ; qtot 1.856200
  864         CX     61    SER     CA    864 -0.02490000  12.010000   ; qtot 1.831300
  865         H1     61    SER     HA    865 0.08430000   1.008000   ; qtot 1.915600
  866         2C     61    SER     CB    866 0.21170000  12.010000   ; qtot 2.127300
  867         H1     61    SER    HB2    867 0.03520000   1.008000   ; qtot 2.162500
  868         H1     61    SER    HB3    868 0.03520000   1.008000   ; qtot 2.197700
  869         OH     61    SER     OG    869 -0.65460000  16.000000   ; qtot 1.543100
  870         HO     61    SER     HG    870 0.42750000   1.008000   ; qtot 1.970600
  871          C     61    SER      C    871 0.59730000  12.010000   ; qtot 2.567900
  872          O     61    SER      O    872 -0.56790000  16.000000   ; qtot 2.000000
; residue   62 ALA rtp ALA q -0.0
  873          N     62    ALA      N    873 -0.41570000  14.010000   ; qtot 1.584300
  874          H     62    ALA      H    874 0.27190000   1.008000   ; qtot 1.856200
  875         CX     62    ALA     CA    875 0.03370000  12.010000   ; qtot 1.889900
  876         H1     62    ALA     HA    876 0.08230000   1.008000   ; qtot 1.972200
  877         CT     62    ALA     CB    877 -0.18250000  12.010000   ; qtot 1.789700
  878         HC     62    ALA    HB1    878 0.06030000   1.008000   ; qtot 1.850000
  879         HC     62    ALA    HB2    879 0.06030000   1.008000   ; qtot 1.910300
  880         HC     62    ALA    HB3    880 0.06030000   1.008000   ; qtot 1.970600
  881          C     62    ALA      C    881 0.59730000  12.010000   ; qtot 2.567900
  882          O     62    ALA      O    882 -0.56790000  16.000000   ; qtot 2.000000
; residue   63 GLU rtp GLU q -1.0
  883          N     63    GLU      N    883 -0.51630000  14.010000   ; qtot 1.483700
  884          H     63    GLU      H    884 0.29360000   1.008000   ; qtot 1.777300
  885         CX     63    GLU     CA    885 0.03970000  12.010000   ; qtot 1.817000
  886         H1     63    GLU     HA    886 0.11050000   1.008000   ; qtot 1.927500
  887         2C     63    GLU     CB    887 0.05600000  12.010000   ; qtot 1.983500
  888         HC     63    GLU    HB2    888 -0.01730000   1.008000   ; qtot 1.966200
  889         HC     63    GLU    HB3    889 -0.01730000   1.008000   ; qtot 1.948900
  890         2C     63    GLU     CG    890 0.01360000  12.010000   ; qtot 1.962500
  891         HC     63    GLU    HG2    891 -0.04250000   1.008000   ; qtot 1.920000
  892         HC     63    GLU    HG3    892 -0.04250000   1.008000   ; qtot 1.877500
  893         CO     63    GLU     CD    893 0.80540000  12.010000   ; qtot 2.682900
  894         O2     63    GLU    OE1    894 -0.81880000  16.000000   ; qtot 1.864100
  895         O2     63    GLU    OE2    895 -0.81880000  16.000000   ; qtot 1.045300
  896          C     63    GLU      C    896 0.53660000  12.010000   ; qtot 1.581900
  897          O     63    GLU      O    897 -0.58190000  16.000000   ; qtot 1.000000
; residue   64 SER rtp SER q -0.0
  898          N     64    SER      N    898 -0.41570000  14.010000   ; qtot 0.584300
  899          H     64    SER      H    899 0.27190000   1.008000   ; qtot 0.856200
  900         CX     64    SER     CA    900 -0.02490000  12.010000   ; qtot 0.831300
  901         H1     64    SER     HA    901 0.08430000   1.008000   ; qtot 0.915600
  902         2C     64    SER     CB    902 0.21170000  12.010000   ; qtot 1.127300
  903         H1     64    SER    HB2    903 0.03520000   1.008000   ; qtot 1.162500
  904         H1     64    SER    HB3    904 0.03520000   1.008000   ; qtot 1.197700
  905         OH     64    SER     OG    905 -0.65460000  16.000000   ; qtot 0.543100
  906         HO     64    SER     HG    906 0.42750000   1.008000   ; qtot 0.970600
  907          C     64    SER      C    907 0.59730000  12.010000   ; qtot 1.567900
  908          O     64    SER      O    908 -0.56790000  16.000000   ; qtot 1.000000
; residue   65 SER rtp SER q -0.0
  909          N     65    SER      N    909 -0.41570000  14.010000   ; qtot 0.584300
  910          H     65    SER      H    910 0.27190000   1.008000   ; qtot 0.856200
  911         CX     65    SER     CA    911 -0.02490000  12.010000   ; qtot 0.831300
  912         H1     65    SER     HA    912 0.08430000   1.008000   ; qtot 0.915600
  913         2C     65    SER     CB    913 0.21170000  12.010000   ; qtot 1.127300
  914         H1     65    SER    HB2    914 0.03520000   1.008000   ; qtot 1.162500
  915         H1     65    SER    HB3    915 0.03520000   1.008000   ; qtot 1.197700
  916         OH     65    SER     OG    916 -0.65460000  16.000000   ; qtot 0.543100
  917         HO     65    SER     HG    917 0.42750000   1.008000   ; qtot 0.970600
  918          C     65    SER      C    918 0.59730000  12.010000   ; qtot 1.567900
  919          O     65    SER      O    919 -0.56790000  16.000000   ; qtot 1.000000
; residue   66 ILE rtp ILE q -0.0
  920          N     66    ILE      N    920 -0.41570000  14.010000   ; qtot 0.584300
  921          H     66    ILE      H    921 0.27190000   1.008000   ; qtot 0.856200
  922         CX     66    ILE     CA    922 -0.05970000  12.010000   ; qtot 0.796500
  923         H1     66    ILE     HA    923 0.08690000   1.008000   ; qtot 0.883400
  924         3C     66    ILE     CB    924 0.13030000  12.010000   ; qtot 1.013700
  925         HC     66    ILE     HB    925 0.01870000   1.008000   ; qtot 1.032400
  926         CT     66    ILE    CG2    926 -0.32040000  12.010000   ; qtot 0.712000
  927         HC     66    ILE   HG21    927 0.08820000   1.008000   ; qtot 0.800200
  928         HC     66    ILE   HG22    928 0.08820000   1.008000   ; qtot 0.888400
  929         HC     66    ILE   HG23    929 0.08820000   1.008000   ; qtot 0.976600
  930         2C     66    ILE    CG1    930 -0.04300000  12.010000   ; qtot 0.933600
  931         HC     66    ILE   HG12    931 0.02360000   1.008000   ; qtot 0.957200
  932         HC     66    ILE   HG13    932 0.02360000   1.008000   ; qtot 0.980800
  933         CT     66    ILE    CD1    933 -0.06600000  12.010000   ; qtot 0.914800
  934         HC     66    ILE   HD11    934 0.01860000   1.008000   ; qtot 0.933400
  935         HC     66    ILE   HD12    935 0.01860000   1.008000   ; qtot 0.952000
  936         HC     66    ILE   HD13    936 0.01860000   1.008000   ; qtot 0.970600
  937          C     66    ILE      C    937 0.59730000  12.010000   ; qtot 1.567900
  938          O     66    ILE      O    938 -0.56790000  16.000000   ; qtot 1.000000
; residue   67 ASP rtp ASP q -1.0
  939          N     67    ASP      N    939 -0.51630000  14.010000   ; qtot 0.483700
  940          H     67    ASP      H    940 0.29360000   1.008000   ; qtot 0.777300
  941         CX     67    ASP     CA    941 0.03810000  12.010000   ; qtot 0.815400
  942         H1     67    ASP     HA    942 0.08800000   1.008000   ; qtot 0.903400
  943         2C     67    ASP     CB    943 -0.03030000  12.010000   ; qtot 0.873100
  944         HC     67    ASP    HB2    944 -0.01220000   1.008000   ; qtot 0.860900
  945         HC     67    ASP    HB3    945 -0.01220000   1.008000   ; qtot 0.848700
  946         CO     67    ASP     CG    946 0.79940000  12.010000   ; qtot 1.648100
  947         O2     67    ASP    OD1    947 -0.80140000  16.000000   ; qtot 0.846700
  948         O2     67    ASP    OD2    948 -0.80140000  16.000000   ; qtot 0.045300
  949          C     67    ASP      C    949 0.53660000  12.010000   ; qtot 0.581900
  950          O     67    ASP      O    950 -0.58190000  16.000000   ; qtot -0.000000
; residue   68 TRP rtp TRP q -0.0
  951          N     68    TRP      N    951 -0.41570000  14.010000   ; qtot -0.415700
  952          H     68    TRP      H    952 0.27190000   1.008000   ; qtot -0.143800
  953         CX     68    TRP     CA    953 -0.02750000  12.010000   ; qtot -0.171300
  954         H1     68    TRP     HA    954 0.11230000   1.008000   ; qtot -0.059000
  955         CT     68    TRP     CB    955 -0.00500000  12.010000   ; qtot -0.064000
  956         HC     68    TRP    HB2    956 0.03390000   1.008000   ; qtot -0.030100
  957         HC     68    TRP    HB3    957 0.03390000   1.008000   ; qtot 0.003800
  958         C*     68    TRP     CG    958 -0.14150000  12.010000   ; qtot -0.137700
  959         CW     68    TRP    CD1    959 -0.16380000  12.010000   ; qtot -0.301500
  960         H4     68    TRP    HD1    960 0.20620000   1.008000   ; qtot -0.095300
  961         NA     68    TRP    NE1    961 -0.34180000  14.010000   ; qtot -0.437100
  962          H     68    TRP    HE1    962 0.34120000   1.008000   ; qtot -0.095900
  963         CN     68    TRP    CE2    963 0.13800000  12.010000   ; qtot 0.042100
  964         CA     68    TRP    CZ2    964 -0.26010000  12.010000   ; qtot -0.218000
  965         HA     68    TRP    HZ2    965 0.15720000   1.008000   ; qtot -0.060800
  966         CA     68    TRP    CH2    966 -0.11340000  12.010000   ; qtot -0.174200
  967         HA     68    TRP    HH2    967 0.14170000   1.008000   ; qtot -0.032500
  968         CA     68    TRP    CZ3    968 -0.19720000  12.010000   ; qtot -0.229700
  969         HA     68    TRP    HZ3    969 0.14470000   1.008000   ; qtot -0.085000
  970         CA     68    TRP    CE3    970 -0.23870000  12.010000   ; qtot -0.323700
  971         HA     68    TRP    HE3    971 0.17000000   1.008000   ; qtot -0.153700
  972         CB     68    TRP    CD2    972 0.12430000  12.010000   ; qtot -0.029400
  973          C     68    TRP      C    973 0.59730000  12.010000   ; qtot 0.567900
  974          O     68    TRP      O    974 -0.56790000  16.000000   ; qtot -0.000000
; residue   69 TRP rtp TRP q -0.0
  975          N     69    TRP      N    975 -0.41570000  14.010000   ; qtot -0.415700
  976          H     69    TRP      H    976 0.27190000   1.008000   ; qtot -0.143800
  977         CX     69    TRP     CA    977 -0.02750000  12.010000   ; qtot -0.171300
  978         H1     69    TRP     HA    978 0.11230000   1.008000   ; qtot -0.059000
  979         CT     69    TRP     CB    979 -0.00500000  12.010000   ; qtot -0.064000
  980         HC     69    TRP    HB2    980 0.03390000   1.008000   ; qtot -0.030100
  981         HC     69    TRP    HB3    981 0.03390000   1.008000   ; qtot 0.003800
  982         C*     69    TRP     CG    982 -0.14150000  12.010000   ; qtot -0.137700
  983         CW     69    TRP    CD1    983 -0.16380000  12.010000   ; qtot -0.301500
  984         H4     69    TRP    HD1    984 0.20620000   1.008000   ; qtot -0.095300
  985         NA     69    TRP    NE1    985 -0.34180000  14.010000   ; qtot -0.437100
  986          H     69    TRP    HE1    986 0.34120000   1.008000   ; qtot -0.095900
  987         CN     69    TRP    CE2    987 0.13800000  12.010000   ; qtot 0.042100
  988         CA     69    TRP    CZ2    988 -0.26010000  12.010000   ; qtot -0.218000
  989         HA     69    TRP    HZ2    989 0.15720000   1.008000   ; qtot -0.060800
  990         CA     69    TRP    CH2    990 -0.11340000  12.010000   ; qtot -0.174200
  991         HA     69    TRP    HH2    991 0.14170000   1.008000   ; qtot -0.032500
  992         CA     69    TRP    CZ3    992 -0.19720000  12.010000   ; qtot -0.229700
  993         HA     69    TRP    HZ3    993 0.14470000   1.008000   ; qtot -0.085000
  994         CA     69    TRP    CE3    994 -0.23870000  12.010000   ; qtot -0.323700
  995         HA     69    TRP    HE3    995 0.17000000   1.008000   ; qtot -0.153700
  996         CB     69    TRP    CD2    996 0.12430000  12.010000   ; qtot -0.029400
  997          C     69    TRP      C    997 0.59730000  12.010000   ; qtot 0.567900
  998          O     69    TRP      O    998 -0.56790000  16.000000   ; qtot -0.000000
; residue   70 GLY rtp GLY q -0.0
  999          N     70    GLY      N    999 -0.41570000  14.010000   ; qtot -0.415700
 1000          H     70    GLY      H   1000 0.27190000   1.008000   ; qtot -0.143800
 1001         CX     70    GLY     CA   1001 -0.02520000  12.010000   ; qtot -0.169000
 1002         H1     70    GLY    HA2   1002 0.06980000   1.008000   ; qtot -0.099200
 1003         H1     70    GLY    HA3   1003 0.06980000   1.008000   ; qtot -0.029400
 1004          C     70    GLY      C   1004 0.59730000  12.010000   ; qtot 0.567900
 1005          O     70    GLY      O   1005 -0.56790000  16.000000   ; qtot -0.000000
; residue   71 PRO rtp PRO q 0.0
 1006          N     71    PRO      N   1006 -0.25480000  14.010000   ; qtot -0.254800
 1007         CT     71    PRO     CD   1007 0.01920000  12.010000   ; qtot -0.235600
 1008         H1     71    PRO    HD2   1008 0.03910000   1.008000   ; qtot -0.196500
 1009         H1     71    PRO    HD3   1009 0.03910000   1.008000   ; qtot -0.157400
 1010         CT     71    PRO     CG   1010 0.01890000  12.010000   ; qtot -0.138500
 1011         HC     71    PRO    HG2   1011 0.02130000   1.008000   ; qtot -0.117200
 1012         HC     71    PRO    HG3   1012 0.02130000   1.008000   ; qtot -0.095900
 1013         CT     71    PRO     CB   1013 -0.00700000  12.010000   ; qtot -0.102900
 1014         HC     71    PRO    HB2   1014 0.02530000   1.008000   ; qtot -0.077600
 1015         HC     71    PRO    HB3   1015 0.02530000   1.008000   ; qtot -0.052300
 1016         CX     71    PRO     CA   1016 -0.02660000  12.010000   ; qtot -0.078900
 1017         H1     71    PRO     HA   1017 0.06410000   1.008000   ; qtot -0.014800
 1018          C     71    PRO      C   1018 0.58960000  12.010000   ; qtot 0.574800
 1019          O     71    PRO      O   1019 -0.57480000  16.000000   ; qtot -0.000000
; residue   72 LYS rtp LYS q 1.0
 1020          N     72    LYS      N   1020 -0.34790000  14.010000   ; qtot -0.347900
 1021          H     72    LYS      H   1021 0.27470000   1.008000   ; qtot -0.073200
 1022         CX     72    LYS     CA   1022 -0.24000000  12.010000   ; qtot -0.313200
 1023         H1     72    LYS     HA   1023 0.14260000   1.008000   ; qtot -0.170600
 1024         C8     72    LYS     CB   1024 -0.00940000  12.010000   ; qtot -0.180000
 1025         HC     72    LYS    HB2   1025 0.03620000   1.008000   ; qtot -0.143800
 1026         HC     72    LYS    HB3   1026 0.03620000   1.008000   ; qtot -0.107600
 1027         C8     72    LYS     CG   1027 0.01870000  12.010000   ; qtot -0.088900
 1028         HC     72    LYS    HG2   1028 0.01030000   1.008000   ; qtot -0.078600
 1029         HC     72    LYS    HG3   1029 0.01030000   1.008000   ; qtot -0.068300
 1030         C8     72    LYS     CD   1030 -0.04790000  12.010000   ; qtot -0.116200
 1031         HC     72    LYS    HD2   1031 0.06210000   1.008000   ; qtot -0.054100
 1032         HC     72    LYS    HD3   1032 0.06210000   1.008000   ; qtot 0.008000
 1033         C8     72    LYS     CE   1033 -0.01430000  12.010000   ; qtot -0.006300
 1034         HP     72    LYS    HE2   1034 0.11350000   1.008000   ; qtot 0.107200
 1035         HP     72    LYS    HE3   1035 0.11350000   1.008000   ; qtot 0.220700
 1036         N3     72    LYS     NZ   1036 -0.38540000  14.010000   ; qtot -0.164700
 1037          H     72    LYS    HZ1   1037 0.34000000   1.008000   ; qtot 0.175300
 1038          H     72    LYS    HZ2   1038 0.34000000   1.008000   ; qtot 0.515300
 1039          H     72    LYS    HZ3   1039 0.34000000   1.008000   ; qtot 0.855300
 1040          C     72    LYS      C   1040 0.73410000  12.010000   ; qtot 1.589400
 1041          O     72    LYS      O   1041 -0.58940000  16.000000   ; qtot 1.000000
; residue   73 LEU rtp LEU q -0.0
 1042          N     73    LEU      N   1042 -0.41570000  14.010000   ; qtot 0.584300
 1043          H     73    LEU      H   1043 0.27190000   1.008000   ; qtot 0.856200
 1044         CX     73    LEU     CA   1044 -0.05180000  12.010000   ; qtot 0.804400
 1045         H1     73    LEU     HA   1045 0.09220000   1.008000   ; qtot 0.896600
 1046         2C     73    LEU     CB   1046 -0.11020000  12.010000   ; qtot 0.786400
 1047         HC     73    LEU    HB2   1047 0.04570000   1.008000   ; qtot 0.832100
 1048         HC     73    LEU    HB3   1048 0.04570000   1.008000   ; qtot 0.877800
 1049         3C     73    LEU     CG   1049 0.35310000  12.010000   ; qtot 1.230900
 1050         HC     73    LEU     HG   1050 -0.03610000   1.008000   ; qtot 1.194800
 1051         CT     73    LEU    CD1   1051 -0.41210000  12.010000   ; qtot 0.782700
 1052         HC     73    LEU   HD11   1052 0.10000000   1.008000   ; qtot 0.882700
 1053         HC     73    LEU   HD12   1053 0.10000000   1.008000   ; qtot 0.982700
 1054         HC     73    LEU   HD13   1054 0.10000000   1.008000   ; qtot 1.082700
 1055         CT     73    LEU    CD2   1055 -0.41210000  12.010000   ; qtot 0.670600
 1056         HC     73    LEU   HD21   1056 0.10000000   1.008000   ; qtot 0.770600
 1057         HC     73    LEU   HD22   1057 0.10000000   1.008000   ; qtot 0.870600
 1058         HC     73    LEU   HD23   1058 0.10000000   1.008000   ; qtot 0.970600
 1059          C     73    LEU      C   1059 0.59730000  12.010000   ; qtot 1.567900
 1060          O     73    LEU      O   1060 -0.56790000  16.000000   ; qtot 1.000000
; residue   74 ALA rtp ALA q -0.0
 1061          N     74    ALA      N   1061 -0.41570000  14.010000   ; qtot 0.584300
 1062          H     74    ALA      H   1062 0.27190000   1.008000   ; qtot 0.856200
 1063         CX     74    ALA     CA   1063 0.03370000  12.010000   ; qtot 0.889900
 1064         H1     74    ALA     HA   1064 0.08230000   1.008000   ; qtot 0.972200
 1065         CT     74    ALA     CB   1065 -0.18250000  12.010000   ; qtot 0.789700
 1066         HC     74    ALA    HB1   1066 0.06030000   1.008000   ; qtot 0.850000
 1067         HC     74    ALA    HB2   1067 0.06030000   1.008000   ; qtot 0.910300
 1068         HC     74    ALA    HB3   1068 0.06030000   1.008000   ; qtot 0.970600
 1069          C     74    ALA      C   1069 0.59730000  12.010000   ; qtot 1.567900
 1070          O     74    ALA      O   1070 -0.56790000  16.000000   ; qtot 1.000000
; residue   75 SER rtp SER q -0.0
 1071          N     75    SER      N   1071 -0.41570000  14.010000   ; qtot 0.584300
 1072          H     75    SER      H   1072 0.27190000   1.008000   ; qtot 0.856200
 1073         CX     75    SER     CA   1073 -0.02490000  12.010000   ; qtot 0.831300
 1074         H1     75    SER     HA   1074 0.08430000   1.008000   ; qtot 0.915600
 1075         2C     75    SER     CB   1075 0.21170000  12.010000   ; qtot 1.127300
 1076         H1     75    SER    HB2   1076 0.03520000   1.008000   ; qtot 1.162500
 1077         H1     75    SER    HB3   1077 0.03520000   1.008000   ; qtot 1.197700
 1078         OH     75    SER     OG   1078 -0.65460000  16.000000   ; qtot 0.543100
 1079         HO     75    SER     HG   1079 0.42750000   1.008000   ; qtot 0.970600
 1080          C     75    SER      C   1080 0.59730000  12.010000   ; qtot 1.567900
 1081          O     75    SER      O   1081 -0.56790000  16.000000   ; qtot 1.000000
; residue   76 TYR rtp TYR q -0.0
 1082          N     76    TYR      N   1082 -0.41570000  14.010000   ; qtot 0.584300
 1083          H     76    TYR      H   1083 0.27190000   1.008000   ; qtot 0.856200
 1084         CX     76    TYR     CA   1084 -0.00140000  12.010000   ; qtot 0.854800
 1085         H1     76    TYR     HA   1085 0.08760000   1.008000   ; qtot 0.942400
 1086         CT     76    TYR     CB   1086 -0.01520000  12.010000   ; qtot 0.927200
 1087         HC     76    TYR    HB2   1087 0.02950000   1.008000   ; qtot 0.956700
 1088         HC     76    TYR    HB3   1088 0.02950000   1.008000   ; qtot 0.986200
 1089         CA     76    TYR     CG   1089 -0.00110000  12.010000   ; qtot 0.985100
 1090         CA     76    TYR    CD1   1090 -0.19060000  12.010000   ; qtot 0.794500
 1091         HA     76    TYR    HD1   1091 0.16990000   1.008000   ; qtot 0.964400
 1092         CA     76    TYR    CE1   1092 -0.23410000  12.010000   ; qtot 0.730300
 1093         HA     76    TYR    HE1   1093 0.16560000   1.008000   ; qtot 0.895900
 1094          C     76    TYR     CZ   1094 0.32260000  12.010000   ; qtot 1.218500
 1095         OH     76    TYR     OH   1095 -0.55790000  16.000000   ; qtot 0.660600
 1096         HO     76    TYR     HH   1096 0.39920000   1.008000   ; qtot 1.059800
 1097         CA     76    TYR    CE2   1097 -0.23410000  12.010000   ; qtot 0.825700
 1098         HA     76    TYR    HE2   1098 0.16560000   1.008000   ; qtot 0.991300
 1099         CA     76    TYR    CD2   1099 -0.19060000  12.010000   ; qtot 0.800700
 1100         HA     76    TYR    HD2   1100 0.16990000   1.008000   ; qtot 0.970600
 1101          C     76    TYR      C   1101 0.59730000  12.010000   ; qtot 1.567900
 1102          O     76    TYR      O   1102 -0.56790000  16.000000   ; qtot 1.000000
; residue   77 GLY rtp GLY q -0.0
 1103          N     77    GLY      N   1103 -0.41570000  14.010000   ; qtot 0.584300
 1104          H     77    GLY      H   1104 0.27190000   1.008000   ; qtot 0.856200
 1105         CX     77    GLY     CA   1105 -0.02520000  12.010000   ; qtot 0.831000
 1106         H1     77    GLY    HA2   1106 0.06980000   1.008000   ; qtot 0.900800
 1107         H1     77    GLY    HA3   1107 0.06980000   1.008000   ; qtot 0.970600
 1108          C     77    GLY      C   1108 0.59730000  12.010000   ; qtot 1.567900
 1109          O     77    GLY      O   1109 -0.56790000  16.000000   ; qtot 1.000000
; residue   78 PHE rtp PHE q -0.0
 1110          N     78    PHE      N   1110 -0.41570000  14.010000   ; qtot 0.584300
 1111          H     78    PHE      H   1111 0.27190000   1.008000   ; qtot 0.856200
 1112         CX     78    PHE     CA   1112 -0.00240000  12.010000   ; qtot 0.853800
 1113         H1     78    PHE     HA   1113 0.09780000   1.008000   ; qtot 0.951600
 1114         CT     78    PHE     CB   1114 -0.03430000  12.010000   ; qtot 0.917300
 1115         HC     78    PHE    HB2   1115 0.02950000   1.008000   ; qtot 0.946800
 1116         HC     78    PHE    HB3   1116 0.02950000   1.008000   ; qtot 0.976300
 1117         CA     78    PHE     CG   1117 0.01180000  12.010000   ; qtot 0.988100
 1118         CA     78    PHE    CD1   1118 -0.12560000  12.010000   ; qtot 0.862500
 1119         HA     78    PHE    HD1   1119 0.13300000   1.008000   ; qtot 0.995500
 1120         CA     78    PHE    CE1   1120 -0.17040000  12.010000   ; qtot 0.825100
 1121         HA     78    PHE    HE1   1121 0.14300000   1.008000   ; qtot 0.968100
 1122         CA     78    PHE     CZ   1122 -0.10720000  12.010000   ; qtot 0.860900
 1123         HA     78    PHE     HZ   1123 0.12970000   1.008000   ; qtot 0.990600
 1124         CA     78    PHE    CE2   1124 -0.17040000  12.010000   ; qtot 0.820200
 1125         HA     78    PHE    HE2   1125 0.14300000   1.008000   ; qtot 0.963200
 1126         CA     78    PHE    CD2   1126 -0.12560000  12.010000   ; qtot 0.837600
 1127         HA     78    PHE    HD2   1127 0.13300000   1.008000   ; qtot 0.970600
 1128          C     78    PHE      C   1128 0.59730000  12.010000   ; qtot 1.567900
 1129          O     78    PHE      O   1129 -0.56790000  16.000000   ; qtot 1.000000
; residue   79 VAL rtp VAL q -0.0
 1130          N     79    VAL      N   1130 -0.41570000  14.010000   ; qtot 0.584300
 1131          H     79    VAL      H   1131 0.27190000   1.008000   ; qtot 0.856200
 1132         CX     79    VAL     CA   1132 -0.08750000  12.010000   ; qtot 0.768700
 1133         H1     79    VAL     HA   1133 0.09690000   1.008000   ; qtot 0.865600
 1134         3C     79    VAL     CB   1134 0.29850000  12.010000   ; qtot 1.164100
 1135         HC     79    VAL     HB   1135 -0.02970000   1.008000   ; qtot 1.134400
 1136         CT     79    VAL    CG1   1136 -0.31920000  12.010000   ; qtot 0.815200
 1137         HC     79    VAL   HG11   1137 0.07910000   1.008000   ; qtot 0.894300
 1138         HC     79    VAL   HG12   1138 0.07910000   1.008000   ; qtot 0.973400
 1139         HC     79    VAL   HG13   1139 0.07910000   1.008000   ; qtot 1.052500
 1140         CT     79    VAL    CG2   1140 -0.31920000  12.010000   ; qtot 0.733300
 1141         HC     79    VAL   HG21   1141 0.07910000   1.008000   ; qtot 0.812400
 1142         HC     79    VAL   HG22   1142 0.07910000   1.008000   ; qtot 0.891500
 1143         HC     79    VAL   HG23   1143 0.07910000   1.008000   ; qtot 0.970600
 1144          C     79    VAL      C   1144 0.59730000  12.010000   ; qtot 1.567900
 1145          O     79    VAL      O   1145 -0.56790000  16.000000   ; qtot 1.000000
; residue   80 VAL rtp VAL q -0.0
 1146          N     80    VAL      N   1146 -0.41570000  14.010000   ; qtot 0.584300
 1147          H     80    VAL      H   1147 0.27190000   1.008000   ; qtot 0.856200
 1148         CX     80    VAL     CA   1148 -0.08750000  12.010000   ; qtot 0.768700
 1149         H1     80    VAL     HA   1149 0.09690000   1.008000   ; qtot 0.865600
 1150         3C     80    VAL     CB   1150 0.29850000  12.010000   ; qtot 1.164100
 1151         HC     80    VAL     HB   1151 -0.02970000   1.008000   ; qtot 1.134400
 1152         CT     80    VAL    CG1   1152 -0.31920000  12.010000   ; qtot 0.815200
 1153         HC     80    VAL   HG11   1153 0.07910000   1.008000   ; qtot 0.894300
 1154         HC     80    VAL   HG12   1154 0.07910000   1.008000   ; qtot 0.973400
 1155         HC     80    VAL   HG13   1155 0.07910000   1.008000   ; qtot 1.052500
 1156         CT     80    VAL    CG2   1156 -0.31920000  12.010000   ; qtot 0.733300
 1157         HC     80    VAL   HG21   1157 0.07910000   1.008000   ; qtot 0.812400
 1158         HC     80    VAL   HG22   1158 0.07910000   1.008000   ; qtot 0.891500
 1159         HC     80    VAL   HG23   1159 0.07910000   1.008000   ; qtot 0.970600
 1160          C     80    VAL      C   1160 0.59730000  12.010000   ; qtot 1.567900
 1161          O     80    VAL      O   1161 -0.56790000  16.000000   ; qtot 1.000000
; residue   81 MET rtp MET q -0.0
 1162          N     81    MET      N   1162 -0.41570000  14.010000   ; qtot 0.584300
 1163          H     81    MET      H   1163 0.27190000   1.008000   ; qtot 0.856200
 1164         CX     81    MET     CA   1164 -0.02370000  12.010000   ; qtot 0.832500
 1165         H1     81    MET     HA   1165 0.08800000   1.008000   ; qtot 0.920500
 1166         2C     81    MET     CB   1166 0.03420000  12.010000   ; qtot 0.954700
 1167         HC     81    MET    HB2   1167 0.02410000   1.008000   ; qtot 0.978800
 1168         HC     81    MET    HB3   1168 0.02410000   1.008000   ; qtot 1.002900
 1169         2C     81    MET     CG   1169 0.00180000  12.010000   ; qtot 1.004700
 1170         H1     81    MET    HG2   1170 0.04400000   1.008000   ; qtot 1.048700
 1171         H1     81    MET    HG3   1171 0.04400000   1.008000   ; qtot 1.092700
 1172          S     81    MET     SD   1172 -0.27370000  32.060000   ; qtot 0.819000
 1173         CT     81    MET     CE   1173 -0.05360000  12.010000   ; qtot 0.765400
 1174         H1     81    MET    HE1   1174 0.06840000   1.008000   ; qtot 0.833800
 1175         H1     81    MET    HE2   1175 0.06840000   1.008000   ; qtot 0.902200
 1176         H1     81    MET    HE3   1176 0.06840000   1.008000   ; qtot 0.970600
 1177          C     81    MET      C   1177 0.59730000  12.010000   ; qtot 1.567900
 1178          O     81    MET      O   1178 -0.56790000  16.000000   ; qtot 1.000000
; residue   82 THR rtp THR q 0.0
 1179          N     82    THR      N   1179 -0.41570000  14.010000   ; qtot 0.584300
 1180          H     82    THR      H   1180 0.27190000   1.008000   ; qtot 0.856200
 1181         CX     82    THR     CA   1181 -0.03890000  12.010000   ; qtot 0.817300
 1182         H1     82    THR     HA   1182 0.10070000   1.008000   ; qtot 0.918000
 1183         3C     82    THR     CB   1183 0.36540000  12.010000   ; qtot 1.283400
 1184         H1     82    THR     HB   1184 0.00430000   1.008000   ; qtot 1.287700
 1185         CT     82    THR    CG2   1185 -0.24380000  12.010000   ; qtot 1.043900
 1186         HC     82    THR   HG21   1186 0.06420000   1.008000   ; qtot 1.108100
 1187         HC     82    THR   HG22   1187 0.06420000   1.008000   ; qtot 1.172300
 1188         HC     82    THR   HG23   1188 0.06420000   1.008000   ; qtot 1.236500
 1189         OH     82    THR    OG1   1189 -0.67610000  16.000000   ; qtot 0.560400
 1190         HO     82    THR    HG1   1190 0.41020000   1.008000   ; qtot 0.970600
 1191          C     82    THR      C   1191 0.59730000  12.010000   ; qtot 1.567900
 1192          O     82    THR      O   1192 -0.56790000  16.000000   ; qtot 1.000000
; residue   83 ILE rtp ILE q -0.0
 1193          N     83    ILE      N   1193 -0.41570000  14.010000   ; qtot 0.584300
 1194          H     83    ILE      H   1194 0.27190000   1.008000   ; qtot 0.856200
 1195         CX     83    ILE     CA   1195 -0.05970000  12.010000   ; qtot 0.796500
 1196         H1     83    ILE     HA   1196 0.08690000   1.008000   ; qtot 0.883400
 1197         3C     83    ILE     CB   1197 0.13030000  12.010000   ; qtot 1.013700
 1198         HC     83    ILE     HB   1198 0.01870000   1.008000   ; qtot 1.032400
 1199         CT     83    ILE    CG2   1199 -0.32040000  12.010000   ; qtot 0.712000
 1200         HC     83    ILE   HG21   1200 0.08820000   1.008000   ; qtot 0.800200
 1201         HC     83    ILE   HG22   1201 0.08820000   1.008000   ; qtot 0.888400
 1202         HC     83    ILE   HG23   1202 0.08820000   1.008000   ; qtot 0.976600
 1203         2C     83    ILE    CG1   1203 -0.04300000  12.010000   ; qtot 0.933600
 1204         HC     83    ILE   HG12   1204 0.02360000   1.008000   ; qtot 0.957200
 1205         HC     83    ILE   HG13   1205 0.02360000   1.008000   ; qtot 0.980800
 1206         CT     83    ILE    CD1   1206 -0.06600000  12.010000   ; qtot 0.914800
 1207         HC     83    ILE   HD11   1207 0.01860000   1.008000   ; qtot 0.933400
 1208         HC     83    ILE   HD12   1208 0.01860000   1.008000   ; qtot 0.952000
 1209         HC     83    ILE   HD13   1209 0.01860000   1.008000   ; qtot 0.970600
 1210          C     83    ILE      C   1210 0.59730000  12.010000   ; qtot 1.567900
 1211          O     83    ILE      O   1211 -0.56790000  16.000000   ; qtot 1.000000
; residue   84 ASP rtp ASP q -1.0
 1212          N     84    ASP      N   1212 -0.51630000  14.010000   ; qtot 0.483700
 1213          H     84    ASP      H   1213 0.29360000   1.008000   ; qtot 0.777300
 1214         CX     84    ASP     CA   1214 0.03810000  12.010000   ; qtot 0.815400
 1215         H1     84    ASP     HA   1215 0.08800000   1.008000   ; qtot 0.903400
 1216         2C     84    ASP     CB   1216 -0.03030000  12.010000   ; qtot 0.873100
 1217         HC     84    ASP    HB2   1217 -0.01220000   1.008000   ; qtot 0.860900
 1218         HC     84    ASP    HB3   1218 -0.01220000   1.008000   ; qtot 0.848700
 1219         CO     84    ASP     CG   1219 0.79940000  12.010000   ; qtot 1.648100
 1220         O2     84    ASP    OD1   1220 -0.80140000  16.000000   ; qtot 0.846700
 1221         O2     84    ASP    OD2   1221 -0.80140000  16.000000   ; qtot 0.045300
 1222          C     84    ASP      C   1222 0.53660000  12.010000   ; qtot 0.581900
 1223          O     84    ASP      O   1223 -0.58190000  16.000000   ; qtot -0.000000
; residue   85 THR rtp THR q 0.0
 1224          N     85    THR      N   1224 -0.41570000  14.010000   ; qtot -0.415700
 1225          H     85    THR      H   1225 0.27190000   1.008000   ; qtot -0.143800
 1226         CX     85    THR     CA   1226 -0.03890000  12.010000   ; qtot -0.182700
 1227         H1     85    THR     HA   1227 0.10070000   1.008000   ; qtot -0.082000
 1228         3C     85    THR     CB   1228 0.36540000  12.010000   ; qtot 0.283400
 1229         H1     85    THR     HB   1229 0.00430000   1.008000   ; qtot 0.287700
 1230         CT     85    THR    CG2   1230 -0.24380000  12.010000   ; qtot 0.043900
 1231         HC     85    THR   HG21   1231 0.06420000   1.008000   ; qtot 0.108100
 1232         HC     85    THR   HG22   1232 0.06420000   1.008000   ; qtot 0.172300
 1233         HC     85    THR   HG23   1233 0.06420000   1.008000   ; qtot 0.236500
 1234         OH     85    THR    OG1   1234 -0.67610000  16.000000   ; qtot -0.439600
 1235         HO     85    THR    HG1   1235 0.41020000   1.008000   ; qtot -0.029400
 1236          C     85    THR      C   1236 0.59730000  12.010000   ; qtot 0.567900
 1237          O     85    THR      O   1237 -0.56790000  16.000000   ; qtot -0.000000
; residue   86 ASN rtp ASN q 0.0
 1238          N     86    ASN      N   1238 -0.41570000  14.010000   ; qtot -0.415700
 1239          H     86    ASN      H   1239 0.27190000   1.008000   ; qtot -0.143800
 1240         CX     86    ASN     CA   1240 0.01430000  12.010000   ; qtot -0.129500
 1241         H1     86    ASN     HA   1241 0.10480000   1.008000   ; qtot -0.024700
 1242         2C     86    ASN     CB   1242 -0.20410000  12.010000   ; qtot -0.228800
 1243         HC     86    ASN    HB2   1243 0.07970000   1.008000   ; qtot -0.149100
 1244         HC     86    ASN    HB3   1244 0.07970000   1.008000   ; qtot -0.069400
 1245          C     86    ASN     CG   1245 0.71300000  12.010000   ; qtot 0.643600
 1246          O     86    ASN    OD1   1246 -0.59310000  16.000000   ; qtot 0.050500
 1247          N     86    ASN    ND2   1247 -0.91910000  14.010000   ; qtot -0.868600
 1248          H     86    ASN   HD21   1248 0.41960000   1.008000   ; qtot -0.449000
 1249          H     86    ASN   HD22   1249 0.41960000   1.008000   ; qtot -0.029400
 1250          C     86    ASN      C   1250 0.59730000  12.010000   ; qtot 0.567900
 1251          O     86    ASN      O   1251 -0.56790000  16.000000   ; qtot -0.000000
; residue   87 THR rtp THR q 0.0
 1252          N     87    THR      N   1252 -0.41570000  14.010000   ; qtot -0.415700
 1253          H     87    THR      H   1253 0.27190000   1.008000   ; qtot -0.143800
 1254         CX     87    THR     CA   1254 -0.03890000  12.010000   ; qtot -0.182700
 1255         H1     87    THR     HA   1255 0.10070000   1.008000   ; qtot -0.082000
 1256         3C     87    THR     CB   1256 0.36540000  12.010000   ; qtot 0.283400
 1257         H1     87    THR     HB   1257 0.00430000   1.008000   ; qtot 0.287700
 1258         CT     87    THR    CG2   1258 -0.24380000  12.010000   ; qtot 0.043900
 1259         HC     87    THR   HG21   1259 0.06420000   1.008000   ; qtot 0.108100
 1260         HC     87    THR   HG22   1260 0.06420000   1.008000   ; qtot 0.172300
 1261         HC     87    THR   HG23   1261 0.06420000   1.008000   ; qtot 0.236500
 1262         OH     87    THR    OG1   1262 -0.67610000  16.000000   ; qtot -0.439600
 1263         HO     87    THR    HG1   1263 0.41020000   1.008000   ; qtot -0.029400
 1264          C     87    THR      C   1264 0.59730000  12.010000   ; qtot 0.567900
 1265          O     87    THR      O   1265 -0.56790000  16.000000   ; qtot -0.000000
; residue   88 GLY rtp GLY q -0.0
 1266          N     88    GLY      N   1266 -0.41570000  14.010000   ; qtot -0.415700
 1267          H     88    GLY      H   1267 0.27190000   1.008000   ; qtot -0.143800
 1268         CX     88    GLY     CA   1268 -0.02520000  12.010000   ; qtot -0.169000
 1269         H1     88    GLY    HA2   1269 0.06980000   1.008000   ; qtot -0.099200
 1270         H1     88    GLY    HA3   1270 0.06980000   1.008000   ; qtot -0.029400
 1271          C     88    GLY      C   1271 0.59730000  12.010000   ; qtot 0.567900
 1272          O     88    GLY      O   1272 -0.56790000  16.000000   ; qtot -0.000000
; residue   89 PHE rtp PHE q -0.0
 1273          N     89    PHE      N   1273 -0.41570000  14.010000   ; qtot -0.415700
 1274          H     89    PHE      H   1274 0.27190000   1.008000   ; qtot -0.143800
 1275         CX     89    PHE     CA   1275 -0.00240000  12.010000   ; qtot -0.146200
 1276         H1     89    PHE     HA   1276 0.09780000   1.008000   ; qtot -0.048400
 1277         CT     89    PHE     CB   1277 -0.03430000  12.010000   ; qtot -0.082700
 1278         HC     89    PHE    HB2   1278 0.02950000   1.008000   ; qtot -0.053200
 1279         HC     89    PHE    HB3   1279 0.02950000   1.008000   ; qtot -0.023700
 1280         CA     89    PHE     CG   1280 0.01180000  12.010000   ; qtot -0.011900
 1281         CA     89    PHE    CD1   1281 -0.12560000  12.010000   ; qtot -0.137500
 1282         HA     89    PHE    HD1   1282 0.13300000   1.008000   ; qtot -0.004500
 1283         CA     89    PHE    CE1   1283 -0.17040000  12.010000   ; qtot -0.174900
 1284         HA     89    PHE    HE1   1284 0.14300000   1.008000   ; qtot -0.031900
 1285         CA     89    PHE     CZ   1285 -0.10720000  12.010000   ; qtot -0.139100
 1286         HA     89    PHE     HZ   1286 0.12970000   1.008000   ; qtot -0.009400
 1287         CA     89    PHE    CE2   1287 -0.17040000  12.010000   ; qtot -0.179800
 1288         HA     89    PHE    HE2   1288 0.14300000   1.008000   ; qtot -0.036800
 1289         CA     89    PHE    CD2   1289 -0.12560000  12.010000   ; qtot -0.162400
 1290         HA     89    PHE    HD2   1290 0.13300000   1.008000   ; qtot -0.029400
 1291          C     89    PHE      C   1291 0.59730000  12.010000   ; qtot 0.567900
 1292          O     89    PHE      O   1292 -0.56790000  16.000000   ; qtot -0.000000
; residue   90 ASP rtp ASP q -1.0
 1293          N     90    ASP      N   1293 -0.51630000  14.010000   ; qtot -0.516300
 1294          H     90    ASP      H   1294 0.29360000   1.008000   ; qtot -0.222700
 1295         CX     90    ASP     CA   1295 0.03810000  12.010000   ; qtot -0.184600
 1296         H1     90    ASP     HA   1296 0.08800000   1.008000   ; qtot -0.096600
 1297         2C     90    ASP     CB   1297 -0.03030000  12.010000   ; qtot -0.126900
 1298         HC     90    ASP    HB2   1298 -0.01220000   1.008000   ; qtot -0.139100
 1299         HC     90    ASP    HB3   1299 -0.01220000   1.008000   ; qtot -0.151300
 1300         CO     90    ASP     CG   1300 0.79940000  12.010000   ; qtot 0.648100
 1301         O2     90    ASP    OD1   1301 -0.80140000  16.000000   ; qtot -0.153300
 1302         O2     90    ASP    OD2   1302 -0.80140000  16.000000   ; qtot -0.954700
 1303          C     90    ASP      C   1303 0.53660000  12.010000   ; qtot -0.418100
 1304          O     90    ASP      O   1304 -0.58190000  16.000000   ; qtot -1.000000
; residue   91 GLN rtp GLN q -0.0
 1305          N     91    GLN      N   1305 -0.41570000  14.010000   ; qtot -1.415700
 1306          H     91    GLN      H   1306 0.27190000   1.008000   ; qtot -1.143800
 1307         CX     91    GLN     CA   1307 -0.00310000  12.010000   ; qtot -1.146900
 1308         H1     91    GLN     HA   1308 0.08500000   1.008000   ; qtot -1.061900
 1309         2C     91    GLN     CB   1309 -0.00360000  12.010000   ; qtot -1.065500
 1310         HC     91    GLN    HB2   1310 0.01710000   1.008000   ; qtot -1.048400
 1311         HC     91    GLN    HB3   1311 0.01710000   1.008000   ; qtot -1.031300
 1312         2C     91    GLN     CG   1312 -0.06450000  12.010000   ; qtot -1.095800
 1313         HC     91    GLN    HG2   1313 0.03520000   1.008000   ; qtot -1.060600
 1314         HC     91    GLN    HG3   1314 0.03520000   1.008000   ; qtot -1.025400
 1315          C     91    GLN     CD   1315 0.69510000  12.010000   ; qtot -0.330300
 1316          O     91    GLN    OE1   1316 -0.60860000  16.000000   ; qtot -0.938900
 1317          N     91    GLN    NE2   1317 -0.94070000  14.010000   ; qtot -1.879600
 1318          H     91    GLN   HE21   1318 0.42510000   1.008000   ; qtot -1.454500
 1319          H     91    GLN   HE22   1319 0.42510000   1.008000   ; qtot -1.029400
 1320          C     91    GLN      C   1320 0.59730000  12.010000   ; qtot -0.432100
 1321          O     91    GLN      O   1321 -0.56790000  16.000000   ; qtot -1.000000
; residue   92 PRO rtp PRO q 0.0
 1322          N     92    PRO      N   1322 -0.25480000  14.010000   ; qtot -1.254800
 1323         CT     92    PRO     CD   1323 0.01920000  12.010000   ; qtot -1.235600
 1324         H1     92    PRO    HD2   1324 0.03910000   1.008000   ; qtot -1.196500
 1325         H1     92    PRO    HD3   1325 0.03910000   1.008000   ; qtot -1.157400
 1326         CT     92    PRO     CG   1326 0.01890000  12.010000   ; qtot -1.138500
 1327         HC     92    PRO    HG2   1327 0.02130000   1.008000   ; qtot -1.117200
 1328         HC     92    PRO    HG3   1328 0.02130000   1.008000   ; qtot -1.095900
 1329         CT     92    PRO     CB   1329 -0.00700000  12.010000   ; qtot -1.102900
 1330         HC     92    PRO    HB2   1330 0.02530000   1.008000   ; qtot -1.077600
 1331         HC     92    PRO    HB3   1331 0.02530000   1.008000   ; qtot -1.052300
 1332         CX     92    PRO     CA   1332 -0.02660000  12.010000   ; qtot -1.078900
 1333         H1     92    PRO     HA   1333 0.06410000   1.008000   ; qtot -1.014800
 1334          C     92    PRO      C   1334 0.58960000  12.010000   ; qtot -0.425200
 1335          O     92    PRO      O   1335 -0.57480000  16.000000   ; qtot -1.000000
; residue   93 PRO rtp PRO q 0.0
 1336          N     93    PRO      N   1336 -0.25480000  14.010000   ; qtot -1.254800
 1337         CT     93    PRO     CD   1337 0.01920000  12.010000   ; qtot -1.235600
 1338         H1     93    PRO    HD2   1338 0.03910000   1.008000   ; qtot -1.196500
 1339         H1     93    PRO    HD3   1339 0.03910000   1.008000   ; qtot -1.157400
 1340         CT     93    PRO     CG   1340 0.01890000  12.010000   ; qtot -1.138500
 1341         HC     93    PRO    HG2   1341 0.02130000   1.008000   ; qtot -1.117200
 1342         HC     93    PRO    HG3   1342 0.02130000   1.008000   ; qtot -1.095900
 1343         CT     93    PRO     CB   1343 -0.00700000  12.010000   ; qtot -1.102900
 1344         HC     93    PRO    HB2   1344 0.02530000   1.008000   ; qtot -1.077600
 1345         HC     93    PRO    HB3   1345 0.02530000   1.008000   ; qtot -1.052300
 1346         CX     93    PRO     CA   1346 -0.02660000  12.010000   ; qtot -1.078900
 1347         H1     93    PRO     HA   1347 0.06410000   1.008000   ; qtot -1.014800
 1348          C     93    PRO      C   1348 0.58960000  12.010000   ; qtot -0.425200
 1349          O     93    PRO      O   1349 -0.57480000  16.000000   ; qtot -1.000000
; residue   94 SER rtp SER q -0.0
 1350          N     94    SER      N   1350 -0.41570000  14.010000   ; qtot -1.415700
 1351          H     94    SER      H   1351 0.27190000   1.008000   ; qtot -1.143800
 1352         CX     94    SER     CA   1352 -0.02490000  12.010000   ; qtot -1.168700
 1353         H1     94    SER     HA   1353 0.08430000   1.008000   ; qtot -1.084400
 1354         2C     94    SER     CB   1354 0.21170000  12.010000   ; qtot -0.872700
 1355         H1     94    SER    HB2   1355 0.03520000   1.008000   ; qtot -0.837500
 1356         H1     94    SER    HB3   1356 0.03520000   1.008000   ; qtot -0.802300
 1357         OH     94    SER     OG   1357 -0.65460000  16.000000   ; qtot -1.456900
 1358         HO     94    SER     HG   1358 0.42750000   1.008000   ; qtot -1.029400
 1359          C     94    SER      C   1359 0.59730000  12.010000   ; qtot -0.432100
 1360          O     94    SER      O   1360 -0.56790000  16.000000   ; qtot -1.000000
; residue   95 ARG rtp ARG q 1.0
 1361          N     95    ARG      N   1361 -0.34790000  14.010000   ; qtot -1.347900
 1362          H     95    ARG      H   1362 0.27470000   1.008000   ; qtot -1.073200
 1363         CX     95    ARG     CA   1363 -0.26370000  12.010000   ; qtot -1.336900
 1364         H1     95    ARG     HA   1364 0.15600000   1.008000   ; qtot -1.180900
 1365         C8     95    ARG     CB   1365 -0.00070000  12.010000   ; qtot -1.181600
 1366         HC     95    ARG    HB2   1366 0.03270000   1.008000   ; qtot -1.148900
 1367         HC     95    ARG    HB3   1367 0.03270000   1.008000   ; qtot -1.116200
 1368         C8     95    ARG     CG   1368 0.03900000  12.010000   ; qtot -1.077200
 1369         HC     95    ARG    HG2   1369 0.02850000   1.008000   ; qtot -1.048700
 1370         HC     95    ARG    HG3   1370 0.02850000   1.008000   ; qtot -1.020200
 1371         C8     95    ARG     CD   1371 0.04860000  12.010000   ; qtot -0.971600
 1372         H1     95    ARG    HD2   1372 0.06870000   1.008000   ; qtot -0.902900
 1373         H1     95    ARG    HD3   1373 0.06870000   1.008000   ; qtot -0.834200
 1374         N2     95    ARG     NE   1374 -0.52950000  14.010000   ; qtot -1.363700
 1375          H     95    ARG     HE   1375 0.34560000   1.008000   ; qtot -1.018100
 1376         CA     95    ARG     CZ   1376 0.80760000  12.010000   ; qtot -0.210500
 1377         N2     95    ARG    NH1   1377 -0.86270000  14.010000   ; qtot -1.073200
 1378          H     95    ARG   HH11   1378 0.44780000   1.008000   ; qtot -0.625400
 1379          H     95    ARG   HH12   1379 0.44780000   1.008000   ; qtot -0.177600
 1380         N2     95    ARG    NH2   1380 -0.86270000  14.010000   ; qtot -1.040300
 1381          H     95    ARG   HH21   1381 0.44780000   1.008000   ; qtot -0.592500
 1382          H     95    ARG   HH22   1382 0.44780000   1.008000   ; qtot -0.144700
 1383          C     95    ARG      C   1383 0.73410000  12.010000   ; qtot 0.589400
 1384          O     95    ARG      O   1384 -0.58940000  16.000000   ; qtot -0.000000
; residue   96 ALA rtp ALA q -0.0
 1385          N     96    ALA      N   1385 -0.41570000  14.010000   ; qtot -0.415700
 1386          H     96    ALA      H   1386 0.27190000   1.008000   ; qtot -0.143800
 1387         CX     96    ALA     CA   1387 0.03370000  12.010000   ; qtot -0.110100
 1388         H1     96    ALA     HA   1388 0.08230000   1.008000   ; qtot -0.027800
 1389         CT     96    ALA     CB   1389 -0.18250000  12.010000   ; qtot -0.210300
 1390         HC     96    ALA    HB1   1390 0.06030000   1.008000   ; qtot -0.150000
 1391         HC     96    ALA    HB2   1391 0.06030000   1.008000   ; qtot -0.089700
 1392         HC     96    ALA    HB3   1392 0.06030000   1.008000   ; qtot -0.029400
 1393          C     96    ALA      C   1393 0.59730000  12.010000   ; qtot 0.567900
 1394          O     96    ALA      O   1394 -0.56790000  16.000000   ; qtot -0.000000
; residue   97 ARG rtp ARG q 1.0
 1395          N     97    ARG      N   1395 -0.34790000  14.010000   ; qtot -0.347900
 1396          H     97    ARG      H   1396 0.27470000   1.008000   ; qtot -0.073200
 1397         CX     97    ARG     CA   1397 -0.26370000  12.010000   ; qtot -0.336900
 1398         H1     97    ARG     HA   1398 0.15600000   1.008000   ; qtot -0.180900
 1399         C8     97    ARG     CB   1399 -0.00070000  12.010000   ; qtot -0.181600
 1400         HC     97    ARG    HB2   1400 0.03270000   1.008000   ; qtot -0.148900
 1401         HC     97    ARG    HB3   1401 0.03270000   1.008000   ; qtot -0.116200
 1402         C8     97    ARG     CG   1402 0.03900000  12.010000   ; qtot -0.077200
 1403         HC     97    ARG    HG2   1403 0.02850000   1.008000   ; qtot -0.048700
 1404         HC     97    ARG    HG3   1404 0.02850000   1.008000   ; qtot -0.020200
 1405         C8     97    ARG     CD   1405 0.04860000  12.010000   ; qtot 0.028400
 1406         H1     97    ARG    HD2   1406 0.06870000   1.008000   ; qtot 0.097100
 1407         H1     97    ARG    HD3   1407 0.06870000   1.008000   ; qtot 0.165800
 1408         N2     97    ARG     NE   1408 -0.52950000  14.010000   ; qtot -0.363700
 1409          H     97    ARG     HE   1409 0.34560000   1.008000   ; qtot -0.018100
 1410         CA     97    ARG     CZ   1410 0.80760000  12.010000   ; qtot 0.789500
 1411         N2     97    ARG    NH1   1411 -0.86270000  14.010000   ; qtot -0.073200
 1412          H     97    ARG   HH11   1412 0.44780000   1.008000   ; qtot 0.374600
 1413          H     97    ARG   HH12   1413 0.44780000   1.008000   ; qtot 0.822400
 1414         N2     97    ARG    NH2   1414 -0.86270000  14.010000   ; qtot -0.040300
 1415          H     97    ARG   HH21   1415 0.44780000   1.008000   ; qtot 0.407500
 1416          H     97    ARG   HH22   1416 0.44780000   1.008000   ; qtot 0.855300
 1417          C     97    ARG      C   1417 0.73410000  12.010000   ; qtot 1.589400
 1418          O     97    ARG      O   1418 -0.58940000  16.000000   ; qtot 1.000000
; residue   98 GLN rtp GLN q -0.0
 1419          N     98    GLN      N   1419 -0.41570000  14.010000   ; qtot 0.584300
 1420          H     98    GLN      H   1420 0.27190000   1.008000   ; qtot 0.856200
 1421         CX     98    GLN     CA   1421 -0.00310000  12.010000   ; qtot 0.853100
 1422         H1     98    GLN     HA   1422 0.08500000   1.008000   ; qtot 0.938100
 1423         2C     98    GLN     CB   1423 -0.00360000  12.010000   ; qtot 0.934500
 1424         HC     98    GLN    HB2   1424 0.01710000   1.008000   ; qtot 0.951600
 1425         HC     98    GLN    HB3   1425 0.01710000   1.008000   ; qtot 0.968700
 1426         2C     98    GLN     CG   1426 -0.06450000  12.010000   ; qtot 0.904200
 1427         HC     98    GLN    HG2   1427 0.03520000   1.008000   ; qtot 0.939400
 1428         HC     98    GLN    HG3   1428 0.03520000   1.008000   ; qtot 0.974600
 1429          C     98    GLN     CD   1429 0.69510000  12.010000   ; qtot 1.669700
 1430          O     98    GLN    OE1   1430 -0.60860000  16.000000   ; qtot 1.061100
 1431          N     98    GLN    NE2   1431 -0.94070000  14.010000   ; qtot 0.120400
 1432          H     98    GLN   HE21   1432 0.42510000   1.008000   ; qtot 0.545500
 1433          H     98    GLN   HE22   1433 0.42510000   1.008000   ; qtot 0.970600
 1434          C     98    GLN      C   1434 0.59730000  12.010000   ; qtot 1.567900
 1435          O     98    GLN      O   1435 -0.56790000  16.000000   ; qtot 1.000000
; residue   99 ILE rtp ILE q -0.0
 1436          N     99    ILE      N   1436 -0.41570000  14.010000   ; qtot 0.584300
 1437          H     99    ILE      H   1437 0.27190000   1.008000   ; qtot 0.856200
 1438         CX     99    ILE     CA   1438 -0.05970000  12.010000   ; qtot 0.796500
 1439         H1     99    ILE     HA   1439 0.08690000   1.008000   ; qtot 0.883400
 1440         3C     99    ILE     CB   1440 0.13030000  12.010000   ; qtot 1.013700
 1441         HC     99    ILE     HB   1441 0.01870000   1.008000   ; qtot 1.032400
 1442         CT     99    ILE    CG2   1442 -0.32040000  12.010000   ; qtot 0.712000
 1443         HC     99    ILE   HG21   1443 0.08820000   1.008000   ; qtot 0.800200
 1444         HC     99    ILE   HG22   1444 0.08820000   1.008000   ; qtot 0.888400
 1445         HC     99    ILE   HG23   1445 0.08820000   1.008000   ; qtot 0.976600
 1446         2C     99    ILE    CG1   1446 -0.04300000  12.010000   ; qtot 0.933600
 1447         HC     99    ILE   HG12   1447 0.02360000   1.008000   ; qtot 0.957200
 1448         HC     99    ILE   HG13   1448 0.02360000   1.008000   ; qtot 0.980800
 1449         CT     99    ILE    CD1   1449 -0.06600000  12.010000   ; qtot 0.914800
 1450         HC     99    ILE   HD11   1450 0.01860000   1.008000   ; qtot 0.933400
 1451         HC     99    ILE   HD12   1451 0.01860000   1.008000   ; qtot 0.952000
 1452         HC     99    ILE   HD13   1452 0.01860000   1.008000   ; qtot 0.970600
 1453          C     99    ILE      C   1453 0.59730000  12.010000   ; qtot 1.567900
 1454          O     99    ILE      O   1454 -0.56790000  16.000000   ; qtot 1.000000
; residue  100 ASN rtp ASN q 0.0
 1455          N    100    ASN      N   1455 -0.41570000  14.010000   ; qtot 0.584300
 1456          H    100    ASN      H   1456 0.27190000   1.008000   ; qtot 0.856200
 1457         CX    100    ASN     CA   1457 0.01430000  12.010000   ; qtot 0.870500
 1458         H1    100    ASN     HA   1458 0.10480000   1.008000   ; qtot 0.975300
 1459         2C    100    ASN     CB   1459 -0.20410000  12.010000   ; qtot 0.771200
 1460         HC    100    ASN    HB2   1460 0.07970000   1.008000   ; qtot 0.850900
 1461         HC    100    ASN    HB3   1461 0.07970000   1.008000   ; qtot 0.930600
 1462          C    100    ASN     CG   1462 0.71300000  12.010000   ; qtot 1.643600
 1463          O    100    ASN    OD1   1463 -0.59310000  16.000000   ; qtot 1.050500
 1464          N    100    ASN    ND2   1464 -0.91910000  14.010000   ; qtot 0.131400
 1465          H    100    ASN   HD21   1465 0.41960000   1.008000   ; qtot 0.551000
 1466          H    100    ASN   HD22   1466 0.41960000   1.008000   ; qtot 0.970600
 1467          C    100    ASN      C   1467 0.59730000  12.010000   ; qtot 1.567900
 1468          O    100    ASN      O   1468 -0.56790000  16.000000   ; qtot 1.000000
; residue  101 ASN rtp ASN q 0.0
 1469          N    101    ASN      N   1469 -0.41570000  14.010000   ; qtot 0.584300
 1470          H    101    ASN      H   1470 0.27190000   1.008000   ; qtot 0.856200
 1471         CX    101    ASN     CA   1471 0.01430000  12.010000   ; qtot 0.870500
 1472         H1    101    ASN     HA   1472 0.10480000   1.008000   ; qtot 0.975300
 1473         2C    101    ASN     CB   1473 -0.20410000  12.010000   ; qtot 0.771200
 1474         HC    101    ASN    HB2   1474 0.07970000   1.008000   ; qtot 0.850900
 1475         HC    101    ASN    HB3   1475 0.07970000   1.008000   ; qtot 0.930600
 1476          C    101    ASN     CG   1476 0.71300000  12.010000   ; qtot 1.643600
 1477          O    101    ASN    OD1   1477 -0.59310000  16.000000   ; qtot 1.050500
 1478          N    101    ASN    ND2   1478 -0.91910000  14.010000   ; qtot 0.131400
 1479          H    101    ASN   HD21   1479 0.41960000   1.008000   ; qtot 0.551000
 1480          H    101    ASN   HD22   1480 0.41960000   1.008000   ; qtot 0.970600
 1481          C    101    ASN      C   1481 0.59730000  12.010000   ; qtot 1.567900
 1482          O    101    ASN      O   1482 -0.56790000  16.000000   ; qtot 1.000000
; residue  102 ALA rtp ALA q -0.0
 1483          N    102    ALA      N   1483 -0.41570000  14.010000   ; qtot 0.584300
 1484          H    102    ALA      H   1484 0.27190000   1.008000   ; qtot 0.856200
 1485         CX    102    ALA     CA   1485 0.03370000  12.010000   ; qtot 0.889900
 1486         H1    102    ALA     HA   1486 0.08230000   1.008000   ; qtot 0.972200
 1487         CT    102    ALA     CB   1487 -0.18250000  12.010000   ; qtot 0.789700
 1488         HC    102    ALA    HB1   1488 0.06030000   1.008000   ; qtot 0.850000
 1489         HC    102    ALA    HB2   1489 0.06030000   1.008000   ; qtot 0.910300
 1490         HC    102    ALA    HB3   1490 0.06030000   1.008000   ; qtot 0.970600
 1491          C    102    ALA      C   1491 0.59730000  12.010000   ; qtot 1.567900
 1492          O    102    ALA      O   1492 -0.56790000  16.000000   ; qtot 1.000000
; residue  103 LEU rtp LEU q -0.0
 1493          N    103    LEU      N   1493 -0.41570000  14.010000   ; qtot 0.584300
 1494          H    103    LEU      H   1494 0.27190000   1.008000   ; qtot 0.856200
 1495         CX    103    LEU     CA   1495 -0.05180000  12.010000   ; qtot 0.804400
 1496         H1    103    LEU     HA   1496 0.09220000   1.008000   ; qtot 0.896600
 1497         2C    103    LEU     CB   1497 -0.11020000  12.010000   ; qtot 0.786400
 1498         HC    103    LEU    HB2   1498 0.04570000   1.008000   ; qtot 0.832100
 1499         HC    103    LEU    HB3   1499 0.04570000   1.008000   ; qtot 0.877800
 1500         3C    103    LEU     CG   1500 0.35310000  12.010000   ; qtot 1.230900
 1501         HC    103    LEU     HG   1501 -0.03610000   1.008000   ; qtot 1.194800
 1502         CT    103    LEU    CD1   1502 -0.41210000  12.010000   ; qtot 0.782700
 1503         HC    103    LEU   HD11   1503 0.10000000   1.008000   ; qtot 0.882700
 1504         HC    103    LEU   HD12   1504 0.10000000   1.008000   ; qtot 0.982700
 1505         HC    103    LEU   HD13   1505 0.10000000   1.008000   ; qtot 1.082700
 1506         CT    103    LEU    CD2   1506 -0.41210000  12.010000   ; qtot 0.670600
 1507         HC    103    LEU   HD21   1507 0.10000000   1.008000   ; qtot 0.770600
 1508         HC    103    LEU   HD22   1508 0.10000000   1.008000   ; qtot 0.870600
 1509         HC    103    LEU   HD23   1509 0.10000000   1.008000   ; qtot 0.970600
 1510          C    103    LEU      C   1510 0.59730000  12.010000   ; qtot 1.567900
 1511          O    103    LEU      O   1511 -0.56790000  16.000000   ; qtot 1.000000
; residue  104 ASP rtp ASP q -1.0
 1512          N    104    ASP      N   1512 -0.51630000  14.010000   ; qtot 0.483700
 1513          H    104    ASP      H   1513 0.29360000   1.008000   ; qtot 0.777300
 1514         CX    104    ASP     CA   1514 0.03810000  12.010000   ; qtot 0.815400
 1515         H1    104    ASP     HA   1515 0.08800000   1.008000   ; qtot 0.903400
 1516         2C    104    ASP     CB   1516 -0.03030000  12.010000   ; qtot 0.873100
 1517         HC    104    ASP    HB2   1517 -0.01220000   1.008000   ; qtot 0.860900
 1518         HC    104    ASP    HB3   1518 -0.01220000   1.008000   ; qtot 0.848700
 1519         CO    104    ASP     CG   1519 0.79940000  12.010000   ; qtot 1.648100
 1520         O2    104    ASP    OD1   1520 -0.80140000  16.000000   ; qtot 0.846700
 1521         O2    104    ASP    OD2   1521 -0.80140000  16.000000   ; qtot 0.045300
 1522          C    104    ASP      C   1522 0.53660000  12.010000   ; qtot 0.581900
 1523          O    104    ASP      O   1523 -0.58190000  16.000000   ; qtot -0.000000
; residue  105 TYR rtp TYR q -0.0
 1524          N    105    TYR      N   1524 -0.41570000  14.010000   ; qtot -0.415700
 1525          H    105    TYR      H   1525 0.27190000   1.008000   ; qtot -0.143800
 1526         CX    105    TYR     CA   1526 -0.00140000  12.010000   ; qtot -0.145200
 1527         H1    105    TYR     HA   1527 0.08760000   1.008000   ; qtot -0.057600
 1528         CT    105    TYR     CB   1528 -0.01520000  12.010000   ; qtot -0.072800
 1529         HC    105    TYR    HB2   1529 0.02950000   1.008000   ; qtot -0.043300
 1530         HC    105    TYR    HB3   1530 0.02950000   1.008000   ; qtot -0.013800
 1531         CA    105    TYR     CG   1531 -0.00110000  12.010000   ; qtot -0.014900
 1532         CA    105    TYR    CD1   1532 -0.19060000  12.010000   ; qtot -0.205500
 1533         HA    105    TYR    HD1   1533 0.16990000   1.008000   ; qtot -0.035600
 1534         CA    105    TYR    CE1   1534 -0.23410000  12.010000   ; qtot -0.269700
 1535         HA    105    TYR    HE1   1535 0.16560000   1.008000   ; qtot -0.104100
 1536          C    105    TYR     CZ   1536 0.32260000  12.010000   ; qtot 0.218500
 1537         OH    105    TYR     OH   1537 -0.55790000  16.000000   ; qtot -0.339400
 1538         HO    105    TYR     HH   1538 0.39920000   1.008000   ; qtot 0.059800
 1539         CA    105    TYR    CE2   1539 -0.23410000  12.010000   ; qtot -0.174300
 1540         HA    105    TYR    HE2   1540 0.16560000   1.008000   ; qtot -0.008700
 1541         CA    105    TYR    CD2   1541 -0.19060000  12.010000   ; qtot -0.199300
 1542         HA    105    TYR    HD2   1542 0.16990000   1.008000   ; qtot -0.029400
 1543          C    105    TYR      C   1543 0.59730000  12.010000   ; qtot 0.567900
 1544          O    105    TYR      O   1544 -0.56790000  16.000000   ; qtot -0.000000
; residue  106 LEU rtp LEU q -0.0
 1545          N    106    LEU      N   1545 -0.41570000  14.010000   ; qtot -0.415700
 1546          H    106    LEU      H   1546 0.27190000   1.008000   ; qtot -0.143800
 1547         CX    106    LEU     CA   1547 -0.05180000  12.010000   ; qtot -0.195600
 1548         H1    106    LEU     HA   1548 0.09220000   1.008000   ; qtot -0.103400
 1549         2C    106    LEU     CB   1549 -0.11020000  12.010000   ; qtot -0.213600
 1550         HC    106    LEU    HB2   1550 0.04570000   1.008000   ; qtot -0.167900
 1551         HC    106    LEU    HB3   1551 0.04570000   1.008000   ; qtot -0.122200
 1552         3C    106    LEU     CG   1552 0.35310000  12.010000   ; qtot 0.230900
 1553         HC    106    LEU     HG   1553 -0.03610000   1.008000   ; qtot 0.194800
 1554         CT    106    LEU    CD1   1554 -0.41210000  12.010000   ; qtot -0.217300
 1555         HC    106    LEU   HD11   1555 0.10000000   1.008000   ; qtot -0.117300
 1556         HC    106    LEU   HD12   1556 0.10000000   1.008000   ; qtot -0.017300
 1557         HC    106    LEU   HD13   1557 0.10000000   1.008000   ; qtot 0.082700
 1558         CT    106    LEU    CD2   1558 -0.41210000  12.010000   ; qtot -0.329400
 1559         HC    106    LEU   HD21   1559 0.10000000   1.008000   ; qtot -0.229400
 1560         HC    106    LEU   HD22   1560 0.10000000   1.008000   ; qtot -0.129400
 1561         HC    106    LEU   HD23   1561 0.10000000   1.008000   ; qtot -0.029400
 1562          C    106    LEU      C   1562 0.59730000  12.010000   ; qtot 0.567900
 1563          O    106    LEU      O   1563 -0.56790000  16.000000   ; qtot -0.000000
; residue  107 VAL rtp VAL q -0.0
 1564          N    107    VAL      N   1564 -0.41570000  14.010000   ; qtot -0.415700
 1565          H    107    VAL      H   1565 0.27190000   1.008000   ; qtot -0.143800
 1566         CX    107    VAL     CA   1566 -0.08750000  12.010000   ; qtot -0.231300
 1567         H1    107    VAL     HA   1567 0.09690000   1.008000   ; qtot -0.134400
 1568         3C    107    VAL     CB   1568 0.29850000  12.010000   ; qtot 0.164100
 1569         HC    107    VAL     HB   1569 -0.02970000   1.008000   ; qtot 0.134400
 1570         CT    107    VAL    CG1   1570 -0.31920000  12.010000   ; qtot -0.184800
 1571         HC    107    VAL   HG11   1571 0.07910000   1.008000   ; qtot -0.105700
 1572         HC    107    VAL   HG12   1572 0.07910000   1.008000   ; qtot -0.026600
 1573         HC    107    VAL   HG13   1573 0.07910000   1.008000   ; qtot 0.052500
 1574         CT    107    VAL    CG2   1574 -0.31920000  12.010000   ; qtot -0.266700
 1575         HC    107    VAL   HG21   1575 0.07910000   1.008000   ; qtot -0.187600
 1576         HC    107    VAL   HG22   1576 0.07910000   1.008000   ; qtot -0.108500
 1577         HC    107    VAL   HG23   1577 0.07910000   1.008000   ; qtot -0.029400
 1578          C    107    VAL      C   1578 0.59730000  12.010000   ; qtot 0.567900
 1579          O    107    VAL      O   1579 -0.56790000  16.000000   ; qtot -0.000000
; residue  108 SER rtp SER q -0.0
 1580          N    108    SER      N   1580 -0.41570000  14.010000   ; qtot -0.415700
 1581          H    108    SER      H   1581 0.27190000   1.008000   ; qtot -0.143800
 1582         CX    108    SER     CA   1582 -0.02490000  12.010000   ; qtot -0.168700
 1583         H1    108    SER     HA   1583 0.08430000   1.008000   ; qtot -0.084400
 1584         2C    108    SER     CB   1584 0.21170000  12.010000   ; qtot 0.127300
 1585         H1    108    SER    HB2   1585 0.03520000   1.008000   ; qtot 0.162500
 1586         H1    108    SER    HB3   1586 0.03520000   1.008000   ; qtot 0.197700
 1587         OH    108    SER     OG   1587 -0.65460000  16.000000   ; qtot -0.456900
 1588         HO    108    SER     HG   1588 0.42750000   1.008000   ; qtot -0.029400
 1589          C    108    SER      C   1589 0.59730000  12.010000   ; qtot 0.567900
 1590          O    108    SER      O   1590 -0.56790000  16.000000   ; qtot -0.000000
; residue  109 GLN rtp GLN q -0.0
 1591          N    109    GLN      N   1591 -0.41570000  14.010000   ; qtot -0.415700
 1592          H    109    GLN      H   1592 0.27190000   1.008000   ; qtot -0.143800
 1593         CX    109    GLN     CA   1593 -0.00310000  12.010000   ; qtot -0.146900
 1594         H1    109    GLN     HA   1594 0.08500000   1.008000   ; qtot -0.061900
 1595         2C    109    GLN     CB   1595 -0.00360000  12.010000   ; qtot -0.065500
 1596         HC    109    GLN    HB2   1596 0.01710000   1.008000   ; qtot -0.048400
 1597         HC    109    GLN    HB3   1597 0.01710000   1.008000   ; qtot -0.031300
 1598         2C    109    GLN     CG   1598 -0.06450000  12.010000   ; qtot -0.095800
 1599         HC    109    GLN    HG2   1599 0.03520000   1.008000   ; qtot -0.060600
 1600         HC    109    GLN    HG3   1600 0.03520000   1.008000   ; qtot -0.025400
 1601          C    109    GLN     CD   1601 0.69510000  12.010000   ; qtot 0.669700
 1602          O    109    GLN    OE1   1602 -0.60860000  16.000000   ; qtot 0.061100
 1603          N    109    GLN    NE2   1603 -0.94070000  14.010000   ; qtot -0.879600
 1604          H    109    GLN   HE21   1604 0.42510000   1.008000   ; qtot -0.454500
 1605          H    109    GLN   HE22   1605 0.42510000   1.008000   ; qtot -0.029400
 1606          C    109    GLN      C   1606 0.59730000  12.010000   ; qtot 0.567900
 1607          O    109    GLN      O   1607 -0.56790000  16.000000   ; qtot -0.000000
; residue  110 ASN rtp ASN q 0.0
 1608          N    110    ASN      N   1608 -0.41570000  14.010000   ; qtot -0.415700
 1609          H    110    ASN      H   1609 0.27190000   1.008000   ; qtot -0.143800
 1610         CX    110    ASN     CA   1610 0.01430000  12.010000   ; qtot -0.129500
 1611         H1    110    ASN     HA   1611 0.10480000   1.008000   ; qtot -0.024700
 1612         2C    110    ASN     CB   1612 -0.20410000  12.010000   ; qtot -0.228800
 1613         HC    110    ASN    HB2   1613 0.07970000   1.008000   ; qtot -0.149100
 1614         HC    110    ASN    HB3   1614 0.07970000   1.008000   ; qtot -0.069400
 1615          C    110    ASN     CG   1615 0.71300000  12.010000   ; qtot 0.643600
 1616          O    110    ASN    OD1   1616 -0.59310000  16.000000   ; qtot 0.050500
 1617          N    110    ASN    ND2   1617 -0.91910000  14.010000   ; qtot -0.868600
 1618          H    110    ASN   HD21   1618 0.41960000   1.008000   ; qtot -0.449000
 1619          H    110    ASN   HD22   1619 0.41960000   1.008000   ; qtot -0.029400
 1620          C    110    ASN      C   1620 0.59730000  12.010000   ; qtot 0.567900
 1621          O    110    ASN      O   1621 -0.56790000  16.000000   ; qtot -0.000000
; residue  111 SER rtp SER q -0.0
 1622          N    111    SER      N   1622 -0.41570000  14.010000   ; qtot -0.415700
 1623          H    111    SER      H   1623 0.27190000   1.008000   ; qtot -0.143800
 1624         CX    111    SER     CA   1624 -0.02490000  12.010000   ; qtot -0.168700
 1625         H1    111    SER     HA   1625 0.08430000   1.008000   ; qtot -0.084400
 1626         2C    111    SER     CB   1626 0.21170000  12.010000   ; qtot 0.127300
 1627         H1    111    SER    HB2   1627 0.03520000   1.008000   ; qtot 0.162500
 1628         H1    111    SER    HB3   1628 0.03520000   1.008000   ; qtot 0.197700
 1629         OH    111    SER     OG   1629 -0.65460000  16.000000   ; qtot -0.456900
 1630         HO    111    SER     HG   1630 0.42750000   1.008000   ; qtot -0.029400
 1631          C    111    SER      C   1631 0.59730000  12.010000   ; qtot 0.567900
 1632          O    111    SER      O   1632 -0.56790000  16.000000   ; qtot -0.000000
; residue  112 ARG rtp ARG q 1.0
 1633          N    112    ARG      N   1633 -0.34790000  14.010000   ; qtot -0.347900
 1634          H    112    ARG      H   1634 0.27470000   1.008000   ; qtot -0.073200
 1635         CX    112    ARG     CA   1635 -0.26370000  12.010000   ; qtot -0.336900
 1636         H1    112    ARG     HA   1636 0.15600000   1.008000   ; qtot -0.180900
 1637         C8    112    ARG     CB   1637 -0.00070000  12.010000   ; qtot -0.181600
 1638         HC    112    ARG    HB2   1638 0.03270000   1.008000   ; qtot -0.148900
 1639         HC    112    ARG    HB3   1639 0.03270000   1.008000   ; qtot -0.116200
 1640         C8    112    ARG     CG   1640 0.03900000  12.010000   ; qtot -0.077200
 1641         HC    112    ARG    HG2   1641 0.02850000   1.008000   ; qtot -0.048700
 1642         HC    112    ARG    HG3   1642 0.02850000   1.008000   ; qtot -0.020200
 1643         C8    112    ARG     CD   1643 0.04860000  12.010000   ; qtot 0.028400
 1644         H1    112    ARG    HD2   1644 0.06870000   1.008000   ; qtot 0.097100
 1645         H1    112    ARG    HD3   1645 0.06870000   1.008000   ; qtot 0.165800
 1646         N2    112    ARG     NE   1646 -0.52950000  14.010000   ; qtot -0.363700
 1647          H    112    ARG     HE   1647 0.34560000   1.008000   ; qtot -0.018100
 1648         CA    112    ARG     CZ   1648 0.80760000  12.010000   ; qtot 0.789500
 1649         N2    112    ARG    NH1   1649 -0.86270000  14.010000   ; qtot -0.073200
 1650          H    112    ARG   HH11   1650 0.44780000   1.008000   ; qtot 0.374600
 1651          H    112    ARG   HH12   1651 0.44780000   1.008000   ; qtot 0.822400
 1652         N2    112    ARG    NH2   1652 -0.86270000  14.010000   ; qtot -0.040300
 1653          H    112    ARG   HH21   1653 0.44780000   1.008000   ; qtot 0.407500
 1654          H    112    ARG   HH22   1654 0.44780000   1.008000   ; qtot 0.855300
 1655          C    112    ARG      C   1655 0.73410000  12.010000   ; qtot 1.589400
 1656          O    112    ARG      O   1656 -0.58940000  16.000000   ; qtot 1.000000
; residue  113 SER rtp SER q -0.0
 1657          N    113    SER      N   1657 -0.41570000  14.010000   ; qtot 0.584300
 1658          H    113    SER      H   1658 0.27190000   1.008000   ; qtot 0.856200
 1659         CX    113    SER     CA   1659 -0.02490000  12.010000   ; qtot 0.831300
 1660         H1    113    SER     HA   1660 0.08430000   1.008000   ; qtot 0.915600
 1661         2C    113    SER     CB   1661 0.21170000  12.010000   ; qtot 1.127300
 1662         H1    113    SER    HB2   1662 0.03520000   1.008000   ; qtot 1.162500
 1663         H1    113    SER    HB3   1663 0.03520000   1.008000   ; qtot 1.197700
 1664         OH    113    SER     OG   1664 -0.65460000  16.000000   ; qtot 0.543100
 1665         HO    113    SER     HG   1665 0.42750000   1.008000   ; qtot 0.970600
 1666          C    113    SER      C   1666 0.59730000  12.010000   ; qtot 1.567900
 1667          O    113    SER      O   1667 -0.56790000  16.000000   ; qtot 1.000000
; residue  114 SER rtp SER q -0.0
 1668          N    114    SER      N   1668 -0.41570000  14.010000   ; qtot 0.584300
 1669          H    114    SER      H   1669 0.27190000   1.008000   ; qtot 0.856200
 1670         CX    114    SER     CA   1670 -0.02490000  12.010000   ; qtot 0.831300
 1671         H1    114    SER     HA   1671 0.08430000   1.008000   ; qtot 0.915600
 1672         2C    114    SER     CB   1672 0.21170000  12.010000   ; qtot 1.127300
 1673         H1    114    SER    HB2   1673 0.03520000   1.008000   ; qtot 1.162500
 1674         H1    114    SER    HB3   1674 0.03520000   1.008000   ; qtot 1.197700
 1675         OH    114    SER     OG   1675 -0.65460000  16.000000   ; qtot 0.543100
 1676         HO    114    SER     HG   1676 0.42750000   1.008000   ; qtot 0.970600
 1677          C    114    SER      C   1677 0.59730000  12.010000   ; qtot 1.567900
 1678          O    114    SER      O   1678 -0.56790000  16.000000   ; qtot 1.000000
; residue  115 SER rtp SER q -0.0
 1679          N    115    SER      N   1679 -0.41570000  14.010000   ; qtot 0.584300
 1680          H    115    SER      H   1680 0.27190000   1.008000   ; qtot 0.856200
 1681         CX    115    SER     CA   1681 -0.02490000  12.010000   ; qtot 0.831300
 1682         H1    115    SER     HA   1682 0.08430000   1.008000   ; qtot 0.915600
 1683         2C    115    SER     CB   1683 0.21170000  12.010000   ; qtot 1.127300
 1684         H1    115    SER    HB2   1684 0.03520000   1.008000   ; qtot 1.162500
 1685         H1    115    SER    HB3   1685 0.03520000   1.008000   ; qtot 1.197700
 1686         OH    115    SER     OG   1686 -0.65460000  16.000000   ; qtot 0.543100
 1687         HO    115    SER     HG   1687 0.42750000   1.008000   ; qtot 0.970600
 1688          C    115    SER      C   1688 0.59730000  12.010000   ; qtot 1.567900
 1689          O    115    SER      O   1689 -0.56790000  16.000000   ; qtot 1.000000
; residue  116 PRO rtp PRO q 0.0
 1690          N    116    PRO      N   1690 -0.25480000  14.010000   ; qtot 0.745200
 1691         CT    116    PRO     CD   1691 0.01920000  12.010000   ; qtot 0.764400
 1692         H1    116    PRO    HD2   1692 0.03910000   1.008000   ; qtot 0.803500
 1693         H1    116    PRO    HD3   1693 0.03910000   1.008000   ; qtot 0.842600
 1694         CT    116    PRO     CG   1694 0.01890000  12.010000   ; qtot 0.861500
 1695         HC    116    PRO    HG2   1695 0.02130000   1.008000   ; qtot 0.882800
 1696         HC    116    PRO    HG3   1696 0.02130000   1.008000   ; qtot 0.904100
 1697         CT    116    PRO     CB   1697 -0.00700000  12.010000   ; qtot 0.897100
 1698         HC    116    PRO    HB2   1698 0.02530000   1.008000   ; qtot 0.922400
 1699         HC    116    PRO    HB3   1699 0.02530000   1.008000   ; qtot 0.947700
 1700         CX    116    PRO     CA   1700 -0.02660000  12.010000   ; qtot 0.921100
 1701         H1    116    PRO     HA   1701 0.06410000   1.008000   ; qtot 0.985200
 1702          C    116    PRO      C   1702 0.58960000  12.010000   ; qtot 1.574800
 1703          O    116    PRO      O   1703 -0.57480000  16.000000   ; qtot 1.000000
; residue  117 VAL rtp VAL q -0.0
 1704          N    117    VAL      N   1704 -0.41570000  14.010000   ; qtot 0.584300
 1705          H    117    VAL      H   1705 0.27190000   1.008000   ; qtot 0.856200
 1706         CX    117    VAL     CA   1706 -0.08750000  12.010000   ; qtot 0.768700
 1707         H1    117    VAL     HA   1707 0.09690000   1.008000   ; qtot 0.865600
 1708         3C    117    VAL     CB   1708 0.29850000  12.010000   ; qtot 1.164100
 1709         HC    117    VAL     HB   1709 -0.02970000   1.008000   ; qtot 1.134400
 1710         CT    117    VAL    CG1   1710 -0.31920000  12.010000   ; qtot 0.815200
 1711         HC    117    VAL   HG11   1711 0.07910000   1.008000   ; qtot 0.894300
 1712         HC    117    VAL   HG12   1712 0.07910000   1.008000   ; qtot 0.973400
 1713         HC    117    VAL   HG13   1713 0.07910000   1.008000   ; qtot 1.052500
 1714         CT    117    VAL    CG2   1714 -0.31920000  12.010000   ; qtot 0.733300
 1715         HC    117    VAL   HG21   1715 0.07910000   1.008000   ; qtot 0.812400
 1716         HC    117    VAL   HG22   1716 0.07910000   1.008000   ; qtot 0.891500
 1717         HC    117    VAL   HG23   1717 0.07910000   1.008000   ; qtot 0.970600
 1718          C    117    VAL      C   1718 0.59730000  12.010000   ; qtot 1.567900
 1719          O    117    VAL      O   1719 -0.56790000  16.000000   ; qtot 1.000000
; residue  118 ARG rtp ARG q 1.0
 1720          N    118    ARG      N   1720 -0.34790000  14.010000   ; qtot 0.652100
 1721          H    118    ARG      H   1721 0.27470000   1.008000   ; qtot 0.926800
 1722         CX    118    ARG     CA   1722 -0.26370000  12.010000   ; qtot 0.663100
 1723         H1    118    ARG     HA   1723 0.15600000   1.008000   ; qtot 0.819100
 1724         C8    118    ARG     CB   1724 -0.00070000  12.010000   ; qtot 0.818400
 1725         HC    118    ARG    HB2   1725 0.03270000   1.008000   ; qtot 0.851100
 1726         HC    118    ARG    HB3   1726 0.03270000   1.008000   ; qtot 0.883800
 1727         C8    118    ARG     CG   1727 0.03900000  12.010000   ; qtot 0.922800
 1728         HC    118    ARG    HG2   1728 0.02850000   1.008000   ; qtot 0.951300
 1729         HC    118    ARG    HG3   1729 0.02850000   1.008000   ; qtot 0.979800
 1730         C8    118    ARG     CD   1730 0.04860000  12.010000   ; qtot 1.028400
 1731         H1    118    ARG    HD2   1731 0.06870000   1.008000   ; qtot 1.097100
 1732         H1    118    ARG    HD3   1732 0.06870000   1.008000   ; qtot 1.165800
 1733         N2    118    ARG     NE   1733 -0.52950000  14.010000   ; qtot 0.636300
 1734          H    118    ARG     HE   1734 0.34560000   1.008000   ; qtot 0.981900
 1735         CA    118    ARG     CZ   1735 0.80760000  12.010000   ; qtot 1.789500
 1736         N2    118    ARG    NH1   1736 -0.86270000  14.010000   ; qtot 0.926800
 1737          H    118    ARG   HH11   1737 0.44780000   1.008000   ; qtot 1.374600
 1738          H    118    ARG   HH12   1738 0.44780000   1.008000   ; qtot 1.822400
 1739         N2    118    ARG    NH2   1739 -0.86270000  14.010000   ; qtot 0.959700
 1740          H    118    ARG   HH21   1740 0.44780000   1.008000   ; qtot 1.407500
 1741          H    118    ARG   HH22   1741 0.44780000   1.008000   ; qtot 1.855300
 1742          C    118    ARG      C   1742 0.73410000  12.010000   ; qtot 2.589400
 1743          O    118    ARG      O   1743 -0.58940000  16.000000   ; qtot 2.000000
; residue  119 GLY rtp GLY q -0.0
 1744          N    119    GLY      N   1744 -0.41570000  14.010000   ; qtot 1.584300
 1745          H    119    GLY      H   1745 0.27190000   1.008000   ; qtot 1.856200
 1746         CX    119    GLY     CA   1746 -0.02520000  12.010000   ; qtot 1.831000
 1747         H1    119    GLY    HA2   1747 0.06980000   1.008000   ; qtot 1.900800
 1748         H1    119    GLY    HA3   1748 0.06980000   1.008000   ; qtot 1.970600
 1749          C    119    GLY      C   1749 0.59730000  12.010000   ; qtot 2.567900
 1750          O    119    GLY      O   1750 -0.56790000  16.000000   ; qtot 2.000000
; residue  120 MET rtp MET q -0.0
 1751          N    120    MET      N   1751 -0.41570000  14.010000   ; qtot 1.584300
 1752          H    120    MET      H   1752 0.27190000   1.008000   ; qtot 1.856200
 1753         CX    120    MET     CA   1753 -0.02370000  12.010000   ; qtot 1.832500
 1754         H1    120    MET     HA   1754 0.08800000   1.008000   ; qtot 1.920500
 1755         2C    120    MET     CB   1755 0.03420000  12.010000   ; qtot 1.954700
 1756         HC    120    MET    HB2   1756 0.02410000   1.008000   ; qtot 1.978800
 1757         HC    120    MET    HB3   1757 0.02410000   1.008000   ; qtot 2.002900
 1758         2C    120    MET     CG   1758 0.00180000  12.010000   ; qtot 2.004700
 1759         H1    120    MET    HG2   1759 0.04400000   1.008000   ; qtot 2.048700
 1760         H1    120    MET    HG3   1760 0.04400000   1.008000   ; qtot 2.092700
 1761          S    120    MET     SD   1761 -0.27370000  32.060000   ; qtot 1.819000
 1762         CT    120    MET     CE   1762 -0.05360000  12.010000   ; qtot 1.765400
 1763         H1    120    MET    HE1   1763 0.06840000   1.008000   ; qtot 1.833800
 1764         H1    120    MET    HE2   1764 0.06840000   1.008000   ; qtot 1.902200
 1765         H1    120    MET    HE3   1765 0.06840000   1.008000   ; qtot 1.970600
 1766          C    120    MET      C   1766 0.59730000  12.010000   ; qtot 2.567900
 1767          O    120    MET      O   1767 -0.56790000  16.000000   ; qtot 2.000000
; residue  121 ILE rtp ILE q -0.0
 1768          N    121    ILE      N   1768 -0.41570000  14.010000   ; qtot 1.584300
 1769          H    121    ILE      H   1769 0.27190000   1.008000   ; qtot 1.856200
 1770         CX    121    ILE     CA   1770 -0.05970000  12.010000   ; qtot 1.796500
 1771         H1    121    ILE     HA   1771 0.08690000   1.008000   ; qtot 1.883400
 1772         3C    121    ILE     CB   1772 0.13030000  12.010000   ; qtot 2.013700
 1773         HC    121    ILE     HB   1773 0.01870000   1.008000   ; qtot 2.032400
 1774         CT    121    ILE    CG2   1774 -0.32040000  12.010000   ; qtot 1.712000
 1775         HC    121    ILE   HG21   1775 0.08820000   1.008000   ; qtot 1.800200
 1776         HC    121    ILE   HG22   1776 0.08820000   1.008000   ; qtot 1.888400
 1777         HC    121    ILE   HG23   1777 0.08820000   1.008000   ; qtot 1.976600
 1778         2C    121    ILE    CG1   1778 -0.04300000  12.010000   ; qtot 1.933600
 1779         HC    121    ILE   HG12   1779 0.02360000   1.008000   ; qtot 1.957200
 1780         HC    121    ILE   HG13   1780 0.02360000   1.008000   ; qtot 1.980800
 1781         CT    121    ILE    CD1   1781 -0.06600000  12.010000   ; qtot 1.914800
 1782         HC    121    ILE   HD11   1782 0.01860000   1.008000   ; qtot 1.933400
 1783         HC    121    ILE   HD12   1783 0.01860000   1.008000   ; qtot 1.952000
 1784         HC    121    ILE   HD13   1784 0.01860000   1.008000   ; qtot 1.970600
 1785          C    121    ILE      C   1785 0.59730000  12.010000   ; qtot 2.567900
 1786          O    121    ILE      O   1786 -0.56790000  16.000000   ; qtot 2.000000
; residue  122 ASP rtp ASP q -1.0
 1787          N    122    ASP      N   1787 -0.51630000  14.010000   ; qtot 1.483700
 1788          H    122    ASP      H   1788 0.29360000   1.008000   ; qtot 1.777300
 1789         CX    122    ASP     CA   1789 0.03810000  12.010000   ; qtot 1.815400
 1790         H1    122    ASP     HA   1790 0.08800000   1.008000   ; qtot 1.903400
 1791         2C    122    ASP     CB   1791 -0.03030000  12.010000   ; qtot 1.873100
 1792         HC    122    ASP    HB2   1792 -0.01220000   1.008000   ; qtot 1.860900
 1793         HC    122    ASP    HB3   1793 -0.01220000   1.008000   ; qtot 1.848700
 1794         CO    122    ASP     CG   1794 0.79940000  12.010000   ; qtot 2.648100
 1795         O2    122    ASP    OD1   1795 -0.80140000  16.000000   ; qtot 1.846700
 1796         O2    122    ASP    OD2   1796 -0.80140000  16.000000   ; qtot 1.045300
 1797          C    122    ASP      C   1797 0.53660000  12.010000   ; qtot 1.581900
 1798          O    122    ASP      O   1798 -0.58190000  16.000000   ; qtot 1.000000
; residue  123 THR rtp THR q 0.0
 1799          N    123    THR      N   1799 -0.41570000  14.010000   ; qtot 0.584300
 1800          H    123    THR      H   1800 0.27190000   1.008000   ; qtot 0.856200
 1801         CX    123    THR     CA   1801 -0.03890000  12.010000   ; qtot 0.817300
 1802         H1    123    THR     HA   1802 0.10070000   1.008000   ; qtot 0.918000
 1803         3C    123    THR     CB   1803 0.36540000  12.010000   ; qtot 1.283400
 1804         H1    123    THR     HB   1804 0.00430000   1.008000   ; qtot 1.287700
 1805         CT    123    THR    CG2   1805 -0.24380000  12.010000   ; qtot 1.043900
 1806         HC    123    THR   HG21   1806 0.06420000   1.008000   ; qtot 1.108100
 1807         HC    123    THR   HG22   1807 0.06420000   1.008000   ; qtot 1.172300
 1808         HC    123    THR   HG23   1808 0.06420000   1.008000   ; qtot 1.236500
 1809         OH    123    THR    OG1   1809 -0.67610000  16.000000   ; qtot 0.560400
 1810         HO    123    THR    HG1   1810 0.41020000   1.008000   ; qtot 0.970600
 1811          C    123    THR      C   1811 0.59730000  12.010000   ; qtot 1.567900
 1812          O    123    THR      O   1812 -0.56790000  16.000000   ; qtot 1.000000
; residue  124 ASN rtp ASN q 0.0
 1813          N    124    ASN      N   1813 -0.41570000  14.010000   ; qtot 0.584300
 1814          H    124    ASN      H   1814 0.27190000   1.008000   ; qtot 0.856200
 1815         CX    124    ASN     CA   1815 0.01430000  12.010000   ; qtot 0.870500
 1816         H1    124    ASN     HA   1816 0.10480000   1.008000   ; qtot 0.975300
 1817         2C    124    ASN     CB   1817 -0.20410000  12.010000   ; qtot 0.771200
 1818         HC    124    ASN    HB2   1818 0.07970000   1.008000   ; qtot 0.850900
 1819         HC    124    ASN    HB3   1819 0.07970000   1.008000   ; qtot 0.930600
 1820          C    124    ASN     CG   1820 0.71300000  12.010000   ; qtot 1.643600
 1821          O    124    ASN    OD1   1821 -0.59310000  16.000000   ; qtot 1.050500
 1822          N    124    ASN    ND2   1822 -0.91910000  14.010000   ; qtot 0.131400
 1823          H    124    ASN   HD21   1823 0.41960000   1.008000   ; qtot 0.551000
 1824          H    124    ASN   HD22   1824 0.41960000   1.008000   ; qtot 0.970600
 1825          C    124    ASN      C   1825 0.59730000  12.010000   ; qtot 1.567900
 1826          O    124    ASN      O   1826 -0.56790000  16.000000   ; qtot 1.000000
; residue  125 ARG rtp ARG q 1.0
 1827          N    125    ARG      N   1827 -0.34790000  14.010000   ; qtot 0.652100
 1828          H    125    ARG      H   1828 0.27470000   1.008000   ; qtot 0.926800
 1829         CX    125    ARG     CA   1829 -0.26370000  12.010000   ; qtot 0.663100
 1830         H1    125    ARG     HA   1830 0.15600000   1.008000   ; qtot 0.819100
 1831         C8    125    ARG     CB   1831 -0.00070000  12.010000   ; qtot 0.818400
 1832         HC    125    ARG    HB2   1832 0.03270000   1.008000   ; qtot 0.851100
 1833         HC    125    ARG    HB3   1833 0.03270000   1.008000   ; qtot 0.883800
 1834         C8    125    ARG     CG   1834 0.03900000  12.010000   ; qtot 0.922800
 1835         HC    125    ARG    HG2   1835 0.02850000   1.008000   ; qtot 0.951300
 1836         HC    125    ARG    HG3   1836 0.02850000   1.008000   ; qtot 0.979800
 1837         C8    125    ARG     CD   1837 0.04860000  12.010000   ; qtot 1.028400
 1838         H1    125    ARG    HD2   1838 0.06870000   1.008000   ; qtot 1.097100
 1839         H1    125    ARG    HD3   1839 0.06870000   1.008000   ; qtot 1.165800
 1840         N2    125    ARG     NE   1840 -0.52950000  14.010000   ; qtot 0.636300
 1841          H    125    ARG     HE   1841 0.34560000   1.008000   ; qtot 0.981900
 1842         CA    125    ARG     CZ   1842 0.80760000  12.010000   ; qtot 1.789500
 1843         N2    125    ARG    NH1   1843 -0.86270000  14.010000   ; qtot 0.926800
 1844          H    125    ARG   HH11   1844 0.44780000   1.008000   ; qtot 1.374600
 1845          H    125    ARG   HH12   1845 0.44780000   1.008000   ; qtot 1.822400
 1846         N2    125    ARG    NH2   1846 -0.86270000  14.010000   ; qtot 0.959700
 1847          H    125    ARG   HH21   1847 0.44780000   1.008000   ; qtot 1.407500
 1848          H    125    ARG   HH22   1848 0.44780000   1.008000   ; qtot 1.855300
 1849          C    125    ARG      C   1849 0.73410000  12.010000   ; qtot 2.589400
 1850          O    125    ARG      O   1850 -0.58940000  16.000000   ; qtot 2.000000
; residue  126 LEU rtp LEU q -0.0
 1851          N    126    LEU      N   1851 -0.41570000  14.010000   ; qtot 1.584300
 1852          H    126    LEU      H   1852 0.27190000   1.008000   ; qtot 1.856200
 1853         CX    126    LEU     CA   1853 -0.05180000  12.010000   ; qtot 1.804400
 1854         H1    126    LEU     HA   1854 0.09220000   1.008000   ; qtot 1.896600
 1855         2C    126    LEU     CB   1855 -0.11020000  12.010000   ; qtot 1.786400
 1856         HC    126    LEU    HB2   1856 0.04570000   1.008000   ; qtot 1.832100
 1857         HC    126    LEU    HB3   1857 0.04570000   1.008000   ; qtot 1.877800
 1858         3C    126    LEU     CG   1858 0.35310000  12.010000   ; qtot 2.230900
 1859         HC    126    LEU     HG   1859 -0.03610000   1.008000   ; qtot 2.194800
 1860         CT    126    LEU    CD1   1860 -0.41210000  12.010000   ; qtot 1.782700
 1861         HC    126    LEU   HD11   1861 0.10000000   1.008000   ; qtot 1.882700
 1862         HC    126    LEU   HD12   1862 0.10000000   1.008000   ; qtot 1.982700
 1863         HC    126    LEU   HD13   1863 0.10000000   1.008000   ; qtot 2.082700
 1864         CT    126    LEU    CD2   1864 -0.41210000  12.010000   ; qtot 1.670600
 1865         HC    126    LEU   HD21   1865 0.10000000   1.008000   ; qtot 1.770600
 1866         HC    126    LEU   HD22   1866 0.10000000   1.008000   ; qtot 1.870600
 1867         HC    126    LEU   HD23   1867 0.10000000   1.008000   ; qtot 1.970600
 1868          C    126    LEU      C   1868 0.59730000  12.010000   ; qtot 2.567900
 1869          O    126    LEU      O   1869 -0.56790000  16.000000   ; qtot 2.000000
; residue  127 GLY rtp GLY q -0.0
 1870          N    127    GLY      N   1870 -0.41570000  14.010000   ; qtot 1.584300
 1871          H    127    GLY      H   1871 0.27190000   1.008000   ; qtot 1.856200
 1872         CX    127    GLY     CA   1872 -0.02520000  12.010000   ; qtot 1.831000
 1873         H1    127    GLY    HA2   1873 0.06980000   1.008000   ; qtot 1.900800
 1874         H1    127    GLY    HA3   1874 0.06980000   1.008000   ; qtot 1.970600
 1875          C    127    GLY      C   1875 0.59730000  12.010000   ; qtot 2.567900
 1876          O    127    GLY      O   1876 -0.56790000  16.000000   ; qtot 2.000000
; residue  128 VAL rtp VAL q -0.0
 1877          N    128    VAL      N   1877 -0.41570000  14.010000   ; qtot 1.584300
 1878          H    128    VAL      H   1878 0.27190000   1.008000   ; qtot 1.856200
 1879         CX    128    VAL     CA   1879 -0.08750000  12.010000   ; qtot 1.768700
 1880         H1    128    VAL     HA   1880 0.09690000   1.008000   ; qtot 1.865600
 1881         3C    128    VAL     CB   1881 0.29850000  12.010000   ; qtot 2.164100
 1882         HC    128    VAL     HB   1882 -0.02970000   1.008000   ; qtot 2.134400
 1883         CT    128    VAL    CG1   1883 -0.31920000  12.010000   ; qtot 1.815200
 1884         HC    128    VAL   HG11   1884 0.07910000   1.008000   ; qtot 1.894300
 1885         HC    128    VAL   HG12   1885 0.07910000   1.008000   ; qtot 1.973400
 1886         HC    128    VAL   HG13   1886 0.07910000   1.008000   ; qtot 2.052500
 1887         CT    128    VAL    CG2   1887 -0.31920000  12.010000   ; qtot 1.733300
 1888         HC    128    VAL   HG21   1888 0.07910000   1.008000   ; qtot 1.812400
 1889         HC    128    VAL   HG22   1889 0.07910000   1.008000   ; qtot 1.891500
 1890         HC    128    VAL   HG23   1890 0.07910000   1.008000   ; qtot 1.970600
 1891          C    128    VAL      C   1891 0.59730000  12.010000   ; qtot 2.567900
 1892          O    128    VAL      O   1892 -0.56790000  16.000000   ; qtot 2.000000
; residue  129 ILE rtp ILE q -0.0
 1893          N    129    ILE      N   1893 -0.41570000  14.010000   ; qtot 1.584300
 1894          H    129    ILE      H   1894 0.27190000   1.008000   ; qtot 1.856200
 1895         CX    129    ILE     CA   1895 -0.05970000  12.010000   ; qtot 1.796500
 1896         H1    129    ILE     HA   1896 0.08690000   1.008000   ; qtot 1.883400
 1897         3C    129    ILE     CB   1897 0.13030000  12.010000   ; qtot 2.013700
 1898         HC    129    ILE     HB   1898 0.01870000   1.008000   ; qtot 2.032400
 1899         CT    129    ILE    CG2   1899 -0.32040000  12.010000   ; qtot 1.712000
 1900         HC    129    ILE   HG21   1900 0.08820000   1.008000   ; qtot 1.800200
 1901         HC    129    ILE   HG22   1901 0.08820000   1.008000   ; qtot 1.888400
 1902         HC    129    ILE   HG23   1902 0.08820000   1.008000   ; qtot 1.976600
 1903         2C    129    ILE    CG1   1903 -0.04300000  12.010000   ; qtot 1.933600
 1904         HC    129    ILE   HG12   1904 0.02360000   1.008000   ; qtot 1.957200
 1905         HC    129    ILE   HG13   1905 0.02360000   1.008000   ; qtot 1.980800
 1906         CT    129    ILE    CD1   1906 -0.06600000  12.010000   ; qtot 1.914800
 1907         HC    129    ILE   HD11   1907 0.01860000   1.008000   ; qtot 1.933400
 1908         HC    129    ILE   HD12   1908 0.01860000   1.008000   ; qtot 1.952000
 1909         HC    129    ILE   HD13   1909 0.01860000   1.008000   ; qtot 1.970600
 1910          C    129    ILE      C   1910 0.59730000  12.010000   ; qtot 2.567900
 1911          O    129    ILE      O   1911 -0.56790000  16.000000   ; qtot 2.000000
; residue  130 GLY rtp GLY q -0.0
 1912          N    130    GLY      N   1912 -0.41570000  14.010000   ; qtot 1.584300
 1913          H    130    GLY      H   1913 0.27190000   1.008000   ; qtot 1.856200
 1914         CX    130    GLY     CA   1914 -0.02520000  12.010000   ; qtot 1.831000
 1915         H1    130    GLY    HA2   1915 0.06980000   1.008000   ; qtot 1.900800
 1916         H1    130    GLY    HA3   1916 0.06980000   1.008000   ; qtot 1.970600
 1917          C    130    GLY      C   1917 0.59730000  12.010000   ; qtot 2.567900
 1918          O    130    GLY      O   1918 -0.56790000  16.000000   ; qtot 2.000000
; residue  131 TRP rtp TRP q -0.0
 1919          N    131    TRP      N   1919 -0.41570000  14.010000   ; qtot 1.584300
 1920          H    131    TRP      H   1920 0.27190000   1.008000   ; qtot 1.856200
 1921         CX    131    TRP     CA   1921 -0.02750000  12.010000   ; qtot 1.828700
 1922         H1    131    TRP     HA   1922 0.11230000   1.008000   ; qtot 1.941000
 1923         CT    131    TRP     CB   1923 -0.00500000  12.010000   ; qtot 1.936000
 1924         HC    131    TRP    HB2   1924 0.03390000   1.008000   ; qtot 1.969900
 1925         HC    131    TRP    HB3   1925 0.03390000   1.008000   ; qtot 2.003800
 1926         C*    131    TRP     CG   1926 -0.14150000  12.010000   ; qtot 1.862300
 1927         CW    131    TRP    CD1   1927 -0.16380000  12.010000   ; qtot 1.698500
 1928         H4    131    TRP    HD1   1928 0.20620000   1.008000   ; qtot 1.904700
 1929         NA    131    TRP    NE1   1929 -0.34180000  14.010000   ; qtot 1.562900
 1930          H    131    TRP    HE1   1930 0.34120000   1.008000   ; qtot 1.904100
 1931         CN    131    TRP    CE2   1931 0.13800000  12.010000   ; qtot 2.042100
 1932         CA    131    TRP    CZ2   1932 -0.26010000  12.010000   ; qtot 1.782000
 1933         HA    131    TRP    HZ2   1933 0.15720000   1.008000   ; qtot 1.939200
 1934         CA    131    TRP    CH2   1934 -0.11340000  12.010000   ; qtot 1.825800
 1935         HA    131    TRP    HH2   1935 0.14170000   1.008000   ; qtot 1.967500
 1936         CA    131    TRP    CZ3   1936 -0.19720000  12.010000   ; qtot 1.770300
 1937         HA    131    TRP    HZ3   1937 0.14470000   1.008000   ; qtot 1.915000
 1938         CA    131    TRP    CE3   1938 -0.23870000  12.010000   ; qtot 1.676300
 1939         HA    131    TRP    HE3   1939 0.17000000   1.008000   ; qtot 1.846300
 1940         CB    131    TRP    CD2   1940 0.12430000  12.010000   ; qtot 1.970600
 1941          C    131    TRP      C   1941 0.59730000  12.010000   ; qtot 2.567900
 1942          O    131    TRP      O   1942 -0.56790000  16.000000   ; qtot 2.000000
; residue  132 SER rtp SER q -0.0
 1943          N    132    SER      N   1943 -0.41570000  14.010000   ; qtot 1.584300
 1944          H    132    SER      H   1944 0.27190000   1.008000   ; qtot 1.856200
 1945         CX    132    SER     CA   1945 -0.02490000  12.010000   ; qtot 1.831300
 1946         H1    132    SER     HA   1946 0.08430000   1.008000   ; qtot 1.915600
 1947         2C    132    SER     CB   1947 0.21170000  12.010000   ; qtot 2.127300
 1948         H1    132    SER    HB2   1948 0.03520000   1.008000   ; qtot 2.162500
 1949         H1    132    SER    HB3   1949 0.03520000   1.008000   ; qtot 2.197700
 1950         OH    132    SER     OG   1950 -0.65460000  16.000000   ; qtot 1.543100
 1951         HO    132    SER     HG   1951 0.42750000   1.008000   ; qtot 1.970600
 1952          C    132    SER      C   1952 0.59730000  12.010000   ; qtot 2.567900
 1953          O    132    SER      O   1953 -0.56790000  16.000000   ; qtot 2.000000
; residue  133 MET rtp MET q -0.0
 1954          N    133    MET      N   1954 -0.41570000  14.010000   ; qtot 1.584300
 1955          H    133    MET      H   1955 0.27190000   1.008000   ; qtot 1.856200
 1956         CX    133    MET     CA   1956 -0.02370000  12.010000   ; qtot 1.832500
 1957         H1    133    MET     HA   1957 0.08800000   1.008000   ; qtot 1.920500
 1958         2C    133    MET     CB   1958 0.03420000  12.010000   ; qtot 1.954700
 1959         HC    133    MET    HB2   1959 0.02410000   1.008000   ; qtot 1.978800
 1960         HC    133    MET    HB3   1960 0.02410000   1.008000   ; qtot 2.002900
 1961         2C    133    MET     CG   1961 0.00180000  12.010000   ; qtot 2.004700
 1962         H1    133    MET    HG2   1962 0.04400000   1.008000   ; qtot 2.048700
 1963         H1    133    MET    HG3   1963 0.04400000   1.008000   ; qtot 2.092700
 1964          S    133    MET     SD   1964 -0.27370000  32.060000   ; qtot 1.819000
 1965         CT    133    MET     CE   1965 -0.05360000  12.010000   ; qtot 1.765400
 1966         H1    133    MET    HE1   1966 0.06840000   1.008000   ; qtot 1.833800
 1967         H1    133    MET    HE2   1967 0.06840000   1.008000   ; qtot 1.902200
 1968         H1    133    MET    HE3   1968 0.06840000   1.008000   ; qtot 1.970600
 1969          C    133    MET      C   1969 0.59730000  12.010000   ; qtot 2.567900
 1970          O    133    MET      O   1970 -0.56790000  16.000000   ; qtot 2.000000
; residue  134 GLY rtp GLY q -0.0
 1971          N    134    GLY      N   1971 -0.41570000  14.010000   ; qtot 1.584300
 1972          H    134    GLY      H   1972 0.27190000   1.008000   ; qtot 1.856200
 1973         CX    134    GLY     CA   1973 -0.02520000  12.010000   ; qtot 1.831000
 1974         H1    134    GLY    HA2   1974 0.06980000   1.008000   ; qtot 1.900800
 1975         H1    134    GLY    HA3   1975 0.06980000   1.008000   ; qtot 1.970600
 1976          C    134    GLY      C   1976 0.59730000  12.010000   ; qtot 2.567900
 1977          O    134    GLY      O   1977 -0.56790000  16.000000   ; qtot 2.000000
; residue  135 GLY rtp GLY q -0.0
 1978          N    135    GLY      N   1978 -0.41570000  14.010000   ; qtot 1.584300
 1979          H    135    GLY      H   1979 0.27190000   1.008000   ; qtot 1.856200
 1980         CX    135    GLY     CA   1980 -0.02520000  12.010000   ; qtot 1.831000
 1981         H1    135    GLY    HA2   1981 0.06980000   1.008000   ; qtot 1.900800
 1982         H1    135    GLY    HA3   1982 0.06980000   1.008000   ; qtot 1.970600
 1983          C    135    GLY      C   1983 0.59730000  12.010000   ; qtot 2.567900
 1984          O    135    GLY      O   1984 -0.56790000  16.000000   ; qtot 2.000000
; residue  136 GLY rtp GLY q -0.0
 1985          N    136    GLY      N   1985 -0.41570000  14.010000   ; qtot 1.584300
 1986          H    136    GLY      H   1986 0.27190000   1.008000   ; qtot 1.856200
 1987         CX    136    GLY     CA   1987 -0.02520000  12.010000   ; qtot 1.831000
 1988         H1    136    GLY    HA2   1988 0.06980000   1.008000   ; qtot 1.900800
 1989         H1    136    GLY    HA3   1989 0.06980000   1.008000   ; qtot 1.970600
 1990          C    136    GLY      C   1990 0.59730000  12.010000   ; qtot 2.567900
 1991          O    136    GLY      O   1991 -0.56790000  16.000000   ; qtot 2.000000
; residue  137 GLY rtp GLY q -0.0
 1992          N    137    GLY      N   1992 -0.41570000  14.010000   ; qtot 1.584300
 1993          H    137    GLY      H   1993 0.27190000   1.008000   ; qtot 1.856200
 1994         CX    137    GLY     CA   1994 -0.02520000  12.010000   ; qtot 1.831000
 1995         H1    137    GLY    HA2   1995 0.06980000   1.008000   ; qtot 1.900800
 1996         H1    137    GLY    HA3   1996 0.06980000   1.008000   ; qtot 1.970600
 1997          C    137    GLY      C   1997 0.59730000  12.010000   ; qtot 2.567900
 1998          O    137    GLY      O   1998 -0.56790000  16.000000   ; qtot 2.000000
; residue  138 THR rtp THR q 0.0
 1999          N    138    THR      N   1999 -0.41570000  14.010000   ; qtot 1.584300
 2000          H    138    THR      H   2000 0.27190000   1.008000   ; qtot 1.856200
 2001         CX    138    THR     CA   2001 -0.03890000  12.010000   ; qtot 1.817300
 2002         H1    138    THR     HA   2002 0.10070000   1.008000   ; qtot 1.918000
 2003         3C    138    THR     CB   2003 0.36540000  12.010000   ; qtot 2.283400
 2004         H1    138    THR     HB   2004 0.00430000   1.008000   ; qtot 2.287700
 2005         CT    138    THR    CG2   2005 -0.24380000  12.010000   ; qtot 2.043900
 2006         HC    138    THR   HG21   2006 0.06420000   1.008000   ; qtot 2.108100
 2007         HC    138    THR   HG22   2007 0.06420000   1.008000   ; qtot 2.172300
 2008         HC    138    THR   HG23   2008 0.06420000   1.008000   ; qtot 2.236500
 2009         OH    138    THR    OG1   2009 -0.67610000  16.000000   ; qtot 1.560400
 2010         HO    138    THR    HG1   2010 0.41020000   1.008000   ; qtot 1.970600
 2011          C    138    THR      C   2011 0.59730000  12.010000   ; qtot 2.567900
 2012          O    138    THR      O   2012 -0.56790000  16.000000   ; qtot 2.000000
; residue  139 LEU rtp LEU q -0.0
 2013          N    139    LEU      N   2013 -0.41570000  14.010000   ; qtot 1.584300
 2014          H    139    LEU      H   2014 0.27190000   1.008000   ; qtot 1.856200
 2015         CX    139    LEU     CA   2015 -0.05180000  12.010000   ; qtot 1.804400
 2016         H1    139    LEU     HA   2016 0.09220000   1.008000   ; qtot 1.896600
 2017         2C    139    LEU     CB   2017 -0.11020000  12.010000   ; qtot 1.786400
 2018         HC    139    LEU    HB2   2018 0.04570000   1.008000   ; qtot 1.832100
 2019         HC    139    LEU    HB3   2019 0.04570000   1.008000   ; qtot 1.877800
 2020         3C    139    LEU     CG   2020 0.35310000  12.010000   ; qtot 2.230900
 2021         HC    139    LEU     HG   2021 -0.03610000   1.008000   ; qtot 2.194800
 2022         CT    139    LEU    CD1   2022 -0.41210000  12.010000   ; qtot 1.782700
 2023         HC    139    LEU   HD11   2023 0.10000000   1.008000   ; qtot 1.882700
 2024         HC    139    LEU   HD12   2024 0.10000000   1.008000   ; qtot 1.982700
 2025         HC    139    LEU   HD13   2025 0.10000000   1.008000   ; qtot 2.082700
 2026         CT    139    LEU    CD2   2026 -0.41210000  12.010000   ; qtot 1.670600
 2027         HC    139    LEU   HD21   2027 0.10000000   1.008000   ; qtot 1.770600
 2028         HC    139    LEU   HD22   2028 0.10000000   1.008000   ; qtot 1.870600
 2029         HC    139    LEU   HD23   2029 0.10000000   1.008000   ; qtot 1.970600
 2030          C    139    LEU      C   2030 0.59730000  12.010000   ; qtot 2.567900
 2031          O    139    LEU      O   2031 -0.56790000  16.000000   ; qtot 2.000000
; residue  140 ARG rtp ARG q 1.0
 2032          N    140    ARG      N   2032 -0.34790000  14.010000   ; qtot 1.652100
 2033          H    140    ARG      H   2033 0.27470000   1.008000   ; qtot 1.926800
 2034         CX    140    ARG     CA   2034 -0.26370000  12.010000   ; qtot 1.663100
 2035         H1    140    ARG     HA   2035 0.15600000   1.008000   ; qtot 1.819100
 2036         C8    140    ARG     CB   2036 -0.00070000  12.010000   ; qtot 1.818400
 2037         HC    140    ARG    HB2   2037 0.03270000   1.008000   ; qtot 1.851100
 2038         HC    140    ARG    HB3   2038 0.03270000   1.008000   ; qtot 1.883800
 2039         C8    140    ARG     CG   2039 0.03900000  12.010000   ; qtot 1.922800
 2040         HC    140    ARG    HG2   2040 0.02850000   1.008000   ; qtot 1.951300
 2041         HC    140    ARG    HG3   2041 0.02850000   1.008000   ; qtot 1.979800
 2042         C8    140    ARG     CD   2042 0.04860000  12.010000   ; qtot 2.028400
 2043         H1    140    ARG    HD2   2043 0.06870000   1.008000   ; qtot 2.097100
 2044         H1    140    ARG    HD3   2044 0.06870000   1.008000   ; qtot 2.165800
 2045         N2    140    ARG     NE   2045 -0.52950000  14.010000   ; qtot 1.636300
 2046          H    140    ARG     HE   2046 0.34560000   1.008000   ; qtot 1.981900
 2047         CA    140    ARG     CZ   2047 0.80760000  12.010000   ; qtot 2.789500
 2048         N2    140    ARG    NH1   2048 -0.86270000  14.010000   ; qtot 1.926800
 2049          H    140    ARG   HH11   2049 0.44780000   1.008000   ; qtot 2.374600
 2050          H    140    ARG   HH12   2050 0.44780000   1.008000   ; qtot 2.822400
 2051         N2    140    ARG    NH2   2051 -0.86270000  14.010000   ; qtot 1.959700
 2052          H    140    ARG   HH21   2052 0.44780000   1.008000   ; qtot 2.407500
 2053          H    140    ARG   HH22   2053 0.44780000   1.008000   ; qtot 2.855300
 2054          C    140    ARG      C   2054 0.73410000  12.010000   ; qtot 3.589400
 2055          O    140    ARG      O   2055 -0.58940000  16.000000   ; qtot 3.000000
; residue  141 VAL rtp VAL q -0.0
 2056          N    141    VAL      N   2056 -0.41570000  14.010000   ; qtot 2.584300
 2057          H    141    VAL      H   2057 0.27190000   1.008000   ; qtot 2.856200
 2058         CX    141    VAL     CA   2058 -0.08750000  12.010000   ; qtot 2.768700
 2059         H1    141    VAL     HA   2059 0.09690000   1.008000   ; qtot 2.865600
 2060         3C    141    VAL     CB   2060 0.29850000  12.010000   ; qtot 3.164100
 2061         HC    141    VAL     HB   2061 -0.02970000   1.008000   ; qtot 3.134400
 2062         CT    141    VAL    CG1   2062 -0.31920000  12.010000   ; qtot 2.815200
 2063         HC    141    VAL   HG11   2063 0.07910000   1.008000   ; qtot 2.894300
 2064         HC    141    VAL   HG12   2064 0.07910000   1.008000   ; qtot 2.973400
 2065         HC    141    VAL   HG13   2065 0.07910000   1.008000   ; qtot 3.052500
 2066         CT    141    VAL    CG2   2066 -0.31920000  12.010000   ; qtot 2.733300
 2067         HC    141    VAL   HG21   2067 0.07910000   1.008000   ; qtot 2.812400
 2068         HC    141    VAL   HG22   2068 0.07910000   1.008000   ; qtot 2.891500
 2069         HC    141    VAL   HG23   2069 0.07910000   1.008000   ; qtot 2.970600
 2070          C    141    VAL      C   2070 0.59730000  12.010000   ; qtot 3.567900
 2071          O    141    VAL      O   2071 -0.56790000  16.000000   ; qtot 3.000000
; residue  142 ALA rtp ALA q -0.0
 2072          N    142    ALA      N   2072 -0.41570000  14.010000   ; qtot 2.584300
 2073          H    142    ALA      H   2073 0.27190000   1.008000   ; qtot 2.856200
 2074         CX    142    ALA     CA   2074 0.03370000  12.010000   ; qtot 2.889900
 2075         H1    142    ALA     HA   2075 0.08230000   1.008000   ; qtot 2.972200
 2076         CT    142    ALA     CB   2076 -0.18250000  12.010000   ; qtot 2.789700
 2077         HC    142    ALA    HB1   2077 0.06030000   1.008000   ; qtot 2.850000
 2078         HC    142    ALA    HB2   2078 0.06030000   1.008000   ; qtot 2.910300
 2079         HC    142    ALA    HB3   2079 0.06030000   1.008000   ; qtot 2.970600
 2080          C    142    ALA      C   2080 0.59730000  12.010000   ; qtot 3.567900
 2081          O    142    ALA      O   2081 -0.56790000  16.000000   ; qtot 3.000000
; residue  143 SER rtp SER q -0.0
 2082          N    143    SER      N   2082 -0.41570000  14.010000   ; qtot 2.584300
 2083          H    143    SER      H   2083 0.27190000   1.008000   ; qtot 2.856200
 2084         CX    143    SER     CA   2084 -0.02490000  12.010000   ; qtot 2.831300
 2085         H1    143    SER     HA   2085 0.08430000   1.008000   ; qtot 2.915600
 2086         2C    143    SER     CB   2086 0.21170000  12.010000   ; qtot 3.127300
 2087         H1    143    SER    HB2   2087 0.03520000   1.008000   ; qtot 3.162500
 2088         H1    143    SER    HB3   2088 0.03520000   1.008000   ; qtot 3.197700
 2089         OH    143    SER     OG   2089 -0.65460000  16.000000   ; qtot 2.543100
 2090         HO    143    SER     HG   2090 0.42750000   1.008000   ; qtot 2.970600
 2091          C    143    SER      C   2091 0.59730000  12.010000   ; qtot 3.567900
 2092          O    143    SER      O   2092 -0.56790000  16.000000   ; qtot 3.000000
; residue  144 GLU rtp GLU q -1.0
 2093          N    144    GLU      N   2093 -0.51630000  14.010000   ; qtot 2.483700
 2094          H    144    GLU      H   2094 0.29360000   1.008000   ; qtot 2.777300
 2095         CX    144    GLU     CA   2095 0.03970000  12.010000   ; qtot 2.817000
 2096         H1    144    GLU     HA   2096 0.11050000   1.008000   ; qtot 2.927500
 2097         2C    144    GLU     CB   2097 0.05600000  12.010000   ; qtot 2.983500
 2098         HC    144    GLU    HB2   2098 -0.01730000   1.008000   ; qtot 2.966200
 2099         HC    144    GLU    HB3   2099 -0.01730000   1.008000   ; qtot 2.948900
 2100         2C    144    GLU     CG   2100 0.01360000  12.010000   ; qtot 2.962500
 2101         HC    144    GLU    HG2   2101 -0.04250000   1.008000   ; qtot 2.920000
 2102         HC    144    GLU    HG3   2102 -0.04250000   1.008000   ; qtot 2.877500
 2103         CO    144    GLU     CD   2103 0.80540000  12.010000   ; qtot 3.682900
 2104         O2    144    GLU    OE1   2104 -0.81880000  16.000000   ; qtot 2.864100
 2105         O2    144    GLU    OE2   2105 -0.81880000  16.000000   ; qtot 2.045300
 2106          C    144    GLU      C   2106 0.53660000  12.010000   ; qtot 2.581900
 2107          O    144    GLU      O   2107 -0.58190000  16.000000   ; qtot 2.000000
; residue  145 GLY rtp GLY q -0.0
 2108          N    145    GLY      N   2108 -0.41570000  14.010000   ; qtot 1.584300
 2109          H    145    GLY      H   2109 0.27190000   1.008000   ; qtot 1.856200
 2110         CX    145    GLY     CA   2110 -0.02520000  12.010000   ; qtot 1.831000
 2111         H1    145    GLY    HA2   2111 0.06980000   1.008000   ; qtot 1.900800
 2112         H1    145    GLY    HA3   2112 0.06980000   1.008000   ; qtot 1.970600
 2113          C    145    GLY      C   2113 0.59730000  12.010000   ; qtot 2.567900
 2114          O    145    GLY      O   2114 -0.56790000  16.000000   ; qtot 2.000000
; residue  146 ARG rtp ARG q 1.0
 2115          N    146    ARG      N   2115 -0.34790000  14.010000   ; qtot 1.652100
 2116          H    146    ARG      H   2116 0.27470000   1.008000   ; qtot 1.926800
 2117         CX    146    ARG     CA   2117 -0.26370000  12.010000   ; qtot 1.663100
 2118         H1    146    ARG     HA   2118 0.15600000   1.008000   ; qtot 1.819100
 2119         C8    146    ARG     CB   2119 -0.00070000  12.010000   ; qtot 1.818400
 2120         HC    146    ARG    HB2   2120 0.03270000   1.008000   ; qtot 1.851100
 2121         HC    146    ARG    HB3   2121 0.03270000   1.008000   ; qtot 1.883800
 2122         C8    146    ARG     CG   2122 0.03900000  12.010000   ; qtot 1.922800
 2123         HC    146    ARG    HG2   2123 0.02850000   1.008000   ; qtot 1.951300
 2124         HC    146    ARG    HG3   2124 0.02850000   1.008000   ; qtot 1.979800
 2125         C8    146    ARG     CD   2125 0.04860000  12.010000   ; qtot 2.028400
 2126         H1    146    ARG    HD2   2126 0.06870000   1.008000   ; qtot 2.097100
 2127         H1    146    ARG    HD3   2127 0.06870000   1.008000   ; qtot 2.165800
 2128         N2    146    ARG     NE   2128 -0.52950000  14.010000   ; qtot 1.636300
 2129          H    146    ARG     HE   2129 0.34560000   1.008000   ; qtot 1.981900
 2130         CA    146    ARG     CZ   2130 0.80760000  12.010000   ; qtot 2.789500
 2131         N2    146    ARG    NH1   2131 -0.86270000  14.010000   ; qtot 1.926800
 2132          H    146    ARG   HH11   2132 0.44780000   1.008000   ; qtot 2.374600
 2133          H    146    ARG   HH12   2133 0.44780000   1.008000   ; qtot 2.822400
 2134         N2    146    ARG    NH2   2134 -0.86270000  14.010000   ; qtot 1.959700
 2135          H    146    ARG   HH21   2135 0.44780000   1.008000   ; qtot 2.407500
 2136          H    146    ARG   HH22   2136 0.44780000   1.008000   ; qtot 2.855300
 2137          C    146    ARG      C   2137 0.73410000  12.010000   ; qtot 3.589400
 2138          O    146    ARG      O   2138 -0.58940000  16.000000   ; qtot 3.000000
; residue  147 ILE rtp ILE q -0.0
 2139          N    147    ILE      N   2139 -0.41570000  14.010000   ; qtot 2.584300
 2140          H    147    ILE      H   2140 0.27190000   1.008000   ; qtot 2.856200
 2141         CX    147    ILE     CA   2141 -0.05970000  12.010000   ; qtot 2.796500
 2142         H1    147    ILE     HA   2142 0.08690000   1.008000   ; qtot 2.883400
 2143         3C    147    ILE     CB   2143 0.13030000  12.010000   ; qtot 3.013700
 2144         HC    147    ILE     HB   2144 0.01870000   1.008000   ; qtot 3.032400
 2145         CT    147    ILE    CG2   2145 -0.32040000  12.010000   ; qtot 2.712000
 2146         HC    147    ILE   HG21   2146 0.08820000   1.008000   ; qtot 2.800200
 2147         HC    147    ILE   HG22   2147 0.08820000   1.008000   ; qtot 2.888400
 2148         HC    147    ILE   HG23   2148 0.08820000   1.008000   ; qtot 2.976600
 2149         2C    147    ILE    CG1   2149 -0.04300000  12.010000   ; qtot 2.933600
 2150         HC    147    ILE   HG12   2150 0.02360000   1.008000   ; qtot 2.957200
 2151         HC    147    ILE   HG13   2151 0.02360000   1.008000   ; qtot 2.980800
 2152         CT    147    ILE    CD1   2152 -0.06600000  12.010000   ; qtot 2.914800
 2153         HC    147    ILE   HD11   2153 0.01860000   1.008000   ; qtot 2.933400
 2154         HC    147    ILE   HD12   2154 0.01860000   1.008000   ; qtot 2.952000
 2155         HC    147    ILE   HD13   2155 0.01860000   1.008000   ; qtot 2.970600
 2156          C    147    ILE      C   2156 0.59730000  12.010000   ; qtot 3.567900
 2157          O    147    ILE      O   2157 -0.56790000  16.000000   ; qtot 3.000000
; residue  148 LYS rtp LYS q 1.0
 2158          N    148    LYS      N   2158 -0.34790000  14.010000   ; qtot 2.652100
 2159          H    148    LYS      H   2159 0.27470000   1.008000   ; qtot 2.926800
 2160         CX    148    LYS     CA   2160 -0.24000000  12.010000   ; qtot 2.686800
 2161         H1    148    LYS     HA   2161 0.14260000   1.008000   ; qtot 2.829400
 2162         C8    148    LYS     CB   2162 -0.00940000  12.010000   ; qtot 2.820000
 2163         HC    148    LYS    HB2   2163 0.03620000   1.008000   ; qtot 2.856200
 2164         HC    148    LYS    HB3   2164 0.03620000   1.008000   ; qtot 2.892400
 2165         C8    148    LYS     CG   2165 0.01870000  12.010000   ; qtot 2.911100
 2166         HC    148    LYS    HG2   2166 0.01030000   1.008000   ; qtot 2.921400
 2167         HC    148    LYS    HG3   2167 0.01030000   1.008000   ; qtot 2.931700
 2168         C8    148    LYS     CD   2168 -0.04790000  12.010000   ; qtot 2.883800
 2169         HC    148    LYS    HD2   2169 0.06210000   1.008000   ; qtot 2.945900
 2170         HC    148    LYS    HD3   2170 0.06210000   1.008000   ; qtot 3.008000
 2171         C8    148    LYS     CE   2171 -0.01430000  12.010000   ; qtot 2.993700
 2172         HP    148    LYS    HE2   2172 0.11350000   1.008000   ; qtot 3.107200
 2173         HP    148    LYS    HE3   2173 0.11350000   1.008000   ; qtot 3.220700
 2174         N3    148    LYS     NZ   2174 -0.38540000  14.010000   ; qtot 2.835300
 2175          H    148    LYS    HZ1   2175 0.34000000   1.008000   ; qtot 3.175300
 2176          H    148    LYS    HZ2   2176 0.34000000   1.008000   ; qtot 3.515300
 2177          H    148    LYS    HZ3   2177 0.34000000   1.008000   ; qtot 3.855300
 2178          C    148    LYS      C   2178 0.73410000  12.010000   ; qtot 4.589400
 2179          O    148    LYS      O   2179 -0.58940000  16.000000   ; qtot 4.000000
; residue  149 ALA rtp ALA q -0.0
 2180          N    149    ALA      N   2180 -0.41570000  14.010000   ; qtot 3.584300
 2181          H    149    ALA      H   2181 0.27190000   1.008000   ; qtot 3.856200
 2182         CX    149    ALA     CA   2182 0.03370000  12.010000   ; qtot 3.889900
 2183         H1    149    ALA     HA   2183 0.08230000   1.008000   ; qtot 3.972200
 2184         CT    149    ALA     CB   2184 -0.18250000  12.010000   ; qtot 3.789700
 2185         HC    149    ALA    HB1   2185 0.06030000   1.008000   ; qtot 3.850000
 2186         HC    149    ALA    HB2   2186 0.06030000   1.008000   ; qtot 3.910300
 2187         HC    149    ALA    HB3   2187 0.06030000   1.008000   ; qtot 3.970600
 2188          C    149    ALA      C   2188 0.59730000  12.010000   ; qtot 4.567900
 2189          O    149    ALA      O   2189 -0.56790000  16.000000   ; qtot 4.000000
; residue  150 ALA rtp ALA q -0.0
 2190          N    150    ALA      N   2190 -0.41570000  14.010000   ; qtot 3.584300
 2191          H    150    ALA      H   2191 0.27190000   1.008000   ; qtot 3.856200
 2192         CX    150    ALA     CA   2192 0.03370000  12.010000   ; qtot 3.889900
 2193         H1    150    ALA     HA   2193 0.08230000   1.008000   ; qtot 3.972200
 2194         CT    150    ALA     CB   2194 -0.18250000  12.010000   ; qtot 3.789700
 2195         HC    150    ALA    HB1   2195 0.06030000   1.008000   ; qtot 3.850000
 2196         HC    150    ALA    HB2   2196 0.06030000   1.008000   ; qtot 3.910300
 2197         HC    150    ALA    HB3   2197 0.06030000   1.008000   ; qtot 3.970600
 2198          C    150    ALA      C   2198 0.59730000  12.010000   ; qtot 4.567900
 2199          O    150    ALA      O   2199 -0.56790000  16.000000   ; qtot 4.000000
; residue  151 ILE rtp ILE q -0.0
 2200          N    151    ILE      N   2200 -0.41570000  14.010000   ; qtot 3.584300
 2201          H    151    ILE      H   2201 0.27190000   1.008000   ; qtot 3.856200
 2202         CX    151    ILE     CA   2202 -0.05970000  12.010000   ; qtot 3.796500
 2203         H1    151    ILE     HA   2203 0.08690000   1.008000   ; qtot 3.883400
 2204         3C    151    ILE     CB   2204 0.13030000  12.010000   ; qtot 4.013700
 2205         HC    151    ILE     HB   2205 0.01870000   1.008000   ; qtot 4.032400
 2206         CT    151    ILE    CG2   2206 -0.32040000  12.010000   ; qtot 3.712000
 2207         HC    151    ILE   HG21   2207 0.08820000   1.008000   ; qtot 3.800200
 2208         HC    151    ILE   HG22   2208 0.08820000   1.008000   ; qtot 3.888400
 2209         HC    151    ILE   HG23   2209 0.08820000   1.008000   ; qtot 3.976600
 2210         2C    151    ILE    CG1   2210 -0.04300000  12.010000   ; qtot 3.933600
 2211         HC    151    ILE   HG12   2211 0.02360000   1.008000   ; qtot 3.957200
 2212         HC    151    ILE   HG13   2212 0.02360000   1.008000   ; qtot 3.980800
 2213         CT    151    ILE    CD1   2213 -0.06600000  12.010000   ; qtot 3.914800
 2214         HC    151    ILE   HD11   2214 0.01860000   1.008000   ; qtot 3.933400
 2215         HC    151    ILE   HD12   2215 0.01860000   1.008000   ; qtot 3.952000
 2216         HC    151    ILE   HD13   2216 0.01860000   1.008000   ; qtot 3.970600
 2217          C    151    ILE      C   2217 0.59730000  12.010000   ; qtot 4.567900
 2218          O    151    ILE      O   2218 -0.56790000  16.000000   ; qtot 4.000000
; residue  152 PRO rtp PRO q 0.0
 2219          N    152    PRO      N   2219 -0.25480000  14.010000   ; qtot 3.745200
 2220         CT    152    PRO     CD   2220 0.01920000  12.010000   ; qtot 3.764400
 2221         H1    152    PRO    HD2   2221 0.03910000   1.008000   ; qtot 3.803500
 2222         H1    152    PRO    HD3   2222 0.03910000   1.008000   ; qtot 3.842600
 2223         CT    152    PRO     CG   2223 0.01890000  12.010000   ; qtot 3.861500
 2224         HC    152    PRO    HG2   2224 0.02130000   1.008000   ; qtot 3.882800
 2225         HC    152    PRO    HG3   2225 0.02130000   1.008000   ; qtot 3.904100
 2226         CT    152    PRO     CB   2226 -0.00700000  12.010000   ; qtot 3.897100
 2227         HC    152    PRO    HB2   2227 0.02530000   1.008000   ; qtot 3.922400
 2228         HC    152    PRO    HB3   2228 0.02530000   1.008000   ; qtot 3.947700
 2229         CX    152    PRO     CA   2229 -0.02660000  12.010000   ; qtot 3.921100
 2230         H1    152    PRO     HA   2230 0.06410000   1.008000   ; qtot 3.985200
 2231          C    152    PRO      C   2231 0.58960000  12.010000   ; qtot 4.574800
 2232          O    152    PRO      O   2232 -0.57480000  16.000000   ; qtot 4.000000
; residue  153 LEU rtp LEU q -0.0
 2233          N    153    LEU      N   2233 -0.41570000  14.010000   ; qtot 3.584300
 2234          H    153    LEU      H   2234 0.27190000   1.008000   ; qtot 3.856200
 2235         CX    153    LEU     CA   2235 -0.05180000  12.010000   ; qtot 3.804400
 2236         H1    153    LEU     HA   2236 0.09220000   1.008000   ; qtot 3.896600
 2237         2C    153    LEU     CB   2237 -0.11020000  12.010000   ; qtot 3.786400
 2238         HC    153    LEU    HB2   2238 0.04570000   1.008000   ; qtot 3.832100
 2239         HC    153    LEU    HB3   2239 0.04570000   1.008000   ; qtot 3.877800
 2240         3C    153    LEU     CG   2240 0.35310000  12.010000   ; qtot 4.230900
 2241         HC    153    LEU     HG   2241 -0.03610000   1.008000   ; qtot 4.194800
 2242         CT    153    LEU    CD1   2242 -0.41210000  12.010000   ; qtot 3.782700
 2243         HC    153    LEU   HD11   2243 0.10000000   1.008000   ; qtot 3.882700
 2244         HC    153    LEU   HD12   2244 0.10000000   1.008000   ; qtot 3.982700
 2245         HC    153    LEU   HD13   2245 0.10000000   1.008000   ; qtot 4.082700
 2246         CT    153    LEU    CD2   2246 -0.41210000  12.010000   ; qtot 3.670600
 2247         HC    153    LEU   HD21   2247 0.10000000   1.008000   ; qtot 3.770600
 2248         HC    153    LEU   HD22   2248 0.10000000   1.008000   ; qtot 3.870600
 2249         HC    153    LEU   HD23   2249 0.10000000   1.008000   ; qtot 3.970600
 2250          C    153    LEU      C   2250 0.59730000  12.010000   ; qtot 4.567900
 2251          O    153    LEU      O   2251 -0.56790000  16.000000   ; qtot 4.000000
; residue  154 ALA rtp ALA q -0.0
 2252          N    154    ALA      N   2252 -0.41570000  14.010000   ; qtot 3.584300
 2253          H    154    ALA      H   2253 0.27190000   1.008000   ; qtot 3.856200
 2254         CX    154    ALA     CA   2254 0.03370000  12.010000   ; qtot 3.889900
 2255         H1    154    ALA     HA   2255 0.08230000   1.008000   ; qtot 3.972200
 2256         CT    154    ALA     CB   2256 -0.18250000  12.010000   ; qtot 3.789700
 2257         HC    154    ALA    HB1   2257 0.06030000   1.008000   ; qtot 3.850000
 2258         HC    154    ALA    HB2   2258 0.06030000   1.008000   ; qtot 3.910300
 2259         HC    154    ALA    HB3   2259 0.06030000   1.008000   ; qtot 3.970600
 2260          C    154    ALA      C   2260 0.59730000  12.010000   ; qtot 4.567900
 2261          O    154    ALA      O   2261 -0.56790000  16.000000   ; qtot 4.000000
; residue  155 PRO rtp PRO q 0.0
 2262          N    155    PRO      N   2262 -0.25480000  14.010000   ; qtot 3.745200
 2263         CT    155    PRO     CD   2263 0.01920000  12.010000   ; qtot 3.764400
 2264         H1    155    PRO    HD2   2264 0.03910000   1.008000   ; qtot 3.803500
 2265         H1    155    PRO    HD3   2265 0.03910000   1.008000   ; qtot 3.842600
 2266         CT    155    PRO     CG   2266 0.01890000  12.010000   ; qtot 3.861500
 2267         HC    155    PRO    HG2   2267 0.02130000   1.008000   ; qtot 3.882800
 2268         HC    155    PRO    HG3   2268 0.02130000   1.008000   ; qtot 3.904100
 2269         CT    155    PRO     CB   2269 -0.00700000  12.010000   ; qtot 3.897100
 2270         HC    155    PRO    HB2   2270 0.02530000   1.008000   ; qtot 3.922400
 2271         HC    155    PRO    HB3   2271 0.02530000   1.008000   ; qtot 3.947700
 2272         CX    155    PRO     CA   2272 -0.02660000  12.010000   ; qtot 3.921100
 2273         H1    155    PRO     HA   2273 0.06410000   1.008000   ; qtot 3.985200
 2274          C    155    PRO      C   2274 0.58960000  12.010000   ; qtot 4.574800
 2275          O    155    PRO      O   2275 -0.57480000  16.000000   ; qtot 4.000000
; residue  156 TRP rtp TRP q -0.0
 2276          N    156    TRP      N   2276 -0.41570000  14.010000   ; qtot 3.584300
 2277          H    156    TRP      H   2277 0.27190000   1.008000   ; qtot 3.856200
 2278         CX    156    TRP     CA   2278 -0.02750000  12.010000   ; qtot 3.828700
 2279         H1    156    TRP     HA   2279 0.11230000   1.008000   ; qtot 3.941000
 2280         CT    156    TRP     CB   2280 -0.00500000  12.010000   ; qtot 3.936000
 2281         HC    156    TRP    HB2   2281 0.03390000   1.008000   ; qtot 3.969900
 2282         HC    156    TRP    HB3   2282 0.03390000   1.008000   ; qtot 4.003800
 2283         C*    156    TRP     CG   2283 -0.14150000  12.010000   ; qtot 3.862300
 2284         CW    156    TRP    CD1   2284 -0.16380000  12.010000   ; qtot 3.698500
 2285         H4    156    TRP    HD1   2285 0.20620000   1.008000   ; qtot 3.904700
 2286         NA    156    TRP    NE1   2286 -0.34180000  14.010000   ; qtot 3.562900
 2287          H    156    TRP    HE1   2287 0.34120000   1.008000   ; qtot 3.904100
 2288         CN    156    TRP    CE2   2288 0.13800000  12.010000   ; qtot 4.042100
 2289         CA    156    TRP    CZ2   2289 -0.26010000  12.010000   ; qtot 3.782000
 2290         HA    156    TRP    HZ2   2290 0.15720000   1.008000   ; qtot 3.939200
 2291         CA    156    TRP    CH2   2291 -0.11340000  12.010000   ; qtot 3.825800
 2292         HA    156    TRP    HH2   2292 0.14170000   1.008000   ; qtot 3.967500
 2293         CA    156    TRP    CZ3   2293 -0.19720000  12.010000   ; qtot 3.770300
 2294         HA    156    TRP    HZ3   2294 0.14470000   1.008000   ; qtot 3.915000
 2295         CA    156    TRP    CE3   2295 -0.23870000  12.010000   ; qtot 3.676300
 2296         HA    156    TRP    HE3   2296 0.17000000   1.008000   ; qtot 3.846300
 2297         CB    156    TRP    CD2   2297 0.12430000  12.010000   ; qtot 3.970600
 2298          C    156    TRP      C   2298 0.59730000  12.010000   ; qtot 4.567900
 2299          O    156    TRP      O   2299 -0.56790000  16.000000   ; qtot 4.000000
; residue  157 ASP rtp ASP q -1.0
 2300          N    157    ASP      N   2300 -0.51630000  14.010000   ; qtot 3.483700
 2301          H    157    ASP      H   2301 0.29360000   1.008000   ; qtot 3.777300
 2302         CX    157    ASP     CA   2302 0.03810000  12.010000   ; qtot 3.815400
 2303         H1    157    ASP     HA   2303 0.08800000   1.008000   ; qtot 3.903400
 2304         2C    157    ASP     CB   2304 -0.03030000  12.010000   ; qtot 3.873100
 2305         HC    157    ASP    HB2   2305 -0.01220000   1.008000   ; qtot 3.860900
 2306         HC    157    ASP    HB3   2306 -0.01220000   1.008000   ; qtot 3.848700
 2307         CO    157    ASP     CG   2307 0.79940000  12.010000   ; qtot 4.648100
 2308         O2    157    ASP    OD1   2308 -0.80140000  16.000000   ; qtot 3.846700
 2309         O2    157    ASP    OD2   2309 -0.80140000  16.000000   ; qtot 3.045300
 2310          C    157    ASP      C   2310 0.53660000  12.010000   ; qtot 3.581900
 2311          O    157    ASP      O   2311 -0.58190000  16.000000   ; qtot 3.000000
; residue  158 THR rtp THR q 0.0
 2312          N    158    THR      N   2312 -0.41570000  14.010000   ; qtot 2.584300
 2313          H    158    THR      H   2313 0.27190000   1.008000   ; qtot 2.856200
 2314         CX    158    THR     CA   2314 -0.03890000  12.010000   ; qtot 2.817300
 2315         H1    158    THR     HA   2315 0.10070000   1.008000   ; qtot 2.918000
 2316         3C    158    THR     CB   2316 0.36540000  12.010000   ; qtot 3.283400
 2317         H1    158    THR     HB   2317 0.00430000   1.008000   ; qtot 3.287700
 2318         CT    158    THR    CG2   2318 -0.24380000  12.010000   ; qtot 3.043900
 2319         HC    158    THR   HG21   2319 0.06420000   1.008000   ; qtot 3.108100
 2320         HC    158    THR   HG22   2320 0.06420000   1.008000   ; qtot 3.172300
 2321         HC    158    THR   HG23   2321 0.06420000   1.008000   ; qtot 3.236500
 2322         OH    158    THR    OG1   2322 -0.67610000  16.000000   ; qtot 2.560400
 2323         HO    158    THR    HG1   2323 0.41020000   1.008000   ; qtot 2.970600
 2324          C    158    THR      C   2324 0.59730000  12.010000   ; qtot 3.567900
 2325          O    158    THR      O   2325 -0.56790000  16.000000   ; qtot 3.000000
; residue  159 THR rtp THR q 0.0
 2326          N    159    THR      N   2326 -0.41570000  14.010000   ; qtot 2.584300
 2327          H    159    THR      H   2327 0.27190000   1.008000   ; qtot 2.856200
 2328         CX    159    THR     CA   2328 -0.03890000  12.010000   ; qtot 2.817300
 2329         H1    159    THR     HA   2329 0.10070000   1.008000   ; qtot 2.918000
 2330         3C    159    THR     CB   2330 0.36540000  12.010000   ; qtot 3.283400
 2331         H1    159    THR     HB   2331 0.00430000   1.008000   ; qtot 3.287700
 2332         CT    159    THR    CG2   2332 -0.24380000  12.010000   ; qtot 3.043900
 2333         HC    159    THR   HG21   2333 0.06420000   1.008000   ; qtot 3.108100
 2334         HC    159    THR   HG22   2334 0.06420000   1.008000   ; qtot 3.172300
 2335         HC    159    THR   HG23   2335 0.06420000   1.008000   ; qtot 3.236500
 2336         OH    159    THR    OG1   2336 -0.67610000  16.000000   ; qtot 2.560400
 2337         HO    159    THR    HG1   2337 0.41020000   1.008000   ; qtot 2.970600
 2338          C    159    THR      C   2338 0.59730000  12.010000   ; qtot 3.567900
 2339          O    159    THR      O   2339 -0.56790000  16.000000   ; qtot 3.000000
; residue  160 SER rtp SER q -0.0
 2340          N    160    SER      N   2340 -0.41570000  14.010000   ; qtot 2.584300
 2341          H    160    SER      H   2341 0.27190000   1.008000   ; qtot 2.856200
 2342         CX    160    SER     CA   2342 -0.02490000  12.010000   ; qtot 2.831300
 2343         H1    160    SER     HA   2343 0.08430000   1.008000   ; qtot 2.915600
 2344         2C    160    SER     CB   2344 0.21170000  12.010000   ; qtot 3.127300
 2345         H1    160    SER    HB2   2345 0.03520000   1.008000   ; qtot 3.162500
 2346         H1    160    SER    HB3   2346 0.03520000   1.008000   ; qtot 3.197700
 2347         OH    160    SER     OG   2347 -0.65460000  16.000000   ; qtot 2.543100
 2348         HO    160    SER     HG   2348 0.42750000   1.008000   ; qtot 2.970600
 2349          C    160    SER      C   2349 0.59730000  12.010000   ; qtot 3.567900
 2350          O    160    SER      O   2350 -0.56790000  16.000000   ; qtot 3.000000
; residue  161 TYR rtp TYR q -0.0
 2351          N    161    TYR      N   2351 -0.41570000  14.010000   ; qtot 2.584300
 2352          H    161    TYR      H   2352 0.27190000   1.008000   ; qtot 2.856200
 2353         CX    161    TYR     CA   2353 -0.00140000  12.010000   ; qtot 2.854800
 2354         H1    161    TYR     HA   2354 0.08760000   1.008000   ; qtot 2.942400
 2355         CT    161    TYR     CB   2355 -0.01520000  12.010000   ; qtot 2.927200
 2356         HC    161    TYR    HB2   2356 0.02950000   1.008000   ; qtot 2.956700
 2357         HC    161    TYR    HB3   2357 0.02950000   1.008000   ; qtot 2.986200
 2358         CA    161    TYR     CG   2358 -0.00110000  12.010000   ; qtot 2.985100
 2359         CA    161    TYR    CD1   2359 -0.19060000  12.010000   ; qtot 2.794500
 2360         HA    161    TYR    HD1   2360 0.16990000   1.008000   ; qtot 2.964400
 2361         CA    161    TYR    CE1   2361 -0.23410000  12.010000   ; qtot 2.730300
 2362         HA    161    TYR    HE1   2362 0.16560000   1.008000   ; qtot 2.895900
 2363          C    161    TYR     CZ   2363 0.32260000  12.010000   ; qtot 3.218500
 2364         OH    161    TYR     OH   2364 -0.55790000  16.000000   ; qtot 2.660600
 2365         HO    161    TYR     HH   2365 0.39920000   1.008000   ; qtot 3.059800
 2366         CA    161    TYR    CE2   2366 -0.23410000  12.010000   ; qtot 2.825700
 2367         HA    161    TYR    HE2   2367 0.16560000   1.008000   ; qtot 2.991300
 2368         CA    161    TYR    CD2   2368 -0.19060000  12.010000   ; qtot 2.800700
 2369         HA    161    TYR    HD2   2369 0.16990000   1.008000   ; qtot 2.970600
 2370          C    161    TYR      C   2370 0.59730000  12.010000   ; qtot 3.567900
 2371          O    161    TYR      O   2371 -0.56790000  16.000000   ; qtot 3.000000
; residue  162 TYR rtp TYR q -0.0
 2372          N    162    TYR      N   2372 -0.41570000  14.010000   ; qtot 2.584300
 2373          H    162    TYR      H   2373 0.27190000   1.008000   ; qtot 2.856200
 2374         CX    162    TYR     CA   2374 -0.00140000  12.010000   ; qtot 2.854800
 2375         H1    162    TYR     HA   2375 0.08760000   1.008000   ; qtot 2.942400
 2376         CT    162    TYR     CB   2376 -0.01520000  12.010000   ; qtot 2.927200
 2377         HC    162    TYR    HB2   2377 0.02950000   1.008000   ; qtot 2.956700
 2378         HC    162    TYR    HB3   2378 0.02950000   1.008000   ; qtot 2.986200
 2379         CA    162    TYR     CG   2379 -0.00110000  12.010000   ; qtot 2.985100
 2380         CA    162    TYR    CD1   2380 -0.19060000  12.010000   ; qtot 2.794500
 2381         HA    162    TYR    HD1   2381 0.16990000   1.008000   ; qtot 2.964400
 2382         CA    162    TYR    CE1   2382 -0.23410000  12.010000   ; qtot 2.730300
 2383         HA    162    TYR    HE1   2383 0.16560000   1.008000   ; qtot 2.895900
 2384          C    162    TYR     CZ   2384 0.32260000  12.010000   ; qtot 3.218500
 2385         OH    162    TYR     OH   2385 -0.55790000  16.000000   ; qtot 2.660600
 2386         HO    162    TYR     HH   2386 0.39920000   1.008000   ; qtot 3.059800
 2387         CA    162    TYR    CE2   2387 -0.23410000  12.010000   ; qtot 2.825700
 2388         HA    162    TYR    HE2   2388 0.16560000   1.008000   ; qtot 2.991300
 2389         CA    162    TYR    CD2   2389 -0.19060000  12.010000   ; qtot 2.800700
 2390         HA    162    TYR    HD2   2390 0.16990000   1.008000   ; qtot 2.970600
 2391          C    162    TYR      C   2391 0.59730000  12.010000   ; qtot 3.567900
 2392          O    162    TYR      O   2392 -0.56790000  16.000000   ; qtot 3.000000
; residue  163 ALA rtp ALA q -0.0
 2393          N    163    ALA      N   2393 -0.41570000  14.010000   ; qtot 2.584300
 2394          H    163    ALA      H   2394 0.27190000   1.008000   ; qtot 2.856200
 2395         CX    163    ALA     CA   2395 0.03370000  12.010000   ; qtot 2.889900
 2396         H1    163    ALA     HA   2396 0.08230000   1.008000   ; qtot 2.972200
 2397         CT    163    ALA     CB   2397 -0.18250000  12.010000   ; qtot 2.789700
 2398         HC    163    ALA    HB1   2398 0.06030000   1.008000   ; qtot 2.850000
 2399         HC    163    ALA    HB2   2399 0.06030000   1.008000   ; qtot 2.910300
 2400         HC    163    ALA    HB3   2400 0.06030000   1.008000   ; qtot 2.970600
 2401          C    163    ALA      C   2401 0.59730000  12.010000   ; qtot 3.567900
 2402          O    163    ALA      O   2402 -0.56790000  16.000000   ; qtot 3.000000
; residue  164 SER rtp SER q -0.0
 2403          N    164    SER      N   2403 -0.41570000  14.010000   ; qtot 2.584300
 2404          H    164    SER      H   2404 0.27190000   1.008000   ; qtot 2.856200
 2405         CX    164    SER     CA   2405 -0.02490000  12.010000   ; qtot 2.831300
 2406         H1    164    SER     HA   2406 0.08430000   1.008000   ; qtot 2.915600
 2407         2C    164    SER     CB   2407 0.21170000  12.010000   ; qtot 3.127300
 2408         H1    164    SER    HB2   2408 0.03520000   1.008000   ; qtot 3.162500
 2409         H1    164    SER    HB3   2409 0.03520000   1.008000   ; qtot 3.197700
 2410         OH    164    SER     OG   2410 -0.65460000  16.000000   ; qtot 2.543100
 2411         HO    164    SER     HG   2411 0.42750000   1.008000   ; qtot 2.970600
 2412          C    164    SER      C   2412 0.59730000  12.010000   ; qtot 3.567900
 2413          O    164    SER      O   2413 -0.56790000  16.000000   ; qtot 3.000000
; residue  165 ARG rtp ARG q 1.0
 2414          N    165    ARG      N   2414 -0.34790000  14.010000   ; qtot 2.652100
 2415          H    165    ARG      H   2415 0.27470000   1.008000   ; qtot 2.926800
 2416         CX    165    ARG     CA   2416 -0.26370000  12.010000   ; qtot 2.663100
 2417         H1    165    ARG     HA   2417 0.15600000   1.008000   ; qtot 2.819100
 2418         C8    165    ARG     CB   2418 -0.00070000  12.010000   ; qtot 2.818400
 2419         HC    165    ARG    HB2   2419 0.03270000   1.008000   ; qtot 2.851100
 2420         HC    165    ARG    HB3   2420 0.03270000   1.008000   ; qtot 2.883800
 2421         C8    165    ARG     CG   2421 0.03900000  12.010000   ; qtot 2.922800
 2422         HC    165    ARG    HG2   2422 0.02850000   1.008000   ; qtot 2.951300
 2423         HC    165    ARG    HG3   2423 0.02850000   1.008000   ; qtot 2.979800
 2424         C8    165    ARG     CD   2424 0.04860000  12.010000   ; qtot 3.028400
 2425         H1    165    ARG    HD2   2425 0.06870000   1.008000   ; qtot 3.097100
 2426         H1    165    ARG    HD3   2426 0.06870000   1.008000   ; qtot 3.165800
 2427         N2    165    ARG     NE   2427 -0.52950000  14.010000   ; qtot 2.636300
 2428          H    165    ARG     HE   2428 0.34560000   1.008000   ; qtot 2.981900
 2429         CA    165    ARG     CZ   2429 0.80760000  12.010000   ; qtot 3.789500
 2430         N2    165    ARG    NH1   2430 -0.86270000  14.010000   ; qtot 2.926800
 2431          H    165    ARG   HH11   2431 0.44780000   1.008000   ; qtot 3.374600
 2432          H    165    ARG   HH12   2432 0.44780000   1.008000   ; qtot 3.822400
 2433         N2    165    ARG    NH2   2433 -0.86270000  14.010000   ; qtot 2.959700
 2434          H    165    ARG   HH21   2434 0.44780000   1.008000   ; qtot 3.407500
 2435          H    165    ARG   HH22   2435 0.44780000   1.008000   ; qtot 3.855300
 2436          C    165    ARG      C   2436 0.73410000  12.010000   ; qtot 4.589400
 2437          O    165    ARG      O   2437 -0.58940000  16.000000   ; qtot 4.000000
; residue  166 SER rtp SER q -0.0
 2438          N    166    SER      N   2438 -0.41570000  14.010000   ; qtot 3.584300
 2439          H    166    SER      H   2439 0.27190000   1.008000   ; qtot 3.856200
 2440         CX    166    SER     CA   2440 -0.02490000  12.010000   ; qtot 3.831300
 2441         H1    166    SER     HA   2441 0.08430000   1.008000   ; qtot 3.915600
 2442         2C    166    SER     CB   2442 0.21170000  12.010000   ; qtot 4.127300
 2443         H1    166    SER    HB2   2443 0.03520000   1.008000   ; qtot 4.162500
 2444         H1    166    SER    HB3   2444 0.03520000   1.008000   ; qtot 4.197700
 2445         OH    166    SER     OG   2445 -0.65460000  16.000000   ; qtot 3.543100
 2446         HO    166    SER     HG   2446 0.42750000   1.008000   ; qtot 3.970600
 2447          C    166    SER      C   2447 0.59730000  12.010000   ; qtot 4.567900
 2448          O    166    SER      O   2448 -0.56790000  16.000000   ; qtot 4.000000
; residue  167 GLN rtp GLN q -0.0
 2449          N    167    GLN      N   2449 -0.41570000  14.010000   ; qtot 3.584300
 2450          H    167    GLN      H   2450 0.27190000   1.008000   ; qtot 3.856200
 2451         CX    167    GLN     CA   2451 -0.00310000  12.010000   ; qtot 3.853100
 2452         H1    167    GLN     HA   2452 0.08500000   1.008000   ; qtot 3.938100
 2453         2C    167    GLN     CB   2453 -0.00360000  12.010000   ; qtot 3.934500
 2454         HC    167    GLN    HB2   2454 0.01710000   1.008000   ; qtot 3.951600
 2455         HC    167    GLN    HB3   2455 0.01710000   1.008000   ; qtot 3.968700
 2456         2C    167    GLN     CG   2456 -0.06450000  12.010000   ; qtot 3.904200
 2457         HC    167    GLN    HG2   2457 0.03520000   1.008000   ; qtot 3.939400
 2458         HC    167    GLN    HG3   2458 0.03520000   1.008000   ; qtot 3.974600
 2459          C    167    GLN     CD   2459 0.69510000  12.010000   ; qtot 4.669700
 2460          O    167    GLN    OE1   2460 -0.60860000  16.000000   ; qtot 4.061100
 2461          N    167    GLN    NE2   2461 -0.94070000  14.010000   ; qtot 3.120400
 2462          H    167    GLN   HE21   2462 0.42510000   1.008000   ; qtot 3.545500
 2463          H    167    GLN   HE22   2463 0.42510000   1.008000   ; qtot 3.970600
 2464          C    167    GLN      C   2464 0.59730000  12.010000   ; qtot 4.567900
 2465          O    167    GLN      O   2465 -0.56790000  16.000000   ; qtot 4.000000
; residue  168 ALA rtp ALA q -0.0
 2466          N    168    ALA      N   2466 -0.41570000  14.010000   ; qtot 3.584300
 2467          H    168    ALA      H   2467 0.27190000   1.008000   ; qtot 3.856200
 2468         CX    168    ALA     CA   2468 0.03370000  12.010000   ; qtot 3.889900
 2469         H1    168    ALA     HA   2469 0.08230000   1.008000   ; qtot 3.972200
 2470         CT    168    ALA     CB   2470 -0.18250000  12.010000   ; qtot 3.789700
 2471         HC    168    ALA    HB1   2471 0.06030000   1.008000   ; qtot 3.850000
 2472         HC    168    ALA    HB2   2472 0.06030000   1.008000   ; qtot 3.910300
 2473         HC    168    ALA    HB3   2473 0.06030000   1.008000   ; qtot 3.970600
 2474          C    168    ALA      C   2474 0.59730000  12.010000   ; qtot 4.567900
 2475          O    168    ALA      O   2475 -0.56790000  16.000000   ; qtot 4.000000
; residue  169 PRO rtp PRO q 0.0
 2476          N    169    PRO      N   2476 -0.25480000  14.010000   ; qtot 3.745200
 2477         CT    169    PRO     CD   2477 0.01920000  12.010000   ; qtot 3.764400
 2478         H1    169    PRO    HD2   2478 0.03910000   1.008000   ; qtot 3.803500
 2479         H1    169    PRO    HD3   2479 0.03910000   1.008000   ; qtot 3.842600
 2480         CT    169    PRO     CG   2480 0.01890000  12.010000   ; qtot 3.861500
 2481         HC    169    PRO    HG2   2481 0.02130000   1.008000   ; qtot 3.882800
 2482         HC    169    PRO    HG3   2482 0.02130000   1.008000   ; qtot 3.904100
 2483         CT    169    PRO     CB   2483 -0.00700000  12.010000   ; qtot 3.897100
 2484         HC    169    PRO    HB2   2484 0.02530000   1.008000   ; qtot 3.922400
 2485         HC    169    PRO    HB3   2485 0.02530000   1.008000   ; qtot 3.947700
 2486         CX    169    PRO     CA   2486 -0.02660000  12.010000   ; qtot 3.921100
 2487         H1    169    PRO     HA   2487 0.06410000   1.008000   ; qtot 3.985200
 2488          C    169    PRO      C   2488 0.58960000  12.010000   ; qtot 4.574800
 2489          O    169    PRO      O   2489 -0.57480000  16.000000   ; qtot 4.000000
; residue  170 THR rtp THR q 0.0
 2490          N    170    THR      N   2490 -0.41570000  14.010000   ; qtot 3.584300
 2491          H    170    THR      H   2491 0.27190000   1.008000   ; qtot 3.856200
 2492         CX    170    THR     CA   2492 -0.03890000  12.010000   ; qtot 3.817300
 2493         H1    170    THR     HA   2493 0.10070000   1.008000   ; qtot 3.918000
 2494         3C    170    THR     CB   2494 0.36540000  12.010000   ; qtot 4.283400
 2495         H1    170    THR     HB   2495 0.00430000   1.008000   ; qtot 4.287700
 2496         CT    170    THR    CG2   2496 -0.24380000  12.010000   ; qtot 4.043900
 2497         HC    170    THR   HG21   2497 0.06420000   1.008000   ; qtot 4.108100
 2498         HC    170    THR   HG22   2498 0.06420000   1.008000   ; qtot 4.172300
 2499         HC    170    THR   HG23   2499 0.06420000   1.008000   ; qtot 4.236500
 2500         OH    170    THR    OG1   2500 -0.67610000  16.000000   ; qtot 3.560400
 2501         HO    170    THR    HG1   2501 0.41020000   1.008000   ; qtot 3.970600
 2502          C    170    THR      C   2502 0.59730000  12.010000   ; qtot 4.567900
 2503          O    170    THR      O   2503 -0.56790000  16.000000   ; qtot 4.000000
; residue  171 LEU rtp LEU q -0.0
 2504          N    171    LEU      N   2504 -0.41570000  14.010000   ; qtot 3.584300
 2505          H    171    LEU      H   2505 0.27190000   1.008000   ; qtot 3.856200
 2506         CX    171    LEU     CA   2506 -0.05180000  12.010000   ; qtot 3.804400
 2507         H1    171    LEU     HA   2507 0.09220000   1.008000   ; qtot 3.896600
 2508         2C    171    LEU     CB   2508 -0.11020000  12.010000   ; qtot 3.786400
 2509         HC    171    LEU    HB2   2509 0.04570000   1.008000   ; qtot 3.832100
 2510         HC    171    LEU    HB3   2510 0.04570000   1.008000   ; qtot 3.877800
 2511         3C    171    LEU     CG   2511 0.35310000  12.010000   ; qtot 4.230900
 2512         HC    171    LEU     HG   2512 -0.03610000   1.008000   ; qtot 4.194800
 2513         CT    171    LEU    CD1   2513 -0.41210000  12.010000   ; qtot 3.782700
 2514         HC    171    LEU   HD11   2514 0.10000000   1.008000   ; qtot 3.882700
 2515         HC    171    LEU   HD12   2515 0.10000000   1.008000   ; qtot 3.982700
 2516         HC    171    LEU   HD13   2516 0.10000000   1.008000   ; qtot 4.082700
 2517         CT    171    LEU    CD2   2517 -0.41210000  12.010000   ; qtot 3.670600
 2518         HC    171    LEU   HD21   2518 0.10000000   1.008000   ; qtot 3.770600
 2519         HC    171    LEU   HD22   2519 0.10000000   1.008000   ; qtot 3.870600
 2520         HC    171    LEU   HD23   2520 0.10000000   1.008000   ; qtot 3.970600
 2521          C    171    LEU      C   2521 0.59730000  12.010000   ; qtot 4.567900
 2522          O    171    LEU      O   2522 -0.56790000  16.000000   ; qtot 4.000000
; residue  172 ILE rtp ILE q -0.0
 2523          N    172    ILE      N   2523 -0.41570000  14.010000   ; qtot 3.584300
 2524          H    172    ILE      H   2524 0.27190000   1.008000   ; qtot 3.856200
 2525         CX    172    ILE     CA   2525 -0.05970000  12.010000   ; qtot 3.796500
 2526         H1    172    ILE     HA   2526 0.08690000   1.008000   ; qtot 3.883400
 2527         3C    172    ILE     CB   2527 0.13030000  12.010000   ; qtot 4.013700
 2528         HC    172    ILE     HB   2528 0.01870000   1.008000   ; qtot 4.032400
 2529         CT    172    ILE    CG2   2529 -0.32040000  12.010000   ; qtot 3.712000
 2530         HC    172    ILE   HG21   2530 0.08820000   1.008000   ; qtot 3.800200
 2531         HC    172    ILE   HG22   2531 0.08820000   1.008000   ; qtot 3.888400
 2532         HC    172    ILE   HG23   2532 0.08820000   1.008000   ; qtot 3.976600
 2533         2C    172    ILE    CG1   2533 -0.04300000  12.010000   ; qtot 3.933600
 2534         HC    172    ILE   HG12   2534 0.02360000   1.008000   ; qtot 3.957200
 2535         HC    172    ILE   HG13   2535 0.02360000   1.008000   ; qtot 3.980800
 2536         CT    172    ILE    CD1   2536 -0.06600000  12.010000   ; qtot 3.914800
 2537         HC    172    ILE   HD11   2537 0.01860000   1.008000   ; qtot 3.933400
 2538         HC    172    ILE   HD12   2538 0.01860000   1.008000   ; qtot 3.952000
 2539         HC    172    ILE   HD13   2539 0.01860000   1.008000   ; qtot 3.970600
 2540          C    172    ILE      C   2540 0.59730000  12.010000   ; qtot 4.567900
 2541          O    172    ILE      O   2541 -0.56790000  16.000000   ; qtot 4.000000
; residue  173 PHE rtp PHE q -0.0
 2542          N    173    PHE      N   2542 -0.41570000  14.010000   ; qtot 3.584300
 2543          H    173    PHE      H   2543 0.27190000   1.008000   ; qtot 3.856200
 2544         CX    173    PHE     CA   2544 -0.00240000  12.010000   ; qtot 3.853800
 2545         H1    173    PHE     HA   2545 0.09780000   1.008000   ; qtot 3.951600
 2546         CT    173    PHE     CB   2546 -0.03430000  12.010000   ; qtot 3.917300
 2547         HC    173    PHE    HB2   2547 0.02950000   1.008000   ; qtot 3.946800
 2548         HC    173    PHE    HB3   2548 0.02950000   1.008000   ; qtot 3.976300
 2549         CA    173    PHE     CG   2549 0.01180000  12.010000   ; qtot 3.988100
 2550         CA    173    PHE    CD1   2550 -0.12560000  12.010000   ; qtot 3.862500
 2551         HA    173    PHE    HD1   2551 0.13300000   1.008000   ; qtot 3.995500
 2552         CA    173    PHE    CE1   2552 -0.17040000  12.010000   ; qtot 3.825100
 2553         HA    173    PHE    HE1   2553 0.14300000   1.008000   ; qtot 3.968100
 2554         CA    173    PHE     CZ   2554 -0.10720000  12.010000   ; qtot 3.860900
 2555         HA    173    PHE     HZ   2555 0.12970000   1.008000   ; qtot 3.990600
 2556         CA    173    PHE    CE2   2556 -0.17040000  12.010000   ; qtot 3.820200
 2557         HA    173    PHE    HE2   2557 0.14300000   1.008000   ; qtot 3.963200
 2558         CA    173    PHE    CD2   2558 -0.12560000  12.010000   ; qtot 3.837600
 2559         HA    173    PHE    HD2   2559 0.13300000   1.008000   ; qtot 3.970600
 2560          C    173    PHE      C   2560 0.59730000  12.010000   ; qtot 4.567900
 2561          O    173    PHE      O   2561 -0.56790000  16.000000   ; qtot 4.000000
; residue  174 ALA rtp ALA q -0.0
 2562          N    174    ALA      N   2562 -0.41570000  14.010000   ; qtot 3.584300
 2563          H    174    ALA      H   2563 0.27190000   1.008000   ; qtot 3.856200
 2564         CX    174    ALA     CA   2564 0.03370000  12.010000   ; qtot 3.889900
 2565         H1    174    ALA     HA   2565 0.08230000   1.008000   ; qtot 3.972200
 2566         CT    174    ALA     CB   2566 -0.18250000  12.010000   ; qtot 3.789700
 2567         HC    174    ALA    HB1   2567 0.06030000   1.008000   ; qtot 3.850000
 2568         HC    174    ALA    HB2   2568 0.06030000   1.008000   ; qtot 3.910300
 2569         HC    174    ALA    HB3   2569 0.06030000   1.008000   ; qtot 3.970600
 2570          C    174    ALA      C   2570 0.59730000  12.010000   ; qtot 4.567900
 2571          O    174    ALA      O   2571 -0.56790000  16.000000   ; qtot 4.000000
; residue  175 CYX rtp CYX q -0.0
 2572          N    175    CYX      N   2572 -0.41570000  14.010000   ; qtot 3.584300
 2573          H    175    CYX      H   2573 0.27190000   1.008000   ; qtot 3.856200
 2574         CX    175    CYX     CA   2574 0.04290000  12.010000   ; qtot 3.899100
 2575         H1    175    CYX     HA   2575 0.07660000   1.008000   ; qtot 3.975700
 2576         2C    175    CYX     CB   2576 -0.07900000  12.010000   ; qtot 3.896700
 2577         H1    175    CYX    HB2   2577 0.09100000   1.008000   ; qtot 3.987700
 2578         H1    175    CYX    HB3   2578 0.09100000   1.008000   ; qtot 4.078700
 2579          S    175    CYX     SG   2579 -0.10810000  32.060000   ; qtot 3.970600
 2580          C    175    CYX      C   2580 0.59730000  12.010000   ; qtot 4.567900
 2581          O    175    CYX      O   2581 -0.56790000  16.000000   ; qtot 4.000000
; residue  176 GLU rtp GLU q -1.0
 2582          N    176    GLU      N   2582 -0.51630000  14.010000   ; qtot 3.483700
 2583          H    176    GLU      H   2583 0.29360000   1.008000   ; qtot 3.777300
 2584         CX    176    GLU     CA   2584 0.03970000  12.010000   ; qtot 3.817000
 2585         H1    176    GLU     HA   2585 0.11050000   1.008000   ; qtot 3.927500
 2586         2C    176    GLU     CB   2586 0.05600000  12.010000   ; qtot 3.983500
 2587         HC    176    GLU    HB2   2587 -0.01730000   1.008000   ; qtot 3.966200
 2588         HC    176    GLU    HB3   2588 -0.01730000   1.008000   ; qtot 3.948900
 2589         2C    176    GLU     CG   2589 0.01360000  12.010000   ; qtot 3.962500
 2590         HC    176    GLU    HG2   2590 -0.04250000   1.008000   ; qtot 3.920000
 2591         HC    176    GLU    HG3   2591 -0.04250000   1.008000   ; qtot 3.877500
 2592         CO    176    GLU     CD   2592 0.80540000  12.010000   ; qtot 4.682900
 2593         O2    176    GLU    OE1   2593 -0.81880000  16.000000   ; qtot 3.864100
 2594         O2    176    GLU    OE2   2594 -0.81880000  16.000000   ; qtot 3.045300
 2595          C    176    GLU      C   2595 0.53660000  12.010000   ; qtot 3.581900
 2596          O    176    GLU      O   2596 -0.58190000  16.000000   ; qtot 3.000000
; residue  177 SER rtp SER q -0.0
 2597          N    177    SER      N   2597 -0.41570000  14.010000   ; qtot 2.584300
 2598          H    177    SER      H   2598 0.27190000   1.008000   ; qtot 2.856200
 2599         CX    177    SER     CA   2599 -0.02490000  12.010000   ; qtot 2.831300
 2600         H1    177    SER     HA   2600 0.08430000   1.008000   ; qtot 2.915600
 2601         2C    177    SER     CB   2601 0.21170000  12.010000   ; qtot 3.127300
 2602         H1    177    SER    HB2   2602 0.03520000   1.008000   ; qtot 3.162500
 2603         H1    177    SER    HB3   2603 0.03520000   1.008000   ; qtot 3.197700
 2604         OH    177    SER     OG   2604 -0.65460000  16.000000   ; qtot 2.543100
 2605         HO    177    SER     HG   2605 0.42750000   1.008000   ; qtot 2.970600
 2606          C    177    SER      C   2606 0.59730000  12.010000   ; qtot 3.567900
 2607          O    177    SER      O   2607 -0.56790000  16.000000   ; qtot 3.000000
; residue  178 ASP rtp ASP q -1.0
 2608          N    178    ASP      N   2608 -0.51630000  14.010000   ; qtot 2.483700
 2609          H    178    ASP      H   2609 0.29360000   1.008000   ; qtot 2.777300
 2610         CX    178    ASP     CA   2610 0.03810000  12.010000   ; qtot 2.815400
 2611         H1    178    ASP     HA   2611 0.08800000   1.008000   ; qtot 2.903400
 2612         2C    178    ASP     CB   2612 -0.03030000  12.010000   ; qtot 2.873100
 2613         HC    178    ASP    HB2   2613 -0.01220000   1.008000   ; qtot 2.860900
 2614         HC    178    ASP    HB3   2614 -0.01220000   1.008000   ; qtot 2.848700
 2615         CO    178    ASP     CG   2615 0.79940000  12.010000   ; qtot 3.648100
 2616         O2    178    ASP    OD1   2616 -0.80140000  16.000000   ; qtot 2.846700
 2617         O2    178    ASP    OD2   2617 -0.80140000  16.000000   ; qtot 2.045300
 2618          C    178    ASP      C   2618 0.53660000  12.010000   ; qtot 2.581900
 2619          O    178    ASP      O   2619 -0.58190000  16.000000   ; qtot 2.000000
; residue  179 VAL rtp VAL q -0.0
 2620          N    179    VAL      N   2620 -0.41570000  14.010000   ; qtot 1.584300
 2621          H    179    VAL      H   2621 0.27190000   1.008000   ; qtot 1.856200
 2622         CX    179    VAL     CA   2622 -0.08750000  12.010000   ; qtot 1.768700
 2623         H1    179    VAL     HA   2623 0.09690000   1.008000   ; qtot 1.865600
 2624         3C    179    VAL     CB   2624 0.29850000  12.010000   ; qtot 2.164100
 2625         HC    179    VAL     HB   2625 -0.02970000   1.008000   ; qtot 2.134400
 2626         CT    179    VAL    CG1   2626 -0.31920000  12.010000   ; qtot 1.815200
 2627         HC    179    VAL   HG11   2627 0.07910000   1.008000   ; qtot 1.894300
 2628         HC    179    VAL   HG12   2628 0.07910000   1.008000   ; qtot 1.973400
 2629         HC    179    VAL   HG13   2629 0.07910000   1.008000   ; qtot 2.052500
 2630         CT    179    VAL    CG2   2630 -0.31920000  12.010000   ; qtot 1.733300
 2631         HC    179    VAL   HG21   2631 0.07910000   1.008000   ; qtot 1.812400
 2632         HC    179    VAL   HG22   2632 0.07910000   1.008000   ; qtot 1.891500
 2633         HC    179    VAL   HG23   2633 0.07910000   1.008000   ; qtot 1.970600
 2634          C    179    VAL      C   2634 0.59730000  12.010000   ; qtot 2.567900
 2635          O    179    VAL      O   2635 -0.56790000  16.000000   ; qtot 2.000000
; residue  180 ILE rtp ILE q -0.0
 2636          N    180    ILE      N   2636 -0.41570000  14.010000   ; qtot 1.584300
 2637          H    180    ILE      H   2637 0.27190000   1.008000   ; qtot 1.856200
 2638         CX    180    ILE     CA   2638 -0.05970000  12.010000   ; qtot 1.796500
 2639         H1    180    ILE     HA   2639 0.08690000   1.008000   ; qtot 1.883400
 2640         3C    180    ILE     CB   2640 0.13030000  12.010000   ; qtot 2.013700
 2641         HC    180    ILE     HB   2641 0.01870000   1.008000   ; qtot 2.032400
 2642         CT    180    ILE    CG2   2642 -0.32040000  12.010000   ; qtot 1.712000
 2643         HC    180    ILE   HG21   2643 0.08820000   1.008000   ; qtot 1.800200
 2644         HC    180    ILE   HG22   2644 0.08820000   1.008000   ; qtot 1.888400
 2645         HC    180    ILE   HG23   2645 0.08820000   1.008000   ; qtot 1.976600
 2646         2C    180    ILE    CG1   2646 -0.04300000  12.010000   ; qtot 1.933600
 2647         HC    180    ILE   HG12   2647 0.02360000   1.008000   ; qtot 1.957200
 2648         HC    180    ILE   HG13   2648 0.02360000   1.008000   ; qtot 1.980800
 2649         CT    180    ILE    CD1   2649 -0.06600000  12.010000   ; qtot 1.914800
 2650         HC    180    ILE   HD11   2650 0.01860000   1.008000   ; qtot 1.933400
 2651         HC    180    ILE   HD12   2651 0.01860000   1.008000   ; qtot 1.952000
 2652         HC    180    ILE   HD13   2652 0.01860000   1.008000   ; qtot 1.970600
 2653          C    180    ILE      C   2653 0.59730000  12.010000   ; qtot 2.567900
 2654          O    180    ILE      O   2654 -0.56790000  16.000000   ; qtot 2.000000
; residue  181 ALA rtp ALA q -0.0
 2655          N    181    ALA      N   2655 -0.41570000  14.010000   ; qtot 1.584300
 2656          H    181    ALA      H   2656 0.27190000   1.008000   ; qtot 1.856200
 2657         CX    181    ALA     CA   2657 0.03370000  12.010000   ; qtot 1.889900
 2658         H1    181    ALA     HA   2658 0.08230000   1.008000   ; qtot 1.972200
 2659         CT    181    ALA     CB   2659 -0.18250000  12.010000   ; qtot 1.789700
 2660         HC    181    ALA    HB1   2660 0.06030000   1.008000   ; qtot 1.850000
 2661         HC    181    ALA    HB2   2661 0.06030000   1.008000   ; qtot 1.910300
 2662         HC    181    ALA    HB3   2662 0.06030000   1.008000   ; qtot 1.970600
 2663          C    181    ALA      C   2663 0.59730000  12.010000   ; qtot 2.567900
 2664          O    181    ALA      O   2664 -0.56790000  16.000000   ; qtot 2.000000
; residue  182 PRO rtp PRO q 0.0
 2665          N    182    PRO      N   2665 -0.25480000  14.010000   ; qtot 1.745200
 2666         CT    182    PRO     CD   2666 0.01920000  12.010000   ; qtot 1.764400
 2667         H1    182    PRO    HD2   2667 0.03910000   1.008000   ; qtot 1.803500
 2668         H1    182    PRO    HD3   2668 0.03910000   1.008000   ; qtot 1.842600
 2669         CT    182    PRO     CG   2669 0.01890000  12.010000   ; qtot 1.861500
 2670         HC    182    PRO    HG2   2670 0.02130000   1.008000   ; qtot 1.882800
 2671         HC    182    PRO    HG3   2671 0.02130000   1.008000   ; qtot 1.904100
 2672         CT    182    PRO     CB   2672 -0.00700000  12.010000   ; qtot 1.897100
 2673         HC    182    PRO    HB2   2673 0.02530000   1.008000   ; qtot 1.922400
 2674         HC    182    PRO    HB3   2674 0.02530000   1.008000   ; qtot 1.947700
 2675         CX    182    PRO     CA   2675 -0.02660000  12.010000   ; qtot 1.921100
 2676         H1    182    PRO     HA   2676 0.06410000   1.008000   ; qtot 1.985200
 2677          C    182    PRO      C   2677 0.58960000  12.010000   ; qtot 2.574800
 2678          O    182    PRO      O   2678 -0.57480000  16.000000   ; qtot 2.000000
; residue  183 VAL rtp VAL q -0.0
 2679          N    183    VAL      N   2679 -0.41570000  14.010000   ; qtot 1.584300
 2680          H    183    VAL      H   2680 0.27190000   1.008000   ; qtot 1.856200
 2681         CX    183    VAL     CA   2681 -0.08750000  12.010000   ; qtot 1.768700
 2682         H1    183    VAL     HA   2682 0.09690000   1.008000   ; qtot 1.865600
 2683         3C    183    VAL     CB   2683 0.29850000  12.010000   ; qtot 2.164100
 2684         HC    183    VAL     HB   2684 -0.02970000   1.008000   ; qtot 2.134400
 2685         CT    183    VAL    CG1   2685 -0.31920000  12.010000   ; qtot 1.815200
 2686         HC    183    VAL   HG11   2686 0.07910000   1.008000   ; qtot 1.894300
 2687         HC    183    VAL   HG12   2687 0.07910000   1.008000   ; qtot 1.973400
 2688         HC    183    VAL   HG13   2688 0.07910000   1.008000   ; qtot 2.052500
 2689         CT    183    VAL    CG2   2689 -0.31920000  12.010000   ; qtot 1.733300
 2690         HC    183    VAL   HG21   2690 0.07910000   1.008000   ; qtot 1.812400
 2691         HC    183    VAL   HG22   2691 0.07910000   1.008000   ; qtot 1.891500
 2692         HC    183    VAL   HG23   2692 0.07910000   1.008000   ; qtot 1.970600
 2693          C    183    VAL      C   2693 0.59730000  12.010000   ; qtot 2.567900
 2694          O    183    VAL      O   2694 -0.56790000  16.000000   ; qtot 2.000000
; residue  184 LEU rtp LEU q -0.0
 2695          N    184    LEU      N   2695 -0.41570000  14.010000   ; qtot 1.584300
 2696          H    184    LEU      H   2696 0.27190000   1.008000   ; qtot 1.856200
 2697         CX    184    LEU     CA   2697 -0.05180000  12.010000   ; qtot 1.804400
 2698         H1    184    LEU     HA   2698 0.09220000   1.008000   ; qtot 1.896600
 2699         2C    184    LEU     CB   2699 -0.11020000  12.010000   ; qtot 1.786400
 2700         HC    184    LEU    HB2   2700 0.04570000   1.008000   ; qtot 1.832100
 2701         HC    184    LEU    HB3   2701 0.04570000   1.008000   ; qtot 1.877800
 2702         3C    184    LEU     CG   2702 0.35310000  12.010000   ; qtot 2.230900
 2703         HC    184    LEU     HG   2703 -0.03610000   1.008000   ; qtot 2.194800
 2704         CT    184    LEU    CD1   2704 -0.41210000  12.010000   ; qtot 1.782700
 2705         HC    184    LEU   HD11   2705 0.10000000   1.008000   ; qtot 1.882700
 2706         HC    184    LEU   HD12   2706 0.10000000   1.008000   ; qtot 1.982700
 2707         HC    184    LEU   HD13   2707 0.10000000   1.008000   ; qtot 2.082700
 2708         CT    184    LEU    CD2   2708 -0.41210000  12.010000   ; qtot 1.670600
 2709         HC    184    LEU   HD21   2709 0.10000000   1.008000   ; qtot 1.770600
 2710         HC    184    LEU   HD22   2710 0.10000000   1.008000   ; qtot 1.870600
 2711         HC    184    LEU   HD23   2711 0.10000000   1.008000   ; qtot 1.970600
 2712          C    184    LEU      C   2712 0.59730000  12.010000   ; qtot 2.567900
 2713          O    184    LEU      O   2713 -0.56790000  16.000000   ; qtot 2.000000
; residue  185 GLN rtp GLN q -0.0
 2714          N    185    GLN      N   2714 -0.41570000  14.010000   ; qtot 1.584300
 2715          H    185    GLN      H   2715 0.27190000   1.008000   ; qtot 1.856200
 2716         CX    185    GLN     CA   2716 -0.00310000  12.010000   ; qtot 1.853100
 2717         H1    185    GLN     HA   2717 0.08500000   1.008000   ; qtot 1.938100
 2718         2C    185    GLN     CB   2718 -0.00360000  12.010000   ; qtot 1.934500
 2719         HC    185    GLN    HB2   2719 0.01710000   1.008000   ; qtot 1.951600
 2720         HC    185    GLN    HB3   2720 0.01710000   1.008000   ; qtot 1.968700
 2721         2C    185    GLN     CG   2721 -0.06450000  12.010000   ; qtot 1.904200
 2722         HC    185    GLN    HG2   2722 0.03520000   1.008000   ; qtot 1.939400
 2723         HC    185    GLN    HG3   2723 0.03520000   1.008000   ; qtot 1.974600
 2724          C    185    GLN     CD   2724 0.69510000  12.010000   ; qtot 2.669700
 2725          O    185    GLN    OE1   2725 -0.60860000  16.000000   ; qtot 2.061100
 2726          N    185    GLN    NE2   2726 -0.94070000  14.010000   ; qtot 1.120400
 2727          H    185    GLN   HE21   2727 0.42510000   1.008000   ; qtot 1.545500
 2728          H    185    GLN   HE22   2728 0.42510000   1.008000   ; qtot 1.970600
 2729          C    185    GLN      C   2729 0.59730000  12.010000   ; qtot 2.567900
 2730          O    185    GLN      O   2730 -0.56790000  16.000000   ; qtot 2.000000
; residue  186 HIE rtp HIE q -0.0
 2731          N    186    HIE      N   2731 -0.41570000  14.010000   ; qtot 1.584300
 2732          H    186    HIE      H   2732 0.27190000   1.008000   ; qtot 1.856200
 2733         CX    186    HIE     CA   2733 -0.05810000  12.010000   ; qtot 1.798100
 2734         H1    186    HIE     HA   2734 0.13600000   1.008000   ; qtot 1.934100
 2735         CT    186    HIE     CB   2735 -0.00740000  12.010000   ; qtot 1.926700
 2736         HC    186    HIE    HB2   2736 0.03670000   1.008000   ; qtot 1.963400
 2737         HC    186    HIE    HB3   2737 0.03670000   1.008000   ; qtot 2.000100
 2738         CC    186    HIE     CG   2738 0.18680000  12.010000   ; qtot 2.186900
 2739         NB    186    HIE    ND1   2739 -0.54320000  14.010000   ; qtot 1.643700
 2740         CR    186    HIE    CE1   2740 0.16350000  12.010000   ; qtot 1.807200
 2741         H5    186    HIE    HE1   2741 0.14350000   1.008000   ; qtot 1.950700
 2742         NA    186    HIE    NE2   2742 -0.27950000  14.010000   ; qtot 1.671200
 2743          H    186    HIE    HE2   2743 0.33390000   1.008000   ; qtot 2.005100
 2744         CW    186    HIE    CD2   2744 -0.22070000  12.010000   ; qtot 1.784400
 2745         H4    186    HIE    HD2   2745 0.18620000   1.008000   ; qtot 1.970600
 2746          C    186    HIE      C   2746 0.59730000  12.010000   ; qtot 2.567900
 2747          O    186    HIE      O   2747 -0.56790000  16.000000   ; qtot 2.000000
; residue  187 ALA rtp ALA q -0.0
 2748          N    187    ALA      N   2748 -0.41570000  14.010000   ; qtot 1.584300
 2749          H    187    ALA      H   2749 0.27190000   1.008000   ; qtot 1.856200
 2750         CX    187    ALA     CA   2750 0.03370000  12.010000   ; qtot 1.889900
 2751         H1    187    ALA     HA   2751 0.08230000   1.008000   ; qtot 1.972200
 2752         CT    187    ALA     CB   2752 -0.18250000  12.010000   ; qtot 1.789700
 2753         HC    187    ALA    HB1   2753 0.06030000   1.008000   ; qtot 1.850000
 2754         HC    187    ALA    HB2   2754 0.06030000   1.008000   ; qtot 1.910300
 2755         HC    187    ALA    HB3   2755 0.06030000   1.008000   ; qtot 1.970600
 2756          C    187    ALA      C   2756 0.59730000  12.010000   ; qtot 2.567900
 2757          O    187    ALA      O   2757 -0.56790000  16.000000   ; qtot 2.000000
; residue  188 SER rtp SER q -0.0
 2758          N    188    SER      N   2758 -0.41570000  14.010000   ; qtot 1.584300
 2759          H    188    SER      H   2759 0.27190000   1.008000   ; qtot 1.856200
 2760         CX    188    SER     CA   2760 -0.02490000  12.010000   ; qtot 1.831300
 2761         H1    188    SER     HA   2761 0.08430000   1.008000   ; qtot 1.915600
 2762         2C    188    SER     CB   2762 0.21170000  12.010000   ; qtot 2.127300
 2763         H1    188    SER    HB2   2763 0.03520000   1.008000   ; qtot 2.162500
 2764         H1    188    SER    HB3   2764 0.03520000   1.008000   ; qtot 2.197700
 2765         OH    188    SER     OG   2765 -0.65460000  16.000000   ; qtot 1.543100
 2766         HO    188    SER     HG   2766 0.42750000   1.008000   ; qtot 1.970600
 2767          C    188    SER      C   2767 0.59730000  12.010000   ; qtot 2.567900
 2768          O    188    SER      O   2768 -0.56790000  16.000000   ; qtot 2.000000
; residue  189 PRO rtp PRO q 0.0
 2769          N    189    PRO      N   2769 -0.25480000  14.010000   ; qtot 1.745200
 2770         CT    189    PRO     CD   2770 0.01920000  12.010000   ; qtot 1.764400
 2771         H1    189    PRO    HD2   2771 0.03910000   1.008000   ; qtot 1.803500
 2772         H1    189    PRO    HD3   2772 0.03910000   1.008000   ; qtot 1.842600
 2773         CT    189    PRO     CG   2773 0.01890000  12.010000   ; qtot 1.861500
 2774         HC    189    PRO    HG2   2774 0.02130000   1.008000   ; qtot 1.882800
 2775         HC    189    PRO    HG3   2775 0.02130000   1.008000   ; qtot 1.904100
 2776         CT    189    PRO     CB   2776 -0.00700000  12.010000   ; qtot 1.897100
 2777         HC    189    PRO    HB2   2777 0.02530000   1.008000   ; qtot 1.922400
 2778         HC    189    PRO    HB3   2778 0.02530000   1.008000   ; qtot 1.947700
 2779         CX    189    PRO     CA   2779 -0.02660000  12.010000   ; qtot 1.921100
 2780         H1    189    PRO     HA   2780 0.06410000   1.008000   ; qtot 1.985200
 2781          C    189    PRO      C   2781 0.58960000  12.010000   ; qtot 2.574800
 2782          O    189    PRO      O   2782 -0.57480000  16.000000   ; qtot 2.000000
; residue  190 PHE rtp PHE q -0.0
 2783          N    190    PHE      N   2783 -0.41570000  14.010000   ; qtot 1.584300
 2784          H    190    PHE      H   2784 0.27190000   1.008000   ; qtot 1.856200
 2785         CX    190    PHE     CA   2785 -0.00240000  12.010000   ; qtot 1.853800
 2786         H1    190    PHE     HA   2786 0.09780000   1.008000   ; qtot 1.951600
 2787         CT    190    PHE     CB   2787 -0.03430000  12.010000   ; qtot 1.917300
 2788         HC    190    PHE    HB2   2788 0.02950000   1.008000   ; qtot 1.946800
 2789         HC    190    PHE    HB3   2789 0.02950000   1.008000   ; qtot 1.976300
 2790         CA    190    PHE     CG   2790 0.01180000  12.010000   ; qtot 1.988100
 2791         CA    190    PHE    CD1   2791 -0.12560000  12.010000   ; qtot 1.862500
 2792         HA    190    PHE    HD1   2792 0.13300000   1.008000   ; qtot 1.995500
 2793         CA    190    PHE    CE1   2793 -0.17040000  12.010000   ; qtot 1.825100
 2794         HA    190    PHE    HE1   2794 0.14300000   1.008000   ; qtot 1.968100
 2795         CA    190    PHE     CZ   2795 -0.10720000  12.010000   ; qtot 1.860900
 2796         HA    190    PHE     HZ   2796 0.12970000   1.008000   ; qtot 1.990600
 2797         CA    190    PHE    CE2   2797 -0.17040000  12.010000   ; qtot 1.820200
 2798         HA    190    PHE    HE2   2798 0.14300000   1.008000   ; qtot 1.963200
 2799         CA    190    PHE    CD2   2799 -0.12560000  12.010000   ; qtot 1.837600
 2800         HA    190    PHE    HD2   2800 0.13300000   1.008000   ; qtot 1.970600
 2801          C    190    PHE      C   2801 0.59730000  12.010000   ; qtot 2.567900
 2802          O    190    PHE      O   2802 -0.56790000  16.000000   ; qtot 2.000000
; residue  191 TYR rtp TYR q -0.0
 2803          N    191    TYR      N   2803 -0.41570000  14.010000   ; qtot 1.584300
 2804          H    191    TYR      H   2804 0.27190000   1.008000   ; qtot 1.856200
 2805         CX    191    TYR     CA   2805 -0.00140000  12.010000   ; qtot 1.854800
 2806         H1    191    TYR     HA   2806 0.08760000   1.008000   ; qtot 1.942400
 2807         CT    191    TYR     CB   2807 -0.01520000  12.010000   ; qtot 1.927200
 2808         HC    191    TYR    HB2   2808 0.02950000   1.008000   ; qtot 1.956700
 2809         HC    191    TYR    HB3   2809 0.02950000   1.008000   ; qtot 1.986200
 2810         CA    191    TYR     CG   2810 -0.00110000  12.010000   ; qtot 1.985100
 2811         CA    191    TYR    CD1   2811 -0.19060000  12.010000   ; qtot 1.794500
 2812         HA    191    TYR    HD1   2812 0.16990000   1.008000   ; qtot 1.964400
 2813         CA    191    TYR    CE1   2813 -0.23410000  12.010000   ; qtot 1.730300
 2814         HA    191    TYR    HE1   2814 0.16560000   1.008000   ; qtot 1.895900
 2815          C    191    TYR     CZ   2815 0.32260000  12.010000   ; qtot 2.218500
 2816         OH    191    TYR     OH   2816 -0.55790000  16.000000   ; qtot 1.660600
 2817         HO    191    TYR     HH   2817 0.39920000   1.008000   ; qtot 2.059800
 2818         CA    191    TYR    CE2   2818 -0.23410000  12.010000   ; qtot 1.825700
 2819         HA    191    TYR    HE2   2819 0.16560000   1.008000   ; qtot 1.991300
 2820         CA    191    TYR    CD2   2820 -0.19060000  12.010000   ; qtot 1.800700
 2821         HA    191    TYR    HD2   2821 0.16990000   1.008000   ; qtot 1.970600
 2822          C    191    TYR      C   2822 0.59730000  12.010000   ; qtot 2.567900
 2823          O    191    TYR      O   2823 -0.56790000  16.000000   ; qtot 2.000000
; residue  192 ASN rtp ASN q 0.0
 2824          N    192    ASN      N   2824 -0.41570000  14.010000   ; qtot 1.584300
 2825          H    192    ASN      H   2825 0.27190000   1.008000   ; qtot 1.856200
 2826         CX    192    ASN     CA   2826 0.01430000  12.010000   ; qtot 1.870500
 2827         H1    192    ASN     HA   2827 0.10480000   1.008000   ; qtot 1.975300
 2828         2C    192    ASN     CB   2828 -0.20410000  12.010000   ; qtot 1.771200
 2829         HC    192    ASN    HB2   2829 0.07970000   1.008000   ; qtot 1.850900
 2830         HC    192    ASN    HB3   2830 0.07970000   1.008000   ; qtot 1.930600
 2831          C    192    ASN     CG   2831 0.71300000  12.010000   ; qtot 2.643600
 2832          O    192    ASN    OD1   2832 -0.59310000  16.000000   ; qtot 2.050500
 2833          N    192    ASN    ND2   2833 -0.91910000  14.010000   ; qtot 1.131400
 2834          H    192    ASN   HD21   2834 0.41960000   1.008000   ; qtot 1.551000
 2835          H    192    ASN   HD22   2835 0.41960000   1.008000   ; qtot 1.970600
 2836          C    192    ASN      C   2836 0.59730000  12.010000   ; qtot 2.567900
 2837          O    192    ASN      O   2837 -0.56790000  16.000000   ; qtot 2.000000
; residue  193 SER rtp SER q -0.0
 2838          N    193    SER      N   2838 -0.41570000  14.010000   ; qtot 1.584300
 2839          H    193    SER      H   2839 0.27190000   1.008000   ; qtot 1.856200
 2840         CX    193    SER     CA   2840 -0.02490000  12.010000   ; qtot 1.831300
 2841         H1    193    SER     HA   2841 0.08430000   1.008000   ; qtot 1.915600
 2842         2C    193    SER     CB   2842 0.21170000  12.010000   ; qtot 2.127300
 2843         H1    193    SER    HB2   2843 0.03520000   1.008000   ; qtot 2.162500
 2844         H1    193    SER    HB3   2844 0.03520000   1.008000   ; qtot 2.197700
 2845         OH    193    SER     OG   2845 -0.65460000  16.000000   ; qtot 1.543100
 2846         HO    193    SER     HG   2846 0.42750000   1.008000   ; qtot 1.970600
 2847          C    193    SER      C   2847 0.59730000  12.010000   ; qtot 2.567900
 2848          O    193    SER      O   2848 -0.56790000  16.000000   ; qtot 2.000000
; residue  194 LEU rtp LEU q -0.0
 2849          N    194    LEU      N   2849 -0.41570000  14.010000   ; qtot 1.584300
 2850          H    194    LEU      H   2850 0.27190000   1.008000   ; qtot 1.856200
 2851         CX    194    LEU     CA   2851 -0.05180000  12.010000   ; qtot 1.804400
 2852         H1    194    LEU     HA   2852 0.09220000   1.008000   ; qtot 1.896600
 2853         2C    194    LEU     CB   2853 -0.11020000  12.010000   ; qtot 1.786400
 2854         HC    194    LEU    HB2   2854 0.04570000   1.008000   ; qtot 1.832100
 2855         HC    194    LEU    HB3   2855 0.04570000   1.008000   ; qtot 1.877800
 2856         3C    194    LEU     CG   2856 0.35310000  12.010000   ; qtot 2.230900
 2857         HC    194    LEU     HG   2857 -0.03610000   1.008000   ; qtot 2.194800
 2858         CT    194    LEU    CD1   2858 -0.41210000  12.010000   ; qtot 1.782700
 2859         HC    194    LEU   HD11   2859 0.10000000   1.008000   ; qtot 1.882700
 2860         HC    194    LEU   HD12   2860 0.10000000   1.008000   ; qtot 1.982700
 2861         HC    194    LEU   HD13   2861 0.10000000   1.008000   ; qtot 2.082700
 2862         CT    194    LEU    CD2   2862 -0.41210000  12.010000   ; qtot 1.670600
 2863         HC    194    LEU   HD21   2863 0.10000000   1.008000   ; qtot 1.770600
 2864         HC    194    LEU   HD22   2864 0.10000000   1.008000   ; qtot 1.870600
 2865         HC    194    LEU   HD23   2865 0.10000000   1.008000   ; qtot 1.970600
 2866          C    194    LEU      C   2866 0.59730000  12.010000   ; qtot 2.567900
 2867          O    194    LEU      O   2867 -0.56790000  16.000000   ; qtot 2.000000
; residue  195 PRO rtp PRO q 0.0
 2868          N    195    PRO      N   2868 -0.25480000  14.010000   ; qtot 1.745200
 2869         CT    195    PRO     CD   2869 0.01920000  12.010000   ; qtot 1.764400
 2870         H1    195    PRO    HD2   2870 0.03910000   1.008000   ; qtot 1.803500
 2871         H1    195    PRO    HD3   2871 0.03910000   1.008000   ; qtot 1.842600
 2872         CT    195    PRO     CG   2872 0.01890000  12.010000   ; qtot 1.861500
 2873         HC    195    PRO    HG2   2873 0.02130000   1.008000   ; qtot 1.882800
 2874         HC    195    PRO    HG3   2874 0.02130000   1.008000   ; qtot 1.904100
 2875         CT    195    PRO     CB   2875 -0.00700000  12.010000   ; qtot 1.897100
 2876         HC    195    PRO    HB2   2876 0.02530000   1.008000   ; qtot 1.922400
 2877         HC    195    PRO    HB3   2877 0.02530000   1.008000   ; qtot 1.947700
 2878         CX    195    PRO     CA   2878 -0.02660000  12.010000   ; qtot 1.921100
 2879         H1    195    PRO     HA   2879 0.06410000   1.008000   ; qtot 1.985200
 2880          C    195    PRO      C   2880 0.58960000  12.010000   ; qtot 2.574800
 2881          O    195    PRO      O   2881 -0.57480000  16.000000   ; qtot 2.000000
; residue  196 SER rtp SER q -0.0
 2882          N    196    SER      N   2882 -0.41570000  14.010000   ; qtot 1.584300
 2883          H    196    SER      H   2883 0.27190000   1.008000   ; qtot 1.856200
 2884         CX    196    SER     CA   2884 -0.02490000  12.010000   ; qtot 1.831300
 2885         H1    196    SER     HA   2885 0.08430000   1.008000   ; qtot 1.915600
 2886         2C    196    SER     CB   2886 0.21170000  12.010000   ; qtot 2.127300
 2887         H1    196    SER    HB2   2887 0.03520000   1.008000   ; qtot 2.162500
 2888         H1    196    SER    HB3   2888 0.03520000   1.008000   ; qtot 2.197700
 2889         OH    196    SER     OG   2889 -0.65460000  16.000000   ; qtot 1.543100
 2890         HO    196    SER     HG   2890 0.42750000   1.008000   ; qtot 1.970600
 2891          C    196    SER      C   2891 0.59730000  12.010000   ; qtot 2.567900
 2892          O    196    SER      O   2892 -0.56790000  16.000000   ; qtot 2.000000
; residue  197 SER rtp SER q -0.0
 2893          N    197    SER      N   2893 -0.41570000  14.010000   ; qtot 1.584300
 2894          H    197    SER      H   2894 0.27190000   1.008000   ; qtot 1.856200
 2895         CX    197    SER     CA   2895 -0.02490000  12.010000   ; qtot 1.831300
 2896         H1    197    SER     HA   2896 0.08430000   1.008000   ; qtot 1.915600
 2897         2C    197    SER     CB   2897 0.21170000  12.010000   ; qtot 2.127300
 2898         H1    197    SER    HB2   2898 0.03520000   1.008000   ; qtot 2.162500
 2899         H1    197    SER    HB3   2899 0.03520000   1.008000   ; qtot 2.197700
 2900         OH    197    SER     OG   2900 -0.65460000  16.000000   ; qtot 1.543100
 2901         HO    197    SER     HG   2901 0.42750000   1.008000   ; qtot 1.970600
 2902          C    197    SER      C   2902 0.59730000  12.010000   ; qtot 2.567900
 2903          O    197    SER      O   2903 -0.56790000  16.000000   ; qtot 2.000000
; residue  198 ILE rtp ILE q -0.0
 2904          N    198    ILE      N   2904 -0.41570000  14.010000   ; qtot 1.584300
 2905          H    198    ILE      H   2905 0.27190000   1.008000   ; qtot 1.856200
 2906         CX    198    ILE     CA   2906 -0.05970000  12.010000   ; qtot 1.796500
 2907         H1    198    ILE     HA   2907 0.08690000   1.008000   ; qtot 1.883400
 2908         3C    198    ILE     CB   2908 0.13030000  12.010000   ; qtot 2.013700
 2909         HC    198    ILE     HB   2909 0.01870000   1.008000   ; qtot 2.032400
 2910         CT    198    ILE    CG2   2910 -0.32040000  12.010000   ; qtot 1.712000
 2911         HC    198    ILE   HG21   2911 0.08820000   1.008000   ; qtot 1.800200
 2912         HC    198    ILE   HG22   2912 0.08820000   1.008000   ; qtot 1.888400
 2913         HC    198    ILE   HG23   2913 0.08820000   1.008000   ; qtot 1.976600
 2914         2C    198    ILE    CG1   2914 -0.04300000  12.010000   ; qtot 1.933600
 2915         HC    198    ILE   HG12   2915 0.02360000   1.008000   ; qtot 1.957200
 2916         HC    198    ILE   HG13   2916 0.02360000   1.008000   ; qtot 1.980800
 2917         CT    198    ILE    CD1   2917 -0.06600000  12.010000   ; qtot 1.914800
 2918         HC    198    ILE   HD11   2918 0.01860000   1.008000   ; qtot 1.933400
 2919         HC    198    ILE   HD12   2919 0.01860000   1.008000   ; qtot 1.952000
 2920         HC    198    ILE   HD13   2920 0.01860000   1.008000   ; qtot 1.970600
 2921          C    198    ILE      C   2921 0.59730000  12.010000   ; qtot 2.567900
 2922          O    198    ILE      O   2922 -0.56790000  16.000000   ; qtot 2.000000
; residue  199 ASP rtp ASP q -1.0
 2923          N    199    ASP      N   2923 -0.51630000  14.010000   ; qtot 1.483700
 2924          H    199    ASP      H   2924 0.29360000   1.008000   ; qtot 1.777300
 2925         CX    199    ASP     CA   2925 0.03810000  12.010000   ; qtot 1.815400
 2926         H1    199    ASP     HA   2926 0.08800000   1.008000   ; qtot 1.903400
 2927         2C    199    ASP     CB   2927 -0.03030000  12.010000   ; qtot 1.873100
 2928         HC    199    ASP    HB2   2928 -0.01220000   1.008000   ; qtot 1.860900
 2929         HC    199    ASP    HB3   2929 -0.01220000   1.008000   ; qtot 1.848700
 2930         CO    199    ASP     CG   2930 0.79940000  12.010000   ; qtot 2.648100
 2931         O2    199    ASP    OD1   2931 -0.80140000  16.000000   ; qtot 1.846700
 2932         O2    199    ASP    OD2   2932 -0.80140000  16.000000   ; qtot 1.045300
 2933          C    199    ASP      C   2933 0.53660000  12.010000   ; qtot 1.581900
 2934          O    199    ASP      O   2934 -0.58190000  16.000000   ; qtot 1.000000
; residue  200 LYS rtp LYS q 1.0
 2935          N    200    LYS      N   2935 -0.34790000  14.010000   ; qtot 0.652100
 2936          H    200    LYS      H   2936 0.27470000   1.008000   ; qtot 0.926800
 2937         CX    200    LYS     CA   2937 -0.24000000  12.010000   ; qtot 0.686800
 2938         H1    200    LYS     HA   2938 0.14260000   1.008000   ; qtot 0.829400
 2939         C8    200    LYS     CB   2939 -0.00940000  12.010000   ; qtot 0.820000
 2940         HC    200    LYS    HB2   2940 0.03620000   1.008000   ; qtot 0.856200
 2941         HC    200    LYS    HB3   2941 0.03620000   1.008000   ; qtot 0.892400
 2942         C8    200    LYS     CG   2942 0.01870000  12.010000   ; qtot 0.911100
 2943         HC    200    LYS    HG2   2943 0.01030000   1.008000   ; qtot 0.921400
 2944         HC    200    LYS    HG3   2944 0.01030000   1.008000   ; qtot 0.931700
 2945         C8    200    LYS     CD   2945 -0.04790000  12.010000   ; qtot 0.883800
 2946         HC    200    LYS    HD2   2946 0.06210000   1.008000   ; qtot 0.945900
 2947         HC    200    LYS    HD3   2947 0.06210000   1.008000   ; qtot 1.008000
 2948         C8    200    LYS     CE   2948 -0.01430000  12.010000   ; qtot 0.993700
 2949         HP    200    LYS    HE2   2949 0.11350000   1.008000   ; qtot 1.107200
 2950         HP    200    LYS    HE3   2950 0.11350000   1.008000   ; qtot 1.220700
 2951         N3    200    LYS     NZ   2951 -0.38540000  14.010000   ; qtot 0.835300
 2952          H    200    LYS    HZ1   2952 0.34000000   1.008000   ; qtot 1.175300
 2953          H    200    LYS    HZ2   2953 0.34000000   1.008000   ; qtot 1.515300
 2954          H    200    LYS    HZ3   2954 0.34000000   1.008000   ; qtot 1.855300
 2955          C    200    LYS      C   2955 0.73410000  12.010000   ; qtot 2.589400
 2956          O    200    LYS      O   2956 -0.58940000  16.000000   ; qtot 2.000000
; residue  201 ALA rtp ALA q -0.0
 2957          N    201    ALA      N   2957 -0.41570000  14.010000   ; qtot 1.584300
 2958          H    201    ALA      H   2958 0.27190000   1.008000   ; qtot 1.856200
 2959         CX    201    ALA     CA   2959 0.03370000  12.010000   ; qtot 1.889900
 2960         H1    201    ALA     HA   2960 0.08230000   1.008000   ; qtot 1.972200
 2961         CT    201    ALA     CB   2961 -0.18250000  12.010000   ; qtot 1.789700
 2962         HC    201    ALA    HB1   2962 0.06030000   1.008000   ; qtot 1.850000
 2963         HC    201    ALA    HB2   2963 0.06030000   1.008000   ; qtot 1.910300
 2964         HC    201    ALA    HB3   2964 0.06030000   1.008000   ; qtot 1.970600
 2965          C    201    ALA      C   2965 0.59730000  12.010000   ; qtot 2.567900
 2966          O    201    ALA      O   2966 -0.56790000  16.000000   ; qtot 2.000000
; residue  202 PHE rtp PHE q -0.0
 2967          N    202    PHE      N   2967 -0.41570000  14.010000   ; qtot 1.584300
 2968          H    202    PHE      H   2968 0.27190000   1.008000   ; qtot 1.856200
 2969         CX    202    PHE     CA   2969 -0.00240000  12.010000   ; qtot 1.853800
 2970         H1    202    PHE     HA   2970 0.09780000   1.008000   ; qtot 1.951600
 2971         CT    202    PHE     CB   2971 -0.03430000  12.010000   ; qtot 1.917300
 2972         HC    202    PHE    HB2   2972 0.02950000   1.008000   ; qtot 1.946800
 2973         HC    202    PHE    HB3   2973 0.02950000   1.008000   ; qtot 1.976300
 2974         CA    202    PHE     CG   2974 0.01180000  12.010000   ; qtot 1.988100
 2975         CA    202    PHE    CD1   2975 -0.12560000  12.010000   ; qtot 1.862500
 2976         HA    202    PHE    HD1   2976 0.13300000   1.008000   ; qtot 1.995500
 2977         CA    202    PHE    CE1   2977 -0.17040000  12.010000   ; qtot 1.825100
 2978         HA    202    PHE    HE1   2978 0.14300000   1.008000   ; qtot 1.968100
 2979         CA    202    PHE     CZ   2979 -0.10720000  12.010000   ; qtot 1.860900
 2980         HA    202    PHE     HZ   2980 0.12970000   1.008000   ; qtot 1.990600
 2981         CA    202    PHE    CE2   2981 -0.17040000  12.010000   ; qtot 1.820200
 2982         HA    202    PHE    HE2   2982 0.14300000   1.008000   ; qtot 1.963200
 2983         CA    202    PHE    CD2   2983 -0.12560000  12.010000   ; qtot 1.837600
 2984         HA    202    PHE    HD2   2984 0.13300000   1.008000   ; qtot 1.970600
 2985          C    202    PHE      C   2985 0.59730000  12.010000   ; qtot 2.567900
 2986          O    202    PHE      O   2986 -0.56790000  16.000000   ; qtot 2.000000
; residue  203 VAL rtp VAL q -0.0
 2987          N    203    VAL      N   2987 -0.41570000  14.010000   ; qtot 1.584300
 2988          H    203    VAL      H   2988 0.27190000   1.008000   ; qtot 1.856200
 2989         CX    203    VAL     CA   2989 -0.08750000  12.010000   ; qtot 1.768700
 2990         H1    203    VAL     HA   2990 0.09690000   1.008000   ; qtot 1.865600
 2991         3C    203    VAL     CB   2991 0.29850000  12.010000   ; qtot 2.164100
 2992         HC    203    VAL     HB   2992 -0.02970000   1.008000   ; qtot 2.134400
 2993         CT    203    VAL    CG1   2993 -0.31920000  12.010000   ; qtot 1.815200
 2994         HC    203    VAL   HG11   2994 0.07910000   1.008000   ; qtot 1.894300
 2995         HC    203    VAL   HG12   2995 0.07910000   1.008000   ; qtot 1.973400
 2996         HC    203    VAL   HG13   2996 0.07910000   1.008000   ; qtot 2.052500
 2997         CT    203    VAL    CG2   2997 -0.31920000  12.010000   ; qtot 1.733300
 2998         HC    203    VAL   HG21   2998 0.07910000   1.008000   ; qtot 1.812400
 2999         HC    203    VAL   HG22   2999 0.07910000   1.008000   ; qtot 1.891500
 3000         HC    203    VAL   HG23   3000 0.07910000   1.008000   ; qtot 1.970600
 3001          C    203    VAL      C   3001 0.59730000  12.010000   ; qtot 2.567900
 3002          O    203    VAL      O   3002 -0.56790000  16.000000   ; qtot 2.000000
; residue  204 GLU rtp GLU q -1.0
 3003          N    204    GLU      N   3003 -0.51630000  14.010000   ; qtot 1.483700
 3004          H    204    GLU      H   3004 0.29360000   1.008000   ; qtot 1.777300
 3005         CX    204    GLU     CA   3005 0.03970000  12.010000   ; qtot 1.817000
 3006         H1    204    GLU     HA   3006 0.11050000   1.008000   ; qtot 1.927500
 3007         2C    204    GLU     CB   3007 0.05600000  12.010000   ; qtot 1.983500
 3008         HC    204    GLU    HB2   3008 -0.01730000   1.008000   ; qtot 1.966200
 3009         HC    204    GLU    HB3   3009 -0.01730000   1.008000   ; qtot 1.948900
 3010         2C    204    GLU     CG   3010 0.01360000  12.010000   ; qtot 1.962500
 3011         HC    204    GLU    HG2   3011 -0.04250000   1.008000   ; qtot 1.920000
 3012         HC    204    GLU    HG3   3012 -0.04250000   1.008000   ; qtot 1.877500
 3013         CO    204    GLU     CD   3013 0.80540000  12.010000   ; qtot 2.682900
 3014         O2    204    GLU    OE1   3014 -0.81880000  16.000000   ; qtot 1.864100
 3015         O2    204    GLU    OE2   3015 -0.81880000  16.000000   ; qtot 1.045300
 3016          C    204    GLU      C   3016 0.53660000  12.010000   ; qtot 1.581900
 3017          O    204    GLU      O   3017 -0.58190000  16.000000   ; qtot 1.000000
; residue  205 ILE rtp ILE q -0.0
 3018          N    205    ILE      N   3018 -0.41570000  14.010000   ; qtot 0.584300
 3019          H    205    ILE      H   3019 0.27190000   1.008000   ; qtot 0.856200
 3020         CX    205    ILE     CA   3020 -0.05970000  12.010000   ; qtot 0.796500
 3021         H1    205    ILE     HA   3021 0.08690000   1.008000   ; qtot 0.883400
 3022         3C    205    ILE     CB   3022 0.13030000  12.010000   ; qtot 1.013700
 3023         HC    205    ILE     HB   3023 0.01870000   1.008000   ; qtot 1.032400
 3024         CT    205    ILE    CG2   3024 -0.32040000  12.010000   ; qtot 0.712000
 3025         HC    205    ILE   HG21   3025 0.08820000   1.008000   ; qtot 0.800200
 3026         HC    205    ILE   HG22   3026 0.08820000   1.008000   ; qtot 0.888400
 3027         HC    205    ILE   HG23   3027 0.08820000   1.008000   ; qtot 0.976600
 3028         2C    205    ILE    CG1   3028 -0.04300000  12.010000   ; qtot 0.933600
 3029         HC    205    ILE   HG12   3029 0.02360000   1.008000   ; qtot 0.957200
 3030         HC    205    ILE   HG13   3030 0.02360000   1.008000   ; qtot 0.980800
 3031         CT    205    ILE    CD1   3031 -0.06600000  12.010000   ; qtot 0.914800
 3032         HC    205    ILE   HD11   3032 0.01860000   1.008000   ; qtot 0.933400
 3033         HC    205    ILE   HD12   3033 0.01860000   1.008000   ; qtot 0.952000
 3034         HC    205    ILE   HD13   3034 0.01860000   1.008000   ; qtot 0.970600
 3035          C    205    ILE      C   3035 0.59730000  12.010000   ; qtot 1.567900
 3036          O    205    ILE      O   3036 -0.56790000  16.000000   ; qtot 1.000000
; residue  206 ASN rtp ASN q 0.0
 3037          N    206    ASN      N   3037 -0.41570000  14.010000   ; qtot 0.584300
 3038          H    206    ASN      H   3038 0.27190000   1.008000   ; qtot 0.856200
 3039         CX    206    ASN     CA   3039 0.01430000  12.010000   ; qtot 0.870500
 3040         H1    206    ASN     HA   3040 0.10480000   1.008000   ; qtot 0.975300
 3041         2C    206    ASN     CB   3041 -0.20410000  12.010000   ; qtot 0.771200
 3042         HC    206    ASN    HB2   3042 0.07970000   1.008000   ; qtot 0.850900
 3043         HC    206    ASN    HB3   3043 0.07970000   1.008000   ; qtot 0.930600
 3044          C    206    ASN     CG   3044 0.71300000  12.010000   ; qtot 1.643600
 3045          O    206    ASN    OD1   3045 -0.59310000  16.000000   ; qtot 1.050500
 3046          N    206    ASN    ND2   3046 -0.91910000  14.010000   ; qtot 0.131400
 3047          H    206    ASN   HD21   3047 0.41960000   1.008000   ; qtot 0.551000
 3048          H    206    ASN   HD22   3048 0.41960000   1.008000   ; qtot 0.970600
 3049          C    206    ASN      C   3049 0.59730000  12.010000   ; qtot 1.567900
 3050          O    206    ASN      O   3050 -0.56790000  16.000000   ; qtot 1.000000
; residue  207 GLY rtp GLY q -0.0
 3051          N    207    GLY      N   3051 -0.41570000  14.010000   ; qtot 0.584300
 3052          H    207    GLY      H   3052 0.27190000   1.008000   ; qtot 0.856200
 3053         CX    207    GLY     CA   3053 -0.02520000  12.010000   ; qtot 0.831000
 3054         H1    207    GLY    HA2   3054 0.06980000   1.008000   ; qtot 0.900800
 3055         H1    207    GLY    HA3   3055 0.06980000   1.008000   ; qtot 0.970600
 3056          C    207    GLY      C   3056 0.59730000  12.010000   ; qtot 1.567900
 3057          O    207    GLY      O   3057 -0.56790000  16.000000   ; qtot 1.000000
; residue  208 GLY rtp GLY q -0.0
 3058          N    208    GLY      N   3058 -0.41570000  14.010000   ; qtot 0.584300
 3059          H    208    GLY      H   3059 0.27190000   1.008000   ; qtot 0.856200
 3060         CX    208    GLY     CA   3060 -0.02520000  12.010000   ; qtot 0.831000
 3061         H1    208    GLY    HA2   3061 0.06980000   1.008000   ; qtot 0.900800
 3062         H1    208    GLY    HA3   3062 0.06980000   1.008000   ; qtot 0.970600
 3063          C    208    GLY      C   3063 0.59730000  12.010000   ; qtot 1.567900
 3064          O    208    GLY      O   3064 -0.56790000  16.000000   ; qtot 1.000000
; residue  209 SER rtp SER q -0.0
 3065          N    209    SER      N   3065 -0.41570000  14.010000   ; qtot 0.584300
 3066          H    209    SER      H   3066 0.27190000   1.008000   ; qtot 0.856200
 3067         CX    209    SER     CA   3067 -0.02490000  12.010000   ; qtot 0.831300
 3068         H1    209    SER     HA   3068 0.08430000   1.008000   ; qtot 0.915600
 3069         2C    209    SER     CB   3069 0.21170000  12.010000   ; qtot 1.127300
 3070         H1    209    SER    HB2   3070 0.03520000   1.008000   ; qtot 1.162500
 3071         H1    209    SER    HB3   3071 0.03520000   1.008000   ; qtot 1.197700
 3072         OH    209    SER     OG   3072 -0.65460000  16.000000   ; qtot 0.543100
 3073         HO    209    SER     HG   3073 0.42750000   1.008000   ; qtot 0.970600
 3074          C    209    SER      C   3074 0.59730000  12.010000   ; qtot 1.567900
 3075          O    209    SER      O   3075 -0.56790000  16.000000   ; qtot 1.000000
; residue  210 HID rtp HID q -0.0
 3076          N    210    HID      N   3076 -0.41570000  14.010000   ; qtot 0.584300
 3077          H    210    HID      H   3077 0.27190000   1.008000   ; qtot 0.856200
 3078         CX    210    HID     CA   3078 0.01880000  12.010000   ; qtot 0.875000
 3079         H1    210    HID     HA   3079 0.08810000   1.008000   ; qtot 0.963100
 3080         CT    210    HID     CB   3080 -0.04620000  12.010000   ; qtot 0.916900
 3081         HC    210    HID    HB2   3081 0.04020000   1.008000   ; qtot 0.957100
 3082         HC    210    HID    HB3   3082 0.04020000   1.008000   ; qtot 0.997300
 3083         CC    210    HID     CG   3083 -0.02660000  12.010000   ; qtot 0.970700
 3084         NA    210    HID    ND1   3084 -0.38110000  14.010000   ; qtot 0.589600
 3085          H    210    HID    HD1   3085 0.36490000   1.008000   ; qtot 0.954500
 3086         CR    210    HID    CE1   3086 0.20570000  12.010000   ; qtot 1.160200
 3087         H5    210    HID    HE1   3087 0.13920000   1.008000   ; qtot 1.299400
 3088         NB    210    HID    NE2   3088 -0.57270000  14.010000   ; qtot 0.726700
 3089         CV    210    HID    CD2   3089 0.12920000  12.010000   ; qtot 0.855900
 3090         H4    210    HID    HD2   3090 0.11470000   1.008000   ; qtot 0.970600
 3091          C    210    HID      C   3091 0.59730000  12.010000   ; qtot 1.567900
 3092          O    210    HID      O   3092 -0.56790000  16.000000   ; qtot 1.000000
; residue  211 TYR rtp TYR q -0.0
 3093          N    211    TYR      N   3093 -0.41570000  14.010000   ; qtot 0.584300
 3094          H    211    TYR      H   3094 0.27190000   1.008000   ; qtot 0.856200
 3095         CX    211    TYR     CA   3095 -0.00140000  12.010000   ; qtot 0.854800
 3096         H1    211    TYR     HA   3096 0.08760000   1.008000   ; qtot 0.942400
 3097         CT    211    TYR     CB   3097 -0.01520000  12.010000   ; qtot 0.927200
 3098         HC    211    TYR    HB2   3098 0.02950000   1.008000   ; qtot 0.956700
 3099         HC    211    TYR    HB3   3099 0.02950000   1.008000   ; qtot 0.986200
 3100         CA    211    TYR     CG   3100 -0.00110000  12.010000   ; qtot 0.985100
 3101         CA    211    TYR    CD1   3101 -0.19060000  12.010000   ; qtot 0.794500
 3102         HA    211    TYR    HD1   3102 0.16990000   1.008000   ; qtot 0.964400
 3103         CA    211    TYR    CE1   3103 -0.23410000  12.010000   ; qtot 0.730300
 3104         HA    211    TYR    HE1   3104 0.16560000   1.008000   ; qtot 0.895900
 3105          C    211    TYR     CZ   3105 0.32260000  12.010000   ; qtot 1.218500
 3106         OH    211    TYR     OH   3106 -0.55790000  16.000000   ; qtot 0.660600
 3107         HO    211    TYR     HH   3107 0.39920000   1.008000   ; qtot 1.059800
 3108         CA    211    TYR    CE2   3108 -0.23410000  12.010000   ; qtot 0.825700
 3109         HA    211    TYR    HE2   3109 0.16560000   1.008000   ; qtot 0.991300
 3110         CA    211    TYR    CD2   3110 -0.19060000  12.010000   ; qtot 0.800700
 3111         HA    211    TYR    HD2   3111 0.16990000   1.008000   ; qtot 0.970600
 3112          C    211    TYR      C   3112 0.59730000  12.010000   ; qtot 1.567900
 3113          O    211    TYR      O   3113 -0.56790000  16.000000   ; qtot 1.000000
; residue  212 CYX rtp CYX q -0.0
 3114          N    212    CYX      N   3114 -0.41570000  14.010000   ; qtot 0.584300
 3115          H    212    CYX      H   3115 0.27190000   1.008000   ; qtot 0.856200
 3116         CX    212    CYX     CA   3116 0.04290000  12.010000   ; qtot 0.899100
 3117         H1    212    CYX     HA   3117 0.07660000   1.008000   ; qtot 0.975700
 3118         2C    212    CYX     CB   3118 -0.07900000  12.010000   ; qtot 0.896700
 3119         H1    212    CYX    HB2   3119 0.09100000   1.008000   ; qtot 0.987700
 3120         H1    212    CYX    HB3   3120 0.09100000   1.008000   ; qtot 1.078700
 3121          S    212    CYX     SG   3121 -0.10810000  32.060000   ; qtot 0.970600
 3122          C    212    CYX      C   3122 0.59730000  12.010000   ; qtot 1.567900
 3123          O    212    CYX      O   3123 -0.56790000  16.000000   ; qtot 1.000000
; residue  213 GLY rtp GLY q -0.0
 3124          N    213    GLY      N   3124 -0.41570000  14.010000   ; qtot 0.584300
 3125          H    213    GLY      H   3125 0.27190000   1.008000   ; qtot 0.856200
 3126         CX    213    GLY     CA   3126 -0.02520000  12.010000   ; qtot 0.831000
 3127         H1    213    GLY    HA2   3127 0.06980000   1.008000   ; qtot 0.900800
 3128         H1    213    GLY    HA3   3128 0.06980000   1.008000   ; qtot 0.970600
 3129          C    213    GLY      C   3129 0.59730000  12.010000   ; qtot 1.567900
 3130          O    213    GLY      O   3130 -0.56790000  16.000000   ; qtot 1.000000
; residue  214 ASN rtp ASN q 0.0
 3131          N    214    ASN      N   3131 -0.41570000  14.010000   ; qtot 0.584300
 3132          H    214    ASN      H   3132 0.27190000   1.008000   ; qtot 0.856200
 3133         CX    214    ASN     CA   3133 0.01430000  12.010000   ; qtot 0.870500
 3134         H1    214    ASN     HA   3134 0.10480000   1.008000   ; qtot 0.975300
 3135         2C    214    ASN     CB   3135 -0.20410000  12.010000   ; qtot 0.771200
 3136         HC    214    ASN    HB2   3136 0.07970000   1.008000   ; qtot 0.850900
 3137         HC    214    ASN    HB3   3137 0.07970000   1.008000   ; qtot 0.930600
 3138          C    214    ASN     CG   3138 0.71300000  12.010000   ; qtot 1.643600
 3139          O    214    ASN    OD1   3139 -0.59310000  16.000000   ; qtot 1.050500
 3140          N    214    ASN    ND2   3140 -0.91910000  14.010000   ; qtot 0.131400
 3141          H    214    ASN   HD21   3141 0.41960000   1.008000   ; qtot 0.551000
 3142          H    214    ASN   HD22   3142 0.41960000   1.008000   ; qtot 0.970600
 3143          C    214    ASN      C   3143 0.59730000  12.010000   ; qtot 1.567900
 3144          O    214    ASN      O   3144 -0.56790000  16.000000   ; qtot 1.000000
; residue  215 GLY rtp GLY q -0.0
 3145          N    215    GLY      N   3145 -0.41570000  14.010000   ; qtot 0.584300
 3146          H    215    GLY      H   3146 0.27190000   1.008000   ; qtot 0.856200
 3147         CX    215    GLY     CA   3147 -0.02520000  12.010000   ; qtot 0.831000
 3148         H1    215    GLY    HA2   3148 0.06980000   1.008000   ; qtot 0.900800
 3149         H1    215    GLY    HA3   3149 0.06980000   1.008000   ; qtot 0.970600
 3150          C    215    GLY      C   3150 0.59730000  12.010000   ; qtot 1.567900
 3151          O    215    GLY      O   3151 -0.56790000  16.000000   ; qtot 1.000000
; residue  216 GLY rtp GLY q -0.0
 3152          N    216    GLY      N   3152 -0.41570000  14.010000   ; qtot 0.584300
 3153          H    216    GLY      H   3153 0.27190000   1.008000   ; qtot 0.856200
 3154         CX    216    GLY     CA   3154 -0.02520000  12.010000   ; qtot 0.831000
 3155         H1    216    GLY    HA2   3155 0.06980000   1.008000   ; qtot 0.900800
 3156         H1    216    GLY    HA3   3156 0.06980000   1.008000   ; qtot 0.970600
 3157          C    216    GLY      C   3157 0.59730000  12.010000   ; qtot 1.567900
 3158          O    216    GLY      O   3158 -0.56790000  16.000000   ; qtot 1.000000
; residue  217 SER rtp SER q -0.0
 3159          N    217    SER      N   3159 -0.41570000  14.010000   ; qtot 0.584300
 3160          H    217    SER      H   3160 0.27190000   1.008000   ; qtot 0.856200
 3161         CX    217    SER     CA   3161 -0.02490000  12.010000   ; qtot 0.831300
 3162         H1    217    SER     HA   3162 0.08430000   1.008000   ; qtot 0.915600
 3163         2C    217    SER     CB   3163 0.21170000  12.010000   ; qtot 1.127300
 3164         H1    217    SER    HB2   3164 0.03520000   1.008000   ; qtot 1.162500
 3165         H1    217    SER    HB3   3165 0.03520000   1.008000   ; qtot 1.197700
 3166         OH    217    SER     OG   3166 -0.65460000  16.000000   ; qtot 0.543100
 3167         HO    217    SER     HG   3167 0.42750000   1.008000   ; qtot 0.970600
 3168          C    217    SER      C   3168 0.59730000  12.010000   ; qtot 1.567900
 3169          O    217    SER      O   3169 -0.56790000  16.000000   ; qtot 1.000000
; residue  218 ILE rtp ILE q -0.0
 3170          N    218    ILE      N   3170 -0.41570000  14.010000   ; qtot 0.584300
 3171          H    218    ILE      H   3171 0.27190000   1.008000   ; qtot 0.856200
 3172         CX    218    ILE     CA   3172 -0.05970000  12.010000   ; qtot 0.796500
 3173         H1    218    ILE     HA   3173 0.08690000   1.008000   ; qtot 0.883400
 3174         3C    218    ILE     CB   3174 0.13030000  12.010000   ; qtot 1.013700
 3175         HC    218    ILE     HB   3175 0.01870000   1.008000   ; qtot 1.032400
 3176         CT    218    ILE    CG2   3176 -0.32040000  12.010000   ; qtot 0.712000
 3177         HC    218    ILE   HG21   3177 0.08820000   1.008000   ; qtot 0.800200
 3178         HC    218    ILE   HG22   3178 0.08820000   1.008000   ; qtot 0.888400
 3179         HC    218    ILE   HG23   3179 0.08820000   1.008000   ; qtot 0.976600
 3180         2C    218    ILE    CG1   3180 -0.04300000  12.010000   ; qtot 0.933600
 3181         HC    218    ILE   HG12   3181 0.02360000   1.008000   ; qtot 0.957200
 3182         HC    218    ILE   HG13   3182 0.02360000   1.008000   ; qtot 0.980800
 3183         CT    218    ILE    CD1   3183 -0.06600000  12.010000   ; qtot 0.914800
 3184         HC    218    ILE   HD11   3184 0.01860000   1.008000   ; qtot 0.933400
 3185         HC    218    ILE   HD12   3185 0.01860000   1.008000   ; qtot 0.952000
 3186         HC    218    ILE   HD13   3186 0.01860000   1.008000   ; qtot 0.970600
 3187          C    218    ILE      C   3187 0.59730000  12.010000   ; qtot 1.567900
 3188          O    218    ILE      O   3188 -0.56790000  16.000000   ; qtot 1.000000
; residue  219 TYR rtp TYR q -0.0
 3189          N    219    TYR      N   3189 -0.41570000  14.010000   ; qtot 0.584300
 3190          H    219    TYR      H   3190 0.27190000   1.008000   ; qtot 0.856200
 3191         CX    219    TYR     CA   3191 -0.00140000  12.010000   ; qtot 0.854800
 3192         H1    219    TYR     HA   3192 0.08760000   1.008000   ; qtot 0.942400
 3193         CT    219    TYR     CB   3193 -0.01520000  12.010000   ; qtot 0.927200
 3194         HC    219    TYR    HB2   3194 0.02950000   1.008000   ; qtot 0.956700
 3195         HC    219    TYR    HB3   3195 0.02950000   1.008000   ; qtot 0.986200
 3196         CA    219    TYR     CG   3196 -0.00110000  12.010000   ; qtot 0.985100
 3197         CA    219    TYR    CD1   3197 -0.19060000  12.010000   ; qtot 0.794500
 3198         HA    219    TYR    HD1   3198 0.16990000   1.008000   ; qtot 0.964400
 3199         CA    219    TYR    CE1   3199 -0.23410000  12.010000   ; qtot 0.730300
 3200         HA    219    TYR    HE1   3200 0.16560000   1.008000   ; qtot 0.895900
 3201          C    219    TYR     CZ   3201 0.32260000  12.010000   ; qtot 1.218500
 3202         OH    219    TYR     OH   3202 -0.55790000  16.000000   ; qtot 0.660600
 3203         HO    219    TYR     HH   3203 0.39920000   1.008000   ; qtot 1.059800
 3204         CA    219    TYR    CE2   3204 -0.23410000  12.010000   ; qtot 0.825700
 3205         HA    219    TYR    HE2   3205 0.16560000   1.008000   ; qtot 0.991300
 3206         CA    219    TYR    CD2   3206 -0.19060000  12.010000   ; qtot 0.800700
 3207         HA    219    TYR    HD2   3207 0.16990000   1.008000   ; qtot 0.970600
 3208          C    219    TYR      C   3208 0.59730000  12.010000   ; qtot 1.567900
 3209          O    219    TYR      O   3209 -0.56790000  16.000000   ; qtot 1.000000
; residue  220 ASN rtp ASN q 0.0
 3210          N    220    ASN      N   3210 -0.41570000  14.010000   ; qtot 0.584300
 3211          H    220    ASN      H   3211 0.27190000   1.008000   ; qtot 0.856200
 3212         CX    220    ASN     CA   3212 0.01430000  12.010000   ; qtot 0.870500
 3213         H1    220    ASN     HA   3213 0.10480000   1.008000   ; qtot 0.975300
 3214         2C    220    ASN     CB   3214 -0.20410000  12.010000   ; qtot 0.771200
 3215         HC    220    ASN    HB2   3215 0.07970000   1.008000   ; qtot 0.850900
 3216         HC    220    ASN    HB3   3216 0.07970000   1.008000   ; qtot 0.930600
 3217          C    220    ASN     CG   3217 0.71300000  12.010000   ; qtot 1.643600
 3218          O    220    ASN    OD1   3218 -0.59310000  16.000000   ; qtot 1.050500
 3219          N    220    ASN    ND2   3219 -0.91910000  14.010000   ; qtot 0.131400
 3220          H    220    ASN   HD21   3220 0.41960000   1.008000   ; qtot 0.551000
 3221          H    220    ASN   HD22   3221 0.41960000   1.008000   ; qtot 0.970600
 3222          C    220    ASN      C   3222 0.59730000  12.010000   ; qtot 1.567900
 3223          O    220    ASN      O   3223 -0.56790000  16.000000   ; qtot 1.000000
; residue  221 ASP rtp ASP q -1.0
 3224          N    221    ASP      N   3224 -0.51630000  14.010000   ; qtot 0.483700
 3225          H    221    ASP      H   3225 0.29360000   1.008000   ; qtot 0.777300
 3226         CX    221    ASP     CA   3226 0.03810000  12.010000   ; qtot 0.815400
 3227         H1    221    ASP     HA   3227 0.08800000   1.008000   ; qtot 0.903400
 3228         2C    221    ASP     CB   3228 -0.03030000  12.010000   ; qtot 0.873100
 3229         HC    221    ASP    HB2   3229 -0.01220000   1.008000   ; qtot 0.860900
 3230         HC    221    ASP    HB3   3230 -0.01220000   1.008000   ; qtot 0.848700
 3231         CO    221    ASP     CG   3231 0.79940000  12.010000   ; qtot 1.648100
 3232         O2    221    ASP    OD1   3232 -0.80140000  16.000000   ; qtot 0.846700
 3233         O2    221    ASP    OD2   3233 -0.80140000  16.000000   ; qtot 0.045300
 3234          C    221    ASP      C   3234 0.53660000  12.010000   ; qtot 0.581900
 3235          O    221    ASP      O   3235 -0.58190000  16.000000   ; qtot -0.000000
; residue  222 VAL rtp VAL q -0.0
 3236          N    222    VAL      N   3236 -0.41570000  14.010000   ; qtot -0.415700
 3237          H    222    VAL      H   3237 0.27190000   1.008000   ; qtot -0.143800
 3238         CX    222    VAL     CA   3238 -0.08750000  12.010000   ; qtot -0.231300
 3239         H1    222    VAL     HA   3239 0.09690000   1.008000   ; qtot -0.134400
 3240         3C    222    VAL     CB   3240 0.29850000  12.010000   ; qtot 0.164100
 3241         HC    222    VAL     HB   3241 -0.02970000   1.008000   ; qtot 0.134400
 3242         CT    222    VAL    CG1   3242 -0.31920000  12.010000   ; qtot -0.184800
 3243         HC    222    VAL   HG11   3243 0.07910000   1.008000   ; qtot -0.105700
 3244         HC    222    VAL   HG12   3244 0.07910000   1.008000   ; qtot -0.026600
 3245         HC    222    VAL   HG13   3245 0.07910000   1.008000   ; qtot 0.052500
 3246         CT    222    VAL    CG2   3246 -0.31920000  12.010000   ; qtot -0.266700
 3247         HC    222    VAL   HG21   3247 0.07910000   1.008000   ; qtot -0.187600
 3248         HC    222    VAL   HG22   3248 0.07910000   1.008000   ; qtot -0.108500
 3249         HC    222    VAL   HG23   3249 0.07910000   1.008000   ; qtot -0.029400
 3250          C    222    VAL      C   3250 0.59730000  12.010000   ; qtot 0.567900
 3251          O    222    VAL      O   3251 -0.56790000  16.000000   ; qtot -0.000000
; residue  223 LEU rtp LEU q -0.0
 3252          N    223    LEU      N   3252 -0.41570000  14.010000   ; qtot -0.415700
 3253          H    223    LEU      H   3253 0.27190000   1.008000   ; qtot -0.143800
 3254         CX    223    LEU     CA   3254 -0.05180000  12.010000   ; qtot -0.195600
 3255         H1    223    LEU     HA   3255 0.09220000   1.008000   ; qtot -0.103400
 3256         2C    223    LEU     CB   3256 -0.11020000  12.010000   ; qtot -0.213600
 3257         HC    223    LEU    HB2   3257 0.04570000   1.008000   ; qtot -0.167900
 3258         HC    223    LEU    HB3   3258 0.04570000   1.008000   ; qtot -0.122200
 3259         3C    223    LEU     CG   3259 0.35310000  12.010000   ; qtot 0.230900
 3260         HC    223    LEU     HG   3260 -0.03610000   1.008000   ; qtot 0.194800
 3261         CT    223    LEU    CD1   3261 -0.41210000  12.010000   ; qtot -0.217300
 3262         HC    223    LEU   HD11   3262 0.10000000   1.008000   ; qtot -0.117300
 3263         HC    223    LEU   HD12   3263 0.10000000   1.008000   ; qtot -0.017300
 3264         HC    223    LEU   HD13   3264 0.10000000   1.008000   ; qtot 0.082700
 3265         CT    223    LEU    CD2   3265 -0.41210000  12.010000   ; qtot -0.329400
 3266         HC    223    LEU   HD21   3266 0.10000000   1.008000   ; qtot -0.229400
 3267         HC    223    LEU   HD22   3267 0.10000000   1.008000   ; qtot -0.129400
 3268         HC    223    LEU   HD23   3268 0.10000000   1.008000   ; qtot -0.029400
 3269          C    223    LEU      C   3269 0.59730000  12.010000   ; qtot 0.567900
 3270          O    223    LEU      O   3270 -0.56790000  16.000000   ; qtot -0.000000
; residue  224 SER rtp SER q -0.0
 3271          N    224    SER      N   3271 -0.41570000  14.010000   ; qtot -0.415700
 3272          H    224    SER      H   3272 0.27190000   1.008000   ; qtot -0.143800
 3273         CX    224    SER     CA   3273 -0.02490000  12.010000   ; qtot -0.168700
 3274         H1    224    SER     HA   3274 0.08430000   1.008000   ; qtot -0.084400
 3275         2C    224    SER     CB   3275 0.21170000  12.010000   ; qtot 0.127300
 3276         H1    224    SER    HB2   3276 0.03520000   1.008000   ; qtot 0.162500
 3277         H1    224    SER    HB3   3277 0.03520000   1.008000   ; qtot 0.197700
 3278         OH    224    SER     OG   3278 -0.65460000  16.000000   ; qtot -0.456900
 3279         HO    224    SER     HG   3279 0.42750000   1.008000   ; qtot -0.029400
 3280          C    224    SER      C   3280 0.59730000  12.010000   ; qtot 0.567900
 3281          O    224    SER      O   3281 -0.56790000  16.000000   ; qtot -0.000000
; residue  225 ARG rtp ARG q 1.0
 3282          N    225    ARG      N   3282 -0.34790000  14.010000   ; qtot -0.347900
 3283          H    225    ARG      H   3283 0.27470000   1.008000   ; qtot -0.073200
 3284         CX    225    ARG     CA   3284 -0.26370000  12.010000   ; qtot -0.336900
 3285         H1    225    ARG     HA   3285 0.15600000   1.008000   ; qtot -0.180900
 3286         C8    225    ARG     CB   3286 -0.00070000  12.010000   ; qtot -0.181600
 3287         HC    225    ARG    HB2   3287 0.03270000   1.008000   ; qtot -0.148900
 3288         HC    225    ARG    HB3   3288 0.03270000   1.008000   ; qtot -0.116200
 3289         C8    225    ARG     CG   3289 0.03900000  12.010000   ; qtot -0.077200
 3290         HC    225    ARG    HG2   3290 0.02850000   1.008000   ; qtot -0.048700
 3291         HC    225    ARG    HG3   3291 0.02850000   1.008000   ; qtot -0.020200
 3292         C8    225    ARG     CD   3292 0.04860000  12.010000   ; qtot 0.028400
 3293         H1    225    ARG    HD2   3293 0.06870000   1.008000   ; qtot 0.097100
 3294         H1    225    ARG    HD3   3294 0.06870000   1.008000   ; qtot 0.165800
 3295         N2    225    ARG     NE   3295 -0.52950000  14.010000   ; qtot -0.363700
 3296          H    225    ARG     HE   3296 0.34560000   1.008000   ; qtot -0.018100
 3297         CA    225    ARG     CZ   3297 0.80760000  12.010000   ; qtot 0.789500
 3298         N2    225    ARG    NH1   3298 -0.86270000  14.010000   ; qtot -0.073200
 3299          H    225    ARG   HH11   3299 0.44780000   1.008000   ; qtot 0.374600
 3300          H    225    ARG   HH12   3300 0.44780000   1.008000   ; qtot 0.822400
 3301         N2    225    ARG    NH2   3301 -0.86270000  14.010000   ; qtot -0.040300
 3302          H    225    ARG   HH21   3302 0.44780000   1.008000   ; qtot 0.407500
 3303          H    225    ARG   HH22   3303 0.44780000   1.008000   ; qtot 0.855300
 3304          C    225    ARG      C   3304 0.73410000  12.010000   ; qtot 1.589400
 3305          O    225    ARG      O   3305 -0.58940000  16.000000   ; qtot 1.000000
; residue  226 PHE rtp PHE q -0.0
 3306          N    226    PHE      N   3306 -0.41570000  14.010000   ; qtot 0.584300
 3307          H    226    PHE      H   3307 0.27190000   1.008000   ; qtot 0.856200
 3308         CX    226    PHE     CA   3308 -0.00240000  12.010000   ; qtot 0.853800
 3309         H1    226    PHE     HA   3309 0.09780000   1.008000   ; qtot 0.951600
 3310         CT    226    PHE     CB   3310 -0.03430000  12.010000   ; qtot 0.917300
 3311         HC    226    PHE    HB2   3311 0.02950000   1.008000   ; qtot 0.946800
 3312         HC    226    PHE    HB3   3312 0.02950000   1.008000   ; qtot 0.976300
 3313         CA    226    PHE     CG   3313 0.01180000  12.010000   ; qtot 0.988100
 3314         CA    226    PHE    CD1   3314 -0.12560000  12.010000   ; qtot 0.862500
 3315         HA    226    PHE    HD1   3315 0.13300000   1.008000   ; qtot 0.995500
 3316         CA    226    PHE    CE1   3316 -0.17040000  12.010000   ; qtot 0.825100
 3317         HA    226    PHE    HE1   3317 0.14300000   1.008000   ; qtot 0.968100
 3318         CA    226    PHE     CZ   3318 -0.10720000  12.010000   ; qtot 0.860900
 3319         HA    226    PHE     HZ   3319 0.12970000   1.008000   ; qtot 0.990600
 3320         CA    226    PHE    CE2   3320 -0.17040000  12.010000   ; qtot 0.820200
 3321         HA    226    PHE    HE2   3321 0.14300000   1.008000   ; qtot 0.963200
 3322         CA    226    PHE    CD2   3322 -0.12560000  12.010000   ; qtot 0.837600
 3323         HA    226    PHE    HD2   3323 0.13300000   1.008000   ; qtot 0.970600
 3324          C    226    PHE      C   3324 0.59730000  12.010000   ; qtot 1.567900
 3325          O    226    PHE      O   3325 -0.56790000  16.000000   ; qtot 1.000000
; residue  227 GLY rtp GLY q -0.0
 3326          N    227    GLY      N   3326 -0.41570000  14.010000   ; qtot 0.584300
 3327          H    227    GLY      H   3327 0.27190000   1.008000   ; qtot 0.856200
 3328         CX    227    GLY     CA   3328 -0.02520000  12.010000   ; qtot 0.831000
 3329         H1    227    GLY    HA2   3329 0.06980000   1.008000   ; qtot 0.900800
 3330         H1    227    GLY    HA3   3330 0.06980000   1.008000   ; qtot 0.970600
 3331          C    227    GLY      C   3331 0.59730000  12.010000   ; qtot 1.567900
 3332          O    227    GLY      O   3332 -0.56790000  16.000000   ; qtot 1.000000
; residue  228 VAL rtp VAL q -0.0
 3333          N    228    VAL      N   3333 -0.41570000  14.010000   ; qtot 0.584300
 3334          H    228    VAL      H   3334 0.27190000   1.008000   ; qtot 0.856200
 3335         CX    228    VAL     CA   3335 -0.08750000  12.010000   ; qtot 0.768700
 3336         H1    228    VAL     HA   3336 0.09690000   1.008000   ; qtot 0.865600
 3337         3C    228    VAL     CB   3337 0.29850000  12.010000   ; qtot 1.164100
 3338         HC    228    VAL     HB   3338 -0.02970000   1.008000   ; qtot 1.134400
 3339         CT    228    VAL    CG1   3339 -0.31920000  12.010000   ; qtot 0.815200
 3340         HC    228    VAL   HG11   3340 0.07910000   1.008000   ; qtot 0.894300
 3341         HC    228    VAL   HG12   3341 0.07910000   1.008000   ; qtot 0.973400
 3342         HC    228    VAL   HG13   3342 0.07910000   1.008000   ; qtot 1.052500
 3343         CT    228    VAL    CG2   3343 -0.31920000  12.010000   ; qtot 0.733300
 3344         HC    228    VAL   HG21   3344 0.07910000   1.008000   ; qtot 0.812400
 3345         HC    228    VAL   HG22   3345 0.07910000   1.008000   ; qtot 0.891500
 3346         HC    228    VAL   HG23   3346 0.07910000   1.008000   ; qtot 0.970600
 3347          C    228    VAL      C   3347 0.59730000  12.010000   ; qtot 1.567900
 3348          O    228    VAL      O   3348 -0.56790000  16.000000   ; qtot 1.000000
; residue  229 SER rtp SER q -0.0
 3349          N    229    SER      N   3349 -0.41570000  14.010000   ; qtot 0.584300
 3350          H    229    SER      H   3350 0.27190000   1.008000   ; qtot 0.856200
 3351         CX    229    SER     CA   3351 -0.02490000  12.010000   ; qtot 0.831300
 3352         H1    229    SER     HA   3352 0.08430000   1.008000   ; qtot 0.915600
 3353         2C    229    SER     CB   3353 0.21170000  12.010000   ; qtot 1.127300
 3354         H1    229    SER    HB2   3354 0.03520000   1.008000   ; qtot 1.162500
 3355         H1    229    SER    HB3   3355 0.03520000   1.008000   ; qtot 1.197700
 3356         OH    229    SER     OG   3356 -0.65460000  16.000000   ; qtot 0.543100
 3357         HO    229    SER     HG   3357 0.42750000   1.008000   ; qtot 0.970600
 3358          C    229    SER      C   3358 0.59730000  12.010000   ; qtot 1.567900
 3359          O    229    SER      O   3359 -0.56790000  16.000000   ; qtot 1.000000
; residue  230 TRP rtp TRP q -0.0
 3360          N    230    TRP      N   3360 -0.41570000  14.010000   ; qtot 0.584300
 3361          H    230    TRP      H   3361 0.27190000   1.008000   ; qtot 0.856200
 3362         CX    230    TRP     CA   3362 -0.02750000  12.010000   ; qtot 0.828700
 3363         H1    230    TRP     HA   3363 0.11230000   1.008000   ; qtot 0.941000
 3364         CT    230    TRP     CB   3364 -0.00500000  12.010000   ; qtot 0.936000
 3365         HC    230    TRP    HB2   3365 0.03390000   1.008000   ; qtot 0.969900
 3366         HC    230    TRP    HB3   3366 0.03390000   1.008000   ; qtot 1.003800
 3367         C*    230    TRP     CG   3367 -0.14150000  12.010000   ; qtot 0.862300
 3368         CW    230    TRP    CD1   3368 -0.16380000  12.010000   ; qtot 0.698500
 3369         H4    230    TRP    HD1   3369 0.20620000   1.008000   ; qtot 0.904700
 3370         NA    230    TRP    NE1   3370 -0.34180000  14.010000   ; qtot 0.562900
 3371          H    230    TRP    HE1   3371 0.34120000   1.008000   ; qtot 0.904100
 3372         CN    230    TRP    CE2   3372 0.13800000  12.010000   ; qtot 1.042100
 3373         CA    230    TRP    CZ2   3373 -0.26010000  12.010000   ; qtot 0.782000
 3374         HA    230    TRP    HZ2   3374 0.15720000   1.008000   ; qtot 0.939200
 3375         CA    230    TRP    CH2   3375 -0.11340000  12.010000   ; qtot 0.825800
 3376         HA    230    TRP    HH2   3376 0.14170000   1.008000   ; qtot 0.967500
 3377         CA    230    TRP    CZ3   3377 -0.19720000  12.010000   ; qtot 0.770300
 3378         HA    230    TRP    HZ3   3378 0.14470000   1.008000   ; qtot 0.915000
 3379         CA    230    TRP    CE3   3379 -0.23870000  12.010000   ; qtot 0.676300
 3380         HA    230    TRP    HE3   3380 0.17000000   1.008000   ; qtot 0.846300
 3381         CB    230    TRP    CD2   3381 0.12430000  12.010000   ; qtot 0.970600
 3382          C    230    TRP      C   3382 0.59730000  12.010000   ; qtot 1.567900
 3383          O    230    TRP      O   3383 -0.56790000  16.000000   ; qtot 1.000000
; residue  231 MET rtp MET q -0.0
 3384          N    231    MET      N   3384 -0.41570000  14.010000   ; qtot 0.584300
 3385          H    231    MET      H   3385 0.27190000   1.008000   ; qtot 0.856200
 3386         CX    231    MET     CA   3386 -0.02370000  12.010000   ; qtot 0.832500
 3387         H1    231    MET     HA   3387 0.08800000   1.008000   ; qtot 0.920500
 3388         2C    231    MET     CB   3388 0.03420000  12.010000   ; qtot 0.954700
 3389         HC    231    MET    HB2   3389 0.02410000   1.008000   ; qtot 0.978800
 3390         HC    231    MET    HB3   3390 0.02410000   1.008000   ; qtot 1.002900
 3391         2C    231    MET     CG   3391 0.00180000  12.010000   ; qtot 1.004700
 3392         H1    231    MET    HG2   3392 0.04400000   1.008000   ; qtot 1.048700
 3393         H1    231    MET    HG3   3393 0.04400000   1.008000   ; qtot 1.092700
 3394          S    231    MET     SD   3394 -0.27370000  32.060000   ; qtot 0.819000
 3395         CT    231    MET     CE   3395 -0.05360000  12.010000   ; qtot 0.765400
 3396         H1    231    MET    HE1   3396 0.06840000   1.008000   ; qtot 0.833800
 3397         H1    231    MET    HE2   3397 0.06840000   1.008000   ; qtot 0.902200
 3398         H1    231    MET    HE3   3398 0.06840000   1.008000   ; qtot 0.970600
 3399          C    231    MET      C   3399 0.59730000  12.010000   ; qtot 1.567900
 3400          O    231    MET      O   3400 -0.56790000  16.000000   ; qtot 1.000000
; residue  232 LYS rtp LYS q 1.0
 3401          N    232    LYS      N   3401 -0.34790000  14.010000   ; qtot 0.652100
 3402          H    232    LYS      H   3402 0.27470000   1.008000   ; qtot 0.926800
 3403         CX    232    LYS     CA   3403 -0.24000000  12.010000   ; qtot 0.686800
 3404         H1    232    LYS     HA   3404 0.14260000   1.008000   ; qtot 0.829400
 3405         C8    232    LYS     CB   3405 -0.00940000  12.010000   ; qtot 0.820000
 3406         HC    232    LYS    HB2   3406 0.03620000   1.008000   ; qtot 0.856200
 3407         HC    232    LYS    HB3   3407 0.03620000   1.008000   ; qtot 0.892400
 3408         C8    232    LYS     CG   3408 0.01870000  12.010000   ; qtot 0.911100
 3409         HC    232    LYS    HG2   3409 0.01030000   1.008000   ; qtot 0.921400
 3410         HC    232    LYS    HG3   3410 0.01030000   1.008000   ; qtot 0.931700
 3411         C8    232    LYS     CD   3411 -0.04790000  12.010000   ; qtot 0.883800
 3412         HC    232    LYS    HD2   3412 0.06210000   1.008000   ; qtot 0.945900
 3413         HC    232    LYS    HD3   3413 0.06210000   1.008000   ; qtot 1.008000
 3414         C8    232    LYS     CE   3414 -0.01430000  12.010000   ; qtot 0.993700
 3415         HP    232    LYS    HE2   3415 0.11350000   1.008000   ; qtot 1.107200
 3416         HP    232    LYS    HE3   3416 0.11350000   1.008000   ; qtot 1.220700
 3417         N3    232    LYS     NZ   3417 -0.38540000  14.010000   ; qtot 0.835300
 3418          H    232    LYS    HZ1   3418 0.34000000   1.008000   ; qtot 1.175300
 3419          H    232    LYS    HZ2   3419 0.34000000   1.008000   ; qtot 1.515300
 3420          H    232    LYS    HZ3   3420 0.34000000   1.008000   ; qtot 1.855300
 3421          C    232    LYS      C   3421 0.73410000  12.010000   ; qtot 2.589400
 3422          O    232    LYS      O   3422 -0.58940000  16.000000   ; qtot 2.000000
; residue  233 LEU rtp LEU q -0.0
 3423          N    233    LEU      N   3423 -0.41570000  14.010000   ; qtot 1.584300
 3424          H    233    LEU      H   3424 0.27190000   1.008000   ; qtot 1.856200
 3425         CX    233    LEU     CA   3425 -0.05180000  12.010000   ; qtot 1.804400
 3426         H1    233    LEU     HA   3426 0.09220000   1.008000   ; qtot 1.896600
 3427         2C    233    LEU     CB   3427 -0.11020000  12.010000   ; qtot 1.786400
 3428         HC    233    LEU    HB2   3428 0.04570000   1.008000   ; qtot 1.832100
 3429         HC    233    LEU    HB3   3429 0.04570000   1.008000   ; qtot 1.877800
 3430         3C    233    LEU     CG   3430 0.35310000  12.010000   ; qtot 2.230900
 3431         HC    233    LEU     HG   3431 -0.03610000   1.008000   ; qtot 2.194800
 3432         CT    233    LEU    CD1   3432 -0.41210000  12.010000   ; qtot 1.782700
 3433         HC    233    LEU   HD11   3433 0.10000000   1.008000   ; qtot 1.882700
 3434         HC    233    LEU   HD12   3434 0.10000000   1.008000   ; qtot 1.982700
 3435         HC    233    LEU   HD13   3435 0.10000000   1.008000   ; qtot 2.082700
 3436         CT    233    LEU    CD2   3436 -0.41210000  12.010000   ; qtot 1.670600
 3437         HC    233    LEU   HD21   3437 0.10000000   1.008000   ; qtot 1.770600
 3438         HC    233    LEU   HD22   3438 0.10000000   1.008000   ; qtot 1.870600
 3439         HC    233    LEU   HD23   3439 0.10000000   1.008000   ; qtot 1.970600
 3440          C    233    LEU      C   3440 0.59730000  12.010000   ; qtot 2.567900
 3441          O    233    LEU      O   3441 -0.56790000  16.000000   ; qtot 2.000000
; residue  234 HIE rtp HIE q -0.0
 3442          N    234    HIE      N   3442 -0.41570000  14.010000   ; qtot 1.584300
 3443          H    234    HIE      H   3443 0.27190000   1.008000   ; qtot 1.856200
 3444         CX    234    HIE     CA   3444 -0.05810000  12.010000   ; qtot 1.798100
 3445         H1    234    HIE     HA   3445 0.13600000   1.008000   ; qtot 1.934100
 3446         CT    234    HIE     CB   3446 -0.00740000  12.010000   ; qtot 1.926700
 3447         HC    234    HIE    HB2   3447 0.03670000   1.008000   ; qtot 1.963400
 3448         HC    234    HIE    HB3   3448 0.03670000   1.008000   ; qtot 2.000100
 3449         CC    234    HIE     CG   3449 0.18680000  12.010000   ; qtot 2.186900
 3450         NB    234    HIE    ND1   3450 -0.54320000  14.010000   ; qtot 1.643700
 3451         CR    234    HIE    CE1   3451 0.16350000  12.010000   ; qtot 1.807200
 3452         H5    234    HIE    HE1   3452 0.14350000   1.008000   ; qtot 1.950700
 3453         NA    234    HIE    NE2   3453 -0.27950000  14.010000   ; qtot 1.671200
 3454          H    234    HIE    HE2   3454 0.33390000   1.008000   ; qtot 2.005100
 3455         CW    234    HIE    CD2   3455 -0.22070000  12.010000   ; qtot 1.784400
 3456         H4    234    HIE    HD2   3456 0.18620000   1.008000   ; qtot 1.970600
 3457          C    234    HIE      C   3457 0.59730000  12.010000   ; qtot 2.567900
 3458          O    234    HIE      O   3458 -0.56790000  16.000000   ; qtot 2.000000
; residue  235 LEU rtp LEU q -0.0
 3459          N    235    LEU      N   3459 -0.41570000  14.010000   ; qtot 1.584300
 3460          H    235    LEU      H   3460 0.27190000   1.008000   ; qtot 1.856200
 3461         CX    235    LEU     CA   3461 -0.05180000  12.010000   ; qtot 1.804400
 3462         H1    235    LEU     HA   3462 0.09220000   1.008000   ; qtot 1.896600
 3463         2C    235    LEU     CB   3463 -0.11020000  12.010000   ; qtot 1.786400
 3464         HC    235    LEU    HB2   3464 0.04570000   1.008000   ; qtot 1.832100
 3465         HC    235    LEU    HB3   3465 0.04570000   1.008000   ; qtot 1.877800
 3466         3C    235    LEU     CG   3466 0.35310000  12.010000   ; qtot 2.230900
 3467         HC    235    LEU     HG   3467 -0.03610000   1.008000   ; qtot 2.194800
 3468         CT    235    LEU    CD1   3468 -0.41210000  12.010000   ; qtot 1.782700
 3469         HC    235    LEU   HD11   3469 0.10000000   1.008000   ; qtot 1.882700
 3470         HC    235    LEU   HD12   3470 0.10000000   1.008000   ; qtot 1.982700
 3471         HC    235    LEU   HD13   3471 0.10000000   1.008000   ; qtot 2.082700
 3472         CT    235    LEU    CD2   3472 -0.41210000  12.010000   ; qtot 1.670600
 3473         HC    235    LEU   HD21   3473 0.10000000   1.008000   ; qtot 1.770600
 3474         HC    235    LEU   HD22   3474 0.10000000   1.008000   ; qtot 1.870600
 3475         HC    235    LEU   HD23   3475 0.10000000   1.008000   ; qtot 1.970600
 3476          C    235    LEU      C   3476 0.59730000  12.010000   ; qtot 2.567900
 3477          O    235    LEU      O   3477 -0.56790000  16.000000   ; qtot 2.000000
; residue  236 ASP rtp ASP q -1.0
 3478          N    236    ASP      N   3478 -0.51630000  14.010000   ; qtot 1.483700
 3479          H    236    ASP      H   3479 0.29360000   1.008000   ; qtot 1.777300
 3480         CX    236    ASP     CA   3480 0.03810000  12.010000   ; qtot 1.815400
 3481         H1    236    ASP     HA   3481 0.08800000   1.008000   ; qtot 1.903400
 3482         2C    236    ASP     CB   3482 -0.03030000  12.010000   ; qtot 1.873100
 3483         HC    236    ASP    HB2   3483 -0.01220000   1.008000   ; qtot 1.860900
 3484         HC    236    ASP    HB3   3484 -0.01220000   1.008000   ; qtot 1.848700
 3485         CO    236    ASP     CG   3485 0.79940000  12.010000   ; qtot 2.648100
 3486         O2    236    ASP    OD1   3486 -0.80140000  16.000000   ; qtot 1.846700
 3487         O2    236    ASP    OD2   3487 -0.80140000  16.000000   ; qtot 1.045300
 3488          C    236    ASP      C   3488 0.53660000  12.010000   ; qtot 1.581900
 3489          O    236    ASP      O   3489 -0.58190000  16.000000   ; qtot 1.000000
; residue  237 GLU rtp GLU q -1.0
 3490          N    237    GLU      N   3490 -0.51630000  14.010000   ; qtot 0.483700
 3491          H    237    GLU      H   3491 0.29360000   1.008000   ; qtot 0.777300
 3492         CX    237    GLU     CA   3492 0.03970000  12.010000   ; qtot 0.817000
 3493         H1    237    GLU     HA   3493 0.11050000   1.008000   ; qtot 0.927500
 3494         2C    237    GLU     CB   3494 0.05600000  12.010000   ; qtot 0.983500
 3495         HC    237    GLU    HB2   3495 -0.01730000   1.008000   ; qtot 0.966200
 3496         HC    237    GLU    HB3   3496 -0.01730000   1.008000   ; qtot 0.948900
 3497         2C    237    GLU     CG   3497 0.01360000  12.010000   ; qtot 0.962500
 3498         HC    237    GLU    HG2   3498 -0.04250000   1.008000   ; qtot 0.920000
 3499         HC    237    GLU    HG3   3499 -0.04250000   1.008000   ; qtot 0.877500
 3500         CO    237    GLU     CD   3500 0.80540000  12.010000   ; qtot 1.682900
 3501         O2    237    GLU    OE1   3501 -0.81880000  16.000000   ; qtot 0.864100
 3502         O2    237    GLU    OE2   3502 -0.81880000  16.000000   ; qtot 0.045300
 3503          C    237    GLU      C   3503 0.53660000  12.010000   ; qtot 0.581900
 3504          O    237    GLU      O   3504 -0.58190000  16.000000   ; qtot -0.000000
; residue  238 ASP rtp ASP q -1.0
 3505          N    238    ASP      N   3505 -0.51630000  14.010000   ; qtot -0.516300
 3506          H    238    ASP      H   3506 0.29360000   1.008000   ; qtot -0.222700
 3507         CX    238    ASP     CA   3507 0.03810000  12.010000   ; qtot -0.184600
 3508         H1    238    ASP     HA   3508 0.08800000   1.008000   ; qtot -0.096600
 3509         2C    238    ASP     CB   3509 -0.03030000  12.010000   ; qtot -0.126900
 3510         HC    238    ASP    HB2   3510 -0.01220000   1.008000   ; qtot -0.139100
 3511         HC    238    ASP    HB3   3511 -0.01220000   1.008000   ; qtot -0.151300
 3512         CO    238    ASP     CG   3512 0.79940000  12.010000   ; qtot 0.648100
 3513         O2    238    ASP    OD1   3513 -0.80140000  16.000000   ; qtot -0.153300
 3514         O2    238    ASP    OD2   3514 -0.80140000  16.000000   ; qtot -0.954700
 3515          C    238    ASP      C   3515 0.53660000  12.010000   ; qtot -0.418100
 3516          O    238    ASP      O   3516 -0.58190000  16.000000   ; qtot -1.000000
; residue  239 SER rtp SER q -0.0
 3517          N    239    SER      N   3517 -0.41570000  14.010000   ; qtot -1.415700
 3518          H    239    SER      H   3518 0.27190000   1.008000   ; qtot -1.143800
 3519         CX    239    SER     CA   3519 -0.02490000  12.010000   ; qtot -1.168700
 3520         H1    239    SER     HA   3520 0.08430000   1.008000   ; qtot -1.084400
 3521         2C    239    SER     CB   3521 0.21170000  12.010000   ; qtot -0.872700
 3522         H1    239    SER    HB2   3522 0.03520000   1.008000   ; qtot -0.837500
 3523         H1    239    SER    HB3   3523 0.03520000   1.008000   ; qtot -0.802300
 3524         OH    239    SER     OG   3524 -0.65460000  16.000000   ; qtot -1.456900
 3525         HO    239    SER     HG   3525 0.42750000   1.008000   ; qtot -1.029400
 3526          C    239    SER      C   3526 0.59730000  12.010000   ; qtot -0.432100
 3527          O    239    SER      O   3527 -0.56790000  16.000000   ; qtot -1.000000
; residue  240 ARG rtp ARG q 1.0
 3528          N    240    ARG      N   3528 -0.34790000  14.010000   ; qtot -1.347900
 3529          H    240    ARG      H   3529 0.27470000   1.008000   ; qtot -1.073200
 3530         CX    240    ARG     CA   3530 -0.26370000  12.010000   ; qtot -1.336900
 3531         H1    240    ARG     HA   3531 0.15600000   1.008000   ; qtot -1.180900
 3532         C8    240    ARG     CB   3532 -0.00070000  12.010000   ; qtot -1.181600
 3533         HC    240    ARG    HB2   3533 0.03270000   1.008000   ; qtot -1.148900
 3534         HC    240    ARG    HB3   3534 0.03270000   1.008000   ; qtot -1.116200
 3535         C8    240    ARG     CG   3535 0.03900000  12.010000   ; qtot -1.077200
 3536         HC    240    ARG    HG2   3536 0.02850000   1.008000   ; qtot -1.048700
 3537         HC    240    ARG    HG3   3537 0.02850000   1.008000   ; qtot -1.020200
 3538         C8    240    ARG     CD   3538 0.04860000  12.010000   ; qtot -0.971600
 3539         H1    240    ARG    HD2   3539 0.06870000   1.008000   ; qtot -0.902900
 3540         H1    240    ARG    HD3   3540 0.06870000   1.008000   ; qtot -0.834200
 3541         N2    240    ARG     NE   3541 -0.52950000  14.010000   ; qtot -1.363700
 3542          H    240    ARG     HE   3542 0.34560000   1.008000   ; qtot -1.018100
 3543         CA    240    ARG     CZ   3543 0.80760000  12.010000   ; qtot -0.210500
 3544         N2    240    ARG    NH1   3544 -0.86270000  14.010000   ; qtot -1.073200
 3545          H    240    ARG   HH11   3545 0.44780000   1.008000   ; qtot -0.625400
 3546          H    240    ARG   HH12   3546 0.44780000   1.008000   ; qtot -0.177600
 3547         N2    240    ARG    NH2   3547 -0.86270000  14.010000   ; qtot -1.040300
 3548          H    240    ARG   HH21   3548 0.44780000   1.008000   ; qtot -0.592500
 3549          H    240    ARG   HH22   3549 0.44780000   1.008000   ; qtot -0.144700
 3550          C    240    ARG      C   3550 0.73410000  12.010000   ; qtot 0.589400
 3551          O    240    ARG      O   3551 -0.58940000  16.000000   ; qtot -0.000000
; residue  241 TYR rtp TYR q -0.0
 3552          N    241    TYR      N   3552 -0.41570000  14.010000   ; qtot -0.415700
 3553          H    241    TYR      H   3553 0.27190000   1.008000   ; qtot -0.143800
 3554         CX    241    TYR     CA   3554 -0.00140000  12.010000   ; qtot -0.145200
 3555         H1    241    TYR     HA   3555 0.08760000   1.008000   ; qtot -0.057600
 3556         CT    241    TYR     CB   3556 -0.01520000  12.010000   ; qtot -0.072800
 3557         HC    241    TYR    HB2   3557 0.02950000   1.008000   ; qtot -0.043300
 3558         HC    241    TYR    HB3   3558 0.02950000   1.008000   ; qtot -0.013800
 3559         CA    241    TYR     CG   3559 -0.00110000  12.010000   ; qtot -0.014900
 3560         CA    241    TYR    CD1   3560 -0.19060000  12.010000   ; qtot -0.205500
 3561         HA    241    TYR    HD1   3561 0.16990000   1.008000   ; qtot -0.035600
 3562         CA    241    TYR    CE1   3562 -0.23410000  12.010000   ; qtot -0.269700
 3563         HA    241    TYR    HE1   3563 0.16560000   1.008000   ; qtot -0.104100
 3564          C    241    TYR     CZ   3564 0.32260000  12.010000   ; qtot 0.218500
 3565         OH    241    TYR     OH   3565 -0.55790000  16.000000   ; qtot -0.339400
 3566         HO    241    TYR     HH   3566 0.39920000   1.008000   ; qtot 0.059800
 3567         CA    241    TYR    CE2   3567 -0.23410000  12.010000   ; qtot -0.174300
 3568         HA    241    TYR    HE2   3568 0.16560000   1.008000   ; qtot -0.008700
 3569         CA    241    TYR    CD2   3569 -0.19060000  12.010000   ; qtot -0.199300
 3570         HA    241    TYR    HD2   3570 0.16990000   1.008000   ; qtot -0.029400
 3571          C    241    TYR      C   3571 0.59730000  12.010000   ; qtot 0.567900
 3572          O    241    TYR      O   3572 -0.56790000  16.000000   ; qtot -0.000000
; residue  242 LYS rtp LYS q 1.0
 3573          N    242    LYS      N   3573 -0.34790000  14.010000   ; qtot -0.347900
 3574          H    242    LYS      H   3574 0.27470000   1.008000   ; qtot -0.073200
 3575         CX    242    LYS     CA   3575 -0.24000000  12.010000   ; qtot -0.313200
 3576         H1    242    LYS     HA   3576 0.14260000   1.008000   ; qtot -0.170600
 3577         C8    242    LYS     CB   3577 -0.00940000  12.010000   ; qtot -0.180000
 3578         HC    242    LYS    HB2   3578 0.03620000   1.008000   ; qtot -0.143800
 3579         HC    242    LYS    HB3   3579 0.03620000   1.008000   ; qtot -0.107600
 3580         C8    242    LYS     CG   3580 0.01870000  12.010000   ; qtot -0.088900
 3581         HC    242    LYS    HG2   3581 0.01030000   1.008000   ; qtot -0.078600
 3582         HC    242    LYS    HG3   3582 0.01030000   1.008000   ; qtot -0.068300
 3583         C8    242    LYS     CD   3583 -0.04790000  12.010000   ; qtot -0.116200
 3584         HC    242    LYS    HD2   3584 0.06210000   1.008000   ; qtot -0.054100
 3585         HC    242    LYS    HD3   3585 0.06210000   1.008000   ; qtot 0.008000
 3586         C8    242    LYS     CE   3586 -0.01430000  12.010000   ; qtot -0.006300
 3587         HP    242    LYS    HE2   3587 0.11350000   1.008000   ; qtot 0.107200
 3588         HP    242    LYS    HE3   3588 0.11350000   1.008000   ; qtot 0.220700
 3589         N3    242    LYS     NZ   3589 -0.38540000  14.010000   ; qtot -0.164700
 3590          H    242    LYS    HZ1   3590 0.34000000   1.008000   ; qtot 0.175300
 3591          H    242    LYS    HZ2   3591 0.34000000   1.008000   ; qtot 0.515300
 3592          H    242    LYS    HZ3   3592 0.34000000   1.008000   ; qtot 0.855300
 3593          C    242    LYS      C   3593 0.73410000  12.010000   ; qtot 1.589400
 3594          O    242    LYS      O   3594 -0.58940000  16.000000   ; qtot 1.000000
; residue  243 GLN rtp GLN q -0.0
 3595          N    243    GLN      N   3595 -0.41570000  14.010000   ; qtot 0.584300
 3596          H    243    GLN      H   3596 0.27190000   1.008000   ; qtot 0.856200
 3597         CX    243    GLN     CA   3597 -0.00310000  12.010000   ; qtot 0.853100
 3598         H1    243    GLN     HA   3598 0.08500000   1.008000   ; qtot 0.938100
 3599         2C    243    GLN     CB   3599 -0.00360000  12.010000   ; qtot 0.934500
 3600         HC    243    GLN    HB2   3600 0.01710000   1.008000   ; qtot 0.951600
 3601         HC    243    GLN    HB3   3601 0.01710000   1.008000   ; qtot 0.968700
 3602         2C    243    GLN     CG   3602 -0.06450000  12.010000   ; qtot 0.904200
 3603         HC    243    GLN    HG2   3603 0.03520000   1.008000   ; qtot 0.939400
 3604         HC    243    GLN    HG3   3604 0.03520000   1.008000   ; qtot 0.974600
 3605          C    243    GLN     CD   3605 0.69510000  12.010000   ; qtot 1.669700
 3606          O    243    GLN    OE1   3606 -0.60860000  16.000000   ; qtot 1.061100
 3607          N    243    GLN    NE2   3607 -0.94070000  14.010000   ; qtot 0.120400
 3608          H    243    GLN   HE21   3608 0.42510000   1.008000   ; qtot 0.545500
 3609          H    243    GLN   HE22   3609 0.42510000   1.008000   ; qtot 0.970600
 3610          C    243    GLN      C   3610 0.59730000  12.010000   ; qtot 1.567900
 3611          O    243    GLN      O   3611 -0.56790000  16.000000   ; qtot 1.000000
; residue  244 PHE rtp PHE q -0.0
 3612          N    244    PHE      N   3612 -0.41570000  14.010000   ; qtot 0.584300
 3613          H    244    PHE      H   3613 0.27190000   1.008000   ; qtot 0.856200
 3614         CX    244    PHE     CA   3614 -0.00240000  12.010000   ; qtot 0.853800
 3615         H1    244    PHE     HA   3615 0.09780000   1.008000   ; qtot 0.951600
 3616         CT    244    PHE     CB   3616 -0.03430000  12.010000   ; qtot 0.917300
 3617         HC    244    PHE    HB2   3617 0.02950000   1.008000   ; qtot 0.946800
 3618         HC    244    PHE    HB3   3618 0.02950000   1.008000   ; qtot 0.976300
 3619         CA    244    PHE     CG   3619 0.01180000  12.010000   ; qtot 0.988100
 3620         CA    244    PHE    CD1   3620 -0.12560000  12.010000   ; qtot 0.862500
 3621         HA    244    PHE    HD1   3621 0.13300000   1.008000   ; qtot 0.995500
 3622         CA    244    PHE    CE1   3622 -0.17040000  12.010000   ; qtot 0.825100
 3623         HA    244    PHE    HE1   3623 0.14300000   1.008000   ; qtot 0.968100
 3624         CA    244    PHE     CZ   3624 -0.10720000  12.010000   ; qtot 0.860900
 3625         HA    244    PHE     HZ   3625 0.12970000   1.008000   ; qtot 0.990600
 3626         CA    244    PHE    CE2   3626 -0.17040000  12.010000   ; qtot 0.820200
 3627         HA    244    PHE    HE2   3627 0.14300000   1.008000   ; qtot 0.963200
 3628         CA    244    PHE    CD2   3628 -0.12560000  12.010000   ; qtot 0.837600
 3629         HA    244    PHE    HD2   3629 0.13300000   1.008000   ; qtot 0.970600
 3630          C    244    PHE      C   3630 0.59730000  12.010000   ; qtot 1.567900
 3631          O    244    PHE      O   3631 -0.56790000  16.000000   ; qtot 1.000000
; residue  245 LEU rtp LEU q -0.0
 3632          N    245    LEU      N   3632 -0.41570000  14.010000   ; qtot 0.584300
 3633          H    245    LEU      H   3633 0.27190000   1.008000   ; qtot 0.856200
 3634         CX    245    LEU     CA   3634 -0.05180000  12.010000   ; qtot 0.804400
 3635         H1    245    LEU     HA   3635 0.09220000   1.008000   ; qtot 0.896600
 3636         2C    245    LEU     CB   3636 -0.11020000  12.010000   ; qtot 0.786400
 3637         HC    245    LEU    HB2   3637 0.04570000   1.008000   ; qtot 0.832100
 3638         HC    245    LEU    HB3   3638 0.04570000   1.008000   ; qtot 0.877800
 3639         3C    245    LEU     CG   3639 0.35310000  12.010000   ; qtot 1.230900
 3640         HC    245    LEU     HG   3640 -0.03610000   1.008000   ; qtot 1.194800
 3641         CT    245    LEU    CD1   3641 -0.41210000  12.010000   ; qtot 0.782700
 3642         HC    245    LEU   HD11   3642 0.10000000   1.008000   ; qtot 0.882700
 3643         HC    245    LEU   HD12   3643 0.10000000   1.008000   ; qtot 0.982700
 3644         HC    245    LEU   HD13   3644 0.10000000   1.008000   ; qtot 1.082700
 3645         CT    245    LEU    CD2   3645 -0.41210000  12.010000   ; qtot 0.670600
 3646         HC    245    LEU   HD21   3646 0.10000000   1.008000   ; qtot 0.770600
 3647         HC    245    LEU   HD22   3647 0.10000000   1.008000   ; qtot 0.870600
 3648         HC    245    LEU   HD23   3648 0.10000000   1.008000   ; qtot 0.970600
 3649          C    245    LEU      C   3649 0.59730000  12.010000   ; qtot 1.567900
 3650          O    245    LEU      O   3650 -0.56790000  16.000000   ; qtot 1.000000
; residue  246 CYX rtp CYX q -0.0
 3651          N    246    CYX      N   3651 -0.41570000  14.010000   ; qtot 0.584300
 3652          H    246    CYX      H   3652 0.27190000   1.008000   ; qtot 0.856200
 3653         CX    246    CYX     CA   3653 0.04290000  12.010000   ; qtot 0.899100
 3654         H1    246    CYX     HA   3654 0.07660000   1.008000   ; qtot 0.975700
 3655         2C    246    CYX     CB   3655 -0.07900000  12.010000   ; qtot 0.896700
 3656         H1    246    CYX    HB2   3656 0.09100000   1.008000   ; qtot 0.987700
 3657         H1    246    CYX    HB3   3657 0.09100000   1.008000   ; qtot 1.078700
 3658          S    246    CYX     SG   3658 -0.10810000  32.060000   ; qtot 0.970600
 3659          C    246    CYX      C   3659 0.59730000  12.010000   ; qtot 1.567900
 3660          O    246    CYX      O   3660 -0.56790000  16.000000   ; qtot 1.000000
; residue  247 GLY rtp GLY q -0.0
 3661          N    247    GLY      N   3661 -0.41570000  14.010000   ; qtot 0.584300
 3662          H    247    GLY      H   3662 0.27190000   1.008000   ; qtot 0.856200
 3663         CX    247    GLY     CA   3663 -0.02520000  12.010000   ; qtot 0.831000
 3664         H1    247    GLY    HA2   3664 0.06980000   1.008000   ; qtot 0.900800
 3665         H1    247    GLY    HA3   3665 0.06980000   1.008000   ; qtot 0.970600
 3666          C    247    GLY      C   3666 0.59730000  12.010000   ; qtot 1.567900
 3667          O    247    GLY      O   3667 -0.56790000  16.000000   ; qtot 1.000000
; residue  248 PRO rtp PRO q 0.0
 3668          N    248    PRO      N   3668 -0.25480000  14.010000   ; qtot 0.745200
 3669         CT    248    PRO     CD   3669 0.01920000  12.010000   ; qtot 0.764400
 3670         H1    248    PRO    HD2   3670 0.03910000   1.008000   ; qtot 0.803500
 3671         H1    248    PRO    HD3   3671 0.03910000   1.008000   ; qtot 0.842600
 3672         CT    248    PRO     CG   3672 0.01890000  12.010000   ; qtot 0.861500
 3673         HC    248    PRO    HG2   3673 0.02130000   1.008000   ; qtot 0.882800
 3674         HC    248    PRO    HG3   3674 0.02130000   1.008000   ; qtot 0.904100
 3675         CT    248    PRO     CB   3675 -0.00700000  12.010000   ; qtot 0.897100
 3676         HC    248    PRO    HB2   3676 0.02530000   1.008000   ; qtot 0.922400
 3677         HC    248    PRO    HB3   3677 0.02530000   1.008000   ; qtot 0.947700
 3678         CX    248    PRO     CA   3678 -0.02660000  12.010000   ; qtot 0.921100
 3679         H1    248    PRO     HA   3679 0.06410000   1.008000   ; qtot 0.985200
 3680          C    248    PRO      C   3680 0.58960000  12.010000   ; qtot 1.574800
 3681          O    248    PRO      O   3681 -0.57480000  16.000000   ; qtot 1.000000
; residue  249 ASN rtp ASN q 0.0
 3682          N    249    ASN      N   3682 -0.41570000  14.010000   ; qtot 0.584300
 3683          H    249    ASN      H   3683 0.27190000   1.008000   ; qtot 0.856200
 3684         CX    249    ASN     CA   3684 0.01430000  12.010000   ; qtot 0.870500
 3685         H1    249    ASN     HA   3685 0.10480000   1.008000   ; qtot 0.975300
 3686         2C    249    ASN     CB   3686 -0.20410000  12.010000   ; qtot 0.771200
 3687         HC    249    ASN    HB2   3687 0.07970000   1.008000   ; qtot 0.850900
 3688         HC    249    ASN    HB3   3688 0.07970000   1.008000   ; qtot 0.930600
 3689          C    249    ASN     CG   3689 0.71300000  12.010000   ; qtot 1.643600
 3690          O    249    ASN    OD1   3690 -0.59310000  16.000000   ; qtot 1.050500
 3691          N    249    ASN    ND2   3691 -0.91910000  14.010000   ; qtot 0.131400
 3692          H    249    ASN   HD21   3692 0.41960000   1.008000   ; qtot 0.551000
 3693          H    249    ASN   HD22   3693 0.41960000   1.008000   ; qtot 0.970600
 3694          C    249    ASN      C   3694 0.59730000  12.010000   ; qtot 1.567900
 3695          O    249    ASN      O   3695 -0.56790000  16.000000   ; qtot 1.000000
; residue  250 HIE rtp HIE q -0.0
 3696          N    250    HIE      N   3696 -0.41570000  14.010000   ; qtot 0.584300
 3697          H    250    HIE      H   3697 0.27190000   1.008000   ; qtot 0.856200
 3698         CX    250    HIE     CA   3698 -0.05810000  12.010000   ; qtot 0.798100
 3699         H1    250    HIE     HA   3699 0.13600000   1.008000   ; qtot 0.934100
 3700         CT    250    HIE     CB   3700 -0.00740000  12.010000   ; qtot 0.926700
 3701         HC    250    HIE    HB2   3701 0.03670000   1.008000   ; qtot 0.963400
 3702         HC    250    HIE    HB3   3702 0.03670000   1.008000   ; qtot 1.000100
 3703         CC    250    HIE     CG   3703 0.18680000  12.010000   ; qtot 1.186900
 3704         NB    250    HIE    ND1   3704 -0.54320000  14.010000   ; qtot 0.643700
 3705         CR    250    HIE    CE1   3705 0.16350000  12.010000   ; qtot 0.807200
 3706         H5    250    HIE    HE1   3706 0.14350000   1.008000   ; qtot 0.950700
 3707         NA    250    HIE    NE2   3707 -0.27950000  14.010000   ; qtot 0.671200
 3708          H    250    HIE    HE2   3708 0.33390000   1.008000   ; qtot 1.005100
 3709         CW    250    HIE    CD2   3709 -0.22070000  12.010000   ; qtot 0.784400
 3710         H4    250    HIE    HD2   3710 0.18620000   1.008000   ; qtot 0.970600
 3711          C    250    HIE      C   3711 0.59730000  12.010000   ; qtot 1.567900
 3712          O    250    HIE      O   3712 -0.56790000  16.000000   ; qtot 1.000000
; residue  251 THR rtp THR q 0.0
 3713          N    251    THR      N   3713 -0.41570000  14.010000   ; qtot 0.584300
 3714          H    251    THR      H   3714 0.27190000   1.008000   ; qtot 0.856200
 3715         CX    251    THR     CA   3715 -0.03890000  12.010000   ; qtot 0.817300
 3716         H1    251    THR     HA   3716 0.10070000   1.008000   ; qtot 0.918000
 3717         3C    251    THR     CB   3717 0.36540000  12.010000   ; qtot 1.283400
 3718         H1    251    THR     HB   3718 0.00430000   1.008000   ; qtot 1.287700
 3719         CT    251    THR    CG2   3719 -0.24380000  12.010000   ; qtot 1.043900
 3720         HC    251    THR   HG21   3720 0.06420000   1.008000   ; qtot 1.108100
 3721         HC    251    THR   HG22   3721 0.06420000   1.008000   ; qtot 1.172300
 3722         HC    251    THR   HG23   3722 0.06420000   1.008000   ; qtot 1.236500
 3723         OH    251    THR    OG1   3723 -0.67610000  16.000000   ; qtot 0.560400
 3724         HO    251    THR    HG1   3724 0.41020000   1.008000   ; qtot 0.970600
 3725          C    251    THR      C   3725 0.59730000  12.010000   ; qtot 1.567900
 3726          O    251    THR      O   3726 -0.56790000  16.000000   ; qtot 1.000000
; residue  252 SER rtp SER q -0.0
 3727          N    252    SER      N   3727 -0.41570000  14.010000   ; qtot 0.584300
 3728          H    252    SER      H   3728 0.27190000   1.008000   ; qtot 0.856200
 3729         CX    252    SER     CA   3729 -0.02490000  12.010000   ; qtot 0.831300
 3730         H1    252    SER     HA   3730 0.08430000   1.008000   ; qtot 0.915600
 3731         2C    252    SER     CB   3731 0.21170000  12.010000   ; qtot 1.127300
 3732         H1    252    SER    HB2   3732 0.03520000   1.008000   ; qtot 1.162500
 3733         H1    252    SER    HB3   3733 0.03520000   1.008000   ; qtot 1.197700
 3734         OH    252    SER     OG   3734 -0.65460000  16.000000   ; qtot 0.543100
 3735         HO    252    SER     HG   3735 0.42750000   1.008000   ; qtot 0.970600
 3736          C    252    SER      C   3736 0.59730000  12.010000   ; qtot 1.567900
 3737          O    252    SER      O   3737 -0.56790000  16.000000   ; qtot 1.000000
; residue  253 ASP rtp ASP q -1.0
 3738          N    253    ASP      N   3738 -0.51630000  14.010000   ; qtot 0.483700
 3739          H    253    ASP      H   3739 0.29360000   1.008000   ; qtot 0.777300
 3740         CX    253    ASP     CA   3740 0.03810000  12.010000   ; qtot 0.815400
 3741         H1    253    ASP     HA   3741 0.08800000   1.008000   ; qtot 0.903400
 3742         2C    253    ASP     CB   3742 -0.03030000  12.010000   ; qtot 0.873100
 3743         HC    253    ASP    HB2   3743 -0.01220000   1.008000   ; qtot 0.860900
 3744         HC    253    ASP    HB3   3744 -0.01220000   1.008000   ; qtot 0.848700
 3745         CO    253    ASP     CG   3745 0.79940000  12.010000   ; qtot 1.648100
 3746         O2    253    ASP    OD1   3746 -0.80140000  16.000000   ; qtot 0.846700
 3747         O2    253    ASP    OD2   3747 -0.80140000  16.000000   ; qtot 0.045300
 3748          C    253    ASP      C   3748 0.53660000  12.010000   ; qtot 0.581900
 3749          O    253    ASP      O   3749 -0.58190000  16.000000   ; qtot -0.000000
; residue  254 SER rtp SER q -0.0
 3750          N    254    SER      N   3750 -0.41570000  14.010000   ; qtot -0.415700
 3751          H    254    SER      H   3751 0.27190000   1.008000   ; qtot -0.143800
 3752         CX    254    SER     CA   3752 -0.02490000  12.010000   ; qtot -0.168700
 3753         H1    254    SER     HA   3753 0.08430000   1.008000   ; qtot -0.084400
 3754         2C    254    SER     CB   3754 0.21170000  12.010000   ; qtot 0.127300
 3755         H1    254    SER    HB2   3755 0.03520000   1.008000   ; qtot 0.162500
 3756         H1    254    SER    HB3   3756 0.03520000   1.008000   ; qtot 0.197700
 3757         OH    254    SER     OG   3757 -0.65460000  16.000000   ; qtot -0.456900
 3758         HO    254    SER     HG   3758 0.42750000   1.008000   ; qtot -0.029400
 3759          C    254    SER      C   3759 0.59730000  12.010000   ; qtot 0.567900
 3760          O    254    SER      O   3760 -0.56790000  16.000000   ; qtot -0.000000
; residue  255 GLN rtp GLN q -0.0
 3761          N    255    GLN      N   3761 -0.41570000  14.010000   ; qtot -0.415700
 3762          H    255    GLN      H   3762 0.27190000   1.008000   ; qtot -0.143800
 3763         CX    255    GLN     CA   3763 -0.00310000  12.010000   ; qtot -0.146900
 3764         H1    255    GLN     HA   3764 0.08500000   1.008000   ; qtot -0.061900
 3765         2C    255    GLN     CB   3765 -0.00360000  12.010000   ; qtot -0.065500
 3766         HC    255    GLN    HB2   3766 0.01710000   1.008000   ; qtot -0.048400
 3767         HC    255    GLN    HB3   3767 0.01710000   1.008000   ; qtot -0.031300
 3768         2C    255    GLN     CG   3768 -0.06450000  12.010000   ; qtot -0.095800
 3769         HC    255    GLN    HG2   3769 0.03520000   1.008000   ; qtot -0.060600
 3770         HC    255    GLN    HG3   3770 0.03520000   1.008000   ; qtot -0.025400
 3771          C    255    GLN     CD   3771 0.69510000  12.010000   ; qtot 0.669700
 3772          O    255    GLN    OE1   3772 -0.60860000  16.000000   ; qtot 0.061100
 3773          N    255    GLN    NE2   3773 -0.94070000  14.010000   ; qtot -0.879600
 3774          H    255    GLN   HE21   3774 0.42510000   1.008000   ; qtot -0.454500
 3775          H    255    GLN   HE22   3775 0.42510000   1.008000   ; qtot -0.029400
 3776          C    255    GLN      C   3776 0.59730000  12.010000   ; qtot 0.567900
 3777          O    255    GLN      O   3777 -0.56790000  16.000000   ; qtot -0.000000
; residue  256 ILE rtp ILE q -0.0
 3778          N    256    ILE      N   3778 -0.41570000  14.010000   ; qtot -0.415700
 3779          H    256    ILE      H   3779 0.27190000   1.008000   ; qtot -0.143800
 3780         CX    256    ILE     CA   3780 -0.05970000  12.010000   ; qtot -0.203500
 3781         H1    256    ILE     HA   3781 0.08690000   1.008000   ; qtot -0.116600
 3782         3C    256    ILE     CB   3782 0.13030000  12.010000   ; qtot 0.013700
 3783         HC    256    ILE     HB   3783 0.01870000   1.008000   ; qtot 0.032400
 3784         CT    256    ILE    CG2   3784 -0.32040000  12.010000   ; qtot -0.288000
 3785         HC    256    ILE   HG21   3785 0.08820000   1.008000   ; qtot -0.199800
 3786         HC    256    ILE   HG22   3786 0.08820000   1.008000   ; qtot -0.111600
 3787         HC    256    ILE   HG23   3787 0.08820000   1.008000   ; qtot -0.023400
 3788         2C    256    ILE    CG1   3788 -0.04300000  12.010000   ; qtot -0.066400
 3789         HC    256    ILE   HG12   3789 0.02360000   1.008000   ; qtot -0.042800
 3790         HC    256    ILE   HG13   3790 0.02360000   1.008000   ; qtot -0.019200
 3791         CT    256    ILE    CD1   3791 -0.06600000  12.010000   ; qtot -0.085200
 3792         HC    256    ILE   HD11   3792 0.01860000   1.008000   ; qtot -0.066600
 3793         HC    256    ILE   HD12   3793 0.01860000   1.008000   ; qtot -0.048000
 3794         HC    256    ILE   HD13   3794 0.01860000   1.008000   ; qtot -0.029400
 3795          C    256    ILE      C   3795 0.59730000  12.010000   ; qtot 0.567900
 3796          O    256    ILE      O   3796 -0.56790000  16.000000   ; qtot -0.000000
; residue  257 SER rtp SER q -0.0
 3797          N    257    SER      N   3797 -0.41570000  14.010000   ; qtot -0.415700
 3798          H    257    SER      H   3798 0.27190000   1.008000   ; qtot -0.143800
 3799         CX    257    SER     CA   3799 -0.02490000  12.010000   ; qtot -0.168700
 3800         H1    257    SER     HA   3800 0.08430000   1.008000   ; qtot -0.084400
 3801         2C    257    SER     CB   3801 0.21170000  12.010000   ; qtot 0.127300
 3802         H1    257    SER    HB2   3802 0.03520000   1.008000   ; qtot 0.162500
 3803         H1    257    SER    HB3   3803 0.03520000   1.008000   ; qtot 0.197700
 3804         OH    257    SER     OG   3804 -0.65460000  16.000000   ; qtot -0.456900
 3805         HO    257    SER     HG   3805 0.42750000   1.008000   ; qtot -0.029400
 3806          C    257    SER      C   3806 0.59730000  12.010000   ; qtot 0.567900
 3807          O    257    SER      O   3807 -0.56790000  16.000000   ; qtot -0.000000
; residue  258 ASP rtp ASP q -1.0
 3808          N    258    ASP      N   3808 -0.51630000  14.010000   ; qtot -0.516300
 3809          H    258    ASP      H   3809 0.29360000   1.008000   ; qtot -0.222700
 3810         CX    258    ASP     CA   3810 0.03810000  12.010000   ; qtot -0.184600
 3811         H1    258    ASP     HA   3811 0.08800000   1.008000   ; qtot -0.096600
 3812         2C    258    ASP     CB   3812 -0.03030000  12.010000   ; qtot -0.126900
 3813         HC    258    ASP    HB2   3813 -0.01220000   1.008000   ; qtot -0.139100
 3814         HC    258    ASP    HB3   3814 -0.01220000   1.008000   ; qtot -0.151300
 3815         CO    258    ASP     CG   3815 0.79940000  12.010000   ; qtot 0.648100
 3816         O2    258    ASP    OD1   3816 -0.80140000  16.000000   ; qtot -0.153300
 3817         O2    258    ASP    OD2   3817 -0.80140000  16.000000   ; qtot -0.954700
 3818          C    258    ASP      C   3818 0.53660000  12.010000   ; qtot -0.418100
 3819          O    258    ASP      O   3819 -0.58190000  16.000000   ; qtot -1.000000
; residue  259 TYR rtp TYR q -0.0
 3820          N    259    TYR      N   3820 -0.41570000  14.010000   ; qtot -1.415700
 3821          H    259    TYR      H   3821 0.27190000   1.008000   ; qtot -1.143800
 3822         CX    259    TYR     CA   3822 -0.00140000  12.010000   ; qtot -1.145200
 3823         H1    259    TYR     HA   3823 0.08760000   1.008000   ; qtot -1.057600
 3824         CT    259    TYR     CB   3824 -0.01520000  12.010000   ; qtot -1.072800
 3825         HC    259    TYR    HB2   3825 0.02950000   1.008000   ; qtot -1.043300
 3826         HC    259    TYR    HB3   3826 0.02950000   1.008000   ; qtot -1.013800
 3827         CA    259    TYR     CG   3827 -0.00110000  12.010000   ; qtot -1.014900
 3828         CA    259    TYR    CD1   3828 -0.19060000  12.010000   ; qtot -1.205500
 3829         HA    259    TYR    HD1   3829 0.16990000   1.008000   ; qtot -1.035600
 3830         CA    259    TYR    CE1   3830 -0.23410000  12.010000   ; qtot -1.269700
 3831         HA    259    TYR    HE1   3831 0.16560000   1.008000   ; qtot -1.104100
 3832          C    259    TYR     CZ   3832 0.32260000  12.010000   ; qtot -0.781500
 3833         OH    259    TYR     OH   3833 -0.55790000  16.000000   ; qtot -1.339400
 3834         HO    259    TYR     HH   3834 0.39920000   1.008000   ; qtot -0.940200
 3835         CA    259    TYR    CE2   3835 -0.23410000  12.010000   ; qtot -1.174300
 3836         HA    259    TYR    HE2   3836 0.16560000   1.008000   ; qtot -1.008700
 3837         CA    259    TYR    CD2   3837 -0.19060000  12.010000   ; qtot -1.199300
 3838         HA    259    TYR    HD2   3838 0.16990000   1.008000   ; qtot -1.029400
 3839          C    259    TYR      C   3839 0.59730000  12.010000   ; qtot -0.432100
 3840          O    259    TYR      O   3840 -0.56790000  16.000000   ; qtot -1.000000
; residue  260 ARG rtp ARG q 1.0
 3841          N    260    ARG      N   3841 -0.34790000  14.010000   ; qtot -1.347900
 3842          H    260    ARG      H   3842 0.27470000   1.008000   ; qtot -1.073200
 3843         CX    260    ARG     CA   3843 -0.26370000  12.010000   ; qtot -1.336900
 3844         H1    260    ARG     HA   3844 0.15600000   1.008000   ; qtot -1.180900
 3845         C8    260    ARG     CB   3845 -0.00070000  12.010000   ; qtot -1.181600
 3846         HC    260    ARG    HB2   3846 0.03270000   1.008000   ; qtot -1.148900
 3847         HC    260    ARG    HB3   3847 0.03270000   1.008000   ; qtot -1.116200
 3848         C8    260    ARG     CG   3848 0.03900000  12.010000   ; qtot -1.077200
 3849         HC    260    ARG    HG2   3849 0.02850000   1.008000   ; qtot -1.048700
 3850         HC    260    ARG    HG3   3850 0.02850000   1.008000   ; qtot -1.020200
 3851         C8    260    ARG     CD   3851 0.04860000  12.010000   ; qtot -0.971600
 3852         H1    260    ARG    HD2   3852 0.06870000   1.008000   ; qtot -0.902900
 3853         H1    260    ARG    HD3   3853 0.06870000   1.008000   ; qtot -0.834200
 3854         N2    260    ARG     NE   3854 -0.52950000  14.010000   ; qtot -1.363700
 3855          H    260    ARG     HE   3855 0.34560000   1.008000   ; qtot -1.018100
 3856         CA    260    ARG     CZ   3856 0.80760000  12.010000   ; qtot -0.210500
 3857         N2    260    ARG    NH1   3857 -0.86270000  14.010000   ; qtot -1.073200
 3858          H    260    ARG   HH11   3858 0.44780000   1.008000   ; qtot -0.625400
 3859          H    260    ARG   HH12   3859 0.44780000   1.008000   ; qtot -0.177600
 3860         N2    260    ARG    NH2   3860 -0.86270000  14.010000   ; qtot -1.040300
 3861          H    260    ARG   HH21   3861 0.44780000   1.008000   ; qtot -0.592500
 3862          H    260    ARG   HH22   3862 0.44780000   1.008000   ; qtot -0.144700
 3863          C    260    ARG      C   3863 0.73410000  12.010000   ; qtot 0.589400
 3864          O    260    ARG      O   3864 -0.58940000  16.000000   ; qtot -0.000000
; residue  261 GLY rtp GLY q -0.0
 3865          N    261    GLY      N   3865 -0.41570000  14.010000   ; qtot -0.415700
 3866          H    261    GLY      H   3866 0.27190000   1.008000   ; qtot -0.143800
 3867         CX    261    GLY     CA   3867 -0.02520000  12.010000   ; qtot -0.169000
 3868         H1    261    GLY    HA2   3868 0.06980000   1.008000   ; qtot -0.099200
 3869         H1    261    GLY    HA3   3869 0.06980000   1.008000   ; qtot -0.029400
 3870          C    261    GLY      C   3870 0.59730000  12.010000   ; qtot 0.567900
 3871          O    261    GLY      O   3871 -0.56790000  16.000000   ; qtot -0.000000
; residue  262 ASN rtp ASN q 0.0
 3872          N    262    ASN      N   3872 -0.41570000  14.010000   ; qtot -0.415700
 3873          H    262    ASN      H   3873 0.27190000   1.008000   ; qtot -0.143800
 3874         CX    262    ASN     CA   3874 0.01430000  12.010000   ; qtot -0.129500
 3875         H1    262    ASN     HA   3875 0.10480000   1.008000   ; qtot -0.024700
 3876         2C    262    ASN     CB   3876 -0.20410000  12.010000   ; qtot -0.228800
 3877         HC    262    ASN    HB2   3877 0.07970000   1.008000   ; qtot -0.149100
 3878         HC    262    ASN    HB3   3878 0.07970000   1.008000   ; qtot -0.069400
 3879          C    262    ASN     CG   3879 0.71300000  12.010000   ; qtot 0.643600
 3880          O    262    ASN    OD1   3880 -0.59310000  16.000000   ; qtot 0.050500
 3881          N    262    ASN    ND2   3881 -0.91910000  14.010000   ; qtot -0.868600
 3882          H    262    ASN   HD21   3882 0.41960000   1.008000   ; qtot -0.449000
 3883          H    262    ASN   HD22   3883 0.41960000   1.008000   ; qtot -0.029400
 3884          C    262    ASN      C   3884 0.59730000  12.010000   ; qtot 0.567900
 3885          O    262    ASN      O   3885 -0.56790000  16.000000   ; qtot -0.000000
; residue  263 CYX rtp CYX q -0.0
 3886          N    263    CYX      N   3886 -0.41570000  14.010000   ; qtot -0.415700
 3887          H    263    CYX      H   3887 0.27190000   1.008000   ; qtot -0.143800
 3888         CX    263    CYX     CA   3888 0.04290000  12.010000   ; qtot -0.100900
 3889         H1    263    CYX     HA   3889 0.07660000   1.008000   ; qtot -0.024300
 3890         2C    263    CYX     CB   3890 -0.07900000  12.010000   ; qtot -0.103300
 3891         H1    263    CYX    HB2   3891 0.09100000   1.008000   ; qtot -0.012300
 3892         H1    263    CYX    HB3   3892 0.09100000   1.008000   ; qtot 0.078700
 3893          S    263    CYX     SG   3893 -0.10810000  32.060000   ; qtot -0.029400
 3894          C    263    CYX      C   3894 0.59730000  12.010000   ; qtot 0.567900
 3895          O    263    CYX      O   3895 -0.56790000  16.000000   ; qtot -0.000000
; residue  264 PRO rtp PRO q 0.0
 3896          N    264    PRO      N   3896 -0.25480000  14.010000   ; qtot -0.254800
 3897         CT    264    PRO     CD   3897 0.01920000  12.010000   ; qtot -0.235600
 3898         H1    264    PRO    HD2   3898 0.03910000   1.008000   ; qtot -0.196500
 3899         H1    264    PRO    HD3   3899 0.03910000   1.008000   ; qtot -0.157400
 3900         CT    264    PRO     CG   3900 0.01890000  12.010000   ; qtot -0.138500
 3901         HC    264    PRO    HG2   3901 0.02130000   1.008000   ; qtot -0.117200
 3902         HC    264    PRO    HG3   3902 0.02130000   1.008000   ; qtot -0.095900
 3903         CT    264    PRO     CB   3903 -0.00700000  12.010000   ; qtot -0.102900
 3904         HC    264    PRO    HB2   3904 0.02530000   1.008000   ; qtot -0.077600
 3905         HC    264    PRO    HB3   3905 0.02530000   1.008000   ; qtot -0.052300
 3906         CX    264    PRO     CA   3906 -0.02660000  12.010000   ; qtot -0.078900
 3907         H1    264    PRO     HA   3907 0.06410000   1.008000   ; qtot -0.014800
 3908          C    264    PRO      C   3908 0.58960000  12.010000   ; qtot 0.574800
 3909          O    264    PRO      O   3909 -0.57480000  16.000000   ; qtot -0.000000
; residue  265 TYR rtp TYR q -0.0
 3910          N    265    TYR      N   3910 -0.41570000  14.010000   ; qtot -0.415700
 3911          H    265    TYR      H   3911 0.27190000   1.008000   ; qtot -0.143800
 3912         CX    265    TYR     CA   3912 -0.00140000  12.010000   ; qtot -0.145200
 3913         H1    265    TYR     HA   3913 0.08760000   1.008000   ; qtot -0.057600
 3914         CT    265    TYR     CB   3914 -0.01520000  12.010000   ; qtot -0.072800
 3915         HC    265    TYR    HB2   3915 0.02950000   1.008000   ; qtot -0.043300
 3916         HC    265    TYR    HB3   3916 0.02950000   1.008000   ; qtot -0.013800
 3917         CA    265    TYR     CG   3917 -0.00110000  12.010000   ; qtot -0.014900
 3918         CA    265    TYR    CD1   3918 -0.19060000  12.010000   ; qtot -0.205500
 3919         HA    265    TYR    HD1   3919 0.16990000   1.008000   ; qtot -0.035600
 3920         CA    265    TYR    CE1   3920 -0.23410000  12.010000   ; qtot -0.269700
 3921         HA    265    TYR    HE1   3921 0.16560000   1.008000   ; qtot -0.104100
 3922          C    265    TYR     CZ   3922 0.32260000  12.010000   ; qtot 0.218500
 3923         OH    265    TYR     OH   3923 -0.55790000  16.000000   ; qtot -0.339400
 3924         HO    265    TYR     HH   3924 0.39920000   1.008000   ; qtot 0.059800
 3925         CA    265    TYR    CE2   3925 -0.23410000  12.010000   ; qtot -0.174300
 3926         HA    265    TYR    HE2   3926 0.16560000   1.008000   ; qtot -0.008700
 3927         CA    265    TYR    CD2   3927 -0.19060000  12.010000   ; qtot -0.199300
 3928         HA    265    TYR    HD2   3928 0.16990000   1.008000   ; qtot -0.029400
 3929          C    265    TYR      C   3929 0.59730000  12.010000   ; qtot 0.567900
 3930          O    265    TYR      O   3930 -0.56790000  16.000000   ; qtot -0.000000
; residue  266 LEU rtp LEU q -1.0
 3931          N    266    LEU      N   3931 -0.38210000  14.010000   ; qtot -0.382100
 3932          H    266    LEU      H   3932 0.26810000   1.008000   ; qtot -0.114000
 3933         CX    266    LEU     CA   3933 -0.28470000  12.010000   ; qtot -0.398700
 3934         H1    266    LEU     HA   3934 0.13460000   1.008000   ; qtot -0.264100
 3935         2C    266    LEU     CB   3935 -0.24690000  12.010000   ; qtot -0.511000
 3936         HC    266    LEU    HB2   3936 0.09740000   1.008000   ; qtot -0.413600
 3937         HC    266    LEU    HB3   3937 0.09740000   1.008000   ; qtot -0.316200
 3938         3C    266    LEU     CG   3938 0.37060000  12.010000   ; qtot 0.054400
 3939         HC    266    LEU     HG   3939 -0.03740000   1.008000   ; qtot 0.017000
 3940         CT    266    LEU    CD1   3940 -0.41630000  12.010000   ; qtot -0.399300
 3941         HC    266    LEU   HD11   3941 0.10380000   1.008000   ; qtot -0.295500
 3942         HC    266    LEU   HD12   3942 0.10380000   1.008000   ; qtot -0.191700
 3943         HC    266    LEU   HD13   3943 0.10380000   1.008000   ; qtot -0.087900
 3944         CT    266    LEU    CD2   3944 -0.41630000  12.010000   ; qtot -0.504200
 3945         HC    266    LEU   HD21   3945 0.10380000   1.008000   ; qtot -0.400400
 3946         HC    266    LEU   HD22   3946 0.10380000   1.008000   ; qtot -0.296600
 3947         HC    266    LEU   HD23   3947 0.10380000   1.008000   ; qtot -0.192800
 3948          C    266    LEU      C   3948 0.83260000  12.010000   ; qtot 0.639800
 3949         O2    266    LEU      O   3949 -0.81990000  16.000000   ; qtot -0.180100
 3950         O2    266    LEU    OXT   3950 -0.81990000  16.000000   ; qtot -1.000000
; residue  267 PTD rtp PTD q -1.0
 3951         c3    267    PTD    C01   3951 0.10107600  12.010000   ; qtot -0.898924
 3952         c3    267    PTD    C02   3952 0.20052300  12.010000   ; qtot -0.698401
 3953         h1    267    PTD    H02   3953 0.03483300   1.008000   ; qtot -0.663568
 3954         h1    267    PTD    H03   3954 0.03483300   1.008000   ; qtot -0.628735
 3955         os    267    PTD    O01   3955 -0.46758900  16.000000   ; qtot -1.096324
 3956          c    267    PTD    C03   3956 0.88569800  12.010000   ; qtot -0.210626
 3957         ca    267    PTD    C07   3957 -0.25870500  12.010000   ; qtot -0.469331
 3958         ca    267    PTD    C08   3958 -0.09880600  12.010000   ; qtot -0.568137
 3959         ca    267    PTD    C09   3959 -0.17375100  12.010000   ; qtot -0.741888
 3960         ca    267    PTD    C04   3960 0.05551000  12.010000   ; qtot -0.686378
 3961          c    267    PTD    C12   3961 0.80074000  12.010000   ; qtot 0.114362
 3962          o    267    PTD    O02   3962 -0.78052200  16.000000   ; qtot -0.666160
 3963          o    267    PTD    O05   3963 -0.78052200  16.000000   ; qtot -1.446682
 3964         ca    267    PTD    C05   3964 -0.17375100  12.010000   ; qtot -1.620433
 3965         ca    267    PTD    C06   3965 -0.09880600  12.010000   ; qtot -1.719239
 3966         ha    267    PTD    H22   3966 0.11236200   1.008000   ; qtot -1.606877
 3967         ha    267    PTD    H21   3967 0.13445200   1.008000   ; qtot -1.472425
 3968         ha    267    PTD    H16   3968 0.13445200   1.008000   ; qtot -1.337973
 3969         ha    267    PTD    H15   3969 0.11236200   1.008000   ; qtot -1.225611
 3970          o    267    PTD    O03   3970 -0.62592100  16.000000   ; qtot -1.851532
 3971         h1    267    PTD    H01   3971 0.05668500   1.008000   ; qtot -1.794847
 3972         h1    267    PTD    H04   3972 0.05668500   1.008000   ; qtot -1.738162
 3973         os    267    PTD    O04   3973 -0.38756100  16.000000   ; qtot -2.125723
 3974          c    267    PTD    C10   3974 0.79709700  12.010000   ; qtot -1.328626
 3975          o    267    PTD    O06   3975 -0.59958400  16.000000   ; qtot -1.928210
 3976         ca    267    PTD    C11   3976 -0.09365400  12.010000   ; qtot -2.021864
 3977         ca    267    PTD    C13   3977 -0.12547700  12.010000   ; qtot -2.147341
 3978         ha    267    PTD    H18   3978 0.13645100   1.008000   ; qtot -2.010890
 3979         ca    267    PTD    C14   3979 -0.07753300  12.010000   ; qtot -2.088423
 3980         ha    267    PTD    H09   3980 0.13909300   1.008000   ; qtot -1.949330
 3981         ca    267    PTD    C15   3981 -0.21411200  12.010000   ; qtot -2.163442
 3982          c    267    PTD    C19   3982 0.92164400  12.010000   ; qtot -1.241798
 3983          o    267    PTD    O07   3983 -0.61895500  16.000000   ; qtot -1.860753
 3984         os    267    PTD    O08   3984 -0.48095800  16.000000   ; qtot -2.341711
 3985         c3    267    PTD    C18   3985 0.17687300  12.010000   ; qtot -2.164838
 3986         c3    267    PTD    C21   3986 0.32581900  12.010000   ; qtot -1.839019
 3987         oh    267    PTD    O10   3987 -0.68680500  16.000000   ; qtot -2.525824
 3988         ho    267    PTD    H13   3988 0.43081500   1.008000   ; qtot -2.095009
 3989         h1    267    PTD    H05   3989 -0.02951500   1.008000   ; qtot -2.124524
 3990         h1    267    PTD    H10   3990 -0.02951500   1.008000   ; qtot -2.154039
 3991         h1    267    PTD    H06   3991 0.04075200   1.008000   ; qtot -2.113287
 3992         h1    267    PTD    H07   3992 0.04075200   1.008000   ; qtot -2.072535
 3993         ca    267    PTD    C16   3993 -0.07753300  12.010000   ; qtot -2.150068
 3994         ha    267    PTD    H19   3994 0.13909300   1.008000   ; qtot -2.010975
 3995         ca    267    PTD    C17   3995 -0.12547700  12.010000   ; qtot -2.136452
 3996         ha    267    PTD    H20   3996 0.13645100   1.008000   ; qtot -2.000001
; residue  268 Na+ rtp Na+ q 1.0
 3997        Na+    268    Na+    Na+   3997 1.00000000  22.990000   ; qtot -1.000001
; residue  269 Na+ rtp Na+ q 1.0
 3998        Na+    269    Na+    Na+   3998 1.00000000  22.990000   ; qtot -0.000001
; residue  270 WAT rtp WAT q 0.0
 3999         OW    270    WAT      O   3999 -0.83400000  16.000000   ; qtot -0.834001
 4000         HW    270    WAT     H1   4000 0.41700000   1.008000   ; qtot -0.417001
 4001         HW    270    WAT     H2   4001 0.41700000   1.008000   ; qtot -0.000001
; residue  271 WAT rtp WAT q 0.0
 4002         OW    271    WAT      O   4002 -0.83400000  16.000000   ; qtot -0.834001
 4003         HW    271    WAT     H1   4003 0.41700000   1.008000   ; qtot -0.417001
 4004         HW    271    WAT     H2   4004 0.41700000   1.008000   ; qtot -0.000001
; residue  272 WAT rtp WAT q 0.0
 4005         OW    272    WAT      O   4005 -0.83400000  16.000000   ; qtot -0.834001
 4006         HW    272    WAT     H1   4006 0.41700000   1.008000   ; qtot -0.417001
 4007         HW    272    WAT     H2   4007 0.41700000   1.008000   ; qtot -0.000001
; residue  273 WAT rtp WAT q 0.0
 4008         OW    273    WAT      O   4008 -0.83400000  16.000000   ; qtot -0.834001
 4009         HW    273    WAT     H1   4009 0.41700000   1.008000   ; qtot -0.417001
 4010         HW    273    WAT     H2   4010 0.41700000   1.008000   ; qtot -0.000001
; residue  274 WAT rtp WAT q 0.0
 4011         OW    274    WAT      O   4011 -0.83400000  16.000000   ; qtot -0.834001
 4012         HW    274    WAT     H1   4012 0.41700000   1.008000   ; qtot -0.417001
 4013         HW    274    WAT     H2   4013 0.41700000   1.008000   ; qtot -0.000001
; residue  275 WAT rtp WAT q 0.0
 4014         OW    275    WAT      O   4014 -0.83400000  16.000000   ; qtot -0.834001
 4015         HW    275    WAT     H1   4015 0.41700000   1.008000   ; qtot -0.417001
 4016         HW    275    WAT     H2   4016 0.41700000   1.008000   ; qtot -0.000001
; residue  276 WAT rtp WAT q 0.0
 4017         OW    276    WAT      O   4017 -0.83400000  16.000000   ; qtot -0.834001
 4018         HW    276    WAT     H1   4018 0.41700000   1.008000   ; qtot -0.417001
 4019         HW    276    WAT     H2   4019 0.41700000   1.008000   ; qtot -0.000001
; residue  277 WAT rtp WAT q 0.0
 4020         OW    277    WAT      O   4020 -0.83400000  16.000000   ; qtot -0.834001
 4021         HW    277    WAT     H1   4021 0.41700000   1.008000   ; qtot -0.417001
 4022         HW    277    WAT     H2   4022 0.41700000   1.008000   ; qtot -0.000001
; residue  278 WAT rtp WAT q 0.0
 4023         OW    278    WAT      O   4023 -0.83400000  16.000000   ; qtot -0.834001
 4024         HW    278    WAT     H1   4024 0.41700000   1.008000   ; qtot -0.417001
 4025         HW    278    WAT     H2   4025 0.41700000   1.008000   ; qtot -0.000001
; residue  279 WAT rtp WAT q 0.0
 4026         OW    279    WAT      O   4026 -0.83400000  16.000000   ; qtot -0.834001
 4027         HW    279    WAT     H1   4027 0.41700000   1.008000   ; qtot -0.417001
 4028         HW    279    WAT     H2   4028 0.41700000   1.008000   ; qtot -0.000001
; residue  280 WAT rtp WAT q 0.0
 4029         OW    280    WAT      O   4029 -0.83400000  16.000000   ; qtot -0.834001
 4030         HW    280    WAT     H1   4030 0.41700000   1.008000   ; qtot -0.417001
 4031         HW    280    WAT     H2   4031 0.41700000   1.008000   ; qtot -0.000001
; residue  281 WAT rtp WAT q 0.0
 4032         OW    281    WAT      O   4032 -0.83400000  16.000000   ; qtot -0.834001
 4033         HW    281    WAT     H1   4033 0.41700000   1.008000   ; qtot -0.417001
 4034         HW    281    WAT     H2   4034 0.41700000   1.008000   ; qtot -0.000001
; residue  282 WAT rtp WAT q 0.0
 4035         OW    282    WAT      O   4035 -0.83400000  16.000000   ; qtot -0.834001
 4036         HW    282    WAT     H1   4036 0.41700000   1.008000   ; qtot -0.417001
 4037         HW    282    WAT     H2   4037 0.41700000   1.008000   ; qtot -0.000001
; residue  283 WAT rtp WAT q 0.0
 4038         OW    283    WAT      O   4038 -0.83400000  16.000000   ; qtot -0.834001
 4039         HW    283    WAT     H1   4039 0.41700000   1.008000   ; qtot -0.417001
 4040         HW    283    WAT     H2   4040 0.41700000   1.008000   ; qtot -0.000001
; residue  284 WAT rtp WAT q 0.0
 4041         OW    284    WAT      O   4041 -0.83400000  16.000000   ; qtot -0.834001
 4042         HW    284    WAT     H1   4042 0.41700000   1.008000   ; qtot -0.417001
 4043         HW    284    WAT     H2   4043 0.41700000   1.008000   ; qtot -0.000001
; residue  285 WAT rtp WAT q 0.0
 4044         OW    285    WAT      O   4044 -0.83400000  16.000000   ; qtot -0.834001
 4045         HW    285    WAT     H1   4045 0.41700000   1.008000   ; qtot -0.417001
 4046         HW    285    WAT     H2   4046 0.41700000   1.008000   ; qtot -0.000001
; residue  286 WAT rtp WAT q 0.0
 4047         OW    286    WAT      O   4047 -0.83400000  16.000000   ; qtot -0.834001
 4048         HW    286    WAT     H1   4048 0.41700000   1.008000   ; qtot -0.417001
 4049         HW    286    WAT     H2   4049 0.41700000   1.008000   ; qtot -0.000001
; residue  287 WAT rtp WAT q 0.0
 4050         OW    287    WAT      O   4050 -0.83400000  16.000000   ; qtot -0.834001
 4051         HW    287    WAT     H1   4051 0.41700000   1.008000   ; qtot -0.417001
 4052         HW    287    WAT     H2   4052 0.41700000   1.008000   ; qtot -0.000001
; residue  288 WAT rtp WAT q 0.0
 4053         OW    288    WAT      O   4053 -0.83400000  16.000000   ; qtot -0.834001
 4054         HW    288    WAT     H1   4054 0.41700000   1.008000   ; qtot -0.417001
 4055         HW    288    WAT     H2   4055 0.41700000   1.008000   ; qtot -0.000001
; residue  289 WAT rtp WAT q 0.0
 4056         OW    289    WAT      O   4056 -0.83400000  16.000000   ; qtot -0.834001
 4057         HW    289    WAT     H1   4057 0.41700000   1.008000   ; qtot -0.417001
 4058         HW    289    WAT     H2   4058 0.41700000   1.008000   ; qtot -0.000001
; residue  290 WAT rtp WAT q 0.0
 4059         OW    290    WAT      O   4059 -0.83400000  16.000000   ; qtot -0.834001
 4060         HW    290    WAT     H1   4060 0.41700000   1.008000   ; qtot -0.417001
 4061         HW    290    WAT     H2   4061 0.41700000   1.008000   ; qtot -0.000001
; residue  291 WAT rtp WAT q 0.0
 4062         OW    291    WAT      O   4062 -0.83400000  16.000000   ; qtot -0.834001
 4063         HW    291    WAT     H1   4063 0.41700000   1.008000   ; qtot -0.417001
 4064         HW    291    WAT     H2   4064 0.41700000   1.008000   ; qtot -0.000001
; residue  292 WAT rtp WAT q 0.0
 4065         OW    292    WAT      O   4065 -0.83400000  16.000000   ; qtot -0.834001
 4066         HW    292    WAT     H1   4066 0.41700000   1.008000   ; qtot -0.417001
 4067         HW    292    WAT     H2   4067 0.41700000   1.008000   ; qtot -0.000001
; residue  293 WAT rtp WAT q 0.0
 4068         OW    293    WAT      O   4068 -0.83400000  16.000000   ; qtot -0.834001
 4069         HW    293    WAT     H1   4069 0.41700000   1.008000   ; qtot -0.417001
 4070         HW    293    WAT     H2   4070 0.41700000   1.008000   ; qtot -0.000001
; residue  294 WAT rtp WAT q 0.0
 4071         OW    294    WAT      O   4071 -0.83400000  16.000000   ; qtot -0.834001
 4072         HW    294    WAT     H1   4072 0.41700000   1.008000   ; qtot -0.417001
 4073         HW    294    WAT     H2   4073 0.41700000   1.008000   ; qtot -0.000001
; residue  295 WAT rtp WAT q 0.0
 4074         OW    295    WAT      O   4074 -0.83400000  16.000000   ; qtot -0.834001
 4075         HW    295    WAT     H1   4075 0.41700000   1.008000   ; qtot -0.417001
 4076         HW    295    WAT     H2   4076 0.41700000   1.008000   ; qtot -0.000001
; residue  296 WAT rtp WAT q 0.0
 4077         OW    296    WAT      O   4077 -0.83400000  16.000000   ; qtot -0.834001
 4078         HW    296    WAT     H1   4078 0.41700000   1.008000   ; qtot -0.417001
 4079         HW    296    WAT     H2   4079 0.41700000   1.008000   ; qtot -0.000001
; residue  297 WAT rtp WAT q 0.0
 4080         OW    297    WAT      O   4080 -0.83400000  16.000000   ; qtot -0.834001
 4081         HW    297    WAT     H1   4081 0.41700000   1.008000   ; qtot -0.417001
 4082         HW    297    WAT     H2   4082 0.41700000   1.008000   ; qtot -0.000001
; residue  298 WAT rtp WAT q 0.0
 4083         OW    298    WAT      O   4083 -0.83400000  16.000000   ; qtot -0.834001
 4084         HW    298    WAT     H1   4084 0.41700000   1.008000   ; qtot -0.417001
 4085         HW    298    WAT     H2   4085 0.41700000   1.008000   ; qtot -0.000001
; residue  299 WAT rtp WAT q 0.0
 4086         OW    299    WAT      O   4086 -0.83400000  16.000000   ; qtot -0.834001
 4087         HW    299    WAT     H1   4087 0.41700000   1.008000   ; qtot -0.417001
 4088         HW    299    WAT     H2   4088 0.41700000   1.008000   ; qtot -0.000001
; residue  300 WAT rtp WAT q 0.0
 4089         OW    300    WAT      O   4089 -0.83400000  16.000000   ; qtot -0.834001
 4090         HW    300    WAT     H1   4090 0.41700000   1.008000   ; qtot -0.417001
 4091         HW    300    WAT     H2   4091 0.41700000   1.008000   ; qtot -0.000001
; residue  301 WAT rtp WAT q 0.0
 4092         OW    301    WAT      O   4092 -0.83400000  16.000000   ; qtot -0.834001
 4093         HW    301    WAT     H1   4093 0.41700000   1.008000   ; qtot -0.417001
 4094         HW    301    WAT     H2   4094 0.41700000   1.008000   ; qtot -0.000001
; residue  302 WAT rtp WAT q 0.0
 4095         OW    302    WAT      O   4095 -0.83400000  16.000000   ; qtot -0.834001
 4096         HW    302    WAT     H1   4096 0.41700000   1.008000   ; qtot -0.417001
 4097         HW    302    WAT     H2   4097 0.41700000   1.008000   ; qtot -0.000001
; residue  303 WAT rtp WAT q 0.0
 4098         OW    303    WAT      O   4098 -0.83400000  16.000000   ; qtot -0.834001
 4099         HW    303    WAT     H1   4099 0.41700000   1.008000   ; qtot -0.417001
 4100         HW    303    WAT     H2   4100 0.41700000   1.008000   ; qtot -0.000001
; residue  304 WAT rtp WAT q 0.0
 4101         OW    304    WAT      O   4101 -0.83400000  16.000000   ; qtot -0.834001
 4102         HW    304    WAT     H1   4102 0.41700000   1.008000   ; qtot -0.417001
 4103         HW    304    WAT     H2   4103 0.41700000   1.008000   ; qtot -0.000001
; residue  305 WAT rtp WAT q 0.0
 4104         OW    305    WAT      O   4104 -0.83400000  16.000000   ; qtot -0.834001
 4105         HW    305    WAT     H1   4105 0.41700000   1.008000   ; qtot -0.417001
 4106         HW    305    WAT     H2   4106 0.41700000   1.008000   ; qtot -0.000001
; residue  306 WAT rtp WAT q 0.0
 4107         OW    306    WAT      O   4107 -0.83400000  16.000000   ; qtot -0.834001
 4108         HW    306    WAT     H1   4108 0.41700000   1.008000   ; qtot -0.417001
 4109         HW    306    WAT     H2   4109 0.41700000   1.008000   ; qtot -0.000001
; residue  307 WAT rtp WAT q 0.0
 4110         OW    307    WAT      O   4110 -0.83400000  16.000000   ; qtot -0.834001
 4111         HW    307    WAT     H1   4111 0.41700000   1.008000   ; qtot -0.417001
 4112         HW    307    WAT     H2   4112 0.41700000   1.008000   ; qtot -0.000001
; residue  308 WAT rtp WAT q 0.0
 4113         OW    308    WAT      O   4113 -0.83400000  16.000000   ; qtot -0.834001
 4114         HW    308    WAT     H1   4114 0.41700000   1.008000   ; qtot -0.417001
 4115         HW    308    WAT     H2   4115 0.41700000   1.008000   ; qtot -0.000001
; residue  309 WAT rtp WAT q 0.0
 4116         OW    309    WAT      O   4116 -0.83400000  16.000000   ; qtot -0.834001
 4117         HW    309    WAT     H1   4117 0.41700000   1.008000   ; qtot -0.417001
 4118         HW    309    WAT     H2   4118 0.41700000   1.008000   ; qtot -0.000001
; residue  310 WAT rtp WAT q 0.0
 4119         OW    310    WAT      O   4119 -0.83400000  16.000000   ; qtot -0.834001
 4120         HW    310    WAT     H1   4120 0.41700000   1.008000   ; qtot -0.417001
 4121         HW    310    WAT     H2   4121 0.41700000   1.008000   ; qtot -0.000001
; residue  311 WAT rtp WAT q 0.0
 4122         OW    311    WAT      O   4122 -0.83400000  16.000000   ; qtot -0.834001
 4123         HW    311    WAT     H1   4123 0.41700000   1.008000   ; qtot -0.417001
 4124         HW    311    WAT     H2   4124 0.41700000   1.008000   ; qtot -0.000001
; residue  312 WAT rtp WAT q 0.0
 4125         OW    312    WAT      O   4125 -0.83400000  16.000000   ; qtot -0.834001
 4126         HW    312    WAT     H1   4126 0.41700000   1.008000   ; qtot -0.417001
 4127         HW    312    WAT     H2   4127 0.41700000   1.008000   ; qtot -0.000001
; residue  313 WAT rtp WAT q 0.0
 4128         OW    313    WAT      O   4128 -0.83400000  16.000000   ; qtot -0.834001
 4129         HW    313    WAT     H1   4129 0.41700000   1.008000   ; qtot -0.417001
 4130         HW    313    WAT     H2   4130 0.41700000   1.008000   ; qtot -0.000001
; residue  314 WAT rtp WAT q 0.0
 4131         OW    314    WAT      O   4131 -0.83400000  16.000000   ; qtot -0.834001
 4132         HW    314    WAT     H1   4132 0.41700000   1.008000   ; qtot -0.417001
 4133         HW    314    WAT     H2   4133 0.41700000   1.008000   ; qtot -0.000001
; residue  315 WAT rtp WAT q 0.0
 4134         OW    315    WAT      O   4134 -0.83400000  16.000000   ; qtot -0.834001
 4135         HW    315    WAT     H1   4135 0.41700000   1.008000   ; qtot -0.417001
 4136         HW    315    WAT     H2   4136 0.41700000   1.008000   ; qtot -0.000001
; residue  316 WAT rtp WAT q 0.0
 4137         OW    316    WAT      O   4137 -0.83400000  16.000000   ; qtot -0.834001
 4138         HW    316    WAT     H1   4138 0.41700000   1.008000   ; qtot -0.417001
 4139         HW    316    WAT     H2   4139 0.41700000   1.008000   ; qtot -0.000001
; residue  317 WAT rtp WAT q 0.0
 4140         OW    317    WAT      O   4140 -0.83400000  16.000000   ; qtot -0.834001
 4141         HW    317    WAT     H1   4141 0.41700000   1.008000   ; qtot -0.417001
 4142         HW    317    WAT     H2   4142 0.41700000   1.008000   ; qtot -0.000001
; residue  318 WAT rtp WAT q 0.0
 4143         OW    318    WAT      O   4143 -0.83400000  16.000000   ; qtot -0.834001
 4144         HW    318    WAT     H1   4144 0.41700000   1.008000   ; qtot -0.417001
 4145         HW    318    WAT     H2   4145 0.41700000   1.008000   ; qtot -0.000001
; residue  319 WAT rtp WAT q 0.0
 4146         OW    319    WAT      O   4146 -0.83400000  16.000000   ; qtot -0.834001
 4147         HW    319    WAT     H1   4147 0.41700000   1.008000   ; qtot -0.417001
 4148         HW    319    WAT     H2   4148 0.41700000   1.008000   ; qtot -0.000001
; residue  320 WAT rtp WAT q 0.0
 4149         OW    320    WAT      O   4149 -0.83400000  16.000000   ; qtot -0.834001
 4150         HW    320    WAT     H1   4150 0.41700000   1.008000   ; qtot -0.417001
 4151         HW    320    WAT     H2   4151 0.41700000   1.008000   ; qtot -0.000001
; residue  321 WAT rtp WAT q 0.0
 4152         OW    321    WAT      O   4152 -0.83400000  16.000000   ; qtot -0.834001
 4153         HW    321    WAT     H1   4153 0.41700000   1.008000   ; qtot -0.417001
 4154         HW    321    WAT     H2   4154 0.41700000   1.008000   ; qtot -0.000001
; residue  322 WAT rtp WAT q 0.0
 4155         OW    322    WAT      O   4155 -0.83400000  16.000000   ; qtot -0.834001
 4156         HW    322    WAT     H1   4156 0.41700000   1.008000   ; qtot -0.417001
 4157         HW    322    WAT     H2   4157 0.41700000   1.008000   ; qtot -0.000001
; residue  323 WAT rtp WAT q 0.0
 4158         OW    323    WAT      O   4158 -0.83400000  16.000000   ; qtot -0.834001
 4159         HW    323    WAT     H1   4159 0.41700000   1.008000   ; qtot -0.417001
 4160         HW    323    WAT     H2   4160 0.41700000   1.008000   ; qtot -0.000001
; residue  324 WAT rtp WAT q 0.0
 4161         OW    324    WAT      O   4161 -0.83400000  16.000000   ; qtot -0.834001
 4162         HW    324    WAT     H1   4162 0.41700000   1.008000   ; qtot -0.417001
 4163         HW    324    WAT     H2   4163 0.41700000   1.008000   ; qtot -0.000001
; residue  325 WAT rtp WAT q 0.0
 4164         OW    325    WAT      O   4164 -0.83400000  16.000000   ; qtot -0.834001
 4165         HW    325    WAT     H1   4165 0.41700000   1.008000   ; qtot -0.417001
 4166         HW    325    WAT     H2   4166 0.41700000   1.008000   ; qtot -0.000001
; residue  326 WAT rtp WAT q 0.0
 4167         OW    326    WAT      O   4167 -0.83400000  16.000000   ; qtot -0.834001
 4168         HW    326    WAT     H1   4168 0.41700000   1.008000   ; qtot -0.417001
 4169         HW    326    WAT     H2   4169 0.41700000   1.008000   ; qtot -0.000001
; residue  327 WAT rtp WAT q 0.0
 4170         OW    327    WAT      O   4170 -0.83400000  16.000000   ; qtot -0.834001
 4171         HW    327    WAT     H1   4171 0.41700000   1.008000   ; qtot -0.417001
 4172         HW    327    WAT     H2   4172 0.41700000   1.008000   ; qtot -0.000001
; residue  328 WAT rtp WAT q 0.0
 4173         OW    328    WAT      O   4173 -0.83400000  16.000000   ; qtot -0.834001
 4174         HW    328    WAT     H1   4174 0.41700000   1.008000   ; qtot -0.417001
 4175         HW    328    WAT     H2   4175 0.41700000   1.008000   ; qtot -0.000001
; residue  329 WAT rtp WAT q 0.0
 4176         OW    329    WAT      O   4176 -0.83400000  16.000000   ; qtot -0.834001
 4177         HW    329    WAT     H1   4177 0.41700000   1.008000   ; qtot -0.417001
 4178         HW    329    WAT     H2   4178 0.41700000   1.008000   ; qtot -0.000001
; residue  330 WAT rtp WAT q 0.0
 4179         OW    330    WAT      O   4179 -0.83400000  16.000000   ; qtot -0.834001
 4180         HW    330    WAT     H1   4180 0.41700000   1.008000   ; qtot -0.417001
 4181         HW    330    WAT     H2   4181 0.41700000   1.008000   ; qtot -0.000001
; residue  331 WAT rtp WAT q 0.0
 4182         OW    331    WAT      O   4182 -0.83400000  16.000000   ; qtot -0.834001
 4183         HW    331    WAT     H1   4183 0.41700000   1.008000   ; qtot -0.417001
 4184         HW    331    WAT     H2   4184 0.41700000   1.008000   ; qtot -0.000001
; residue  332 WAT rtp WAT q 0.0
 4185         OW    332    WAT      O   4185 -0.83400000  16.000000   ; qtot -0.834001
 4186         HW    332    WAT     H1   4186 0.41700000   1.008000   ; qtot -0.417001
 4187         HW    332    WAT     H2   4187 0.41700000   1.008000   ; qtot -0.000001
; residue  333 WAT rtp WAT q 0.0
 4188         OW    333    WAT      O   4188 -0.83400000  16.000000   ; qtot -0.834001
 4189         HW    333    WAT     H1   4189 0.41700000   1.008000   ; qtot -0.417001
 4190         HW    333    WAT     H2   4190 0.41700000   1.008000   ; qtot -0.000001
; residue  334 WAT rtp WAT q 0.0
 4191         OW    334    WAT      O   4191 -0.83400000  16.000000   ; qtot -0.834001
 4192         HW    334    WAT     H1   4192 0.41700000   1.008000   ; qtot -0.417001
 4193         HW    334    WAT     H2   4193 0.41700000   1.008000   ; qtot -0.000001
; residue  335 WAT rtp WAT q 0.0
 4194         OW    335    WAT      O   4194 -0.83400000  16.000000   ; qtot -0.834001
 4195         HW    335    WAT     H1   4195 0.41700000   1.008000   ; qtot -0.417001
 4196         HW    335    WAT     H2   4196 0.41700000   1.008000   ; qtot -0.000001
; residue  336 WAT rtp WAT q 0.0
 4197         OW    336    WAT      O   4197 -0.83400000  16.000000   ; qtot -0.834001
 4198         HW    336    WAT     H1   4198 0.41700000   1.008000   ; qtot -0.417001
 4199         HW    336    WAT     H2   4199 0.41700000   1.008000   ; qtot -0.000001
; residue  337 WAT rtp WAT q 0.0
 4200         OW    337    WAT      O   4200 -0.83400000  16.000000   ; qtot -0.834001
 4201         HW    337    WAT     H1   4201 0.41700000   1.008000   ; qtot -0.417001
 4202         HW    337    WAT     H2   4202 0.41700000   1.008000   ; qtot -0.000001
; residue  338 WAT rtp WAT q 0.0
 4203         OW    338    WAT      O   4203 -0.83400000  16.000000   ; qtot -0.834001
 4204         HW    338    WAT     H1   4204 0.41700000   1.008000   ; qtot -0.417001
 4205         HW    338    WAT     H2   4205 0.41700000   1.008000   ; qtot -0.000001
; residue  339 WAT rtp WAT q 0.0
 4206         OW    339    WAT      O   4206 -0.83400000  16.000000   ; qtot -0.834001
 4207         HW    339    WAT     H1   4207 0.41700000   1.008000   ; qtot -0.417001
 4208         HW    339    WAT     H2   4208 0.41700000   1.008000   ; qtot -0.000001
; residue  340 WAT rtp WAT q 0.0
 4209         OW    340    WAT      O   4209 -0.83400000  16.000000   ; qtot -0.834001
 4210         HW    340    WAT     H1   4210 0.41700000   1.008000   ; qtot -0.417001
 4211         HW    340    WAT     H2   4211 0.41700000   1.008000   ; qtot -0.000001
; residue  341 WAT rtp WAT q 0.0
 4212         OW    341    WAT      O   4212 -0.83400000  16.000000   ; qtot -0.834001
 4213         HW    341    WAT     H1   4213 0.41700000   1.008000   ; qtot -0.417001
 4214         HW    341    WAT     H2   4214 0.41700000   1.008000   ; qtot -0.000001
; residue  342 WAT rtp WAT q 0.0
 4215         OW    342    WAT      O   4215 -0.83400000  16.000000   ; qtot -0.834001
 4216         HW    342    WAT     H1   4216 0.41700000   1.008000   ; qtot -0.417001
 4217         HW    342    WAT     H2   4217 0.41700000   1.008000   ; qtot -0.000001
; residue  343 WAT rtp WAT q 0.0
 4218         OW    343    WAT      O   4218 -0.83400000  16.000000   ; qtot -0.834001
 4219         HW    343    WAT     H1   4219 0.41700000   1.008000   ; qtot -0.417001
 4220         HW    343    WAT     H2   4220 0.41700000   1.008000   ; qtot -0.000001
; residue  344 WAT rtp WAT q 0.0
 4221         OW    344    WAT      O   4221 -0.83400000  16.000000   ; qtot -0.834001
 4222         HW    344    WAT     H1   4222 0.41700000   1.008000   ; qtot -0.417001
 4223         HW    344    WAT     H2   4223 0.41700000   1.008000   ; qtot -0.000001
; residue  345 WAT rtp WAT q 0.0
 4224         OW    345    WAT      O   4224 -0.83400000  16.000000   ; qtot -0.834001
 4225         HW    345    WAT     H1   4225 0.41700000   1.008000   ; qtot -0.417001
 4226         HW    345    WAT     H2   4226 0.41700000   1.008000   ; qtot -0.000001
; residue  346 WAT rtp WAT q 0.0
 4227         OW    346    WAT      O   4227 -0.83400000  16.000000   ; qtot -0.834001
 4228         HW    346    WAT     H1   4228 0.41700000   1.008000   ; qtot -0.417001
 4229         HW    346    WAT     H2   4229 0.41700000   1.008000   ; qtot -0.000001
; residue  347 WAT rtp WAT q 0.0
 4230         OW    347    WAT      O   4230 -0.83400000  16.000000   ; qtot -0.834001
 4231         HW    347    WAT     H1   4231 0.41700000   1.008000   ; qtot -0.417001
 4232         HW    347    WAT     H2   4232 0.41700000   1.008000   ; qtot -0.000001
; residue  348 WAT rtp WAT q 0.0
 4233         OW    348    WAT      O   4233 -0.83400000  16.000000   ; qtot -0.834001
 4234         HW    348    WAT     H1   4234 0.41700000   1.008000   ; qtot -0.417001
 4235         HW    348    WAT     H2   4235 0.41700000   1.008000   ; qtot -0.000001
; residue  349 WAT rtp WAT q 0.0
 4236         OW    349    WAT      O   4236 -0.83400000  16.000000   ; qtot -0.834001
 4237         HW    349    WAT     H1   4237 0.41700000   1.008000   ; qtot -0.417001
 4238         HW    349    WAT     H2   4238 0.41700000   1.008000   ; qtot -0.000001
; residue  350 WAT rtp WAT q 0.0
 4239         OW    350    WAT      O   4239 -0.83400000  16.000000   ; qtot -0.834001
 4240         HW    350    WAT     H1   4240 0.41700000   1.008000   ; qtot -0.417001
 4241         HW    350    WAT     H2   4241 0.41700000   1.008000   ; qtot -0.000001
; residue  351 WAT rtp WAT q 0.0
 4242         OW    351    WAT      O   4242 -0.83400000  16.000000   ; qtot -0.834001
 4243         HW    351    WAT     H1   4243 0.41700000   1.008000   ; qtot -0.417001
 4244         HW    351    WAT     H2   4244 0.41700000   1.008000   ; qtot -0.000001
; residue  352 WAT rtp WAT q 0.0
 4245         OW    352    WAT      O   4245 -0.83400000  16.000000   ; qtot -0.834001
 4246         HW    352    WAT     H1   4246 0.41700000   1.008000   ; qtot -0.417001
 4247         HW    352    WAT     H2   4247 0.41700000   1.008000   ; qtot -0.000001
; residue  353 WAT rtp WAT q 0.0
 4248         OW    353    WAT      O   4248 -0.83400000  16.000000   ; qtot -0.834001
 4249         HW    353    WAT     H1   4249 0.41700000   1.008000   ; qtot -0.417001
 4250         HW    353    WAT     H2   4250 0.41700000   1.008000   ; qtot -0.000001
; residue  354 WAT rtp WAT q 0.0
 4251         OW    354    WAT      O   4251 -0.83400000  16.000000   ; qtot -0.834001
 4252         HW    354    WAT     H1   4252 0.41700000   1.008000   ; qtot -0.417001
 4253         HW    354    WAT     H2   4253 0.41700000   1.008000   ; qtot -0.000001
; residue  355 WAT rtp WAT q 0.0
 4254         OW    355    WAT      O   4254 -0.83400000  16.000000   ; qtot -0.834001
 4255         HW    355    WAT     H1   4255 0.41700000   1.008000   ; qtot -0.417001
 4256         HW    355    WAT     H2   4256 0.41700000   1.008000   ; qtot -0.000001
; residue  356 WAT rtp WAT q 0.0
 4257         OW    356    WAT      O   4257 -0.83400000  16.000000   ; qtot -0.834001
 4258         HW    356    WAT     H1   4258 0.41700000   1.008000   ; qtot -0.417001
 4259         HW    356    WAT     H2   4259 0.41700000   1.008000   ; qtot -0.000001
; residue  357 WAT rtp WAT q 0.0
 4260         OW    357    WAT      O   4260 -0.83400000  16.000000   ; qtot -0.834001
 4261         HW    357    WAT     H1   4261 0.41700000   1.008000   ; qtot -0.417001
 4262         HW    357    WAT     H2   4262 0.41700000   1.008000   ; qtot -0.000001
; residue  358 WAT rtp WAT q 0.0
 4263         OW    358    WAT      O   4263 -0.83400000  16.000000   ; qtot -0.834001
 4264         HW    358    WAT     H1   4264 0.41700000   1.008000   ; qtot -0.417001
 4265         HW    358    WAT     H2   4265 0.41700000   1.008000   ; qtot -0.000001
; residue  359 WAT rtp WAT q 0.0
 4266         OW    359    WAT      O   4266 -0.83400000  16.000000   ; qtot -0.834001
 4267         HW    359    WAT     H1   4267 0.41700000   1.008000   ; qtot -0.417001
 4268         HW    359    WAT     H2   4268 0.41700000   1.008000   ; qtot -0.000001
; residue  360 WAT rtp WAT q 0.0
 4269         OW    360    WAT      O   4269 -0.83400000  16.000000   ; qtot -0.834001
 4270         HW    360    WAT     H1   4270 0.41700000   1.008000   ; qtot -0.417001
 4271         HW    360    WAT     H2   4271 0.41700000   1.008000   ; qtot -0.000001
; residue  361 WAT rtp WAT q 0.0
 4272         OW    361    WAT      O   4272 -0.83400000  16.000000   ; qtot -0.834001
 4273         HW    361    WAT     H1   4273 0.41700000   1.008000   ; qtot -0.417001
 4274         HW    361    WAT     H2   4274 0.41700000   1.008000   ; qtot -0.000001
; residue  362 WAT rtp WAT q 0.0
 4275         OW    362    WAT      O   4275 -0.83400000  16.000000   ; qtot -0.834001
 4276         HW    362    WAT     H1   4276 0.41700000   1.008000   ; qtot -0.417001
 4277         HW    362    WAT     H2   4277 0.41700000   1.008000   ; qtot -0.000001
; residue  363 WAT rtp WAT q 0.0
 4278         OW    363    WAT      O   4278 -0.83400000  16.000000   ; qtot -0.834001
 4279         HW    363    WAT     H1   4279 0.41700000   1.008000   ; qtot -0.417001
 4280         HW    363    WAT     H2   4280 0.41700000   1.008000   ; qtot -0.000001
; residue  364 WAT rtp WAT q 0.0
 4281         OW    364    WAT      O   4281 -0.83400000  16.000000   ; qtot -0.834001
 4282         HW    364    WAT     H1   4282 0.41700000   1.008000   ; qtot -0.417001
 4283         HW    364    WAT     H2   4283 0.41700000   1.008000   ; qtot -0.000001
; residue  365 WAT rtp WAT q 0.0
 4284         OW    365    WAT      O   4284 -0.83400000  16.000000   ; qtot -0.834001
 4285         HW    365    WAT     H1   4285 0.41700000   1.008000   ; qtot -0.417001
 4286         HW    365    WAT     H2   4286 0.41700000   1.008000   ; qtot -0.000001
; residue  366 WAT rtp WAT q 0.0
 4287         OW    366    WAT      O   4287 -0.83400000  16.000000   ; qtot -0.834001
 4288         HW    366    WAT     H1   4288 0.41700000   1.008000   ; qtot -0.417001
 4289         HW    366    WAT     H2   4289 0.41700000   1.008000   ; qtot -0.000001
; residue  367 WAT rtp WAT q 0.0
 4290         OW    367    WAT      O   4290 -0.83400000  16.000000   ; qtot -0.834001
 4291         HW    367    WAT     H1   4291 0.41700000   1.008000   ; qtot -0.417001
 4292         HW    367    WAT     H2   4292 0.41700000   1.008000   ; qtot -0.000001
; residue  368 WAT rtp WAT q 0.0
 4293         OW    368    WAT      O   4293 -0.83400000  16.000000   ; qtot -0.834001
 4294         HW    368    WAT     H1   4294 0.41700000   1.008000   ; qtot -0.417001
 4295         HW    368    WAT     H2   4295 0.41700000   1.008000   ; qtot -0.000001
; residue  369 WAT rtp WAT q 0.0
 4296         OW    369    WAT      O   4296 -0.83400000  16.000000   ; qtot -0.834001
 4297         HW    369    WAT     H1   4297 0.41700000   1.008000   ; qtot -0.417001
 4298         HW    369    WAT     H2   4298 0.41700000   1.008000   ; qtot -0.000001
; residue  370 WAT rtp WAT q 0.0
 4299         OW    370    WAT      O   4299 -0.83400000  16.000000   ; qtot -0.834001
 4300         HW    370    WAT     H1   4300 0.41700000   1.008000   ; qtot -0.417001
 4301         HW    370    WAT     H2   4301 0.41700000   1.008000   ; qtot -0.000001
; residue  371 WAT rtp WAT q 0.0
 4302         OW    371    WAT      O   4302 -0.83400000  16.000000   ; qtot -0.834001
 4303         HW    371    WAT     H1   4303 0.41700000   1.008000   ; qtot -0.417001
 4304         HW    371    WAT     H2   4304 0.41700000   1.008000   ; qtot -0.000001
; residue  372 WAT rtp WAT q 0.0
 4305         OW    372    WAT      O   4305 -0.83400000  16.000000   ; qtot -0.834001
 4306         HW    372    WAT     H1   4306 0.41700000   1.008000   ; qtot -0.417001
 4307         HW    372    WAT     H2   4307 0.41700000   1.008000   ; qtot -0.000001
; residue  373 WAT rtp WAT q 0.0
 4308         OW    373    WAT      O   4308 -0.83400000  16.000000   ; qtot -0.834001
 4309         HW    373    WAT     H1   4309 0.41700000   1.008000   ; qtot -0.417001
 4310         HW    373    WAT     H2   4310 0.41700000   1.008000   ; qtot -0.000001
; residue  374 WAT rtp WAT q 0.0
 4311         OW    374    WAT      O   4311 -0.83400000  16.000000   ; qtot -0.834001
 4312         HW    374    WAT     H1   4312 0.41700000   1.008000   ; qtot -0.417001
 4313         HW    374    WAT     H2   4313 0.41700000   1.008000   ; qtot -0.000001
; residue  375 WAT rtp WAT q 0.0
 4314         OW    375    WAT      O   4314 -0.83400000  16.000000   ; qtot -0.834001
 4315         HW    375    WAT     H1   4315 0.41700000   1.008000   ; qtot -0.417001
 4316         HW    375    WAT     H2   4316 0.41700000   1.008000   ; qtot -0.000001
; residue  376 WAT rtp WAT q 0.0
 4317         OW    376    WAT      O   4317 -0.83400000  16.000000   ; qtot -0.834001
 4318         HW    376    WAT     H1   4318 0.41700000   1.008000   ; qtot -0.417001
 4319         HW    376    WAT     H2   4319 0.41700000   1.008000   ; qtot -0.000001
; residue  377 WAT rtp WAT q 0.0
 4320         OW    377    WAT      O   4320 -0.83400000  16.000000   ; qtot -0.834001
 4321         HW    377    WAT     H1   4321 0.41700000   1.008000   ; qtot -0.417001
 4322         HW    377    WAT     H2   4322 0.41700000   1.008000   ; qtot -0.000001
; residue  378 WAT rtp WAT q 0.0
 4323         OW    378    WAT      O   4323 -0.83400000  16.000000   ; qtot -0.834001
 4324         HW    378    WAT     H1   4324 0.41700000   1.008000   ; qtot -0.417001
 4325         HW    378    WAT     H2   4325 0.41700000   1.008000   ; qtot -0.000001
; residue  379 WAT rtp WAT q 0.0
 4326         OW    379    WAT      O   4326 -0.83400000  16.000000   ; qtot -0.834001
 4327         HW    379    WAT     H1   4327 0.41700000   1.008000   ; qtot -0.417001
 4328         HW    379    WAT     H2   4328 0.41700000   1.008000   ; qtot -0.000001
; residue  380 WAT rtp WAT q 0.0
 4329         OW    380    WAT      O   4329 -0.83400000  16.000000   ; qtot -0.834001
 4330         HW    380    WAT     H1   4330 0.41700000   1.008000   ; qtot -0.417001
 4331         HW    380    WAT     H2   4331 0.41700000   1.008000   ; qtot -0.000001
; residue  381 WAT rtp WAT q 0.0
 4332         OW    381    WAT      O   4332 -0.83400000  16.000000   ; qtot -0.834001
 4333         HW    381    WAT     H1   4333 0.41700000   1.008000   ; qtot -0.417001
 4334         HW    381    WAT     H2   4334 0.41700000   1.008000   ; qtot -0.000001
; residue  382 WAT rtp WAT q 0.0
 4335         OW    382    WAT      O   4335 -0.83400000  16.000000   ; qtot -0.834001
 4336         HW    382    WAT     H1   4336 0.41700000   1.008000   ; qtot -0.417001
 4337         HW    382    WAT     H2   4337 0.41700000   1.008000   ; qtot -0.000001
; residue  383 WAT rtp WAT q 0.0
 4338         OW    383    WAT      O   4338 -0.83400000  16.000000   ; qtot -0.834001
 4339         HW    383    WAT     H1   4339 0.41700000   1.008000   ; qtot -0.417001
 4340         HW    383    WAT     H2   4340 0.41700000   1.008000   ; qtot -0.000001
; residue  384 WAT rtp WAT q 0.0
 4341         OW    384    WAT      O   4341 -0.83400000  16.000000   ; qtot -0.834001
 4342         HW    384    WAT     H1   4342 0.41700000   1.008000   ; qtot -0.417001
 4343         HW    384    WAT     H2   4343 0.41700000   1.008000   ; qtot -0.000001
; residue  385 WAT rtp WAT q 0.0
 4344         OW    385    WAT      O   4344 -0.83400000  16.000000   ; qtot -0.834001
 4345         HW    385    WAT     H1   4345 0.41700000   1.008000   ; qtot -0.417001
 4346         HW    385    WAT     H2   4346 0.41700000   1.008000   ; qtot -0.000001
; residue  386 WAT rtp WAT q 0.0
 4347         OW    386    WAT      O   4347 -0.83400000  16.000000   ; qtot -0.834001
 4348         HW    386    WAT     H1   4348 0.41700000   1.008000   ; qtot -0.417001
 4349         HW    386    WAT     H2   4349 0.41700000   1.008000   ; qtot -0.000001
; residue  387 WAT rtp WAT q 0.0
 4350         OW    387    WAT      O   4350 -0.83400000  16.000000   ; qtot -0.834001
 4351         HW    387    WAT     H1   4351 0.41700000   1.008000   ; qtot -0.417001
 4352         HW    387    WAT     H2   4352 0.41700000   1.008000   ; qtot -0.000001
; residue  388 WAT rtp WAT q 0.0
 4353         OW    388    WAT      O   4353 -0.83400000  16.000000   ; qtot -0.834001
 4354         HW    388    WAT     H1   4354 0.41700000   1.008000   ; qtot -0.417001
 4355         HW    388    WAT     H2   4355 0.41700000   1.008000   ; qtot -0.000001
; residue  389 WAT rtp WAT q 0.0
 4356         OW    389    WAT      O   4356 -0.83400000  16.000000   ; qtot -0.834001
 4357         HW    389    WAT     H1   4357 0.41700000   1.008000   ; qtot -0.417001
 4358         HW    389    WAT     H2   4358 0.41700000   1.008000   ; qtot -0.000001
; residue  390 WAT rtp WAT q 0.0
 4359         OW    390    WAT      O   4359 -0.83400000  16.000000   ; qtot -0.834001
 4360         HW    390    WAT     H1   4360 0.41700000   1.008000   ; qtot -0.417001
 4361         HW    390    WAT     H2   4361 0.41700000   1.008000   ; qtot -0.000001
; residue  391 WAT rtp WAT q 0.0
 4362         OW    391    WAT      O   4362 -0.83400000  16.000000   ; qtot -0.834001
 4363         HW    391    WAT     H1   4363 0.41700000   1.008000   ; qtot -0.417001
 4364         HW    391    WAT     H2   4364 0.41700000   1.008000   ; qtot -0.000001
; residue  392 WAT rtp WAT q 0.0
 4365         OW    392    WAT      O   4365 -0.83400000  16.000000   ; qtot -0.834001
 4366         HW    392    WAT     H1   4366 0.41700000   1.008000   ; qtot -0.417001
 4367         HW    392    WAT     H2   4367 0.41700000   1.008000   ; qtot -0.000001
; residue  393 WAT rtp WAT q 0.0
 4368         OW    393    WAT      O   4368 -0.83400000  16.000000   ; qtot -0.834001
 4369         HW    393    WAT     H1   4369 0.41700000   1.008000   ; qtot -0.417001
 4370         HW    393    WAT     H2   4370 0.41700000   1.008000   ; qtot -0.000001
; residue  394 WAT rtp WAT q 0.0
 4371         OW    394    WAT      O   4371 -0.83400000  16.000000   ; qtot -0.834001
 4372         HW    394    WAT     H1   4372 0.41700000   1.008000   ; qtot -0.417001
 4373         HW    394    WAT     H2   4373 0.41700000   1.008000   ; qtot -0.000001
; residue  395 WAT rtp WAT q 0.0
 4374         OW    395    WAT      O   4374 -0.83400000  16.000000   ; qtot -0.834001
 4375         HW    395    WAT     H1   4375 0.41700000   1.008000   ; qtot -0.417001
 4376         HW    395    WAT     H2   4376 0.41700000   1.008000   ; qtot -0.000001
; residue  396 WAT rtp WAT q 0.0
 4377         OW    396    WAT      O   4377 -0.83400000  16.000000   ; qtot -0.834001
 4378         HW    396    WAT     H1   4378 0.41700000   1.008000   ; qtot -0.417001
 4379         HW    396    WAT     H2   4379 0.41700000   1.008000   ; qtot -0.000001
; residue  397 WAT rtp WAT q 0.0
 4380         OW    397    WAT      O   4380 -0.83400000  16.000000   ; qtot -0.834001
 4381         HW    397    WAT     H1   4381 0.41700000   1.008000   ; qtot -0.417001
 4382         HW    397    WAT     H2   4382 0.41700000   1.008000   ; qtot -0.000001
; residue  398 WAT rtp WAT q 0.0
 4383         OW    398    WAT      O   4383 -0.83400000  16.000000   ; qtot -0.834001
 4384         HW    398    WAT     H1   4384 0.41700000   1.008000   ; qtot -0.417001
 4385         HW    398    WAT     H2   4385 0.41700000   1.008000   ; qtot -0.000001
; residue  399 WAT rtp WAT q 0.0
 4386         OW    399    WAT      O   4386 -0.83400000  16.000000   ; qtot -0.834001
 4387         HW    399    WAT     H1   4387 0.41700000   1.008000   ; qtot -0.417001
 4388         HW    399    WAT     H2   4388 0.41700000   1.008000   ; qtot -0.000001
; residue  400 WAT rtp WAT q 0.0
 4389         OW    400    WAT      O   4389 -0.83400000  16.000000   ; qtot -0.834001
 4390         HW    400    WAT     H1   4390 0.41700000   1.008000   ; qtot -0.417001
 4391         HW    400    WAT     H2   4391 0.41700000   1.008000   ; qtot -0.000001
; residue  401 WAT rtp WAT q 0.0
 4392         OW    401    WAT      O   4392 -0.83400000  16.000000   ; qtot -0.834001
 4393         HW    401    WAT     H1   4393 0.41700000   1.008000   ; qtot -0.417001
 4394         HW    401    WAT     H2   4394 0.41700000   1.008000   ; qtot -0.000001
; residue  402 WAT rtp WAT q 0.0
 4395         OW    402    WAT      O   4395 -0.83400000  16.000000   ; qtot -0.834001
 4396         HW    402    WAT     H1   4396 0.41700000   1.008000   ; qtot -0.417001
 4397         HW    402    WAT     H2   4397 0.41700000   1.008000   ; qtot -0.000001
; residue  403 WAT rtp WAT q 0.0
 4398         OW    403    WAT      O   4398 -0.83400000  16.000000   ; qtot -0.834001
 4399         HW    403    WAT     H1   4399 0.41700000   1.008000   ; qtot -0.417001
 4400         HW    403    WAT     H2   4400 0.41700000   1.008000   ; qtot -0.000001
; residue  404 WAT rtp WAT q 0.0
 4401         OW    404    WAT      O   4401 -0.83400000  16.000000   ; qtot -0.834001
 4402         HW    404    WAT     H1   4402 0.41700000   1.008000   ; qtot -0.417001
 4403         HW    404    WAT     H2   4403 0.41700000   1.008000   ; qtot -0.000001
; residue  405 WAT rtp WAT q 0.0
 4404         OW    405    WAT      O   4404 -0.83400000  16.000000   ; qtot -0.834001
 4405         HW    405    WAT     H1   4405 0.41700000   1.008000   ; qtot -0.417001
 4406         HW    405    WAT     H2   4406 0.41700000   1.008000   ; qtot -0.000001
; residue  406 WAT rtp WAT q 0.0
 4407         OW    406    WAT      O   4407 -0.83400000  16.000000   ; qtot -0.834001
 4408         HW    406    WAT     H1   4408 0.41700000   1.008000   ; qtot -0.417001
 4409         HW    406    WAT     H2   4409 0.41700000   1.008000   ; qtot -0.000001
; residue  407 WAT rtp WAT q 0.0
 4410         OW    407    WAT      O   4410 -0.83400000  16.000000   ; qtot -0.834001
 4411         HW    407    WAT     H1   4411 0.41700000   1.008000   ; qtot -0.417001
 4412         HW    407    WAT     H2   4412 0.41700000   1.008000   ; qtot -0.000001
; residue  408 WAT rtp WAT q 0.0
 4413         OW    408    WAT      O   4413 -0.83400000  16.000000   ; qtot -0.834001
 4414         HW    408    WAT     H1   4414 0.41700000   1.008000   ; qtot -0.417001
 4415         HW    408    WAT     H2   4415 0.41700000   1.008000   ; qtot -0.000001
; residue  409 WAT rtp WAT q 0.0
 4416         OW    409    WAT      O   4416 -0.83400000  16.000000   ; qtot -0.834001
 4417         HW    409    WAT     H1   4417 0.41700000   1.008000   ; qtot -0.417001
 4418         HW    409    WAT     H2   4418 0.41700000   1.008000   ; qtot -0.000001
; residue  410 WAT rtp WAT q 0.0
 4419         OW    410    WAT      O   4419 -0.83400000  16.000000   ; qtot -0.834001
 4420         HW    410    WAT     H1   4420 0.41700000   1.008000   ; qtot -0.417001
 4421         HW    410    WAT     H2   4421 0.41700000   1.008000   ; qtot -0.000001
; residue  411 WAT rtp WAT q 0.0
 4422         OW    411    WAT      O   4422 -0.83400000  16.000000   ; qtot -0.834001
 4423         HW    411    WAT     H1   4423 0.41700000   1.008000   ; qtot -0.417001
 4424         HW    411    WAT     H2   4424 0.41700000   1.008000   ; qtot -0.000001
; residue  412 WAT rtp WAT q 0.0
 4425         OW    412    WAT      O   4425 -0.83400000  16.000000   ; qtot -0.834001
 4426         HW    412    WAT     H1   4426 0.41700000   1.008000   ; qtot -0.417001
 4427         HW    412    WAT     H2   4427 0.41700000   1.008000   ; qtot -0.000001
; residue  413 WAT rtp WAT q 0.0
 4428         OW    413    WAT      O   4428 -0.83400000  16.000000   ; qtot -0.834001
 4429         HW    413    WAT     H1   4429 0.41700000   1.008000   ; qtot -0.417001
 4430         HW    413    WAT     H2   4430 0.41700000   1.008000   ; qtot -0.000001
; residue  414 WAT rtp WAT q 0.0
 4431         OW    414    WAT      O   4431 -0.83400000  16.000000   ; qtot -0.834001
 4432         HW    414    WAT     H1   4432 0.41700000   1.008000   ; qtot -0.417001
 4433         HW    414    WAT     H2   4433 0.41700000   1.008000   ; qtot -0.000001
; residue  415 WAT rtp WAT q 0.0
 4434         OW    415    WAT      O   4434 -0.83400000  16.000000   ; qtot -0.834001
 4435         HW    415    WAT     H1   4435 0.41700000   1.008000   ; qtot -0.417001
 4436         HW    415    WAT     H2   4436 0.41700000   1.008000   ; qtot -0.000001
; residue  416 WAT rtp WAT q 0.0
 4437         OW    416    WAT      O   4437 -0.83400000  16.000000   ; qtot -0.834001
 4438         HW    416    WAT     H1   4438 0.41700000   1.008000   ; qtot -0.417001
 4439         HW    416    WAT     H2   4439 0.41700000   1.008000   ; qtot -0.000001
; residue  417 WAT rtp WAT q 0.0
 4440         OW    417    WAT      O   4440 -0.83400000  16.000000   ; qtot -0.834001
 4441         HW    417    WAT     H1   4441 0.41700000   1.008000   ; qtot -0.417001
 4442         HW    417    WAT     H2   4442 0.41700000   1.008000   ; qtot -0.000001
; residue  418 WAT rtp WAT q 0.0
 4443         OW    418    WAT      O   4443 -0.83400000  16.000000   ; qtot -0.834001
 4444         HW    418    WAT     H1   4444 0.41700000   1.008000   ; qtot -0.417001
 4445         HW    418    WAT     H2   4445 0.41700000   1.008000   ; qtot -0.000001
; residue  419 WAT rtp WAT q 0.0
 4446         OW    419    WAT      O   4446 -0.83400000  16.000000   ; qtot -0.834001
 4447         HW    419    WAT     H1   4447 0.41700000   1.008000   ; qtot -0.417001
 4448         HW    419    WAT     H2   4448 0.41700000   1.008000   ; qtot -0.000001
; residue  420 WAT rtp WAT q 0.0
 4449         OW    420    WAT      O   4449 -0.83400000  16.000000   ; qtot -0.834001
 4450         HW    420    WAT     H1   4450 0.41700000   1.008000   ; qtot -0.417001
 4451         HW    420    WAT     H2   4451 0.41700000   1.008000   ; qtot -0.000001
; residue  421 WAT rtp WAT q 0.0
 4452         OW    421    WAT      O   4452 -0.83400000  16.000000   ; qtot -0.834001
 4453         HW    421    WAT     H1   4453 0.41700000   1.008000   ; qtot -0.417001
 4454         HW    421    WAT     H2   4454 0.41700000   1.008000   ; qtot -0.000001
; residue  422 WAT rtp WAT q 0.0
 4455         OW    422    WAT      O   4455 -0.83400000  16.000000   ; qtot -0.834001
 4456         HW    422    WAT     H1   4456 0.41700000   1.008000   ; qtot -0.417001
 4457         HW    422    WAT     H2   4457 0.41700000   1.008000   ; qtot -0.000001
; residue  423 WAT rtp WAT q 0.0
[truncated: 6,641,908 more chars]
