# Supplementary material for: Mechanism of Polyester Hydrolysis by Marine Bacterium PE‑H Enzyme: an Atomistic and Thermodynamic Characterization
Source: J Chem Inf Model. 2026 Feb 12;66(4):2284–98. doi: 10.1021/acs.jcim.5c02314 (PMC12933714; doi:10.1021/acs.jcim.5c02314)
Supplement: Supplementary file 3 [file ci5c02314_si_003.zip › Gmx-md_inputs/PE-H_deacy_xLEAP.inpcrd]

default_name
 37658
  26.8800000  45.9700000  10.5700000  25.9400000  45.5200000  10.2700000
  26.6800000  46.4500000  11.4300000  27.6200000  45.2400000  10.7200000
  27.2900000  46.7900000   9.4600000  28.2200000  47.2500000   9.7100000
  27.6400000  45.9800000   8.1600000  28.3800000  45.2400000   8.3700000
  26.7700000  45.5600000   7.7700000  28.2900000  46.8200000   7.2000000
  29.0800000  46.3400000   6.8900000  26.3300000  47.9500000   9.1800000
  25.1000000  47.8300000   9.0300000  26.9400000  49.1300000   8.9200000
  27.9300000  49.1900000   8.8300000  26.2800000  50.3400000   8.5600000
  25.3200000  50.3600000   9.1100000  27.3200000  51.4700000   8.7600000
  27.6600000  51.5500000   9.7900000  28.2000000  51.3300000   8.1100000
  26.8500000  52.3500000   8.4100000  25.8300000  50.3500000   7.0800000
  25.0900000  51.2800000   6.7200000  26.2000000  49.3800000   6.2400000
  26.7000000  48.5800000   6.7000000  25.7700000  49.1800000   4.8600000
  25.6000000  50.1100000   4.4100000  26.8700000  48.4000000   4.1000000
  27.9000000  48.9200000   4.1800000  26.8900000  47.4000000   4.4700000
  26.4800000  48.3800000   2.6400000  26.7100000  49.6300000   1.9800000
  27.3200000  50.4600000   2.3700000  26.0300000  49.7700000   0.7600000
  26.1800000  50.6900000   0.2300000  25.3100000  48.7100000   0.1500000
  24.9400000  48.8600000  -1.1200000  25.1400000  49.8000000  -1.3000000
  25.2100000  47.4700000   0.7700000  24.5900000  46.7300000   0.2300000
  25.8300000  47.2800000   2.0100000  25.7300000  46.4100000   2.6200000
  24.4000000  48.4700000   4.8900000  24.0600000  47.6700000   5.7900000
  23.6800000  48.8000000   3.8300000  24.0300000  49.5500000   3.2300000
  22.3200000  48.4400000   3.5300000  22.0500000  47.5500000   4.1500000
  21.3100000  49.4600000   4.0200000  21.4500000  50.3200000   3.4300000
  20.2600000  49.1400000   3.8700000  21.2800000  49.7800000   5.6000000
  20.8900000  48.9600000   6.1500000  22.2600000  50.0200000   5.9800000
  20.4200000  51.0300000   5.8100000  19.6700000  51.4000000   4.9600000
  20.5200000  51.6000000   6.9800000  19.7500000  52.2800000   7.0800000
  21.1300000  51.4100000   7.7700000  22.0500000  48.2200000   2.0800000
  22.4900000  49.0300000   1.2300000  21.2400000  47.1400000   1.8300000
  20.8500000  46.6800000   2.6000000  20.3700000  46.9600000   0.6100000
  20.3400000  47.9300000   0.1300000  21.0000000  46.0700000  -0.5100000
  20.1700000  45.9600000  -1.2600000  21.8300000  46.5900000  -1.0200000
  21.3300000  44.6900000   0.0900000  22.3200000  44.7400000   0.6700000
  20.5600000  44.3700000   0.7300000  21.4600000  43.6300000  -1.0000000
  20.4400000  43.7400000  -1.4600000  22.2800000  43.8500000  -1.6400000
  21.6600000  42.2700000  -0.4500000  22.3700000  42.2300000   0.3000000
  21.0100000  41.2200000  -0.9000000  21.2200000  40.1100000  -0.1900000
  21.4400000  40.2600000   0.8200000  20.7300000  39.2600000  -0.4400000
  20.2100000  41.1400000  -1.9500000  20.2300000  41.8800000  -2.6500000
  19.8200000  40.1800000  -2.1000000  18.9600000  46.5500000   0.9700000
  18.8000000  45.8400000   1.9900000  17.9900000  46.9900000   0.2300000
  18.2300000  47.5700000  -0.6000000  16.6100000  46.8100000   0.4700000
  16.0900000  46.9700000  -0.4400000  16.4700000  45.7700000   0.8000000
  15.9700000  47.6200000   1.6200000  16.7500000  48.3300000   2.2800000
  14.6200000  47.5600000   1.8200000  13.7900000  46.7700000   1.0100000
  13.8200000  45.7300000   1.4000000  14.0800000  46.8800000  -0.0400000
  12.3900000  47.3800000   1.2400000  11.6300000  46.6100000   1.2700000
  12.2000000  48.1800000   0.5000000  12.4400000  48.0900000   2.5300000
  12.1300000  47.3700000   3.3300000  11.9000000  49.0100000   2.4700000
  13.8800000  48.4300000   2.7600000  14.0100000  49.4200000   2.5800000
  14.2400000  48.2200000   4.2100000  14.8100000  47.1500000   4.4900000
  13.9200000  49.2300000   5.0800000  13.3500000  50.0500000   4.8200000
  14.1300000  49.0600000   6.5000000  15.1200000  48.6700000   6.6500000
  14.0500000  50.3900000   7.3200000  13.0500000  50.8700000   7.2500000
  14.1300000  50.3000000   8.4000000  14.9200000  51.5000000   6.8200000
  14.6200000  52.6800000   7.1800000  16.0000000  51.2900000   6.2700000
  13.2000000  47.9700000   7.1200000  12.1200000  47.7300000   6.6200000
  13.7500000  47.1400000   8.1200000  15.0300000  47.3700000   8.7600000
  15.1800000  48.4200000   8.9400000  15.9000000  46.9500000   8.1800000
  14.8200000  46.7200000  10.1300000  14.2200000  47.4500000  10.7000000
  15.7800000  46.4900000  10.5400000  14.0000000  45.4400000   9.7700000
  13.4200000  45.0800000  10.6900000  14.7000000  44.7800000   9.2900000
  13.0300000  46.0900000   8.7500000  12.8000000  45.3700000   7.9600000
  11.6200000  46.4600000   9.2500000  11.4500000  47.4300000  10.0100000
  10.5800000  45.6800000   8.9000000  10.7700000  44.8000000   8.4600000
   9.1300000  45.9100000   9.2400000   8.9800000  46.4100000  10.2100000
   8.5200000  46.8800000   8.1600000   8.9900000  47.8400000   8.2100000
   8.6900000  46.4600000   7.1300000   7.1700000  47.1000000   8.2800000
   6.9300000  47.8100000   7.6600000   8.3900000  44.5800000   9.3000000
   8.4500000  43.8300000   8.3400000   7.7200000  44.3000000  10.4300000
   7.9000000  44.9500000  11.2300000   6.9500000  43.0800000  10.6100000
   7.6200000  42.1800000  10.4900000   6.3300000  42.9800000  11.9600000
   5.6200000  43.8100000  12.1400000   5.4700000  41.6600000  12.1700000
   4.5800000  41.7600000  11.5800000   6.0500000  40.6900000  11.9100000
   5.2200000  41.6100000  13.2400000   7.4100000  43.0500000  13.0500000
   8.0800000  43.8900000  12.8700000   7.0500000  43.3000000  14.0100000
   8.1000000  42.1600000  13.0300000   5.9100000  42.8700000   9.4800000
   5.7500000  41.7300000   9.0600000   5.2400000  43.9500000   8.9700000
   5.3300000  44.7900000   9.4900000   4.2700000  43.9600000   7.8600000
   3.4300000  43.3300000   8.1700000   3.6400000  45.3700000   7.6700000
   4.1900000  45.9600000   6.9600000   2.6600000  45.2000000   7.1900000
   3.6800000  46.1200000   8.9600000   2.9100000  45.8100000   9.4900000
   4.8600000  43.5400000   6.4900000   4.1000000  43.1900000   5.6400000
   6.1600000  43.5400000   6.3500000   6.7300000  43.8600000   7.1800000
   6.9600000  43.2600000   5.2200000   6.2600000  43.1200000   4.4400000
   7.8400000  44.4300000   4.8400000   7.1600000  45.1500000   4.4300000
   8.1800000  44.9300000   5.7200000   8.9400000  44.1600000   3.9400000
  10.3400000  44.3500000   4.2600000  10.5600000  44.6200000   5.2500000
  11.3500000  44.2400000   3.2700000  12.3500000  44.5000000   3.5000000
  11.0100000  43.8100000   1.9900000  11.7300000  43.6100000   1.2400000
   9.6600000  43.5600000   1.6700000   9.3700000  43.4400000   0.6500000
   8.6500000  43.8500000   2.6100000   7.6200000  43.9800000   2.3100000
   7.7400000  41.9300000   5.3000000   7.7100000  41.2200000   4.3100000
   8.4000000  41.6200000   6.3600000   8.6000000  42.4100000   7.0500000
   9.3200000  40.4800000   6.3500000   9.9600000  40.5000000   5.4700000
  10.2300000  40.4700000   7.5500000   9.7600000  40.8400000   8.4400000
  10.4700000  39.4000000   7.8200000  11.5700000  41.3100000   7.3000000
  11.3100000  42.3200000   7.0500000  12.2400000  41.5600000   8.6500000
  13.1500000  42.1400000   8.5500000  11.5400000  41.9700000   9.4100000
  12.5700000  40.6200000   9.1200000  12.5800000  40.7800000   6.3800000
  13.2800000  41.6200000   6.1800000  13.1100000  39.9500000   6.9300000
  12.1900000  40.4400000   5.4400000   8.5600000  39.0900000   6.4100000
   8.9900000  38.0100000   6.0400000   7.3100000  39.1000000   6.8700000
   7.0500000  39.9400000   7.5000000   6.2700000  37.9900000   6.8500000
   6.7100000  37.0700000   7.3000000   5.0700000  38.2400000   7.7800000
   4.8800000  39.2600000   7.6700000   4.1900000  37.6000000   7.5300000
   5.4100000  38.1500000   9.3200000   6.0000000  37.2600000   9.6100000
   6.1300000  38.9600000   9.5900000   4.2600000  38.3500000  10.2700000
   4.3800000  38.2100000  11.4900000   3.1300000  38.7200000   9.8500000
   5.7700000  37.6200000   5.4300000   5.3000000  36.5000000   5.1700000
   5.8900000  38.5600000   4.5200000   6.3900000  39.4200000   4.7300000
   5.1900000  38.5400000   3.2200000   4.1800000  38.4800000   3.4800000
   5.4200000  39.7600000   2.3500000   6.5000000  39.8700000   2.1700000
   4.8100000  39.6600000   1.3800000   4.8900000  40.5000000   2.9200000
   5.4800000  37.2000000   2.3700000   6.5900000  36.9300000   1.8800000
   4.4800000  36.4600000   2.0300000   3.5700000  36.7500000   2.3400000
   4.6600000  35.4000000   1.0000000   5.5300000  34.7100000   1.3100000
   3.4100000  34.5100000   1.0100000   2.6000000  35.2000000   0.8800000
   3.4500000  33.8600000   0.1400000   3.2400000  33.7500000   2.3100000
   2.1600000  33.2100000   2.5500000   4.2100000  33.5500000   3.0900000
   4.9100000  35.9700000  -0.3800000   5.4600000  35.2500000  -1.2000000
   4.6600000  37.2900000  -0.5900000   4.3000000  37.8900000   0.1000000
   5.0800000  38.0100000  -1.7600000   5.1400000  37.2500000  -2.4800000
   4.0700000  39.0700000  -2.4000000   4.0400000  39.0100000  -3.5200000
   3.0800000  38.8300000  -2.0700000   4.3200000  40.5000000  -1.9100000
   4.1800000  40.5900000  -0.8500000   5.2300000  40.8800000  -2.4000000
   3.1700000  41.3800000  -2.3200000   3.2900000  41.5600000  -3.4000000
   2.2600000  40.8700000  -2.0600000   3.2700000  42.6600000  -1.6100000
   4.2200000  42.9400000  -1.3000000   2.3500000  43.5900000  -1.3500000
   1.1900000  43.5200000  -1.8300000   0.9300000  42.7600000  -2.4100000
   0.5500000  44.2200000  -1.5600000   2.7000000  44.6200000  -0.7200000
   3.6900000  44.7500000  -0.5100000   1.9200000  45.3600000  -0.5400000
   6.4900000  38.6100000  -1.8400000   6.9700000  38.9800000  -2.9700000
   7.1400000  38.6400000  -0.6600000   6.6900000  38.1600000   0.0300000
   8.5900000  39.0500000  -0.5800000   8.8700000  38.9100000   0.4400000
   9.1400000  38.3100000  -1.1700000   8.8900000  40.4300000  -1.0500000
   8.0100000  41.3500000  -0.9600000  10.0800000  40.7500000  -1.6600000
  10.7800000  40.0000000  -1.7000000  10.5200000  42.0300000  -2.2200000
   9.8100000  42.7600000  -1.9400000  11.8100000  42.4400000  -1.4900000
  11.5600000  42.6100000  -0.4500000  12.4100000  41.5000000  -1.5400000
  12.6400000  43.5800000  -2.1100000  12.7900000  43.4100000  -3.1700000
  12.0600000  44.4900000  -2.0600000  13.9900000  43.7600000  -1.3100000
  14.3800000  43.0000000  -0.4600000  14.7400000  44.7800000  -1.7100000
  15.6800000  44.8500000  -1.3400000  14.4400000  45.4200000  -2.3700000
  10.5800000  41.9700000  -3.7200000  10.5500000  42.9700000  -4.4700000
  10.6800000  40.7400000  -4.2900000  10.7600000  39.9800000  -3.6800000
  11.1500000  40.2900000  -5.6700000  11.2200000  41.1100000  -6.4400000
  12.6700000  40.0100000  -5.7500000  13.0100000  39.0500000  -5.2100000
  12.9600000  39.7900000  -6.8300000  13.6400000  41.0900000  -5.3700000
  13.7800000  42.2900000  -6.0800000  13.2000000  42.4800000  -6.9500000
  14.6700000  43.2400000  -5.7000000  14.7900000  44.1100000  -6.2500000
  15.5000000  43.0500000  -4.6000000  16.4500000  43.9600000  -4.3700000
  16.3400000  44.7100000  -4.9800000  15.3200000  41.8700000  -3.8100000
  15.9700000  41.7500000  -2.9200000  14.3600000  40.8900000  -4.1400000
  14.2700000  39.9900000  -3.6500000  10.2400000  39.1100000  -6.0600000
   9.8900000  38.2100000  -5.3400000   9.9700000  39.1700000  -7.3400000
  10.1000000  40.0200000  -7.8200000   9.6500000  37.9700000  -8.1900000
   8.8600000  37.3700000  -7.6500000   8.8800000  38.3700000  -9.4400000
   8.5700000  37.5900000 -10.1800000   7.9700000  38.9600000  -9.1600000
   9.7300000  39.1700000 -10.2700000  10.0400000  39.9300000  -9.7800000
  10.8100000  37.0800000  -8.4300000  11.8800000  37.5800000  -8.6700000
  10.5200000  35.7400000  -8.3300000   9.5300000  35.4400000  -8.1900000
  11.6400000  34.7600000  -8.3700000  12.4800000  35.3800000  -8.6000000
  11.8000000  34.1900000  -7.0100000  12.5900000  33.4500000  -7.0300000
  12.0300000  35.2700000  -5.9000000  12.4300000  34.7900000  -5.0200000
  12.7200000  36.0300000  -6.2700000  11.1100000  35.7800000  -5.6200000
  10.5600000  33.4000000  -6.5800000   9.6900000  34.0500000  -6.5100000
  10.3000000  32.5900000  -7.2300000  10.7500000  32.9900000  -5.6300000
  11.6300000  33.7800000  -9.5100000  10.5800000  33.3400000 -10.0200000
  12.7800000  33.5900000 -10.0000000  13.4600000  34.2700000  -9.6500000
  13.3000000  32.6500000 -11.0200000  12.4900000  32.2800000 -11.7300000
  14.4200000  33.2400000 -11.8500000  15.2000000  33.5400000 -11.1000000
  14.7800000  32.4200000 -12.4600000  13.8300000  34.3800000 -12.7200000
  13.1800000  33.8600000 -13.3500000  13.2400000  35.0900000 -12.1800000
  14.7600000  35.3000000 -13.4800000  15.2100000  34.7100000 -14.3000000
  14.1200000  36.0200000 -13.8800000  15.8100000  35.9900000 -12.6900000
  15.6700000  36.2800000 -11.6900000  17.0600000  36.0500000 -13.0600000
  17.5500000  35.4700000 -14.1100000  16.8900000  35.3400000 -14.9000000
  18.5300000  35.5200000 -14.2400000  17.9200000  36.5700000 -12.2800000
  17.6100000  37.1800000 -11.4900000  18.9100000  36.4100000 -12.5200000
  13.7300000  31.3000000 -10.2500000  14.2000000  31.3000000  -9.1200000
  13.7300000  30.2200000 -10.9800000  13.2800000  30.2000000 -11.9100000
  14.1900000  28.8800000 -10.4400000  15.0100000  29.1000000  -9.7500000
  13.0600000  28.0600000  -9.7100000  13.4000000  27.1600000  -9.2800000
  12.6100000  28.7500000  -9.0000000  12.1200000  27.6900000 -10.7600000
  12.0600000  28.4600000 -11.3800000  14.8500000  28.0100000 -11.5400000
  14.5000000  28.3300000 -12.6800000  15.7400000  27.0500000 -11.2200000
  16.1600000  27.0300000 -10.3200000  16.1500000  26.1000000 -12.2100000
  15.3600000  25.7300000 -12.7400000  17.1100000  26.7200000 -13.2800000
  17.4000000  25.8600000 -13.8400000  16.5100000  27.4100000 -13.9100000
  18.2700000  27.3400000 -12.8500000  19.0300000  26.7400000 -12.9000000
  16.7600000  24.8200000 -11.5100000  17.3000000  24.9000000 -10.3800000
  16.7300000  23.6300000 -12.1500000  16.2200000  23.4500000 -13.0200000
  17.4400000  22.4700000 -11.4600000  17.2600000  22.4500000 -10.4500000
  16.9800000  21.1600000 -12.1100000  17.1200000  21.2300000 -13.1300000
  17.5500000  20.3300000 -11.6300000  15.4900000  20.8200000 -12.0400000
  14.8100000  21.6800000 -12.2500000  15.2400000  19.9300000 -12.5700000
  15.0900000  20.3300000 -10.6300000  15.5900000  21.0400000  -9.9800000
  13.9800000  20.4300000 -10.4800000  15.7100000  19.0500000 -10.2000000
  16.1300000  18.4900000 -10.8800000  15.8700000  18.4900000  -9.0000000
  15.6100000  19.1300000  -7.8900000  15.3000000  20.0600000  -7.9100000
  15.5900000  18.7200000  -6.9200000  16.3900000  17.2700000  -8.9500000
  16.6400000  16.7900000  -9.7800000  16.2500000  16.7800000  -8.0700000
  18.9800000  22.4700000 -11.7000000  19.4500000  22.9800000 -12.7200000
  19.6200000  21.8400000 -10.7500000  18.9500000  21.4600000 -10.0800000
  21.0600000  21.3000000 -10.7900000  21.8300000  21.9400000 -11.1900000
  21.4300000  20.8000000  -9.3700000  20.5700000  20.2500000  -8.9900000
  22.6800000  19.9400000  -9.3300000  23.4500000  20.5800000  -9.8100000
  22.9400000  19.6300000  -8.2900000  22.5100000  19.0600000  -9.9300000
  21.5700000  21.9600000  -8.3100000  20.6500000  22.4600000  -8.0800000
  21.9200000  21.5200000  -7.3800000  22.3900000  22.6400000  -8.5700000
  21.0100000  20.0400000 -11.7300000  19.9700000  19.4000000 -11.7800000
  21.9700000  19.7700000 -12.6100000  22.7200000  20.4800000 -12.5400000
  21.9400000  18.7000000 -13.6300000  20.9100000  18.6200000 -13.9900000
  22.7600000  19.0600000 -14.9100000  22.1700000  18.6200000 -15.7200000
  22.7500000  20.1200000 -15.0300000  24.1200000  18.5900000 -14.7700000
  24.3300000  18.3300000 -15.7800000  22.4000000  17.3100000 -13.1200000
  23.0200000  17.1200000 -12.0700000  22.2200000  16.2500000 -13.9000000
  21.8300000  16.4000000 -14.8600000  22.5500000  14.9100000 -13.7000000
  22.1000000  14.5400000 -12.7900000  21.9700000  14.0000000 -14.7800000
  22.3100000  12.9400000 -14.6300000  20.8500000  14.0200000 -14.7500000
  22.3600000  14.4200000 -16.1100000  22.1000000  13.8100000 -16.8600000
  24.0600000  14.5900000 -13.6000000  24.5100000  13.5400000 -13.2300000
  24.9600000  15.5700000 -13.9700000  24.5400000  16.2800000 -14.5900000
  26.4400000  15.4900000 -13.8300000  26.7200000  14.5500000 -14.2200000
  27.0200000  16.5500000 -14.7300000  26.4200000  16.5800000 -15.6400000
  26.9300000  17.5300000 -14.2200000  28.4800000  16.2700000 -15.0600000
  29.0200000  15.9900000 -14.2000000  28.8000000  15.3600000 -16.2500000
  28.2400000  15.8100000 -17.1300000  29.8200000  15.4100000 -16.6400000
  28.3500000  14.3800000 -16.1600000  29.1500000  17.5900000 -15.4100000
  28.8100000  17.8900000 -16.4200000  28.8300000  18.4100000 -14.7300000
  30.3100000  17.4800000 -15.3300000  26.8900000  15.5700000 -12.3700000
  27.9900000  15.2100000 -12.0200000  26.0400000  16.0000000 -11.4100000
  25.1900000  16.3200000 -11.7600000  26.4400000  16.0800000  -9.9700000
  27.4800000  16.5200000  -9.9800000  25.5900000  17.1100000  -9.2300000
  24.5200000  17.0900000  -9.3900000  25.7200000  16.9200000  -7.6900000
  26.7700000  17.1800000  -7.3300000  24.9100000  17.4700000  -7.2400000
  25.5700000  15.8400000  -7.4300000  26.0500000  18.5300000  -9.6700000
  25.5800000  19.3000000  -9.0500000  27.1200000  18.6800000  -9.5400000
  25.8100000  18.6700000 -10.7100000  26.4700000  14.6600000  -9.3400000
  25.4700000  13.9600000  -9.1500000  27.6800000  14.4100000  -8.9300000
  28.3500000  15.2000000  -9.1400000  28.1100000  13.2500000  -8.2600000
  27.7300000  12.2800000  -8.6300000  29.6500000  13.1900000  -8.4900000
  30.1700000  13.9600000  -7.9800000  30.1300000  12.1700000  -8.1900000
  30.0200000  13.3600000  -9.8700000  29.5000000  12.7400000 -10.4200000
  27.8400000  13.3300000  -6.6700000  27.7400000  12.3000000  -5.9600000
  28.0800000  14.4700000  -6.1200000  28.2300000  15.2000000  -6.8200000
  28.4200000  14.7300000  -4.7200000  28.9800000  13.8600000  -4.3100000
  28.9000000  15.7100000  -4.6300000  27.2300000  15.0100000  -3.8200000
  27.4400000  15.1000000  -2.5900000  26.0000000  15.0800000  -4.3200000
  25.9000000  14.9600000  -5.3700000  24.7200000  15.0400000  -3.5400000
  24.7600000  14.2500000  -2.7700000  24.3500000  16.3900000  -2.8900000
  23.3100000  16.3700000  -2.6600000  24.9300000  16.6200000  -1.9800000
  24.3200000  17.6300000  -3.7600000  25.5100000  18.2800000  -4.1000000
  26.3700000  18.0800000  -3.5200000  25.5400000  19.2300000  -5.1100000
  26.4500000  19.7900000  -5.3300000  24.3900000  19.5200000  -5.8400000
  24.3200000  20.2300000  -6.6300000  23.1900000  18.8800000  -5.4900000
  22.1800000  19.2200000  -5.8700000  23.1600000  17.9900000  -4.4400000
  22.2000000  17.6200000  -4.0600000  23.6000000  14.4700000  -4.4800000
  23.8000000  14.1300000  -5.6200000  22.3600000  14.3400000  -3.9500000
  22.1900000  14.7800000  -3.0600000  21.3300000  13.5500000  -4.5900000
  21.8900000  12.7500000  -5.1500000  20.7800000  13.1900000  -3.8100000
  20.5100000  14.2600000  -5.7100000  19.8000000  13.6700000  -6.5000000
  20.6600000  15.6400000  -5.8000000  21.2700000  15.9800000  -5.1100000
  20.0900000  16.6200000  -6.7800000  20.9200000  16.9200000  -7.4800000
  19.2100000  16.1400000  -7.3300000  19.5400000  17.8700000  -6.0900000
  19.6200000  17.9800000  -4.8700000  18.9800000  18.7800000  -6.8700000
  18.6400000  18.4800000  -7.7500000  18.5600000  20.0500000  -6.3100000
  17.9000000  19.8800000  -5.4300000  19.3700000  20.6600000  -5.9000000
  17.9800000  21.1700000  -7.2300000  18.1900000  21.2100000  -8.4400000
  17.2800000  22.0900000  -6.5500000  17.1500000  21.9600000  -5.5600000
  16.5800000  23.1900000  -7.1700000  16.7500000  23.1900000  -8.2600000
  15.0900000  23.0600000  -7.0400000  14.7500000  23.3800000  -6.0600000
  14.1600000  23.8900000  -7.8700000  13.1300000  23.7600000  -7.6300000
  14.5100000  24.9500000  -7.6500000  14.4300000  23.8100000  -8.9500000
  14.6500000  21.8100000  -7.2800000  14.6900000  21.4400000  -6.3900000
  17.1400000  24.5300000  -6.6700000  17.2700000  24.7400000  -5.4800000
  17.5900000  25.4400000  -7.5300000  17.6400000  25.2900000  -8.5700000
  18.1600000  26.7500000  -7.2700000  18.5500000  26.7700000  -6.2600000
  19.4100000  27.0000000  -8.1700000  18.9500000  27.2100000  -9.1600000
  20.2400000  28.3300000  -7.8100000  20.8200000  28.1600000  -6.9400000
  20.8300000  28.6200000  -8.6700000  19.4600000  29.1400000  -7.5600000
  20.4000000  25.8300000  -8.4500000  20.7900000  25.4000000  -7.5700000
  19.9000000  24.9800000  -8.9400000  21.5900000  26.1100000  -9.3600000
  21.0500000  26.7200000 -10.0100000  22.4200000  26.7700000  -9.0000000
  21.8900000  25.1500000  -9.8200000  17.1800000  27.8700000  -7.4900000
  16.5200000  27.9400000  -8.5000000  16.8600000  28.6200000  -6.5100000
  17.1700000  28.2800000  -5.5900000  15.9200000  29.8000000  -6.4700000
  15.3000000  29.8000000  -7.3100000  14.9500000  29.6400000  -5.2900000
  15.7000000  29.6500000  -4.5500000  14.2700000  30.5700000  -5.2400000
  14.1700000  28.3400000  -5.3900000  14.4700000  27.0900000  -4.7700000
  15.4600000  27.0200000  -4.2800000  13.7500000  25.8900000  -4.7900000
  13.9700000  24.9800000  -4.2200000  12.5700000  25.9400000  -5.5400000
  11.7700000  24.8900000  -5.6200000  12.2400000  24.2000000  -5.1200000
  12.1900000  27.1700000  -6.1500000  11.2900000  27.2000000  -6.7400000
  12.9900000  28.3400000  -6.0900000  12.7300000  29.2300000  -6.6700000
  16.7400000  31.1100000  -6.5000000  17.8900000  31.1400000  -5.9800000
  16.4000000  32.0800000  -7.3700000  15.5600000  31.9000000  -7.9300000
  17.0100000  33.3600000  -7.5800000  17.4800000  33.5500000  -6.6600000
  18.2500000  33.2500000  -8.5400000  18.6200000  34.2400000  -8.7200000
  19.0700000  32.6100000  -8.1000000  18.1200000  32.4500000  -9.8900000
  18.1100000  31.0500000  -9.8300000  18.2700000  30.5700000  -8.8700000
  17.9300000  30.3000000 -10.9900000  17.7300000  29.1800000 -10.8000000
  17.9800000  30.9900000 -12.2200000  17.8000000  30.2400000 -13.4000000
  17.7500000  29.3100000 -13.2200000  18.1100000  32.4000000 -12.2600000
  18.0800000  32.9300000 -13.2200000  18.1200000  33.1300000 -11.0800000
  18.2900000  34.2000000 -11.0500000  16.0900000  34.5500000  -7.9000000
  15.0800000  34.3100000  -8.5700000  16.3100000  35.7900000  -7.3900000
  17.5100000  36.0900000  -6.6900000  18.4500000  35.7800000  -7.1200000
  17.4800000  35.5900000  -5.6900000  17.5500000  37.6300000  -6.6100000
  18.1000000  38.0700000  -7.4600000  18.0300000  38.0500000  -5.7600000
  16.1200000  38.0800000  -6.8700000  15.9900000  39.1000000  -7.2700000
  15.4300000  38.1200000  -5.9700000  15.5200000  36.9700000  -7.7600000
  14.5100000  36.9300000  -7.3500000  15.5200000  37.5400000  -9.2000000
  16.4000000  37.1000000 -10.0000000  14.6300000  38.4800000  -9.4100000
  13.8000000  38.4900000  -8.8900000  14.5200000  39.2400000 -10.6200000
  15.4000000  39.0400000 -11.3700000  13.3100000  38.8900000 -11.4600000
  12.3700000  39.2000000 -10.9900000  13.3200000  39.3800000 -12.8500000
  13.3200000  40.5200000 -12.8700000  14.1500000  39.1100000 -13.4200000
  12.3400000  39.0200000 -13.2800000  13.2500000  37.5100000 -11.5900000
  12.5900000  37.2000000 -10.9700000  14.4900000  40.7000000 -10.3000000
  13.5800000  41.1400000  -9.6200000  15.4000000  41.4700000 -10.8400000
  15.9600000  40.9700000 -11.5300000  15.3300000  42.9800000 -10.8500000
  15.2000000  43.3200000 -11.8700000  14.5000000  43.3300000 -10.3400000
  16.5800000  43.6600000 -10.2400000  16.7100000  44.8900000 -10.1200000
  17.3400000  42.7700000  -9.5500000  17.1200000  41.7600000  -9.7000000
  18.5000000  43.0800000  -8.6600000  18.1800000  43.9600000  -8.0600000
  18.9300000  41.8900000  -7.7900000  19.7300000  42.1300000  -7.1300000
  17.8500000  41.5200000  -6.8100000  16.9100000  41.3700000  -7.3300000
  18.1800000  40.7900000  -6.0900000  17.5500000  42.4400000  -6.2700000
  19.2800000  40.7100000  -8.5300000  20.2400000  40.7400000  -8.7300000
  19.7900000  43.5200000  -9.3700000  20.1100000  42.9900000 -10.3800000
  20.4600000  44.5200000  -8.8700000  20.1200000  44.9600000  -7.9800000
  21.9100000  44.7800000  -9.2000000  22.2600000  44.0400000  -9.9000000
  22.2400000  46.0900000  -9.8100000  22.0400000  46.8800000  -9.1200000
  23.6700000  46.3800000 -10.3400000  23.7600000  47.3900000 -10.7700000
  24.3800000  46.3500000  -9.5000000  23.9500000  45.5900000 -11.0800000
  21.4700000  46.1900000 -10.9700000  20.5200000  46.3200000 -10.7700000
  22.7700000  44.4600000  -8.0000000  22.4000000  44.8800000  -6.9000000
  23.9700000  43.9300000  -8.1700000  24.1900000  43.6200000  -9.0700000
  24.9100000  43.6600000  -7.1100000  25.8400000  43.6800000  -7.6100000
  24.9600000  44.3600000  -6.3300000  24.8200000  42.2200000  -6.6700000
  23.7800000  41.6400000  -6.6400000  25.8900000  41.6800000  -6.2200000
  26.6800000  42.3300000  -6.1700000  26.1900000  40.2400000  -5.8000000
  25.7700000  39.5300000  -6.4800000  27.6600000  40.0800000  -5.6100000
  27.8700000  39.0100000  -5.3400000  28.4600000  40.1900000  -6.8800000
  29.5000000  40.4100000  -6.6900000  28.4500000  39.2300000  -7.3900000
  28.0400000  40.9200000  -7.6200000  28.1000000  41.0900000  -4.6600000
  27.5500000  41.0100000  -3.8800000  25.4500000  40.0400000  -4.4700000
  25.4800000  40.9400000  -3.6400000  25.0200000  38.8700000  -4.1100000
  24.9100000  38.1500000  -4.8700000  24.2500000  38.5100000  -2.9400000
  24.4300000  39.2600000  -2.2100000  22.8000000  38.5300000  -3.2400000
  22.2600000  38.3800000  -2.3500000  22.4400000  39.5400000  -3.3900000
  22.4100000  37.6800000  -4.4500000  23.2400000  37.7600000  -5.1800000
  22.4700000  36.6500000  -4.1500000  20.8200000  38.0100000  -5.3000000
  21.2800000  39.5000000  -6.1300000  21.3700000  40.3000000  -5.4200000
  22.1600000  39.4100000  -6.7700000  20.5000000  39.7600000  -6.7200000
  24.6600000  37.1300000  -2.4000000  25.3400000  36.3600000  -3.0600000
  24.4300000  36.8700000  -1.1100000  23.9300000  37.5100000  -0.5200000
  24.5800000  35.5500000  -0.4900000  25.5900000  35.4400000  -0.2800000
  24.1500000  35.6400000   0.5300000  23.9800000  34.3000000  -1.1400000
  23.1200000  34.4500000  -1.9500000  24.5900000  33.1200000  -0.8800000
  25.3400000  33.0200000  -0.2200000  23.9800000  31.8600000  -1.2900000
  22.9300000  32.0200000  -1.6100000  24.7000000  31.3300000  -2.5500000
  25.7500000  31.1400000  -2.3400000  24.1300000  30.4700000  -2.9500000
  24.5800000  32.1700000  -3.2300000  24.0600000  30.7900000  -0.2400000
  24.9600000  30.5600000   0.5200000  22.9300000  30.1000000  -0.2200000
  22.1400000  30.3600000  -0.8500000  22.5300000  29.1900000   0.8900000
  23.2400000  29.0800000   1.6900000  21.3100000  29.9200000   1.5800000
  20.6500000  30.1700000   0.7900000  20.6100000  28.9600000   2.5900000
  21.1900000  28.8000000   3.4900000  19.6500000  29.4000000   2.9000000
  20.3200000  28.0700000   2.1600000  21.7400000  31.2200000   2.2500000
  22.0100000  31.9900000   1.4500000  20.9300000  31.6200000   2.8200000
  22.5900000  31.0800000   2.9300000  22.0300000  27.7800000   0.4300000
  21.1200000  27.7000000  -0.4300000  22.5900000  26.8000000   1.0300000
  23.3700000  26.9800000   1.6400000  22.2100000  25.4100000   0.8100000
  21.8400000  25.1700000  -0.2000000  23.5500000  24.4800000   0.9000000
  23.9500000  24.5500000   1.9000000  23.2300000  23.0600000   0.5500000
  22.6800000  23.1900000  -0.4100000  24.1200000  22.4300000   0.5200000
  22.5600000  22.5900000   1.2900000  24.5600000  24.9900000  -0.1900000
  24.1300000  25.0300000  -1.1900000  24.8700000  25.9500000  -0.1300000
  25.4500000  24.3300000  -0.1300000  21.2200000  24.9000000   1.9300000
  21.3500000  25.2700000   3.1000000  20.0800000  24.2900000   1.5000000
  20.0100000  24.2500000   0.4900000  18.9500000  23.6900000   2.2500000
  19.2300000  23.8300000   3.2600000  17.5700000  24.2000000   2.0500000
  17.1100000  23.8300000   1.0700000  16.6600000  23.8800000   3.3100000
  17.0000000  24.1800000   4.3200000  15.6900000  24.3300000   3.2400000
  16.4300000  22.8000000   3.3100000  17.5400000  25.7900000   1.8700000
  16.5100000  26.0800000   2.0600000  18.0800000  26.2600000   2.7000000
  17.9400000  26.0400000   0.8500000  18.8500000  22.2400000   2.0300000
  18.8200000  21.6800000   0.9200000  18.7700000  21.4400000   3.1000000
  18.6300000  21.9500000   4.0100000  18.8100000  19.9800000   3.1400000
  18.5300000  19.6300000   2.1600000  20.2800000  19.5500000   3.1100000
  20.7900000  20.0500000   2.2600000  21.0300000  20.0900000   4.3500000
  20.4500000  19.9600000   5.1900000  22.0700000  19.6800000   4.5100000
  21.2200000  21.2000000   4.3000000  20.5100000  17.9900000   2.9800000
  20.0100000  17.4200000   3.7200000  20.1300000  17.7600000   2.0100000
  22.0500000  17.5800000   2.9800000  22.3400000  17.5100000   3.9900000
  22.1200000  16.6600000   2.4200000  22.5900000  18.4200000   2.4500000
  17.9800000  19.3600000   4.3100000  17.9500000  19.8800000   5.4700000
  17.2900000  18.2300000   4.0300000  17.0000000  17.6600000   2.6900000
  17.9100000  17.4100000   2.1300000  16.3300000  18.3200000   2.0900000
  16.1300000  16.4300000   2.9300000  16.7700000  15.4800000   3.1400000
  15.6000000  16.1700000   2.0800000  15.3000000  16.8400000   4.1100000
  14.7000000  16.0600000   4.6000000  14.6400000  17.6200000   3.7600000
  16.4000000  17.5200000   4.9700000  15.9200000  18.2200000   5.6600000
  17.1600000  16.6000000   5.8700000  18.3900000  16.4000000   5.7700000
  16.4400000  15.9200000   6.8200000  15.4200000  16.1900000   6.7900000
  16.9000000  14.7200000   7.7100000  17.9500000  14.9200000   7.9700000
  16.4600000  14.9500000   8.6800000  16.5800000  13.2700000   7.1600000
  16.4400000  13.1800000   5.9500000  16.4700000  12.3600000   8.1900000
  16.2500000  12.6600000   9.1100000  16.2400000  10.8800000   7.8400000
  17.1000000  10.7200000   7.1800000  16.0500000  10.0500000   9.0900000
  16.6400000  10.5200000   9.9200000  15.0200000  10.0800000   9.3800000
  16.5100000   8.6000000   8.9300000  17.8900000   8.3300000   8.6600000
  18.6600000   9.1700000   8.4800000  18.3400000   7.0200000   8.6600000
  19.4100000   6.7400000   8.5300000  17.4300000   6.0300000   8.9500000
  17.8300000   4.9700000   8.8900000  16.0300000   6.1800000   9.1400000
  15.2700000   5.3200000   9.2200000  15.6200000   7.5400000   9.1300000
  14.5500000   7.8100000   9.2200000  15.1000000  10.6600000   6.8200000
  13.8700000  10.8700000   7.0800000  15.4700000   9.8400000   5.7600000
  16.4400000   9.3800000   5.6300000  14.5400000   9.3800000   4.7600000
  15.0000000   9.1900000   3.8600000  13.9300000   7.9200000   5.0400000
  13.3100000   7.5900000   4.2300000  15.0900000   6.9300000   5.1800000
  14.8400000   5.9800000   5.6700000  15.6200000   6.6700000   4.2600000
  15.7900000   7.3400000   5.9100000  13.1000000   7.8900000   6.3200000
  12.2600000   8.5600000   6.4300000  12.6700000   6.8900000   6.4500000
  13.6300000   8.1800000   7.2400000  13.5000000  10.4100000   4.2700000
  12.3700000  10.0400000   4.0000000  13.8900000  11.6700000   4.0400000
  14.9100000  11.8400000   4.1600000  13.1300000  12.7800000   3.4500000
  12.1500000  12.3100000   3.2200000  12.6300000  13.8500000   4.3700000
  13.4600000  14.4700000   4.7400000  12.1200000  14.6200000   3.7700000
  11.8200000  13.3100000   5.4600000  11.0500000  12.9400000   5.0700000
  13.7500000  13.3800000   2.1900000  14.9500000  13.5500000   2.0400000
  12.8900000  13.5500000   1.1600000  11.9000000  13.4100000   1.3000000
  13.2700000  13.9800000  -0.0900000  14.3100000  13.5600000  -0.3600000
  12.1600000  13.6300000  -1.0700000  11.8700000  12.5900000  -1.1800000
  11.3200000  14.2300000  -0.8200000  12.6100000  13.8300000  -2.0700000
  13.3900000  15.5400000  -0.0600000  12.9600000  16.1100000   0.9100000
  13.8700000  16.2500000  -1.1200000  14.2100000  15.7000000  -1.8800000
  13.9400000  17.7300000  -1.1700000  14.6400000  18.1600000  -0.4600000
  14.5600000  18.0600000  -2.5300000  15.4200000  17.4100000  -2.6800000
  13.8100000  17.6500000  -3.3700000  14.8900000  19.5200000  -2.9100000
  14.1800000  20.2700000  -2.6400000  15.8300000  19.7900000  -2.4000000
  15.0000000  19.7400000  -4.4100000  14.6800000  20.8200000  -4.8300000
  15.2900000  18.7600000  -5.1300000  12.5600000  18.4000000  -1.0600000
  12.5300000  19.5300000  -0.6400000  11.4700000  17.7600000  -1.3700000
  11.4800000  16.9700000  -1.9200000  10.1300000  18.3500000  -1.2100000
  10.1100000  19.2200000  -1.8200000   9.1100000  17.3100000  -1.6700000
   8.0800000  17.7700000  -1.9400000   9.5500000  16.9300000  -2.6100000
   8.8900000  16.1700000  -0.7500000   8.0300000  15.7800000  -1.0600000
   9.7900000  18.7100000   0.2800000   8.8800000  19.4800000   0.5600000
  10.4900000  18.0700000   1.2600000  11.2300000  17.4400000   0.9600000
  10.2200000  18.2800000   2.6800000   9.1200000  18.2700000   2.9000000
  10.9200000  17.1900000   3.5800000  10.6200000  17.3200000   4.6000000
  10.5500000  16.2200000   3.3300000  12.3200000  17.1900000   3.4200000
  12.5100000  16.8300000   2.4800000  10.7000000  19.6600000   3.2300000
  10.1300000  20.3200000   4.1100000  11.7900000  20.2700000   2.6000000
  12.3000000  19.6900000   1.8800000  12.4600000  21.4800000   3.0000000
  11.9100000  21.8300000   3.8600000  13.8800000  21.2200000   3.6100000
  14.3900000  22.1700000   3.7400000  13.7700000  20.4900000   4.9500000
  14.7600000  20.3700000   5.4500000  13.2200000  21.0000000   5.8100000
  13.2700000  19.5200000   4.7900000  14.8000000  20.4400000   2.6700000
  15.7500000  20.3600000   3.1900000  14.3000000  19.4400000   2.5300000
  15.0400000  20.9600000   1.2500000  14.1600000  21.2400000   0.7000000
  15.7700000  21.7500000   1.2500000  15.5600000  20.2200000   0.6100000
  12.3900000  22.6600000   1.9700000  13.0100000  23.7200000   2.1600000
  11.5600000  22.4900000   0.9400000  10.9900000  21.6100000   0.9300000
  11.5100000  23.2900000  -0.3100000  12.5600000  23.4700000  -0.5700000
  10.8500000  22.5100000  -1.4600000  10.9200000  23.0700000  -2.3300000
  11.3200000  21.5700000  -1.6300000   9.4300000  22.2400000  -1.2500000
   8.7600000  22.4500000  -0.2200000   8.7900000  21.6700000  -2.2000000
  10.8100000  24.6800000  -0.1200000  11.1700000  25.7300000  -0.7200000
   9.9300000  24.7400000   0.9500000   9.6900000  23.8000000   1.3000000
   9.2800000  25.9500000   1.4400000   8.5200000  26.3200000   0.6700000
   8.5400000  25.8200000   2.7500000   7.8600000  25.0800000   2.6100000
   9.2000000  25.4700000   3.5600000   7.8500000  26.9700000   3.2900000
   6.6400000  27.3100000   2.8800000   6.0300000  26.7500000   2.1900000
   6.2800000  28.4500000   3.5100000   5.4100000  28.9500000   3.3300000
   7.2800000  28.9500000   4.3500000   7.3700000  30.0800000   5.1700000
   6.6000000  30.8700000   5.0200000   8.4600000  30.1500000   6.0100000
   8.5500000  31.0600000   6.5300000   9.5800000  29.2900000   5.9000000
  10.4800000  29.3400000   6.5900000   9.5100000  28.1200000   5.0100000
  10.3200000  27.4200000   5.1500000   8.3600000  28.0300000   4.1900000
  10.3200000  27.1200000   1.5900000  10.0100000  28.1900000   1.1200000
  11.5500000  26.9000000   2.1300000  11.7300000  26.0300000   2.5900000
  12.6500000  27.8200000   2.3500000  12.3700000  28.7800000   2.8700000
  13.6900000  27.1200000   3.1800000  14.1100000  26.2000000   2.7400000
  14.5800000  27.6900000   3.1600000  13.2500000  26.9700000   4.6200000
  12.8900000  25.8400000   5.2500000  12.8100000  24.8800000   4.8000000
  12.6600000  26.0500000   6.6000000  12.3800000  25.3400000   7.2000000
  12.8600000  27.4100000   6.9100000  12.6300000  28.0800000   8.1000000
  12.3200000  27.5300000   8.9800000  12.9600000  29.4700000   8.2400000
  12.8300000  30.0500000   9.2000000  13.2800000  30.1300000   7.0600000
  13.4700000  31.1700000   7.0700000  13.5200000  29.4100000   5.8500000
  13.6200000  30.0600000   4.9600000  13.2600000  28.0200000   5.7100000
  13.2800000  28.3300000   1.0700000  13.8500000  29.4300000   1.1400000
  13.1900000  27.5700000  -0.0400000  12.7000000  26.7000000   0.1500000
  13.6600000  27.9100000  -1.3300000  14.7700000  27.9500000  -1.1900000
  13.4600000  27.0800000  -2.0300000  13.2200000  29.3300000  -1.8200000
  13.9900000  30.3700000  -1.5800000  11.9900000  29.4600000  -2.4300000
  11.0700000  28.3700000  -2.5900000  10.8300000  27.9800000  -1.6000000
  11.6300000  27.6600000  -3.2700000   9.8400000  28.9800000  -3.3100000
   8.9500000  28.9800000  -2.6500000   9.5800000  28.3700000  -4.2300000
  10.3400000  30.3900000  -3.7900000   9.5400000  31.1300000  -3.5700000
  10.6000000  30.3600000  -4.8300000  11.5300000  30.7500000  -2.9900000
  12.3000000  31.0000000  -3.7200000  11.2500000  31.8400000  -1.9600000
  11.5800000  32.9900000  -2.2000000  10.8000000  31.4500000  -0.7500000
  10.5600000  30.5000000  -0.7900000  10.6600000  32.2700000   0.4900000
   9.8700000  32.9600000   0.4100000  10.3600000  31.3200000   1.6900000
   9.4000000  30.8600000   1.4100000  11.0600000  30.5000000   1.5400000
  10.2500000  31.8400000   3.1700000   9.9100000  30.9900000   3.7300000
  11.2800000  32.0400000   3.6100000   9.3500000  33.0900000   3.1900000
   9.3600000  33.4600000   4.1900000   9.6800000  33.8800000   2.5400000
   7.8700000  32.7400000   2.9500000   7.7400000  32.4000000   1.9500000
   7.6400000  31.8000000   3.3900000   7.0200000  33.8800000   3.3500000
   7.0400000  33.8500000   4.3600000   7.3200000  34.8400000   3.1600000
   5.9800000  33.8100000   3.1200000  11.8900000  33.0900000   0.8400000
  11.8200000  34.2700000   0.9800000  13.0400000  32.4400000   0.9000000
  13.0900000  31.5200000   0.4700000  14.2700000  33.1900000   1.2300000
  14.0700000  33.9000000   1.9800000  15.3000000  32.2900000   1.9200000
  14.9200000  32.0000000   2.8600000  15.4900000  31.3200000   1.3700000
  16.7100000  32.9500000   2.2800000  17.2100000  33.1200000   1.3000000
  16.6000000  34.2200000   3.1700000  16.3200000  33.9500000   4.3100000
  17.5300000  34.8200000   3.2600000  15.8100000  34.9000000   2.7900000
  17.6800000  31.9900000   3.0200000  17.7100000  30.9400000   2.7600000
  18.7300000  32.4400000   2.9600000  17.3600000  32.0400000   4.0600000
  14.9900000  33.9000000   0.0900000  15.5600000  35.0000000   0.2100000
  14.8600000  33.3200000  -1.0900000  14.4300000  32.4100000  -1.1300000
  15.2500000  33.9300000  -2.3500000  16.2500000  34.1800000  -2.4000000
  14.9300000  32.9600000  -3.5100000  15.4400000  33.4000000  -4.3900000
  15.4000000  32.0100000  -3.3900000  13.8800000  32.9600000  -3.6900000
  14.4900000  35.2800000  -2.6100000  15.0300000  36.1000000  -3.2900000
  13.2200000  35.4600000  -2.1400000  12.8400000  34.5500000  -1.7700000
  12.2400000  36.4800000  -2.4000000  12.0800000  36.4200000  -3.5200000
  10.8400000  36.1300000  -1.7700000  10.1300000  36.8300000  -2.2000000
  10.4000000  35.0900000  -2.0400000  10.8200000  36.2900000  -0.3700000
  11.3600000  35.5500000  -0.0200000  12.6400000  37.8600000  -1.9500000
  12.0800000  38.8200000  -2.3600000  13.6700000  37.9500000  -1.0700000
  14.0400000  37.0300000  -0.9000000  14.3400000  39.2000000  -0.6400000
  13.9000000  40.1100000  -0.9100000  14.3500000  39.1100000   0.8700000
  14.8500000  38.0900000   0.9600000  14.9600000  39.9100000   1.3600000
  13.0100000  39.1700000   1.5600000  12.5300000  37.9900000   2.0100000
  13.0500000  37.1000000   1.7900000  11.2500000  37.8000000   2.6400000
  10.8200000  36.8200000   2.9300000  10.4400000  38.9900000   2.8900000
   9.1100000  38.8700000   3.2100000   8.7700000  39.7200000   3.5800000
  11.0000000  40.2400000   2.6300000  10.3600000  41.1000000   2.5500000
  12.3000000  40.3100000   1.9600000  12.7300000  41.1900000   1.6500000
  15.8200000  39.2500000  -1.1200000  16.7400000  39.8300000  -0.5000000
  16.1400000  38.6100000  -2.2300000  15.4100000  38.0600000  -2.7200000
  17.4000000  38.7400000  -2.9000000  17.2400000  38.4400000  -3.9400000
  17.7200000  39.8000000  -2.8500000  18.5400000  37.8600000  -2.4800000
  19.5600000  38.2900000  -1.9900000  18.3800000  36.5300000  -2.5700000
  17.4300000  36.1700000  -2.6600000  19.4500000  35.5300000  -2.2500000
  20.4600000  35.9000000  -2.3900000  19.2200000  35.0600000  -0.7700000
  18.1900000  34.6100000  -0.6100000  19.7400000  34.1700000  -0.4500000
  19.4300000  36.0900000   0.2900000  20.7100000  36.2100000   0.7600000
  21.4200000  35.4700000   0.4900000  21.0000000  37.1800000   1.7400000
  22.0000000  37.2900000   2.1200000  20.0400000  38.0700000   2.1900000
  20.2700000  38.9100000   2.8000000  18.7300000  37.9500000   1.6700000
  17.9700000  38.6100000   2.0600000  18.4100000  36.9900000   0.6700000
  17.3600000  36.9700000   0.2900000  19.3500000  34.2800000  -3.2100000
  18.2100000  33.9800000  -3.5900000  20.5000000  33.6000000  -3.4900000
  21.3400000  33.9900000  -3.1500000  20.6300000  32.3500000  -4.3100000
  19.8900000  32.3600000  -5.1300000  21.8900000  32.4000000  -5.1800000
  22.7400000  32.4900000  -4.4900000  22.0300000  31.0800000  -6.0200000
  22.1700000  30.3400000  -5.3000000  21.1700000  30.9300000  -6.7300000
  22.9600000  31.0900000  -6.5300000  21.9300000  33.7000000  -6.0400000
  22.3300000  33.5000000  -7.0300000  21.0100000  34.1500000  -6.1400000
  22.5000000  34.4100000  -5.4300000  20.4100000  31.0900000  -3.4500000
  21.3500000  30.6900000  -2.7600000  19.2300000  30.4600000  -3.4700000
  18.4100000  30.7500000  -4.1200000  18.8800000  29.4200000  -2.4800000
  19.7500000  29.3400000  -1.8300000  17.7700000  29.7700000  -1.6500000
  16.8800000  29.6900000  -2.2600000  17.6400000  28.7900000  -0.4800000
  18.6000000  28.8100000   0.1200000  16.8300000  29.0700000   0.2100000
  17.4300000  27.7900000  -0.8400000  17.7500000  31.1700000  -1.1200000
  17.4300000  31.8500000  -1.9500000  17.0400000  31.1500000  -0.3000000
  18.7200000  31.4500000  -0.7800000  18.8000000  28.1100000  -3.2200000
  17.9000000  27.8300000  -3.9700000  19.6700000  27.1900000  -2.7600000
  20.3200000  27.2400000  -1.9900000  19.7100000  25.8800000  -3.3500000
  19.1400000  25.8000000  -4.2400000  21.1700000  25.5300000  -3.8300000
  21.5000000  26.2700000  -4.5100000  21.8300000  25.4500000  -2.9700000
  21.1600000  24.2500000  -4.6700000  21.4000000  23.4000000  -4.0100000
  20.2300000  24.2900000  -5.2600000  22.6500000  24.1600000  -5.7700000
  23.9300000  23.7300000  -4.5100000  24.8800000  23.9400000  -4.9100000
  23.7800000  24.3900000  -3.5500000  23.9800000  22.6800000  -4.2200000
  19.1000000  24.7700000  -2.4500000  19.7800000  24.4700000  -1.4000000
  17.9400000  24.2000000  -2.8100000  17.4600000  24.4500000  -3.7100000
  17.3800000  23.1800000  -1.9400000  17.8200000  23.2200000  -0.9200000
  15.8500000  23.2800000  -1.7600000  15.5200000  22.5400000  -1.0400000
  15.3900000  24.6500000  -1.3500000  14.2900000  24.5100000  -1.2600000
  16.0000000  24.9300000  -0.5000000  15.6300000  25.1900000  -2.2600000
  15.1300000  22.9000000  -2.8900000  15.5600000  22.1100000  -3.2900000
  17.7800000  21.7800000  -2.4700000  17.7000000  21.6700000  -3.7100000
  18.2700000  20.7800000  -1.7400000  18.4200000  20.8800000  -0.7900000
  18.8200000  19.5300000  -2.3100000  18.5700000  19.5200000  -3.4100000
  20.4000000  19.5400000  -2.1800000  20.6900000  18.7000000  -2.6700000
  20.9700000  20.7100000  -3.0800000  22.0800000  20.7900000  -3.0800000
  20.8300000  20.5700000  -4.1600000  20.5100000  21.6500000  -2.6600000
  20.9800000  19.3800000  -0.7300000  20.8000000  20.2400000  -0.0600000
  20.4500000  18.6600000  -0.1100000  22.4700000  19.0600000  -0.7200000
  22.6200000  17.9900000  -1.0900000  23.0700000  19.6500000  -1.3900000
  22.9200000  19.1100000   0.2700000  18.2200000  18.3000000  -1.7500000
  17.8200000  18.2500000  -0.5600000  18.1900000  17.1700000  -2.4900000
  18.4500000  17.2900000  -3.4500000  18.1400000  15.7300000  -1.9800000
  17.2700000  15.7100000  -1.2300000  17.7500000  14.9600000  -3.2400000
  18.1200000  15.4600000  -4.0500000  18.3200000  14.0300000  -3.2400000
  16.2400000  14.6900000  -3.2900000  15.7600000  14.3400000  -2.2100000
  15.6700000  14.5800000  -4.3900000  19.4300000  15.1400000  -1.4400000
  20.4900000  15.5900000  -1.8500000  19.4500000  14.0300000  -0.7000000
  18.5700000  13.5300000  -0.4900000  20.6800000  13.2600000  -0.2700000
  21.5900000  13.8300000  -0.3900000  20.6000000  12.8400000   1.1400000
  21.4800000  12.2600000   1.3800000  20.6600000  13.8500000   2.2600000
  21.2500000  13.4400000   3.1500000  21.2400000  14.6500000   1.8400000
  19.6600000  14.2300000   2.5200000  19.5200000  11.9600000   1.3700000
  19.9800000  11.1600000   1.7000000  21.0100000  12.1400000  -1.2300000
  20.1400000  11.6400000  -1.9600000  22.2700000  11.5900000  -1.2500000
  22.9700000  12.0900000  -0.6900000  22.6700000  10.3700000  -1.9800000
  22.5500000  10.4900000  -3.0400000  24.1700000  10.2700000  -1.7900000
  24.4000000  10.3600000  -0.7300000  24.4500000   9.2900000  -2.1100000
  24.9600000  11.3200000  -2.5800000  25.8900000  12.0000000  -2.1400000
  24.6200000  11.5600000  -3.8400000  25.2300000  12.2000000  -4.3500000
  23.9300000  11.0700000  -4.4400000  22.0200000   9.0500000  -1.5400000
  21.8600000   8.1300000  -2.3000000  21.6100000   9.0600000  -0.2800000
  22.0200000   9.7200000   0.3700000  20.8500000   7.9900000   0.3100000
  20.0600000   7.6400000  -0.3600000  21.6200000   6.6600000   0.7100000
  20.9700000   5.8900000   0.5000000  22.9900000   6.3300000   0.1500000
  23.2900000   5.3100000   0.4300000  22.9500000   6.3800000  -0.9400000
  23.8400000   6.9700000   0.5600000  21.7800000   6.5900000   2.1400000
  22.4600000   7.2900000   2.3700000  19.9800000   8.5100000   1.4600000
  20.3200000   9.3500000   2.2400000  18.7600000   7.8900000   1.5700000
  18.4200000   7.0400000   1.0900000  17.8300000   8.3900000   2.6000000
  17.8300000   9.4300000   2.6600000  16.8100000   7.9800000   2.4900000
  18.2600000   7.9200000   4.0100000  17.9100000   8.6200000   4.9800000
  19.1000000   6.8600000   4.2100000  19.5200000   6.5800000   3.3500000
  19.7400000   6.4800000   5.5200000  19.0100000   6.7400000   6.2700000
  20.0400000   4.9500000   5.7000000  20.4500000   4.5500000   4.7700000
  20.9200000   4.7500000   6.2800000  18.9400000   4.0100000   6.0400000
  19.0400000   3.3000000   7.2500000  19.9500000   3.3600000   7.8800000
  17.8700000   2.5900000   7.6700000  17.7900000   2.0900000   8.6200000
  16.8100000   2.3900000   6.8000000  15.9700000   1.7700000   7.2000000
  16.7900000   3.0300000   5.5500000  16.0200000   2.8200000   4.9100000
  17.8600000   3.7600000   5.1900000  17.8000000   4.4600000   4.3600000
  21.0100000   7.3100000   5.8700000  21.6300000   7.0400000   6.8900000
  21.4200000   8.3400000   5.0800000  20.9600000   8.6900000   4.2100000
  22.6900000   9.0500000   5.4100000  23.5300000   8.3900000   5.3200000
  22.9800000  10.0900000   4.2000000  22.1600000  10.7800000   4.1700000
  23.8600000  10.6800000   4.5200000  23.2600000   9.5100000   2.8500000
  23.2100000  10.2800000   1.8800000  23.6300000   8.3100000   2.8100000
  22.7300000   9.7400000   6.7700000  21.8200000  10.4500000   7.2600000
  23.8400000   9.6300000   7.4000000  24.5600000   9.1700000   6.9400000
  24.2700000  10.1400000   8.7300000  23.3300000  10.2100000   9.1300000
  24.9800000   9.0100000   9.4700000  25.9800000   8.7700000   9.0800000
  25.2400000   9.4200000  10.4100000  24.2600000   7.6400000   9.6400000
  23.1800000   7.7900000   9.6900000  24.3800000   7.0600000   8.7000000
  24.6600000   6.8700000  10.8600000  24.8800000   7.3700000  11.9900000
  24.7000000   5.5600000  10.9000000  24.7400000   5.2400000  11.8100000
  24.3400000   5.0100000  10.1500000  25.0300000  11.4700000   8.6800000
  25.4600000  11.9200000   7.6000000  25.0300000  12.1700000   9.8600000
  24.4100000  11.8300000  11.1300000  25.1700000  11.2900000  11.7200000
  23.4700000  11.3100000  11.0400000  24.2700000  13.1500000  11.8500000
  24.4300000  12.9900000  12.9100000  23.3000000  13.5800000  11.5600000
  25.4300000  13.9900000  11.3200000  26.4200000  13.8500000  11.8100000
  25.2000000  15.0500000  11.4500000  25.4600000  13.5500000   9.8800000
  24.7200000  14.1900000   9.4000000  26.8300000  13.8500000   9.2100000
  26.9000000  14.8000000   8.4300000  27.8200000  12.9800000   9.3600000
  27.8700000  11.9100000  10.3900000  27.4300000  10.9900000  10.0000000
  27.4700000  12.1700000  11.3800000  29.2900000  11.5200000  10.5200000
  29.5000000  10.4800000  10.7800000  29.7300000  12.0600000  11.3600000
  30.0100000  11.8900000   9.2500000  29.9800000  11.1500000   8.5000000
  31.1100000  12.0500000   9.2900000  29.1700000  13.0900000   8.7000000
  29.5500000  14.0900000   8.9600000  29.0800000  13.0400000   7.1800000
  29.6900000  13.8400000   6.5500000  28.1400000  12.2100000   6.6900000
  27.7600000  11.4800000   7.3000000  27.9300000  12.1100000   5.2700000
  28.8500000  12.0400000   4.8300000  27.1600000  10.8100000   4.9900000
  27.9500000  10.0000000   5.0800000  26.3700000  10.5800000   5.7500000
  26.5900000  10.7100000   3.7100000  26.4700000   9.7800000   3.5700000
  27.2000000  13.2900000   4.6700000  27.5500000  13.8600000   3.6200000
  26.2600000  13.8100000   5.4300000  26.2100000  13.3400000   6.3300000
  25.5600000  15.0100000   5.1200000  25.1500000  15.0200000   4.1400000
  24.3500000  15.1400000   6.0900000  24.6600000  15.1100000   7.0700000
  23.8600000  16.1000000   5.8000000  23.3200000  14.0300000   5.8800000
  23.2300000  13.7900000   4.8200000  23.7600000  13.1100000   6.3500000
  21.9100000  14.3400000   6.4200000  22.0200000  14.7900000   7.4100000
  21.3700000  15.0200000   5.7200000  21.1300000  13.1300000   6.6300000
  21.5500000  12.4000000   7.1900000  19.9800000  12.7700000   6.0600000
  19.2200000  13.6700000   5.4400000  19.2700000  14.7300000   5.5700000
  18.4700000  13.3000000   4.8600000  19.6500000  11.5500000   5.9800000
  20.0900000  10.8300000   6.5700000  18.8000000  11.3900000   5.3500000
  26.4800000  16.2800000   5.2000000  26.3200000  17.0700000   4.2600000
  27.4800000  16.3300000   6.0700000  27.6100000  15.4600000   6.6400000
  28.4800000  17.3500000   6.0200000  27.8900000  18.2600000   6.1600000
  29.3300000  17.1200000   7.3000000  28.6400000  17.1200000   8.1200000
  29.8700000  16.1800000   7.2700000  29.9800000  18.0300000   7.3800000
  29.2800000  17.3200000   4.6700000  29.7000000  18.3400000   4.1200000
  29.4400000  16.1500000   4.0400000  29.1700000  15.3200000   4.6200000
  30.0600000  15.9900000   2.7200000  30.9500000  16.6500000   2.8100000
  30.5500000  14.5700000   2.4000000  29.7300000  13.9300000   2.4200000
  30.9500000  14.6600000   1.3600000  31.6300000  14.0100000   3.4200000
  32.4600000  14.7000000   3.5100000  31.2000000  13.6500000   4.3400000
  32.3300000  12.8000000   2.8000000  31.5900000  12.1700000   2.2900000
  33.0300000  13.1600000   1.9900000  33.0000000  11.9200000   3.7900000
  34.0100000  12.0400000   4.0300000  32.3800000  10.8500000   4.2800000
  31.1200000  10.6900000   4.1200000  30.6200000  11.1600000   3.3600000
  30.6700000   9.8400000   4.4400000  32.9400000   9.9700000   4.9600000
  33.9600000   9.9400000   4.9700000  32.5100000   9.1400000   5.3300000
  29.2100000  16.4900000   1.6000000  29.6200000  17.2100000   0.7300000
  27.9100000  16.1500000   1.6200000  27.7000000  15.4000000   2.2400000
  26.9300000  16.6000000   0.6500000  27.3100000  16.2400000  -0.2300000
  25.6300000  15.8800000   1.0200000  25.3900000  15.9400000   2.0600000
  24.8000000  16.2200000   0.3700000  25.7900000  14.3400000   0.7800000
  25.7900000  14.2400000  -0.3100000  26.7100000  13.9500000   1.1800000
  24.6600000  13.4700000   1.2400000  23.6500000  13.3200000   0.5200000
  24.7800000  12.7400000   2.3500000  24.1000000  11.9000000   2.4000000
  25.6900000  12.7500000   2.8600000  26.6900000  18.1500000   0.5600000
  26.6100000  18.7300000  -0.4800000  26.5600000  18.7000000   1.7400000
  26.6500000  18.1100000   2.6100000  26.5300000  20.1100000   1.9000000
  25.7000000  20.4600000   1.3500000  26.2400000  20.4400000   3.3700000
  27.0100000  19.9600000   4.0200000  26.2900000  21.9100000   3.6900000
  25.6500000  22.5200000   2.9500000  26.1700000  22.1400000   4.7500000
  27.2700000  22.2800000   3.4700000  24.9100000  19.8800000   3.9300000
  24.1000000  20.5500000   3.5500000  24.8000000  18.8200000   3.6400000
  24.8500000  19.7100000   5.4500000  25.1300000  20.6000000   6.0400000
  23.8300000  19.4400000   5.7200000  25.4800000  18.8900000   5.6800000
  27.8900000  20.7500000   1.4700000  27.8400000  21.5700000   0.5700000
  29.1100000  20.3700000   1.9400000  29.0800000  19.8700000   2.8100000
  30.3900000  20.9500000   1.4300000  30.4400000  21.9800000   1.7600000
  31.5600000  20.2900000   2.1400000  31.3700000  20.4700000   3.1700000
  31.5800000  19.2700000   1.8400000  32.8100000  21.0600000   1.8200000
  32.9400000  22.1800000   2.2600000  33.8100000  20.4700000   1.1300000
  34.6600000  20.9900000   0.9100000  33.7400000  19.5300000   0.8200000
  30.5200000  20.7500000  -0.1700000  31.0500000  21.7000000  -0.8300000
  30.0800000  19.6000000  -0.6700000  29.7400000  18.8800000  -0.0800000
  30.0300000  19.3900000  -2.1300000  31.0300000  19.6300000  -2.4300000
  29.6600000  17.9200000  -2.5600000  28.8300000  17.5900000  -2.0200000
  29.4300000  17.9700000  -3.5800000  30.9000000  17.0300000  -2.3500000
  32.0400000  17.4100000  -2.5300000  30.8000000  15.8100000  -2.0300000
  31.6400000  15.2100000  -1.9600000  29.8700000  15.3400000  -1.9000000
  29.0700000  20.3300000  -2.8500000  29.4100000  20.8800000  -3.9000000
  28.0000000  20.7500000  -2.1700000  27.7000000  20.3100000  -1.2900000
  27.1000000  21.8900000  -2.6300000  26.9300000  21.7200000  -3.6800000
  25.7100000  21.7800000  -1.9200000  25.2600000  20.7400000  -1.9900000
  25.8300000  22.0300000  -0.8600000  24.9700000  22.3800000  -2.3100000
  27.7300000  23.2700000  -2.5300000  27.6500000  24.0200000  -3.5000000
  28.4200000  23.6100000  -1.4300000  28.4500000  22.8300000  -0.7200000
  29.2400000  24.8500000  -1.3500000  28.5900000  25.7100000  -1.5100000
  29.8300000  24.9000000   0.0400000  30.4400000  24.0400000   0.3400000
  30.4100000  25.8400000   0.1100000  28.7200000  25.0000000   1.1200000
  28.1400000  24.1100000   1.1600000  29.3500000  25.0800000   2.4900000
  28.6200000  24.9300000   3.2600000  30.0300000  24.2100000   2.5700000
  30.0800000  25.9000000   2.5400000  27.7200000  26.1500000   1.0400000
  27.3000000  26.2700000   0.0600000  26.8800000  26.0600000   1.7200000
  28.1500000  27.0700000   1.3400000  30.3400000  24.8200000  -2.5200000
  30.3200000  25.8000000  -3.3100000  31.1700000  23.7900000  -2.7600000
  31.0600000  23.0100000  -2.1200000  32.1900000  23.7000000  -3.8000000
  33.0400000  24.3800000  -3.6100000  32.8400000  22.2500000  -3.7200000
  33.2900000  22.1000000  -2.6900000  32.0400000  21.5200000  -3.9900000
  33.9500000  21.9700000  -4.6600000  34.6900000  22.8600000  -5.0400000
  34.1100000  20.7700000  -5.0200000  31.5900000  23.8300000  -5.1400000
  32.2300000  24.4500000  -5.9600000  30.3900000  23.3300000  -5.4700000
  29.9000000  22.7300000  -4.7800000  29.7300000  23.4500000  -6.7300000
  30.4800000  23.5300000  -7.5700000  28.7200000  22.3700000  -7.0000000
  29.3000000  21.4900000  -7.3600000  28.2300000  22.0400000  -6.0500000
  27.6300000  22.6600000  -7.9600000  27.5700000  22.0700000  -9.2500000
  28.3500000  21.3900000  -9.5300000  26.5800000  22.2600000 -10.1900000
  26.6100000  21.7800000 -11.1300000  25.4800000  23.0100000  -9.8000000
  24.5000000  23.3000000 -10.6700000  24.4300000  22.7300000 -11.4200000
  25.4900000  23.6900000  -8.5500000  24.6300000  24.2900000  -8.3000000
  26.5300000  23.4400000  -7.6200000  26.4200000  23.9200000  -6.6500000
  29.1000000  24.8300000  -6.8100000  29.3100000  25.5000000  -7.8200000
  28.5000000  25.4500000  -5.7800000  28.5200000  25.0400000  -4.8100000
  27.6900000  26.6500000  -5.9700000  27.0900000  26.4800000  -6.9200000
  26.7300000  26.7400000  -4.8400000  26.1200000  25.8300000  -4.7400000
  27.3600000  26.8700000  -3.9600000  25.6600000  27.8400000  -5.0200000
  26.1300000  28.7900000  -4.8600000  25.0300000  27.8200000  -6.4500000
  24.3400000  28.6700000  -6.7000000  25.7900000  27.8700000  -7.3100000
  24.5300000  26.8200000  -6.5200000  24.5100000  27.6600000  -3.9200000
  24.1000000  26.6800000  -4.1200000  25.0100000  27.7300000  -3.0300000
  23.7000000  28.3300000  -3.9100000  28.6000000  27.9300000  -6.1200000
  28.3900000  28.7800000  -7.0000000  29.7200000  28.0500000  -5.4000000
  29.9000000  27.3600000  -4.7000000  30.8600000  28.8700000  -5.8200000
  30.5900000  29.9000000  -5.8100000  32.0100000  28.7800000  -4.8100000
  32.3100000  27.7000000  -4.7900000  33.3200000  29.4500000  -5.0900000
  33.2800000  30.5100000  -5.0400000  34.0800000  29.0500000  -4.3900000
  33.7500000  29.3000000  -6.0600000  31.5700000  29.0800000  -3.4000000
  32.3900000  28.8900000  -2.7200000  31.3300000  30.1300000  -3.2700000
  30.7600000  28.3900000  -3.1200000  31.4700000  28.7000000  -7.2200000
  31.7000000  29.6800000  -7.9200000  31.6400000  27.5000000  -7.7600000
  31.5300000  26.7100000  -7.1800000  32.1900000  27.2100000  -9.1400000
  33.1500000  27.7400000  -9.3200000  32.3800000  25.7000000  -9.2800000
  33.1000000  25.3700000  -8.5500000  31.4100000  25.2200000  -9.1500000
  32.9000000  25.5100000 -10.5900000  33.8300000  25.8400000 -10.6400000
  31.1600000  27.6500000 -10.2000000  31.4700000  28.3100000 -11.1800000
  29.8400000  27.4400000  -9.9500000  29.5300000  26.8400000  -9.2000000
  28.7300000  27.7900000 -10.8400000  29.0200000  27.6100000 -11.9000000
  27.4500000  26.9100000 -10.4000000  27.6800000  26.5500000  -9.4300000
  26.5800000  27.6200000 -10.2800000  27.0600000  25.8700000 -11.3900000
  26.1600000  25.3500000 -10.9900000  26.9400000  26.3500000 -12.3000000
  28.1200000  24.8200000 -11.5400000  28.2900000  24.1600000 -12.5700000
  28.8900000  24.5400000 -10.5400000  29.4400000  23.6900000 -10.6900000
  28.9100000  24.9700000  -9.6800000  28.4600000  29.3300000 -10.8500000
  27.8100000  29.7800000 -11.8000000  28.9100000  30.2100000  -9.9700000
  29.2500000  29.8700000  -9.0900000  29.0900000  31.6900000 -10.1200000
  28.0700000  32.1700000 -10.2600000  29.7200000  32.3200000  -8.8300000
  29.1400000  32.0100000  -7.9200000  30.7400000  32.0200000  -8.6700000
  29.6000000  33.8200000  -8.7700000  28.5500000  34.3400000  -9.1000000
  30.5100000  34.5700000  -8.2000000  30.3000000  35.5400000  -8.0400000
  31.2000000  34.0300000  -7.6900000  30.0000000  31.9600000 -11.3600000
  29.8300000  33.0400000 -11.9300000  30.8900000  31.0800000 -11.8200000
  30.9200000  30.1300000 -11.4200000  31.9500000  31.4200000 -12.8100000
  31.8900000  32.4400000 -13.0700000  33.3400000  31.3400000 -12.1600000
  33.5000000  30.2700000 -11.9500000  34.0900000  31.6600000 -12.8500000
  33.3300000  32.1000000 -10.9200000  33.5200000  32.9900000 -11.2700000
  31.8400000  30.6500000 -14.1900000  32.7500000  30.6100000 -15.0200000
  30.6300000  30.2100000 -14.4600000  29.8800000  30.5000000 -13.8100000
  30.3000000  29.5000000 -15.7100000  31.2500000  29.4600000 -16.2700000
  29.8200000  28.0700000 -15.4300000  28.8100000  28.1500000 -14.8900000
  29.5300000  27.6300000 -16.3900000  30.7200000  27.1900000 -14.6000000
  31.7600000  27.3300000 -14.9600000  30.7100000  27.5200000 -13.5700000
  30.2900000  25.7600000 -14.6100000  29.2100000  25.7400000 -14.3400000
  30.3600000  25.3600000 -15.6400000  31.1000000  24.9400000 -13.7000000
  30.7900000  24.8700000 -12.7400000  32.2700000  24.3900000 -14.0100000
  32.9300000  23.6500000 -13.1900000  32.5600000  23.5900000 -12.2400000
  33.6700000  23.0400000 -13.4800000  32.8300000  24.5800000 -15.1700000
  32.3200000  24.9900000 -15.9900000  33.7100000  24.1100000 -15.3800000
  29.3600000  30.2700000 -16.5800000  28.2500000  30.6500000 -16.1900000
  29.7500000  30.3700000 -17.8600000  30.6900000  30.1200000 -18.1900000
  28.8000000  30.8700000 -18.8900000  28.4000000  31.8800000 -18.7100000
  29.5600000  30.7300000 -20.2400000  30.5100000  31.3600000 -20.2400000
  29.7900000  29.7100000 -20.3700000  28.7900000  31.2400000 -21.3100000
  28.5600000  32.1800000 -21.1000000  27.5300000  30.0600000 -18.9200000
  26.4600000  30.6000000 -19.0200000  27.5700000  28.7400000 -18.7300000
  28.5300000  28.3000000 -18.7900000  26.4200000  27.8300000 -18.7700000
  25.8500000  28.1800000 -19.6600000  26.8700000  26.4300000 -18.9500000
  25.9400000  25.8900000 -19.0000000  27.4600000  26.3400000 -19.8500000
  27.5900000  25.9600000 -17.8600000  27.6800000  25.0500000 -17.9600000
  25.4600000  27.9400000 -17.5800000  24.3200000  27.4800000 -17.6300000
  25.9200000  28.5600000 -16.4900000  26.8800000  28.7500000 -16.4200000
  25.1700000  28.6400000 -15.2600000  24.5700000  27.7000000 -15.0800000
  26.1700000  28.8100000 -14.1300000  26.8500000  27.9200000 -14.0000000
  26.9000000  29.5500000 -14.4200000  25.5000000  29.1600000 -13.0100000
  26.2400000  29.4600000 -12.4500000  24.2700000  29.8500000 -15.2800000
  24.7100000  30.9400000 -15.6900000  22.9800000  29.7800000 -14.9600000
  22.1700000  28.6900000 -14.5200000  22.4700000  28.3800000 -13.4900000
  22.1500000  27.7900000 -15.1400000  20.6800000  29.1500000 -14.4600000
  20.4800000  29.1400000 -13.3500000  19.8400000  28.5600000 -14.9400000
  20.6200000  30.5900000 -14.9500000  19.9200000  31.2700000 -14.3500000
  20.2300000  30.4900000 -15.9600000  22.0800000  31.0300000 -14.9400000
  22.2900000  31.7000000 -15.7600000  22.4600000  31.9700000 -13.7600000
  22.0900000  33.1200000 -13.8400000  23.1000000  31.4600000 -12.7300000
  23.3200000  30.5000000 -12.8900000  23.3800000  32.0900000 -11.5100000
  22.6900000  32.9100000 -11.3700000  23.1300000  31.2500000 -10.2400000
  23.6200000  31.7800000  -9.3800000  21.5600000  31.2300000  -9.9700000
  21.4100000  30.6700000  -9.0800000  21.2200000  32.2200000  -9.8900000
  21.0600000  30.7400000 -10.7800000  23.6100000  29.8000000 -10.1700000
  23.7800000  29.4700000  -9.1500000  23.0000000  29.1400000 -10.7900000
  24.6000000  29.7600000 -10.5600000  24.7800000  32.7000000 -11.4600000
  25.2200000  33.2100000 -10.4300000  25.4000000  32.8600000 -12.6500000
  24.9000000  32.4900000 -13.4800000  26.6800000  33.5600000 -12.9100000
  27.4000000  33.0800000 -12.2600000  27.2300000  33.2200000 -14.3100000
  28.1900000  33.6400000 -14.4100000  27.1800000  32.1800000 -14.4200000
  26.4500000  33.8500000 -15.4400000  25.3700000  33.6500000 -15.2400000
  26.8100000  34.9600000 -15.4800000  26.7000000  33.3100000 -16.7900000
  27.7700000  33.5900000 -17.0700000  26.7800000  32.2200000 -16.9100000
  25.8600000  33.9500000 -17.8200000  26.3400000  34.7100000 -18.3200000
  24.7100000  33.6200000 -18.3600000  24.0400000  34.3600000 -19.1200000
  24.3400000  35.3100000 -19.0700000  23.1800000  34.0700000 -19.4300000
  24.2600000  32.4200000 -18.1700000  24.6800000  31.7700000 -17.4800000
  23.4600000  32.1900000 -18.6700000  26.6800000  35.0300000 -12.5300000
  25.6800000  35.7300000 -12.7700000  27.8100000  35.4700000 -11.9600000
  28.5600000  34.7700000 -11.7800000  28.1000000  36.8300000 -11.5500000
  29.1700000  36.9000000 -11.2500000  27.8700000  37.5000000 -12.4100000
  27.1600000  37.3700000 -10.4500000  27.2600000  38.5300000 -10.1700000
  26.2500000  36.5900000  -9.7900000  26.4000000  35.6200000  -9.9200000
  25.2300000  37.0100000  -8.8100000  25.0800000  38.1600000  -8.8600000
  23.9200000  36.3800000  -9.1600000  23.9400000  35.3400000  -9.4600000
  23.2600000  36.4500000  -8.3400000  23.2600000  36.9900000 -10.3700000
  23.4500000  38.0900000 -10.3400000  23.8700000  36.5500000 -11.1800000
  21.5300000  36.6600000 -10.7800000  20.5700000  37.4800000  -9.5700000
  19.5000000  37.5500000  -9.7700000  20.8500000  37.0200000  -8.6000000
  20.9000000  38.5300000  -9.5400000  25.6200000  36.7000000  -7.3400000
  24.9400000  37.1900000  -6.4100000  26.5400000  35.7900000  -7.1300000
  27.0500000  35.4700000  -7.9200000  26.8600000  35.2200000  -5.7800000
  25.9300000  35.3500000  -5.1100000  27.0700000  33.7400000  -5.9100000
  27.8800000  33.6200000  -6.7300000  27.6300000  33.0900000  -4.5900000
  27.9400000  32.0400000  -4.7000000  28.6000000  33.4600000  -4.3100000
  26.9500000  33.1500000  -3.7700000  25.8300000  33.1300000  -6.4800000
  24.9100000  33.3100000  -5.8600000  25.6500000  33.5400000  -7.4300000
  25.8400000  31.5900000  -6.6000000  26.8500000  31.2700000  -6.9400000
  25.5600000  31.2500000  -5.6500000  25.2600000  31.1500000  -7.4100000
  28.0800000  35.9200000  -5.2600000  29.1300000  36.0600000  -5.9100000
  27.9800000  36.5100000  -4.0300000  27.1200000  36.5200000  -3.5600000
  29.1700000  36.7300000  -3.1800000  30.0000000  37.1800000  -3.8000000
  28.8200000  37.7400000  -2.0800000  28.2800000  38.6600000  -2.4200000
  28.2400000  37.2700000  -1.3000000  30.1700000  38.2800000  -1.5400000
  30.2500000  39.2200000  -0.7300000  31.2800000  37.7200000  -1.7700000
  29.6000000  35.3400000  -2.6100000  29.0800000  34.8100000  -1.5800000
  30.6600000  34.7600000  -3.1900000  31.2400000  35.2100000  -3.8700000
  31.2100000  33.4900000  -2.7700000  30.3900000  32.7600000  -2.6100000
  32.0800000  32.8000000  -3.8100000  32.5800000  31.8900000  -3.4100000
  31.2300000  32.6500000  -5.0200000  30.8600000  33.5800000  -5.3100000
  31.8800000  32.3400000  -5.8600000  30.3300000  32.0400000  -4.7800000
  33.1500000  33.6000000  -4.1200000  33.8900000  33.1000000  -4.0200000
  31.9200000  33.5700000  -1.4000000  32.3000000  32.5400000  -0.8200000
  31.9800000  34.7700000  -0.8200000  31.6700000  35.5600000  -1.4000000
  32.4500000  35.1300000   0.4900000  33.1500000  34.3100000   0.8000000
  33.2900000  36.4100000   0.3800000  33.5900000  36.4700000  -0.6800000
  32.6300000  37.1600000   0.7300000  34.5000000  36.4500000   1.2100000
  34.6100000  35.8800000   2.3400000  35.4000000  37.3400000   0.7900000
  36.2400000  37.5500000   1.3800000  35.3600000  37.7200000  -0.1500000
  31.3200000  35.3000000   1.5200000  31.5800000  35.5000000   2.6800000
  30.0600000  35.0500000   1.1700000  29.9400000  34.8400000   0.1600000
  28.7900000  34.9700000   1.9500000  29.0500000  35.0300000   2.9600000
  27.9500000  36.3200000   1.6900000  27.7800000  36.2200000   0.5600000
  26.9800000  36.0800000   2.2100000  28.4900000  37.6700000   2.0400000
  28.6500000  37.7300000   3.1300000  29.4200000  37.9100000   1.5400000
  27.6400000  38.7600000   1.6600000  27.5900000  38.8500000   0.6000000
  26.6600000  38.6900000   2.1500000  28.3600000  39.9900000   2.1300000
  29.3300000  39.9900000   2.5800000  27.7500000  41.1600000   2.1600000
  26.6100000  41.5200000   1.5700000  26.0500000  40.8500000   1.0900000
  26.3100000  42.4900000   1.6800000  28.3500000  42.2500000   2.6400000
  29.2800000  42.2000000   2.9600000  27.8000000  43.1200000   2.5700000
  27.9400000  33.6400000   1.9000000  26.7300000  33.6500000   1.5500000
  28.5600000  32.4900000   2.1200000  29.5700000  32.5000000   2.3900000
  27.9500000  31.1600000   2.1200000  27.2100000  31.0600000   1.3400000
  29.0000000  29.9800000   1.9000000  29.7900000  30.1100000   2.6500000
  28.5500000  29.0200000   2.0100000  29.6800000  30.0400000   0.5700000
  30.2500000  30.9400000   0.3800000  30.7600000  28.9100000   0.4200000
  31.2500000  28.9000000   1.4100000  30.2400000  28.0000000   0.2400000
  31.4200000  29.0800000  -0.4000000  28.7500000  29.8600000  -0.6700000
  29.3100000  29.9700000  -1.5700000  28.2200000  28.8600000  -0.6700000
  27.9600000  30.7400000  -0.6400000  27.1000000  30.8000000   3.3600000
  27.5800000  31.0800000   4.4700000  25.9100000  30.2000000   3.2300000
  25.5500000  30.0400000   2.2800000  25.1700000  29.7300000   4.4500000
  25.8700000  29.3900000   5.1400000  24.5200000  30.5300000   4.9100000
  24.4500000  28.4300000   4.2600000  24.4200000  27.8500000   3.1900000
  23.8300000  28.0500000   5.3800000  23.9400000  28.6000000   6.2400000
  23.1600000  26.7200000   5.5300000  22.7900000  26.5500000   4.5300000
  24.2700000  25.6800000   5.7900000  24.5900000  25.9500000   6.8000000
  23.6700000  24.2400000   5.9400000  23.3400000  23.9400000   5.0000000
  24.4900000  23.6000000   6.3000000  22.9300000  24.3200000   6.6900000
  25.5900000  25.5000000   4.9100000  26.2800000  24.8400000   5.3900000
  25.4200000  25.1700000   3.9100000  25.9500000  26.5500000   4.8600000
  21.9200000  26.6400000   6.4400000  21.8900000  27.3000000   7.5000000
  20.7900000  26.0000000   5.9900000  20.8300000  25.6900000   4.9800000
  19.5600000  25.6600000   6.6500000  19.5700000  26.0500000   7.6300000
  18.3600000  26.3500000   6.0300000  18.3600000  26.1100000   4.9800000
  16.9500000  25.8700000   6.6400000  16.8100000  24.8100000   6.3600000
  17.0700000  25.9500000   7.7900000  16.1500000  26.4400000   6.3000000
  18.4700000  27.9200000   6.0100000  18.4400000  28.3200000   6.9500000
  19.4400000  28.2800000   5.6400000  17.5000000  28.5900000   5.0300000
  17.5100000  28.0600000   4.0900000  16.4200000  28.5100000   5.3700000
  17.7900000  29.6300000   4.8600000  19.5200000  24.1100000   6.6600000
  19.9100000  23.5000000   5.6500000  19.2100000  23.5100000   7.7900000
  18.8800000  24.1400000   8.5400000  19.1700000  22.0300000   7.9000000
  18.7700000  21.7700000   6.9200000  20.1700000  21.5500000   7.9300000
  18.2700000  21.3800000   8.9200000  18.2800000  21.8800000  10.0300000
  17.6200000  20.2000000   8.6600000  17.6100000  19.9600000   7.6600000
  16.6300000  19.5400000   9.5800000  16.6500000  20.0600000  10.5200000
  15.2100000  19.6600000   8.9000000  14.8700000  20.6300000   8.7800000
  15.4800000  19.2500000   7.9000000  14.0300000  18.8800000   9.3600000
  13.4900000  18.8000000  10.6100000  13.7400000  19.4400000  11.4300000
  12.4700000  17.9300000  10.7300000  12.0600000  17.6300000  11.6300000
  12.2700000  17.3600000   9.5000000  11.4500000  16.2900000   9.1100000
  10.8400000  15.7900000   9.9000000  11.6200000  15.6800000   7.8800000
  11.0500000  14.7900000   7.6300000  12.4900000  16.2700000   7.0000000
  12.3400000  15.8900000   6.0000000  13.2300000  17.4400000   7.2900000
  13.8700000  17.9900000   6.5300000  13.1400000  18.0200000   8.5900000
  17.1300000  18.1800000  10.0500000  17.8200000  17.4400000   9.3200000
  16.9100000  17.8100000  11.3400000  16.5800000  18.6600000  11.8600000
  17.2100000  16.4300000  12.0500000  16.3000000  15.2400000  11.6900000
  15.2100000  15.4800000  11.7800000  16.4800000  14.7800000  10.6600000
  16.4800000  14.1400000  12.7500000  16.7400000  12.9300000  12.1600000
  17.1300000  12.8400000  10.9900000  16.6700000  11.7800000  13.0400000
  16.1600000  11.7900000  14.4300000  15.8400000  12.8300000  14.6400000
  16.2300000  10.6900000  15.3500000  15.8600000  10.8400000  16.4900000
  16.4900000   9.3700000  14.8000000  16.7700000   9.3600000  13.3800000
  17.1000000   8.4000000  12.8900000  16.9700000   8.1900000  15.5400000
  17.2400000   7.0700000  15.0000000  17.2200000   8.3700000  16.9000000
  17.8800000   7.2300000  17.5300000  18.7300000   6.9400000  16.9300000
  18.1800000   7.5900000  18.5400000  16.8800000   6.1400000  17.7900000
  17.3600000   5.0600000  17.9400000  16.0600000   6.0900000  17.0900000
  16.3200000   6.3700000  19.0900000  15.7700000   7.1400000  18.9300000
  17.0000000  10.4400000  12.5300000  17.4400000  10.3300000  11.5600000
  17.1100000  16.5900000  13.1600000  18.7700000  16.1900000  11.8400000
  19.4700000  17.1200000  12.2800000  19.1900000  14.9900000  11.3100000
  18.4800000  14.3400000  10.9400000  20.5900000  14.7000000  10.8800000
  21.2700000  14.6600000  11.7400000  20.4400000  13.3200000  10.1700000
  19.4300000  13.3500000   9.7000000  21.1000000  13.3100000   9.3100000
  20.5800000  12.2000000  11.1200000  21.5600000  12.1700000  11.7100000
  19.6800000  12.2500000  11.8300000  20.3500000  10.6600000  10.0900000
  20.6800000   9.2800000  11.3500000  20.4300000   8.3800000  10.8100000
  21.7300000   9.2800000  11.7300000  19.9800000   9.2200000  12.2400000
  21.2000000  15.8200000   9.8800000  22.3900000  15.9000000   9.9500000
  20.3200000  16.5300000   9.1400000  19.3200000  16.3300000   9.3600000
  20.6300000  17.6100000   8.2000000  21.3800000  17.2000000   7.5700000
  19.7300000  17.8300000   7.6200000  21.0600000  18.9000000   8.9000000
  21.8700000  19.6800000   8.3700000  20.4900000  19.1300000  10.0600000
  19.7400000  18.4700000  10.3000000  20.8700000  20.1200000  11.0100000
  21.0200000  21.0900000  10.4800000  20.0300000  20.1500000  11.7100000
  22.1700000  19.6500000  11.6700000  23.0900000  20.4200000  11.6700000
  22.3300000  18.4000000  12.0900000  21.5500000  17.6900000  12.1900000
  23.6500000  17.9400000  12.5500000  23.8600000  18.4300000  13.5200000
  23.6100000  16.8500000  12.8900000  24.7400000  18.0900000  11.4600000
  25.8500000  18.4300000  11.7900000  24.4100000  17.8900000  10.1700000
  23.4800000  17.6100000   9.9300000  25.2800000  18.1500000   8.9800000
  26.2500000  17.7200000   9.1100000  24.8800000  17.7900000   8.0200000
  25.5800000  19.6100000   8.7500000  26.5800000  19.9300000   8.1900000
  24.6300000  20.4800000   9.1300000  23.8200000  20.1300000   9.6300000
  24.8000000  21.9500000   9.1100000  25.3100000  22.1700000   8.2200000
  23.4600000  22.6500000   9.3100000  22.9400000  22.3300000  10.2500000
  23.5600000  24.2000000   9.3000000  24.4000000  24.5300000   8.5500000
  22.6200000  24.5800000   8.8300000  23.6900000  24.5700000  10.3300000
  22.5700000  22.3500000   8.2500000  22.3900000  21.3800000   8.2400000
  25.7600000  22.5100000  10.2000000  26.6400000  23.3000000   9.9400000
  25.5000000  22.0100000  11.3900000  24.6000000  21.5000000  11.5900000
  26.4500000  22.2100000  12.4800000  26.5600000  23.2900000  12.6700000
  25.7800000  21.5400000  13.7400000  25.3400000  20.5600000  13.5500000
  26.5500000  21.2700000  14.4400000  24.6500000  22.3400000  14.3100000
  24.0700000  22.8700000  13.5900000  23.7400000  21.4800000  15.1300000
  22.9400000  22.0800000  15.6100000  23.3000000  20.7300000  14.4800000
  24.3400000  20.9000000  15.8300000  25.2500000  23.4400000  15.2100000
  25.7200000  24.1800000  14.6000000  24.5200000  23.9200000  15.7600000
  25.9800000  23.0800000  15.9000000  27.8700000  21.7100000  12.1500000
  28.8500000  22.4700000  12.3400000  27.9800000  20.4100000  11.6900000
  27.1200000  19.9000000  11.5600000  29.2700000  19.8900000  11.2800000
  29.8700000  19.8800000  12.1600000  29.0800000  18.4200000  10.7400000
  28.2600000  18.2500000  10.0700000  30.0100000  18.0700000  10.2300000
  28.9900000  17.5400000  12.0000000  29.9400000  17.3400000  12.3800000
  28.4300000  17.8600000  12.8700000  28.4400000  16.1400000  11.6700000
  27.5000000  16.1200000  11.2000000  29.1100000  15.6900000  10.9800000
  28.4500000  15.3800000  12.9100000  27.6300000  15.5600000  13.4300000
  29.3400000  14.5400000  13.4100000  30.4000000  14.1500000  12.8300000
  30.6700000  14.6700000  11.9900000  30.8600000  13.3300000  13.1400000
  28.9500000  14.1000000  14.5000000  28.0700000  14.4100000  14.8300000
  29.5300000  13.5100000  15.0800000  29.9400000  20.8300000  10.2400000
  31.0600000  21.2300000  10.5300000  29.2800000  21.3100000   9.1500000
  28.3300000  20.9500000   8.9100000  29.9400000  22.3300000   8.2500000
  30.9200000  21.9000000   7.8400000  29.0700000  22.5200000   7.0100000
  27.9800000  22.6200000   7.3000000  29.4100000  23.7000000   6.1000000
  28.7600000  23.8200000   5.2700000  29.2800000  24.6600000   6.6100000
  30.4500000  23.5900000   5.7500000  29.1000000  21.1900000   6.2200000
  30.1100000  20.8700000   6.0500000  28.5400000  20.3700000   6.8200000
  28.5300000  21.2000000   5.3500000  30.2500000  23.6200000   8.8700000
  31.3000000  24.1900000   8.6700000  29.3400000  24.1500000   9.7400000
  28.5100000  23.5700000   9.9900000  29.5700000  25.3800000  10.5000000
  29.6200000  26.2100000   9.8100000  28.3800000  25.7400000  11.4800000
  27.4100000  25.7800000  10.9800000  28.4000000  25.0200000  12.3400000
  28.5800000  26.6500000  12.0500000  30.8800000  25.3600000  11.2900000
  31.4500000  26.4100000  11.4400000  31.2900000  24.1900000  11.7600000
  30.8100000  23.3500000  11.4700000  32.5400000  24.0300000  12.5400000
  32.4400000  24.7300000  13.3800000  32.6400000  22.6700000  13.0700000
  31.6800000  22.4500000  13.6100000  32.7100000  22.0100000  12.2100000
  33.7900000  22.5100000  13.9200000  33.8000000  23.1100000  14.6400000
  33.8500000  24.3400000  11.7300000  34.8900000  24.7100000  12.3400000
  33.8200000  24.3400000  10.3800000  33.0200000  23.9900000   9.9200000
  34.9300000  24.6500000   9.5500000  35.8300000  24.2000000  10.0800000
  34.8100000  24.0300000   8.1400000  34.0600000  24.5600000   7.6300000
  35.6500000  24.2800000   7.4500000  34.5400000  22.6100000   8.1000000
  33.5900000  22.3600000   8.5400000  34.5500000  22.3000000   7.0300000
  35.5100000  21.7300000   8.7300000  36.6800000  22.1800000   8.9600000
  35.1400000  20.5100000   8.9600000  35.1500000  26.1600000   9.3200000
  36.2100000  26.5800000   8.8300000  34.1600000  27.0200000   9.5800000
  33.2300000  26.6600000   9.7300000  34.2200000  28.4700000   9.5200000
  33.3800000  28.9700000   9.9700000  35.0700000  28.8400000  10.1300000
  34.2500000  29.2500000   8.1600000  34.3900000  30.4500000   8.1000000
  34.1400000  28.4700000   7.0900000  34.2000000  27.4200000   7.1800000
  34.0700000  29.0000000   5.7300000  34.8100000  29.8200000   5.6700000
  34.2800000  27.8300000   4.7100000  35.2100000  27.1600000   4.8900000
  33.3200000  27.2900000   4.8100000  34.4700000  28.4300000   3.2800000
  33.6700000  29.0900000   3.0500000  35.3600000  28.9700000   3.2100000
  34.6100000  27.3900000   2.1000000  35.5300000  26.8400000   2.3400000
  33.7100000  26.8100000   2.1600000  34.6300000  28.0900000   0.8200000
  34.6200000  29.1500000   0.8800000  34.6100000  27.5900000  -0.3700000
  34.5900000  26.3600000  -0.6400000  34.3100000  25.8400000   0.1600000
  34.5500000  25.9900000  -1.5900000  34.7400000  28.3600000  -1.4500000
  35.1100000  29.2800000  -1.3700000  34.7900000  27.8400000  -2.3400000
  32.7200000  29.6800000   5.5600000  32.6700000  30.8200000   5.1700000
  31.6200000  29.0500000   6.0700000  31.6800000  28.1400000   6.4600000
  30.2900000  29.6800000   6.0800000  30.1900000  30.1500000   5.1200000
  29.2100000  28.6300000   6.1400000  28.3300000  29.1900000   5.8300000
  29.2700000  27.6300000   4.9400000  30.0800000  26.9800000   5.1900000
  28.3800000  27.0100000   4.8900000  29.4500000  28.3600000   4.1000000
  28.9700000  27.9900000   7.5600000  29.6100000  27.1600000   7.7900000
  29.2500000  28.6900000   8.3400000  27.4900000  27.6500000   7.7100000
  26.8500000  28.6100000   7.5900000  27.1500000  26.9700000   6.9000000
  27.3600000  27.1200000   8.6000000  30.0200000  30.8700000   7.0000000
  30.5300000  30.8800000   8.0400000  29.0900000  31.7800000   6.6300000
  28.8300000  31.7800000   5.6200000  28.7800000  32.9800000   7.4000000
  29.4500000  33.0400000   8.1800000  29.0200000  34.2500000   6.5500000
  28.2400000  34.2900000   5.7700000  28.9400000  35.0700000   7.2500000
  30.3600000  34.1800000   5.7900000  30.2000000  33.3600000   5.0700000
  30.5000000  35.1600000   5.3000000  31.6300000  34.0200000   6.6000000
  31.6100000  33.0700000   7.1900000  32.5200000  33.7900000   6.0800000
  31.8100000  35.1200000   7.6800000  31.8200000  35.9600000   7.0800000
  30.8600000  35.2100000   8.2700000  32.9600000  35.0600000   8.5500000
  32.9400000  35.6600000   9.3300000  33.0800000  34.0900000   8.9600000
  33.7900000  35.2000000   8.0800000  27.4200000  33.0100000   8.0800000
  27.1900000  34.0200000   8.7500000  26.4500000  32.0900000   7.9200000
  26.7600000  31.2200000   7.5200000  25.1100000  32.1100000   8.5100000
  25.2700000  32.2800000   9.5300000  24.3000000  33.1900000   7.8600000
  24.7600000  34.1100000   7.5300000  23.8600000  32.7600000   7.0000000
  23.4400000  33.3200000   8.5400000  24.4000000  30.7200000   8.4800000
  24.3800000  30.0100000   7.4300000  23.8800000  30.2600000   9.5900000
  23.8300000  30.9200000  10.3800000  23.6100000  28.8400000   9.9600000
  23.3800000  28.1900000   9.1200000  24.7000000  28.0900000  10.7800000
  25.6500000  28.3200000  10.2600000  24.7500000  28.4200000  11.7700000
  24.5300000  27.0600000  10.7100000  22.2900000  28.7800000  10.7500000
  22.2000000  29.2400000  11.9500000  21.3000000  28.1400000  10.2100000
  21.4500000  27.8400000   9.2700000  20.0100000  27.9600000  10.9300000
  20.1500000  28.3400000  11.9600000  18.9700000  28.9100000  10.2700000
  18.9100000  28.5200000   9.2500000  17.5700000  28.6700000  10.9200000
  17.5500000  28.9700000  11.9500000  16.9100000  29.3900000  10.4300000
  17.2700000  27.6800000  10.8700000  19.3500000  30.4500000  10.0800000
  19.1100000  30.9500000  11.0700000  20.3700000  30.6200000   9.7900000
  18.6300000  30.9000000   8.9300000  19.0000000  30.4200000   8.0500000
  17.5600000  30.7900000   9.0000000  18.8300000  31.9800000   8.8600000
  19.6400000  26.4900000  10.9200000  18.8700000  26.0500000   9.9800000
  19.9800000  25.6400000  11.9600000  21.1300000  25.8500000  12.7600000
  20.9200000  26.5400000  13.5600000  21.9300000  26.1600000  12.0800000
  21.7000000  24.4800000  13.2100000  22.2300000  24.6400000  14.2600000
  22.4100000  24.0200000  12.4800000  20.4100000  23.7400000  13.2800000
  19.9200000  23.8800000  14.2600000  20.5500000  22.6500000  13.1600000
  19.4200000  24.3900000  12.2900000  19.4100000  23.8100000  11.4200000
  17.9700000  24.3600000  12.8400000  17.5900000  24.9400000  13.8400000
  17.1100000  23.4400000  12.3600000  17.5100000  22.9300000  11.5300000
  15.7000000  23.2000000  12.7200000  15.3000000  23.9600000  13.3600000
  14.9700000  23.2300000  11.3700000  15.2800000  22.4300000  10.7400000
  14.0000000  23.0700000  11.6600000  15.0300000  24.6100000  10.6300000
  16.1000000  24.8700000  10.5700000  14.5600000  24.2900000   9.2400000
  13.5300000  23.9000000   9.1900000  14.4800000  25.1600000   8.6100000
  15.1900000  23.6400000   8.7300000  14.2100000  25.7500000  11.2000000
  13.2100000  25.5400000  11.2700000  14.5500000  25.8500000  12.2800000
  14.3700000  26.7100000  10.5500000  15.4600000  21.7800000  13.2500000
  15.6100000  20.8400000  12.5000000  14.9600000  21.6500000  14.5300000
  14.5000000  22.4100000  14.9700000  14.7600000  20.3700000  15.2700000
  14.6900000  20.5300000  16.3100000  13.4400000  19.6500000  14.8900000
  12.5800000  20.1500000  15.1700000  13.3800000  19.5700000  13.8000000
  13.4100000  18.6100000  15.2800000  15.9700000  19.3400000  15.0700000
  15.8300000  18.2300000  14.4900000  17.2300000  19.7400000  15.3200000
  17.5200000  21.0400000  15.9400000  16.9000000  21.2500000  16.7800000
  17.4000000  21.8800000  15.3000000  19.0000000  20.9600000  16.3000000
  19.0100000  20.5300000  17.3000000  19.4400000  21.9200000  16.3600000
  19.6000000  19.9400000  15.3400000  20.3700000  19.4600000  15.8900000
  19.9900000  20.4900000  14.4600000  18.4600000  19.0200000  14.9600000
  18.5500000  18.8400000  13.8500000  18.6200000  17.7300000  15.8000000
  17.9500000  17.6000000  16.8000000  19.5900000  16.8400000  15.4000000
  20.0700000  16.9700000  14.5400000  19.9600000  15.6000000  16.1200000
  19.9900000  15.7700000  17.1800000  19.0100000  14.4400000  15.7100000
  18.0300000  14.6800000  16.0300000  19.0500000  14.5000000  14.6600000
  19.3900000  13.0900000  16.1800000  18.8200000  12.4400000  17.2100000
  17.9400000  12.7500000  17.7900000  19.3300000  11.1500000  17.2600000
  18.9500000  10.3800000  17.8300000  20.1700000  10.8800000  16.2500000
  20.8300000   9.6900000  15.7700000  20.6600000   8.7000000  16.2900000
  21.6200000   9.8300000  14.6300000  22.2200000   8.9600000  14.2200000
  21.7600000  11.0400000  13.9400000  22.4300000  11.0400000  13.0800000
  21.0900000  12.2000000  14.3500000  21.1700000  13.0900000  13.8000000
  20.3000000  12.1500000  15.5600000  21.4100000  15.4100000  15.6300000
  21.7500000  15.6800000  14.4900000  22.3000000  14.9200000  16.5400000
  22.0300000  14.7100000  17.4900000  23.6000000  14.4200000  16.1700000
  23.5800000  13.9500000  15.1100000  24.5700000  15.5600000  16.0200000
  24.1500000  16.3500000  15.3100000  24.8300000  16.0200000  16.9900000
  25.9100000  15.0300000  15.4700000  26.0300000  13.9200000  14.9800000
  26.8500000  15.8400000  15.3000000  24.0000000  13.4600000  17.3200000
  23.6900000  13.6300000  18.5200000  24.7500000  12.4500000  17.0400000
  25.1000000  12.2900000  16.0600000  25.2600000  11.5600000  18.1700000
  24.4000000  11.1100000  18.6900000  25.9100000  10.2500000  17.5800000
  26.3800000   9.6600000  18.4200000  24.9700000   9.3700000  16.6800000
  24.1400000   8.8500000  17.1900000  24.7300000   9.9200000  15.7600000
  25.5800000   8.5300000  16.3800000  26.9600000  10.6100000  16.7000000
  27.7700000  10.7300000  17.1500000  26.2700000  12.1700000  19.2500000
  26.7600000  11.4600000  20.1800000  26.5900000  13.4800000  19.2400000
  26.1800000  14.1200000  18.6200000  27.6500000  14.1600000  20.1500000
  27.5300000  13.6800000  21.1400000  29.0700000  13.8400000  19.5900000
  29.2400000  12.7300000  19.4600000  29.4100000  14.4600000  18.2400000
  30.4500000  14.2900000  18.0000000  28.7800000  14.0300000  17.4900000
  29.2000000  15.5500000  18.2000000  29.9900000  14.3800000  20.4300000
  30.0700000  13.6900000  21.0800000  27.3900000  15.6600000  20.2500000
  27.0500000  16.2300000  19.2200000  27.6300000  16.2800000  21.3800000
  27.9500000  15.7700000  22.1700000  27.7500000  17.6800000  21.5400000
  26.8500000  18.1300000  21.1100000  27.6100000  18.0300000  23.0400000
  27.6000000  19.1100000  23.2000000  26.6200000  17.6800000  23.3600000
  28.6300000  17.5200000  23.8400000  28.3000000  16.7900000  24.3900000
  29.0000000  18.3700000  20.9300000  29.1400000  19.5500000  21.0700000
  29.9500000  17.6300000  20.4300000  29.9900000  16.6400000  20.6100000
  31.1800000  18.2000000  19.9900000  31.5400000  18.5500000  20.9600000
  32.2500000  17.1200000  19.5700000  32.3100000  16.4300000  20.4400000
  31.8300000  16.5300000  18.6800000  33.6600000  17.5800000  19.2000000
  34.6200000  18.0000000  20.1700000  34.2500000  18.1100000  21.2000000
  35.9700000  18.2400000  19.7600000  36.7000000  18.6300000  20.4500000
  36.2300000  18.4300000  18.3800000  37.4800000  18.7700000  17.9300000
  38.0500000  18.3400000  18.5700000  35.2800000  17.9900000  17.3800000
  35.4900000  18.0900000  16.3100000  34.0200000  17.5400000  17.8000000
  33.3200000  17.2700000  16.9600000  31.0800000  19.3000000  18.9200000
  31.6300000  20.3600000  19.2000000  30.5300000  19.0800000  17.7400000
  30.0600000  18.2100000  17.6500000  30.4400000  20.1400000  16.7500000
  31.4200000  20.5300000  16.4900000  29.9400000  19.6400000  15.3200000
  28.9000000  19.3200000  15.3000000  29.9400000  20.4300000  14.5600000
  30.8400000  18.5600000  14.8400000  32.0200000  18.8400000  14.1300000
  32.2600000  19.8800000  13.8500000  32.8600000  17.9100000  13.6200000
  33.6000000  18.1000000  12.8900000  32.6800000  16.5300000  14.0000000
  33.4400000  15.4500000  13.6600000  34.1300000  15.7200000  13.0500000
  31.6000000  16.2500000  14.9100000  31.4500000  15.2600000  15.3000000
  30.6100000  17.1900000  15.2200000  29.8400000  16.7700000  15.7900000
  29.5900000  21.3400000  17.1300000  29.9300000  22.4300000  16.6900000
  28.5500000  21.1300000  17.9200000  28.3200000  20.1700000  18.2200000
  27.9700000  22.2200000  18.6800000  27.5800000  22.8900000  17.9300000
  26.7700000  21.6300000  19.4300000  26.0200000  21.2200000  18.7000000
  27.0800000  20.8100000  20.0400000  26.2800000  22.4600000  19.9500000
  28.9800000  22.9900000  19.6100000  28.9000000  24.1700000  19.7700000
  29.9000000  22.2500000  20.2400000  30.0300000  21.2200000  20.0900000
  30.9800000  22.9300000  21.0200000  30.4400000  23.7100000  21.6400000
  31.5700000  21.9700000  22.0900000  32.0300000  22.5800000  22.9000000
  30.7000000  21.3900000  22.5200000  32.5500000  21.0100000  21.6100000
  32.3400000  20.6900000  20.7100000  32.1300000  23.4800000  20.1300000
  33.0600000  23.9700000  20.7400000  32.1200000  23.3000000  18.8100000
  31.3200000  22.7100000  18.5300000  33.1900000  23.6300000  17.9200000
  33.9300000  24.2400000  18.4400000  34.0600000  22.4000000  17.4800000
  33.4700000  21.6600000  17.0200000  34.8300000  22.6700000  16.7500000
  34.8600000  21.7400000  18.5900000  34.2400000  21.2800000  19.2700000
  35.4600000  20.9300000  18.1100000  35.9300000  22.7100000  19.2500000
  36.5600000  23.0400000  18.4700000  35.4400000  23.5900000  19.7200000
  36.7300000  22.0300000  20.2700000  37.6600000  21.6900000  19.9600000
  36.5200000  21.9600000  21.6100000  37.4100000  21.4700000  22.3900000
  38.3200000  21.1200000  22.1200000  37.1400000  21.5200000  23.3700000
  35.4400000  22.5000000  22.1300000  34.6800000  22.8500000  21.5100000
  35.3500000  22.5700000  23.1500000  32.6100000  24.4000000  16.7200000
  33.2900000  24.5100000  15.6900000  31.4100000  24.9200000  16.8000000
  30.8300000  24.6700000  17.5100000  30.8000000  25.7200000  15.7800000
  30.8200000  25.2200000  14.8400000  29.3800000  25.9400000  16.1800000
  28.9800000  24.9300000  16.1100000  29.2800000  26.2100000  17.2200000
  28.5900000  26.7500000  15.2900000  27.7200000  26.9500000  15.6900000
  31.4600000  27.1000000  15.5300000  32.0600000  27.6300000  16.4400000
  31.5500000  27.5300000  14.2700000  31.0200000  26.9000000  13.5500000
  32.2900000  28.6900000  13.8100000  32.4800000  29.2500000  14.7200000
  33.6200000  28.2600000  13.2300000  33.3900000  27.6400000  12.3400000
  34.0300000  29.2400000  12.9700000  34.4700000  27.4700000  14.2000000
  34.4900000  28.0800000  15.1000000  34.1500000  26.4900000  14.5100000
  35.9200000  27.3700000  13.7400000  36.2300000  27.7300000  12.5900000
  36.9000000  27.0500000  14.5500000  37.8600000  26.9800000  14.2300000
  36.6600000  26.6400000  15.4000000  31.4600000  29.6600000  12.9400000
  32.0000000  30.4600000  12.1700000  30.2000000  29.6600000  13.1000000
  29.6900000  29.0200000  13.6700000  29.3700000  30.5500000  12.2700000
  29.7700000  31.4400000  11.9600000  29.0000000  29.8600000  10.8600000
  29.9400000  29.6700000  10.3500000  28.4400000  28.9500000  11.0900000
  28.4800000  30.6300000  10.1600000  28.0800000  30.8200000  13.1100000
  27.7300000  30.0000000  13.9500000  27.4700000  31.9800000  12.9400000
  27.8900000  33.0700000  12.0400000  28.1700000  32.6900000  11.0700000
  28.7000000  33.6600000  12.5600000  26.6100000  33.9300000  11.9000000
  26.0100000  33.5200000  11.1100000  26.9100000  34.9500000  11.6400000
  25.9500000  33.7700000  13.3100000  24.9400000  34.0100000  13.1700000
  26.5200000  34.4400000  13.9400000  26.2900000  32.3400000  13.7600000
  26.5200000  32.4500000  14.7700000  25.1200000  31.3900000  13.6600000
  24.5800000  31.1500000  12.5500000  24.6500000  30.9000000  14.8200000
  25.1400000  31.1400000  15.6500000  23.8000000  29.7500000  14.9000000
  23.5500000  29.4300000  13.8800000  24.5100000  28.5600000  15.5200000
  24.9400000  28.8800000  16.4100000  23.5800000  27.3800000  15.7400000
  24.1900000  26.4800000  15.8700000  23.0500000  27.4900000  16.6900000
  22.7800000  27.2800000  15.0000000  25.3900000  28.0000000  14.5700000
  25.9200000  28.7300000  14.2000000  22.3700000  30.0500000  15.4700000
  22.3300000  30.3300000  16.6900000  21.3600000  30.0600000  14.7400000
  21.4900000  30.0200000  13.6600000  20.0300000  30.2400000  15.2400000
  20.0900000  30.5900000  16.2600000  19.3300000  31.4300000  14.5100000
  19.5600000  32.4100000  14.9800000  19.6500000  31.5300000  13.4300000
  17.8000000  31.3400000  14.4500000  17.5800000  30.4200000  13.8800000
  17.2700000  31.2900000  15.9000000  16.1700000  31.3500000  15.8400000
  17.4600000  30.4800000  16.5900000  17.6000000  32.3100000  16.3100000
  17.0600000  32.5000000  13.6200000  16.0000000  32.7000000  13.8700000
  17.6200000  33.4500000  13.8100000  17.1500000  32.3500000  12.5200000
  19.3400000  28.9200000  15.1700000  19.2600000  28.2400000  14.1000000
  19.0500000  28.2500000  16.3000000  18.9500000  28.7400000  17.1700000
  18.4000000  26.8700000  16.3700000  18.6000000  26.3800000  15.4000000
  19.1700000  26.0900000  17.4700000  19.0400000  26.6300000  18.3900000
  18.4500000  24.7300000  17.5500000  18.6600000  24.3800000  16.5400000
  18.9100000  24.0900000  18.3100000  17.3700000  24.7900000  17.8800000
  20.6700000  25.9400000  17.1300000  20.8200000  25.1800000  16.3800000
  21.1200000  26.9200000  16.8200000  21.4600000  25.5000000  18.3600000
  22.5100000  25.5600000  18.1200000  21.2900000  26.0600000  19.2800000
  21.0700000  24.5400000  18.6300000  16.9100000  27.0900000  16.6400000
  16.6600000  28.0300000  17.4000000  16.1000000  26.1600000  16.0400000
  16.4900000  25.5100000  15.3100000  14.7100000  26.0700000  16.3800000
  14.4400000  26.7700000  17.0900000  13.8700000  26.4600000  15.1100000
  14.1600000  25.6600000  14.3600000  12.7900000  26.2800000  15.3600000
  13.8600000  27.8700000  14.5600000  12.6800000  28.6000000  14.7200000
  11.7800000  28.1700000  15.2700000  12.6100000  29.9000000  14.2100000
  11.7500000  30.4500000  14.4100000  13.5600000  30.4400000  13.3700000
  13.3600000  31.4000000  13.0300000  14.7000000  29.6500000  13.1200000
  15.5100000  30.0300000  12.4900000  14.9300000  28.3800000  13.7600000
  15.9300000  27.9600000  13.5200000  14.4300000  24.6600000  16.8400000
  15.1300000  23.6800000  16.4900000  13.4700000  24.4800000  17.7000000
  13.0100000  25.2800000  18.0900000  13.2200000  23.2000000  18.3700000
  13.6200000  22.2600000  17.9500000  13.9200000  23.3400000  19.7700000
  14.0900000  22.3500000  20.1700000  14.9300000  23.7100000  19.6400000
  13.4400000  24.0800000  20.3600000  11.7400000  22.9900000  18.6300000
  11.1000000  24.0100000  18.7500000  11.1800000  21.7600000  18.5200000
  11.7400000  20.8900000  18.4200000   9.7000000  21.6000000  18.3400000
   9.2500000  22.4900000  18.1700000   9.5100000  20.7000000  17.1100000
   9.8600000  19.6400000  17.2900000   8.4500000  20.5000000  17.1700000
  10.0000000  21.2900000  15.4800000   9.0800000  21.0800000  19.5700000
   9.3700000  19.9500000  20.0000000   8.3400000  21.9000000  20.3900000
   8.0800000  22.8100000  20.0200000   8.0800000  21.5500000  21.7400000
   8.9100000  21.6600000  22.3700000   7.1500000  22.6600000  22.2100000
   7.5800000  23.6500000  22.0700000   6.1500000  22.5600000  21.6900000
   6.6600000  22.5500000  23.6800000   6.0900000  21.6000000  23.6900000
   7.4800000  22.5500000  24.2800000   5.8100000  23.7400000  24.1200000
   6.2400000  24.4500000  25.0700000   4.7500000  23.9100000  23.5100000
   7.4100000  20.2200000  21.9700000   7.7300000  19.5800000  22.9700000
   6.5000000  19.7000000  21.1000000   6.2000000  20.3100000  20.3300000
   5.8400000  18.3600000  21.2700000   5.9800000  17.9400000  22.2700000
   4.3800000  18.4100000  20.9400000   4.1600000  18.5300000  19.8400000
   3.9600000  17.4500000  21.2300000   3.7200000  19.4200000  21.6400000
   2.7900000  19.3600000  21.4000000   6.4800000  17.2200000  20.4300000
   5.8100000  16.2400000  20.1200000   7.7200000  17.4100000  20.0000000
   8.1700000  18.3300000  20.0400000   8.4200000  16.3300000  19.3000000
   7.7700000  15.8600000  18.5300000   9.6000000  16.9900000  18.5700000
   9.1600000  17.8100000  17.9500000  10.2800000  17.4300000  19.3200000
  10.5000000  16.1800000  17.6400000  10.3300000  14.9100000  17.5900000
  11.4200000  16.8400000  17.0300000   8.8900000  15.1700000  20.2800000
   9.4400000  15.4000000  21.3500000   8.5600000  13.9100000  19.9700000
   8.0400000  13.8600000  19.0700000   8.9500000  12.6400000  20.6800000
   9.3000000  12.9100000  21.7200000   7.7000000  11.7600000  20.9400000
   8.0500000  10.8400000  21.4700000   6.6700000  12.3000000  21.9700000
   6.2800000  13.2600000  21.6200000   5.7600000  11.6400000  21.9300000
   7.0400000  12.3600000  22.9600000   7.0400000  11.3400000  19.6100000
   7.6100000  10.7300000  18.9100000   6.1500000  10.8500000  19.8800000
   6.6200000  12.2200000  19.1100000  10.1400000  11.8900000  19.8900000
  10.5700000  10.8300000  20.3900000  10.6700000  12.4700000  18.8100000
  10.2100000  13.4200000  18.5200000  11.4500000  11.7700000  17.7500000
  11.5000000  10.6300000  18.0300000  10.8900000  11.9300000  16.3000000
  11.1100000  13.0500000  15.9400000  11.8100000  11.0900000  15.3100000
  12.7000000  11.6700000  15.2100000  12.0800000  10.0100000  15.5700000
  11.2400000  11.0800000  14.3700000   9.2900000  11.8200000  16.2200000
   8.7900000  12.3900000  17.0700000   8.9900000  12.3500000  15.2400000
   8.6000000  10.3700000  16.3100000   8.9100000   9.7100000  15.4500000
   8.8700000   9.8500000  17.2700000   7.5100000  10.5600000  16.2500000
  12.9200000  12.2600000  17.7800000  13.9300000  11.5100000  17.9300000
  13.1700000  13.6100000  17.7700000  12.2500000  14.1100000  17.6500000
  14.4400000  14.2600000  18.2000000  14.9900000  13.4100000  18.6100000
  15.3300000  14.7200000  17.0200000  15.3200000  13.8900000  16.3300000
  14.9700000  15.6600000  16.5300000  16.4100000  14.8700000  17.3500000
  14.3300000  15.3000000  19.3900000  14.7800000  16.4000000  19.1000000
  13.8300000  15.0200000  20.6100000  13.5500000  13.6700000  21.0600000
  14.5100000  13.2700000  21.4500000  13.1100000  13.0800000  20.2200000
  12.4800000  13.8400000  22.0900000  12.5700000  13.0100000  22.7800000
  11.5400000  13.7400000  21.5300000  12.7500000  15.2100000  22.7600000
  13.4700000  15.0100000  23.5300000  11.8300000  15.6300000  23.2200000
  13.3800000  15.9800000  21.5900000  12.4900000  16.5800000  21.0900000
  14.3600000  17.1100000  22.0400000  15.5600000  16.9200000  22.0400000
  13.7400000  18.3100000  22.3400000  12.7300000  18.3200000  22.3500000
  14.4300000  19.6000000  22.6300000  14.8400000  19.9600000  21.7000000
  13.3400000  20.6500000  23.0400000  12.8600000  20.2500000  23.9200000
  13.9900000  22.0200000  23.4500000  14.5900000  22.3200000  22.5300000
  13.1100000  22.7100000  23.4400000  14.6700000  22.1200000  24.3900000
  12.2700000  20.8000000  21.9200000  11.5500000  20.0000000  21.8100000
  11.6000000  21.6300000  22.1700000  12.6900000  21.1100000  20.9800000
  15.5200000  19.5000000  23.7100000  16.6500000  19.9000000  23.4700000
  15.2200000  19.1100000  24.9500000  14.3700000  18.6400000  25.0600000
  16.1700000  19.1600000  26.0300000  16.8500000  20.0200000  25.9900000
  15.3300000  19.2600000  27.3000000  14.6700000  20.1000000  27.1700000
  14.6900000  18.4300000  27.3700000  16.1200000  19.3000000  28.5700000
  16.6800000  18.3900000  28.7600000  17.1600000  20.3800000  28.6200000
  17.4200000  20.4600000  29.6900000  18.1000000  20.1400000  28.1400000
  16.7300000  21.3800000  28.3900000  15.2700000  19.5800000  29.7900000
  14.4400000  18.8500000  29.9100000  15.9000000  19.4100000  30.6800000
  14.9200000  20.6000000  29.8800000  17.2700000  18.0800000  25.9900000
  18.2900000  18.1500000  26.7000000  17.2100000  17.1200000  25.0700000
  16.4300000  17.1000000  24.4400000  18.1900000  16.1500000  24.7800000
  18.8300000  15.9200000  25.6500000  17.4500000  14.9200000  24.3500000
  16.7800000  15.1800000  23.6000000  18.1400000  14.2900000  23.8000000
  16.6900000  14.0100000  25.4200000  17.4300000  13.7100000  26.1100000
  15.9600000  14.5700000  25.9800000  16.1200000  12.7600000  24.8300000
  16.7900000  12.0200000  24.1600000  14.8500000  12.4700000  25.0100000
  14.5200000  11.7000000  24.5000000  14.3000000  13.0200000  25.6200000
  19.2000000  16.5500000  23.6400000  20.3400000  16.0500000  23.7400000
  18.8400000  17.3400000  22.5700000  17.8200000  17.5700000  22.6200000
  19.6000000  17.7000000  21.3300000  20.6200000  17.2900000  21.4200000
  18.9700000  17.0500000  20.1000000  17.9400000  17.2100000  20.1300000
  19.3400000  17.5600000  19.1800000  19.3700000  15.6000000  20.0700000
  20.5800000  15.1300000  19.6300000  20.4000000  13.8200000  19.6000000
  21.2100000  13.0400000  19.4000000  19.2400000  13.4600000  20.0800000
  18.9300000  12.5500000  20.4200000  18.5100000  14.5800000  20.4200000
  17.5200000  14.6800000  20.8000000  19.7200000  19.2300000  21.1600000
  20.7600000  19.7600000  21.4100000  18.6300000  20.0100000  20.9000000
  17.7500000  19.5400000  20.8700000  18.6500000  21.3900000  20.4900000
  19.4500000  21.5200000  19.7300000  17.2700000  21.7000000  19.8800000
  17.3000000  22.6400000  19.3800000  17.0800000  20.9100000  19.1000000
  16.5900000  21.6400000  20.6900000  19.0400000  22.3400000  21.6700000
  19.6500000  23.3600000  21.4600000  18.6700000  21.9800000  22.9500000
  18.0100000  21.2300000  23.0800000  19.0500000  22.7100000  24.1200000
  19.0100000  23.7800000  23.9500000  18.1400000  22.5600000  25.3300000
  17.1000000  22.8200000  24.9600000  18.2000000  21.5800000  25.8200000
  18.4600000  23.5100000  26.2600000  18.0700000  24.3600000  25.9100000
  20.5300000  22.4700000  24.4900000  21.3000000  23.4000000  24.4700000
  21.0000000  21.1700000  24.6200000  20.2900000  19.9300000  24.7400000
  20.2700000  19.4300000  23.7800000  19.2800000  20.0300000  25.0600000
  21.0600000  19.0100000  25.6600000  20.9000000  17.9100000  25.4900000
  20.9200000  19.2700000  26.6600000  22.4600000  19.4900000  25.3100000
  22.8600000  19.0100000  24.3800000  23.1600000  19.3600000  26.1600000
  22.3600000  20.9600000  24.9700000  22.5900000  21.5300000  25.8400000
  23.3100000  21.4000000  23.8300000  24.3800000  21.9400000  24.2000000
  22.8400000  21.4600000  22.5900000  21.9800000  21.0800000  22.3300000
  23.6300000  22.0300000  21.5300000  24.6300000  21.5700000  21.6300000
  23.1900000  21.5900000  20.0900000  22.2100000  21.9800000  19.9300000
  23.7400000  22.1700000  19.3800000  23.1700000  20.0900000  19.6900000
  23.7300000  19.1100000  20.5400000  24.1200000  19.3000000  21.5100000
  23.5900000  17.7600000  20.2300000  24.0300000  17.0500000  20.9700000
  23.0700000  17.3500000  19.0000000  22.9500000  16.2900000  18.7800000
  22.5200000  18.3700000  18.1500000  22.2000000  18.0200000  17.1500000
  22.5300000  19.7300000  18.4700000  22.0500000  20.4300000  17.8800000
  23.6600000  23.5600000  21.6600000  24.7400000  24.1600000  21.6200000
  22.4900000  24.2000000  21.8600000  21.5800000  23.7300000  21.8500000
  22.4800000  25.6500000  22.0500000  22.8600000  26.3000000  21.2200000
  21.0500000  26.1300000  22.3900000  20.4600000  26.0500000  21.4900000
  20.4800000  25.5200000  23.0200000  20.8300000  27.5600000  22.8000000
  21.3500000  28.6000000  21.9900000  21.9600000  28.3700000  21.0800000
  21.3400000  29.8700000  22.4500000  21.7500000  30.6200000  21.8100000
  20.7900000  30.1600000  23.7100000  20.6900000  31.5200000  24.1000000
  20.6900000  31.7000000  25.0600000  20.0600000  29.1800000  24.4000000
  19.6700000  29.3800000  25.3700000  20.2200000  27.8400000  24.0500000
  19.7500000  27.0700000  24.7300000  23.3900000  26.1300000  23.2500000
  24.2200000  27.0300000  23.0200000  23.3200000  25.5500000  24.4600000
  22.5700000  24.8600000  24.5600000  24.3700000  25.6700000  25.5200000
  24.4500000  26.8000000  25.7200000  23.8800000  24.9700000  26.8100000
  23.7200000  23.8600000  26.6300000  24.6200000  25.1700000  27.5400000
  22.6200000  25.5600000  27.3100000  22.5900000  26.7300000  27.7000000
  21.5000000  24.8600000  27.1500000  20.6500000  25.3200000  27.5800000
  21.4700000  23.9700000  26.7500000  25.7900000  25.2300000  25.1900000
  26.7200000  25.9200000  25.5900000  25.9600000  24.2400000  24.2800000
  25.1700000  23.8500000  23.7300000  27.3600000  23.8600000  23.8200000
  27.9800000  23.6400000  24.7700000  27.3100000  22.5700000  23.0700000
  26.6300000  22.6400000  22.2900000  28.3000000  22.3900000  22.6100000
  27.1300000  21.4700000  23.9200000  26.2100000  21.6100000  24.1800000
  28.0700000  24.9800000  22.9800000  29.2500000  25.1400000  23.1900000
  27.3500000  25.8000000  22.2400000  26.3000000  25.7500000  22.1900000
  27.9100000  26.8900000  21.3800000  28.3600000  26.4000000  20.5800000
  26.7300000  27.8300000  20.9100000  26.0900000  28.1200000  21.7400000
  27.2600000  28.7200000  20.4500000  25.8800000  27.1600000  19.8400000
  25.6200000  26.1800000  20.2600000  24.6800000  28.0600000  19.6200000
  24.1700000  28.3100000  20.5800000  24.8800000  28.9200000  19.0300000
  23.9600000  27.5000000  19.0600000  26.5800000  27.0900000  18.4600000
  27.3400000  26.3100000  18.5400000  25.8400000  26.7700000  17.7100000
  27.1100000  28.0300000  18.2800000  29.0000000  27.6700000  22.0300000
  28.8000000  28.2200000  23.1300000  30.1900000  27.9100000  21.4200000
  30.6800000  27.3100000  20.1700000  30.3600000  27.9300000  19.3700000
  30.3800000  26.2700000  20.0300000  32.2600000  27.4100000  20.1800000
  32.6000000  27.4500000  19.1600000  32.6600000  26.4900000  20.6800000
  32.4600000  28.6900000  21.0000000  32.2700000  29.4800000  20.2900000
  33.4300000  28.7600000  21.5000000  31.2500000  28.7700000  22.0100000
  31.7000000  28.3900000  23.0000000  30.8300000  30.2500000  22.1800000
  29.9000000  30.8300000  21.5800000  31.5000000  31.0100000  23.0300000
  32.2500000  30.5900000  23.5400000  31.0700000  32.2700000  23.5700000
  30.0200000  32.1800000  23.7600000  31.7100000  32.4600000  24.9400000
  31.4900000  33.4900000  25.2700000  31.2600000  31.7900000  25.6500000
  33.2000000  32.2700000  24.8900000  33.5900000  33.0100000  24.3800000
  31.2600000  33.4200000  22.4900000  30.5900000  34.4400000  22.5700000
  32.1300000  33.3300000  21.4600000  32.6000000  32.5100000  21.3100000
  32.5500000  34.4400000  20.5700000  32.6100000  35.3900000  21.1200000
  33.9600000  34.1300000  20.0500000  34.2900000  34.9000000  19.2900000
  34.7600000  33.9800000  20.8800000  33.9300000  32.9800000  19.2800000
  34.1500000  32.2500000  19.8900000  31.4900000  34.5600000  19.3600000
  31.2100000  35.7000000  18.9900000  30.8900000  33.4800000  18.8300000
  31.0600000  32.5300000  19.1800000  29.9500000  33.6400000  17.7500000
  30.1400000  34.4100000  17.0000000  29.9500000  32.2700000  16.9600000
  29.1600000  32.4400000  16.2200000  31.2300000  32.0300000  16.1400000
  32.0300000  31.6400000  16.7900000  31.0000000  31.4000000  15.3200000
  31.5500000  32.9900000  15.6600000  29.5800000  30.9700000  17.8000000
  30.3600000  30.7900000  18.5600000  28.6500000  31.1300000  18.4000000
  29.3300000  29.6800000  16.9400000  28.4700000  29.9800000  16.3400000
  30.3300000  29.5400000  16.3700000  29.1100000  28.8500000  17.5800000
  28.6000000  33.9000000  18.3700000  28.3200000  33.4900000  19.5100000
  27.7900000  34.6200000  17.6200000  28.1000000  34.9700000  16.7300000
  26.3800000  34.9900000  18.0100000  26.3500000  35.4200000  18.9900000
  25.9300000  36.1600000  17.0700000  25.7800000  35.7600000  16.1200000
  24.9400000  36.5200000  17.3600000  26.8400000  37.3600000  17.0500000
  26.7600000  38.2000000  16.1400000  27.6900000  37.5300000  18.0100000
  25.4000000  33.8200000  17.9500000  25.5200000  32.8600000  17.1200000
  24.3500000  33.8200000  18.7800000  24.0300000  34.7100000  19.2300000
  23.5500000  32.6000000  19.0000000  23.4800000  32.0000000  18.0600000
  24.2800000  31.6000000  19.9800000  23.5500000  30.7600000  20.1400000
  25.1800000  31.2900000  19.4800000  24.5000000  32.2900000  21.3300000
  25.0300000  33.2400000  21.2100000  23.5200000  32.4600000  21.7700000
  25.3300000  31.4600000  22.2600000  25.3500000  31.9900000  23.2500000
  24.8400000  30.4900000  22.2600000  26.7400000  31.2400000  21.8100000
  27.1800000  30.4200000  22.5100000  26.8400000  30.8100000  20.7900000
  27.6400000  32.4400000  21.9600000  28.6200000  32.1800000  21.7700000
  27.4300000  33.0600000  21.1700000  27.7100000  32.9800000  22.7900000
  22.0900000  32.9000000  19.4300000  21.9500000  33.7400000  20.3000000
  21.1100000  32.1000000  18.9400000  21.2400000  31.5000000  18.1700000
  19.7700000  32.1500000  19.4600000  19.8500000  32.4100000  20.4800000
  19.0600000  33.2900000  18.7100000  18.8000000  32.9500000  17.7300000
  18.1800000  33.4900000  19.4000000  19.7500000  34.1500000  18.6200000
  19.0600000  30.8000000  19.4300000  19.4400000  30.0400000  18.5200000
  18.0600000  30.6100000  20.2700000  17.8800000  31.3000000  20.9900000
  17.2700000  29.4200000  20.3600000  17.4000000  28.7400000  19.5600000
  17.9200000  28.4300000  21.4300000  18.9300000  28.1900000  21.0400000
  17.9900000  29.1000000  22.3700000  17.0100000  27.3200000  21.9600000
  17.1200000  25.9600000  21.4700000  17.9200000  25.6500000  20.8500000
  16.2300000  24.9900000  21.9800000  16.4100000  23.9600000  21.6900000
  15.1200000  25.2700000  22.8200000  14.4600000  24.4500000  23.2200000
  14.9200000  26.5700000  23.2700000  14.1300000  26.9000000  23.9500000
  15.8900000  27.5700000  22.8500000  15.8300000  28.6100000  23.1900000
  15.7200000  29.6000000  20.4300000  15.3600000  30.5300000  21.1800000
  14.9300000  28.8500000  19.6800000  15.3700000  28.2800000  18.8900000
  13.4700000  28.9500000  19.6100000  13.2000000  29.5300000  20.5200000
  12.9400000  29.7300000  18.4000000  13.1100000  29.1600000  17.5000000
  11.5000000  30.0700000  18.5000000  11.2800000  30.6900000  17.6700000
  10.9000000  29.2400000  18.4900000  11.2300000  30.6900000  19.3900000
  13.6500000  31.0900000  18.1700000  13.4000000  31.3000000  17.1400000
  13.2000000  31.8600000  18.7800000  14.7400000  31.0500000  18.3400000
  12.7000000  27.6500000  19.7400000  12.7000000  26.8400000  18.8600000
  11.9500000  27.5700000  20.8700000  12.0500000  28.2500000  21.6600000
  11.0700000  26.4800000  21.1300000  11.4700000  25.5300000  20.6300000
  11.1800000  26.0500000  22.5900000  12.2400000  25.7800000  22.9300000
  10.9700000  26.8500000  23.2000000  10.2600000  24.8200000  22.8800000
   9.2900000  25.0500000  22.4000000  10.5900000  23.8900000  22.4200000
  10.1600000  24.5000000  24.3200000  10.2500000  23.3000000  24.6700000
   9.8900000  25.3700000  25.1900000   9.5500000  26.7200000  20.7000000
   8.8900000  27.5600000  21.2300000   9.1200000  25.9700000  19.6400000
   9.8200000  25.3600000  19.2800000   7.8200000  26.2600000  18.9000000
   7.6600000  27.3600000  18.9600000   7.9700000  25.9600000  17.3900000
   8.4200000  24.9400000  17.3200000   6.5600000  26.0300000  16.7900000
   6.1100000  27.0000000  16.9900000   6.5500000  25.7900000  15.6700000
   5.8600000  25.3300000  17.2700000   8.8600000  26.9300000  16.6000000
   9.8600000  26.9300000  17.0400000   8.9900000  26.4000000  15.6500000
   8.5000000  28.4700000  16.2700000   9.3700000  29.0600000  15.8400000
   7.7100000  28.5500000  15.5900000   8.2300000  28.9500000  17.1700000
   6.6200000  25.5700000  19.6000000   6.5300000  24.3100000  19.7700000
   5.7000000  26.4100000  19.9700000   5.7400000  27.3600000  19.7100000
   4.5000000  25.9000000  20.6800000   4.7500000  25.5000000  21.6800000
   3.5900000  27.1500000  20.9200000   4.0600000  27.6400000  21.7900000
   3.7200000  27.7200000  19.9300000   2.1300000  26.8800000  21.2400000
   1.7700000  26.0700000  22.1400000   1.2600000  27.4200000  20.4500000
   0.2600000  27.3600000  20.7600000   1.4900000  28.0300000  19.8000000
   3.7700000  24.8100000  19.9100000   3.3300000  25.0000000  18.7500000
   3.5200000  23.6900000  20.5500000   3.8900000  23.6700000  21.5700000
   2.6700000  22.6000000  20.0000000   2.3200000  22.0700000  20.9200000
   1.7100000  22.9500000  19.5300000   3.2800000  21.7400000  18.8800000
   2.5800000  20.9300000  18.2100000   4.5600000  21.9400000  18.6400000
   5.0800000  22.5300000  19.3100000   5.2500000  21.5100000  17.4400000
   4.5800000  21.6600000  16.6300000   6.1800000  22.0000000  17.4200000
   5.5200000  20.0100000  17.4400000   6.3700000  19.5000000  18.2000000
   5.0600000  19.2900000  16.4000000   4.4200000  19.6600000  15.6700000
   5.7200000  18.0000000  16.0700000   5.9200000  17.5100000  17.0000000
   4.9300000  17.1100000  15.2100000   5.3600000  16.1100000  15.0400000
   3.9400000  17.1600000  15.5700000   4.9100000  17.7400000  13.9200000
   4.4500000  18.5900000  13.9200000   7.1400000  18.2500000  15.4900000
   7.4400000  19.3600000  15.2200000   8.0100000  17.1600000  15.2900000
   7.6200000  16.2700000  15.4100000   9.3200000  17.2400000  14.6800000
  10.0400000  17.7100000  15.3600000   9.8000000  15.7700000  14.3100000
   9.7400000  15.3100000  15.3600000   9.1000000  15.3300000  13.5400000
  11.1600000  15.6000000  13.8100000  12.2300000  16.0400000  14.6400000
  12.1500000  16.4300000  15.6400000  13.4000000  15.6700000  13.9900000
  14.3900000  15.8900000  14.4600000  13.1500000  15.0500000  12.7800000
  11.7800000  14.9900000  12.6500000  11.1400000  14.5900000  11.8500000
   9.3900000  18.1400000  13.4200000  10.4500000  18.6600000  13.0200000
   8.2600000  18.1100000  12.6500000   7.4300000  17.5900000  13.0900000
   8.0200000  18.8700000  11.3700000   8.8900000  18.6400000  10.7900000
   6.8600000  18.2900000  10.6400000   5.9200000  18.6000000  11.1900000
   6.7700000  18.7600000   9.6600000   6.8900000  16.7500000  10.3100000
   5.7300000  15.9400000  10.5300000   4.9500000  16.3400000  11.0500000
   5.6200000  14.5800000  10.1400000   4.6800000  14.0200000  10.3100000
   6.7200000  14.0500000   9.4600000   6.5900000  12.8400000   8.8200000
   5.8500000  12.4300000   9.2600000   7.8600000  14.8500000   9.2300000
   8.7600000  14.4300000   8.7800000   7.9400000  16.1800000   9.6300000
   8.7300000  16.7700000   9.2700000   7.9200000  20.4000000  11.4400000
   7.5600000  21.1500000  10.4900000   8.0000000  20.9700000  12.6700000
   7.9700000  20.3700000  13.4300000   7.4500000  22.3400000  12.8600000
   6.4700000  22.4500000  12.6000000   7.4300000  22.5700000  14.3800000
   6.7300000  23.4000000  14.5900000   6.9600000  21.6700000  14.9200000
   8.9600000  22.9800000  15.3000000   8.2700000  23.5600000  12.3000000
   7.6300000  24.5600000  12.1900000   9.4900000  23.3600000  11.8300000
   9.7800000  22.4000000  11.9900000  10.3900000  24.2800000  11.0700000
  10.1400000  25.3800000  11.2700000  11.3700000  24.0300000  11.4500000
  10.3900000  24.0000000   9.5700000  11.0500000  24.7500000   8.8000000
   9.7400000  22.9300000   9.0400000   9.3900000  22.2000000   9.6300000
   9.7500000  22.6100000   7.6200000  10.8100000  22.4900000   7.3500000
   8.9300000  21.3100000   7.3800000   7.9200000  21.2400000   7.8200000
   8.7600000  21.2200000   6.3200000   9.6300000  20.1000000   7.9400000
  10.5300000  20.2400000   8.7500000   9.2800000  18.8500000   7.5300000
   9.9000000  18.1400000   7.8300000   8.6200000  18.7100000   6.7900000
   9.0700000  23.7300000   6.7800000   9.4100000  23.8600000   5.6000000
   8.1200000  24.4700000   7.2800000   7.7600000  24.2500000   8.2400000
   7.3400000  25.4200000   6.4400000   6.8800000  26.1400000   7.0600000
   8.0000000  25.9700000   5.8400000   6.2600000  24.7300000   5.6100000
   6.3800000  23.5400000   5.3000000   5.2600000  25.5300000   5.2100000
   5.0600000  26.5100000   5.5700000   4.0300000  25.0100000   4.6800000
   3.6800000  25.7300000   3.9300000   4.2000000  24.0600000   4.1000000
   2.9600000  24.7100000   5.7100000   2.3300000  23.6400000   5.6500000
   2.7500000  25.6600000   6.6100000   3.3100000  26.5200000   6.5300000
   2.2100000  25.3500000   7.9100000   1.4000000  24.6800000   7.8000000
   3.3000000  24.7100000   8.8000000   2.8100000  23.9700000   9.4600000
   3.9400000  24.0300000   8.1900000   4.2200000  25.5600000   9.4100000
   5.0400000  25.0700000   9.3800000   1.6400000  26.5500000   8.6200000
   2.0200000  27.7100000   8.2800000   0.8800000  26.3600000   9.7000000
   0.7200000  25.4200000   9.9400000   0.5700000  27.3700000  10.7300000
  -0.1400000  28.0300000  10.1800000  -0.1400000  26.6800000  11.9600000
  -0.9500000  26.0500000  11.4600000   0.8400000  25.7100000  12.6700000
   1.6700000  26.1900000  13.2200000   0.3000000  25.1200000  13.4200000
   1.2400000  25.0700000  11.9100000  -0.8700000  27.5100000  13.0100000
  -0.1700000  27.9500000  13.7400000  -1.2200000  28.3700000  12.4300000
  -2.0200000  26.8100000  13.7100000  -1.5900000  26.1700000  14.4500000
  -2.6000000  27.5900000  14.2900000  -2.7000000  26.2600000  13.0500000
   1.7700000  28.2200000  11.2300000   1.5500000  29.3600000  11.7200000
   3.0100000  27.8000000  11.0500000   3.1600000  26.8100000  10.8000000
   4.2700000  28.4800000  11.5600000   4.0400000  29.1700000  12.3200000
   5.1900000  27.4200000  12.2400000   5.6400000  26.8400000  11.4400000
   5.9800000  27.9800000  12.8800000   4.6100000  26.4200000  13.1900000
   4.0100000  26.9400000  14.3600000   4.0800000  27.9800000  14.5300000
   3.5300000  26.0600000  15.3400000   3.0200000  26.4500000  16.2400000
   3.4900000  24.6900000  15.0600000   3.2100000  23.7900000  15.9800000
   3.2500000  24.0600000  16.9000000   4.0700000  24.1700000  13.8700000
   4.0300000  23.1200000  13.6800000   4.6800000  25.0300000  12.9100000
   5.1100000  24.6900000  12.0100000   4.9200000  29.3100000  10.5000000
   5.8000000  30.1300000  10.7600000   4.4200000  29.3500000   9.2100000
   3.7300000  28.6000000   8.9900000   4.9900000  30.1400000   8.0500000
   5.8700000  29.6200000   7.8000000   3.9100000  30.3000000   6.8900000
   2.9500000  30.5900000   7.3100000   4.3000000  31.0200000   6.1000000
   3.6900000  28.9900000   6.1400000   4.3900000  27.9900000   6.2800000
   2.7600000  29.0100000   5.2700000   2.4400000  28.2000000   4.7300000
   2.4000000  29.9000000   5.1400000   5.5100000  31.5800000   8.3500000
   6.6300000  31.8600000   8.0900000   4.6700000  32.4400000   8.9700000
   3.8700000  31.9900000   9.4200000   5.1000000  33.8100000   9.1500000
   5.5200000  34.2500000   8.2500000   3.8400000  34.6800000   9.5900000
   3.3100000  34.2500000  10.3800000   4.1600000  35.6700000   9.9900000
   2.8700000  34.9600000   8.4600000   2.9500000  34.6300000   7.2800000
   1.9100000  35.7500000   8.7700000   6.2100000  34.0300000  10.2500000
   7.0100000  34.9900000  10.2000000   6.1900000  33.2100000  11.3400000
   5.6500000  32.3100000  11.2300000   7.2400000  33.3800000  12.4200000
   7.4000000  34.4800000  12.5300000   6.8600000  32.8000000  13.7600000
   5.9600000  33.3100000  14.0500000   6.5200000  31.2900000  13.7800000
   6.2000000  31.0200000  14.7700000   5.7000000  31.1300000  13.0600000
   7.3500000  30.7000000  13.4900000   7.9500000  32.9500000  14.8100000
   8.3600000  33.9500000  14.9100000   7.4100000  32.7200000  15.7400000
   8.8500000  32.3000000  14.5500000   8.5800000  32.8200000  11.8900000
   9.6900000  33.3600000  12.0600000   8.5400000  31.7400000  11.0700000
   7.6500000  31.3600000  10.7300000   9.7300000  31.2000000  10.3500000
  10.5500000  30.9400000  11.0100000   9.2600000  29.9600000   9.6500000
   8.2900000  30.2900000   9.1400000   9.9300000  29.6500000   8.8000000
   8.9300000  28.6800000  10.5300000   8.1400000  29.0100000  11.2100000
   8.5600000  27.4400000   9.5900000   8.1100000  26.7200000  10.2400000
   7.8400000  27.7300000   8.8400000   9.4200000  27.0300000   9.2300000
  10.0600000  28.2100000  11.3300000  10.3300000  28.9600000  11.9700000
   9.6500000  27.3800000  11.9000000  10.9300000  27.9400000  10.7100000
  10.2700000  32.1900000   9.3700000  11.4400000  32.4800000   9.3300000
   9.4800000  33.0100000   8.6200000   8.4700000  32.7900000   8.6500000
   9.8400000  34.1400000   7.7500000  10.5000000  33.8500000   6.9400000
   8.5300000  34.6000000   7.1400000   7.7900000  35.0700000   7.8300000
   8.8000000  35.4200000   6.4600000   7.9300000  33.6100000   6.3700000
   7.3500000  33.0800000   6.9400000  10.4500000  35.3000000   8.6100000
  11.5600000  35.7600000   8.3200000   9.7400000  35.9500000   9.5400000
   8.8900000  35.5800000   9.8900000  10.2900000  37.1200000  10.2800000
  10.8000000  37.7100000   9.5100000   9.3300000  38.1400000  10.9100000
   9.8100000  39.0300000  11.1700000   8.5200000  38.3600000  10.1900000
   8.6300000  37.5000000  12.2400000   8.3800000  36.5000000  12.0400000
   9.3600000  37.6200000  12.9700000   7.3900000  38.2100000  12.5000000
   7.5600000  39.2900000  12.4900000   6.7200000  37.9300000  11.7100000
   6.8700000  37.8300000  13.8100000   7.2800000  38.3100000  14.5700000
   6.0300000  36.7700000  14.1400000   5.1200000  36.3200000  13.3200000
   4.9500000  36.7800000  12.4400000   4.5400000  35.5600000  13.5000000
   5.9000000  36.3600000  15.3200000   6.3900000  36.7200000  16.0800000
   5.1800000  35.7200000  15.5100000  11.5800000  36.8000000  11.0800000
  12.2700000  37.7700000  11.4800000  11.9200000  35.5500000  11.4600000
  11.3200000  34.7600000  11.2000000  13.1500000  35.2400000  12.2000000
  13.4700000  36.1000000  12.7500000  13.0300000  34.1900000  13.2600000
  12.5100000  33.3600000  12.9000000  14.0700000  33.8900000  13.4600000
  12.4000000  34.6400000  14.5600000  13.0700000  34.3800000  15.7600000
  14.0300000  33.8800000  15.7400000  12.4800000  34.7100000  16.9900000
  13.0200000  34.3800000  17.8500000  11.3000000  35.3300000  17.0500000
  10.7700000  35.5400000  17.9800000  10.5900000  35.5400000  15.8300000
   9.5700000  35.9300000  15.9400000  11.1300000  35.2600000  14.5900000
  10.5500000  35.4900000  13.7400000  14.2300000  34.7900000  11.1500000
  15.3900000  35.2000000  11.3100000  13.9000000  33.9200000  10.2200000
  12.9100000  33.7900000  10.0100000  14.8400000  33.1900000   9.3000000
  15.6000000  32.6900000   9.9300000  14.2100000  32.4000000   8.7900000
  15.4900000  34.0700000   8.2200000  16.7100000  34.0100000   8.0700000
  14.7200000  35.0200000   7.7000000  13.7600000  35.1000000   8.0200000
  15.2700000  36.0100000   6.7200000  16.0200000  35.5300000   6.0500000
  14.0900000  36.4600000   5.7500000  13.4200000  36.9800000   6.3600000
  14.7000000  37.5200000   4.7600000  15.6700000  37.2000000   4.3300000
  13.9600000  37.8100000   4.0600000  14.9400000  38.4400000   5.2900000
  13.3300000  35.3700000   4.9500000  13.0100000  34.5600000   5.6900000
  12.3900000  35.6700000   4.5500000  14.0000000  34.8800000   4.3100000
  16.0100000  37.0800000   7.4100000  17.1100000  37.4700000   6.9400000
  15.5600000  37.5200000   8.6100000  14.5700000  37.4300000   8.8100000
  16.2700000  38.4800000   9.4700000  16.3100000  39.4200000   8.8400000
  15.3300000  38.6300000  10.6900000  15.1300000  37.7000000  11.1800000
  15.8100000  39.3600000  11.3300000  14.0800000  39.0700000  10.2700000
  13.4300000  38.6700000  10.7900000  17.5800000  37.9300000   9.9800000
  18.5400000  38.6500000   9.8200000  17.7700000  36.6200000  10.2300000
  16.9200000  36.0000000  10.4000000  19.0400000  35.9500000  10.4600000
  19.5000000  36.4300000  11.3400000  18.8200000  34.5800000  11.1200000
  18.0900000  34.8400000  11.8300000  18.3000000  33.8500000  10.4900000
  20.0000000  33.9600000  11.8000000  20.9100000  33.1200000  11.3200000
  20.8600000  32.6500000  10.3300000  21.8600000  32.8300000  12.3300000
  22.6400000  32.1800000  12.2300000  21.6200000  33.5600000  13.4800000
  22.2400000  33.6800000  14.7400000  23.1500000  33.1900000  14.9600000
  21.8300000  34.6500000  15.6700000  22.3100000  34.8600000  16.6300000
  20.7300000  35.4200000  15.3500000  20.4500000  36.1800000  16.0600000
  20.1200000  35.2500000  14.0800000  19.2300000  35.9300000  13.8400000
  20.4300000  34.2400000  13.1600000  20.0600000  36.0500000   9.2900000
  21.2200000  36.3800000   9.4900000  19.6200000  35.8100000   8.0200000
  18.7100000  35.3900000   7.8400000  20.4700000  36.0000000   6.8300000
  21.4500000  35.5600000   6.8800000  19.8800000  35.3900000   5.5200000
  18.9000000  35.7600000   5.4400000  20.5400000  35.6300000   4.7000000
  19.8000000  33.8800000   5.5300000  18.9600000  33.7300000   6.2300000
  19.4900000  33.5500000   4.5600000  21.2700000  33.0700000   6.1700000
  20.8200000  31.2600000   6.0000000  19.7500000  31.2000000   6.3100000
  20.9700000  30.8700000   4.9700000  21.2500000  30.7100000   6.8300000
  20.8000000  37.5300000   6.6300000  21.9300000  37.8700000   6.3200000
  19.8100000  38.4500000   6.8400000  18.8400000  38.1900000   7.1100000
  20.0700000  39.9200000   6.7500000  20.4500000  40.0300000   5.7800000
  18.6600000  40.6200000   6.7600000  18.2000000  40.2700000   7.6400000
  18.8600000  41.7200000   6.7800000  17.7300000  40.4500000   5.5700000
  17.3700000  39.4000000   5.4300000  16.8300000  41.0300000   5.9100000
  18.2300000  40.9400000   4.2100000  19.2300000  40.5000000   3.9800000
  17.5300000  40.6300000   3.4300000  18.2700000  42.4900000   4.1800000
  17.2200000  42.8200000   4.1800000  18.7900000  42.9500000   5.0400000
  19.0000000  42.9000000   2.9600000  19.8800000  42.3500000   2.8800000
  18.4400000  42.7500000   2.1300000  19.2100000  43.8900000   3.0400000
  21.1100000  40.3800000   7.7800000  22.1100000  40.9300000   7.3600000
  20.9700000  39.9000000   9.0100000  20.2000000  39.3700000   9.2800000
  21.8700000  40.1200000  10.2100000  21.7400000  41.2200000  10.3500000
  21.1900000  39.3900000  11.4300000  20.1600000  39.6100000  11.5200000
  21.1800000  38.2900000  11.2000000  21.8400000  39.6800000  12.8100000
  22.8700000  39.3100000  12.7800000  21.9000000  41.2300000  13.0100000
  22.6000000  41.7400000  12.4400000  20.9400000  41.7700000  12.9500000
  22.1800000  41.4600000  14.0200000  20.9800000  39.0700000  13.9900000
  21.3800000  39.2600000  15.0200000  19.9900000  39.6000000  13.9000000
  20.7400000  38.0300000  13.7000000  23.2900000  39.7000000  10.0100000
  24.1900000  40.3500000  10.5200000  23.5800000  38.5700000   9.2900000
  22.7800000  38.1000000   8.9000000  24.9500000  38.0200000   9.2200000
  25.6900000  38.6600000   9.6800000  25.0500000  36.7000000  10.0500000
  24.3600000  35.9900000   9.6000000  25.9800000  36.1800000  10.0300000
  24.6100000  36.8700000  11.4900000  25.3200000  37.5000000  12.5500000
  24.4900000  37.3000000  13.6500000  24.6700000  37.6700000  14.6200000
  23.5200000  36.4000000  13.3500000  22.8000000  36.0100000  13.8700000
  23.5200000  36.2000000  11.9900000  22.9000000  35.5200000  11.4900000
  25.5500000  37.6900000   7.7900000  26.7700000  37.5700000   7.6800000
  24.6800000  37.6000000   6.7400000  23.6500000  37.5700000   6.9200000
  25.1100000  37.6600000   5.2900000  26.1200000  37.2800000   5.1600000
  24.2800000  36.8000000   4.3400000  23.2600000  37.2200000   4.3700000
  24.7300000  36.7700000   3.3600000  24.1800000  35.3200000   4.7500000
  23.7100000  35.1400000   5.7600000  23.4600000  34.5500000   3.6400000
  23.3900000  33.4700000   3.8000000  22.5500000  35.0700000   3.2100000
  24.1400000  34.5500000   2.8400000  25.6300000  34.6500000   4.8600000
  25.4900000  33.5500000   5.0200000  26.1400000  34.6000000   3.8700000
  26.1300000  35.0400000   5.6900000  25.1200000  39.1400000   4.7700000
  26.1600000  39.6300000   4.3800000  23.9700000  39.8400000   4.7300000
  23.1400000  39.4100000   5.1500000  24.0000000  41.3000000   4.5100000
  24.6300000  41.3800000   3.6800000  22.5900000  41.8200000   4.1600000
  21.9600000  41.2800000   4.8500000  22.4200000  42.9500000   4.3200000
  22.2500000  41.4900000   2.7400000  23.2100000  41.3700000   1.8700000
  21.0500000  41.3700000   2.3800000  24.7000000  42.0900000   5.6800000
  24.9800000  43.2400000   5.4500000  24.9700000  41.5000000   6.8900000
  24.6400000  40.5100000   6.9300000  25.5200000  42.1800000   8.0600000
  25.4400000  41.4900000   8.8800000  27.0000000  42.4700000   8.0000000
  27.1500000  43.4700000   7.4600000  27.3500000  42.5500000   8.9900000
  27.8500000  41.3100000   7.4400000  27.5300000  40.3400000   7.9200000
  27.6300000  41.2200000   6.3900000  29.3200000  41.4600000   7.7700000
  30.1400000  41.1200000   6.8400000  29.7900000  41.7600000   8.8600000
  24.6700000  43.3400000   8.6200000  25.1400000  44.2000000   9.3100000
  23.3800000  43.4200000   8.2400000  23.0600000  42.8000000   7.5600000
  22.6700000  44.6800000   8.4000000  23.3200000  45.4900000   7.9200000
  21.3600000  44.5100000   7.6800000  21.5400000  44.0000000   6.6900000
  20.6500000  43.8900000   8.2600000  20.6100000  45.7800000   7.4300000
  20.7900000  46.7000000   8.2600000  19.9400000  45.9700000   6.3900000
  22.4000000  45.1400000   9.8400000  21.7000000  44.5100000  10.6000000
  22.9900000  46.2700000  10.2700000  23.7700000  46.5300000   9.6200000
  22.8700000  46.7600000  11.6900000  23.1600000  45.9600000  12.3700000
  23.8000000  47.9700000  11.8800000  23.6400000  48.6800000  11.0400000
  23.4900000  48.4600000  12.8100000  25.1600000  47.6300000  12.0000000
  25.5800000  48.4500000  12.1200000  21.4000000  47.1500000  12.0500000
  21.1000000  47.2000000  13.2100000  20.5600000  47.3500000  11.0600000
  20.8600000  47.1100000  10.0800000  19.2000000  47.5400000  11.2600000
  19.1500000  48.3200000  11.9400000  18.4700000  47.8400000   9.9700000
  18.6200000  46.9500000   9.2800000  17.4100000  47.9500000  10.1800000
  18.8600000  49.0600000   9.2100000  18.6800000  49.8700000   9.9000000
  19.9300000  49.1500000   9.0000000  18.0800000  49.3000000   7.8300000
  17.0500000  49.2600000   8.2000000  18.3700000  50.3000000   7.3900000
  18.2400000  48.2700000   6.8300000  18.9000000  47.5400000   7.0500000
  17.8800000  48.2400000   5.5700000  17.3100000  49.2800000   5.0000000
  16.9100000  50.0500000   5.5000000  16.8500000  49.1400000   4.1600000
  18.2500000  47.2200000   4.8100000  18.8000000  46.4500000   5.1900000
  17.9400000  47.1500000   3.8600000  18.4100000  46.3400000  11.8600000
  17.3300000  46.5100000  12.3300000  19.0500000  45.1300000  11.8800000
  19.8900000  45.0200000  11.3500000  18.3600000  43.8400000  12.3400000
  17.2800000  44.0300000  12.2700000  18.6900000  42.7500000  11.3200000
  19.6800000  42.8600000  10.9500000  18.5400000  41.8200000  11.7000000
  17.7500000  42.8200000  10.1200000  18.0000000  43.6700000   9.0700000
  18.8600000  44.3200000   9.1400000  17.1300000  43.7800000   7.9800000
  17.3700000  44.5200000   7.2200000  16.0500000  42.9500000   7.8900000
  15.1800000  43.0700000   6.8900000  15.5400000  43.6900000   6.2200000
  15.8200000  42.0300000   8.8700000  15.0900000  41.2500000   8.7900000
  16.6500000  41.9500000  10.0300000  16.4400000  41.1000000  10.6500000
  18.6700000  43.5200000  13.7900000  18.0000000  42.6800000  14.4000000
  19.7500000  44.0600000  14.3900000  20.0800000  44.7200000  13.8500000
  20.4100000  43.6600000  15.6200000  20.8200000  42.6100000  15.5900000
  21.5400000  44.6400000  16.0000000  21.2300000  45.7000000  15.8800000
  22.1100000  44.4600000  17.0000000  22.6300000  44.4300000  14.9800000
  22.9100000  43.4000000  15.0700000  22.3800000  44.5300000  13.9800000
  23.9100000  45.2500000  15.2000000  23.8500000  46.2700000  14.9400000
  24.1400000  45.0300000  16.2600000  25.0700000  44.6400000  14.4400000
  25.1600000  43.6500000  14.6900000  24.9000000  44.5300000  13.3900000
  26.3700000  45.1900000  14.8700000  26.5800000  45.0200000  15.8600000
  27.0400000  44.8000000  14.2400000  26.3500000  46.1500000  14.6200000
  19.6000000  43.8700000  16.8500000  19.7600000  43.1400000  17.8000000
  18.6300000  44.8500000  16.8400000  18.6200000  45.5100000  16.0700000
  17.6900000  45.1100000  17.9200000  17.9400000  44.4300000  18.7200000
  17.9300000  46.5100000  18.4900000  18.9000000  46.6100000  18.9400000
  17.9500000  47.1200000  17.6200000  16.9500000  47.1400000  19.5200000
  17.2600000  48.1500000  19.6600000  15.9600000  47.0900000  19.1200000
  17.0000000  46.4600000  20.8900000  17.9600000  45.7800000  21.2100000
  15.9800000  46.6700000  21.7100000  16.0400000  46.2300000  22.6700000
  15.2300000  47.3600000  21.4800000  16.2500000  44.7700000  17.4300000
  15.4600000  44.5600000  18.3300000  15.9400000  44.6800000  16.0900000
  16.6800000  44.9100000  15.4400000  14.6400000  44.3300000  15.6100000
  13.8700000  44.9900000  16.0100000  14.6700000  44.3800000  14.1500000
  14.6600000  45.4600000  13.9200000  15.6400000  44.1000000  13.7900000
  13.4400000  43.9200000  13.3600000  13.5100000  42.6900000  12.6600000
  14.3900000  42.0000000  12.6300000  12.3600000  42.2600000  12.0100000
  12.4800000  41.2500000  11.5800000  11.1300000  42.9000000  12.0800000
  10.1900000  42.4700000  11.6100000  11.1200000  44.1600000  12.7700000
  10.2300000  44.7300000  12.7800000  12.2700000  44.6500000  13.4000000
  12.2600000  45.5800000  14.0100000  14.2500000  42.9300000  16.1000000
  13.0500000  42.6600000  16.3100000  15.2100000  41.9900000  16.2200000
  16.0900000  42.1700000  15.7000000  15.0000000  40.7100000  16.8800000
  13.9500000  40.4900000  16.6900000  15.9500000  39.6700000  16.2400000
  16.9000000  40.0600000  16.5100000  15.8600000  38.7300000  16.7400000
  15.9500000  39.3400000  14.6600000  16.0900000  40.3200000  14.1100000
  17.0100000  38.4500000  14.2500000  17.0600000  38.4000000  13.2100000
  17.9400000  38.8000000  14.7200000  16.8400000  37.4700000  14.5900000
  14.5400000  38.8700000  14.2400000  14.6100000  38.2500000  13.2800000
  13.9700000  38.2500000  14.9800000  13.8500000  39.6500000  13.8700000
  15.0400000  40.6800000  18.4200000  14.9600000  39.5500000  18.9800000
  15.1000000  41.8100000  19.1600000  14.8700000  42.7100000  18.7600000
  15.3800000  41.8300000  20.5900000  15.2700000  40.8300000  21.0500000
  16.8100000  42.2900000  20.9700000  16.9000000  43.3400000  20.5900000
  17.0000000  42.3900000  22.0700000  18.2000000  41.4400000  20.1900000
  14.4200000  42.6800000  21.3200000  14.0200000  42.2800000  22.4000000
  14.2000000  43.9100000  20.9000000  14.6000000  44.2700000  20.0300000
  13.2000000  44.8500000  21.5300000  13.2200000  44.8400000  22.6000000
  13.4600000  45.9000000  21.2400000  11.7300000  44.6200000  21.1300000
  10.9400000  44.3700000  22.0800000  11.4200000  44.5900000  19.8300000
  12.2400000  45.0400000  18.7100000  12.7200000  44.2900000  18.0900000
  12.9400000  45.7800000  18.9600000  11.2600000  45.6200000  17.7300000
  11.7600000  45.5500000  16.7700000  11.0400000  46.5800000  18.1000000
  10.1900000  44.5800000  17.8400000  10.6100000  43.6400000  17.5400000
   9.2400000  44.8100000  17.3500000   9.9900000  44.4800000  19.3700000
   9.6200000  45.4400000  19.7600000   9.1900000  43.3000000  19.7900000
   9.6600000  42.1800000  19.9700000   7.9100000  43.4800000  20.0700000
   7.5100000  44.3800000  19.9600000   7.0200000  42.4800000  20.6600000
   7.5800000  42.0700000  21.4900000   5.7300000  43.0600000  21.3600000
   5.4200000  42.2000000  21.9900000   6.0000000  43.7400000  22.1700000
   4.6100000  43.4900000  20.4000000   4.7000000  44.5800000  19.8900000
   3.6900000  42.6200000  20.1000000   2.9100000  42.9300000  19.5500000
   3.6000000  41.7300000  20.6200000   6.7400000  41.2500000  19.6800000
   6.2900000  40.2600000  20.2600000   6.9300000  41.3900000  18.3600000
   7.2800000  42.2200000  17.9400000   6.7300000  40.2200000  17.5300000
   5.7000000  39.9500000  17.5900000   6.9900000  40.6500000  16.0800000
   6.4700000  40.0400000  15.3500000   6.5800000  41.6400000  15.9900000
   8.5000000  40.7100000  15.6600000   9.2900000  39.6300000  15.3400000
  10.5000000  40.0700000  15.2500000  11.3900000  39.4900000  15.1000000
  10.5800000  41.3600000  15.4000000  11.4400000  41.9300000  15.4800000
   9.2800000  41.8200000  15.6600000   8.9500000  42.8100000  16.0100000
   7.6000000  38.9900000  17.9400000   7.3700000  37.8700000  17.3800000
   8.5100000  39.1000000  18.9300000   8.5200000  39.9300000  19.4600000
   9.4900000  38.0800000  19.4700000   9.7100000  37.3300000  18.7100000
  10.8400000  38.7300000  19.9000000  11.4700000  37.9900000  20.3200000
  11.5000000  39.5600000  18.8100000  12.3700000  40.0700000  19.2000000
  11.8100000  38.8100000  18.1300000  10.7600000  40.2300000  18.3200000
  10.5100000  39.7400000  20.8300000  10.3900000  40.5500000  20.3200000
   8.8700000  37.4000000  20.7000000   9.5200000  36.4500000  21.1800000
   7.6300000  37.8100000  21.1200000   7.2000000  38.6400000  20.7100000
   6.8400000  37.2300000  22.2000000   7.3200000  36.3200000  22.4700000
   6.8100000  38.2100000  23.3900000   6.3500000  39.1200000  22.9400000
   6.1900000  37.8000000  24.2700000   8.1300000  38.4400000  23.8000000
   8.4400000  39.3700000  23.8400000   5.4300000  36.8500000  21.7500000
   4.5700000  36.8000000  22.6100000   5.1900000  36.6200000  20.4200000
   6.0400000  36.5400000  19.8600000   4.0700000  35.8900000  19.8100000
   3.1200000  36.4700000  19.8700000   4.3200000  35.7300000  18.3100000
   4.4400000  36.7200000  17.9300000   5.2100000  35.1500000  18.2800000
   3.2900000  35.0700000  17.4200000   2.2400000  34.5700000  17.8900000
   3.6500000  34.9500000  16.2300000   3.9300000  34.5200000  20.5000000
   4.8600000  33.8000000  20.7000000   2.6800000  34.1500000  20.8300000
   1.9400000  34.8400000  20.7900000   2.1800000  32.7700000  21.2800000
   2.3100000  32.6200000  22.3600000   0.6800000  32.6800000  21.1100000
   0.4500000  32.6400000  20.0600000   0.4800000  31.6800000  21.4800000
  -0.0300000  33.5800000  21.8800000  -0.8900000  33.5300000  21.4400000
   2.7700000  31.5900000  20.5200000   2.6700000  30.4700000  21.0700000
   3.1200000  31.7200000  19.2400000   3.0800000  32.6300000  18.8700000
   3.6600000  30.6300000  18.4000000   2.9300000  29.7600000  18.4100000
   3.8600000  31.1000000  17.0000000   4.3600000  32.0500000  17.0000000
   4.3900000  30.2800000  16.4300000   2.4800000  31.2900000  16.3800000
   1.7900000  30.7200000  16.9300000   2.1800000  32.3400000  16.4700000
   2.3500000  30.8200000  14.9200000   2.9900000  31.3900000  14.0300000
   1.6700000  29.7900000  14.6600000   1.6400000  29.4600000  13.7000000
   1.2300000  29.2500000  15.3800000   5.0300000  30.1700000  18.9700000
   5.3500000  28.9900000  18.8000000   5.7300000  31.0600000  19.7000000
   5.3900000  31.9700000  19.7000000   6.8700000  30.6200000  20.5600000
   7.3700000  29.7700000  20.2000000   7.8900000  31.7500000  20.4500000
   7.4500000  32.6600000  20.7900000   9.1500000  31.4800000  21.3300000
   8.9100000  31.5400000  22.4300000   9.5200000  30.4200000  21.1300000
  10.0000000  32.1000000  21.2700000   8.3600000  31.8800000  19.0100000
   9.1600000  31.2000000  18.7700000   7.5900000  31.7300000  18.2800000
   8.9100000  33.2600000  18.6400000   9.8100000  33.5700000  19.1000000
   9.1800000  33.1300000  17.5400000   8.1100000  34.0500000  18.7600000
   6.5100000  30.3300000  22.0100000   5.8900000  31.1800000  22.6700000
   7.0000000  29.2200000  22.5600000   7.5800000  28.6600000  21.9500000
   6.9300000  28.9100000  23.9800000   5.9900000  29.4400000  24.4200000
   6.7100000  27.4000000  24.1100000   6.0000000  26.9500000  23.3500000
   7.6400000  26.8400000  23.9100000   6.1700000  26.9400000  25.3000000
   6.1200000  25.9900000  25.1900000   8.2700000  29.3900000  24.7200000
   8.2200000  29.7900000  25.8800000   9.4600000  29.4900000  24.0500000
   9.5300000  29.2600000  23.0500000  10.6900000  30.0600000  24.7000000
  10.3600000  30.9200000  25.3100000  11.3400000  28.9600000  25.6200000
  10.6500000  28.5400000  26.3700000  11.7200000  28.1700000  24.9900000
  12.5000000  29.6000000  26.4400000  13.3300000  28.8600000  27.0100000
  12.6000000  30.8200000  26.5100000  11.6800000  30.6400000  23.6800000
  12.1800000  29.8500000  22.9000000  11.9700000  31.9300000  23.5900000
  11.5500000  32.5300000  24.3200000  13.0000000  32.5400000  22.7800000
  13.4000000  31.7800000  22.1300000  12.3800000  33.7200000  21.9700000
  11.6500000  33.3400000  21.1900000  11.7900000  34.2900000  22.6400000
  13.3000000  34.5100000  21.1000000  14.3400000  33.8700000  20.4400000
  14.5400000  32.8000000  20.5500000  15.2100000  34.6700000  19.5300000
  15.9700000  34.1100000  19.0700000  14.9700000  36.1000000  19.3600000
  15.6600000  36.8600000  18.4700000  15.3300000  37.8000000  18.3800000
  13.9600000  36.6700000  20.0900000  13.8600000  37.7600000  20.0400000
  13.1500000  35.9500000  20.9800000  12.4200000  36.4400000  21.6200000
  14.1700000  33.0500000  23.6300000  13.9900000  33.9200000  24.4700000
  15.4200000  32.6000000  23.3200000  15.5500000  31.8500000  22.6300000
  16.6800000  32.9000000  24.0400000  16.5500000  33.8200000  24.7300000
  17.1800000  31.6100000  24.7300000  17.2000000  30.7700000  24.0400000
  18.2000000  31.8100000  25.0500000  16.3900000  31.2000000  25.9600000
  15.4600000  30.7800000  25.5600000  16.9500000  30.4500000  26.5100000
  15.8600000  32.2200000  27.0100000  16.6800000  32.6000000  27.5900000
  15.5300000  33.1500000  26.4800000  14.8800000  31.6300000  27.9400000
  13.8700000  31.6100000  27.6100000  15.0400000  31.1100000  29.1400000
  16.2300000  31.0600000  29.5800000  17.0100000  31.2600000  28.9900000
  16.4000000  30.8600000  30.5300000  13.9800000  30.8300000  29.8500000
  13.0800000  30.9700000  29.4500000  14.0600000  30.5000000  30.8600000
  17.6700000  33.3900000  23.0100000  17.6500000  32.9500000  21.8800000
  18.6000000  34.2900000  23.3700000  18.6000000  34.5800000  24.3400000
  19.7600000  34.5000000  22.4700000  20.4300000  33.6700000  22.4000000
  19.4700000  34.7500000  21.4900000  20.5700000  35.6600000  23.0200000
  20.2200000  36.3100000  23.9900000  21.7000000  35.9600000  22.4000000
  21.8200000  35.5800000  21.4900000  22.7300000  36.9800000  22.8300000
  22.7000000  36.7600000  23.8600000  24.2100000  36.6400000  22.5400000
  24.8200000  37.3100000  23.1700000  24.2800000  35.5500000  22.6600000
  24.4400000  36.8900000  21.0500000  23.9100000  36.2800000  20.1600000
  25.2900000  37.7800000  20.7600000  25.4600000  37.9500000  19.8100000
  25.7200000  38.2900000  21.4600000  22.3100000  38.4700000  22.7700000
  23.1700000  39.3100000  22.8400000  21.0100000  38.7800000  22.6300000
  20.2500000  38.1100000  22.6100000  20.4700000  40.1900000  22.4900000
  20.6500000  40.4900000  21.4500000  19.0100000  40.1300000  22.7500000
  18.7400000  39.2900000  23.4500000  18.5900000  41.0500000  23.1500000
  18.1400000  39.6900000  21.2400000  21.2200000  41.1300000  23.5000000
  21.5100000  40.7200000  24.5900000  21.5200000  42.3700000  23.0600000
  22.0800000  43.3300000  24.0000000  23.1000000  43.0100000  24.2900000
  21.4300000  43.3800000  24.9100000  22.2300000  44.6600000  23.2200000
  23.3500000  44.7200000  23.0900000  21.9200000  45.4800000  23.8300000
  21.3400000  44.4200000  21.9900000  21.7800000  44.8300000  21.0400000
  20.3700000  44.8300000  22.1500000  21.3500000  42.9300000  21.7600000
  20.3700000  42.6900000  21.2600000  22.5100000  42.3800000  20.8400000
  23.6100000  41.9300000  21.3700000  22.2600000  42.1700000  19.5200000
  21.3100000  42.2900000  19.2200000  23.2300000  41.4700000  18.6300000
  23.7000000  40.6500000  19.2500000  22.5300000  40.7800000  17.4600000
  22.0600000  41.5100000  16.8300000  23.3000000  40.3100000  16.8300000
  21.5500000  39.6800000  17.8500000  22.0100000  38.4800000  18.4900000
  23.0500000  38.3000000  18.6500000  21.1200000  37.4700000  18.8600000
  21.4100000  36.6300000  19.4700000  19.7500000  37.6300000  18.6100000
  18.8600000  36.7200000  19.0400000  17.9900000  37.0300000  19.4200000
  19.3100000  38.8100000  17.9800000  18.2600000  38.9000000  17.8100000
  20.2200000  39.8800000  17.5700000  19.9200000  40.7900000  17.0100000
  24.4400000  42.2800000  18.1200000  24.9000000  42.1500000  16.9900000
  24.9300000  43.2800000  18.9300000  24.5000000  43.3700000  19.9100000
  25.9400000  44.2400000  18.5600000  25.7100000  44.9900000  17.8100000
  26.2400000  45.0900000  19.8000000  26.7300000  44.5200000  20.5600000
  26.9400000  45.9000000  19.6000000  25.0100000  45.8200000  20.4600000
  24.2200000  45.0300000  20.5700000  25.3800000  46.3700000  21.8400000
  25.6400000  45.5500000  22.4900000  26.2000000  46.9900000  21.7400000
  24.5500000  46.7800000  22.3700000  24.3000000  46.7900000  19.5800000
  25.0400000  47.4700000  19.1200000  23.8300000  46.3500000  18.6600000
  23.5900000  47.3600000  20.1100000  27.2000000  43.5600000  18.0000000
  27.6800000  43.9200000  16.9200000  27.7400000  42.6000000  18.6000000
   5.9700000  11.2900000  11.9100000   4.4700000  11.2600000  12.1600000
   3.6800000  12.1600000  11.8200000   4.2400000  10.2600000  12.9200000
   6.5500000  10.0800000  11.2900000   5.9300000   9.2200000  11.2300000
   7.9400000   9.9800000  11.0700000   8.1900000   9.0900000  10.5100000
   8.7800000  11.1300000  11.2400000  10.1400000  11.0300000  10.7500000
  10.4800000  10.0800000  10.0500000  10.9300000  12.1300000  10.9200000
  11.9800000  12.1400000   9.9000000  12.6100000  11.2900000  10.1300000
  11.7400000  12.1200000   8.8100000  12.9500000  13.2800000  10.0100000
  12.5300000  14.3800000  10.0600000  13.5400000  13.1600000   9.0400000
  13.9300000  12.9900000  10.9500000  13.9200000  13.7600000  11.6200000
   8.2200000  12.2700000  11.8900000   8.8700000  13.1600000  12.0600000
   6.8100000  12.3000000  12.2300000   6.3300000  13.3200000  12.6800000
  29.4300000  42.0400000  17.0700000   7.4400000  21.0900000   1.0700000
   1.2800000  55.2700000  35.9300000   1.9100000  55.6200000  36.5800000
   0.4400000  55.6100000  36.3900000  31.5600000  -7.1000000  36.2700000
  31.1000000  -6.5800000  35.6400000  30.8800000  -7.7000000  36.6300000
   5.2300000   5.5300000  33.0200000   5.8100000   6.1300000  33.4800000
   4.8500000   6.0900000  32.2800000  18.9400000  45.4200000 -13.2300000
  18.7300000  45.9200000 -12.3800000  19.6800000  45.9100000 -13.5800000
 -10.5400000  53.1900000 -23.3600000 -10.6200000  53.7800000 -24.1500000
 -11.4600000  52.9600000 -23.1900000   2.5400000  44.9800000  23.1800000
   2.2000000  44.7700000  22.2700000   2.9600000  45.8900000  22.8800000
 -17.2900000  -3.2100000  32.2900000 -17.3400000  -2.5200000  31.5800000
 -16.3100000  -3.2600000  32.4100000  34.9400000  26.3600000  -3.6300000
  34.7700000  26.2000000  -4.5900000  35.9200000  26.2300000  -3.6600000
  11.6500000   4.7300000 -34.3900000  11.7800000   5.3700000 -33.6600000
  11.1500000   5.2200000 -35.0300000 -16.1300000  10.8800000  36.4000000
 -15.5900000  11.6700000  36.5400000 -15.4600000  10.1700000  36.5200000
 -17.8500000   7.4800000 -10.3300000 -18.0400000   6.5800000 -10.6700000
 -17.6500000   7.9600000 -11.1100000  35.1200000  44.3800000 -12.3900000
  34.9900000  44.1200000 -11.4500000  35.1000000  45.3400000 -12.3500000
   0.7500000  -5.9800000   2.8200000  -0.1600000  -6.2600000   2.6800000
   0.6400000  -5.0300000   3.0900000  14.7600000  16.6900000  35.6000000
  13.8800000  16.4000000  35.6300000  14.7200000  17.5100000  35.1600000
 -10.7200000  47.1800000 -13.5600000 -10.7800000  48.1200000 -13.3200000
 -10.5000000  46.7500000 -12.7000000  47.6400000  16.6500000  26.8000000
  46.7000000  16.9700000  26.6900000  47.4400000  15.7200000  27.0400000
  34.9900000  18.7800000  10.9900000  34.9600000  19.3900000  10.2400000
  35.4600000  19.4100000  11.6000000  -1.7800000  31.3100000 -11.6500000
  -1.0700000  31.9300000 -11.7700000  -1.2900000  30.4200000 -11.7100000
  44.6700000  20.8600000  10.7100000  43.8100000  21.2400000  10.5900000
  45.3000000  21.6000000  10.7300000   8.3500000  37.2400000 -20.4200000
   9.3100000  37.3700000 -20.3400000   7.9700000  38.1400000 -20.5400000
  24.0100000  18.2700000  39.2300000  24.3200000  17.3400000  39.1500000
  23.2500000  18.2700000  38.5300000  23.2600000   1.3900000  27.5100000
  23.4500000   0.6800000  28.1800000  22.9600000   2.1000000  28.1700000
  48.4900000  48.7300000  -8.3100000  48.3300000  49.7300000  -8.3600000
  48.6600000  48.5800000  -9.2900000 -13.7000000   8.6200000   2.8800000
 -13.0600000   9.2200000   3.3800000 -13.3500000   7.7300000   3.1200000
  28.8300000  54.1900000  29.4000000  28.8100000  53.4000000  29.9400000
  29.4700000  53.9300000  28.6700000 -11.7400000  57.1500000  22.6300000
 -11.8400000  58.1000000  22.4000000 -11.3000000  56.8300000  21.8100000
  33.5500000  43.0900000  31.5000000  32.7100000  42.7500000  31.8100000
  33.3400000  43.5100000  30.6900000  47.2600000  53.3600000 -26.6200000
  46.5300000  53.3100000 -27.2700000  46.9000000  52.6500000 -25.9900000
   8.2200000   1.1100000  39.7100000   7.5300000   0.9200000  39.0700000
   8.9600000   0.5600000  39.2900000 -16.0300000  32.3200000   0.7900000
 -16.5800000  31.5100000   0.7300000 -15.9000000  32.5100000  -0.1300000
  14.6300000   3.5200000  -5.9700000  14.8700000   4.1000000  -6.7200000
  15.1800000   3.9500000  -5.2900000   1.7800000   1.4900000   6.5500000
   1.7300000   1.1500000   5.5700000   2.7100000   1.8500000   6.4700000
  32.3500000  16.6900000  34.1000000  32.4600000  16.0700000  33.4100000
  31.6400000  16.3200000  34.6400000   8.1200000  44.7700000 -12.4400000
   8.4000000  44.8500000 -13.3600000   8.9700000  44.7800000 -11.9400000
  38.7600000  50.7900000  -0.1000000  39.1100000  50.3400000  -0.9000000
  37.9100000  51.1700000  -0.3700000  -1.3000000  32.3000000 -26.7100000
  -1.2800000  32.4100000 -25.7300000  -1.3700000  33.2100000 -27.0400000
  52.6200000  17.6800000 -11.4400000  52.3600000  17.9900000 -10.5000000
  53.5700000  17.7400000 -11.3300000  34.6000000   9.3000000  -0.8000000
  34.7800000   8.5200000  -0.2800000  35.2300000   9.9600000  -0.7000000
 -17.8400000  19.7200000  34.0300000 -18.6400000  20.1100000  34.5100000
 -17.3700000  20.5700000  33.8600000  30.4600000   0.5300000   5.5100000
  29.8700000   1.2500000   5.7500000  29.9600000  -0.2300000   5.9200000
  26.7800000  -2.6100000   5.1100000  26.5800000  -2.2500000   6.0100000
  26.1000000  -2.0500000   4.5900000   0.8000000  13.0500000 -29.0100000
   1.0900000  13.6700000 -28.3400000   0.7400000  12.2400000 -28.4900000
  33.1100000  36.5100000   4.8300000  32.9900000  37.4900000   4.8600000
  32.5200000  36.2800000   4.0800000  20.3800000  47.4000000  -6.4000000
  20.2000000  48.2900000  -6.9000000  21.3100000  47.4600000  -6.2700000
 -14.0900000  17.6900000   9.6800000 -13.1600000  17.7300000   9.9500000
 -14.4500000  18.6200000   9.9200000  54.2900000  14.4900000  18.4600000
  55.2500000  14.2300000  18.5700000  54.4300000  15.3600000  18.1000000
  -6.5900000  58.1500000 -32.6800000  -6.0800000  59.0000000 -32.5100000
  -5.8800000  57.5800000 -32.9600000   5.4900000  26.8200000  -6.8100000
   5.7000000  26.2000000  -7.4700000   6.0000000  26.6000000  -6.0300000
  35.2500000  39.4400000  30.2800000  35.7900000  38.6900000  30.5700000
  35.4900000  40.1900000  30.8800000  -8.1200000  55.3400000  37.1300000
  -8.4400000  56.2200000  36.7500000  -9.0100000  54.9800000  37.4000000
  16.6800000  48.4200000 -15.7700000  15.9000000  48.9600000 -16.0800000
  16.1800000  47.9700000 -14.9700000  29.1600000  45.0200000  14.5000000
  29.7100000  44.3200000  14.0400000  28.9000000  44.5900000  15.3100000
   6.0400000  47.3200000  26.9100000   5.5800000  47.6500000  27.7400000
   6.5700000  46.6700000  27.4100000   9.6400000  46.1400000 -29.2100000
  10.2300000  45.6000000 -28.6000000   9.8400000  46.9800000 -28.6900000
  19.3600000  12.4500000  36.3800000  18.8200000  12.3400000  37.1600000
  19.2300000  13.4200000  36.2400000  53.8000000  54.1000000 -28.1300000
  53.2800000  54.0300000 -27.2800000  54.2700000  54.9500000 -27.9800000
 -12.4400000   5.2600000 -20.2400000 -12.1100000   4.5700000 -19.6100000
 -13.1700000   5.6400000 -19.8000000  -3.3000000  -1.3300000 -11.4900000
  -2.9700000  -2.2600000 -11.2300000  -2.6500000  -1.0700000 -12.1500000
  -8.8800000  38.3200000  39.9200000  -8.5300000  39.2800000  39.8400000
  -9.6100000  38.3900000  40.5200000   2.6300000   4.2700000  15.9100000
   2.9800000   4.8100000  16.7000000   2.3500000   3.4400000  16.3500000
  47.2700000  48.9600000  18.2400000  47.0300000  48.0400000  18.4700000
  46.5000000  49.2100000  17.7200000   4.8800000  21.5600000 -11.2800000
   5.5500000  20.8700000 -11.4200000   5.3800000  22.0400000 -10.5300000
  -0.5600000   2.4900000   3.2600000  -1.1800000   2.5900000   2.5200000
  -1.0300000   1.7200000   3.7200000 -10.8800000  24.8100000  -4.7100000
 -10.5100000  24.6800000  -3.8400000 -11.5600000  25.4900000  -4.5800000
   1.2400000  38.2700000   7.7000000   1.9700000  38.8000000   8.0000000
   1.4700000  37.4400000   8.1900000  27.6000000  13.5500000  29.4900000
  27.4100000  12.6000000  29.5200000  26.7500000  13.8600000  29.7500000
  46.5800000  34.3600000  -1.1200000  46.3800000  35.1800000  -1.6600000
  46.7900000  33.7300000  -1.8200000  44.8000000  -3.0800000  15.5600000
  44.1300000  -2.7800000  14.9100000  44.7000000  -4.0300000  15.4600000
  51.6900000  38.3600000  -6.7400000  51.1300000  37.8400000  -7.3500000
  51.2500000  39.2500000  -6.7800000   0.9100000  39.0100000 -20.4600000
   0.0700000  38.5900000 -20.7000000   1.4200000  39.0400000 -21.2600000
  -8.5700000  31.4800000 -29.9800000  -8.4100000  30.8800000 -29.2300000
  -9.5000000  31.7300000 -29.8200000  15.8400000  50.7300000 -19.4300000
  15.5300000  50.6100000 -20.3200000  16.2400000  49.8600000 -19.2300000
  32.1000000  42.2300000  33.8900000  32.4400000  41.4200000  33.4200000
  31.2200000  42.2800000  33.5000000  30.3600000  57.1400000  15.5800000
  31.0700000  56.8400000  14.9800000  30.8900000  57.0900000  16.4400000
  35.4700000  16.7200000 -11.7700000  36.1200000  16.5900000 -11.0500000
  34.7100000  17.0000000 -11.2300000  43.4300000  54.3200000   3.6000000
  44.2500000  54.3600000   4.0800000  42.9900000  53.5300000   3.8900000
  36.9500000  30.6600000  -4.4000000  37.4600000  31.0500000  -5.1300000
  37.0500000  29.7200000  -4.6600000  45.2700000  33.2300000 -31.6200000
  45.4500000  32.7300000 -30.7700000  44.2500000  33.1200000 -31.5800000
  40.6400000  35.6900000  -8.2800000  41.4300000  36.3200000  -8.3200000
  41.0500000  35.0200000  -7.6900000  -9.3800000  47.7900000  27.1900000
  -9.8700000  46.9600000  27.4700000  -9.3600000  48.2700000  28.0400000
  46.2300000  34.6500000  21.7600000  46.4900000  33.9300000  21.1000000
  45.6400000  34.1800000  22.3400000  38.3300000  30.2000000  37.6600000
  37.4500000  30.3100000  38.0700000  38.8300000  30.8700000  38.0600000
  48.4000000   7.4300000  42.0500000  49.2200000   7.3700000  42.4900000
  48.5800000   7.1500000  41.1200000  47.8800000  10.7400000  35.8300000
  47.2600000  11.2400000  35.3000000  47.2000000  10.1500000  36.3400000
  46.4700000  23.0300000   1.7100000  46.6400000  22.7200000   0.8000000
  46.7000000  23.9700000   1.6300000  16.1800000  52.1000000 -12.3600000
  16.4700000  52.5300000 -13.2100000  16.5400000  51.1900000 -12.4700000
 -12.5500000  15.9900000 -10.1500000 -11.6200000  16.3800000 -10.1000000
 -12.4700000  15.3800000 -10.8900000  -6.1600000  14.4200000  -4.3600000
  -7.1000000  14.1400000  -4.3000000  -5.7300000  13.6200000  -3.9400000
  -0.3700000   7.6100000   3.3400000  -0.1000000   6.8800000   3.9700000
  -1.3100000   7.4500000   3.2000000  -9.6300000  37.4700000  -2.1000000
  -9.5200000  38.2400000  -1.5200000  -8.9100000  36.8300000  -1.7700000
 -16.7600000  23.8400000  26.6700000 -17.5800000  24.2500000  27.0200000
 -16.4700000  23.2600000  27.4000000  60.2200000  23.9000000  12.0600000
  59.4400000  24.1900000  12.6200000  60.1700000  22.9100000  12.2300000
  28.4500000  51.4600000  21.6300000  28.5400000  51.4900000  22.6000000
  28.8500000  52.3300000  21.3900000  12.0000000  46.1600000  31.8800000
  11.7100000  45.2700000  32.1100000  12.9300000  45.9600000  31.4900000
 -16.2400000  35.9300000  31.8200000 -17.0700000  36.3200000  31.9400000
 -15.7500000  36.1800000  32.6500000 -13.3300000  20.7200000 -20.0000000
 -12.8100000  20.7100000 -20.8500000 -12.8000000  21.2300000 -19.3800000
   1.5200000  54.3400000  39.9300000   2.1600000  54.8800000  40.4900000
   1.4600000  53.5000000  40.4100000   7.9500000  -1.2300000 -14.6900000
   7.5200000  -0.5300000 -14.1900000   8.6100000  -1.4800000 -13.9900000
  51.5500000  -4.9900000 -16.5900000  51.1300000  -4.1300000 -16.6400000
  50.7600000  -5.5700000 -16.6900000  38.6400000  38.8400000 -26.1200000
  37.9500000  38.1000000 -26.2800000  39.3900000  38.2200000 -25.9900000
  27.5600000   0.8300000  -7.2900000  27.2000000   0.2800000  -8.0000000
  26.8400000   1.4700000  -7.0900000  35.5000000  59.9400000 -26.3000000
  35.2300000  60.7100000 -26.7800000  34.7600000  59.3600000 -26.5400000
  30.6200000  -5.3100000  28.0200000  29.9400000  -4.6200000  27.7900000
  30.2800000  -5.6100000  28.9100000   1.4500000  18.3600000  45.1400000
   1.6900000  17.4500000  44.8600000   2.2800000  18.8600000  44.8700000
  36.4500000  56.3200000 -18.2900000  36.9200000  55.4900000 -18.5500000
  35.5600000  55.9900000 -18.5700000  20.4200000  51.0300000 -13.2700000
  20.1800000  51.9800000 -13.1500000  19.7900000  50.7300000 -13.8900000
  44.4500000  40.5700000 -16.2000000  44.4700000  41.3800000 -15.6500000
  45.4000000  40.4900000 -16.4300000 -17.3600000  14.5700000 -14.9700000
 -17.1700000  15.5500000 -15.0000000 -18.3200000  14.6200000 -14.8200000
 -12.5400000  31.5900000  24.8300000 -13.0900000  30.8700000  25.1700000
 -13.1100000  32.3400000  24.9900000  48.1100000  27.7800000  -0.8300000
  47.2700000  28.2700000  -0.7700000  47.8500000  26.9400000  -0.3600000
  43.9200000  -6.6600000  -4.6200000  44.5900000  -7.0600000  -5.2300000
  43.6500000  -5.8600000  -5.1900000 -11.0100000  49.0400000  22.5000000
 -11.3600000  49.9400000  22.7600000 -11.5100000  48.5000000  23.1400000
  37.6800000  22.2500000  11.3400000  37.2100000  22.1600000  10.4600000
  36.9800000  21.8600000  11.9200000  20.4700000  11.4400000 -20.6400000
  20.5500000  10.6000000 -20.1900000  21.2900000  11.4300000 -21.1800000
  28.1000000  39.8700000  36.6700000  28.1900000  40.0400000  37.6300000
  27.2000000  39.5800000  36.6500000 -11.8200000  45.4100000  12.3000000
 -12.3000000  45.1500000  13.0800000 -11.1200000  45.9900000  12.5500000
  41.8600000   3.6600000  19.6000000  40.9900000   4.1500000  19.5400000
  41.5100000   2.7400000  19.5900000 -11.1700000  51.1200000  42.4300000
 -10.6600000  51.1500000  41.5800000 -11.4500000  50.1500000  42.5300000
  -2.1900000  50.6900000  -5.4100000  -2.8900000  49.9600000  -5.3900000
  -2.5000000  51.0900000  -6.2700000  47.6500000  -3.7800000  -2.3000000
  46.9300000  -4.4100000  -2.1900000  47.2300000  -2.9500000  -2.0300000
  34.0600000  52.9900000  19.0100000  33.4600000  52.7800000  19.8200000
  33.9100000  52.1400000  18.5000000  35.9700000  -4.7300000  37.7200000
  35.6300000  -5.3300000  37.0100000  35.8500000  -5.3000000  38.5000000
  39.0600000  31.9700000  35.4500000  38.8600000  31.0300000  35.7900000
  38.2300000  32.4000000  35.6200000  -1.7000000  42.2500000  21.5000000
  -2.2500000  41.9000000  20.7600000  -0.7900000  42.2700000  21.0900000
  19.8100000   7.7000000 -11.0100000  20.5300000   8.0000000 -10.3800000
  20.2900000   7.5100000 -11.8000000  10.0100000  21.1100000  -4.4700000
  10.6900000  21.7200000  -4.4200000   9.6100000  21.1600000  -3.5600000
   2.8300000  36.4700000  -8.3700000   3.3000000  36.9700000  -7.7600000
   2.2300000  37.0800000  -8.8200000  24.4700000  20.4000000  31.9500000
  24.0500000  21.2800000  31.7800000  25.0800000  20.3200000  31.2100000
  41.8200000  43.7600000  23.3900000  41.2100000  43.9800000  24.1300000
  41.1400000  43.8600000  22.6400000  53.8000000  49.9400000 -17.7000000
  53.1400000  49.5400000 -17.0400000  54.4200000  50.2600000 -17.0100000
 -15.3000000  56.4100000  37.7300000 -15.3600000  55.9300000  36.8600000
 -16.2300000  56.7000000  37.7700000  49.2600000  37.7700000  40.5400000
  49.5200000  37.4500000  39.6600000  49.3700000  36.9600000  41.0800000
  13.4000000  57.5000000 -23.8100000  13.3400000  58.3800000 -24.1800000
  13.0700000  57.7600000 -22.9000000 -13.2900000  -2.6300000   8.2000000
 -13.3800000  -2.8700000   7.2400000 -12.9800000  -1.6900000   8.1100000
  20.1500000  58.1700000  -8.3200000  20.3400000  57.2300000  -8.3300000
  19.1900000  58.1900000  -8.2500000  49.6800000  40.7100000 -22.7600000
  49.1800000  40.5400000 -23.6200000  50.0000000  41.5900000 -23.0200000
  41.9300000  22.1100000 -21.8100000  41.1600000  21.6800000 -21.4700000
  42.6700000  21.7900000 -21.2500000  38.1500000  46.2100000  14.7700000
  37.5300000  45.4900000  14.9800000  38.6100000  45.7400000  14.0100000
  54.9500000  56.5200000  25.3400000  54.6500000  55.5500000  25.4900000
  54.8000000  56.8800000  26.1900000  10.6600000  48.5100000  12.3900000
   9.6600000  48.4600000  12.3000000  10.8700000  48.2000000  11.4700000
  60.0100000  18.3100000 -27.7300000  59.7100000  18.1100000 -28.5800000
  59.2200000  18.4400000 -27.2100000  45.2000000  36.1800000  -9.1200000
  45.3300000  36.7200000  -9.9300000  44.3200000  36.3200000  -8.8300000
  44.3000000  34.3200000  16.6000000  44.2000000  33.4300000  16.1300000
  44.0900000  34.1100000  17.5000000  53.7600000  44.4800000  -1.7300000
  53.7600000  44.9800000  -2.5500000  53.3300000  45.0800000  -1.0700000
  23.4500000  32.0200000  35.9000000  23.9000000  31.1900000  36.0700000
  22.6800000  31.6700000  35.3800000  55.1800000  35.9500000  26.3600000
  55.4300000  36.4400000  27.1700000  54.2000000  35.9500000  26.3400000
 -10.3000000  -2.4600000  -0.8900000  -9.9800000  -2.3300000   0.0200000
  -9.5400000  -2.2000000  -1.4100000 -11.9900000  11.1600000  30.6300000
 -12.6900000  11.0900000  31.3000000 -11.4800000  11.9100000  31.0200000
 -11.8700000  54.6000000  41.5700000 -12.3900000  53.8300000  41.3000000
 -12.0800000  55.2800000  40.9300000  -9.0200000  35.3600000 -11.9300000
  -9.9500000  35.5100000 -11.6900000  -8.8800000  36.0500000 -12.5900000
  15.3600000  53.0600000   9.7100000  15.1200000  52.9500000   8.7600000
  14.6400000  53.6200000  10.0300000 -15.5300000  56.4400000 -15.3100000
 -15.2400000  56.0300000 -14.4500000 -16.3500000  56.8900000 -15.0500000
  -5.1000000  60.6200000 -31.9200000  -4.3500000  60.7000000 -31.2600000
  -5.8100000  60.5400000 -31.2300000 -15.3500000  24.0100000   4.7800000
 -16.2500000  24.4300000   4.9300000 -15.4600000  23.2800000   5.4600000
  -2.6400000  32.1000000  12.0700000  -2.0200000  31.5700000  11.5000000
  -2.8300000  32.7800000  11.3900000   8.3100000   8.4100000 -25.5400000
   7.6100000   7.8200000 -25.1900000   8.9200000   7.7900000 -26.0100000
 -16.3200000   4.7500000  11.7300000 -15.8200000   4.8500000  10.8900000
 -16.8700000   3.9600000  11.5900000  50.3400000  57.0700000 -17.5300000
  51.0800000  57.0500000 -18.1800000  49.7300000  56.3900000 -18.0000000
  -5.3000000   2.6600000 -31.9200000  -4.9200000   3.0400000 -32.7900000
  -5.9500000   2.0500000 -32.2800000  -8.5100000  20.7000000  22.0200000
  -7.5900000  21.0200000  21.7000000  -8.9000000  21.5900000  22.1600000
  53.5000000  36.0500000 -19.9100000  52.5800000  35.9100000 -20.2000000
  53.9700000  36.4000000 -20.6800000  53.1600000  21.6200000 -22.1800000
  53.8100000  22.0100000 -21.6000000  52.9600000  22.4200000 -22.7700000
  20.9400000  -5.8900000  31.7700000  21.6400000  -5.3800000  31.2400000
  20.3400000  -5.1700000  32.0200000 -12.3000000  38.8500000 -30.0400000
 -12.9700000  39.4500000 -29.5600000 -11.7300000  39.5200000 -30.4000000
  36.9000000  19.7400000 -17.6800000  36.4300000  19.6500000 -16.8000000
  36.2500000  20.2600000 -18.2200000  14.6800000  45.4700000  31.5100000
  14.9600000  44.8400000  30.8100000  15.4700000  45.5900000  31.9800000
  38.8200000  17.4600000  41.7100000  38.3800000  18.0700000  42.3200000
  39.5400000  17.1400000  42.2600000  53.4400000  45.0800000  -4.5300000
  52.6400000  45.5700000  -4.3400000  53.1200000  44.4000000  -5.1200000
 -10.3200000  22.7400000  12.5700000 -11.0200000  23.1100000  12.0100000
  -9.5000000  23.1100000  12.2500000  12.0000000  34.7200000  35.2500000
  11.1800000  35.3100000  35.3000000  11.8400000  34.3400000  34.3700000
  53.7800000  33.7700000  21.9800000  53.1100000  33.4100000  21.3600000
  54.5500000  33.2900000  21.7400000 -17.3700000  29.4400000 -24.6200000
 -16.6200000  29.9000000 -24.9600000 -16.9900000  29.1000000 -23.7300000
  33.2600000  -3.5000000   3.0200000  33.7400000  -3.7200000   2.2100000
  33.0900000  -2.5600000   2.9500000 -15.3900000  49.6500000 -23.4200000
 -16.0700000  50.1400000 -23.9400000 -15.3000000  50.3300000 -22.7000000
  48.0100000  55.8100000 -18.4900000  47.2900000  55.8400000 -17.8400000
  47.6200000  55.3300000 -19.2000000   3.6100000  38.6200000 -19.3800000
   2.7700000  38.9300000 -19.7100000   3.7200000  37.8000000 -19.9100000
  49.8600000  33.0500000 -33.3400000  48.9400000  32.8300000 -33.5600000
  49.8100000  33.9900000 -33.0500000 -16.7200000   7.4900000  36.7700000
 -16.3000000   7.0800000  37.5400000 -15.9700000   7.2400000  36.1200000
  -0.1000000  56.8500000 -28.4500000   0.7200000  57.3200000 -28.3800000
   0.0600000  55.9900000 -28.0600000  -2.5600000  35.4700000  16.4500000
  -1.8500000  34.8300000  16.4200000  -2.1600000  36.2100000  16.9100000
  -9.5800000  54.5300000 -11.7300000 -10.2200000  55.0500000 -11.3000000
  -9.2500000  53.8900000 -11.1200000   5.0000000   2.7400000  12.4000000
   4.2600000   2.9800000  13.0100000   5.1400000   3.6100000  11.9200000
  21.2200000  24.3900000 -30.8800000  22.1700000  24.3400000 -30.7800000
  21.1100000  24.8300000 -31.7700000 -12.4600000  -4.3100000  13.4900000
 -13.3500000  -4.7000000  13.2000000 -12.6700000  -4.1700000  14.4400000
  22.0900000  28.5300000 -29.4100000  22.6100000  29.2400000 -28.9500000
  22.7000000  28.1900000 -30.0000000  37.6000000  35.0800000  -5.9200000
  38.0700000  35.8600000  -6.2900000  37.6500000  34.4900000  -6.7300000
  -1.8500000  53.7300000  17.8600000  -1.0900000  53.2700000  17.5500000
  -2.5600000  52.9900000  17.9100000  11.0300000   2.9900000  34.7900000
  10.9600000   3.4600000  35.6200000  10.4000000   3.4900000  34.2000000
  41.7100000  51.6600000  16.4100000  42.2900000  51.4500000  15.6300000
  41.1800000  52.3800000  15.9100000  28.2900000  51.9300000  12.3000000
  28.1700000  51.5600000  13.2000000  29.0000000  51.3200000  12.0100000
  -8.8700000  11.3300000  34.5500000  -8.8100000  12.0900000  33.9800000
  -8.1200000  10.7400000  34.1300000  30.0700000  39.5100000  12.4900000
  29.1400000  39.1700000  12.6700000  30.5700000  38.8200000  13.0000000
   3.7700000  36.2500000  42.5000000   4.6000000  36.1300000  42.0300000
   3.6400000  37.2300000  42.4100000  50.3300000   8.8800000  23.7900000
  50.2300000   8.7400000  22.8000000  49.3800000   9.0100000  24.0400000
  -9.0300000  -4.4100000 -26.4700000  -9.0800000  -3.4300000 -26.5600000
  -8.4500000  -4.5800000 -27.2300000  34.1100000  50.5400000  14.7000000
  34.0500000  50.7400000  13.7500000  34.4800000  49.6100000  14.6500000
  43.3500000  29.0500000 -25.7600000  43.4300000  28.3400000 -25.0100000
  42.4600000  28.8900000 -26.0700000  42.6700000  55.3600000  35.9600000
  43.2900000  54.8000000  36.5000000  42.5100000  54.7500000  35.2300000
  40.9100000  57.2200000  12.4600000  41.4800000  57.5400000  13.2000000
  40.4300000  58.0000000  12.2700000  50.7200000  47.6100000  28.2800000
  51.6800000  47.7700000  28.3900000  50.4000000  47.7900000  29.1900000
 -14.5300000  -7.3200000  21.7800000 -13.8100000  -6.6500000  22.0000000
 -14.7000000  -7.6800000  22.6300000  30.9700000  38.2800000  -6.0500000
  31.7200000  37.6900000  -5.7700000  30.1900000  37.7000000  -5.9700000
   6.2700000  13.0500000  29.4800000   5.4800000  13.0400000  30.0500000
   5.7900000  12.8300000  28.5900000  13.1600000   4.0900000 -20.2100000
  13.6200000   3.2100000 -20.2000000  12.5600000   3.9800000 -19.4900000
  23.7500000  57.6300000  27.8100000  24.0600000  57.1400000  27.0600000
  22.9500000  58.0600000  27.5200000  33.4200000  13.5900000   9.2400000
  34.1400000  14.2100000   8.9500000  33.8800000  12.7500000   9.0500000
  -7.8400000  50.4600000  19.7800000  -8.0100000  49.8200000  20.5200000
  -7.5000000  51.2200000  20.2900000  22.1200000  -7.7100000 -29.2000000
  21.8700000  -8.5900000 -29.7000000  21.2400000  -7.3000000 -29.2800000
 -16.1400000  18.8500000  31.0300000 -17.0700000  18.9800000  30.6100000
 -15.8100000  19.7400000  30.9500000   3.5000000  51.5700000 -10.1800000
   3.5200000  50.7400000 -10.7000000   3.2100000  51.1200000  -9.2600000
  13.1600000  54.1100000  41.3300000  12.4300000  53.8400000  41.9200000
  13.1100000  55.0800000  41.4100000 -18.1400000  -4.7200000  30.1900000
 -18.3700000  -4.1600000  30.9800000 -17.5700000  -4.1300000  29.6800000
 -14.2800000  11.8100000 -11.5900000 -14.4500000  11.8200000 -12.5500000
 -15.0800000  11.3200000 -11.2600000  26.8000000  10.3800000 -14.4300000
  26.1300000   9.7800000 -14.0300000  26.1700000  10.9700000 -14.9100000
  55.5600000  31.3000000  26.6600000  56.3300000  31.2200000  25.9900000
  54.9200000  31.7200000  26.0700000  -0.2900000  37.2200000  32.3400000
   0.2500000  36.5300000  32.7700000  -0.3400000  36.8700000  31.4300000
  38.8400000  10.6300000 -19.0300000  39.4000000  10.0700000 -19.5600000
  38.3400000   9.8800000 -18.6100000   7.3300000  20.0800000 -10.5900000
   8.2400000  19.7800000 -10.5900000   7.2600000  20.2600000  -9.6000000
 -19.7300000  53.0500000   3.7500000 -19.9900000  53.9600000   4.0000000
 -20.1400000  52.5000000   4.5000000  18.7800000  48.4600000  43.7200000
  18.7600000  47.9900000  44.5900000  19.6100000  48.0600000  43.4300000
  45.8600000  49.5200000  32.6500000  46.7700000  49.5600000  32.2200000
  45.8800000  50.4200000  33.0000000  42.3500000  20.3800000  17.4900000
  43.0500000  20.8900000  17.0300000  42.8800000  20.0300000  18.2100000
   5.8800000  43.0800000 -27.7600000   6.7600000  42.6600000 -27.6600000
   6.0800000  43.8600000 -28.3400000  28.2000000   9.9000000  35.6800000
  29.0000000   9.3700000  35.5400000  28.4500000  10.7400000  35.3400000
  10.3600000   0.2900000  34.0000000  10.4400000   0.3600000  33.0500000
  10.5600000   1.1900000  34.3000000  33.9500000  42.6800000 -14.2900000
  34.0100000  43.5100000 -14.8200000  34.1400000  43.0500000 -13.3700000
  35.0600000  37.0900000 -13.4500000  34.5100000  37.7200000 -13.8900000
  35.4700000  37.5500000 -12.7100000  31.3400000  54.0600000 -22.2500000
  31.8200000  53.2900000 -22.5100000  30.7400000  54.2400000 -23.0500000
   4.5400000  50.9500000  -0.0900000   3.9900000  51.6800000   0.2400000
   4.7000000  50.5000000   0.8000000  28.9000000  53.6800000 -28.5000000
  28.9900000  52.7500000 -28.2200000  28.1900000  53.5800000 -29.1600000
  27.9000000  -3.1400000   2.5200000  27.7000000  -3.1500000   3.4600000
  28.8700000  -2.8900000   2.4700000  -4.9500000  21.5000000  36.0300000
  -4.2500000  21.1100000  36.5600000  -5.6800000  20.9200000  36.1900000
  36.5200000  -3.7600000 -30.8800000  37.1700000  -3.5300000 -30.2300000
  35.9700000  -4.4400000 -30.5200000  16.4100000  35.1300000 -26.9400000
  16.0000000  35.2400000 -27.8600000  16.1500000  34.2300000 -26.8500000
   2.9700000  50.0400000  -7.7900000   3.1900000  50.4600000  -6.9300000
   2.9900000  49.0800000  -7.5500000  49.1500000   5.9100000 -21.7500000
  48.2400000   5.9500000 -21.4800000  49.1000000   6.0600000 -22.7300000
  38.1800000  37.7000000   3.2300000  37.9100000  37.1300000   3.9800000
  38.4600000  36.9300000   2.6100000  34.6300000  32.9200000   9.2500000
  34.8100000  32.7200000  10.1800000  34.2100000  32.0900000   9.0000000
   1.9300000  16.0800000  -3.7200000   2.1700000  16.0400000  -2.7500000
   2.6800000  16.5500000  -4.0700000   5.5900000  54.0000000 -19.1600000
   5.4000000  54.4600000 -20.0200000   5.1300000  53.1700000 -19.3300000
  51.8100000  -1.8900000 -25.3300000  51.0600000  -1.6300000 -25.8200000
  52.4900000  -1.7500000 -26.0100000  40.8000000  54.3800000 -21.8700000
  41.0300000  54.4800000 -20.9000000  41.2200000  55.2100000 -22.1400000
  29.3000000  25.2200000 -34.0400000  29.1500000  25.1400000 -33.0500000
  28.5800000  24.6800000 -34.2900000  12.3700000  28.9100000 -23.5200000
  11.9900000  28.1300000 -23.0300000  13.3200000  28.6500000 -23.4800000
  -7.9800000  39.8700000 -31.6900000  -7.0100000  39.9800000 -31.5100000
  -7.9900000  39.8100000 -32.6700000  -2.9400000  37.3800000  20.3700000
  -3.5400000  38.0300000  20.7100000  -3.1000000  37.5200000  19.3700000
  42.6600000  47.7700000  -3.2900000  42.3500000  47.7000000  -2.3500000
  41.9600000  47.2800000  -3.7700000   0.6700000  10.4700000 -28.0600000
   0.4700000   9.7600000 -27.3800000   1.2700000   9.9700000 -28.6400000
   8.0900000  53.4800000  -9.7000000   7.3800000  52.8900000 -10.0500000
   8.0100000  53.2700000  -8.7200000 -15.5400000  52.5100000  21.7300000
 -16.5200000  52.5100000  21.6500000 -15.4600000  52.5400000  22.6700000
   8.7700000  -4.5300000  15.6500000   9.4500000  -3.8300000  15.6500000
   9.1600000  -5.1800000  16.2200000  34.9900000  -5.7900000  20.0800000
  34.2900000  -6.4000000  20.4100000  34.4400000  -5.0500000  19.7300000
  30.9100000  48.5100000   5.0300000  31.5900000  47.8100000   4.8600000
  31.3300000  49.0800000   5.6100000  42.4900000  51.4700000   1.0800000
  42.6300000  50.9900000   0.2300000  41.7000000  51.0900000   1.4400000
  26.5600000   1.8800000  41.6800000  27.1800000   2.1400000  42.4200000
  25.8500000   1.5400000  42.2600000  24.0400000   1.0500000  43.0800000
  23.6000000   0.8400000  42.2600000  23.4000000   1.5800000  43.5600000
  14.9700000  40.6100000 -22.3500000  14.7700000  39.7900000 -22.8500000
  15.0100000  40.2000000 -21.4400000 -11.4800000   1.5300000  32.9200000
 -11.9600000   1.3100000  32.0900000 -11.2300000   0.6400000  33.2000000
   9.2900000  61.3800000  -8.9100000   9.9400000  61.7400000  -8.2900000
   9.0400000  62.2600000  -9.3700000  35.1900000  36.2900000   9.5300000
  35.2900000  36.6400000  10.4200000  35.4400000  37.0600000   8.9500000
  31.7800000  13.8100000  -5.6300000  32.5100000  14.1200000  -5.0800000
  31.7800000  14.7100000  -6.1400000  44.3900000  -4.1400000  10.1500000
  44.1800000  -4.8200000   9.4700000  45.0900000  -3.6200000   9.6900000
  24.0100000  20.6900000  40.8900000  24.9700000  20.5200000  40.8200000
  23.6900000  20.1800000  40.1300000   2.2500000  26.1400000 -28.7300000
   1.6100000  25.7200000 -29.3200000   3.0700000  25.7700000 -29.1300000
 -15.9400000  54.9100000  -4.1200000 -15.7000000  54.0400000  -3.6600000
 -16.7000000  55.2100000  -3.5900000  57.6400000  53.8600000   9.9900000
  56.9300000  54.5000000   9.6700000  57.8900000  54.3800000  10.7600000
  48.5800000  28.0600000 -14.9600000  48.3400000  27.3400000 -15.6100000
  47.6800000  28.2200000 -14.6300000  37.0500000  43.3900000   7.7800000
  37.3900000  43.7600000   8.6200000  37.7200000  43.7700000   7.1700000
   9.5400000  40.0800000  34.1900000  10.4300000  40.4500000  34.3900000
   9.5600000  39.7600000  33.3100000 -15.6300000   5.6600000   8.8800000
 -16.2500000   6.1100000   8.3200000 -15.0400000   6.4700000   9.1300000
  46.7400000  34.3900000  32.6800000  47.5600000  34.4000000  33.2300000
  46.9100000  33.5800000  32.1500000   9.4100000  10.7200000 -19.0100000
   9.6100000  10.0900000 -19.7500000   9.1000000  10.1800000 -18.2900000
  13.6300000  38.0000000  24.9400000  13.8900000  37.3700000  24.2300000
  12.9100000  38.4800000  24.4500000  10.2500000   0.0900000 -12.5100000
  11.1900000  -0.1500000 -12.3200000  10.4300000   0.8700000 -13.0700000
  -5.7900000  11.7000000  -9.6600000  -6.6300000  11.4100000  -9.1900000
  -5.1400000  11.2300000  -9.1500000  -9.8000000  43.2300000  20.1600000
 -10.0200000  43.9300000  20.8300000 -10.6200000  42.7000000  20.1100000
  32.7700000  56.2000000 -15.2100000  32.6700000  57.0600000 -15.6100000
  33.7000000  56.0700000 -15.2300000   5.5500000  49.1300000   6.5500000
   4.9900000  48.9800000   7.3400000   5.4100000  50.0700000   6.4200000
  52.9400000  40.4800000 -11.0500000  52.0500000  40.0200000 -11.1500000
  53.1400000  40.2500000 -10.1100000  49.1100000  50.5800000  11.2600000
  48.5400000  50.6900000  12.0200000  48.7000000  51.2500000  10.6400000
  35.3000000  59.1200000  31.8400000  35.8500000  59.6600000  31.2100000
  34.3800000  59.4700000  31.6800000  39.0600000  13.3900000  -2.9400000
  39.7200000  12.8700000  -3.4600000  39.2000000  12.9900000  -2.0800000
   5.6800000  42.3100000   0.7600000   5.6700000  43.1000000   0.1700000
   6.4600000  41.8600000   0.3400000  25.2800000  -2.5000000  39.1700000
  25.0100000  -3.1300000  39.8300000  26.2100000  -2.5900000  39.1500000
 -13.2900000   5.9000000   5.2100000 -13.3100000   5.6700000   4.2500000
 -14.2100000   6.1400000   5.3800000 -11.4600000  25.5500000 -23.4300000
 -11.6100000  25.6800000 -24.4200000 -10.5100000  25.3800000 -23.3300000
 -11.2200000  33.1500000 -15.8600000 -11.8200000  33.5000000 -15.1200000
 -11.7300000  32.3100000 -15.9800000  52.3000000  17.0600000 -22.9900000
  52.4900000  17.7400000 -23.6500000  52.5200000  17.6100000 -22.2000000
  28.1900000  32.1200000 -25.4200000  27.5400000  31.5700000 -26.0000000
  28.5500000  31.3400000 -24.8900000  31.1800000  -5.0400000  23.9400000
  31.6700000  -4.3600000  23.4300000  31.7800000  -5.1400000  24.6900000
  12.5400000  53.1400000  31.7000000  12.4100000  54.0900000  31.4900000
  12.2700000  53.1300000  32.6400000  42.8700000  16.7900000 -11.9200000
  43.2400000  16.2900000 -12.6800000  43.2400000  17.6600000 -12.0100000
  51.4600000  42.6900000  12.5300000  51.3300000  43.5500000  12.9800000
  50.9900000  42.8300000  11.6900000  12.4400000  33.7300000 -17.8500000
  12.9800000  33.9200000 -18.6100000  11.6100000  33.5100000 -18.2900000
  20.5900000  49.5800000  26.3200000  20.9200000  49.9300000  25.4800000
  19.6400000  49.9600000  26.2400000  32.3600000  -3.3900000 -22.4000000
  32.7300000  -3.7600000 -23.1500000  33.1800000  -3.1100000 -21.9200000
  16.6500000  -3.1500000 -10.0000000  17.0300000  -2.3900000  -9.4800000
  16.4500000  -3.7300000  -9.2500000  32.7700000   1.9700000  41.4300000
  32.7000000   1.1500000  41.9600000  31.9100000   2.3700000  41.5400000
  33.4900000  48.7600000  -8.0400000  33.8500000  49.0200000  -7.1700000
  34.2400000  48.2400000  -8.3900000  -6.7500000  47.1400000  19.9300000
  -6.5300000  46.5400000  20.7200000  -7.1100000  47.8500000  20.5600000
  29.1800000  -1.3900000  41.7700000  29.6800000  -1.0500000  41.0400000
  28.8900000  -2.2600000  41.4700000  55.3500000  52.5500000 -15.5100000
  55.4100000  51.5900000 -15.7000000  56.0100000  52.6600000 -14.8000000
  -2.5700000  15.4600000  -4.2900000  -2.2000000  16.3900000  -4.3300000
  -3.3300000  15.5200000  -4.8400000  15.7500000  53.2200000  21.2200000
  16.2000000  53.7400000  21.9100000  16.2700000  53.4400000  20.4300000
   1.4000000  38.3300000  28.5500000   1.1100000  37.8500000  27.7300000
   0.7900000  37.9400000  29.2300000   6.4500000  51.5800000 -10.5900000
   6.7600000  50.8300000 -10.0200000   5.5300000  51.5900000 -10.3500000
  -6.9400000   6.6400000  19.0700000  -6.9700000   6.5500000  18.0900000
  -7.0400000   5.6900000  19.3400000  22.5900000  -3.0200000   9.6900000
  22.4500000  -2.1800000  10.1500000  21.7000000  -3.0600000   9.1800000
 -10.7500000  -4.7200000  16.9900000 -10.1000000  -4.1500000  16.6200000
 -10.5400000  -5.5800000  16.5600000 -10.8200000  21.2900000  -7.5400000
 -10.0800000  21.4100000  -6.9100000 -11.1500000  22.2300000  -7.4800000
  35.9600000  17.0700000 -20.4500000  35.9700000  18.0400000 -20.7700000
  36.8900000  16.9100000 -20.4000000  -7.5000000  18.6600000   9.6300000
  -6.6800000  18.6500000   9.0900000  -8.0000000  17.9400000   9.3400000
 -15.1100000  57.4900000 -19.0100000 -15.2000000  57.1600000 -19.9500000
 -14.1600000  57.5100000 -18.8900000  49.1900000  33.7600000  24.9200000
  48.9800000  34.3500000  24.1800000  49.0100000  34.4100000  25.6300000
  44.4500000  49.4000000   7.7400000  43.8000000  48.8100000   7.3200000
  45.1900000  49.3900000   7.1100000 -15.7900000  27.4000000 -30.6200000
 -16.0700000  27.5900000 -31.5500000 -15.1800000  26.6800000 -30.7800000
  -0.4100000   0.2200000 -33.6300000  -0.5900000  -0.1600000 -32.7700000
  -0.6800000   1.1200000 -33.5800000  45.1400000   5.2500000  -8.6700000
  44.3700000   4.7900000  -8.3100000  45.4300000   5.7400000  -7.8700000
  25.1600000  14.3300000  30.5100000  24.6800000  13.8500000  31.1500000
  24.9300000  15.2500000  30.8000000  19.1800000  56.0100000  12.6100000
  18.3300000  55.6500000  12.3400000  19.1100000  56.9500000  12.2700000
  25.7700000  41.6600000  12.2500000  25.4800000  41.0300000  12.9300000
  25.3100000  41.2800000  11.4400000   7.4600000  -6.8400000  11.0000000
   7.4300000  -6.7000000  10.0100000   6.7300000  -6.2600000  11.2700000
  -0.2300000  12.0100000  25.9800000  -1.1600000  11.6600000  26.0300000
  -0.3400000  12.9700000  26.2400000  46.7300000  44.9300000  -2.0800000
  45.9700000  44.2700000  -2.0000000  46.2800000  45.5900000  -2.6300000
  38.2100000  -0.9300000  42.7200000  37.8000000  -0.2300000  43.3500000
  37.7300000  -0.6700000  41.8700000  24.2700000  58.5400000 -24.8900000
  24.0500000  57.8300000 -25.4900000  25.2700000  58.4500000 -24.8800000
  45.9300000   6.6500000  -6.4900000  46.3500000   5.8900000  -5.9900000
  45.6200000   7.1600000  -5.7900000  39.8400000   7.5300000 -10.0200000
  40.7100000   7.8600000  -9.6700000  40.1000000   7.4100000 -11.0100000
  -5.1100000  34.1800000  26.5700000  -5.9300000  34.6300000  26.3200000
  -5.5400000  33.3900000  27.0100000  22.4900000  49.3200000  -3.2500000
  23.4700000  49.2700000  -3.3800000  22.4100000  49.8500000  -2.4200000
  -9.7400000   7.7400000 -13.2400000  -8.8400000   7.9200000 -12.8800000
 -10.2300000   8.5800000 -13.0400000   1.2600000   0.6300000 -16.3700000
   0.4400000   0.3400000 -15.9200000   1.3000000   0.1000000 -17.1800000
  24.6700000  14.1800000 -25.6000000  24.0100000  14.8500000 -25.8500000
  25.0400000  14.5600000 -24.8000000  13.2100000  47.6600000  15.6100000
  13.2600000  48.6600000  15.5700000  13.8800000  47.4200000  14.9400000
  48.9600000  15.9400000  -5.6100000  48.9200000  15.0000000  -5.3300000
  49.4000000  15.9300000  -6.4600000  50.6700000  20.9500000  27.2700000
  50.0100000  20.2100000  27.1300000  50.6500000  21.0200000  28.2300000
  10.4300000  52.0700000  10.4400000   9.6500000  52.6400000  10.2900000
  10.2000000  51.3300000   9.8100000   1.8500000  29.9700000  -1.2000000
   1.0400000  29.5500000  -1.6000000   1.4500000  30.6100000  -0.5800000
  23.8700000  13.0100000 -31.0500000  24.1200000  13.3800000 -30.1300000
  23.1500000  12.4500000 -30.7900000   8.1000000  10.3300000 -21.7300000
   8.8100000  10.0300000 -22.3500000   7.6600000   9.4800000 -21.4800000
  17.5900000  39.2700000 -31.3500000  17.9400000  38.5100000 -31.8800000
  16.6700000  39.0800000 -31.5600000 -14.1200000  32.2900000  18.2900000
 -13.1900000  32.5800000  18.3400000 -14.5500000  33.1500000  18.4100000
  12.4500000  31.7900000  39.3400000  13.0500000  32.5400000  39.4400000
  11.6500000  32.2700000  39.1400000  17.5300000   3.3600000  25.6000000
  17.8500000   4.3000000  25.5900000  17.0100000   3.3500000  26.4000000
  44.8400000  48.6900000   2.0700000  45.3500000  48.6900000   1.2500000
  44.7000000  49.6200000   2.2400000 -13.7700000   2.3700000 -13.7800000
 -12.8500000   2.3700000 -13.5500000 -14.0700000   3.2200000 -13.3500000
  10.7200000  41.7100000 -16.4700000  10.1200000  40.9900000 -16.8600000
  10.2400000  41.8700000 -15.6700000  -3.0100000   6.6700000   3.4300000
  -2.9800000   5.9500000   2.8000000  -3.3200000   6.1200000   4.2500000
  52.5100000   7.5400000  27.5000000  52.5800000   8.4400000  27.1700000
  52.8500000   7.6800000  28.4000000  40.3500000  37.4700000 -29.5300000
  39.8900000  37.4500000 -30.4200000  40.1400000  38.3800000 -29.2400000
  -2.2900000  21.6400000 -35.8000000  -2.8900000  21.4600000 -36.5200000
  -2.7000000  21.1400000 -35.0600000   5.2700000  44.3300000 -14.9800000
   4.9600000  43.5400000 -15.4100000   6.1000000  44.0600000 -14.6000000
  -2.6500000  41.8700000  -1.6300000  -3.5300000  41.5200000  -1.3300000
  -2.6000000  41.5400000  -2.5400000  -2.0400000  55.8600000   6.2400000
  -1.8600000  55.7600000   5.3200000  -3.0000000  55.9200000   6.3700000
 -15.6700000  42.4300000  15.5400000 -15.1300000  41.6300000  15.5000000
 -15.1000000  42.9800000  16.1200000  -5.1400000  -6.7300000  10.2400000
  -4.9500000  -7.0300000   9.3400000  -4.8700000  -5.7800000  10.1900000
 -10.7900000  16.2400000  18.1300000 -11.5600000  15.7000000  17.9500000
 -11.1200000  17.1600000  18.2200000  37.8400000  58.9000000  39.4400000
  37.9300000  58.6500000  38.4900000  38.3500000  58.1700000  39.8600000
   0.5900000  42.4100000 -19.7400000   0.4300000  42.1800000 -18.8300000
   1.3700000  41.8800000 -20.0100000 -11.9900000  33.1800000 -18.8200000
 -11.5400000  33.0000000 -17.9600000 -12.3300000  34.0600000 -18.7800000
  41.0600000  18.1100000 -10.2500000  41.6500000  17.6900000 -10.8700000
  40.2300000  18.0200000 -10.7100000  26.0100000  37.9000000  42.7700000
  25.1100000  38.1600000  42.8600000  26.2900000  37.9800000  43.7000000
  29.2000000   3.1600000 -15.7700000  29.0500000   2.7400000 -14.9400000
  28.4500000   3.7200000 -15.8800000   6.9300000  56.4300000  -5.5400000
   6.4100000  55.6000000  -5.2700000   6.1400000  57.0100000  -5.7400000
  45.3400000  47.9100000   4.7300000  44.8800000  47.7300000   3.8700000
  45.2400000  48.9000000   4.7500000   1.4500000  30.2900000  23.6600000
   1.8600000  30.3500000  22.7700000   1.8900000  29.4900000  24.0400000
  31.3400000  34.7500000 -18.3200000  31.6000000  34.4400000 -19.1800000
  31.7200000  35.6200000 -18.2200000  22.3500000  45.4100000 -28.3300000
  22.3900000  46.0600000 -29.1100000  22.2400000  44.5600000 -28.8400000
  22.8800000   0.5600000  -3.2600000  23.4000000   1.3300000  -3.4900000
  22.0600000   1.0500000  -2.9700000  35.7600000  16.8200000  -3.8800000
  36.5600000  16.6200000  -3.4200000  35.8800000  17.6600000  -4.3100000
  45.1400000  37.2200000  35.0000000  45.1600000  36.2500000  35.2300000
  45.9100000  37.2300000  34.3600000  12.3000000  39.8700000  41.8100000
  12.1400000  39.7000000  40.8400000  12.6900000  39.0700000  42.0600000
  21.5100000   2.6500000 -18.6400000  20.8800000   1.9400000 -18.9100000
  22.1200000   2.1700000 -18.0200000   2.3300000  19.3900000  -5.6000000
   2.7200000  18.5300000  -5.3600000   2.7100000  19.4800000  -6.5100000
   0.3700000  22.7700000   0.4600000  -0.5200000  23.0100000   0.8000000
   0.0700000  22.3000000  -0.3500000  34.4900000  23.4600000  24.7200000
  34.5000000  24.3700000  24.3500000  34.2400000  23.6700000  25.6600000
   0.7800000  10.5900000   7.8100000   1.5000000  10.9200000   8.2900000
   0.3300000   9.9500000   8.4500000  11.6600000  14.2500000 -30.3700000
  10.8500000  13.8900000 -29.8900000  11.5700000  13.7200000 -31.2200000
 -15.8000000  25.6900000 -27.2300000 -16.0500000  26.5500000 -27.6400000
 -16.3700000  25.6600000 -26.4900000  18.5800000  18.5400000 -25.0800000
  17.8600000  19.0300000 -24.6700000  18.8500000  17.9500000 -24.2900000
  36.9900000   1.6700000 -14.7200000  37.2400000   0.7800000 -14.4100000
  36.8100000   2.1500000 -13.9400000  33.6600000  27.8300000 -17.3100000
  34.4100000  27.2100000 -17.5000000  33.8800000  27.9400000 -16.3500000
   7.4400000  40.0100000 -20.7600000   7.5500000  39.6400000 -21.6800000
   6.4600000  40.1000000 -20.7500000  48.4900000   8.1600000 -17.7200000
  47.6400000   7.9400000 -18.2200000  49.1400000   8.1200000 -18.4500000
  13.6900000  -5.2200000 -27.8700000  13.0100000  -5.9100000 -27.8800000
  14.3100000  -5.5500000 -27.1800000 -10.8000000  53.2700000  -1.3200000
 -10.7400000  54.1400000  -1.6600000 -11.4500000  52.8500000  -1.9200000
  15.1000000  29.2100000 -23.7800000  15.7500000  29.6800000 -24.3600000
  15.4800000  29.4700000 -22.9200000  -1.2100000  59.3200000  13.7300000
  -1.4000000  59.7000000  14.6500000  -1.7800000  58.4800000  13.8500000
  -8.6900000  -4.8100000  22.1800000  -9.3400000  -4.0600000  22.2600000
  -7.9200000  -4.4400000  22.6500000  30.2300000  -6.7000000  21.7500000
  30.3800000  -5.9500000  22.3100000  29.7500000  -6.2800000  21.0100000
  17.3100000  18.4100000 -17.4500000  16.6200000  17.6900000 -17.2600000
  17.9300000  17.9000000 -17.9700000 -11.9900000  48.5600000  41.7100000
 -11.6900000  48.1100000  40.8700000 -12.6400000  49.1500000  41.3400000
 -19.8800000  -3.8200000 -21.4100000 -19.0900000  -3.5800000 -20.9200000
 -20.6000000  -3.3400000 -21.0400000  15.2300000  55.5800000  29.6700000
  14.7800000  56.0500000  29.0100000  15.6500000  54.8400000  29.2000000
  13.5800000  12.9300000  33.7900000  13.3400000  13.4300000  34.5400000
  14.4200000  13.4300000  33.4900000  -5.1200000  -2.2000000  29.3000000
  -5.1700000  -1.3000000  29.0000000  -5.3000000  -2.7000000  28.4400000
  33.0100000  34.3300000 -34.3500000  33.5100000  34.0300000 -33.6500000
  32.5400000  33.5400000 -34.6800000  24.5200000  37.0700000 -26.0700000
  23.8000000  36.4600000 -26.2700000  24.7300000  37.4300000 -26.9200000
  35.8800000  39.4600000  -2.7700000  36.3500000  38.7500000  -2.3800000
  35.0400000  39.0700000  -3.1400000  24.9100000  44.4300000  33.7200000
  24.6000000  43.8700000  34.5000000  24.0700000  44.6300000  33.2400000
  20.4400000  62.6600000  38.7700000  19.8200000  63.3000000  38.3100000
  19.8000000  62.1100000  39.2200000  15.6500000  57.3200000  25.1900000
  16.1300000  56.5500000  25.1600000  15.2400000  57.4200000  24.2800000
   6.9600000  46.3200000  -2.1300000   7.7500000  46.2600000  -2.7100000
   7.2500000  47.0700000  -1.5700000  -4.8100000  36.6700000 -29.9200000
  -4.8100000  37.6900000 -30.0300000  -4.7200000  36.4400000 -30.9100000
  -4.3300000   8.5200000 -36.2000000  -4.1000000   8.8600000 -35.2800000
  -3.6500000   9.0100000 -36.6800000  22.2200000  31.1600000 -19.5600000
  22.4600000  30.2300000 -19.6900000  21.2800000  31.1400000 -19.8000000
  28.8200000  34.3300000 -27.2200000  28.5700000  33.5400000 -26.7200000
  27.9800000  34.5700000 -27.6500000  52.8800000  53.9600000  -5.7100000
  53.0200000  54.0900000  -4.7800000  53.4100000  54.7400000  -6.1100000
  44.1900000  41.8500000 -28.8500000  45.0200000  42.3300000 -28.7500000
  43.6100000  42.4500000 -29.2800000  42.0800000  16.5400000  31.0300000
  41.6600000  17.0000000  31.7100000  42.3800000  15.7300000  31.5200000
  11.9300000  -3.8600000   8.5800000  12.8300000  -3.7500000   9.0600000
  11.7000000  -4.7700000   8.8100000   4.0500000  16.2500000  40.8700000
   4.5500000  17.0500000  41.1000000   3.3800000  16.6800000  40.2800000
  -8.8100000   6.4000000  -7.0200000  -9.7500000   6.2100000  -6.9100000
  -8.4800000   6.2900000  -6.1100000  24.9900000  47.1300000  38.2500000
  24.3700000  47.9300000  38.3500000  24.5200000  46.7000000  37.4600000
   5.1200000  54.9400000  26.3000000   5.3800000  54.0800000  26.6900000
   4.4500000  55.2200000  26.8900000   9.5000000  29.7500000 -23.9700000
   9.1600000  29.8500000 -23.0100000  10.4000000  29.4600000 -23.7700000
  -7.4200000  39.8500000   3.1600000  -7.2900000  40.3300000   3.9900000
  -6.8000000  40.3600000   2.5800000   3.9500000  -3.3000000  19.9800000
   3.7100000  -2.4500000  19.5000000   3.4300000  -3.9200000  19.4300000
   3.0700000  34.1500000 -30.8900000   3.9900000  34.3800000 -30.6400000
   2.8300000  34.9500000 -31.3300000  46.1000000   8.6700000   7.4200000
  45.8200000   9.5300000   7.7400000  46.8500000   8.4500000   7.9000000
  18.8900000  30.2200000  35.1700000  19.3100000  31.0500000  35.0700000
  18.5300000  30.3300000  36.0500000  38.9700000  52.2600000  23.0700000
  39.6000000  52.7800000  23.6200000  39.4600000  52.3000000  22.2100000
  31.4900000  17.9400000 -31.1500000  31.8000000  18.3200000 -30.2800000
  31.1500000  17.1100000 -30.8000000  57.6800000   6.2400000   5.7700000
  57.3800000   6.4100000   4.8700000  56.9900000   6.6300000   6.3300000
  43.2800000  11.2100000  22.0400000  43.8400000  10.9500000  22.8400000
  43.0900000  10.2800000  21.6800000  40.0700000  21.8300000 -29.2200000
  40.3200000  21.2500000 -28.4500000  39.9300000  22.6400000 -28.7200000
  10.4600000  53.0900000  23.0700000  10.5500000  53.1800000  22.0800000
  11.4000000  52.9500000  23.3300000 -11.6000000  43.9000000 -30.6200000
 -11.6000000  44.1200000 -31.5900000 -11.7600000  44.7900000 -30.3000000
  -6.0300000  49.8900000  29.2800000  -6.1300000  49.3800000  30.1100000
  -5.2400000  49.5300000  28.9300000  20.0100000  12.1400000 -24.1500000
  19.6000000  11.2700000 -24.0200000  19.7900000  12.4400000 -25.0500000
 -13.9700000  61.3800000 -29.9400000 -13.1000000  60.9100000 -29.7200000
 -14.4400000  60.7400000 -30.4600000  12.6000000  12.6300000 -15.3300000
  12.7700000  13.5700000 -15.5300000  12.3500000  12.2900000 -16.2100000
  -5.9600000  18.6200000  36.5500000  -5.4900000  18.4500000  37.3600000
  -5.2800000  18.5300000  35.8900000  22.1900000  -7.4100000 -12.6600000
  22.5400000  -8.2000000 -13.0700000  21.4600000  -7.7600000 -12.1000000
 -18.1700000  49.9200000 -15.6700000 -17.4900000  49.3000000 -16.1000000
 -17.9300000  49.7300000 -14.7300000   4.2700000  54.5500000  -0.0600000
   4.9000000  54.3300000  -0.8300000   3.7000000  53.7600000  -0.2500000
 -13.9600000  14.2000000  43.7200000 -12.9800000  14.2300000  43.6700000
 -14.2000000  13.7100000  42.9100000  -2.6600000  38.8300000 -23.7100000
  -3.4700000  38.9800000 -24.1600000  -2.3500000  37.9600000 -24.0600000
   0.4600000  -0.8500000 -25.2600000   0.2600000  -0.2300000 -24.5300000
  -0.3900000  -1.2000000 -25.4600000  -0.2100000  57.6200000   8.9800000
  -0.4100000  57.5000000   7.9900000  -0.0900000  58.5500000   8.9000000
  55.2500000  26.0600000 -30.3900000  55.4000000  25.4800000 -31.1600000
  56.0700000  26.6700000 -30.5500000  18.6000000  27.8500000  39.2600000
  18.7300000  28.6600000  39.8100000  18.1800000  27.2400000  39.9300000
  37.1600000   4.5400000  23.6900000  38.1400000   4.7900000  23.5400000
  37.0700000   3.8900000  23.0000000  25.6900000   9.1000000 -17.1100000
  26.6000000   9.1800000 -17.4700000  25.7200000  10.0900000 -16.7600000
   2.8500000  25.4200000  25.1100000   2.0400000  25.0200000  24.8400000
   3.3900000  25.2500000  24.3000000  -0.6500000  -3.6400000   7.2900000
  -0.2200000  -2.7300000   7.2100000  -1.1200000  -3.4600000   8.2100000
 -12.8500000  27.7400000  42.5300000 -12.4900000  28.5400000  43.0400000
 -12.6400000  28.0600000  41.6500000  -7.2700000  34.6900000 -15.8300000
  -7.8500000  35.2800000 -15.3700000  -7.0500000  34.0300000 -15.2000000
  -4.9500000   6.7400000  26.7300000  -5.2000000   7.4500000  26.0900000
  -5.7200000   6.9200000  27.3900000  -6.3000000  36.6100000  25.5700000
  -7.0600000  36.4400000  26.1300000  -5.9000000  37.3900000  25.9900000
   5.2400000   8.0300000 -31.3700000   5.1700000   9.0300000 -31.4400000
   5.7700000   7.9600000 -30.4800000 -17.0400000  -1.8700000 -16.0000000
 -16.8100000  -2.7200000 -16.4400000 -17.8500000  -1.6900000 -16.5400000
  -2.8200000  54.3000000 -23.4200000  -2.3400000  55.0600000 -23.1400000
  -3.0800000  53.8900000 -22.5800000  50.3500000  19.0500000   0.7600000
  50.2300000  19.0500000  -0.2300000  50.8900000  18.2400000   0.8100000
  -2.9100000  48.4000000  32.8700000  -2.0200000  48.6100000  32.4500000
  -3.3100000  47.8600000  32.1200000  52.3000000  35.2500000   1.7500000
  52.8100000  35.9900000   1.3000000  51.8500000  34.9000000   0.8800000
  30.2900000  13.1000000  42.0300000  29.2700000  13.4200000  41.9700000
  30.0700000  12.2300000  42.4400000  -5.0100000  29.4200000 -10.5900000
  -4.9100000  29.8100000 -11.4800000  -5.9500000  29.3300000 -10.4600000
   9.6400000  49.6800000 -14.6900000   8.7600000  50.0500000 -14.9200000
   9.9600000  49.4700000 -15.6100000  48.7600000  52.6000000  39.6700000
  49.6800000  52.5600000  39.4200000  48.7900000  52.8200000  40.6200000
  49.5200000  -6.1400000 -33.8100000  49.1700000  -5.4800000 -33.1100000
  50.3400000  -6.4300000 -33.3700000  49.9100000  53.4700000   7.8900000
  49.2500000  54.2100000   7.8100000  50.7300000  54.0000000   7.8000000
  35.3200000   0.7300000  19.2400000  34.6000000   0.8900000  18.6100000
  36.0700000   1.0800000  18.7600000  51.0200000  25.2600000 -25.4300000
  51.8200000  24.7500000 -25.8800000  50.5600000  24.4700000 -25.1100000
  19.9800000   9.4500000  39.0100000  20.6700000   9.7200000  39.6100000
  19.2200000   9.8100000  39.4800000  11.8600000  38.4500000 -30.9200000
  10.9800000  38.6200000 -31.3700000  11.5700000  37.8000000 -30.1900000
  24.0700000  36.9400000  26.1500000  24.8200000  36.9600000  26.7700000
  24.1700000  36.0200000  25.7800000 -11.1600000  -9.5900000  32.5200000
 -10.8800000 -10.1600000  31.7800000 -10.9400000  -8.7200000  32.1800000
  -5.8300000  45.9800000  22.5700000  -5.2400000  46.4300000  23.2400000
  -6.4300000  45.4800000  23.2200000  33.9200000  41.4000000  11.2400000
  32.9600000  41.5300000  11.3800000  33.9900000  41.8400000  10.3700000
 -17.6900000  29.3200000  -4.2900000 -16.8100000  29.6400000  -4.1800000
 -18.2000000  29.9800000  -3.7700000   9.3300000  -2.9000000  11.2900000
   8.6300000  -2.9500000  11.9500000   8.8300000  -2.7600000  10.4500000
  21.4800000  56.5300000 -30.5700000  21.7800000  55.5800000 -30.3400000
  20.5100000  56.3300000 -30.6400000  13.8500000  21.9700000 -37.1700000
  13.0500000  22.4000000 -37.4900000  13.5000000  21.5300000 -36.3400000
  -4.5400000  -4.0700000  -0.9000000  -5.1000000  -4.8200000  -0.7400000
  -4.8400000  -3.7600000  -1.7900000  49.1800000  34.8900000 -14.1300000
  49.8600000  35.3000000 -14.8000000  49.7600000  34.8200000 -13.3700000
  -2.0100000  26.3800000   4.5700000  -2.7700000  26.9700000   4.4300000
  -1.3000000  26.8800000   4.1500000   5.8300000  -2.6700000  34.6700000
   6.5800000  -2.1000000  34.7600000   5.9700000  -3.3500000  35.3500000
  40.0100000  35.9300000  42.2700000  40.4100000  36.7700000  42.5600000
  40.7100000  35.2900000  42.6000000  33.4900000   1.6400000  17.3000000
  34.0700000   2.4400000  17.4800000  33.2800000   1.8200000  16.3500000
  38.2300000  34.4800000 -28.0400000  39.1000000  34.8500000 -27.7900000
  37.6500000  35.2200000 -27.7400000 -17.8900000  -1.5500000  10.4100000
 -18.5300000  -2.2000000  10.0300000 -17.1200000  -1.6500000   9.8400000
  57.3300000  45.0000000  13.8800000  58.2300000  44.5600000  13.8200000
  56.8000000  44.1900000  13.7700000  33.9500000  53.2800000 -33.0700000
  33.2900000  53.4400000 -33.8100000  34.3300000  52.4400000 -33.4400000
   0.1300000  48.6200000 -14.6100000   0.4900000  47.7400000 -14.8700000
  -0.7900000  48.3800000 -14.4800000  31.4200000  51.2800000 -28.5100000
  31.7200000  50.8600000 -29.3600000  31.5600000  52.2200000 -28.6800000
  17.6100000  48.5900000  -9.0000000  16.6700000  48.7900000  -9.1400000
  17.7900000  49.1100000  -8.1700000  27.1700000  43.0900000  -2.0200000
  27.6300000  43.9800000  -2.0200000  27.9000000  42.5000000  -1.9100000
  10.4800000  22.7200000  31.2200000  10.2300000  21.8700000  30.8200000
  10.4000000  23.2900000  30.3900000  -5.3300000  43.0100000 -21.4400000
  -5.3800000  42.4100000 -22.2700000  -4.5700000  43.5200000 -21.6900000
   8.2300000  24.1400000 -11.8800000   8.1900000  23.8200000 -12.8100000
   9.1100000  23.7000000 -11.6800000  14.0800000   2.3300000 -22.6700000
  14.4900000   2.1600000 -21.7600000  13.3300000   1.6800000 -22.6400000
   5.2300000  48.0100000 -18.0200000   5.0200000  47.4400000 -17.2400000
   4.7100000  47.6100000 -18.7200000  43.4400000  39.1600000  12.6200000
  42.7400000  39.9000000  12.6500000  43.1500000  38.6200000  13.4000000
  -9.1900000  20.1900000 -19.6500000  -9.6800000  19.8100000 -20.4100000
  -8.5400000  20.7800000 -20.1600000  39.3800000  30.7800000  42.9600000
  39.2100000  31.6300000  42.5600000  39.1100000  30.2200000  42.2100000
  45.6200000  60.7900000  -2.1000000  44.8700000  60.8100000  -2.7100000
  45.1800000  61.0400000  -1.3100000   1.9600000   9.0800000   4.4200000
   1.4500000   8.3100000   4.2500000   1.3200000   9.7500000   4.1700000
  16.0300000   4.4900000  -3.9400000  16.1600000   5.4500000  -4.2100000
  16.8900000   4.1500000  -4.2400000  18.9800000  25.7800000 -17.7100000
  19.0400000  25.1000000 -18.4900000  17.9800000  25.7600000 -17.6400000
  21.4400000  50.0200000  39.8300000  20.5600000  49.7600000  39.5900000
  21.7500000  49.3900000  40.5100000  15.9600000  53.8200000 -21.5200000
  15.9600000  53.0800000 -22.1000000  16.8800000  53.9200000 -21.3000000
  -7.2700000   8.3200000 -11.8600000  -6.7800000   7.6000000 -11.4500000
  -7.4900000   8.8600000 -11.0200000  39.6300000  29.9100000  -9.5600000
  40.4900000  29.5100000  -9.8500000  39.0500000  29.3800000 -10.1800000
   7.9900000  49.0600000  -3.7000000   8.4500000  49.5700000  -3.0000000
   7.0700000  49.2700000  -3.4000000   5.0800000  54.8800000  -2.9000000
   4.5700000  55.5500000  -3.3700000   4.4800000  54.0800000  -3.1100000
 -20.0600000  31.5900000  18.2600000 -19.9700000  30.9000000  17.5900000
 -19.1600000  32.0500000  18.2400000  20.7900000   9.0000000 -19.0800000
  21.7200000   8.9900000 -18.7400000  20.8300000   8.4000000 -19.8400000
 -14.6200000  50.7000000   0.8900000 -15.2700000  50.5200000   0.1000000
 -15.0600000  50.1000000   1.5800000  55.2500000  30.0900000  40.4300000
  54.2800000  30.2000000  40.5000000  55.4400000  29.1900000  40.6900000
  53.5200000  26.8400000 -16.3000000  53.9100000  25.9900000 -15.9900000
  54.3900000  27.3200000 -16.4100000   0.1100000   7.1800000 -17.1900000
   0.7500000   7.5400000 -16.5500000   0.0100000   7.9600000 -17.7100000
  22.7600000  -5.6800000 -20.7800000  22.1800000  -4.9600000 -20.4200000
  22.3200000  -5.7500000 -21.6700000  39.5500000  20.9600000 -11.7700000
  39.9200000  21.6600000 -11.2000000  39.0000000  20.5000000 -11.1300000
  -3.6800000  30.4500000  14.2000000  -4.0000000  31.1400000  14.8200000
  -3.3700000  30.8800000  13.4300000  21.5100000  56.0800000 -26.7500000
  21.3300000  56.1700000 -25.7800000  21.1500000  55.2000000 -26.8700000
  12.6600000  18.3100000  -8.9100000  12.9300000  18.3400000  -7.9800000
  12.6400000  17.4200000  -9.1800000  -4.9300000  24.3300000  12.1700000
  -5.2500000  24.5800000  13.0700000  -4.8100000  25.2000000  11.8000000
  30.7200000   5.7300000  34.1100000  30.7000000   4.9900000  34.6900000
  30.1000000   5.4200000  33.4300000  35.9500000  30.5600000  -8.7600000
  35.1400000  31.0600000  -8.4300000  35.8000000  29.6800000  -8.3600000
 -13.3000000  -6.0700000  35.4300000 -12.9300000  -5.4900000  34.7200000
 -13.8300000  -5.4200000  35.9200000  -3.3800000  59.4600000  -8.5300000
  -2.5500000  59.9300000  -8.8500000  -3.0400000  59.0200000  -7.7300000
  18.7800000  35.2900000 -19.5800000  19.6500000  35.2100000 -19.9900000
  18.2300000  35.2000000 -20.3600000  41.7000000  36.6300000   4.4500000
  40.9000000  36.4700000   5.0000000  41.7600000  37.5800000   4.4800000
  52.2900000   1.8500000  15.7400000  53.0600000   1.3000000  16.0200000
  52.6600000   2.4400000  15.0700000  37.1600000  54.1300000  -2.3400000
  37.3100000  54.7200000  -3.1200000  37.9200000  53.6100000  -2.2800000
 -14.7800000  57.1400000   4.7600000 -14.1900000  57.0100000   3.9200000
 -15.5800000  56.6800000   4.5000000  28.9800000  38.1900000  43.3500000
  28.7300000  37.3500000  42.9100000  29.4500000  37.9300000  44.1100000
   9.5800000  -6.3300000  37.2300000   9.2200000  -5.9500000  36.3800000
  10.4000000  -5.7800000  37.2600000  51.4800000  27.1800000  17.5300000
  50.6500000  27.6800000  17.5800000  51.4700000  27.0100000  16.5300000
   9.3900000   6.0600000 -26.7300000   9.4500000   5.5700000 -27.6700000
  10.3300000   5.8500000 -26.5200000 -12.8700000  23.2400000  16.8500000
 -12.4900000  22.9300000  16.0000000 -12.0100000  23.3800000  17.4100000
   7.0200000  57.0200000  27.9400000   7.3700000  56.2000000  28.2700000
   7.2000000  57.6000000  28.7000000   7.0300000  32.0600000 -20.0700000
   7.2800000  32.9400000 -20.4000000   7.7000000  31.4800000 -20.3900000
  43.1700000  46.0200000  -8.7900000  42.3400000  45.6300000  -9.1100000
  43.8700000  45.4400000  -9.2200000  41.2000000  23.5900000 -18.0100000
  40.6100000  24.2900000 -18.4600000  40.9100000  23.6900000 -17.0800000
  17.3900000  11.8900000  34.5900000  17.9600000  12.1700000  35.3200000
  16.6600000  12.5800000  34.6500000 -13.9500000   8.1800000  26.3100000
 -13.9900000   7.2900000  26.7900000 -14.8900000   8.4500000  26.4700000
  38.3900000  45.3700000 -14.5400000  38.7000000  44.3800000 -14.5200000
  38.7000000  45.5200000 -15.4500000  -9.1600000   3.3500000  33.2200000
  -9.9600000   2.7700000  33.1700000  -8.8400000   3.3300000  32.3000000
 -13.9900000  27.6200000  14.3200000 -13.2300000  27.0500000  14.6100000
 -14.5600000  27.6300000  15.0600000   6.8000000  50.2100000   9.7500000
   6.8100000  50.0400000  10.7500000   5.9900000  49.6600000   9.5500000
  31.2100000  39.2900000 -13.4000000  32.0200000  39.6000000 -13.0900000
  30.7900000  38.9100000 -12.6000000 -12.0700000  51.5600000  21.4800000
 -11.4600000  51.4900000  20.7300000 -11.6500000  52.2400000  22.0500000
  17.1300000  58.9900000  43.9800000  18.1400000  58.9500000  43.9400000
  17.0400000  59.7800000  43.3700000  -7.4500000  54.1000000  31.0800000
  -7.5000000  53.1600000  31.2000000  -7.9600000  54.1800000  30.2600000
   0.1900000  55.0100000 -14.9900000   0.6000000  54.1400000 -15.1100000
   0.2700000  55.1900000 -14.0600000   1.6800000   8.1000000 -29.6600000
   0.9000000   7.5700000 -29.7800000   2.1200000   7.5800000 -28.9400000
  -9.5100000  13.7800000  -9.1100000  -8.6700000  13.7900000  -9.5900000
  -9.7300000  12.8500000  -9.1100000  45.4900000  37.6500000  11.3300000
  44.6100000  37.9900000  11.6200000  45.5900000  36.9900000  12.0500000
  34.5500000  35.2100000  14.6500000  34.7100000  34.4800000  15.2100000
  35.1300000  35.9100000  14.9200000  35.5500000   0.9000000  32.7000000
  35.2300000   1.3000000  31.8500000  36.5100000   1.0100000  32.6000000
  47.4000000   4.4600000  -0.5500000  47.5600000   4.5000000  -1.4800000
  48.3100000   4.3000000  -0.2300000  25.3900000  -6.8400000  10.0700000
  24.5700000  -6.6600000   9.5200000  26.0400000  -6.3700000   9.5400000
  53.0300000  36.6500000 -11.6300000  53.6300000  36.8900000 -12.3900000
  53.6600000  36.1800000 -11.0700000  16.7300000  -1.5600000 -17.4900000
  17.4200000  -2.2400000 -17.4200000  17.3300000  -0.7600000 -17.5000000
  10.4300000   7.1600000  -8.8000000  10.0200000   7.2400000  -9.6600000
  10.2200000   8.0000000  -8.3600000  51.8600000   2.1900000 -21.4000000
  51.7000000   3.1800000 -21.4900000  52.3800000   2.2600000 -20.5600000
  23.9200000  42.0700000 -10.6500000  24.0500000  41.6200000 -11.4900000
  24.7400000  42.7100000 -10.6700000  -8.2700000  26.0100000 -24.7400000
  -7.3600000  25.9400000 -24.3100000  -8.1700000  25.1600000 -25.2700000
  31.5500000  48.4000000  -3.9500000  31.4400000  48.2400000  -3.0100000
  31.0600000  47.6800000  -4.3700000  20.4100000  48.0400000 -13.0500000
  20.1600000  48.8600000 -12.5300000  21.3600000  48.0300000 -12.8000000
  22.2100000  57.0900000  33.5900000  22.0600000  57.6700000  32.8300000
  23.0900000  57.4100000  33.8900000  32.7100000  49.6400000 -10.3800000
  33.0900000  49.3000000  -9.5100000  32.1900000  48.8200000 -10.6200000
   0.9500000  50.8300000 -20.5800000   0.3400000  50.4500000 -21.2000000
   0.4000000  51.4300000 -20.0400000   2.0400000  48.1400000  33.7900000
   1.8000000  48.9600000  34.2400000   1.2800000  47.6100000  33.8900000
  33.6000000  40.7100000 -31.5000000  33.7400000  40.1500000 -32.3000000
  33.8600000  41.5700000 -31.8000000  25.7000000  53.4300000  11.0000000
  25.2500000  53.8500000  10.2200000  25.0700000  52.7800000  11.3000000
 -19.8000000  46.7700000  25.3300000 -19.9900000  45.9500000  24.9000000
 -20.4300000  47.3900000  25.0000000  15.5300000  49.9300000  11.1500000
  14.8700000  49.6400000  11.8300000  15.0400000  50.6400000  10.7500000
  -2.4600000  -0.9400000  -3.8300000  -3.3500000  -1.3200000  -4.1500000
  -1.9900000  -1.8400000  -3.7400000  42.2900000  19.9200000 -30.7900000
  42.0700000  20.8400000 -31.0900000  42.7900000  20.1100000 -30.0000000
  50.3100000  -2.9400000  29.9600000  50.5400000  -3.4700000  29.1200000
  49.3300000  -3.2100000  30.0500000  -6.8700000  42.5100000  -9.5800000
  -6.9900000  41.6700000  -9.9700000  -6.9400000  43.0500000 -10.4700000
   9.6200000  16.2100000  34.4800000   9.3500000  17.1300000  34.7000000
   8.9100000  15.8800000  33.9200000  24.7300000  15.5700000 -23.1300000
  23.7900000  15.5100000 -23.4800000  24.8800000  16.5200000 -23.2100000
  45.4000000   0.1600000 -12.1700000  45.8100000   0.8000000 -12.7700000
  44.4700000   0.1700000 -12.4400000  37.5600000  35.4800000  13.9200000
  37.7800000  34.6200000  14.3500000  37.0400000  35.1400000  13.1500000
 -14.1700000  18.3800000 -23.2500000 -14.1000000  18.2400000 -22.2600000
 -14.2600000  19.3300000 -23.2500000  50.5500000  41.2100000  29.7300000
  50.7200000  40.3200000  30.0600000  49.5400000  41.2100000  29.7300000
  12.7100000  54.3000000   4.0000000  12.0900000  54.6900000   4.5900000
  12.4500000  54.6400000   3.1400000  10.7100000  36.3500000 -17.4000000
  11.5700000  36.6400000 -17.0400000  10.5100000  37.1000000 -18.0400000
  -0.3200000   7.4800000  -5.0800000  -0.3600000   8.2300000  -4.4800000
  -1.0400000   7.7400000  -5.7200000  11.3100000  30.9800000  28.8600000
  11.5900000  30.9800000  27.8800000  10.8600000  30.0800000  28.8100000
   4.8300000  -1.0300000  -0.8500000   5.1100000  -1.9200000  -0.4200000
   5.3300000  -0.4100000  -0.3300000  25.9600000  18.1300000 -23.2100000
  26.2000000  18.9300000 -22.6800000  26.1000000  18.4300000 -24.1400000
   3.1700000  54.4300000  17.1600000   2.5900000  53.6800000  17.0100000
   3.5700000  54.5200000  16.2500000   6.7300000  26.3700000 -20.0500000
   6.4400000  27.2600000 -20.2200000   7.7300000  26.3800000 -20.2300000
  26.3100000  54.8400000 -16.8500000  26.3600000  55.3600000 -17.6900000
  26.7200000  54.0100000 -17.1900000  29.9400000  45.9300000 -13.4600000
  29.4000000  45.2200000 -13.8100000  30.3400000  46.4300000 -14.2500000
   4.5700000  49.0900000  25.2100000   5.1600000  48.4000000  25.6700000
   4.2100000  49.5700000  25.9600000   0.9300000   5.3900000  22.0200000
   1.0800000   4.7400000  22.7300000   1.4100000   6.1100000  22.4600000
   8.8400000  -0.9400000  31.8400000   9.2300000  -0.7500000  30.9300000
   8.6600000  -0.0300000  32.0600000  36.4900000  59.0200000 -18.8300000
  36.7400000  58.0500000 -18.9000000  37.4100000  59.3200000 -18.8200000
  37.6200000  36.8700000 -31.4000000  37.8200000  37.4600000 -32.1500000
  37.6400000  35.9600000 -31.7700000  25.2700000  -0.8300000  20.0100000
  24.7700000  -0.0900000  19.5800000  25.5000000  -0.3400000  20.8600000
  29.6300000  10.5800000  17.9800000  29.5800000  10.5100000  18.9400000
  30.2200000   9.8300000  17.7700000  27.0200000  51.7400000  -9.7800000
  26.5900000  51.9900000  -8.9000000  26.6000000  52.4000000 -10.3300000
 -17.0100000  49.5800000 -31.5800000 -16.3000000  49.9800000 -32.1200000
 -17.8000000  50.1100000 -31.8300000  49.5000000  38.9300000   5.5000000
  49.1600000  39.5900000   4.9100000  50.4300000  38.9500000   5.2700000
 -14.2100000  -7.1000000   6.3300000 -13.6800000  -6.4600000   5.7500000
 -14.4100000  -7.8600000   5.7100000  28.6400000   3.2700000  -9.1800000
  27.8600000   3.0200000  -9.7000000  28.3200000   3.8000000  -8.5000000
  52.4100000  54.9400000  -2.9800000  52.3700000  55.8900000  -3.3200000
  51.4200000  54.8600000  -2.9200000 -10.3500000  21.9300000  26.8900000
  -9.4100000  22.0600000  26.6500000 -10.3800000  20.9700000  26.9500000
 -17.2700000  56.1100000  -9.5600000 -17.2500000  56.9500000 -10.0100000
 -16.9600000  56.4300000  -8.6700000  54.8300000  24.5300000 -15.3800000
  55.5100000  24.4000000 -16.0200000  54.5700000  23.5800000 -15.2100000
  44.6700000  -0.1700000   8.8500000  44.3600000  -0.8300000   9.5000000
  44.0900000   0.6000000   9.1100000  -3.0500000  25.6800000 -15.5900000
  -3.1500000  26.5600000 -15.1600000  -3.3600000  25.1000000 -14.8300000
   8.6100000  54.4100000  10.1200000   7.8000000  53.9700000  10.1900000
   8.3600000  55.3000000  10.4400000  20.2800000  53.5900000 -12.4500000
  19.9100000  54.4200000 -12.4300000  21.1500000  53.6400000 -12.0000000
   3.4700000  57.6700000 -12.4300000   4.4000000  58.0300000 -12.3900000
   3.2200000  57.9000000 -13.3600000   9.4700000  32.4700000  37.7200000
  10.0400000  33.2100000  37.9500000   8.6100000  32.8400000  37.9500000
   6.1900000  46.6200000  18.3400000   5.3000000  46.2300000  18.5100000
   6.1900000  47.4000000  18.9600000 -15.1500000  18.9600000  17.4200000
 -14.8900000  18.6300000  16.6000000 -15.1900000  19.9200000  17.3200000
  47.2100000  40.5000000  20.3400000  47.9300000  40.3700000  21.0300000
  46.5600000  39.9100000  20.7500000  -0.3100000   7.8800000  -0.8200000
  -0.0600000   7.0000000  -0.5400000   0.0300000   8.4200000  -0.0700000
   3.2100000   0.7200000 -23.8000000   4.0400000   0.3700000 -24.1400000
   3.4500000   1.6100000 -23.4900000  35.6900000  38.2400000  -6.9000000
  35.8900000  37.6900000  -6.1200000  36.4200000  38.8800000  -6.8900000
  41.1200000  -2.6600000  23.3600000  41.3100000  -3.5300000  22.9200000
  40.3600000  -2.3300000  22.7800000  26.3600000  19.5000000 -16.6400000
  25.6300000  20.1300000 -16.7900000  26.6000000  19.7300000 -15.6900000
  -2.8800000   3.0400000  -3.9500000  -3.8200000   3.0600000  -4.1300000
  -2.5700000   3.3000000  -4.8600000  20.6600000  -3.3900000   7.6700000
  20.5300000  -4.2300000   7.1800000  20.0700000  -2.7800000   7.2900000
  18.6700000   5.3400000  -4.9500000  18.8800000   6.0100000  -5.5800000
  18.5700000   5.8900000  -4.1900000  -9.5400000  64.6500000 -36.0700000
  -8.6700000  64.9700000 -36.2700000  -9.7800000  64.9400000 -35.2400000
  47.8400000   4.1000000  11.9800000  47.2400000   3.7600000  11.2600000
  47.2900000   3.8900000  12.7600000  54.5500000  29.7200000  37.3000000
  54.7900000  29.2800000  36.4700000  55.3100000  30.3500000  37.4900000
  -8.7600000   9.5500000 -20.9900000  -8.4700000  10.4400000 -20.8400000
  -9.5500000   9.6900000 -21.5300000  33.2200000  13.4700000 -17.3200000
  33.1500000  14.4100000 -17.6200000  32.5300000  13.4800000 -16.6400000
 -10.4100000  24.0300000 -28.2100000 -10.0800000  24.6500000 -28.8600000
  -9.6700000  23.4800000 -28.1100000  56.6700000   9.5700000 -31.2500000
  57.0700000   9.8900000 -32.0800000  55.7400000   9.4700000 -31.6000000
  33.0800000  39.9300000 -21.4000000  33.2800000  40.2800000 -20.5500000
  33.3000000  38.9700000 -21.3500000  46.3900000  -0.8300000  16.1100000
  45.7200000  -1.5800000  16.0400000  47.1800000  -1.3700000  16.0000000
 -12.1000000  61.8800000  33.4700000 -12.4500000  62.7200000  33.7500000
 -12.3700000  61.8100000  32.5400000  42.8700000  23.1500000 -25.6800000
  42.3900000  23.7200000 -25.0600000  43.4100000  23.8100000 -26.1700000
  37.0900000  24.7900000 -25.6000000  37.5000000  25.6300000 -25.3000000
  37.8900000  24.2200000 -25.5600000  19.8300000  40.5000000 -28.8100000
  20.5900000  41.0900000 -28.6700000  19.8500000  40.2700000 -29.7000000
  46.7200000  48.6400000  -0.3500000  46.9200000  48.3400000  -1.2500000
  47.1000000  49.5400000  -0.4100000  40.7600000  33.1800000 -20.9300000
  40.2300000  32.4500000 -21.3800000  40.9600000  33.7200000 -21.7600000
   5.4500000  -2.4200000   5.8600000   4.9900000  -2.5500000   6.7400000
   5.8400000  -1.4700000   6.0700000   7.6700000  -6.5200000   7.9100000
   6.7600000  -6.6100000   8.2500000   7.5500000  -6.6000000   6.9800000
  24.2700000   6.7400000  21.5500000  24.6300000   7.0300000  22.4100000
  23.4000000   6.3600000  21.9000000   1.7500000   1.9400000  -1.1500000
   2.1400000   2.3900000  -0.3800000   0.9500000   2.5600000  -1.3100000
  -8.9100000  15.2000000  35.9800000  -8.1200000  14.9900000  35.4300000
  -8.7300000  16.1500000  36.0500000  33.3800000  25.2000000  30.6200000
  33.2200000  25.1300000  29.6600000  34.2500000  25.4800000  30.6800000
  41.5900000  36.0300000  11.4500000  41.2400000  35.1300000  11.6200000
  41.2000000  36.5000000  12.2000000 -10.2500000  58.6300000   6.4200000
  -9.7800000  57.8400000   6.1200000 -10.5500000  58.9700000   5.5400000
  52.6200000  30.2400000  -0.0400000  52.0100000  31.0400000   0.0400000
  52.2100000  29.7900000  -0.8100000  41.1700000  19.6400000 -14.2700000
  40.9700000  20.4300000 -13.7500000  40.6000000  19.0100000 -13.8400000
  15.4700000  47.2200000 -13.6700000  15.3400000  46.4700000 -14.2300000
  14.5800000  47.3500000 -13.2900000  53.5600000   8.1200000  32.7000000
  53.2300000   7.2300000  32.8700000  53.1600000   8.6400000  33.4900000
  38.8200000  39.3700000   6.7200000  38.0200000  38.8200000   6.9200000
  39.1700000  39.6000000   7.5300000  38.2200000  14.4500000 -27.6200000
  37.3300000  14.6200000 -27.8100000  38.1500000  14.3600000 -26.6400000
  45.2900000  47.6500000 -20.1000000  45.4300000  48.3800000 -19.4200000
  45.0300000  46.9100000 -19.6000000  26.3400000  45.4300000  28.0000000
  25.5200000  45.5700000  27.5900000  26.2800000  44.5200000  28.3800000
  44.7600000  40.6200000 -24.8900000  45.0200000  39.8200000 -24.4500000
  44.0300000  40.9700000 -24.3800000  31.5800000  21.0400000  34.8600000
  32.1600000  20.3700000  34.4000000  32.2700000  21.6900000  35.1900000
 -10.6000000  32.8500000 -24.3900000  -9.7900000  32.9500000 -23.7900000
 -10.4300000  33.5800000 -25.0200000  -9.8000000   0.3900000  -4.5400000
 -10.3400000   1.0300000  -4.0800000  -9.5000000   0.9000000  -5.3500000
  47.4900000  -6.9000000  20.6500000  47.7400000  -7.8200000  20.3800000
  46.5500000  -7.1100000  20.9400000 -14.5400000  23.6600000  24.8300000
 -14.2300000  24.5600000  25.0500000 -15.2500000  23.5400000  25.4800000
   1.2900000  28.6400000 -16.5300000   1.5600000  27.9500000 -17.1900000
   2.1400000  29.0800000 -16.2700000   0.6000000  50.4000000  -9.1900000
   1.4500000  50.5100000  -8.7700000   0.0400000  50.6200000  -8.3900000
  24.8500000  24.8600000  40.6800000  24.5800000  24.3100000  39.9500000
  25.2000000  25.6500000  40.1800000  -2.9700000  36.6700000  -8.0300000
  -3.1700000  36.7900000  -8.9700000  -2.0200000  36.4100000  -8.0800000
  31.0800000  52.2100000  20.3600000  30.6900000  51.9600000  19.5000000
  31.3600000  51.3600000  20.6300000  47.0200000  36.5800000  -7.1200000
  46.2200000  36.8300000  -6.6800000  46.6800000  36.2200000  -7.9900000
 -11.8500000  25.9600000  21.4900000 -12.8000000  25.8800000  21.4400000
 -11.6000000  25.7200000  20.5600000  37.2700000  -0.2900000  36.7400000
  37.8600000  -0.2600000  35.9900000  37.9200000  -0.4500000  37.5100000
  39.9200000  19.7900000   2.7500000  39.6700000  20.6800000   2.3600000
  39.0200000  19.5600000   3.0900000   4.4100000  55.7900000   2.3500000
   4.5900000  55.6700000   1.3700000   3.9100000  56.6800000   2.2800000
  54.6400000  40.0500000  16.6700000  55.5500000  39.7100000  16.9300000
  54.6800000  39.6500000  15.8000000  52.5700000   3.9000000  -0.2200000
  52.1700000   3.3700000   0.5100000  53.4600000   3.4700000  -0.3200000
 -13.5700000  35.0900000  20.1200000 -13.3200000  35.9100000  20.6200000
 -12.8900000  34.4500000  20.5500000  55.7100000  17.7700000  38.2700000
  55.4900000  17.4300000  37.3400000  56.6400000  18.0400000  38.0600000
  36.2200000  19.9300000  41.8100000  35.3100000  20.0700000  42.1900000
  36.6200000  19.4100000  42.5600000  13.5000000  24.6500000 -18.2600000
  13.1400000  24.0600000 -18.9800000  13.5600000  23.9700000 -17.5800000
  11.6100000  -1.6300000  29.7600000  11.7700000  -1.1200000  28.9100000
  12.5500000  -1.7700000  30.0100000 -11.7300000  29.0400000  -9.5600000
 -11.4100000  29.4000000 -10.4200000 -11.7400000  29.8200000  -9.0200000
  -4.5700000  19.4700000 -14.4300000  -5.3500000  19.4400000 -13.9000000
  -4.9700000  19.3300000 -15.3400000  42.7200000  54.2000000 -13.4600000
  42.5300000  53.2700000 -13.2300000  42.2700000  54.2700000 -14.3100000
  47.1600000  12.9300000  39.2400000  48.1100000  12.7600000  39.3900000
  46.7900000  12.0600000  39.5100000  45.5300000  31.2700000  37.2800000
  45.2200000  31.0700000  38.1900000  44.7800000  31.0500000  36.7400000
  34.6600000  54.6200000 -19.1700000  33.9600000  54.0900000 -18.6600000
  34.8200000  53.9300000 -19.8700000 -13.6100000  -0.1900000  22.3500000
 -13.9100000   0.5800000  21.8400000 -13.3700000  -0.8200000  21.6300000
  -7.7100000  57.7200000   8.6600000  -8.5100000  57.9400000   8.0800000
  -7.1400000  58.4300000   8.3000000   9.1500000  39.4500000  44.9300000
   9.0800000  38.5000000  45.1900000   8.6800000  39.5100000  44.1100000
   8.6700000  29.8500000 -21.4700000   8.8600000  29.6100000 -20.5100000
   7.9400000  29.1600000 -21.5900000  41.3100000  13.3500000  22.3300000
  41.6600000  13.8800000  23.0500000  42.0300000  12.6900000  22.2000000
  50.2700000  54.8900000  21.3800000  50.8400000  54.2600000  21.8500000
  50.9000000  55.2100000  20.6900000  20.0500000   5.6100000 -33.2400000
  20.6800000   5.5300000 -34.0000000  20.1800000   6.5900000 -33.1400000
  36.0400000  53.7500000 -31.4800000  36.8700000  53.8500000 -31.9900000
  35.3600000  53.5400000 -32.1900000  -7.5900000  41.4800000  32.0100000
  -8.4300000  41.2500000  31.6000000  -7.6700000  40.8100000  32.7900000
  20.5000000  35.0300000  44.3100000  21.1300000  34.3100000  44.6100000
  19.7400000  34.5700000  43.8900000   8.3000000  35.6200000  38.0400000
   7.4900000  35.3900000  37.5000000   8.2200000  36.5400000  38.2100000
  44.6200000  43.1300000  44.5700000  45.3300000  42.4200000  44.5200000
  43.9500000  42.7500000  43.9700000  27.1200000  -2.5400000 -14.1100000
  27.3900000  -3.3000000 -14.6400000  26.1400000  -2.6900000 -14.0100000
  22.2600000  39.0900000  39.5000000  21.3100000  39.2500000  39.2000000
  22.5500000  40.0200000  39.6100000  51.1600000   9.4600000   4.5200000
  51.8800000   9.5000000   5.1800000  51.0000000  10.4600000   4.3700000
   0.7600000  -3.1400000 -33.3800000   0.7100000  -2.8300000 -32.5300000
   1.7200000  -3.2200000 -33.5800000 -13.8500000  31.6200000   7.8100000
 -13.7500000  32.1900000   7.0200000 -14.8300000  31.5400000   7.8500000
  36.4600000  -0.7200000  15.9500000  36.7300000   0.1300000  16.2700000
  36.2100000  -1.1800000  16.7800000   9.9900000  56.8800000  12.7100000
  10.2700000  56.3900000  11.8900000   9.3100000  56.2600000  12.9600000
  11.4400000   4.1000000  27.0200000  11.5800000   3.6500000  26.1600000
  12.3800000   4.4300000  27.1200000  48.6400000  25.0700000  29.5100000
  49.0800000  25.8500000  29.1300000  49.4400000  24.5600000  29.8200000
  25.3000000  27.9200000 -27.7300000  25.1500000  27.1200000 -27.2000000
  24.5200000  28.4000000 -27.5200000  -7.3000000  -1.5400000  -8.5500000
  -7.6200000  -2.0500000  -9.2900000  -6.3200000  -1.7800000  -8.6300000
 -22.6600000   1.8300000 -32.5700000 -21.9700000   2.4800000 -32.8500000
 -22.9400000   1.5000000 -33.4700000  27.8900000  52.6000000  24.0500000
  27.6100000  52.0600000  24.8200000  27.1100000  53.2100000  23.9700000
  10.4100000  51.1200000  13.0900000  10.7900000  50.2200000  12.8900000
  10.3500000  51.4000000  12.1400000  36.8100000  24.5500000  -2.2400000
  36.9900000  23.7100000  -2.7900000  37.7300000  24.8000000  -2.0300000
  27.2800000   6.6700000  20.2400000  28.1600000   6.8300000  19.9400000
  27.1200000   7.5400000  20.6500000  -7.6800000  45.9400000   3.2300000
  -7.0900000  46.6000000   3.5900000  -7.9600000  46.3300000   2.3200000
  45.6700000  29.3300000  -1.0600000  44.7000000  29.3000000  -1.1900000
  45.7800000  29.6100000  -0.1500000  47.5200000  38.4600000   0.5700000
  48.2700000  38.9400000   0.8000000  47.9300000  37.5300000   0.3700000
  21.7900000  53.7400000  17.0700000  21.9100000  52.9600000  16.5700000
  22.1900000  54.4400000  16.4900000  49.4200000  44.1800000  32.6700000
  49.3600000  45.1200000  32.8200000  49.9600000  43.8300000  33.3900000
  -8.4300000  28.2000000  34.0000000  -7.5200000  27.8700000  33.7200000
  -8.1200000  29.1400000  34.1900000  36.3500000  14.4300000  -6.1700000
  36.5700000  13.8800000  -6.9700000  37.1700000  14.9700000  -6.1800000
  -1.9600000   8.7100000  20.8500000  -2.1300000   9.5700000  20.5300000
  -1.8500000   8.8800000  21.7800000  31.1400000  58.6000000 -15.6800000
  31.1400000  59.5500000 -15.3500000  30.1800000  58.5600000 -15.9400000
  13.1700000  52.2100000  11.6400000  12.2500000  52.0700000  11.3500000
  13.3700000  51.4400000  12.1800000 -17.9300000  29.1100000  22.4300000
 -18.7800000  28.7000000  22.1900000 -17.3400000  28.3300000  22.2700000
   8.2500000  11.3000000   7.4000000   9.1700000  11.6700000   7.3400000
   7.9000000  11.9400000   8.0400000  12.7400000  50.9700000 -24.3300000
  13.3400000  50.2300000 -24.3100000  11.8600000  50.5800000 -24.3400000
  36.0500000  56.7600000 -28.6900000  36.9000000  56.9900000 -28.2300000
  35.4000000  57.3300000 -28.2200000  21.4300000  52.3900000  -7.3700000
  20.9400000  51.7300000  -6.8300000  21.1600000  53.1900000  -6.8100000
  20.3200000  13.9200000  27.3800000  19.5700000  14.5600000  27.5000000
  20.9800000  14.5100000  27.0700000   7.4800000  13.7400000 -29.8500000
   7.3900000  14.7200000 -29.7700000   7.6900000  13.6900000 -30.8100000
  28.1600000   4.9600000  -6.8300000  28.7200000   4.2900000  -6.5100000
  27.6200000   5.2100000  -6.0900000  44.0700000   1.2200000 -26.5300000
  45.0200000   1.1600000 -26.7700000  43.8800000   0.2600000 -26.5400000
  37.5500000  53.5900000  -7.0100000  37.8400000  53.8800000  -7.9100000
  36.5800000  53.3400000  -7.1900000   1.6700000   5.8600000  39.6100000
   1.8300000   5.0200000  40.1400000   1.6200000   5.5400000  38.7200000
   1.5300000  49.9500000 -16.6300000   1.8300000  49.8600000 -15.6800000
   0.5800000  49.7300000 -16.5000000 -17.4800000  40.1000000  24.5000000
 -17.9500000  40.8900000  24.6500000 -16.5800000  40.4800000  24.2500000
  -7.3900000  48.5200000  10.3800000  -6.8800000  48.2400000   9.5800000
  -7.1100000  47.7300000  10.9100000  17.8000000   0.7300000  17.3900000
  18.6300000   0.9500000  17.8800000  17.4800000  -0.0700000  17.8600000
   1.7700000  -0.6400000 -34.8900000   2.4400000  -0.2300000 -34.3100000
   0.9600000  -0.5500000 -34.3000000  16.7300000  44.1800000 -21.0300000
  17.1100000  43.4400000 -21.5600000  16.2000000  43.7800000 -20.3800000
   6.9300000  51.8300000  45.6200000   7.1100000  52.5700000  44.9600000
   6.0000000  51.6400000  45.3300000 -15.3800000  59.6800000 -31.5700000
 -16.1200000  59.2500000 -31.9700000 -14.7400000  59.6600000 -32.3000000
  45.6000000  38.5800000 -30.9900000  45.2100000  39.3900000 -31.3600000
  44.8300000  38.1500000 -30.6100000  54.6000000  -7.6400000  16.2300000
  54.3800000  -7.8700000  15.3300000  55.5600000  -7.9200000  16.2100000
  31.4700000  10.0300000 -28.5100000  31.4500000  10.4500000 -29.4100000
  32.3600000  10.2900000 -28.2300000  -6.9500000  35.7000000  17.1800000
  -6.2900000  35.0300000  17.3200000  -6.6100000  36.2000000  16.4400000
  -2.4400000  57.6400000  -6.2300000  -1.5800000  57.5400000  -5.7800000
  -2.4900000  56.7300000  -6.6300000  40.0200000  51.1500000  12.7400000
  39.8900000  51.8700000  12.0700000  40.6000000  51.6700000  13.3700000
  -1.3500000  31.2900000  27.3300000  -0.6400000  31.0300000  27.9200000
  -0.8200000  31.5800000  26.6100000 -12.4600000  43.6000000  34.4600000
 -12.2500000  42.6400000  34.6600000 -13.1300000  43.6600000  35.1600000
  27.4400000  56.6200000  14.8500000  28.2500000  56.8500000  15.2200000
  27.6600000  55.8500000  14.2600000  -2.4000000  46.6500000 -11.8700000
  -1.5200000  46.4900000 -12.1600000  -2.3100000  47.4700000 -11.3800000
 -11.7700000  37.3700000  17.4100000 -11.2400000  36.9700000  18.0300000
 -11.3600000  37.2300000  16.5100000  46.7600000  30.3700000  17.0000000
  47.3400000  30.1500000  17.7300000  45.8900000  30.2500000  17.4000000
  39.7800000  23.4200000   0.0100000  39.5300000  22.5200000   0.3800000
  39.3800000  23.9100000   0.7500000  -8.3300000  41.4100000  14.6500000
  -7.7500000  40.9800000  14.0200000  -8.3800000  42.3200000  14.4000000
   2.6600000  17.6700000  38.8900000   2.4000000  18.6100000  38.9600000
   3.0700000  17.5200000  38.0700000  42.8000000  38.3700000  23.9300000
  43.1800000  39.1700000  24.2700000  42.8400000  38.6000000  22.9400000
  55.1800000  18.4200000  29.5400000  55.3500000  18.0200000  28.6300000
  54.4200000  17.9300000  29.8500000  47.2300000  44.3400000 -15.6800000
  47.5700000  45.0500000 -15.1500000  47.9700000  43.8400000 -15.9100000
  44.4100000  11.2500000  31.8100000  44.8000000  10.4300000  31.4500000
  43.7000000  10.9300000  32.3900000  33.9100000  56.2800000   9.8100000
  34.8400000  56.0000000   9.6600000  33.4600000  55.4600000  10.0300000
  33.4200000  15.6600000  31.5700000  33.0300000  16.4900000  31.3700000
  34.1600000  15.6200000  30.9300000 -14.2400000  13.5600000  -3.0600000
 -13.7800000  14.0000000  -2.3000000 -14.6100000  12.7500000  -2.6200000
  -9.6000000   0.4100000 -28.7000000  -9.0400000   0.8300000 -29.3700000
 -10.0400000   1.1300000 -28.3200000  -0.9400000  49.2200000 -35.8300000
  -1.1600000  49.3300000 -36.7900000  -1.7800000  49.3900000 -35.4000000
 -10.5700000  33.8400000  -4.0800000 -10.2300000  34.7100000  -3.9100000
 -11.3800000  33.9900000  -4.6100000  -5.8000000  33.5900000  -2.3400000
  -5.2500000  33.3000000  -3.1000000  -6.5900000  32.9500000  -2.4500000
  52.0300000  40.5300000  39.7000000  51.2800000  40.4400000  39.1000000
  52.6700000  39.8800000  39.3100000   6.6600000  49.7700000 -25.5000000
   6.8800000  50.0300000 -26.4400000   5.9800000  50.4800000 -25.2800000
 -20.1100000  29.1400000  16.7700000 -20.7900000  28.4900000  17.1200000
 -19.4900000  28.4700000  16.4100000  39.1400000  50.6000000 -19.5600000
  39.9000000  50.4200000 -19.0100000  39.4200000  50.9400000 -20.4100000
  23.6000000  -0.4800000  29.4800000  23.6300000  -1.2600000  28.8800000
  24.2900000  -0.7400000  30.0500000   3.9200000  22.2100000  38.0800000
   3.1300000  21.7100000  38.1800000   3.7100000  22.9400000  38.7600000
 -10.5800000  -0.5100000 -33.5700000 -10.0700000   0.3100000 -33.4700000
 -10.1900000  -1.0500000 -32.8300000  25.3200000  -9.1100000 -10.8900000
  24.7600000  -9.8900000 -11.1300000  24.6500000  -8.5400000 -10.4300000
  11.6200000  11.4600000 -17.7600000  10.7300000  11.4100000 -18.1200000
  12.1400000  11.1300000 -18.5500000  -3.4900000  41.8500000 -12.5300000
  -3.7000000  41.1700000 -11.8700000  -4.2500000  41.7500000 -13.1700000
  38.9100000  31.4700000  -6.4900000  38.3900000  32.1700000  -6.9200000
  39.7100000  31.9100000  -6.2200000 -13.1300000   1.8700000  38.2300000
 -13.2100000   1.1600000  37.5800000 -12.3500000   2.3200000  37.8600000
  -3.1000000  12.8100000 -13.6200000  -3.2200000  11.8200000 -13.7300000
  -3.8400000  13.1400000 -14.1500000 -16.8600000   5.5800000  43.5600000
 -17.1300000   4.6500000  43.6300000 -17.2600000   5.8500000  42.7300000
 -17.0800000   0.1400000  12.4300000 -17.3000000  -0.5300000  11.7100000
 -17.2300000  -0.4800000  13.2000000  40.2900000  11.2600000  -8.6300000
  40.7200000  11.8800000  -9.2500000  41.0900000  11.1600000  -8.0500000
  33.0900000   4.6700000  24.2900000  32.6900000   4.1700000  23.5900000
  32.4000000   5.2400000  24.6000000  21.0400000  55.6700000  25.5000000
  21.7900000  56.0000000  25.0400000  20.8900000  54.8300000  25.0900000
  38.0700000  14.9200000  39.2600000  37.4700000  14.7000000  40.0300000
  37.8800000  15.8400000  39.1400000  16.9700000  57.1300000 -26.3500000
  16.6900000  56.2100000 -26.7700000  17.8500000  57.1800000 -26.7900000
  48.1200000  22.4000000  32.6000000  48.5000000  21.4900000  32.6700000
  48.3700000  22.8100000  33.4700000  25.7600000  28.5800000  24.4800000
  26.6500000  28.1700000  24.2800000  25.1500000  28.0500000  23.8900000
  39.2400000  -4.2700000 -29.0000000  39.5800000  -3.4400000 -28.6600000
  39.6900000  -4.2800000 -29.9200000  49.1900000  17.4400000 -28.9900000
  49.7000000  17.2100000 -29.7800000  49.7100000  16.9700000 -28.3300000
   6.8500000  -1.0900000 -27.8600000   6.2800000  -0.5400000 -28.4500000
   7.4800000  -1.5300000 -28.4500000  -8.9500000  36.3700000  31.6600000
  -9.1700000  36.8800000  30.8000000  -7.9900000  36.3400000  31.5300000
   4.2400000  15.2000000 -26.9000000   4.7500000  14.4600000 -26.6500000
   3.3300000  14.9700000 -26.6100000  16.5200000   3.0400000 -33.8800000
  16.8600000   2.8300000 -33.0000000  17.3700000   3.0600000 -34.4100000
  30.4800000  26.2500000 -26.3000000  30.0500000  26.9100000 -25.7400000
  31.2200000  26.7900000 -26.7100000  38.0200000  50.1100000 -15.8300000
  37.8400000  51.0900000 -16.0900000  38.9800000  50.2400000 -15.6200000
  -9.5500000  20.4800000   6.6400000  -9.8100000  20.5600000   5.6800000
 -10.1000000  19.6900000   6.9100000   3.9900000  22.3100000  -3.1600000
   4.8000000  22.2600000  -2.5900000   4.4100000  22.0600000  -4.0200000
  40.8700000  20.1600000  40.9500000  39.9000000  20.2400000  40.9100000
  40.9600000  20.3200000  41.9000000  -5.3000000  12.3600000  -2.6800000
  -5.7300000  12.0200000  -1.8600000  -4.6100000  11.6900000  -2.8500000
  27.2200000  43.8500000  12.5300000  28.0200000  43.3800000  12.2700000
  26.6000000  43.0900000  12.4200000  38.3600000  56.2800000 -13.7900000
  38.1000000  57.1700000 -13.4400000  38.9500000  55.9800000 -13.0600000
  -0.6800000  21.3200000  -1.7100000  -0.1600000  21.2700000  -2.6100000
  -1.5500000  21.1400000  -2.0400000  27.6700000  17.5400000  17.0900000
  27.4900000  17.0000000  16.2800000  27.2700000  16.9500000  17.7800000
  -5.0500000  52.8000000   1.1500000  -5.4900000  53.6600000   1.0900000
  -5.2300000  52.5800000   2.0900000  41.4000000  58.3900000  -8.2500000
  41.2600000  59.1000000  -7.6200000  42.3900000  58.4000000  -8.1700000
  19.8300000  41.2700000 -12.6000000  19.9700000  42.0000000 -11.9400000
  20.1300000  41.7600000 -13.3900000 -12.3500000  16.3500000   6.3700000
 -12.2500000  15.5000000   6.7500000 -11.7300000  16.4100000   5.6300000
  24.7200000  51.2900000  36.4200000  25.3300000  51.8000000  36.9700000
  25.3800000  50.8600000  35.8500000  31.1900000  35.7700000 -11.7800000
  31.8100000  36.3800000 -11.3200000  30.7800000  35.3600000 -11.0500000
  42.5700000   9.4100000  13.4000000  42.2100000  10.2700000  13.7200000
  42.3100000   9.3800000  12.4400000   7.0500000  15.5900000  29.1800000
   6.9900000  15.4400000  28.2500000   6.8600000  14.6500000  29.4600000
  36.8700000  29.9000000  31.4000000  36.2100000  29.7900000  32.0100000
  36.6500000  30.7100000  30.8700000  47.2800000  45.6100000 -35.3400000
  47.6400000  44.8400000 -34.8400000  47.9300000  45.7500000 -36.0000000
  52.2000000  46.2500000  40.6500000  52.1300000  46.0900000  39.6700000
  52.8600000  45.5900000  40.9000000  16.0800000  -0.1700000 -14.2300000
  15.7400000  -1.0900000 -14.4300000  17.0100000  -0.4700000 -14.0500000
 -15.9200000  20.7600000 -14.8400000 -16.8300000  21.3200000 -14.9600000
 -16.3400000  19.9500000 -14.5600000  23.1600000   5.5700000 -18.1300000
  23.9900000   5.1300000 -18.3500000  22.5700000   5.1000000 -18.7500000
  48.7900000  14.6700000  23.7300000  47.8300000  14.7500000  23.6900000
  48.9100000  13.7200000  23.3700000  29.9200000  49.0200000   1.5700000
  30.2200000  49.6900000   2.1800000  29.4500000  48.4000000   2.2000000
  50.0400000   2.2700000 -16.3800000  50.3000000   3.1100000 -16.8000000
  50.9000000   1.7800000 -16.3400000 -10.9300000   7.4400000  24.5300000
 -11.0200000   6.9400000  25.4100000 -11.4300000   6.8700000  23.9700000
  51.3900000  44.8100000  17.1900000  52.0800000  44.5300000  16.5500000
  51.3700000  43.9800000  17.7600000  -5.7500000  59.2400000  41.4900000
  -6.4800000  58.7300000  41.7900000  -5.7100000  59.9300000  42.2100000
  39.5600000  25.9600000  -7.2100000  39.9200000  25.1000000  -7.4600000
  38.6500000  25.8600000  -7.5100000 -16.5700000  65.5900000  41.5300000
 -16.4700000  64.6300000  41.6600000 -16.1200000  65.8300000  40.7600000
 -15.9400000  42.8300000 -29.6900000 -16.0200000  43.7900000 -29.9400000
 -16.6000000  42.7800000 -28.9700000  53.5700000  26.5300000  -1.4100000
  53.5400000  26.2400000  -0.4700000  52.8000000  27.1500000  -1.3600000
  46.7400000  33.5100000   5.0500000  46.3100000  33.0900000   5.8000000
  47.6500000  33.5500000   5.3800000  42.6800000  43.0400000  19.2100000
  42.6600000  44.0300000  19.2700000  43.6400000  42.8900000  19.3600000
  39.1200000  16.4100000 -31.9000000  39.7000000  16.3300000 -32.7100000
  39.8500000  16.6300000 -31.2400000 -19.2400000   9.9500000 -28.9500000
 -18.5700000   9.3200000 -28.7800000 -19.6500000  10.1100000 -28.0600000
 -11.5500000  -5.8100000  27.9300000 -12.1400000  -6.2700000  28.4700000
 -11.3500000  -6.4000000  27.1900000  29.8600000  56.6900000  36.9600000
  30.5000000  56.0600000  36.4900000  29.3100000  56.8100000  36.1500000
   8.7100000  60.6600000 -27.3800000   8.1000000  59.8700000 -27.4100000
   8.5100000  60.8800000 -26.4400000  -8.2900000  28.5800000 -31.3600000
  -8.8500000  28.4300000 -30.6400000  -7.4000000  28.6900000 -30.9300000
  49.9600000  43.9700000 -21.4400000  49.1500000  43.4500000 -21.1100000
  49.9200000  44.6300000 -20.6900000  30.9100000  17.9100000  38.7900000
  30.3800000  18.7200000  38.9900000  31.5900000  18.0200000  39.4600000
  19.3700000  22.4800000  30.5100000  19.1000000  21.6200000  31.0800000
  20.1300000  21.9900000  30.0400000  -3.4800000  42.8600000 -18.2200000
  -3.2900000  42.4500000 -17.3200000  -3.0500000  42.2200000 -18.7700000
 -10.3200000  32.4300000  35.8100000 -11.0100000  33.0400000  36.1200000
 -10.7200000  32.1400000  34.9500000  46.5100000  23.7800000  30.7900000
  47.0200000  23.0800000  31.3000000  47.2600000  24.3500000  30.4800000
  34.5700000  53.6200000   4.2600000  33.9500000  53.2100000   4.8500000
  35.0900000  54.0900000   4.9400000  44.8600000  18.4200000  -7.0000000
  45.3500000  18.4100000  -7.8300000  45.4400000  18.9300000  -6.4100000
 -11.4300000  49.2700000   9.4100000 -10.9300000  48.9100000  10.1300000
 -12.1100000  48.5900000   9.2600000   6.0500000  53.4700000  18.0100000
   5.3000000  53.2700000  17.5200000   5.8200000  53.1300000  18.9000000
  38.4600000   7.4000000  -4.4100000  38.2500000   8.1500000  -5.0100000
  37.9000000   6.7500000  -4.8100000  27.6600000  23.1200000 -27.2200000
  26.7200000  22.8600000 -27.3700000  28.1000000  22.5900000 -27.9400000
  -0.7700000  54.7800000  14.2300000  -1.6200000  54.9500000  14.6400000
  -0.2100000  55.4500000  14.6700000   7.5800000   6.8700000  13.6700000
   7.4700000   6.5000000  12.8100000   8.5300000   6.6000000  13.8100000
  31.6200000  37.2900000   9.8600000  31.8400000  38.0600000   9.2700000
  30.6400000  37.4800000  10.0000000  -9.3500000  19.3200000  40.2100000
  -9.9000000  19.8200000  39.6100000  -9.9500000  19.2100000  40.9600000
  23.7800000  49.4400000 -28.5000000  23.8300000  48.5200000 -28.1800000
  22.8200000  49.4000000 -28.8100000  44.3200000  33.7600000 -27.4500000
  43.5700000  33.8500000 -28.0600000  43.9700000  32.9500000 -26.9300000
  46.1600000  60.3900000  29.5400000  46.7300000  59.7000000  29.8400000
  45.4400000  60.3800000  30.2400000  42.5100000  10.7000000  -6.9400000
  42.9700000  11.5500000  -7.1900000  43.2800000  10.0800000  -6.9800000
  24.0900000  44.0900000 -22.6000000  23.5000000  44.1300000 -23.4200000
  24.8800000  43.7000000 -23.0400000  47.2300000  -0.2300000 -14.9400000
  47.8500000   0.0200000 -14.2100000  47.4000000   0.3400000 -15.6000000
  45.0900000  13.2000000 -35.8700000  44.4300000  13.9300000 -35.9500000
  45.6800000  13.4900000 -36.6300000 -17.1100000   5.1600000  28.9100000
 -17.4900000   6.0600000  28.9400000 -17.6700000   4.6700000  28.3000000
  -0.6600000  38.8300000  19.1500000  -1.3100000  38.1800000  19.5800000
  -0.4600000  38.3600000  18.3400000  13.8000000  39.2300000  37.4200000
  14.5000000  38.7400000  37.9000000  13.9800000  38.9700000  36.5300000
  -4.5000000  55.2900000 -13.3500000  -5.4800000  55.3000000 -13.3400000
  -4.4000000  54.3800000 -13.0400000  45.3700000  53.0500000   5.0600000
  45.9100000  52.8300000   4.3200000  45.9300000  53.6600000   5.5400000
  34.0700000  45.5800000  -6.8000000  33.1300000  45.4700000  -6.6800000
  34.3900000  45.3700000  -5.9000000  20.5200000  54.8300000  35.5400000
  19.6900000  54.6800000  36.0200000  20.1300000  54.9100000  34.6200000
   0.1600000  56.9500000  42.9300000   1.1200000  56.9600000  42.6700000
   0.1600000  56.5300000  43.7900000  -2.2900000   1.9700000  24.7900000
  -2.8500000   2.7000000  25.2000000  -2.0600000   2.4800000  23.9300000
  45.7000000  57.2900000   6.1000000  45.6100000  57.7000000   6.9800000
  44.7500000  57.3600000   5.7900000   9.5300000  27.2700000  -9.9000000
  10.5000000  27.3300000 -10.0500000   9.4900000  26.5600000  -9.2500000
  19.0600000  60.0700000 -15.7600000  18.8000000  60.0100000 -14.8500000
  18.6500000  59.3800000 -16.2200000  -0.9700000  22.7500000 -21.9100000
  -0.6900000  22.6900000 -22.8500000  -0.2000000  22.3300000 -21.4600000
  29.0200000  46.8100000  32.1100000  28.2200000  46.6400000  31.6000000
  29.6500000  46.1900000  31.7000000   5.7700000  21.3700000  34.5400000
   5.9100000  20.8200000  35.3500000   5.7800000  20.6900000  33.8300000
 -16.3900000  45.8500000  -9.3900000 -16.2500000  46.4100000  -8.5900000
 -16.8500000  46.5000000  -9.9700000 -11.3800000  38.0300000   1.2300000
 -12.2800000  37.9900000   1.0100000 -11.2100000  38.9200000   1.5400000
  -6.2800000  11.4400000  31.0700000  -6.9500000  11.2800000  30.3500000
  -5.7800000  10.5400000  30.9300000 -17.8700000  -0.9700000   1.8500000
 -18.4200000  -0.5600000   1.1800000 -16.9900000  -0.5800000   1.6200000
  47.8000000  53.0300000  -1.8700000  47.2100000  52.5100000  -2.4800000
  48.6000000  52.4500000  -1.9600000  42.9400000  31.5400000  29.7800000
  43.3000000  31.0100000  29.0800000  41.9800000  31.6000000  29.4200000
 -15.9700000  55.4300000 -20.8900000 -16.7600000  55.9100000 -20.5200000
 -16.2300000  54.4900000 -20.7900000  44.1100000  23.0300000  43.5700000
  44.8000000  23.6700000  43.8200000  44.6400000  22.1600000  43.6000000
  44.1200000  11.6200000  43.5700000  44.5700000  12.1700000  42.9100000
  43.3300000  12.1000000  43.7900000  -4.2100000  10.8900000  -7.5900000
  -3.3300000  10.3600000  -7.6900000  -3.7700000  11.5700000  -7.0000000
   6.0500000  33.5600000 -27.2800000   5.3700000  32.8500000 -27.1400000
   5.5900000  34.1400000 -27.9200000  -0.9800000  30.1600000 -28.3500000
  -1.4400000  30.6900000 -29.0900000  -1.0500000  30.8300000 -27.6100000
  -2.1900000  38.7600000   3.4200000  -1.7400000  38.2900000   4.1500000
  -1.9200000  38.1800000   2.6600000  -6.6200000  43.0900000  29.4400000
  -6.3600000  42.8200000  30.3500000  -5.9600000  42.6700000  28.8800000
  26.8600000   0.4000000  -3.1500000  27.6800000  -0.0300000  -3.3000000
  26.2900000  -0.2300000  -2.6900000  44.2500000  56.8900000  12.8000000
  45.1700000  57.3600000  12.6400000  43.6300000  57.6400000  12.8500000
   9.3500000  -5.6500000 -12.0500000   9.0800000  -6.6000000 -11.8500000
   9.0400000  -5.1900000 -11.2300000  21.7800000  36.2300000 -18.2100000
  21.7700000  35.6000000 -18.9100000  21.5900000  35.7200000 -17.4000000
  32.4800000  36.0100000  -5.4600000  32.7600000  35.8000000  -6.3500000
  32.9200000  35.3200000  -4.9800000  52.1000000  59.6800000  14.1700000
  52.6100000  58.9100000  13.7500000  51.2700000  59.5600000  13.6900000
  -4.8800000  39.9600000  34.4900000  -4.8800000  39.9500000  35.5000000
  -5.8100000  39.6700000  34.3100000   5.7100000   9.8000000 -18.9600000
   5.2900000   9.5300000 -19.8000000   5.3400000  10.6600000 -18.7800000
 -18.0200000  47.6400000  15.7900000 -18.1000000  48.0900000  14.9900000
 -18.6300000  46.8900000  15.6600000   9.6600000  26.3900000 -32.0900000
   9.0800000  27.1000000 -32.4200000   9.0900000  25.6200000 -32.4000000
  11.7400000  38.6900000  39.2200000  12.3700000  38.8800000  38.4900000
  12.0000000  37.7400000  39.3700000  35.4000000  16.1500000 -26.9800000
  34.7300000  15.7700000 -27.6200000  36.0000000  16.5700000 -27.7400000
   5.2000000  22.4700000  44.0200000   4.4300000  22.1200000  43.5200000
   5.6700000  22.9300000  43.2500000  13.2800000  58.7000000  19.5800000
  12.8000000  58.5400000  20.4100000  13.0300000  59.6100000  19.4400000
  23.7000000  -3.0100000  37.0300000  24.3700000  -2.7800000  37.7000000
  23.2800000  -3.7700000  37.4800000   3.8400000   9.0100000  32.8400000
   3.1600000   8.3100000  33.1000000   3.2200000   9.6500000  32.4500000
  40.7800000  33.5100000   1.5400000  41.2900000  33.5100000   0.7200000
  41.4900000  33.7500000   2.2000000  53.6900000   1.1500000   3.0600000
  53.9300000   0.9400000   2.1300000  53.3400000   2.0800000   2.8400000
 -22.1800000  -4.0200000   8.3900000 -22.6900000  -4.4200000   7.6200000
 -22.8800000  -3.5400000   8.8600000  43.4400000  27.4100000  28.2500000
  44.4200000  27.3400000  28.2900000  43.3900000  28.3600000  28.0600000
 -10.4400000  -4.5700000  38.3400000  -9.6400000  -5.0100000  37.9300000
 -10.1500000  -3.6300000  38.3000000  59.9300000  42.3100000 -15.6700000
  60.4200000  43.1000000 -15.9400000  60.2200000  41.7000000 -16.3400000
  -0.3800000  51.4900000 -23.6500000  -0.4800000  50.8000000 -23.0000000
  -0.4200000  51.0500000 -24.5000000  40.6200000  23.4200000  40.3300000
  40.4500000  22.5300000  39.9100000  41.2100000  23.1800000  41.0500000
  -4.9000000  27.0400000  22.2800000  -5.2800000  27.8800000  21.9000000
  -5.3900000  26.9900000  23.0800000  37.6200000  -2.8700000  14.0400000
  37.8600000  -2.4000000  14.8500000  36.7400000  -2.4400000  13.9000000
 -17.0100000  33.8300000 -24.7100000 -16.9500000  32.8700000 -24.7100000
 -17.5500000  34.0900000 -25.4600000  32.4500000  -6.1100000  -8.8500000
  32.4900000  -6.5800000  -9.7100000  33.3500000  -5.9600000  -8.5500000
  28.7300000  62.0200000 -30.3100000  28.2700000  62.4100000 -29.5400000
  27.9600000  61.3800000 -30.5500000  -7.8300000   3.9400000   0.0300000
  -7.1500000   3.3000000   0.3700000  -7.5100000   4.7600000   0.5400000
   1.6400000  53.3700000  30.0400000   0.9700000  53.9000000  30.5500000
   1.5800000  52.5300000  30.4200000 -13.2600000  51.7300000  26.9600000
 -14.0100000  51.2300000  26.6100000 -12.7300000  51.0700000  27.3900000
  36.2000000  43.1300000  39.0500000  36.8200000  42.5900000  38.5500000
  35.3600000  42.9400000  38.5900000   5.3300000  41.0500000  29.2800000
   5.0300000  41.0900000  28.3700000   5.7800000  40.2000000  29.2600000
   0.0000000  37.1000000  35.0700000   0.0000000  37.8600000  34.4100000
  -0.8800000  37.1800000  35.4200000  53.7700000  19.7100000  -0.0900000
  53.1500000  20.2600000  -0.5400000  54.5900000  20.3000000  -0.2000000
  48.1200000  -1.0800000   1.7000000  47.5800000  -1.8600000   1.6200000
  48.9700000  -1.6200000   1.9100000  41.9900000  22.3400000 -31.9400000
  42.5500000  22.9400000 -31.4100000  42.4900000  22.4300000 -32.8100000
  -8.9300000  45.6900000   7.8500000  -9.1800000  45.7500000   6.9000000
  -8.8500000  46.6500000   8.0300000 -10.1200000  25.3100000  -2.0300000
 -10.7900000  25.6000000  -1.4300000  -9.3900000  25.0900000  -1.4200000
 -11.1900000  60.6100000 -28.8900000 -10.4500000  60.2800000 -29.4800000
 -10.8500000  61.4300000 -28.6300000  17.5300000  10.6800000  -1.5700000
  18.3600000  11.2000000  -1.8500000  17.1300000  11.4000000  -1.0600000
  13.6600000  33.6900000 -35.3900000  12.7800000  33.3400000 -35.1400000
  14.1600000  33.6900000 -34.5800000  34.8300000  22.4600000 -25.7200000
  34.1600000  22.1100000 -26.3600000  34.5700000  23.4100000 -25.6900000
  27.9000000  44.4100000 -13.6500000  28.1200000  43.5200000 -13.9500000
  26.9900000  44.3100000 -13.3500000  11.5000000  44.7000000 -15.7800000
  11.2800000  44.5600000 -16.6800000  10.5400000  44.6600000 -15.3600000
  28.6400000  -0.5400000  21.7400000  29.4400000   0.0300000  21.6800000
  27.9400000   0.1200000  21.8600000  12.8000000   7.7500000  28.2900000
  12.7600000   7.8400000  29.2800000  11.9400000   8.2800000  28.1500000
 -11.7900000  41.6100000   0.5600000 -10.9200000  41.7300000   0.9200000
 -12.2100000  41.0600000   1.2500000  17.4000000  18.0300000  32.3400000
  17.3200000  18.0400000  33.2900000  16.4800000  17.7100000  32.0800000
  -2.5300000  -4.7800000 -24.9600000  -2.8900000  -5.3700000 -24.3100000
  -2.3000000  -5.3800000 -25.7000000  34.1900000  49.5100000 -21.8100000
  34.9800000  49.0000000 -22.1500000  34.4900000  49.8200000 -20.9500000
  53.8500000  16.7500000 -18.6800000  54.5800000  17.2600000 -19.0500000
  53.1100000  17.2700000 -19.0000000   4.4500000   8.6400000   3.2900000
   4.2300000   7.7700000   2.9500000   3.5400000   8.8100000   3.6800000
   5.7800000  19.2500000  32.2200000   5.9000000  19.9100000  31.5600000
   4.8000000  19.1900000  32.2700000  46.2100000  11.0700000   8.6900000
  46.7000000  11.7800000   8.3700000  45.7200000  11.4500000   9.4700000
  21.3100000  50.5000000  28.9600000  21.9800000  50.5100000  28.2500000
  20.8300000  49.6900000  28.7100000  36.3800000  33.1700000 -24.4200000
  36.5800000  32.8200000 -25.3200000  35.7300000  32.6200000 -24.0600000
   1.7300000  40.6300000  39.7400000   1.2700000  41.4100000  40.1500000
   2.6200000  40.8800000  39.8100000  49.0200000  20.6300000 -20.7500000
  48.1800000  20.3500000 -21.3000000  49.6800000  20.2000000 -21.3400000
 -15.6800000  -3.9000000 -13.5000000 -14.9800000  -4.2500000 -12.8600000
 -15.1500000  -3.3400000 -14.0800000  31.8600000  40.2800000  31.8500000
  30.9700000  40.3600000  31.4700000  32.3000000  39.7300000  31.2100000
  43.9800000  -2.0100000 -27.2500000  44.8100000  -2.5000000 -27.2900000
  43.5700000  -2.4600000 -26.5100000  52.5700000  36.2600000  22.1300000
  52.9900000  35.3900000  22.2000000  51.8000000  36.0700000  21.5200000
 -10.2700000  56.9600000  28.5900000  -9.4400000  57.2100000  28.2200000
 -10.8200000  57.0900000  27.7600000  31.0000000  51.7700000  -1.4900000
  30.3200000  51.1200000  -1.7300000  30.4600000  52.5500000  -1.2800000
  47.8200000  41.0200000 -25.0900000  48.2500000  40.5200000 -25.7800000
  46.9200000  40.6900000 -25.0700000  -6.1100000  -2.0000000   6.1200000
  -6.1200000  -2.9600000   5.9300000  -6.5600000  -1.9100000   6.9100000
  34.0000000  10.5300000 -27.4700000  34.5100000  10.2800000 -28.2300000
  34.2200000  11.4500000 -27.2400000  50.8000000  10.9400000  40.3300000
  50.7700000  10.0600000  39.9500000  51.7500000  11.1600000  40.0900000
  49.8900000  36.4100000  -8.0000000  50.2800000  35.7700000  -7.4100000
  49.0200000  36.5900000  -7.6600000  47.4900000  32.0700000  31.4200000
  48.1200000  31.3500000  31.2900000  46.6300000  31.6200000  31.2500000
   1.5000000  55.4100000 -12.3900000   1.8800000  56.3500000 -12.3000000
   2.0600000  54.9400000 -11.7900000   5.3000000  59.3300000  43.0400000
   5.6000000  59.6900000  43.9200000   4.3200000  59.4200000  43.2000000
  25.8800000  -1.0300000  42.6500000  25.2600000  -0.2800000  42.8400000
  26.0400000  -0.8900000  41.7300000  46.4800000  -4.1000000 -10.0900000
  46.0700000  -4.9500000 -10.2000000  46.0600000  -3.5700000 -10.7400000
  42.1300000  14.4100000  33.4900000  42.5400000  14.0400000  34.2900000
  41.4700000  13.6700000  33.3100000   9.1400000  43.5300000  36.5900000
   9.8000000  43.9900000  36.0600000   8.3100000  44.0600000  36.2000000
  45.4200000  59.0000000 -21.3900000  46.2200000  58.5000000 -21.1200000
  45.3000000  58.6700000 -22.2800000   7.4300000  -0.4100000  22.4000000
   7.7200000   0.1400000  23.1800000   8.2300000  -0.4300000  21.8500000
 -11.1400000   5.8600000  30.6800000 -11.2200000   6.7400000  30.3100000
 -10.3300000   6.0200000  31.2300000  -5.8500000  22.4100000   0.1800000
  -6.2900000  22.4200000  -0.6700000  -5.3500000  21.5700000   0.1600000
  22.4100000  10.2300000 -15.4100000  22.2100000  10.0200000 -14.5200000
  22.3600000   9.3600000 -15.8500000   0.6500000  14.3500000 -22.0100000
   1.2200000  14.4700000 -22.8200000   0.3700000  15.3200000 -21.9500000
  52.6100000  16.5600000 -26.0000000  53.4700000  17.0200000 -25.9400000
  52.4500000  16.5200000 -26.9900000   4.9000000  28.6800000 -12.7000000
   5.6300000  29.2100000 -12.9600000   4.3300000  29.2700000 -12.1500000
   4.1900000   8.4900000  35.9100000   3.5800000   7.8400000  35.5100000
   3.5700000   9.2100000  36.1900000 -13.5700000  -0.9000000   2.5300000
 -12.7800000  -1.0100000   2.9500000 -13.3600000  -0.4400000   1.6700000
  40.5500000  26.6300000  24.2100000  40.5300000  25.8900000  23.5200000
  39.6900000  26.4800000  24.5800000   2.9600000  28.9300000 -10.5100000
   2.6400000  29.7600000 -10.1300000   3.9800000  29.0400000 -10.2800000
 -15.5100000  38.5200000  21.2300000 -15.5300000  39.5300000  21.2600000
 -16.1500000  38.4000000  20.4800000 -10.6000000  33.1700000  23.4900000
 -11.0800000  33.0800000  22.6300000 -11.1600000  32.5300000  23.9800000
  51.7700000  26.8200000 -34.8100000  51.7500000  26.5700000 -35.7700000
  51.3200000  27.7100000 -34.9800000  47.8100000  52.9900000  10.5200000
  47.5900000  53.3300000  11.4100000  48.0600000  53.8500000  10.1000000
  -8.6600000  -1.1600000   4.8800000  -7.9400000  -1.6100000   5.3600000
  -8.3600000  -1.2500000   3.9900000 -12.9100000  43.3600000 -27.1300000
 -12.4100000  42.6800000 -27.5900000 -13.6300000  42.7500000 -26.8500000
  30.9500000  -6.1800000 -24.0700000  30.6800000  -5.5800000 -23.3100000
  31.8700000  -6.4800000 -23.7300000  53.8000000  39.0000000  -1.9400000
  54.6200000  39.0000000  -2.4800000  53.5500000  39.9400000  -2.1100000
  33.5500000  -9.1400000  -5.8600000  33.7200000  -8.8700000  -5.0000000
  34.4200000  -9.1200000  -6.3700000  37.6100000  55.5600000 -25.9500000
  38.0200000  55.1200000 -25.2000000  37.5700000  56.4800000 -25.6700000
  -8.9500000  60.7200000 -18.4500000  -8.6100000  59.9800000 -18.9400000
  -8.8900000  60.3200000 -17.5700000  -8.3900000   3.8900000  30.0200000
  -8.8500000   3.0300000  30.2600000  -8.7600000   3.9500000  29.0900000
  26.2300000  46.9500000 -19.6200000  26.3800000  47.9100000 -19.5100000
  25.6900000  47.0100000 -20.4600000  43.0100000  27.7300000  24.3500000
  42.0900000  27.3800000  24.1100000  43.1600000  27.1100000  25.1400000
  -4.7100000   4.4500000 -33.7400000  -5.2400000   4.6800000 -34.5300000
  -3.7700000   4.4600000 -34.0700000 -16.9900000   5.9700000  -4.0500000
 -16.1000000   6.1700000  -4.3600000 -17.4300000   6.8700000  -4.1000000
   5.5300000  11.5200000  37.2500000   6.4800000  11.5600000  36.9600000
   5.5800000  10.7300000  37.8100000  11.3500000  -3.7000000 -10.6600000
  12.0400000  -3.0600000 -10.3900000  10.6500000  -3.0300000 -10.8600000
  23.0900000  17.8200000 -23.3300000  23.1200000  17.3600000 -22.4300000
  23.7400000  18.5200000 -23.2200000 -19.3100000  34.0600000   3.2500000
 -20.0700000  34.2100000   2.7000000 -18.6200000  34.5100000   2.6900000
  19.0700000  54.4700000  -8.9900000  18.7000000  53.5700000  -8.9200000
  18.6300000  54.7700000  -9.8000000  14.7100000  -0.3800000  43.9600000
  13.8300000  -0.7700000  44.1300000  14.4400000   0.4000000  43.4000000
  45.0100000  58.1700000 -33.1700000  44.8300000  59.0300000 -33.6200000
  45.3100000  57.6000000 -33.9200000   1.0900000   2.6700000 -28.7300000
   1.0600000   3.3100000 -29.4300000   1.8000000   3.0100000 -28.1600000
   0.0700000  41.7200000  -3.7100000   0.2300000  42.0200000  -4.6500000
  -0.9000000  41.3700000  -3.8100000 -12.6300000  55.0800000  13.1900000
 -12.3400000  54.1400000  12.9700000 -12.6100000  54.9600000  14.1600000
  -8.3000000  13.7500000   0.6900000  -8.0000000  14.0900000   1.5600000
  -9.1000000  14.2400000   0.5100000 -10.8600000  -4.4100000  24.0000000
 -10.3700000  -4.3300000  24.8400000 -11.0700000  -3.4500000  23.7700000
  31.0900000  -0.9100000  17.6600000  31.4900000  -0.7100000  16.8000000
  31.4700000  -1.8000000  17.8100000  46.6800000  29.2500000  11.7400000
  47.2600000  28.8400000  12.4500000  47.1500000  28.9700000  10.9400000
  -7.2300000  46.3400000 -16.3600000  -6.8000000  45.8200000 -17.0000000
  -8.1900000  46.2200000 -16.5500000  57.1300000  43.6100000 -34.1100000
  57.7900000  44.3200000 -34.2100000  57.3400000  43.2000000 -33.2400000
  -9.7400000  29.2900000  -0.4300000  -8.7800000  29.4800000  -0.2800000
 -10.0100000  28.8000000   0.3200000  40.6000000  43.1200000 -12.5800000
  40.1700000  42.9500000 -13.4500000  41.3300000  42.4300000 -12.6400000
  -3.2400000  21.2000000   7.0700000  -3.4900000  20.7000000   6.3300000
  -2.7900000  21.9900000   6.7500000   2.2100000  10.7300000  -6.6300000
   1.5400000  11.0100000  -5.9500000   2.9600000  10.7200000  -6.0400000
  -2.1100000   2.3300000 -17.3200000  -2.3000000   2.0800000 -18.2200000
  -1.5900000   3.1000000 -17.3400000 -16.1600000  56.7000000  24.0000000
 -16.3700000  56.3700000  23.1200000 -17.0300000  56.8200000  24.4400000
 -10.4600000  57.6500000   0.5300000 -10.0700000  57.9200000  -0.3200000
 -11.2000000  58.3000000   0.5900000 -10.8900000  38.6700000   8.4500000
 -11.7300000  38.7000000   8.9300000 -10.2800000  38.9300000   9.1900000
  27.7000000  44.0000000  36.2600000  28.4200000  44.4900000  36.7200000
  27.2600000  43.5600000  36.9700000 -10.4400000  42.6000000  40.0500000
 -11.1400000  43.2900000  40.1200000 -11.0100000  41.8300000  40.0600000
  56.8100000  25.0600000  16.2100000  56.0400000  25.5900000  16.6000000
  57.4600000  25.0900000  16.9100000  37.3200000  48.6100000  -3.9300000
  37.7700000  48.0700000  -4.6100000  36.8700000  47.8800000  -3.4700000
   8.3900000   0.9200000  29.2600000   7.6900000   1.6000000  29.1400000
   7.8800000   0.1100000  29.1700000  13.0600000   1.5300000  -7.9400000
  13.0400000   2.1000000  -7.1100000  13.9800000   1.2300000  -7.9500000
  -4.8400000  16.2800000 -27.9000000  -5.3400000  15.9200000 -27.1600000
  -4.5900000  17.1600000 -27.6100000 -13.5500000  -0.0700000  36.5700000
 -13.8400000  -0.3800000  35.7300000 -12.7600000  -0.5300000  36.8100000
   0.5500000  42.8200000  41.2400000   0.0500000  43.0500000  40.4000000
   0.6700000  43.6600000  41.6400000  -0.5800000  14.1400000  10.6400000
  -0.5900000  13.1600000  10.6300000  -0.8600000  14.2200000   9.7000000
  48.7900000  46.9200000 -25.9300000  49.3800000  47.7300000 -25.8600000
  49.2800000  46.3100000 -26.4900000   2.6700000  50.3500000   5.8800000
   2.5200000  50.2300000   6.8100000   1.9000000  49.9300000   5.4500000
  16.4000000  33.3300000 -18.8800000  15.5800000  33.1600000 -19.4400000
  16.8000000  34.0200000 -19.4300000   8.8300000  44.7500000 -15.1100000
   8.5100000  43.8400000 -15.4000000   8.1000000  45.2700000 -15.5000000
  28.8200000   5.7200000  22.5600000  28.4100000   5.4900000  23.4100000
  28.0400000   5.7100000  22.0100000 -12.8700000  16.5900000  22.7600000
 -13.4400000  16.5200000  21.9300000 -12.2900000  17.3500000  22.5500000
  44.7200000  28.4500000  -8.2000000  44.9600000  28.0300000  -9.0400000
  45.4800000  28.2100000  -7.6600000  -6.3400000   5.8500000 -11.1600000
  -5.6800000   5.2000000 -11.1200000  -7.0900000   5.5700000 -10.6600000
  33.5800000   2.7600000 -27.9800000  32.7900000   2.2000000 -27.9800000
  33.8600000   2.5800000 -27.0600000   1.9900000   5.2300000 -18.6200000
   2.2700000   4.3300000 -18.2900000   1.2500000   5.4500000 -18.0500000
   3.5000000  56.4100000  19.1000000   4.4900000  56.3400000  19.0600000
   3.2300000  55.5800000  18.6700000  -2.1900000   1.8900000   0.8000000
  -2.7600000   1.1900000   1.1600000  -1.8000000   1.4100000   0.0400000
  18.3800000  50.4500000  -4.4000000  18.5000000  51.1700000  -3.7800000
  19.2600000  50.3700000  -4.7600000  -0.2900000  -4.2800000  -7.3900000
  -0.6100000  -3.5100000  -6.9500000   0.5600000  -4.3600000  -7.0800000
   3.8700000  14.5800000 -31.4400000   4.1000000  15.4000000 -30.8800000
   3.0800000  14.9700000 -31.9000000 -12.3000000  45.8500000  22.6600000
 -11.8500000  45.1500000  23.1000000 -12.3500000  46.5200000  23.3800000
  -6.3000000  25.2500000 -10.4900000  -6.7200000  25.8700000  -9.8400000
  -5.6600000  24.8400000  -9.9100000  12.6000000   7.4200000  13.1100000
  13.0700000   7.9700000  13.7100000  11.7700000   7.2400000  13.5700000
   3.3400000  23.0700000  35.2700000   4.2700000  22.8800000  34.9600000
   3.3700000  22.7000000  36.1300000  30.4500000  29.2500000  31.3600000
  30.5900000  28.2900000  31.3900000  30.6500000  29.5500000  32.2700000
   1.2600000  58.5000000  12.5700000   1.7100000  57.9800000  13.2700000
   0.3800000  58.7200000  13.0500000  36.7200000  45.0300000   3.3900000
  37.7100000  45.0900000   3.2500000  36.4100000  45.2800000   2.5000000
  18.1900000  39.5500000 -19.6100000  18.1500000  39.0600000 -18.7600000
  18.7200000  40.2800000 -19.2700000  -4.7400000  55.8200000   7.0800000
  -5.5600000  55.3600000   6.9100000  -4.4200000  55.3100000   7.8400000
  30.1800000   8.5300000 -25.9300000  30.3200000   7.6200000 -25.5600000
  31.2000000   8.7100000 -25.9300000  18.0100000  53.4500000 -23.9600000
  17.2700000  52.8300000 -23.8100000  17.5000000  54.3100000 -23.9400000
 -13.0500000  50.7800000  35.3600000 -13.0800000  51.2900000  36.1800000
 -12.0800000  50.7300000  35.2200000  32.7200000  17.9800000  41.0100000
  33.1600000  17.1400000  41.2400000  32.6300000  18.4000000  41.9100000
  56.5900000  14.9500000 -25.8600000  57.1800000  14.1800000 -25.5600000
  56.7400000  15.5800000 -25.1400000  13.2700000  -2.8700000  18.4100000
  13.7200000  -3.2700000  19.1900000  13.9100000  -2.3000000  18.0000000
  -8.8100000  60.0800000 -24.3900000  -9.1100000  60.7800000 -25.0500000
  -7.9300000  60.3100000 -24.1500000 -12.3800000  56.6400000   7.2500000
 -12.9000000  56.8200000   6.4800000 -11.5200000  57.0700000   7.1200000
  47.3700000  -0.9900000 -30.4800000  48.0900000  -1.2700000 -31.0800000
  46.9700000  -1.8300000 -30.2300000 -14.7900000  13.1200000  15.9600000
 -13.8900000  13.0700000  15.5900000 -15.0600000  14.0300000  15.7100000
  54.3300000  49.2600000  10.9600000  53.4800000  49.6400000  11.3400000
  54.0500000  48.3300000  10.7000000  -1.2100000  61.4200000 -28.1700000
  -1.3000000  60.5400000 -27.6900000  -0.6200000  61.9600000 -27.6600000
  53.4800000  43.9200000  32.7800000  53.3100000  43.3700000  31.9900000
  54.3600000  43.7900000  32.9700000  41.3100000  57.7800000   9.0800000
  41.3700000  58.6300000   9.5600000  42.0800000  57.8500000   8.5600000
  47.8300000  33.9900000 -17.0700000  47.1800000  33.3500000 -17.3600000
  47.3800000  34.4200000 -16.3100000  33.8700000  22.1800000  35.8500000
  34.6900000  21.8700000  35.4300000  34.1500000  23.0200000  36.1600000
  14.6600000  60.8400000  17.5600000  15.0600000  61.4400000  18.1900000
  13.6900000  60.8300000  17.7500000   5.1700000  32.5300000  37.2800000
   5.5600000  32.6400000  36.4100000   5.6400000  31.8100000  37.6600000
  10.7000000  51.7000000  17.7800000   9.8600000  51.3700000  17.4300000
  11.1800000  50.8100000  17.8300000  55.6300000  21.1000000   3.7900000
  56.5900000  20.8400000   3.6800000  55.2700000  20.3400000   4.3100000
  40.3000000   7.9100000 -29.1900000  40.0400000   8.8300000 -29.5000000
  39.4400000   7.4100000 -29.3000000   3.8200000  51.8000000  15.5500000
   4.3400000  52.5800000  15.2100000   4.2300000  51.1200000  15.0300000
 -16.8600000   2.8400000  -6.4300000 -17.6600000   3.3300000  -6.6600000
 -17.1300000   2.3400000  -5.6400000  -2.7600000  11.5800000  14.0300000
  -3.2200000  11.7000000  14.9000000  -2.1900000  12.3700000  14.0100000
  40.4600000   7.4900000   5.8800000  40.2600000   8.1700000   6.5100000
  41.2000000   7.8000000   5.3600000  38.0400000  33.4400000  15.4500000
  37.6700000  33.7400000  16.3200000  37.8100000  32.4900000  15.5100000
  42.3200000  11.9100000   9.7500000  41.7400000  12.0700000  10.5400000
  41.6300000  12.1600000   9.0800000  56.0100000  48.0000000 -10.9300000
  55.3200000  47.3000000 -10.9900000  55.8200000  48.4900000 -11.7900000
  -4.5500000  30.6500000  -8.1300000  -4.7200000  30.1700000  -8.9600000
  -5.2900000  30.5100000  -7.5500000  -9.2600000  43.8700000  44.8400000
  -9.5300000  43.0300000  45.2500000 -10.0000000  44.0500000  44.2500000
  45.7000000  48.1100000  41.0400000  45.9400000  47.7900000  40.2000000
  46.3400000  48.8700000  41.2500000   6.3400000  40.8400000 -25.1700000
   6.4600000  40.2400000 -24.3900000   6.6300000  41.7100000 -24.7500000
  19.9800000  29.1500000 -31.1100000  20.4600000  28.6500000 -31.7300000
  20.6500000  29.3200000 -30.3800000  36.2300000  36.4900000  35.5700000
  35.9900000  36.2900000  36.4400000  36.2800000  37.5000000  35.6300000
 -10.2900000  15.7000000  29.8000000 -10.8000000  14.9200000  29.5400000
 -10.8600000  16.4100000  29.3000000  22.4000000  28.9700000 -24.9700000
  22.3400000  29.8400000 -25.3700000  21.4100000  28.7300000 -25.0700000
  41.4700000  55.6200000 -27.3400000  41.0800000  56.3900000 -26.9100000
  40.7400000  55.2600000 -27.8600000  20.9300000  -0.0300000  38.2400000
  21.3200000   0.5500000  37.5300000  21.7500000  -0.3600000  38.5900000
  42.0500000  27.2700000   4.5700000  41.5300000  28.0100000   4.0300000
  42.9500000  27.5700000   4.2600000  23.6300000   3.8200000   8.7800000
  23.8100000   4.2400000   7.9500000  23.3800000   2.9700000   8.5100000
  50.8700000  29.7100000 -23.1400000  50.6900000  30.1900000 -23.9600000
  51.3800000  28.9700000 -23.5300000  23.3800000  -4.9000000  -8.6100000
  24.2600000  -4.5700000  -8.2500000  23.7300000  -5.3900000  -9.3700000
  42.6600000  43.5000000 -30.4900000  43.2200000  43.5300000 -31.2800000
  42.0600000  44.2200000 -30.6900000  20.7900000  57.8700000 -21.1400000
  19.9300000  57.6300000 -21.5000000  21.4000000  57.4900000 -21.8200000
  -1.8600000  58.2900000 -12.9800000  -1.1200000  58.8000000 -13.3200000
  -2.4900000  59.0300000 -12.7300000  54.4500000  31.0300000 -33.3300000
  55.2300000  30.5200000 -33.4900000  53.9400000  30.4000000 -32.7900000
  20.9200000   3.6100000  15.1500000  21.2100000   4.1200000  15.8900000
  20.3900000   4.2700000  14.6500000  36.7700000   6.5500000  37.8800000
  36.5200000   5.9200000  37.1000000  37.6600000   6.8300000  37.4900000
  32.7100000  17.7400000   4.4800000  32.9900000  17.5500000   3.5300000
  32.1200000  17.0300000   4.6400000  41.7000000   8.2300000  35.1400000
  41.5500000   8.8500000  35.8800000  41.8500000   7.3600000  35.5500000
  45.5200000  33.6600000  42.6100000  45.7800000  33.5200000  43.5600000
  46.3500000  33.5100000  42.1200000  47.3000000  17.8500000  19.0000000
  46.9700000  18.3500000  19.8200000  48.1200000  17.5300000  19.3700000
   4.0200000  12.5900000 -19.5400000   3.1800000  12.4200000 -19.9200000
   3.8200000  13.0600000 -18.7200000  32.1400000 -10.0100000  20.6200000
  32.7100000 -10.7800000  20.9600000  31.4900000 -10.0200000  21.3100000
  44.8900000  43.1800000  25.9900000  45.2900000  43.5000000  25.1500000
  44.3100000  43.8900000  26.1800000  46.5000000  47.8100000 -30.6500000
  46.9800000  47.6600000 -31.4800000  45.7500000  47.2100000 -30.7300000
 -13.9300000  52.4800000  17.4200000 -14.5800000  53.1400000  17.8200000
 -13.8900000  51.8200000  18.1500000 -11.6600000  43.5800000   7.2400000
 -11.4200000  43.0000000   7.9900000 -10.7700000  43.8200000   6.9200000
  41.0100000  55.4400000  38.0700000  41.3400000  55.7200000  37.1900000
  40.2900000  54.8700000  37.8800000  55.0200000  56.4200000 -20.4300000
  54.2900000  57.0200000 -20.0900000  54.7000000  56.2700000 -21.3800000
   0.9600000  52.4600000  18.2700000   1.0000000  53.2800000  18.8100000
   0.6300000  51.8100000  18.9900000  -1.8800000  52.8500000 -25.6500000
  -2.1100000  53.5300000 -24.9700000  -1.4400000  52.2600000 -25.0100000
  22.4600000   5.1100000  25.4300000  21.7500000   5.0000000  26.1000000
  22.8300000   4.2200000  25.4300000   2.9700000  30.9100000 -29.5700000
   2.5200000  31.6900000 -29.2100000   2.3000000  30.2000000 -29.6200000
  46.5700000  55.2000000 -31.7700000  46.7200000  55.5400000 -32.6400000
  46.5700000  54.2200000 -31.8900000  30.8700000  47.8400000 -15.3200000
  31.7500000  47.8200000 -15.6900000  30.4800000  47.4600000 -16.1400000
  -2.0800000  60.4800000   6.3500000  -1.6800000  61.3300000   6.4500000
  -1.2800000  59.9100000   6.2800000 -15.5700000  18.0600000  33.6200000
 -15.4800000  18.3600000  32.7100000 -16.2500000  18.6700000  33.9600000
  49.5500000   7.2400000  -9.0800000  50.2000000   7.8500000  -8.7600000
  49.8700000   7.0800000  -9.9800000   0.3200000  22.4700000 -28.4600000
   0.8100000  22.8300000 -27.7000000   0.6000000  23.0500000 -29.1700000
  18.7900000  -3.0300000  41.5600000  18.0900000  -2.9300000  40.9300000
  19.5700000  -2.5300000  41.2300000   4.2400000   5.4800000  17.9100000
   5.0600000   5.5900000  17.4000000   4.1200000   6.3900000  18.2900000
 -24.4700000  53.4700000  27.8300000 -23.7500000  52.9300000  27.3800000
 -23.9700000  53.6300000  28.6200000  -1.3200000  47.5100000 -20.4000000
  -1.0200000  46.6000000 -20.3600000  -1.9700000  47.5400000 -19.6500000
  24.6600000  12.1100000  33.1400000  25.5300000  12.2700000  33.5200000
  24.3500000  11.2500000  33.4200000 -13.8300000   3.9900000  -1.5000000
 -13.1900000   4.2800000  -2.2200000 -13.2100000   3.5800000  -0.8500000
  -1.1600000  59.2300000  -2.4400000  -1.7600000  58.8800000  -3.1100000
  -0.4600000  59.6400000  -2.9900000   3.5000000  40.8600000 -24.8200000
   4.4700000  41.1200000 -24.9700000   3.2900000  40.6800000 -25.7200000
  27.7600000  23.7600000 -21.0900000  27.2300000  24.2000000 -21.7900000
  27.0500000  23.4700000 -20.4800000  45.3700000   9.5600000  37.3000000
  45.1000000   8.6900000  37.6200000  44.5400000   9.9900000  37.2100000
 -11.3800000   3.2400000 -30.3800000 -11.7000000   2.9000000 -29.5600000
 -12.2100000   3.3000000 -30.8900000  49.0500000  -4.6700000 -19.2000000
  49.4000000  -4.7200000 -20.1100000  49.6300000  -4.1100000 -18.6700000
 -15.3100000  53.3700000   1.7900000 -16.0200000  52.9500000   2.4200000
 -15.4600000  52.7800000   1.0500000  24.5700000   8.3600000 -29.3900000
  23.9500000   7.6500000 -29.2000000  24.0700000   9.0600000 -28.9800000
  12.7900000   5.8600000   1.6600000  12.4500000   5.7100000   2.5500000
  12.6000000   5.0000000   1.2400000  -6.4600000  12.2200000  11.9200000
  -5.6700000  12.7500000  11.9000000  -6.6800000  12.2800000  12.8900000
  52.3300000  48.9400000  41.4500000  52.0500000  48.1200000  41.0800000
  53.0000000  48.7000000  42.1500000  54.3700000   5.8300000   4.4600000
  54.9100000   4.9400000   4.3200000  53.7900000   5.4600000   5.1500000
  13.2500000  12.0600000  40.8900000  13.3300000  11.1200000  41.1400000
  12.9300000  12.0300000  39.9800000  46.8600000  45.1000000 -22.3500000
  47.2900000  44.4100000 -22.9700000  46.2400000  45.5000000 -23.0000000
  16.7600000  53.2400000  30.8000000  16.6100000  53.6300000  31.6200000
  17.4500000  52.5500000  30.9600000  -1.3300000  44.1800000 -32.6400000
  -0.7900000  44.5100000 -31.9100000  -0.8600000  44.5600000 -33.4200000
  54.5000000  20.9800000  36.3600000  53.6800000  20.5300000  36.6200000
  54.3600000  21.9100000  36.7000000  14.0700000  -1.7100000  30.7800000
  14.0800000  -2.5600000  31.2900000  15.0400000  -1.6700000  30.6600000
   4.9000000  58.5200000  39.4300000   5.7200000  58.9700000  39.1900000
   4.3000000  58.7500000  38.7000000  43.0100000  53.3300000  39.8900000
  43.4400000  52.5500000  40.3300000  43.3400000  53.2200000  38.9800000
   0.1400000   3.6000000 -34.9100000   0.6700000   4.0900000 -34.1700000
   0.8700000   3.3600000 -35.4900000  42.6000000  27.2200000  36.9500000
  41.6100000  27.2300000  36.7300000  42.4800000  26.8700000  37.8700000
  -3.8200000  47.6500000   2.8400000  -4.4000000  47.9800000   2.0600000
  -4.2000000  48.1700000   3.5500000  43.7600000  24.3500000  19.1100000
  44.4800000  24.0600000  19.7200000  44.2200000  24.7600000  18.3700000
   5.6200000  55.8700000 -12.6900000   5.9700000  55.9400000 -11.7700000
   4.6500000  56.0100000 -12.4700000  10.2700000  17.6100000  22.9000000
   9.8800000  18.4700000  22.5600000   9.9800000  16.9900000  22.2300000
  -3.4900000  23.1400000  -6.2300000  -3.9300000  23.1000000  -5.4200000
  -2.8400000  22.4200000  -6.1800000  -9.2300000  44.9500000  41.7400000
  -9.3800000  44.1500000  41.2200000  -8.3400000  44.8100000  42.0500000
  -6.9600000  25.2100000  27.1900000  -7.8800000  25.5600000  27.2000000
  -6.6400000  25.3900000  28.0900000  -3.8900000   7.3100000  13.1200000
  -4.6200000   7.4700000  13.7300000  -3.2300000   6.8300000  13.7000000
  -9.0300000  57.2500000 -33.3600000  -8.1300000  57.6100000 -33.1900000
  -8.7800000  56.3300000 -33.1900000 -20.2700000  50.1600000 -30.2600000
 -19.8300000  49.2800000 -30.3800000 -21.1000000  49.9200000 -30.6800000
  39.4000000  21.0400000  34.1200000  38.7200000  20.5300000  33.6600000
  39.3800000  21.9100000  33.6300000  18.0800000  59.8200000  20.4600000
  17.7100000  58.9600000  20.1600000  18.9900000  59.7600000  20.3200000
 -16.8800000  21.6600000   9.1600000 -17.1200000  22.4700000   9.7100000
 -17.8200000  21.2800000   9.1600000  24.4100000  54.7800000 -32.3800000
  23.8800000  54.5100000 -33.1800000  23.7700000  54.5300000 -31.6800000
  15.6600000  41.6400000 -26.1500000  16.4700000  40.9800000 -26.0900000
  16.2200000  42.4300000 -25.8700000  -0.3900000  32.5700000  44.0300000
  -0.1500000  33.5400000  44.1400000  -1.2500000  32.6700000  43.5800000
  10.0800000  -7.5900000  11.0200000  10.1500000  -8.2600000  11.7400000
   9.1800000  -7.2500000  11.2200000  46.9900000  36.7800000 -33.1000000
  46.9000000  37.7100000 -33.3300000  46.7300000  36.7600000 -32.2000000
 -10.9600000  14.0500000   2.8800000 -10.5900000  14.9300000   2.6300000
 -11.1900000  13.8400000   1.9500000 -15.2900000  47.8600000  -4.5700000
 -15.0500000  47.8500000  -3.6400000 -15.5200000  48.8300000  -4.7100000
  28.0300000  56.3400000  34.9300000  27.6400000  55.7200000  35.6500000
  27.1900000  56.4300000  34.3400000  30.6600000  21.7900000  32.1900000
  31.2500000  21.6500000  31.4600000  31.2200000  21.6700000  32.9700000
  -0.9000000  26.1400000  45.3200000  -1.5000000  26.9100000  45.3700000
  -0.5200000  26.3200000  44.4600000  44.0500000  29.2900000 -32.4500000
  44.3500000  28.5200000 -33.0500000  44.6700000  29.1900000 -31.7000000
   3.2900000  28.7400000  33.2400000   3.4900000  28.3600000  32.3900000
   3.2600000  28.0500000  33.8600000  49.8200000   7.8200000 -11.7500000
  49.3800000   7.6300000 -12.6100000  50.6800000   8.2000000 -12.1000000
  54.2400000  34.9700000  -6.6600000  53.7800000  35.6800000  -6.2700000
  53.5600000  34.4200000  -7.0700000  53.5800000  46.7800000  10.0900000
  52.7500000  46.2500000  10.0800000  53.7200000  46.9900000   9.1600000
   1.1200000  21.2200000  -3.9400000   1.5200000  20.5800000  -4.6100000
   1.9100000  21.8500000  -3.9400000  34.1700000  36.4000000  40.2200000
  34.6200000  36.1900000  41.0900000  33.5800000  35.6100000  40.1800000
  17.8800000  52.9800000   7.4500000  17.4800000  52.1300000   7.1800000
  17.2200000  53.5900000   7.1900000  41.7100000  56.8700000 -15.3500000
  41.0000000  57.5200000 -15.3600000  41.7500000  56.5400000 -16.2400000
  15.7600000   1.9200000 -16.0800000  15.7600000   1.2300000 -15.3200000
  15.3600000   2.6100000 -15.5600000   1.8300000  50.9000000  31.1400000
   1.9800000  50.0100000  30.8200000   2.3700000  50.9300000  31.9800000
  -6.4300000  24.1400000  35.2300000  -7.3200000  23.8200000  35.5400000
  -6.5800000  24.2800000  34.2800000  -0.1800000  57.1400000  29.6900000
  -0.9400000  56.9600000  29.1300000   0.3600000  57.6700000  29.0500000
 -16.5300000   3.2900000 -27.0300000 -16.4700000   2.9200000 -27.9600000
 -16.0900000   2.5300000 -26.5800000  37.1100000  25.2600000  -7.8600000
  36.7600000  25.8700000  -8.5400000  36.3300000  25.2500000  -7.3000000
  -7.8700000  35.1700000  27.9300000  -8.5300000  35.1300000  27.2200000
  -7.6000000  34.2600000  28.0300000 -10.3800000   4.1500000  13.2200000
 -10.5500000   3.3500000  13.6500000 -11.2200000   4.4400000  12.7800000
  51.5800000   3.9400000  23.7200000  51.5700000   4.9100000  23.9200000
  52.3400000   3.7200000  24.3600000   2.7100000  22.3100000  23.2000000
   3.2900000  21.5500000  23.0800000   3.2700000  22.9200000  23.6800000
   4.0200000   3.1300000  -2.2300000   3.1900000   2.5900000  -2.0100000
   4.7000000   2.5100000  -1.9800000  16.0000000  20.7800000 -28.6100000
  15.6400000  20.2200000 -29.2800000  16.4500000  20.1400000 -28.0400000
  -8.4100000  28.1000000  39.0200000  -8.0200000  27.5700000  38.2900000
  -8.6300000  28.9200000  38.5100000   1.5600000  14.6900000 -26.6200000
   1.0300000  15.2900000 -26.0400000   1.4000000  13.9100000 -26.0600000
  -8.0400000  39.9600000  42.6200000  -7.2400000  39.4200000  42.5400000
  -8.0400000  40.3700000  41.7000000   9.3700000   3.4900000  10.0500000
   8.4300000   3.1900000   9.7300000   9.2500000   3.3300000  11.0300000
 -15.0100000  48.3800000  -1.7300000 -15.4100000  49.2700000  -1.5700000
 -15.8000000  47.7800000  -1.5600000 -14.5000000   1.1300000  12.7800000
 -14.4500000   0.5500000  13.5500000 -15.3600000   0.8500000  12.4000000
  -2.8600000  49.8300000  26.0700000  -2.8100000  49.5800000  27.0100000
  -2.4900000  50.7300000  26.0500000   1.5300000  45.5500000  10.5300000
   0.9400000  46.3300000  10.6700000   1.3500000  44.9900000  11.3200000
  45.8200000  35.8000000  26.2200000  45.3100000  35.7500000  25.3400000
  45.2800000  36.3300000  26.7500000  54.6600000  33.6900000 -18.8800000
  54.3700000  34.6100000 -19.1900000  54.6500000  33.2800000 -19.7900000
  19.6000000  39.5500000  41.4600000  19.0100000  38.7800000  41.6900000
  19.6200000  39.4200000  40.5100000  24.5900000  39.8100000 -27.8200000
  25.3900000  40.3300000 -28.1300000  24.5800000  40.0500000 -26.9300000
  44.8200000   3.9600000   0.2400000  45.0500000   3.9400000   1.1900000
  45.7200000   4.1300000  -0.1600000 -13.4000000  -3.8500000  -7.6700000
 -13.9500000  -3.3500000  -8.3200000 -13.8700000  -3.5900000  -6.8300000
  43.9800000  26.8000000  43.2700000  43.8900000  26.8300000  42.2900000
  44.7600000  26.1500000  43.3300000  38.1600000  12.0900000  23.7700000
  38.8000000  12.0600000  24.5800000  38.2900000  11.1500000  23.4400000
  26.7000000  41.4500000 -28.2100000  27.0000000  41.4400000 -27.2900000
  26.9300000  42.3700000 -28.4500000 -17.9500000  13.7800000  42.9400000
 -17.7600000  13.2800000  43.7800000 -17.0400000  13.8600000  42.6300000
  46.5900000   2.5000000   5.4700000  46.7400000   1.8000000   4.7600000
  45.6700000   2.1400000   5.7300000  21.2400000  -2.0100000  32.6700000
  21.6400000  -2.6400000  32.0700000  20.4500000  -2.4900000  32.9700000
  15.0800000  -0.8600000 -19.5700000  15.7100000  -1.2900000 -18.9100000
  14.2500000  -0.9700000 -19.0700000  44.2800000  -0.7600000  -9.7100000
  44.0700000  -0.0300000  -9.0500000  44.7900000  -0.2300000 -10.4000000
  48.8300000  36.7300000   6.9000000  47.8800000  36.9600000   6.6600000
  49.2800000  37.4600000   6.3700000   4.3800000  57.7900000  11.8100000
   3.7800000  57.8600000  11.0800000   5.0400000  57.1100000  11.3800000
  49.6900000  27.4000000 -12.2900000  49.5400000  27.0800000 -13.2100000
  50.6100000  27.2100000 -12.1800000  44.1100000  55.5500000 -21.5100000
  44.9100000  55.3200000 -20.9600000  43.3600000  55.3300000 -20.9300000
   8.7400000  55.5200000  20.1900000   9.4300000  54.8300000  19.9500000
   8.8500000  55.5100000  21.1700000  29.6900000  52.7300000  36.5600000
  29.9000000  51.8600000  36.1300000  29.0900000  53.0800000  35.8800000
  -6.6800000  -6.2200000  28.4600000  -6.2800000  -6.3900000  29.3800000
  -7.5100000  -5.8400000  28.8200000  52.7300000  52.5400000   7.6600000
  51.8800000  52.4200000   8.1200000  53.3100000  52.5000000   8.4200000
 -20.5400000  57.4900000 -18.7200000 -20.0300000  57.2200000 -17.9800000
 -20.2000000  58.3700000 -18.9300000  15.8200000  42.9500000  40.1100000
  15.5800000  43.9200000  40.0100000  15.1900000  42.5600000  39.5300000
  -3.2200000   8.9600000   9.1700000  -3.6500000   9.2500000   9.9800000
  -3.7800000   8.1900000   8.8900000  48.3500000  16.8600000  -1.0500000
  47.8300000  16.7300000  -1.9000000  49.2000000  17.1900000  -1.4700000
  -9.0100000  37.4400000  29.1100000  -8.4000000  38.1900000  29.0100000
  -8.4700000  36.7400000  28.6000000  22.2300000  -2.5700000 -26.9300000
  22.2100000  -3.5300000 -27.0200000  22.4300000  -2.2900000 -27.8200000
  18.5300000  25.9100000 -25.3100000  18.8400000  24.9700000 -25.2800000
  17.7500000  25.8400000 -25.9500000 -17.2200000   4.2700000 -18.6000000
 -17.6400000   3.7700000 -17.8700000 -17.6100000   3.8100000 -19.3700000
  46.8700000  55.6900000  16.7600000  47.2900000  55.8000000  15.8900000
  46.1300000  55.0200000  16.5300000  -1.4100000  35.4600000 -21.6400000
  -0.4600000  35.6600000 -21.5800000  -1.7300000  36.4200000 -21.4900000
  46.5700000  28.2100000  35.9900000  46.3800000  28.6100000  36.8200000
  45.7000000  28.2800000  35.4600000  44.4800000  46.2300000 -34.7500000
  44.9600000  46.9500000 -35.0700000  44.7400000  45.4500000 -35.2500000
 -12.3700000  40.1600000  39.6500000 -13.0500000  40.4700000  39.0300000
 -12.7300000  39.2900000  39.8900000  33.6400000   1.9400000 -15.5700000
  34.3600000   2.3500000 -15.0200000  32.9600000   1.8800000 -14.8800000
  32.3400000  52.3800000  -8.8900000  32.2800000  51.6200000  -9.4500000
  32.2300000  53.1500000  -9.4800000  12.5900000  22.5100000  -4.3600000
  13.4100000  22.1400000  -4.6900000  12.8300000  22.4500000  -3.3700000
  57.2500000  -8.0600000  16.7900000  57.1100000  -8.3500000  17.7100000
  58.2100000  -8.2600000  16.7900000  52.7600000  25.9500000  29.2800000
  52.8200000  26.9000000  29.3100000  52.2000000  25.7100000  30.0400000
  18.9800000  32.2300000  29.0400000  18.8900000  33.2100000  29.0500000
  19.0500000  32.0900000  30.0200000  15.1300000   8.3200000 -17.7900000
  14.9300000   7.3700000 -17.5300000  16.1200000   8.3300000 -17.7800000
  50.6500000  31.7300000  26.7900000  49.7700000  31.6600000  27.1400000
  50.4800000  31.9600000  25.9100000  -2.7000000   1.0900000 -23.0500000
  -2.6900000   2.0500000 -23.2900000  -1.8300000   1.0200000 -22.5600000
  27.9400000  63.0000000  39.9500000  28.7700000  63.0500000  39.3900000
  28.0000000  62.0500000  40.1600000  27.5000000  -1.6300000  -8.9300000
  28.2000000  -2.1200000  -8.5300000  26.9300000  -2.3400000  -9.3900000
  42.5500000  54.5200000   6.6300000  42.6400000  53.7100000   6.0900000
  43.1200000  54.4000000   7.3700000  36.2400000   0.5300000 -27.4000000
  35.7800000   1.0900000 -26.7600000  35.9100000  -0.3400000 -27.1800000
  37.1600000  19.6200000  -7.7300000  36.7200000  19.1300000  -7.0000000
  37.0900000  20.5300000  -7.4300000  51.8800000  15.0200000 -10.0700000
  51.7900000  14.9700000  -9.0500000  52.1700000  15.8900000 -10.2000000
  38.4900000  44.4900000 -26.9100000  38.4900000  43.9700000 -26.0900000
  39.1900000  44.0700000 -27.3600000  39.5100000   1.1900000  19.7700000
  39.2500000   0.3100000  20.0400000  40.4300000   1.0400000  19.4700000
  36.8500000  47.5200000 -16.4700000  37.6500000  48.0700000 -16.3200000
  36.2200000  48.0400000 -16.0600000  46.9500000  25.7900000   0.6000000
  46.1500000  26.3000000   0.6500000  47.2800000  26.0200000   1.5300000
   8.3600000   3.1100000  23.0700000   7.6200000   3.5600000  23.6300000
   8.5300000   2.3900000  23.7000000  -5.1900000  10.1000000  38.0100000
  -5.2700000  11.0400000  37.7200000  -4.2700000  10.0900000  38.2700000
   4.1300000   8.8300000  -8.0900000   4.0500000   9.8200000  -7.9400000
   3.3700000   8.4500000  -7.6300000  37.8500000   5.8200000 -14.6400000
  37.1300000   6.2200000 -14.0800000  37.2400000   5.5200000 -15.3500000
  30.8400000  26.3200000  31.5100000  30.2800000  25.9400000  30.8100000
  31.7200000  26.1900000  31.1100000  48.4500000   9.2900000  19.1200000
  47.6900000   9.7600000  18.6800000  49.0600000   9.3700000  18.3200000
  11.8200000  -3.7800000  25.8800000  10.9800000  -3.4500000  25.5700000
  11.6700000  -3.9200000  26.8300000  -6.3200000  22.9300000  17.4500000
  -6.9700000  23.3200000  16.7900000  -6.4700000  23.5700000  18.1800000
  48.1200000  33.5700000  -7.3400000  49.0600000  33.1500000  -7.5300000
  48.1400000  34.2200000  -8.0800000   0.3300000  34.6900000   3.5800000
   1.0500000  35.2700000   3.8900000   0.8100000  34.0000000   3.1500000
   7.7600000  31.5100000  28.1800000   8.1600000  32.3600000  27.9600000
   7.9800000  30.9400000  27.4000000  19.2500000   7.4700000  -3.1200000
  20.1500000   7.5300000  -2.7000000  18.7300000   7.5900000  -2.2900000
  44.8600000  35.2600000 -15.5100000  45.0000000  34.6400000 -14.7900000
  44.7100000  34.7100000 -16.2900000  27.3000000  57.0500000  -9.0400000
  26.7100000  57.0800000  -9.8500000  27.9600000  56.4500000  -9.2900000
  34.6100000   2.0800000 -25.4000000  35.4200000   2.5100000 -25.1400000
  34.2800000   1.6900000 -24.6500000  40.3500000  18.8400000  26.8100000
  40.9800000  18.9600000  27.5600000  40.0100000  19.7000000  26.6600000
 -10.4700000   5.0500000  35.6300000  -9.5800000   5.2200000  36.1200000
 -10.2000000   5.4400000  34.7700000  52.5400000  39.8500000 -32.7300000
  52.2700000  39.3200000 -33.5100000  51.7300000  40.0100000 -32.3200000
   2.4000000  43.0300000  13.3500000   3.1000000  43.6800000  13.6500000
   2.8000000  42.2100000  13.6600000   1.6300000   8.8600000 -34.5700000
   0.6600000   8.7900000 -34.3000000   1.9400000   9.2100000 -33.7000000
  18.0700000  52.7900000  38.8200000  18.4300000  51.8700000  38.9200000
  18.0500000  53.1100000  39.7500000  -7.0800000  40.8000000  11.7300000
  -7.1100000  41.7800000  11.5500000  -6.8300000  40.4900000  10.8300000
   5.9100000  54.0100000  -5.9700000   6.5700000  53.5900000  -6.5600000
   5.9400000  53.3400000  -5.2500000  36.4900000   9.2900000 -21.3100000
  35.7300000   8.6500000 -21.4100000  36.7800000   9.3000000 -22.2300000
  33.7700000  31.8300000  36.3800000  34.2500000  32.5900000  36.7600000
  34.1300000  31.7600000  35.4900000   8.4300000  51.5100000  21.0800000
   7.6100000  51.9500000  20.8200000   8.5600000  51.9800000  21.9400000
  45.7200000  22.7800000  -8.8200000  45.4900000  22.1400000  -9.5500000
  46.4800000  23.1700000  -9.2500000  45.7400000   4.6100000 -11.2200000
  45.5500000   4.8500000 -10.2800000  46.1300000   5.4900000 -11.4700000
  22.4900000  23.3600000 -27.8900000  23.1400000  23.5700000 -28.5900000
  22.5200000  22.3500000 -28.0100000  -0.5100000  53.6100000 -11.3700000
   0.0900000  54.3000000 -11.6800000  -1.3100000  54.1800000 -11.2800000
  28.8500000  -5.4400000  -8.3700000  29.1100000  -5.1700000  -9.3200000
  29.2800000  -4.7000000  -7.9000000 -18.2000000 -12.9100000  13.4400000
 -18.4800000 -12.2900000  12.7200000 -17.5900000 -12.2600000  13.9500000
  50.9300000   8.7100000   9.9100000  50.5300000   7.8900000  10.3000000
  50.4400000   8.7700000   9.0500000  -6.1000000  57.7500000 -21.9500000
  -6.4900000  56.8800000 -22.0100000  -6.3700000  58.0400000 -21.0700000
 -11.2500000  22.1600000 -18.4900000 -10.6100000  22.2100000 -17.7500000
 -10.6800000  21.7800000 -19.1900000 -10.1900000  -5.8200000   8.3900000
 -10.9900000  -6.0900000   8.8600000 -10.1500000  -6.6600000   7.7600000
  11.5600000  47.7600000 -31.5800000  10.9300000  48.5100000 -31.7000000
  11.8800000  47.8800000 -30.6900000  -1.1700000  58.6900000 -19.6500000
  -1.2500000  58.2100000 -18.8600000  -0.7500000  59.5500000 -19.3400000
  28.0500000  14.7800000  24.1400000  27.1400000  14.5300000  23.8800000
  28.0200000  14.3800000  25.0800000  51.7600000  40.8700000   7.8700000
  52.5600000  41.1100000   8.4100000  51.2900000  40.2100000   8.4000000
  37.3500000  14.7900000  44.1400000  38.0100000  15.4800000  44.4600000
  36.6200000  15.0100000  44.8100000  39.0200000  30.7400000 -16.5500000
  38.8500000  31.6600000 -16.1400000  39.0000000  31.0800000 -17.5200000
 -12.4500000  40.2000000   3.1100000 -12.0400000  39.5000000   3.6400000
 -12.1400000  41.0000000   3.5600000  -7.3900000  47.7000000   5.7200000
  -8.0500000  48.1100000   5.2000000  -7.4600000  48.1300000   6.5500000
 -19.7500000  35.9900000  17.5000000 -20.4900000  35.4300000  17.1600000
 -20.2600000  36.7000000  17.8900000  27.6100000  50.7600000  43.3400000
  27.7700000  51.2500000  44.1700000  27.1900000  51.4700000  42.7700000
   7.9900000  10.3500000  -3.3800000   8.3700000   9.7000000  -3.9900000
   8.1900000   9.9500000  -2.5000000  -2.4200000   4.9400000  42.1400000
  -2.1700000   5.8800000  42.0700000  -1.5300000   4.5600000  42.3200000
  48.9100000  53.4400000  32.3200000  49.0400000  54.3800000  32.5400000
  49.4800000  53.2500000  31.5700000  26.7400000  28.2800000  36.9900000
  27.6000000  28.5300000  37.1900000  26.3400000  27.8700000  37.7700000
   2.8800000  46.5200000 -10.8100000   1.9900000  46.0700000 -10.9100000
   3.1400000  46.0500000 -10.0000000   2.6400000  15.1500000  -1.1600000
   3.0700000  14.3300000  -1.4200000   2.4300000  14.9900000  -0.2200000
  -1.8100000  18.2300000   6.0200000  -1.1900000  18.0100000   6.7500000
  -1.2400000  18.2400000   5.2400000  12.4700000  14.9400000 -27.3900000
  11.9000000  15.0000000 -28.1300000  12.3100000  15.7400000 -26.8700000
 -11.4600000  22.3300000 -24.5700000 -10.7400000  22.9300000 -24.2800000
 -12.2000000  22.9700000 -24.5400000  44.7200000  -7.3500000  32.0800000
  44.5100000  -8.1800000  32.6100000  44.8300000  -6.7300000  32.8500000
  39.1400000  58.5800000  18.7100000  38.5400000  57.8300000  18.7800000
  38.6900000  59.1100000  18.0100000  46.0900000  36.2700000  17.0600000
  45.6500000  35.4500000  16.7200000  45.5500000  36.9900000  16.6200000
  17.9900000  52.2500000 -15.2800000  18.8000000  52.2500000 -15.8100000
  18.1400000  53.0400000 -14.7600000  51.1100000  21.2000000  30.0400000
  50.9500000  21.9100000  30.6700000  51.3600000  20.4900000  30.7200000
  35.1600000   8.3200000  22.4400000  34.4100000   8.4900000  23.0400000
  35.4600000   7.4300000  22.7200000  51.2300000   1.9800000   5.1900000
  51.2400000   0.9800000   5.2400000  50.5500000   2.2300000   5.8200000
  10.8000000  15.3300000 -12.2800000  11.3500000  16.1000000 -12.5600000
  10.5400000  15.5700000 -11.3900000  10.1200000  25.0100000  -8.0000000
   9.4500000  24.5300000  -7.4600000  10.7400000  25.1600000  -7.2900000
  -5.0200000  -4.1100000   9.2200000  -4.8000000  -3.2200000   9.6300000
  -5.9800000  -4.0400000   9.1600000  34.1400000  12.3900000  42.1300000
  34.0100000  12.6100000  41.1500000  33.7300000  11.5200000  42.1500000
  23.2700000  49.2500000  37.7000000  23.3400000  50.0100000  37.1300000
  22.6100000  49.5800000  38.3700000  -7.5400000  30.8100000 -10.8800000
  -8.4500000  30.8900000 -11.1400000  -7.2300000  31.7400000 -10.9000000
  12.6700000  27.2900000 -14.7600000  13.1400000  27.7500000 -15.4700000
  13.1400000  27.6300000 -13.9700000  37.1500000  24.3700000 -32.3200000
  37.5900000  24.9800000 -32.9800000  37.4900000  23.5100000 -32.5300000
  -2.4000000   6.3100000  15.2800000  -1.4500000   6.6600000  15.2800000
  -2.7500000   6.8000000  16.0300000 -14.1200000   5.5200000  14.7600000
 -14.2000000   5.5100000  15.7500000 -15.1100000   5.4700000  14.5600000
 -13.3500000   4.1500000   9.8000000 -14.0000000   4.8600000   9.6400000
 -13.4400000   3.9600000  10.7400000  22.2500000  27.1800000 -19.2500000
  21.4400000  27.5700000 -18.8100000  22.8400000  27.2000000 -18.5200000
  25.9500000  31.6500000  38.9500000  26.4700000  31.9700000  39.7200000
  25.0600000  31.9700000  39.1600000  45.9900000  35.8900000   2.5000000
  46.8300000  35.5100000   2.7600000  45.9000000  36.6700000   3.0800000
  12.8300000  13.5700000  27.0400000  12.0500000  14.0400000  27.4700000
  13.3900000  13.3600000  27.8400000  36.8000000  -6.3100000   5.5600000
  37.6000000  -6.3100000   5.0400000  37.0700000  -5.6000000   6.2300000
   6.3000000  21.5800000 -30.7600000   5.7300000  22.0900000 -31.3300000
   5.8900000  20.7600000 -30.7200000   0.5300000   8.6800000  13.6600000
   0.4500000   8.1200000  14.4800000   0.0300000   9.4700000  14.0400000
  25.1700000  49.7100000  18.0100000  25.6100000  50.0200000  18.8200000
  24.2700000  49.5600000  18.3600000  41.7100000   8.8500000  10.8400000
  42.2900000   8.1900000  10.4900000  41.2500000   9.1900000  10.1100000
  27.3400000  13.7600000  40.3200000  27.7900000  14.3800000  40.9300000
  27.2700000  12.9800000  40.8900000  48.3400000  21.2400000   7.6300000
  49.1000000  20.5900000   7.8000000  47.6500000  20.7300000   8.1200000
  38.4900000  15.7500000 -20.6300000  38.3500000  16.3000000 -21.4200000
  39.0500000  15.0300000 -20.9300000  48.6200000  -8.0800000  41.4900000
  48.7600000  -7.3400000  42.0600000  48.4700000  -8.7500000  42.1500000
 -12.5300000  31.5300000  45.7000000 -13.2000000  32.2600000  45.6800000
 -12.4500000  31.3600000  46.6200000  -8.2600000  17.4100000   6.1100000
  -7.6100000  17.6300000   5.3900000  -8.0000000  18.0700000   6.7900000
  36.1500000  47.1700000 -35.3500000  36.3800000  47.1600000 -36.2800000
  35.6600000  46.3000000 -35.3400000 -13.6000000  16.9900000 -15.2000000
 -14.2800000  16.3600000 -15.5900000 -14.0000000  17.1200000 -14.3300000
  -2.8400000  -1.5100000   7.7400000  -2.3200000  -1.3200000   8.4600000
  -3.7100000  -1.7000000   8.1200000  23.9000000  23.4400000  38.3200000
  24.2800000  23.7200000  37.4600000  23.9000000  22.4600000  38.2300000
  10.3900000  54.5800000  -7.4900000  11.2700000  54.7500000  -7.8600000
   9.9900000  54.0300000  -8.1800000  46.4000000   6.1900000   5.5600000
  46.4500000   6.7500000   6.3800000  47.0700000   5.5700000   5.8300000
   0.3800000  16.2100000 -16.6900000  -0.5600000  16.4700000 -16.4900000
   0.2900000  15.4500000 -17.2300000   0.3400000   5.9900000   1.2000000
   0.1800000   6.7500000   1.7500000  -0.5700000   5.6200000   1.1100000
  27.2200000  -6.4600000 -31.3200000  26.3500000  -6.7800000 -31.2300000
  27.3000000  -6.0000000 -32.1600000  40.1600000   1.5400000 -32.6000000
  39.3300000   1.0900000 -32.6200000  40.7900000   0.9300000 -32.9800000
  44.3700000  52.7600000  21.1500000  43.9700000  52.9700000  20.3100000
  43.9700000  51.8700000  21.2900000  -8.2100000  54.9200000  24.1500000
  -8.3500000  55.1300000  25.0900000  -9.1300000  54.8200000  23.8700000
  47.4600000  43.5400000   6.9700000  46.6200000  43.2600000   6.6000000
  47.3400000  44.4500000   7.1000000   6.8000000  57.8100000 -21.3100000
   6.0200000  58.4000000 -21.1800000   7.1900000  58.0200000 -20.4400000
  52.4500000  27.6400000   1.2500000  52.9800000  27.6500000   2.0300000
  52.7600000  28.4400000   0.7600000 -14.1500000   8.6500000  -9.2400000
 -15.0400000   8.7800000  -9.0800000 -13.9700000   7.8500000  -8.7100000
  48.3100000  50.6300000  32.3700000  49.1200000  50.6100000  31.8900000
  48.1400000  51.5600000  32.5200000  -6.3400000   1.3000000  -6.1400000
  -7.1600000   1.5900000  -6.5300000  -5.6800000   1.4600000  -6.8500000
  -7.4400000  55.7700000  33.1000000  -7.5800000  55.3600000  32.1800000
  -8.2700000  55.5700000  33.5600000  47.1600000   3.9000000  43.4500000
  46.2000000   3.4800000  43.3000000  46.8500000   4.8400000  43.3600000
  52.0300000  18.6600000  44.1000000  51.6000000  17.8200000  43.9000000
  52.1900000  18.9500000  43.1800000  31.7800000  21.8800000  25.5700000
  30.9200000  21.3800000  25.3400000  32.3700000  21.2900000  25.0500000
 -13.6100000   1.8300000   4.4500000 -14.1300000   2.4100000   5.0600000
 -14.2600000   1.9000000   3.6600000  -5.5300000  59.3700000  30.9100000
  -5.9400000  59.6400000  31.8100000  -4.6300000  59.7800000  31.0400000
  41.4300000  33.7500000  38.5600000  41.2400000  33.6600000  37.6300000
  42.3300000  34.0600000  38.6300000   2.1300000  20.3700000   4.3500000
   1.9800000  20.2600000   3.3600000   2.9800000  20.7500000   4.4000000
 -14.6500000  22.6500000  22.1200000 -14.5500000  22.6000000  23.1000000
 -13.8300000  22.1600000  21.8400000  -3.7400000  45.7700000 -24.4900000
  -4.2800000  46.6100000 -24.2700000  -3.5500000  45.5300000 -23.5700000
 -13.0000000  -5.1900000   4.4900000 -13.4100000  -4.4100000   4.8900000
 -12.3300000  -4.7500000   3.9100000   9.8200000  -2.8000000  42.8400000
   9.5200000  -3.0500000  41.9200000   9.1100000  -3.2100000  43.3700000
  23.5000000   4.9700000   3.8400000  24.0500000   4.7400000   2.9900000
  22.6100000   5.0600000   3.4000000  31.0800000  45.5800000  -3.6700000
  31.1500000  45.1100000  -4.5200000  31.8700000  45.2200000  -3.2400000
  44.4000000   0.7800000  20.6000000  44.5300000  -0.1900000  20.5000000
  44.7000000   0.9500000  21.5000000   8.6900000  10.8200000 -27.1900000
   7.7900000  10.8900000 -27.6100000   8.4900000  10.1500000 -26.5300000
  49.5700000  13.9000000  28.2000000  50.1900000  13.3100000  27.7600000
  50.0100000  14.7500000  28.1700000 -16.3400000  22.3300000  -3.2200000
 -17.0800000  23.0300000  -3.3900000 -15.9700000  22.1900000  -4.1400000
  34.9600000  52.5600000  40.3200000  35.8500000  52.2800000  40.4800000
  34.7700000  52.2500000  39.4500000   2.9900000  23.0600000   1.1500000
   2.8600000  22.1900000   1.5300000   2.0900000  23.1600000   0.7100000
  40.9300000  21.2200000 -24.7900000  41.7500000  21.3900000 -25.2800000
  41.1000000  21.6800000 -23.9500000  37.7100000  28.3000000  21.2000000
  37.3300000  29.0700000  21.7300000  38.5600000  28.7200000  20.9300000
 -12.5200000  30.6900000 -16.6600000 -13.0600000  29.9100000 -16.3800000
 -11.7100000  30.1900000 -16.8400000  21.0900000  31.8400000  26.8700000
  20.3900000  32.3300000  27.3800000  21.1200000  31.0100000  27.3900000
  17.4500000  -2.1000000  39.2100000  17.9100000  -1.2500000  39.3500000
  17.0400000  -1.9000000  38.3800000  46.4800000  10.4600000  39.9800000
  46.1300000  10.1900000  39.1200000  45.8300000  10.0100000  40.5500000
  14.2000000  61.0100000  -7.0500000  13.6100000  61.2700000  -7.8100000
  14.8300000  61.7400000  -7.1500000  16.8100000  49.4100000 -24.2800000
  17.5700000  49.5500000 -24.9100000  17.2800000  48.9700000 -23.6100000
  13.0600000  40.1400000 -25.7100000  13.3100000  39.4800000 -24.9900000
  13.8300000  40.7300000 -25.5400000  29.3200000  34.2400000  27.2000000
  30.1400000  34.2500000  27.7800000  29.1800000  35.2300000  27.0100000
 -13.8900000  47.1300000  11.6500000 -13.8000000  47.0000000  10.6900000
 -13.1300000  46.5500000  11.9400000  12.0300000  55.8200000  -4.6300000
  11.9600000  56.7900000  -4.9300000  11.1600000  55.5300000  -4.8100000
  47.0800000  19.7600000 -22.3700000  46.7800000  18.9200000 -22.7000000
  46.9800000  20.3300000 -23.1800000  28.5600000  46.4700000  17.4800000
  28.3900000  45.5000000  17.4300000  29.5600000  46.5100000  17.5100000
 -16.4800000  24.5100000  40.6300000 -15.4600000  24.6900000  40.6500000
 -16.4800000  24.2200000  39.6700000  40.8100000   9.0500000 -20.0100000
  41.4300000   8.4900000 -19.4700000  40.5000000   8.2200000 -20.5400000
 -19.1500000  58.9800000 -13.1600000 -19.2200000  58.3400000 -13.9800000
 -18.7300000  59.7200000 -13.6500000  50.4800000  15.4900000   9.6200000
  50.0600000  15.6100000   8.7200000  49.6800000  15.5100000  10.1900000
  50.0600000  52.7900000  -5.6800000  50.4600000  53.3100000  -6.4300000
  50.2600000  53.3900000  -4.9500000  46.9200000  46.1800000   6.2600000
  46.3600000  46.8600000   5.8200000  47.6800000  46.2300000   5.5900000
  12.3400000  33.4500000  26.5600000  12.9000000  33.6200000  25.7600000
  12.1600000  32.5200000  26.4100000  21.0700000  14.7700000 -29.4500000
  21.1400000  13.8800000 -29.8600000  20.1200000  14.7200000 -29.1700000
  37.5400000  38.7900000  26.0100000  36.9400000  38.1200000  25.6900000
  37.9700000  38.4400000  26.7700000   2.1400000  38.6200000 -13.1400000
   1.8000000  38.4400000 -14.0100000   1.8600000  39.5700000 -13.0700000
   2.8800000  28.9200000  -7.4000000   3.6900000  28.4600000  -7.2000000
   2.2200000  28.2300000  -7.3200000  54.1000000  38.9600000  21.9200000
  53.6500000  38.1300000  22.1000000  54.6600000  39.0600000  22.6800000
  -9.5700000  41.9600000 -26.2200000  -9.6700000  42.0800000 -27.2000000
  -9.8800000  42.8400000 -25.9100000  52.2300000  54.8100000  14.3100000
  51.9200000  54.0500000  14.8700000  52.1800000  54.3900000  13.4000000
  -9.1200000  -5.3900000  29.6300000  -9.6600000  -5.4600000  28.8100000
  -9.5300000  -6.1300000  30.1300000  -0.4400000  47.8000000  24.9400000
  -1.2500000  47.7700000  25.4900000  -0.5200000  46.9400000  24.4700000
  19.3600000   5.3800000  13.6500000  18.9100000   6.2100000  13.8200000
  18.5700000   4.9000000  13.2600000  -5.3000000  23.9400000  38.0400000
  -5.0800000  24.8100000  37.5800000  -6.0500000  23.6400000  37.5000000
   3.2200000  44.8400000 -29.1800000   3.1400000  43.9400000 -29.5700000
   2.4400000  45.2900000 -29.5200000  -4.6600000  17.5300000  25.1400000
  -3.8600000  18.0800000  25.0600000  -4.1900000  16.6700000  25.1300000
 -11.6200000   5.7500000  26.7400000 -12.4400000   5.6900000  27.2300000
 -11.3100000   4.8100000  26.7900000  13.0000000  14.4500000 -19.7400000
  12.1600000  14.6800000 -19.2700000  13.3000000  15.3100000 -20.0300000
  42.6600000   5.9500000   2.3800000  42.8000000   6.1400000   1.4900000
  41.7600000   6.0800000   2.6100000   6.4700000  24.6600000  -0.1500000
   7.4200000  24.7000000  -0.0600000   6.2100000  23.8900000   0.4700000
 -21.8500000  59.1000000  -7.9300000 -22.3400000  59.7100000  -8.5800000
 -20.9300000  59.3500000  -8.1300000  14.3800000  27.2700000 -27.0900000
  15.0600000  27.2000000 -27.7700000  13.6000000  26.9400000 -27.5000000
  44.3700000  18.5000000 -15.4100000  44.9200000  18.3700000 -16.1900000
  43.5000000  18.1800000 -15.6900000  12.4900000   3.5700000 -12.7600000
  12.5500000   4.5600000 -12.5200000  12.0500000   3.2600000 -11.9600000
 -18.8100000  54.1000000 -19.2300000 -18.6500000  54.8900000 -19.7700000
 -18.7700000  54.4200000 -18.3000000  -9.5100000  38.5700000 -22.1000000
  -9.0100000  37.7600000 -22.3600000 -10.2800000  38.1900000 -21.6500000
  30.0300000  56.2100000  -7.7100000  30.2600000  56.6200000  -8.5800000
  29.4700000  57.0000000  -7.3800000  19.7600000  21.9000000 -29.7100000
  20.3400000  22.5400000 -30.2200000  19.5200000  21.2900000 -30.4000000
  41.7900000  48.7700000 -18.4300000  42.3000000  49.5800000 -18.5900000
  42.5000000  48.2500000 -17.9500000  21.1600000  55.1600000  30.9300000
  21.7700000  55.8900000  31.2100000  21.1900000  55.2400000  29.9600000
  28.6600000  34.1200000 -21.2200000  28.1400000  34.9000000 -20.8800000
  29.5400000  34.5000000 -21.3100000   2.9200000  -6.7700000  21.8700000
   3.1000000  -7.0400000  20.9500000   3.0200000  -7.6000000  22.3900000
  35.5200000  34.5700000  33.6700000  35.8300000  35.1600000  34.3600000
  35.0200000  33.8900000  34.1900000  22.2900000  -5.0400000 -14.2700000
  22.4600000  -5.7500000 -13.5200000  22.0000000  -5.6600000 -14.9600000
   2.4800000  57.9300000   4.2900000   1.7300000  57.3400000   3.9700000
   2.5400000  58.4800000   3.4300000  40.5200000  38.1300000  -5.4500000
  40.2800000  38.0100000  -4.5200000  41.4800000  38.2500000  -5.4000000
  25.7400000  26.2600000 -25.1900000  26.3700000  25.7200000 -24.7100000
  25.2700000  26.7100000 -24.5000000  48.4300000  -1.5300000  -6.1700000
  47.7500000  -2.0100000  -5.5900000  48.5700000  -2.1700000  -6.8200000
  -7.5500000  26.3500000   2.0100000  -7.2300000  25.9500000   1.1800000
  -8.2000000  26.9700000   1.7300000 -12.6200000  -1.3600000  -1.5800000
 -12.7200000  -1.8800000  -2.4000000 -11.7200000  -1.6900000  -1.3000000
  43.1400000  55.3900000  -7.8600000  43.9900000  55.0400000  -7.5100000
  42.5900000  54.6000000  -7.6400000  18.1100000  45.9900000 -19.1800000
  17.8900000  45.4700000 -20.0000000  18.0400000  45.2800000 -18.5000000
  37.2800000  33.7300000  18.1700000  37.1700000  33.0700000  18.8600000
  37.2100000  34.5700000  18.7100000  43.6000000  41.6900000  10.4200000
  44.3300000  41.5100000   9.7400000  43.5500000  40.8300000  10.8700000
  36.6500000  46.3200000  11.2100000  37.1200000  47.0800000  11.5500000
  35.7100000  46.5800000  11.3300000  31.1700000  33.8000000  29.4500000
  31.5100000  33.8900000  30.3500000  30.6500000  32.9200000  29.5900000
 -13.8300000   8.0200000  32.6400000 -13.1500000   8.2400000  31.9500000
 -14.4500000   8.7900000  32.4900000  52.6500000  13.1600000 -21.9700000
  53.2600000  12.4500000 -21.7400000  52.0700000  12.6000000 -22.6100000
  45.2400000  -2.2800000 -15.4800000  45.9500000  -1.5700000 -15.5900000
  45.4900000  -2.8000000 -16.2400000  39.6600000   3.9500000  31.5100000
  39.7200000   4.9700000  31.5200000  40.6000000   3.7700000  31.3100000
  29.7800000   5.3400000   9.0000000  30.2000000   4.5100000   9.2300000
  28.9200000   5.0100000   8.6000000  51.1900000  -7.6200000 -32.0500000
  50.7600000  -7.0300000 -31.3800000  52.1600000  -7.4400000 -31.7900000
  22.5700000   3.7500000 -21.1700000  22.1400000   3.2700000 -20.4500000
  23.4000000   3.2400000 -21.2700000  36.5300000  38.7600000 -11.7000000
  36.6000000  39.7300000 -11.7400000  36.0600000  38.5600000 -10.8900000
  37.6100000  26.8300000   6.1800000  36.9100000  26.1000000   5.9000000
  37.2400000  27.0000000   7.0900000  53.5500000  45.0800000   6.5000000
  52.6800000  45.0500000   6.8800000  53.8500000  44.1800000   6.8000000
  42.4500000  11.5700000  39.8300000  43.2500000  12.0800000  40.1600000
  41.8200000  12.3500000  39.9200000  13.7200000  45.2600000 -17.6200000
  13.8300000  46.0500000 -18.1000000  13.9800000  44.5900000 -18.1500000
  43.8600000  55.8400000 -17.6500000  43.9100000  56.7900000 -17.9800000
  44.6500000  55.8400000 -17.0700000   9.1900000  12.3500000  -5.8400000
   9.0900000  11.5900000  -5.2300000   9.2100000  11.8700000  -6.6700000
  33.1500000  -5.7100000  38.5200000  32.6600000  -6.2200000  37.8600000
  33.8300000  -6.2900000  38.8400000  39.9700000  23.2600000 -10.2500000
  40.8900000  23.3600000 -10.6200000  40.1700000  23.3200000  -9.2800000
  46.1700000   1.2300000   0.1400000  45.5700000   0.7700000   0.7500000
  45.5500000   1.9100000  -0.2400000 -13.7000000  30.3500000 -12.3400000
 -13.6500000  31.2400000 -11.9900000 -12.7600000  30.0200000 -12.2700000
  52.3600000  -5.7200000 -26.5100000  52.5100000  -5.3100000 -25.6100000
  51.3500000  -5.5300000 -26.5200000 -14.3600000  15.8700000   3.3700000
 -15.0400000  15.9100000   2.6700000 -13.9000000  16.7500000   3.1900000
  -2.9400000  16.9900000 -13.6400000  -1.9600000  16.9500000 -13.5500000
  -3.1400000  17.9600000 -13.6500000  -9.5400000   1.8700000 -32.3600000
 -10.1800000   2.4600000 -31.9000000  -8.9100000   1.7400000 -31.6300000
   4.6800000  47.4300000  33.4800000   4.8200000  46.9600000  34.3000000
   3.6900000  47.5500000  33.4200000  17.6600000  50.8700000  33.4900000
  17.3200000  51.7900000  33.5600000  18.1400000  50.7200000  34.3500000
  18.1800000   3.0700000  40.9500000  18.3200000   2.1100000  40.7500000
  18.7000000   3.4100000  40.1800000  24.3200000  61.1900000  20.0000000
  24.5100000  61.4500000  20.9000000  23.5400000  61.6700000  19.7700000
   1.8400000  16.4000000 -29.5500000   1.0300000  16.8600000 -29.8900000
   1.3800000  16.1300000 -28.7300000 -12.8200000  23.5000000  27.8600000
 -13.5800000  22.9900000  27.5000000 -12.0800000  22.9100000  27.4800000
 -13.4300000  52.5100000  12.0900000 -13.3100000  51.5400000  12.1500000
 -14.4200000  52.5200000  12.2200000  -1.1700000  40.8500000 -28.0800000
  -1.9900000  40.9600000 -28.6400000  -1.5500000  40.3600000 -27.3400000
  25.7700000   3.1600000  36.0200000  26.1600000   3.8000000  36.6800000
  24.8500000   3.4500000  36.0100000  21.8400000   6.2200000  23.0100000
  21.4300000   7.0800000  23.1700000  22.2100000   6.0200000  23.9000000
   5.2800000   2.8000000 -22.4900000   5.4900000   3.1200000 -21.5800000
   5.8800000   2.0200000 -22.4800000  26.8400000  19.6200000 -25.3200000
  27.7500000  19.8800000 -25.5900000  26.2800000  20.3300000 -25.8000000
  -6.9400000  50.2800000  -5.6300000  -6.7500000  50.7100000  -4.7900000
  -6.9800000  49.3500000  -5.3200000 -12.7100000  46.9600000  31.5500000
 -12.8500000  46.0700000  31.2900000 -12.5900000  46.8900000  32.5600000
  37.9000000  56.1400000  21.8000000  37.5400000  56.9800000  21.3700000
  37.5100000  55.4700000  21.2000000  -4.2600000  -1.6800000  38.9100000
  -3.5800000  -0.9900000  38.8500000  -3.6000000  -2.4500000  38.9100000
  -5.4000000  12.4800000  34.1900000  -4.4400000  12.6900000  34.0400000
  -5.5500000  12.0500000  33.3000000  -5.5400000   2.1000000   0.4500000
  -4.7900000   2.4700000  -0.0400000  -5.1000000   1.3100000   0.8700000
   3.2800000  20.3900000  13.9800000   2.3100000  20.2200000  13.9300000
   3.3600000  20.9200000  13.1100000  43.8500000   6.5400000  -0.1400000
  44.4800000   6.7600000  -0.8300000  43.8600000   5.5400000  -0.1800000
  -5.0200000  -0.5600000 -23.7200000  -4.6000000  -1.1300000 -24.3900000
  -4.3300000   0.2000000 -23.7000000  47.5600000  13.8400000  32.0000000
  47.2800000  13.8200000  31.0700000  48.4300000  13.3200000  31.9300000
  15.7300000  51.6600000   3.5300000  15.7700000  51.7000000   4.4900000
  14.7400000  51.7900000   3.4000000 -15.6800000  51.9700000 -21.4300000
 -16.1600000  52.0600000 -20.5900000 -16.4100000  51.7300000 -22.0400000
  30.1800000  47.7300000  28.3800000  29.4800000  47.0100000  28.2900000
  30.9300000  47.0500000  28.2200000  46.9900000  52.8800000  20.1300000
  46.2200000  52.8500000  20.7600000  46.6200000  52.5800000  19.3200000
  -4.6300000  39.4400000  20.7900000  -4.8500000  40.2600000  21.2400000
  -5.1100000  39.6100000  19.9600000  54.6300000  28.9000000 -28.6500000
  55.5800000  28.6300000 -28.7000000  54.4400000  28.4400000 -27.7300000
  48.2300000  52.5100000  23.9600000  48.8300000  51.7600000  24.0100000
  47.3500000  52.1400000  24.1900000 -17.2400000   9.1000000  31.9700000
 -17.0900000   8.2800000  32.4700000 -18.1000000   9.3500000  32.4200000
  39.5500000  53.0500000 -11.4900000  40.4400000  52.7500000 -11.8100000
  39.1300000  52.1500000 -11.4900000  49.9300000  13.5900000  12.2500000
  48.9300000  13.3300000  12.2700000  50.2400000  12.6300000  12.1500000
   7.0900000  58.6700000   5.3900000   6.1800000  58.8300000   5.6800000
   6.9200000  58.1500000   4.5800000 -17.4000000  49.8200000 -27.8500000
 -18.0900000  50.5600000 -27.7700000 -17.1900000  49.7200000 -26.8800000
  47.0400000   0.9900000   3.1800000  47.4700000   0.1600000   2.8900000
  46.0900000   0.7200000   3.0100000 -12.5800000  54.6200000  16.0100000
 -13.1900000  55.0900000  16.6400000 -12.9800000  53.7200000  16.0300000
  37.2400000  27.5500000  39.2500000  36.3400000  27.7000000  39.1600000
  37.3200000  26.5900000  39.0100000   9.4600000  35.8400000  34.3400000
   8.6400000  35.6200000  33.7400000   9.2400000  36.8200000  34.4200000
  49.7000000  40.2200000   0.8600000  50.5500000  39.8700000   0.5100000
  49.9500000  40.4400000   1.7800000  55.5000000   8.4200000 -18.4200000
  54.5700000   8.6700000 -18.4900000  55.9500000   9.2500000 -18.5700000
  -2.3200000   6.4300000 -12.3300000  -2.2000000   6.1000000 -13.2100000
  -1.4300000   6.9000000 -12.1900000  10.5400000  -2.5700000   0.6000000
  10.9300000  -1.6400000   0.5500000  10.4600000  -2.5400000   1.5600000
  41.1500000  31.2200000  19.4700000  41.7900000  31.8600000  19.8400000
  41.2800000  31.3300000  18.4900000  -6.7400000  47.3600000  -5.8800000
  -7.4100000  46.7400000  -5.5200000  -6.5900000  46.9700000  -6.7700000
  50.9900000 -11.3700000  10.7300000  51.1200000 -11.4400000   9.7900000
  50.0600000 -11.3300000  10.8300000   6.1300000   1.2600000  -2.0200000
   6.0300000   0.9500000  -1.0600000   7.1100000   1.3700000  -1.9800000
  -7.7200000  30.8900000  34.4000000  -8.6800000  31.1700000  34.2900000
  -7.3000000  31.7100000  34.6200000  20.3400000  59.4100000 -25.5300000
  20.5900000  58.5600000 -25.0100000  19.7200000  59.7800000 -24.8600000
  48.1300000  31.5500000  28.1000000  47.9300000  30.9600000  27.3200000
  47.6400000  32.3500000  27.8400000   4.9300000  38.2900000 -23.0000000
   4.0400000  38.6800000 -22.7700000   4.9300000  37.5800000 -22.3200000
  40.2400000  42.6000000  -8.9500000  40.8400000  41.8700000  -8.7900000
  39.6600000  42.2500000  -9.6900000   2.3300000  21.0300000 -10.6400000
   1.8800000  21.8300000 -10.9500000   3.2900000  21.2700000 -10.9300000
  54.9200000   3.3200000 -16.3000000  54.5300000   2.4600000 -16.5600000
  54.8700000   3.2200000 -15.3600000   1.5600000  36.3900000  14.9200000
   1.5400000  36.5300000  13.9500000   2.3800000  35.9000000  15.0100000
  37.9900000  23.7900000 -22.4900000  37.0000000  23.6600000 -22.5400000
  38.0900000  23.9300000 -21.5600000  14.4200000   5.5400000 -26.3500000
  15.0900000   5.5400000 -25.6500000  14.6000000   4.6000000 -26.7500000
  10.2500000  19.3900000 -14.6700000   9.7100000  19.4100000 -15.5000000
   9.7900000  20.2200000 -14.2900000  22.5900000  44.4800000  40.4800000
  23.3800000  45.0000000  40.7200000  22.0200000  45.1800000  40.1000000
  34.5700000  -3.1500000  -9.8700000  34.6000000  -2.7300000  -8.9400000
  35.0600000  -4.0000000  -9.6400000  33.4400000  -1.5400000 -28.9200000
  33.0300000  -0.7700000 -29.4600000  32.7500000  -2.2700000 -29.0600000
  44.4700000  50.5800000  11.2600000  43.9800000  51.0300000  10.5600000
  44.2500000  49.6400000  11.1200000 -13.8800000  27.8800000  23.0400000
 -13.5000000  26.9900000  23.1400000 -13.7400000  28.2700000  23.9300000
  16.7500000  18.5100000 -27.1000000  17.4900000  18.5900000 -26.5100000
  16.2900000  17.7200000 -26.7000000  31.5600000   5.2400000  20.8700000
  30.8700000   5.9500000  20.6400000  31.0200000   4.4500000  20.5900000
  17.7100000  53.9800000  41.2700000  17.4400000  54.9300000  41.0300000
  16.8900000  53.8300000  41.8500000  -1.9200000  59.6200000   1.9800000
  -2.7500000  59.2300000   2.3500000  -2.2100000  60.4900000   1.7000000
  18.4400000  27.4300000  34.4700000  18.4600000  27.2100000  35.4200000
  18.5900000  28.3900000  34.5800000  -7.9600000  38.2200000 -25.1200000
  -7.5600000  37.9400000 -24.2800000  -8.8200000  38.5800000 -24.8600000
   2.2500000  44.4700000 -13.6400000   3.0100000  45.1200000 -13.7100000
   2.8200000  43.6700000 -13.4100000  26.3000000  -9.2900000  23.7500000
  27.0900000  -9.5800000  24.2900000  26.7400000  -8.7500000  23.0500000
  15.5900000   5.5500000   1.2800000  14.7000000   5.7800000   1.5700000
  15.8700000   4.8800000   1.8900000   5.9900000  -6.1700000 -11.7700000
   6.7700000  -6.7400000 -11.4800000   6.3900000  -5.3000000 -11.6300000
 -16.0100000  21.3600000  30.3700000 -16.9500000  21.5600000  30.1400000
 -15.6400000  21.2400000  29.4800000  52.0200000  51.4200000   5.3500000
  51.7900000  50.5500000   5.6200000  52.2600000  51.8700000   6.2600000
 -17.0000000  -2.6700000  15.6800000 -17.2200000  -3.4500000  15.1200000
 -16.1100000  -2.7900000  15.8800000  -3.5400000   5.7200000 -19.5100000
  -4.1300000   6.2500000 -18.9200000  -4.0700000   4.8800000 -19.5400000
  -2.8700000  20.5600000  14.2000000  -2.2900000  20.6300000  14.9800000
  -3.7300000  20.7200000  14.5500000 -11.9600000  24.7000000   2.4200000
 -12.3800000  23.9100000   1.9600000 -10.9700000  24.4100000   2.3100000
  29.6100000   5.6100000   1.1800000  29.6400000   6.4500000   1.6500000
  30.2700000   5.6400000   0.5100000 -15.8400000  12.0500000   3.2700000
 -16.3100000  12.7500000   2.7600000 -15.0400000  12.5600000   3.6200000
  26.9100000  12.7800000  37.8600000  26.7800000  13.2900000  38.6400000
  26.9700000  13.5700000  37.2100000  41.6700000  31.2400000 -18.7100000
  40.7400000  31.1500000 -19.0600000  42.1300000  30.6200000 -19.3200000
  14.2000000  60.2800000  37.2400000  14.1000000  59.5900000  36.4900000
  13.2200000  60.4900000  37.3600000  41.3700000  12.6500000  -4.7600000
  41.5100000  12.2500000  -3.8700000  42.3000000  12.8300000  -5.0400000
  -5.2800000  43.9000000  -1.9800000  -5.8900000  43.1500000  -1.7200000
  -4.7100000  44.0400000  -1.2500000  11.1700000  -1.1100000   7.7100000
  11.4000000  -2.0700000   7.8000000  11.5000000  -0.7500000   8.5700000
  25.4000000  46.8000000  -3.2200000  24.9900000  47.2400000  -2.4400000
  26.2500000  47.2600000  -3.3500000  26.5800000  53.8500000   0.7500000
  26.6200000  54.3100000  -0.1100000  25.6200000  54.0100000   0.9700000
  42.3400000  36.4100000 -21.4700000  41.7400000  36.6600000 -20.7600000
  42.9700000  37.1000000 -21.4100000   6.2600000  17.0700000 -18.5200000
   6.0400000  18.0800000 -18.6400000   6.3400000  17.0800000 -17.5000000
  30.3700000  -5.0700000 -21.7800000  31.1100000  -4.4700000 -22.0000000
  30.3600000  -4.9900000 -20.7900000  36.1600000  18.7400000  32.1600000
  35.9700000  17.7800000  32.0100000  37.1100000  18.6300000  32.5000000
  36.6300000  14.5200000 -35.5800000  37.1200000  14.6700000 -34.7100000
  36.4600000  13.5800000 -35.5000000  51.0100000   2.8300000  36.9200000
  51.5500000   2.3500000  36.1800000  51.3000000   3.7500000  36.6500000
  57.2600000  -0.3500000  18.0100000  56.8300000  -0.3000000  18.8800000
  57.4300000  -1.2500000  17.8100000  28.9700000  21.3200000 -13.2600000
  28.9400000  22.1500000 -12.8000000  29.8400000  21.0300000 -13.2400000
  29.1600000  50.9000000 -22.8000000  29.6200000  50.0600000 -22.5500000
  29.5500000  51.0900000 -23.6800000  -5.0800000  50.7800000  -7.7500000
  -5.2700000  50.0300000  -8.3700000  -5.7600000  50.5300000  -7.0800000
  16.3500000  48.6300000  -4.3700000  17.2000000  49.1800000  -4.4700000
  15.7700000  49.4200000  -4.3000000  -1.6300000  26.2900000  -3.6200000
  -0.7000000  26.4900000  -3.7700000  -2.0700000  26.6800000  -4.4000000
  52.6700000  35.4900000   5.4900000  53.2200000  34.9900000   4.8900000
  52.6400000  36.3700000   5.0300000  17.1400000  22.3000000 -21.7800000
  17.3000000  21.8100000 -22.6500000  16.7900000  23.1500000 -22.1500000
  17.0400000  48.5100000  29.9400000  17.6000000  49.2500000  30.3200000
  16.8900000  48.0100000  30.7500000  -6.7800000  32.5200000  27.8100000
  -7.1000000  31.6500000  27.5400000  -6.2600000  32.3400000  28.6800000
  38.5100000  16.9400000  25.5600000  37.8100000  17.2500000  26.1400000
  39.1700000  17.6700000  25.6500000  33.6600000  56.6400000  26.6000000
  33.8700000  55.9800000  25.9500000  34.5400000  57.2300000  26.5600000
  40.1400000   4.2400000  12.4900000  41.0500000   4.5000000  12.3700000
  40.2100000   3.6300000  13.2700000  49.4500000  34.6200000  18.2000000
  49.2100000  35.4100000  17.6900000  48.9000000  33.9300000  17.8300000
  -7.2200000  29.1700000  -2.8800000  -6.3100000  29.5700000  -2.8100000
  -7.8000000  29.9600000  -2.7600000  45.8200000  17.7300000  -9.6800000
  45.7800000  17.5500000 -10.6300000  46.3700000  17.0300000  -9.3300000
  54.5200000  42.4000000  -0.0500000  53.7900000  42.5600000   0.6100000
  54.3900000  43.2000000  -0.6700000  38.9400000  35.6600000   1.5800000
  39.7400000  36.0200000   1.2100000  39.1800000  34.9800000   2.2200000
   1.2400000  23.7400000  33.6900000   1.3200000  24.7200000  33.7900000
   2.0300000  23.4600000  34.2100000  13.1400000   7.7900000  -9.5500000
  13.2200000   8.7300000  -9.5500000  12.2500000   7.5800000  -9.1700000
  16.2500000  15.2800000  38.0000000  17.0400000  15.7300000  37.6500000
  15.5400000  15.8900000  37.8300000  44.2800000   8.8700000  40.2800000
  43.4200000   8.9900000  40.6700000  44.5300000   7.9500000  40.5100000
  39.2200000  53.2300000  10.3700000  39.9100000  53.8600000  10.6800000
  39.3800000  53.3800000   9.4100000   1.1200000  19.9200000 -22.7800000
   1.8400000  20.5500000 -23.0000000   0.8900000  20.3000000 -21.9200000
   0.1800000  -0.6000000  35.1300000  -0.1000000  -0.2600000  36.0200000
   1.0500000  -0.2100000  35.0300000  43.7600000  57.2400000 -23.4900000
  44.0100000  56.8200000 -22.6400000  42.9900000  56.6900000 -23.7500000
  -6.4900000  25.9100000 -15.3300000  -5.9500000  26.3100000 -14.5900000
  -6.5200000  24.9700000 -15.0800000  32.4900000  34.3000000  13.0200000
  32.7700000  33.3900000  12.6800000  33.2900000  34.5600000  13.5700000
  40.6900000  -0.7700000  25.2500000  41.5300000  -0.6900000  25.7800000
  40.9000000  -1.6100000  24.7300000  18.4700000  46.9800000  40.1900000
  17.7300000  46.8300000  40.8100000  18.5700000  46.0500000  39.8300000
  31.5700000  43.7300000 -30.7600000  31.8200000  44.6900000 -30.5800000
  32.3100000  43.4600000 -31.3000000 -10.9200000  49.0700000  16.2000000
 -11.3300000  49.8800000  15.8100000 -11.2800000  49.1400000  17.0900000
  43.7800000  10.6500000 -26.9700000  43.3200000  10.3600000 -26.1300000
  43.4300000   9.9500000 -27.5900000  24.2700000  56.7000000  11.3300000
  23.9800000  56.5300000  10.4500000  23.5500000  56.3400000  11.8900000
  24.7000000   0.1100000   9.1900000  23.9100000  -0.2600000   9.7100000
  24.2400000   0.8800000   8.7200000 -16.0800000  52.1100000  12.7200000
 -16.1600000  51.4000000  13.3500000 -16.8200000  52.7200000  13.0500000
  36.3500000  55.3100000   8.9400000  36.5400000  54.4100000   9.2900000
  37.2800000  55.6400000   8.8500000  54.6100000  36.0800000  29.8300000
  54.4400000  37.0200000  29.7700000  54.5100000  35.8700000  30.7300000
  51.1000000  60.9000000  16.5000000  51.4600000  60.6900000  15.7200000
  51.0700000  60.0900000  17.0000000 -12.4000000  36.1500000 -29.8600000
 -12.4500000  37.0900000 -29.5800000 -13.3000000  35.9500000 -30.0900000
 -16.0100000  25.3300000  -6.8900000 -15.2900000  25.3300000  -7.5700000
 -16.4500000  24.4500000  -7.1700000  50.6200000   3.8200000  33.4100000
  50.5700000   2.8800000  33.2800000  49.8900000   3.9500000  34.0100000
  39.4300000  40.1200000   2.2400000  39.3400000  39.2000000   2.6400000
  40.3600000  40.1800000   2.1200000  -6.9600000  11.3100000  -4.9100000
  -7.1500000  10.3200000  -4.6900000  -7.1900000  11.7200000  -4.0700000
  55.3100000   0.3900000   7.9900000  56.0300000   0.0900000   8.6200000
  54.5500000  -0.1300000   8.2100000   3.2900000  -2.7500000   4.0000000
   3.8400000  -2.2600000   4.6600000   3.4300000  -2.2100000   3.2500000
  10.2800000  40.0300000 -20.8400000   9.3800000  40.2300000 -20.5000000
  10.6000000  40.9700000 -21.0200000   6.5800000  40.5700000 -13.7400000
   6.0500000  39.7600000 -13.5900000   6.7500000  40.8900000 -12.8200000
  38.9100000  22.6000000  -4.6400000  39.6900000  22.3600000  -5.1600000
  39.2600000  23.1000000  -3.8900000  59.3600000  33.3400000  31.9100000
  59.6100000  32.4100000  31.7800000  58.3700000  33.2200000  31.9900000
   7.1100000  54.6800000 -14.6500000   6.4400000  54.5400000 -15.3600000
   6.6600000  55.3400000 -14.1500000  24.2800000  57.9800000   0.0300000
  24.9500000  57.7100000  -0.6800000  24.9100000  58.2100000   0.7600000
  42.8700000   6.2700000   7.1700000  43.1500000   6.7800000   6.3400000
  43.3100000   6.8500000   7.7900000  43.9400000   8.0600000 -21.1300000
  43.8900000   8.8000000 -20.5000000  43.0500000   7.7500000 -21.3100000
 -14.9200000   9.6500000  18.6700000 -14.5200000  10.5100000  18.4400000
 -14.3500000   9.0200000  18.2400000 -12.9400000  19.6700000  36.0600000
 -12.0200000  19.5000000  36.4000000 -13.1800000  18.7400000  35.8700000
 -18.7200000   8.9300000  43.8400000 -18.2600000   9.0900000  43.0100000
 -19.6100000   9.2000000  43.7000000  -8.9800000  52.4100000  -3.1700000
  -8.2300000  51.8100000  -2.9500000  -9.4600000  52.4500000  -2.3700000
  -2.7500000  -4.5500000   1.0300000  -3.1800000  -4.3500000   1.8900000
  -3.5500000  -4.4500000   0.4500000 -11.1800000   2.3300000 -19.2100000
 -10.9100000   1.4000000 -19.0000000 -10.3700000   2.7600000 -19.2800000
  52.6900000  19.0900000   6.6500000  52.9300000  18.1800000   6.1700000
  52.6600000  18.7400000   7.5300000  16.1900000  52.3200000  26.9800000
  15.5100000  52.6200000  26.3200000  15.6500000  52.4700000  27.7700000
   5.4100000   7.2000000   8.2500000   4.6200000   7.2400000   8.8500000
   4.9800000   7.5900000   7.4800000  46.2100000  51.7200000  17.8100000
  45.4400000  51.0500000  17.7600000  45.7900000  52.4400000  17.2100000
  19.1900000  40.4600000 -23.7400000  18.7800000  40.1100000 -24.5900000
  20.0900000  40.2400000 -23.8500000   8.0000000  -0.1400000  -7.8500000
   8.0600000   0.5200000  -7.1100000   8.9800000  -0.0200000  -8.1700000
  14.9600000  65.5400000   9.0400000  15.5100000  66.2900000   9.4400000
  14.1000000  66.0000000   9.2200000  44.8200000   1.4200000  25.6600000
  45.0500000   0.8200000  24.9700000  44.1400000   0.7600000  26.1200000
  21.8700000  43.4200000 -18.3000000  22.7600000  43.1900000 -18.0600000
  21.7800000  43.0300000 -19.1500000  24.4700000   3.8400000  -3.3600000
  23.9900000   4.6800000  -3.3900000  24.0300000   3.4700000  -2.5400000
   7.7800000  60.6500000 -17.4300000   7.8600000  59.7700000 -17.8700000
   8.2600000  60.5200000 -16.5900000 -15.7900000  -2.2600000  -1.2500000
 -15.9500000  -2.7700000  -2.0700000 -15.6200000  -3.0000000  -0.6000000
 -13.7300000  12.6400000  35.3700000 -13.3100000  11.8100000  35.5500000
 -12.9900000  13.2600000  35.4600000  32.9900000   8.3800000 -25.7600000
  33.6800000   8.6500000 -26.3700000  33.1600000   7.3900000 -25.7400000
 -13.9200000   9.4300000  38.9500000 -13.5000000  10.2900000  38.7100000
 -13.2100000   8.7600000  38.9300000  30.6900000  40.8900000  36.4100000
  30.8600000  41.8100000  36.3900000  29.7100000  40.8400000  36.2900000
 -10.7900000  40.6600000  37.4100000 -10.1800000  41.4300000  37.4400000
 -11.1900000  40.7300000  38.3100000  -9.6500000  24.1800000 -14.4200000
 -10.1700000  24.9800000 -14.1800000  -9.0900000  24.1100000 -13.5900000
   0.4900000  39.8100000  34.4000000  -0.3000000  40.4000000  34.4500000
   0.9400000  40.0500000  35.2400000  19.5800000  27.8200000 -27.9100000
  19.5900000  26.8500000 -27.8600000  20.2700000  27.9700000 -28.6800000
  -2.5100000  -3.5100000  19.7000000  -3.4900000  -3.4900000  19.6600000
  -2.2700000  -3.4800000  18.7500000 -14.9800000  12.3800000 -22.1600000
 -15.9000000  12.5700000 -22.3100000 -14.6700000  13.1900000 -21.7100000
  16.5100000  21.1100000  42.2600000  16.2900000  20.2200000  42.0400000
  17.4400000  21.1600000  42.0200000  54.1500000  26.8700000 -33.7400000
  54.0200000  26.1100000 -33.0800000  53.2300000  27.0200000 -33.9300000
  43.9800000  57.6100000  23.1900000  44.1100000  56.6400000  23.1800000
  43.6800000  57.7300000  24.1200000  -7.0300000  30.5700000  16.1200000
  -7.5500000  31.4000000  15.8000000  -6.1600000  31.1100000  16.3200000
  17.8800000  24.0200000  32.3100000  17.8600000  23.4300000  33.0400000
  18.3200000  23.5700000  31.6200000   6.1000000  25.4700000 -22.6900000
   6.5700000  26.0500000 -22.0600000   6.0600000  26.0000000 -23.4900000
  31.8100000   9.5500000  -5.4500000  32.0400000   9.7400000  -4.5300000
  32.1600000  10.2900000  -5.9600000  -5.4300000  49.0300000  35.2100000
  -5.3200000  49.2300000  36.1800000  -5.3700000  49.9500000  34.8500000
   6.9500000  23.2000000 -14.5400000   6.7100000  24.1600000 -14.4700000
   6.6200000  23.0400000 -15.4600000  -5.0900000  13.9800000 -18.8800000
  -5.6700000  14.4100000 -18.2400000  -5.3900000  14.4400000 -19.6700000
  12.0700000  16.0900000  38.1200000  12.5800000  16.5700000  38.7800000
  11.1900000  16.1300000  38.5400000  -9.6100000  -1.1700000  -7.2700000
  -9.6000000  -0.1700000  -7.2200000  -8.8700000  -1.3000000  -7.9200000
   5.8000000  33.2400000 -12.9400000   5.0700000  33.1800000 -12.2900000
   6.5600000  33.1300000 -12.2500000  -2.0300000  -2.7800000 -33.5700000
  -1.1200000  -2.9500000 -33.3700000  -1.9900000  -2.5800000 -34.5100000
 -10.1600000  35.6100000  34.0700000  -9.8500000  35.6000000  33.1500000
 -10.8200000  34.8700000  33.9900000  23.4200000  -1.7600000   1.3900000
  22.6500000  -1.6300000   1.9700000  23.0400000  -1.6000000   0.5600000
   0.8400000  30.4600000  28.7300000   1.6600000  30.8300000  28.2300000
   1.2900000  29.8300000  29.2400000  -5.3600000  41.7900000  22.2700000
  -5.2100000  42.5400000  21.6100000  -6.3700000  41.7100000  22.1700000
  15.5200000  39.8700000 -19.6900000  15.2300000  38.9700000 -19.7700000
  16.4900000  39.7700000 -19.5300000   6.5500000  48.9300000  34.9800000
   6.2200000  48.3400000  34.2800000   7.3000000  48.5000000  35.3300000
   2.0400000  42.1800000   4.1400000   2.6900000  42.6800000   4.6700000
   1.5400000  41.7000000   4.7500000   7.7700000  10.4900000 -14.8300000
   8.6700000  10.2400000 -14.6200000   7.7100000  10.4600000 -15.7700000
  15.4600000  11.8900000 -11.4500000  16.1200000  12.5900000 -11.5000000
  14.8500000  12.2400000 -12.1700000  50.5600000  41.6300000   3.1700000
  51.0500000  41.0700000   3.8400000  50.0500000  42.1900000   3.7500000
 -17.5900000   4.8800000 -12.5000000 -18.1100000   5.2700000 -13.2100000
 -16.7600000   5.3000000 -12.6500000  21.3800000  17.9300000  29.3400000
  20.6800000  17.3900000  29.7800000  21.6300000  17.3400000  28.5700000
  14.5200000  49.6400000 -21.7600000  13.5300000  49.7700000 -21.7100000
  14.5600000  48.7000000 -21.9400000  49.2600000  44.1900000 -11.8300000
  49.9600000  43.8400000 -12.4300000  49.7800000  44.5200000 -11.0700000
  32.0500000  -9.8400000 -34.4300000  31.4500000 -10.5800000 -34.5900000
  31.8500000  -9.5800000 -33.5400000  19.0600000  42.6100000  41.9400000
  20.0200000  42.6000000  41.8600000  18.8600000  41.6900000  42.0400000
  50.2700000  40.2800000 -31.3000000  50.7700000  40.5100000 -30.4600000
  49.4600000  39.9300000 -30.9000000  49.3800000  58.3900000  12.6900000
  50.0500000  58.4500000  11.9600000  49.2400000  59.3500000  12.8100000
  -0.6500000  24.2200000  26.3600000  -0.3200000  24.2000000  25.4500000
   0.0900000  23.8700000  26.8700000  35.2700000  20.3700000  -2.0600000
  36.2400000  20.3900000  -2.0700000  35.0300000  21.2900000  -1.8100000
  55.1800000  10.1100000  25.2300000  54.3000000   9.7500000  25.0400000
  55.0900000  11.0300000  24.8800000  24.4100000  29.8400000  37.4700000
  24.8400000  29.2500000  36.8300000  25.1500000  30.1900000  37.9900000
  40.7700000  13.9600000  39.7400000  40.6300000  13.6000000  40.6200000
  39.8200000  14.3100000  39.6300000  -8.9000000  30.5000000  37.4300000
  -9.1700000  30.9300000  36.6300000  -9.0800000  31.1500000  38.1200000
 -20.2700000  31.7100000  13.7600000 -19.4400000  31.4200000  13.4200000
 -19.9600000  32.5600000  14.2400000  -0.6600000  40.6100000   8.8800000
  -1.2800000  40.9500000   9.5800000  -1.3400000  40.1100000   8.3500000
  26.0200000  23.1800000 -16.4700000  25.1400000  23.6800000 -16.4900000
  25.6100000  22.2600000 -16.5400000   4.8600000   1.0400000  10.3500000
   5.5500000   1.5600000   9.8700000   4.9400000   1.4100000  11.2400000
  31.0000000  50.1200000  32.8300000  30.6600000  51.0600000  32.8300000
  30.7000000  49.9000000  31.9000000  23.2800000  34.7300000  47.6400000
  23.1600000  33.7600000  47.6800000  24.0300000  34.7700000  47.0600000
  29.7300000  56.7400000  11.5000000  28.8000000  56.9400000  11.6600000
  29.7000000  55.8800000  11.1000000 -13.0200000   5.8500000 -15.2300000
 -12.0900000   5.6400000 -15.0700000 -13.3300000   5.0200000 -15.6000000
   3.3500000  34.0900000  13.7000000   2.9700000  33.1800000  13.5500000
   3.5700000  33.9600000  14.6700000 -18.1300000  24.3500000 -32.4500000
 -18.3300000  23.4200000 -32.0400000 -17.4000000  24.0300000 -33.0300000
  48.2700000  14.9000000   4.3100000  48.1800000  14.0000000   3.9900000
  48.0500000  15.4400000   3.5500000 -10.9300000   4.4200000   5.1600000
 -11.8200000   4.6800000   5.2200000 -10.4900000   4.9000000   5.9100000
  41.8100000  47.8800000   9.7600000  41.6900000  46.9500000  10.0200000
  42.7500000  47.9900000  10.0500000  30.2200000  50.0500000  35.6800000
  29.4700000  49.4600000  35.8600000  30.3100000  49.9000000  34.7300000
 -17.8900000  20.4300000 -26.7700000 -17.3200000  20.9800000 -26.1900000
 -17.9500000  19.6400000 -26.2200000  -4.1100000  50.6400000  -0.2700000
  -3.9200000  51.1600000  -1.1400000  -4.3100000  51.4200000   0.2700000
   6.8100000   6.4300000 -24.4900000   6.8300000   6.9600000 -23.7200000
   5.8500000   6.2200000 -24.5500000  18.0300000  11.3900000  21.9300000
  17.5700000  11.7100000  22.6200000  17.6000000  10.5400000  21.7800000
 -13.3900000  53.5600000  20.1900000 -14.1900000  53.5300000  20.7900000
 -12.9600000  52.7200000  20.3500000  -4.6000000  23.6300000  -8.7700000
  -4.3400000  23.5200000  -7.8400000  -4.6100000  22.7000000  -9.0500000
   1.0500000  50.0000000  26.1300000   0.8700000  49.1200000  25.6800000
   0.2700000  50.4800000  25.8600000  25.7200000  15.4300000 -34.6400000
  25.1100000  14.9800000 -35.2000000  25.8900000  16.2100000 -35.2700000
 -15.5100000  24.4900000   9.2500000 -16.1000000  23.9800000   9.7800000
 -15.4400000  25.3000000   9.7600000  26.2300000  42.4000000  32.3400000
  25.9500000  43.1600000  32.8900000  25.6400000  41.7000000  32.8300000
   4.9800000  41.2200000  -6.9500000   5.4000000  41.0800000  -6.0900000
   4.5800000  42.0900000  -6.8300000  55.8400000  51.7400000  26.6200000
  56.1900000  51.5100000  27.4900000  56.3800000  51.2300000  26.0200000
   8.3800000  27.2700000 -12.8300000   8.0200000  28.1700000 -13.0200000
   8.6600000  27.4700000 -11.9000000  46.2500000   8.8500000 -14.2100000
  45.7800000   8.7200000 -15.0900000  45.4700000   9.3200000 -13.8000000
  22.1000000  -5.5300000 -27.3300000  21.5300000  -5.9900000 -26.6600000
  22.2200000  -6.2300000 -27.9700000   1.5700000  -1.2700000 -18.4700000
   2.5500000  -1.2100000 -18.6000000   1.6100000  -2.2400000 -18.1200000
  47.1200000  30.8600000   4.2200000  47.8200000  30.6600000   4.9400000
  47.0700000  31.8200000   4.3200000  -9.9100000  36.9800000  15.0700000
 -10.3300000  37.1900000  14.2400000  -8.9600000  37.0900000  14.9400000
  -0.0900000  54.7900000  31.3800000   0.4000000  55.0300000  32.2100000
  -0.1200000  55.6100000  30.8600000   8.9900000  41.1600000  24.2700000
   8.9500000  42.1000000  24.0000000   9.9600000  41.1100000  24.3200000
 -19.4100000  -0.1900000  40.2900000 -18.6500000   0.2600000  40.6600000
 -19.0400000  -0.9400000  39.8200000  38.1500000  18.1300000  34.2000000
  38.0600000  17.7700000  35.1200000  39.0100000  17.8600000  33.9100000
  56.4600000   6.2800000  32.9500000  55.6600000   5.9600000  32.4800000
  56.9200000   5.4000000  33.0700000  -3.8200000   9.0600000   4.6000000
  -3.0800000   9.0500000   5.2500000  -4.4100000   8.3900000   4.9600000
 -12.3400000  13.1000000  25.3300000 -11.9000000  13.7200000  25.9300000
 -12.4800000  12.3200000  25.8700000 -10.9400000  51.1900000  -5.5500000
 -10.1600000  51.3600000  -6.0400000 -11.0300000  50.2500000  -5.6600000
  35.7200000  46.1300000   0.7800000  36.4100000  46.8300000   0.8000000
  34.9600000  46.5700000   0.4800000  51.1000000  29.3700000   4.4900000
  51.9500000  28.8300000   4.2300000  50.7700000  29.5100000   3.5300000
  50.5200000  -4.8000000  23.1000000  50.4300000  -5.7600000  22.9700000
  51.5100000  -4.7300000  23.2600000 -11.5800000  50.4400000 -13.1600000
 -10.8700000  50.1200000 -12.5400000 -11.4500000  51.4100000 -13.1100000
  34.6200000  14.5900000  18.5300000  35.1500000  14.7200000  19.3400000
  34.1900000  15.4500000  18.4300000  45.2400000  60.8400000 -28.5800000
  45.7100000  60.9200000 -27.7200000  45.9300000  60.5500000 -29.2000000
   5.3500000   8.1500000  -1.7800000   4.5700000   7.5400000  -1.5500000
   5.3800000   7.9600000  -2.7300000  -5.6600000  20.7800000  40.3000000
  -6.0800000  19.9100000  40.1400000  -6.0900000  21.0300000  41.1100000
  37.9900000  54.1700000  36.8600000  37.9700000  54.3700000  37.8600000
  37.0400000  53.8900000  36.7700000  26.1200000  39.2600000  24.2000000
  26.1700000  40.0300000  23.6400000  25.1800000  39.0700000  24.3400000
  16.4400000  54.6500000  13.8300000  16.3400000  55.6200000  13.5800000
  15.6600000  54.6300000  14.5200000  22.6200000  39.9100000 -20.9600000
  23.4000000  40.1200000 -20.3600000  22.3600000  40.8300000 -21.1100000
  -7.8500000   6.3700000 -20.0700000  -8.3400000   6.7200000 -20.8000000
  -7.7200000   7.2400000 -19.5500000 -21.8600000  38.2500000 -35.0200000
 -21.7300000  37.3000000 -35.1300000 -22.6600000  38.4500000 -35.5200000
  50.8600000  24.2500000  22.9000000  50.7100000  25.2400000  23.1200000
  50.6100000  23.8800000  23.7900000  27.8100000  32.3600000  36.6600000
  27.1400000  32.4200000  37.3900000  27.2100000  32.3100000  35.9500000
 -10.6100000  35.6100000 -34.6000000 -10.3500000  36.5400000 -34.8200000
 -11.1200000  35.7700000 -33.7900000  25.1300000  15.3300000  22.8600000
  24.3300000  15.3800000  22.3200000  25.1700000  14.3400000  22.9900000
  29.2100000   1.2100000  29.5900000  28.8100000   0.3300000  29.8000000
  30.1100000   1.0200000  29.7300000  47.5900000  24.7100000  19.3300000
  46.8200000  24.6700000  19.9100000  47.7900000  23.7800000  19.2300000
  51.5100000  33.8500000   7.6200000  52.1400000  33.1600000   7.8400000
  51.9500000  34.1900000   6.7900000  -1.6500000  18.6000000 -25.1300000
  -2.4800000  18.8700000 -24.7400000  -1.5200000  19.3100000 -25.8200000
  30.5100000   5.8500000 -24.7200000  30.8600000   5.8900000 -23.7600000
  31.4000000   5.5600000 -25.1800000  -8.5400000   1.6800000  22.8700000
  -7.7300000   2.1900000  23.1600000  -9.1900000   2.3900000  23.0900000
  18.3600000  34.8700000  33.3000000  17.7000000  35.5800000  33.2000000
  19.0900000  35.3500000  32.8600000  48.3800000  32.1300000  13.0100000
  49.1000000  32.7700000  12.8500000  48.8300000  31.4800000  13.5700000
  32.1400000  12.4800000  24.6200000  32.4700000  13.3400000  24.4300000
  33.0000000  12.0000000  24.7500000  28.9900000  49.8300000 -13.9900000
  29.6500000  49.1400000 -14.1800000  28.5900000  49.6300000 -13.1900000
 -14.1900000  38.7000000  -1.6900000 -13.4200000  39.2500000  -1.7800000
 -14.2500000  38.5000000  -0.7600000 -14.6900000  12.3800000 -14.5200000
 -14.8500000  11.5900000 -15.0700000 -15.5700000  12.7900000 -14.6500000
  52.4700000  53.0700000 -11.0700000  52.4600000  53.6600000 -11.8200000
  53.3200000  52.6600000 -11.2500000  36.2500000  -1.6400000  18.4500000
  35.9100000  -2.3200000  19.0500000  35.7300000  -0.8400000  18.8000000
  14.0800000  37.0300000 -18.4100000  14.3300000  36.3200000 -17.8300000
  13.5600000  37.5800000 -17.7100000  47.5800000  39.4600000  12.3500000
  47.0700000  38.6600000  12.2700000  47.8900000  39.5500000  11.4200000
  26.0900000  44.5000000 -31.9000000  26.9900000  44.6600000 -32.1100000
  25.5600000  45.1400000 -32.4000000  44.3100000   7.5200000 -12.4500000
  45.0800000   7.7100000 -11.9300000  44.7500000   6.9400000 -13.1300000
  -9.8800000   9.9200000  24.2300000 -10.1100000   9.0000000  24.0200000
 -10.4200000  10.4000000  23.6100000  49.2800000  58.5400000  28.0600000
  48.9300000  57.9700000  27.3400000  48.5200000  58.5400000  28.6900000
 -12.7500000  36.4800000 -14.6200000 -13.6800000  36.5900000 -14.8500000
 -12.8600000  35.4800000 -14.3500000  50.6600000  52.4200000 -26.6500000
  51.4000000  52.1800000 -26.0200000  50.0400000  51.7600000 -26.4600000
  20.7300000  -6.3900000   6.3600000  21.2200000  -5.5700000   6.1200000
  21.2800000  -7.0600000   5.9600000  29.6800000  -0.1500000 -25.9600000
  29.1400000   0.0400000 -25.1700000  30.5000000  -0.5600000 -25.6200000
 -14.7100000  49.1800000  28.8200000 -15.4300000  49.7900000  28.6500000
 -14.7600000  49.1600000  29.8100000  -9.2800000  42.9600000  27.1700000
  -9.9500000  43.2300000  27.8300000  -8.5800000  42.5500000  27.7000000
  10.3800000  21.0400000 -18.7800000  10.9500000  20.8000000 -18.0300000
   9.6200000  21.5000000 -18.3300000  28.5700000  16.2400000 -29.4500000
  28.3700000  15.8600000 -28.5500000  28.3200000  17.1900000 -29.2200000
  43.7300000  -2.9700000  42.2900000  44.5300000  -3.1600000  41.7400000
  44.1800000  -2.7600000  43.1200000  36.3900000  17.1400000 -29.3100000
  36.4500000  17.7500000 -30.0900000  36.0000000  16.3700000 -29.7200000
  21.7500000  49.1500000 -16.0300000  20.9900000  48.5300000 -16.1700000
  22.3500000  48.8300000 -16.7400000  -1.7000000  27.6800000  22.0100000
  -2.4400000  28.3400000  22.0000000  -1.3500000  27.9100000  22.8600000
  50.4500000  45.1600000  13.2800000  49.5100000  44.9300000  13.4400000
  50.5400000  45.9500000  13.8400000   2.5400000   3.8100000 -26.4600000
   3.1700000   4.0800000 -27.1900000   3.2700000   3.6500000 -25.8000000
  37.6200000  30.7900000  14.8300000  38.4800000  30.3200000  14.6300000
  37.1500000  30.7600000  13.9600000 -11.3500000  20.3700000  17.1200000
 -10.5500000  20.2200000  16.6300000 -11.9700000  20.8000000  16.5000000
  -5.4600000  56.7000000   4.2800000  -5.3800000  56.1800000   5.0900000
  -5.4900000  56.0000000   3.6000000   9.5400000  22.5700000  40.9500000
   8.9100000  21.9400000  40.5400000  10.1700000  22.6800000  40.2100000
  -0.8900000  26.3000000  28.6100000  -0.7300000  27.0700000  28.0000000
  -0.6200000  25.6000000  28.0300000  10.3300000  -3.4800000 -31.0400000
  11.2800000  -3.6600000 -31.0900000  10.2700000  -2.7400000 -30.4000000
  47.8300000  17.3200000 -24.7900000  48.7300000  17.1200000 -24.4600000
  47.3200000  16.5100000 -24.5800000  43.9300000   1.7000000   5.5700000
  43.3000000   2.0800000   6.2500000  43.2600000   1.2000000   5.0300000
  20.8100000  -1.5700000   1.9700000  20.3200000  -2.0600000   2.6700000
  20.6500000  -2.1000000   1.1700000  27.2300000  54.8900000 -20.9100000
  27.1200000  55.4400000 -21.7100000  26.3900000  55.2000000 -20.4700000
   7.6200000  12.9200000 -20.6400000   7.9200000  11.9800000 -20.5800000
   7.1200000  13.0000000 -19.8000000 -14.7900000  49.0900000   8.5200000
 -15.1800000  49.6200000   9.2600000 -14.9700000  49.7000000   7.8000000
   7.2700000  22.0200000  31.1000000   7.6500000  22.7300000  31.5400000
   6.8900000  22.4400000  30.2700000  23.9700000  49.4700000 -33.9600000
  24.0800000  49.4600000 -32.9500000  24.8100000  49.1300000 -34.2500000
 -17.2800000   9.9600000   3.5500000 -16.6000000  10.5900000   3.2600000
 -17.0700000   9.9700000   4.5200000 -15.4800000 -10.2300000   7.4500000
 -15.8800000 -11.1100000   7.2000000 -15.1300000 -10.0000000   6.5800000
  -5.5600000  55.4300000  20.5700000  -6.4300000  55.0700000  20.4100000
  -4.9600000  54.6900000  20.4000000  35.5000000  41.9200000  22.0700000
  34.8700000  41.1500000  21.9600000  36.3600000  41.5000000  21.9400000
  11.2700000   9.1400000  37.7100000  10.5600000   8.5100000  37.5200000
  12.0400000   8.6900000  37.3000000  29.8600000  54.2400000 -24.4900000
  29.7100000  55.2100000 -24.5000000  30.6300000  54.1700000 -25.1000000
   8.1100000  46.1200000  15.2300000   7.6000000  46.9600000  15.3300000
   8.2700000  46.1200000  14.2800000   9.5400000  59.2900000  24.1600000
   9.0000000  59.6900000  23.3800000   8.9900000  59.7700000  24.8400000
  -1.5200000  56.9600000 -24.2900000  -2.2000000  56.8200000 -24.9800000
  -2.1400000  57.2600000 -23.5700000 -15.6100000  41.7600000 -19.3600000
 -16.1800000  41.2900000 -18.7800000 -16.1000000  42.6200000 -19.4100000
   4.7200000  -1.5900000 -24.3700000   4.6100000  -1.7000000 -25.3400000
   5.7100000  -1.4500000 -24.3700000  54.1600000   6.8600000  12.2100000
  54.5000000   7.7700000  12.0400000  54.2300000   6.5200000  11.2400000
 -10.4600000  27.8900000 -19.6000000 -10.3800000  28.7800000 -19.2400000
 -10.9900000  28.0300000 -20.3700000  18.6100000  -0.9400000 -22.0800000
  19.3500000  -0.2800000 -22.2200000  17.8700000  -0.4100000 -22.3700000
  38.6500000  45.5400000 -21.3300000  39.2100000  46.2200000 -20.9000000
  37.7900000  45.8200000 -20.9800000  55.1700000  -2.6200000 -26.3300000
  54.5800000  -3.2100000 -26.8400000  55.1500000  -3.0800000 -25.4700000
   3.3000000   7.1000000 -27.7300000   3.7900000   6.6900000 -27.0100000
   3.6600000   8.0100000 -27.6300000  36.1100000  39.4200000 -14.8900000
  36.6100000  38.9300000 -14.2400000  35.2300000  39.4100000 -14.4600000
  30.3000000  -6.0600000   1.0300000  31.0100000  -6.0500000   1.7000000
  30.7100000  -5.4300000   0.3600000  -9.1400000  62.0700000  -3.8900000
  -8.4200000  62.2600000  -3.2700000  -9.1800000  62.8200000  -4.4500000
  15.0200000  43.6000000 -29.7500000  14.1300000  43.9900000 -29.9600000
  15.6000000  44.0600000 -30.4300000  17.3800000   1.1000000  -5.8500000
  17.0400000   1.1000000  -4.9500000  17.5100000   0.1600000  -5.9700000
  43.7600000  29.0400000  15.7400000  43.8600000  28.5600000  14.8600000
  42.9800000  28.5400000  16.0700000  14.0100000  35.3800000  32.0300000
  13.7000000  36.3000000  32.2000000  14.4100000  35.4200000  31.1600000
   4.5200000  59.2900000   6.0700000   3.6900000  58.8500000   5.8900000
   4.4800000  60.0000000   5.3400000  30.1600000  18.0600000  43.3200000
  30.6200000  18.1500000  44.1800000  29.2900000  17.8500000  43.6200000
 -13.0100000  -4.6800000  10.0100000 -13.2900000  -4.0900000   9.2900000
 -12.9300000  -5.5700000   9.5700000   4.5100000  55.6700000  30.7000000
   4.3300000  56.3900000  31.4100000   5.4500000  55.8200000  30.6700000
   0.1700000  23.5000000   9.5000000   0.3000000  22.5000000   9.2300000
  -0.7900000  23.5000000   9.6400000   8.1800000  34.5000000 -20.8800000
   8.2100000  35.3800000 -20.3800000   8.1400000  34.8900000 -21.7900000
  40.0600000  15.2600000   5.0700000  39.5300000  14.5500000   4.6300000
  39.6800000  16.0600000   4.6000000 -15.8000000   0.0700000   0.2200000
 -15.7900000  -0.6900000  -0.3700000 -14.8200000   0.3200000   0.0600000
  -3.1800000  38.5800000 -27.1400000  -3.8400000  38.8200000 -26.4500000
  -2.5800000  37.9700000 -26.5600000  -3.1800000  -4.1500000 -17.6000000
  -2.5300000  -3.4200000 -17.5800000  -3.5100000  -4.1000000 -18.5200000
  40.8800000  55.4800000  10.5000000  40.8900000  55.9700000  11.3900000
  41.0600000  56.3500000   9.9800000  49.8600000  20.5600000   3.0500000
  50.6900000  20.1100000   3.4700000  49.8500000  20.0900000   2.2000000
  54.2300000  12.9400000  14.9500000  53.7400000  12.2200000  14.5200000
  54.8000000  13.2600000  14.2600000  40.2500000  -6.6600000  34.0200000
  39.7300000  -7.2100000  33.3600000  40.8800000  -7.4000000  34.3500000
  31.6800000  -4.1500000  19.7100000  31.7900000  -3.4000000  20.2500000
  30.7200000  -4.3000000  19.7000000  24.4400000  40.7000000 -25.2400000
  25.4100000  40.7400000 -25.3300000  24.4100000  39.9700000 -24.5600000
   4.1500000   8.6200000   6.3900000   4.6100000   8.2600000   5.6400000
   3.2900000   8.8800000   6.0100000  43.2000000  37.0300000 -33.0400000
  42.3000000  36.9400000 -32.6400000  43.7200000  37.0400000 -32.1600000
  44.8700000   2.2500000  22.8600000  44.1900000   2.8200000  23.2400000
  45.4500000   2.9100000  22.3900000  35.0000000  33.6300000  16.9000000
  34.8300000  33.4500000  17.8800000  35.9400000  33.7200000  16.9800000
  15.7700000  16.2200000 -34.6400000  15.2000000  15.4400000 -34.5600000
  15.8300000  16.3800000 -35.5800000  14.0300000  -0.4700000  26.1300000
  14.6200000  -1.2100000  25.7900000  14.4600000   0.2400000  25.5000000
  49.4400000  60.0700000 -14.5300000  49.4900000  60.1600000 -15.5400000
  48.7400000  59.3900000 -14.4700000 -13.2400000  41.6500000 -29.5500000
 -12.7100000  42.3700000 -29.9400000 -14.1200000  42.0700000 -29.4800000
  19.7700000   2.3900000  29.0300000  20.3200000   1.6800000  29.4900000
  19.2300000   1.8400000  28.4400000  -7.9000000  -7.5300000  39.9200000
  -7.8100000  -7.5500000  38.9600000  -7.0800000  -7.1100000  40.2300000
  46.2200000  36.2200000   5.9000000  46.5400000  35.5100000   5.3100000
  45.3300000  35.7700000   6.2400000 -16.0600000  -0.1500000 -20.2000000
 -15.2300000   0.3900000 -20.3400000 -16.7500000   0.4000000 -20.5700000
   0.4700000  33.8300000  -0.8900000  -0.2400000  34.1900000  -1.5000000
   1.1100000  34.5900000  -0.9500000 -13.8500000   2.0900000   8.0600000
 -14.2600000   2.5600000   7.3000000 -13.5700000   2.9300000   8.5200000
  39.5500000  55.5200000  35.0800000  40.1800000  54.8300000  34.7700000
  38.9500000  55.0100000  35.6600000   1.7500000  42.7500000 -11.0900000
   1.0900000  42.4200000 -11.7300000   1.3900000  43.6800000 -11.0200000
   0.3500000  33.0700000  29.8300000   0.3100000  33.2500000  28.8700000
   0.7900000  32.2300000  29.8600000 -16.0800000  56.8700000  -7.1400000
 -16.4900000  57.3600000  -6.4500000 -15.5300000  56.2500000  -6.6400000
  53.9700000  37.1500000 -15.3400000  54.7300000  37.3600000 -14.7500000
  54.1700000  36.2700000 -15.6700000  20.7200000  -2.1300000  36.4600000
  21.7000000  -2.0300000  36.3700000  20.4900000  -1.3200000  36.9000000
  34.3100000  24.7400000  37.8200000  33.8700000  25.5100000  38.2700000
  34.3500000  25.0600000  36.9100000  49.4500000  -6.4900000 -25.7900000
  49.7900000  -6.9500000 -25.0000000  49.5800000  -7.1000000 -26.4600000
  29.5700000   8.1800000   4.4100000  29.3600000   8.2100000   3.4300000
  28.6300000   8.0400000   4.6600000  -1.4500000  10.4500000  37.4600000
  -1.0200000  10.5300000  36.6000000  -1.8200000   9.5400000  37.4000000
 -18.8900000  -8.4700000   0.9900000 -19.8100000  -8.2800000   0.7600000
 -18.9200000  -8.1800000   1.9500000  24.9100000  53.5100000   5.2500000
  25.3300000  52.9200000   5.9400000  25.4200000  53.2400000   4.4700000
  51.2000000  33.0300000 -21.5500000  50.6800000  33.6900000 -21.0000000
  51.7500000  33.5900000 -22.0900000   8.4600000  42.3900000 -27.2400000
   9.0800000  41.8400000 -26.7200000   8.4800000  43.2300000 -26.6300000
  52.1900000  17.3700000   8.6800000  51.6100000  16.9200000   9.3400000
  52.6800000  16.5100000   8.3600000  30.5600000  44.0700000 -25.9200000
  30.2900000  43.1200000 -26.1000000  31.1200000  44.1700000 -26.6900000
  -2.0700000  36.2100000  41.9600000  -1.7100000  37.0400000  42.3300000
  -1.4700000  36.0700000  41.1900000  35.1200000   8.3600000   7.3800000
  34.4400000   7.7500000   7.3200000  35.7900000   7.8800000   7.9300000
  -5.7500000  -2.4000000 -32.1300000  -4.8800000  -2.2400000 -31.7000000
  -6.3700000  -2.2500000 -31.3900000  18.8100000  30.2200000  37.8700000
  18.1300000  29.7500000  38.4000000  19.3500000  29.4400000  37.5700000
  30.7900000  50.5200000 -25.0100000  31.1500000  50.7900000 -25.8400000
  31.2800000  49.7000000 -24.7900000  -5.2200000  40.4200000 -31.9300000
  -5.1000000  39.9200000 -32.8000000  -4.6400000  39.9100000 -31.3400000
 -12.0900000  49.2600000   0.8200000 -12.9900000  49.6400000   1.0200000
 -12.3700000  48.5200000   0.1900000   7.5400000  46.2000000  21.6900000
   7.0800000  46.2100000  22.5200000   8.1300000  47.0200000  21.7800000
  -7.8800000  45.5400000  -1.9800000  -8.1600000  45.2700000  -1.0200000
  -7.0300000  45.0200000  -2.0200000  35.7200000  58.4000000  27.5400000
  36.5200000  58.4700000  26.9900000  35.9500000  58.9700000  28.2700000
  27.3900000  12.8900000  34.0000000  27.6400000  12.3800000  33.2100000
  28.2900000  13.0600000  34.4100000  36.3500000  22.3400000 -28.3400000
  36.0800000  22.3800000 -27.4000000  36.8100000  21.4800000 -28.4000000
  20.4900000  25.6100000 -13.0800000  20.1700000  24.6700000 -12.9800000
  21.4300000  25.4600000 -13.0400000  32.5700000  55.1100000   5.6000000
  33.4500000  55.2100000   5.9900000  32.4500000  55.9100000   5.1600000
  16.1400000  10.5100000  -7.7000000  15.9700000   9.9700000  -6.9300000
  16.2600000  11.4000000  -7.2400000  -9.0100000  30.2900000  23.1400000
  -9.5200000  30.3500000  22.3800000  -8.8200000  29.3900000  23.3600000
  26.8400000  34.8900000  33.1500000  27.4200000  34.1600000  32.8400000
  26.3200000  34.3900000  33.8200000  18.0800000  -1.2800000  -8.7600000
  18.9600000  -0.9800000  -9.0300000  18.2200000  -1.2500000  -7.8000000
  52.9400000   9.9000000  23.7600000  51.9900000   9.5900000  23.9700000
  52.8100000  10.8300000  23.4800000  38.7500000  -0.7500000   3.1000000
  38.7700000  -0.2900000   2.2100000  39.2100000  -0.0100000   3.5900000
  18.7000000  -0.8700000 -31.0000000  19.0600000  -1.2900000 -30.1700000
  19.5300000  -0.6600000 -31.4500000  20.1800000  44.1700000  30.2700000
  19.4600000  44.2300000  29.6400000  19.8500000  44.7800000  30.9700000
  43.9400000  28.5400000  12.9900000  43.2700000  28.2200000  12.3900000
  44.5800000  28.9400000  12.3100000   0.7600000  43.5600000  28.0400000
   0.6600000  42.5900000  27.9100000   0.2200000  44.0000000  27.3700000
 -11.9200000  25.6800000   7.6800000 -11.3700000  24.8800000   7.2900000
 -12.0200000  26.2000000   6.8400000  43.2800000  14.9200000  40.4200000
  42.3500000  15.1700000  40.2700000  43.6300000  15.8200000  40.6200000
 -19.6100000  -5.2400000 -17.9000000 -20.1300000  -5.7300000 -18.6500000
 -20.4600000  -4.9500000 -17.4700000  -7.3700000  56.1100000 -18.2600000
  -7.2800000  55.9000000 -19.2200000  -6.9100000  55.3300000 -17.8900000
  16.7000000  19.9600000  36.4100000  17.0600000  20.5600000  37.1100000
  15.8300000  19.8000000  36.8500000  26.0100000  -5.5600000  13.5200000
  25.6800000  -6.3800000  13.7300000  26.0500000  -5.0500000  14.3100000
  40.9400000  30.3600000  -3.7100000  41.6300000  29.7700000  -3.3400000
  40.5500000  29.9300000  -4.4400000  -3.1600000  11.4300000   3.1600000
  -3.4000000  10.6600000   3.7400000  -3.8800000  11.3200000   2.4600000
  49.7200000  -7.8200000   4.3600000  49.4100000  -7.2400000   3.6100000
  49.3800000  -8.6600000   4.0900000  54.6600000  27.5500000 -25.8600000
  55.4500000  27.0100000 -25.6300000  54.9800000  28.4400000 -25.5900000
  -0.1600000  21.8700000  37.4100000  -0.6700000  22.2100000  36.6200000
   0.3200000  22.5900000  37.7300000  21.6600000   8.9200000 -29.7900000
  20.7900000   9.2500000 -29.5200000  21.4600000   8.0000000 -29.8600000
  12.5700000  58.2000000 -31.1500000  12.6900000  57.4100000 -30.6200000
  11.8400000  58.6200000 -30.6300000 -12.1500000  39.8900000 -33.2600000
 -12.3500000  40.3300000 -34.1300000 -13.0700000  40.1400000 -32.8600000
  40.9600000  10.4900000  24.3500000  40.8600000   9.7400000  24.9400000
  41.6100000  11.0200000  24.8500000   0.5100000  33.0500000 -19.8000000
   0.8300000  33.6100000 -19.0200000   0.6500000  32.1800000 -19.3200000
  -0.4300000  17.1800000  24.8800000   0.4900000  16.8900000  24.7200000
  -0.2300000  17.9100000  25.4800000  50.4500000  45.5200000 -23.6400000
  50.2400000  44.9600000 -22.8200000  49.5600000  45.6700000 -23.9600000
   7.1900000  54.3900000  39.5900000   8.0500000  54.7200000  39.8300000
   7.0600000  54.6600000  38.6700000  -6.4700000  18.6000000  14.3100000
  -6.1700000  19.5700000  14.5500000  -6.0000000  18.4900000  13.4700000
  -8.5300000  37.3800000   5.0000000  -7.9000000  38.0300000   4.5400000
  -8.0900000  36.5200000   4.6700000  41.6600000  27.4800000  16.4700000
  41.1100000  27.6700000  17.2100000  41.8400000  26.5100000  16.5500000
   7.7700000  18.8000000  34.6900000   8.5900000  18.9700000  34.2200000
   7.1300000  18.6800000  33.9900000 -14.0700000  53.2400000 -12.9300000
 -13.1000000  53.3100000 -13.0400000 -14.1600000  52.8500000 -12.0500000
  35.4900000  25.7200000  34.9300000  35.5400000  26.5600000  34.5100000
  36.4500000  25.4500000  34.9900000   6.8300000  -2.1900000  -9.4200000
   7.3000000  -1.7200000  -8.6800000   6.0900000  -2.5000000  -8.9900000
  47.2000000  28.5300000 -32.9300000  47.6000000  28.4500000 -33.8600000
  47.4200000  27.6000000 -32.6000000   1.6700000  15.8200000  44.3600000
   0.7100000  15.7200000  44.4600000   1.8000000  15.3300000  43.5200000
  22.6100000  43.6600000  28.8300000  21.7600000  44.0500000  29.1500000
  22.3400000  43.0300000  28.2100000   8.2900000  -8.0200000  19.9500000
   8.5200000  -8.9100000  19.6300000   7.9700000  -7.5500000  19.1500000
  42.9000000  31.1800000   2.8100000  43.0400000  31.4800000   3.7600000
  43.1300000  32.0200000   2.3800000   7.7500000  62.2500000  43.9100000
   7.1200000  61.7700000  44.5100000   8.0300000  61.5000000  43.3200000
  40.9100000  31.9500000  23.3400000  40.6200000  32.8900000  23.1900000
  41.8200000  32.1200000  23.6400000 -15.0500000  21.0400000 -23.2300000
 -15.6600000  21.1500000 -23.9400000 -15.5900000  21.1800000 -22.4600000
 -12.4800000  -7.1400000  -5.9900000 -13.1100000  -7.5800000  -6.6600000
 -12.0500000  -6.4600000  -6.5500000  12.6200000  -2.2800000  36.6800000
  13.4300000  -2.5200000  36.1400000  12.9700000  -2.1000000  37.5600000
  32.9900000  48.3200000   8.9900000  33.4500000  47.8500000   8.2700000
  33.6800000  48.1000000   9.6800000  12.6600000  -5.5500000 -12.2000000
  12.3000000  -4.7200000 -11.7400000  11.8300000  -5.8100000 -12.7000000
  44.9200000  16.2600000  28.8900000  43.9500000  15.9300000  28.9400000
  44.7600000  16.8800000  28.1300000  50.8400000  32.4400000  -0.7100000
  50.9900000  32.5200000  -1.6600000  50.9400000  33.4200000  -0.4700000
  31.4600000  12.1000000  29.7700000  31.4600000  13.0500000  29.7700000
  30.8700000  11.9000000  29.0000000 -15.6500000  23.9400000  43.4900000
 -15.3800000  23.2500000  42.7400000 -15.0200000  23.6000000  44.1700000
   7.5200000  58.1700000 -18.4600000   7.7600000  57.6900000 -17.6400000
   6.5700000  58.2900000 -18.3200000  -3.9800000  14.5100000  22.6900000
  -3.3800000  14.7500000  23.3800000  -3.9600000  15.3300000  22.1500000
  50.7900000  20.6000000 -17.9300000  49.9300000  20.1100000 -18.0500000
  50.4900000  21.2900000 -17.3100000  14.2600000  59.0400000 -10.8000000
  13.8600000  59.4200000 -10.0500000  13.9800000  59.7100000 -11.5300000
  43.2400000  27.2200000  31.0400000  42.2900000  27.3600000  31.2800000
  43.1200000  27.2200000  30.0600000   4.8600000  45.6900000  35.6500000
   4.3900000  46.0800000  36.4300000   4.4700000  44.7900000  35.6800000
  43.0100000  18.0400000  13.1300000  42.3200000  17.4200000  13.1500000
  43.4800000  17.7100000  12.3200000 -16.5500000  44.2600000 -19.7300000
 -15.9700000  44.3400000 -20.4900000 -16.0500000  44.7000000 -19.0400000
   8.6900000  36.3300000   3.9800000   8.8900000  37.2900000   3.6200000
   8.4500000  36.6000000   4.9300000  30.8600000  57.3800000 -31.9800000
  30.0100000  57.4400000 -32.4300000  30.6800000  56.7700000 -31.2700000
   1.2000000   9.0900000  38.9700000   1.6300000   9.6000000  38.2900000
   1.6500000   8.2100000  38.8900000  38.3300000  48.5300000  31.9300000
  37.8100000  47.7300000  32.1600000  38.1800000  48.7000000  31.0100000
  50.3800000  11.1700000  20.4500000  49.8000000  10.8500000  19.7100000
  50.7800000  10.3500000  20.7000000  26.6700000   1.2100000  22.1400000
  26.8100000   1.3200000  23.1100000  26.5900000   2.1000000  21.8100000
  36.7100000  -4.0100000 -36.0200000  37.1700000  -4.7600000 -35.6500000
  36.6900000  -3.4200000 -35.2000000  -0.2300000  40.4100000 -16.7300000
   0.3900000  39.6800000 -16.9400000   0.0600000  40.5800000 -15.8000000
   3.4400000  43.4700000  41.4800000   4.0500000  42.9700000  40.9000000
   3.7000000  44.4200000  41.2400000  30.4500000  45.1200000  -8.6100000
  30.2400000  46.0500000  -8.4000000  31.3700000  45.3100000  -8.9800000
  -2.2300000  29.5700000  -6.7600000  -1.5500000  29.7000000  -7.5400000
  -3.0000000  29.9100000  -7.3300000 -16.2500000  34.1500000   2.9900000
 -16.1700000  33.3900000   2.4100000 -16.8300000  34.7100000   2.4100000
  11.6800000  24.5300000 -12.8500000  11.8400000  25.4700000 -12.6200000
  11.4300000  24.2000000 -11.9500000  47.8600000  42.5200000 -20.2300000
  47.0500000  42.0500000 -20.4600000  48.4400000  41.8400000 -19.9000000
  -2.0400000  20.9500000  21.9400000  -1.7200000  21.3500000  21.0800000
  -2.8800000  20.5800000  21.7000000  33.4200000  48.5600000  29.9400000
  32.8100000  48.6800000  29.1600000  34.2300000  49.1000000  29.6100000
  24.4100000   3.0900000   1.4700000  23.5600000   2.7900000   1.0700000
  25.0000000   3.2300000   0.6700000  51.6100000   6.6200000  17.2500000
  51.2800000   5.8100000  16.8900000  52.3600000   6.3300000  17.7900000
  41.4400000  36.3900000  28.9200000  41.3800000  36.8600000  29.7600000
  40.4900000  36.1700000  28.7600000  46.3500000  20.0700000   8.8900000
  45.8200000  20.4000000   8.1500000  45.7600000  20.2600000   9.6800000
  -7.5900000  -2.5400000 -12.9900000  -7.0500000  -3.4000000 -13.0800000
  -8.0500000  -2.7300000 -12.1600000  37.6100000  -7.9400000 -27.0300000
  36.8800000  -7.3500000 -26.6600000  37.7900000  -7.5700000 -27.9300000
 -15.5900000  -5.7600000  -7.8200000 -15.9000000  -5.1800000  -8.6200000
 -15.1100000  -5.0100000  -7.3500000   1.1100000  52.4700000   9.8100000
   1.7100000  53.2600000   9.8900000   0.3000000  52.9400000   9.5400000
  26.5800000  21.1900000 -14.3900000  27.4600000  21.2000000 -14.0100000
  26.5100000  22.1000000 -14.6500000  53.2800000  31.5600000   7.1400000
  54.2300000  31.4600000   7.5100000  53.4400000  31.5500000   6.2100000
  -1.5500000  -5.9100000  29.1500000  -0.7800000  -6.3100000  28.8200000
  -2.0100000  -5.5200000  28.3900000 -17.0200000   7.1400000   3.4700000
 -17.0700000   8.0600000   3.2000000 -17.9000000   6.9600000   3.8700000
  27.0500000  23.6400000  34.3500000  26.8300000  24.5100000  34.6300000
  27.9600000  23.5800000  34.6800000  32.7300000   9.5900000 -21.4400000
  33.1900000  10.3900000 -21.6300000  31.8200000   9.8100000 -21.7000000
  49.1500000  14.0100000 -29.2300000  48.3500000  14.2300000 -29.7700000
  48.8200000  13.9700000 -28.3700000  34.2600000  31.9300000 -16.6800000
  34.2500000  32.8600000 -16.2800000  33.6200000  31.4400000 -16.0400000
  23.6300000  55.2900000  39.6800000  23.2400000  54.3800000  39.6200000
  22.8400000  55.7400000  40.0500000  34.7000000  25.2400000 -27.0700000
  35.6100000  24.9500000 -27.4400000  34.3100000  25.5200000 -27.9100000
  26.7300000   1.4200000  24.7100000  26.7200000   0.6900000  25.3600000
  26.9700000   2.1800000  25.3600000  -2.1700000  41.8300000 -22.4900000
  -1.7700000  41.5900000 -23.3100000  -2.4900000  42.7500000 -22.6800000
   3.9400000  26.5900000  38.7400000   4.2800000  25.7200000  38.9200000
   4.6600000  27.0500000  38.2600000 -15.3000000  14.2200000  -8.0300000
 -14.3400000  13.9200000  -7.9400000 -15.7100000  13.7200000  -7.2500000
  21.2300000  21.0300000 -23.6800000  22.2000000  21.0100000 -23.5600000
  20.9000000  20.7100000 -22.8400000  31.4600000   6.9700000  -1.1900000
  31.6400000   6.3400000  -1.9100000  31.0600000   7.7100000  -1.6800000
  26.3500000  40.7600000  21.6800000  26.5300000  40.6300000  20.7200000
  25.4400000  41.1500000  21.6600000  56.2700000  33.8000000   8.3000000
  56.4400000  34.7500000   8.1800000  56.5300000  33.5100000   7.3800000
 -11.7500000  15.8700000 -13.1100000 -12.1200000  15.8100000 -14.0100000
 -11.8900000  14.8800000 -12.8400000  43.8400000  43.9900000  11.8700000
  43.7700000  43.4800000  12.7200000  43.6600000  43.2700000  11.2300000
  15.9300000  28.0000000  26.7500000  15.5900000  27.6800000  27.6600000
  15.0500000  28.4900000  26.5300000  37.0600000  -9.9400000  18.1900000
  36.6700000  -9.3600000  18.8300000  37.3100000 -10.6900000  18.7400000
   1.1600000  56.5400000 -23.0000000   0.8700000  55.6700000 -22.7300000
   0.3900000  56.8900000 -23.5000000  28.1400000  54.6900000  18.4900000
  28.0600000  55.7000000  18.5200000  27.4600000  54.5000000  17.7800000
  12.6200000  38.6500000 -16.4300000  11.7700000  39.1500000 -16.5900000
  13.0700000  39.2500000 -15.8200000  -1.7600000  13.1900000  38.5300000
  -1.7900000  13.6000000  37.6500000  -1.5300000  12.2900000  38.2400000
  48.1300000  -0.7600000 -21.1000000  48.3000000  -1.4300000 -21.7900000
  49.0100000  -0.5700000 -20.7500000   5.6000000  26.6800000  29.0700000
   6.2600000  26.2500000  29.6900000   5.2700000  25.8500000  28.6300000
  52.6400000  30.7600000  21.3300000  51.9600000  31.3400000  20.9000000
  53.4400000  31.0800000  20.9100000  16.5700000   9.2800000 -14.2300000
  16.8100000   9.0700000 -13.2900000  16.0300000  10.0500000 -14.1200000
   9.4300000  50.6200000  33.5600000   8.7000000  50.3400000  34.2100000
   9.6600000  49.6600000  33.2600000  -5.4600000  23.0100000  24.1600000
  -6.4500000  23.0500000  24.2600000  -5.4300000  22.1000000  23.7900000
  28.8900000  39.7500000  16.7700000  29.3400000  38.9900000  17.1900000
  28.0400000  39.2700000  16.6000000  13.0500000   5.7700000  -1.4600000
  13.7200000   6.5100000  -1.4900000  12.8300000   5.8300000  -0.5400000
  30.0700000   2.5500000  -2.5800000  30.2400000   1.7500000  -2.0500000
  29.4400000   3.0200000  -2.0100000  34.5400000  19.7700000  39.2300000
  34.0100000  19.0300000  39.6400000  35.2100000  19.9500000  39.9400000
   7.1200000   0.6700000 -22.8000000   7.4600000  -0.0600000 -23.3500000
   7.9500000   1.2200000 -22.6300000   9.6300000  20.6200000  36.9200000
   9.7000000  20.4100000  35.9900000   9.6800000  21.6200000  36.8600000
  51.0600000  43.6900000  -1.4400000  52.0500000  43.7700000  -1.4800000
  50.9200000  42.8900000  -1.9900000  15.9100000  58.3200000 -19.2500000
  15.3600000  58.8200000 -19.8300000  15.5600000  57.3800000 -19.2700000
  36.5500000   7.3500000 -31.5500000  36.2200000   8.2900000 -31.4900000
  35.7600000   6.8600000 -31.8200000   9.7800000  55.5000000  39.8000000
   9.9700000  56.4400000  39.5500000  10.1000000  55.5200000  40.7200000
   2.0000000  15.0000000  18.0900000   1.9600000  15.0100000  19.0300000
   1.0300000  14.9900000  17.8800000  29.3300000   7.3100000  14.5300000
  29.1500000   6.6800000  15.1800000  28.4800000   7.6100000  14.1800000
  43.7400000  57.5800000   0.5300000  43.7800000  56.7300000   0.0600000
  43.6100000  58.1500000  -0.2600000  17.4300000  57.2100000  -0.8200000
  17.3200000  56.3100000  -0.4900000  16.9700000  57.7600000  -0.2300000
  28.6300000  12.1600000 -19.6200000  29.4800000  11.8600000 -19.2200000
  28.9800000  12.2500000 -20.5600000 -13.1600000  37.9000000 -24.2100000
 -13.0100000  38.1400000 -23.2800000 -12.3700000  37.4200000 -24.4600000
  24.0500000   6.4600000  15.5800000  24.7700000   5.8900000  15.5300000
  24.3900000   7.3500000  15.7900000  31.2300000  56.5100000   1.5300000
  30.5700000  56.6500000   2.2400000  30.7900000  56.0800000   0.8000000
  12.6600000  47.4100000 -15.9900000  13.1300000  47.5500000 -16.8300000
  12.4700000  46.4700000 -16.0100000  19.1700000  38.0400000 -21.9300000
  18.9900000  38.5500000 -21.1100000  19.5400000  38.7100000 -22.5200000
  49.3300000  -4.8400000  13.4600000  48.8500000  -4.3000000  12.8400000
  49.0700000  -4.6500000  14.3400000 -10.6400000  48.2300000  -5.5000000
 -11.2100000  48.1900000  -4.7200000  -9.8800000  47.6700000  -5.2500000
  -9.0800000  -3.1800000 -21.3800000  -8.4400000  -2.4300000 -21.2400000
  -8.5400000  -3.8000000 -21.8800000  -2.0400000  30.3600000 -18.1400000
  -2.5300000  29.7400000 -17.5400000  -2.5300000  30.1600000 -18.9800000
  48.1000000   6.6600000   8.4100000  49.1100000   6.4300000   8.3600000
  47.9500000   6.6800000   9.3700000 -15.0200000   3.6000000  29.3900000
 -15.7400000   4.2400000  29.0600000 -15.6100000   2.9300000  29.8200000
  51.4800000  -2.5100000  36.6900000  52.1800000  -2.9200000  36.1600000
  51.8900000  -1.6600000  36.9700000 -14.8400000   6.6500000  23.2300000
 -14.2700000   7.4300000  23.1400000 -15.6500000   7.0100000  23.5700000
  54.3500000  13.8300000 -26.7200000  55.1700000  14.2200000 -26.2900000
  53.7900000  14.6300000 -26.6100000  39.7400000   1.2900000  37.2400000
  40.1300000   0.4000000  37.1400000  39.7600000   1.3500000  38.1900000
  43.7000000  31.7000000 -25.7000000  43.5800000  30.7300000 -25.8400000
  43.5200000  31.7100000 -24.7300000  34.4000000  15.8600000  41.1100000
  33.8300000  15.2000000  40.6300000  35.2200000  15.4100000  41.2000000
   6.3200000   1.5500000 -19.0500000   7.1500000   1.1300000 -19.1800000
   6.0600000   1.1700000 -18.1900000   6.3400000   4.6200000   7.4000000
   6.5300000   4.6800000   6.4000000   5.9900000   5.4700000   7.5500000
  27.0000000  -5.5700000  43.1500000  27.5600000  -6.1200000  42.5500000
  27.6500000  -4.7900000  43.1600000  -0.2400000   3.8500000 -25.9900000
  -0.2000000   4.0500000 -25.0300000   0.6600000   3.6900000 -26.2000000
 -14.9100000  44.8300000  20.5000000 -15.7000000  44.2700000  20.4800000
 -15.2700000  45.7200000  20.4000000  41.6000000  13.9900000 -19.2300000
  40.9400000  14.1000000 -19.9400000  41.2300000  13.3500000 -18.6500000
  15.3700000  34.6400000  39.7300000  14.8700000  34.3100000  40.5000000
  14.9100000  34.2500000  38.9500000  46.8000000  41.2400000  44.1800000
  47.1700000  40.9800000  45.0100000  46.8700000  40.4000000  43.7000000
   6.3500000  36.4400000  40.9000000   5.8900000  35.7000000  40.4100000
   6.8500000  36.8900000  40.1900000   2.8700000  56.7600000  -1.0700000
   3.3700000  57.6200000  -1.1900000   3.5300000  56.2200000  -0.5400000
  29.9200000  49.5500000  30.4300000  29.0600000  49.3300000  30.8200000
  29.8900000  48.9400000  29.6500000  47.9300000  58.7300000  31.3200000
  48.3600000  58.7500000  32.2500000  47.3100000  57.9700000  31.5000000
  24.8300000  10.3900000  23.0200000  24.3900000  10.6700000  22.2200000
  24.2800000  10.8200000  23.6700000 -16.9800000  38.3400000  16.9400000
 -17.2400000  38.2500000  17.8500000 -16.1100000  37.9600000  16.9300000
 -13.2600000   3.8100000  12.5400000 -13.6800000   2.9200000  12.5300000
 -13.7800000   4.2900000  13.2200000  48.0000000  17.5900000 -33.1100000
  48.2200000  18.2900000 -33.7400000  48.9100000  17.2200000 -32.9800000
  42.6600000  -6.9300000  30.3800000  42.7900000  -7.9000000  30.3000000
  43.2000000  -6.8300000  31.2200000  -6.3100000  53.2900000  -7.5200000
  -5.6600000  52.5800000  -7.7300000  -6.1400000  53.9500000  -8.2600000
  15.6600000   1.1900000  10.8700000  15.2400000   2.0500000  10.7600000
  15.6200000   0.9000000  11.7900000  -9.1900000  20.8400000  35.4500000
  -8.8300000  20.9600000  34.5300000  -9.1700000  21.7900000  35.7200000
 -10.3300000  58.6400000 -30.9500000 -10.1400000  58.1900000 -31.8000000
 -11.1200000  58.1000000 -30.6300000  39.5700000  53.9500000  15.9100000
  40.4300000  54.3400000  15.8900000  39.2700000  54.1000000  16.8500000
  22.6700000  41.8300000  38.9400000  22.9000000  42.7700000  39.1800000
  22.0000000  41.9400000  38.3000000  45.4200000   2.1300000  36.2900000
  45.7400000   1.4900000  36.9400000  46.2400000   2.2200000  35.7400000
   9.6900000  33.4800000  24.6700000   8.7300000  33.3700000  24.8300000
   9.6400000  34.3700000  24.2800000  -3.9800000   3.9800000  25.9100000
  -3.8600000   4.9900000  25.9200000  -3.7400000   3.8300000  26.8900000
  49.4600000  46.1200000   0.4200000  49.2700000  45.2800000   0.8100000
  49.6200000  46.6600000   1.2300000  10.1300000  57.5100000  -0.0700000
  10.9800000  57.8700000   0.1700000  10.0600000  58.0400000  -0.9300000
   6.2200000  28.5400000 -21.8500000   5.7100000  28.8300000 -22.6500000
   5.4700000  28.6400000 -21.2200000  46.2800000  17.6700000 -30.9700000
  45.4600000  17.7000000 -31.5300000  46.9400000  17.6100000 -31.7200000
  41.2800000  -1.5900000  -8.6600000  42.1600000  -1.9700000  -8.4500000
  41.6000000  -0.7100000  -9.0600000  36.0500000  39.3800000  35.5500000
  35.8000000  40.1500000  34.9500000  35.4800000  39.6800000  36.3100000
  49.6200000  49.1400000  16.6600000  50.3200000  49.1200000  17.3700000
  48.8200000  49.2200000  17.2300000  35.9400000  26.1600000 -18.0600000
  36.2800000  26.8900000 -18.5800000  36.5300000  26.0500000 -17.3200000
  14.5000000   0.0900000  20.7600000  15.0600000   0.0100000  19.9600000
  15.0400000  -0.1700000  21.4900000  18.3500000  50.8000000  30.8600000
  18.0500000  50.9100000  31.8000000  19.1400000  51.3900000  30.9200000
 -13.0600000  -4.5800000  21.9700000 -13.5100000  -4.6600000  22.8200000
 -12.0900000  -4.6500000  22.3100000  23.9600000   2.7900000 -27.9300000
  23.8600000   3.7400000 -28.1600000  23.0900000   2.3800000 -28.1600000
  30.9100000  26.5100000  34.3300000  31.4800000  25.7000000  34.4100000
  30.6200000  26.5200000  33.4300000  54.7500000  50.6100000  -7.9300000
  55.2900000  51.3300000  -7.4800000  53.8500000  50.8100000  -7.5200000
  50.8300000  19.6900000  46.8400000  50.9700000  19.3300000  45.9500000
  51.5100000  19.2000000  47.3400000  30.5300000  -5.4600000  34.2900000
  29.5800000  -5.5800000  34.2700000  30.5100000  -4.5000000  34.3900000
   6.8400000  16.6700000   1.7400000   5.9900000  16.2300000   1.7000000
   7.0400000  16.8200000   0.7900000 -10.2100000  35.7100000 -16.5700000
 -10.2700000  34.8200000 -16.2000000 -11.0200000  35.7500000 -17.0700000
  37.7600000  52.0100000  40.5200000  38.4000000  51.7700000  41.2500000
  38.3700000  52.3100000  39.8100000  -2.7600000  35.4400000   7.6700000
  -1.8200000  35.2300000   7.3500000  -3.1600000  35.8600000   6.9300000
  21.9900000  58.9400000  -1.4800000  21.3900000  58.3200000  -1.0800000
  22.7800000  58.7900000  -0.8900000 -16.3700000  29.4800000 -18.6400000
 -16.5200000  29.9700000 -19.5200000 -17.1700000  29.8000000 -18.1700000
  13.8900000   5.8400000  33.0100000  14.8700000   5.8000000  32.9100000
  13.6700000   5.0300000  33.4700000  24.7500000  38.5500000 -23.6700000
  24.7500000  38.1400000 -22.8100000  24.6700000  37.7600000 -24.2700000
  50.6800000  14.6500000  34.4900000  50.5000000  14.3000000  33.6200000
  49.8100000  14.8900000  34.8300000   9.2300000  10.9100000  -8.0500000
   9.6800000  11.3300000  -8.7900000   8.3200000  10.9100000  -8.4000000
  45.5600000  57.1600000  40.7900000  45.4800000  57.7500000  39.9900000
  44.6400000  56.8700000  40.8400000 -12.6600000  42.8800000  -3.2200000
 -12.2800000  43.2300000  -4.0700000 -13.5600000  42.8100000  -3.4600000
  36.6400000  21.4900000  25.0500000  36.8000000  21.3800000  26.0300000
  35.8500000  22.1100000  25.1000000  -7.5600000  34.6600000 -24.9900000
  -6.6700000  34.2800000 -25.0900000  -7.9000000  34.6500000 -25.9100000
  38.2300000   9.7400000 -13.5300000  38.7100000   9.5100000 -14.3300000
  37.4800000   9.1500000 -13.5200000   1.5100000  15.6600000   2.0100000
   1.4900000  14.6700000   2.1400000   1.1100000  15.9400000   2.8200000
   9.6200000  53.2200000  32.7200000   9.4500000  52.8300000  31.8100000
   9.4700000  52.4100000  33.2300000  -0.5200000  28.0800000  32.6700000
  -1.4200000  28.4700000  32.5400000  -0.6500000  27.2500000  32.2200000
 -20.4000000   5.9000000   2.0700000 -20.6900000   5.0500000   1.7300000
 -19.8100000   5.7300000   2.8100000  -1.0500000  60.5500000  -9.4700000
  -0.7300000  60.9900000  -8.6700000  -0.3100000  59.9100000  -9.6700000
  31.4800000  50.6200000  15.5300000  32.5100000  50.7200000  15.3400000
  31.1900000  51.1800000  14.7500000  55.8500000  12.5500000 -31.8200000
  55.7200000  12.3800000 -30.8300000  56.8100000  12.5700000 -31.9200000
  -4.6400000  55.0400000  -5.8900000  -5.0800000  54.9400000  -5.0600000
  -5.2200000  54.4500000  -6.4600000  -8.5900000  45.3800000  -9.2400000
  -8.8500000  46.1400000  -8.7900000  -7.7500000  45.1800000  -8.8100000
  -7.3400000   8.5200000  -8.8200000  -7.6800000   9.4400000  -8.6400000
  -7.9200000   7.9400000  -8.3400000  12.2300000  19.8700000  41.1000000
  11.9100000  20.0100000  40.2000000  12.6300000  18.9700000  40.9900000
   4.2800000  52.3400000 -16.5100000   3.9200000  51.7400000 -15.8300000
   4.9100000  51.8200000 -16.9900000   7.1700000  49.8900000 -21.2000000
   7.6100000  50.6900000 -21.5000000   6.9000000  50.1500000 -20.2600000
   2.3200000  -6.5500000  33.2900000   1.4700000  -6.7700000  32.9100000
   2.3100000  -5.6000000  33.0400000  44.9700000  20.4600000  15.5200000
  44.9500000  20.0700000  14.6500000  44.8900000  21.4500000  15.2900000
  39.7400000  27.3500000 -14.6900000  40.1800000  26.9400000 -13.9000000
  40.4100000  27.9900000 -14.9400000  45.3200000  48.6100000  -7.4400000
  45.6200000  49.2700000  -8.0800000  45.3200000  49.1000000  -6.6400000
   7.7700000   5.5400000  21.9300000   8.4600000   5.8300000  22.6200000
   8.0600000   4.5700000  21.8700000 -12.6600000   9.3000000  22.0100000
 -13.4800000   9.7200000  21.7900000 -12.3300000   9.9100000  22.6500000
  -2.3300000  36.1900000 -11.4100000  -1.6900000  35.5100000 -11.2300000
  -1.8400000  36.9000000 -11.8400000 -16.9600000  21.1600000 -17.6900000
 -16.4100000  21.9500000 -17.9700000 -17.4200000  21.5500000 -16.9100000
  29.9300000   9.8000000  20.6400000  29.3900000   9.5000000  21.3700000
  30.6400000  10.3600000  20.9800000   9.7600000  53.1100000  38.5600000
  10.0900000  53.9800000  38.8800000   9.5800000  52.6800000  39.4600000
  25.4600000  47.6500000  -7.4600000  25.6500000  47.7400000  -8.4200000
  24.7200000  48.2700000  -7.3900000  -8.6100000  28.4600000 -13.6000000
  -7.6500000  28.7000000 -13.4500000  -8.5400000  28.6500000 -14.6100000
  27.5600000  34.4100000 -24.1100000  27.8700000  34.2600000 -23.2100000
  27.9000000  33.5400000 -24.5100000  50.3900000  57.2000000  -9.5500000
  50.9400000  56.3900000  -9.2500000  50.9400000  57.8500000  -9.1000000
  29.4700000  43.8900000 -16.8400000  29.9300000  43.6200000 -17.6900000
  29.3500000  44.8200000 -17.0000000 -11.9300000  -2.0600000  34.4400000
 -11.2600000  -1.4600000  34.0000000 -11.4500000  -2.1800000  35.3200000
   5.6900000  32.3700000 -24.1300000   6.5600000  32.1700000 -24.4300000
   5.1700000  32.4800000 -24.9400000  42.0200000  11.2300000 -21.0300000
  42.6600000  11.3600000 -20.3000000  41.4200000  10.5600000 -20.5900000
  28.9400000  -3.7000000 -32.7900000  29.1400000  -4.1100000 -31.8900000
  29.8500000  -3.6100000 -33.1000000  44.4500000  25.8000000 -15.4000000
  44.7300000  25.1400000 -16.0500000  45.3900000  26.1000000 -15.1500000
  48.2700000  28.0800000  41.7400000  48.0000000  27.2700000  41.2100000
  49.1600000  28.1900000  41.3200000  35.1800000  10.2200000 -24.6700000
  34.2600000  10.0000000 -24.9500000  35.4700000  10.8400000 -25.3700000
  33.9800000  58.8700000   9.3500000  33.8200000  57.9000000   9.5300000
  33.1300000  59.2200000   9.7300000   0.9500000  58.9700000 -31.3800000
   0.0400000  58.7100000 -31.1500000   0.8800000  59.9600000 -31.1700000
 -12.3200000  24.7100000 -19.2300000 -11.5900000  25.2400000 -18.8500000
 -11.9900000  23.8500000 -19.3100000  44.3800000  53.6100000  28.4700000
  44.9700000  53.1000000  27.8500000  44.2600000  54.4600000  27.9200000
  18.3600000  -2.0600000  34.9400000  17.7400000  -1.6800000  35.5600000
  19.1500000  -2.1800000  35.4400000  49.1600000  39.4000000 -27.0300000
  48.4300000  38.8800000 -27.4200000  49.6500000  38.6400000 -26.7200000
   3.0000000  13.2300000  -7.7400000   2.2600000  13.4300000  -8.4000000
   2.9100000  12.2600000  -7.7200000  39.4500000  47.8900000   3.3800000
  39.5300000  48.7500000   2.8300000  40.4800000  47.7800000   3.5000000
  32.1900000  46.0900000  27.3800000  32.9900000  46.4900000  27.0500000
  32.5100000  45.1600000  27.5400000  -2.5400000   7.2000000 -21.5300000
  -2.8500000   6.7200000 -20.7100000  -3.3600000   7.6000000 -21.7700000
  -4.6300000  17.9000000  -9.9200000  -3.7500000  18.2100000  -9.6400000
  -4.4900000  16.9300000 -10.0400000  34.1300000  47.7400000  -4.0700000
  34.1500000  48.3100000  -4.8800000  33.2000000  47.8100000  -3.8000000
  -9.3600000  44.9200000  22.2400000  -8.6100000  44.9500000  22.8400000
  -9.7600000  45.7900000  22.4000000  48.4000000   7.0100000 -26.4700000
  47.4600000   7.2800000 -26.2400000  48.4800000   7.4700000 -27.3400000
  -8.5500000   0.4100000   2.2600000  -9.3400000   0.8200000   2.7800000
  -7.9600000   1.1800000   2.2100000  -4.9000000  46.4100000 -20.3300000
  -5.1600000  45.6400000 -19.7500000  -5.6000000  47.0400000 -20.1200000
  -9.3200000   1.4600000  30.7000000 -10.1200000   0.8900000  30.8600000
  -8.6500000   0.8700000  30.9300000  -5.2900000  39.6800000  24.1000000
  -5.4000000  40.5900000  23.7600000  -4.3400000  39.5400000  24.0100000
   3.3000000  21.8800000 -19.4500000   3.3900000  21.7500000 -18.4600000
   3.9300000  22.5700000 -19.6700000  36.2600000  53.2100000  23.6000000
  37.1400000  52.6800000  23.6500000  36.6500000  54.0700000  23.3000000
 -10.7900000  22.3200000  40.8400000 -10.8700000  21.4200000  41.2400000
 -11.4100000  22.9100000  41.3000000  45.4900000  32.5700000   7.4200000
  46.0500000  31.7700000   7.5000000  45.1600000  32.8100000   8.2900000
  16.7800000  13.0700000  -0.1300000  16.2700000  13.4500000   0.6000000
  16.5500000  13.7500000  -0.8200000  31.3200000  32.0300000   3.1300000
  32.1500000  32.5400000   2.8900000  31.7000000  31.4900000   3.8400000
  13.2400000  48.4200000  32.6600000  14.0400000  48.0400000  32.2000000
  12.6400000  47.6800000  32.5700000  -5.4000000  12.2000000 -33.8800000
  -5.9300000  12.7500000 -34.4400000  -4.5400000  12.2500000 -34.3200000
 -22.5600000  -3.5800000  -7.7800000 -23.4300000  -3.3100000  -7.4700000
 -22.8200000  -4.2900000  -8.4000000   4.4200000  40.4500000  35.0300000
   3.8600000  39.9700000  34.4100000   5.1000000  39.7300000  35.2300000
  12.1700000   5.6500000 -29.4400000  12.6600000   6.2800000 -28.8600000
  12.1700000   4.8500000 -28.8100000  10.4900000  27.0800000 -22.7400000
   9.6800000  26.7200000 -23.2000000  10.2700000  26.7200000 -21.8500000
  37.2300000  58.1400000  14.3400000  36.5100000  58.7000000  14.0400000
  36.8600000  57.2700000  14.4400000  49.3000000  34.5300000  -9.9700000
  49.4300000  35.3900000  -9.5600000  50.1000000  34.4800000 -10.5200000
  -9.0600000  48.5000000   8.0900000 -10.0100000  48.8100000   8.0800000
  -8.9000000  48.6800000   9.1000000   3.0900000  14.2200000 -23.7900000
   3.4000000  15.0700000 -24.0900000   3.6700000  13.9800000 -22.9900000
 -11.5100000  43.0800000  15.1400000 -11.7100000  42.2400000  15.5300000
 -10.9500000  43.4800000  15.8400000  30.1900000  36.3800000  12.7000000
  30.7300000  35.6200000  12.5300000  29.7200000  36.4800000  11.8900000
  31.9900000   7.4300000 -11.1500000  32.1200000   7.8600000 -10.2400000
  31.1000000   7.0900000 -11.1000000 -10.6100000  20.5500000  38.0600000
 -11.0700000  21.4100000  37.8800000 -10.0500000  20.4600000  37.2500000
  46.6800000  32.4800000  20.1900000  46.9800000  31.5400000  20.2300000
  46.9200000  32.6900000  19.2400000  43.0300000  25.6700000  26.2200000
  42.1700000  25.2200000  26.3800000  43.1100000  26.1800000  27.0700000
  43.9200000  24.5000000  -3.7200000  44.3500000  24.6700000  -4.5800000
  43.7200000  23.5700000  -3.8600000  19.2200000  18.9300000 -28.3900000
  18.2900000  18.9200000 -28.2900000  19.5600000  19.6500000 -27.7800000
  47.7200000  15.7800000  -8.9200000  48.6700000  15.5500000  -8.9700000
  47.4200000  15.1900000  -8.1700000  13.9800000  16.4600000  29.0600000
  14.7500000  16.2500000  28.4600000  14.4500000  16.3800000  29.9100000
  -9.3500000  53.4400000  28.8000000  -8.4500000  53.1900000  28.4300000
  -9.6900000  53.8200000  27.9300000  41.9700000  16.8900000 -27.5300000
  42.3700000  16.0600000 -27.1900000  42.7900000  17.4500000 -27.5400000
  25.6000000  -0.0900000  26.8000000  25.3000000  -0.9900000  26.5800000
  24.7700000   0.3000000  27.1000000  44.9100000   5.0500000  28.9100000
  45.8700000   5.2000000  29.0500000  44.8600000   4.9300000  27.9300000
 -10.5700000  58.7600000  41.1500000  -9.6300000  58.9100000  40.8500000
 -10.9200000  59.6800000  41.2600000  36.2000000  -3.3600000  -3.3200000
  36.6400000  -2.6600000  -2.8600000  36.1000000  -3.9800000  -2.6100000
  37.8700000  39.3600000  15.3100000  38.2000000  39.3900000  14.3900000
  37.0400000  39.7100000  15.3300000  22.5400000  40.9500000 -31.5300000
  21.9000000  40.6000000 -32.1600000  23.0400000  40.1400000 -31.3200000
  28.7400000  52.0600000   0.1200000  27.8900000  52.5100000   0.1800000
  28.6100000  51.3600000  -0.5200000  -8.8200000  14.8700000  43.3300000
  -7.9900000  14.4000000  43.1300000  -8.8500000  15.5000000  42.5600000
   8.1700000  58.2000000  30.0000000   8.0500000  58.5100000  30.9500000
   8.7900000  57.4400000  30.2400000 -19.1400000   4.7400000  -2.8800000
 -18.4000000   5.0500000  -3.4800000 -19.5000000   5.5900000  -2.4900000
   6.8100000  14.7700000 -32.5000000   7.0500000  15.7100000 -32.4800000
   5.8800000  14.7800000 -32.3500000  18.1600000  54.6200000  36.7700000
  17.7600000  54.8800000  37.6000000  18.4200000  53.7000000  37.0100000
  21.1400000  20.7900000  29.4200000  22.0400000  21.0500000  29.4000000
  21.1700000  19.8700000  29.1700000  -5.3000000   3.2800000 -20.7900000
  -5.5600000   4.1500000 -21.1800000  -5.8800000   2.6900000 -21.2100000
   6.4900000  23.1800000  -2.4200000   6.7500000  23.5100000  -1.5300000
   7.2700000  22.5400000  -2.5800000  16.0500000  10.9900000  31.3600000
  16.1100000  10.2800000  32.0500000  16.0800000  10.4600000  30.5200000
  15.1000000  21.2500000 -19.6300000  15.7300000  21.8000000 -20.1100000
  14.3000000  21.3200000 -20.1800000  28.8900000  57.9200000  -1.3200000
  29.4100000  57.0800000  -1.3900000  29.0400000  58.3000000  -2.2200000
  14.9600000   7.0000000  22.0600000  14.7300000   6.0300000  22.2300000
  14.0300000   7.2000000  21.6700000  37.0100000  19.0000000 -25.2800000
  37.7300000  19.1500000 -25.9800000  37.3400000  18.1700000 -24.9000000
   5.1400000  -3.7800000  -7.3300000   5.5700000  -4.5900000  -7.6300000
   5.6200000  -3.5600000  -6.5200000   9.9100000  13.9200000   1.4300000
   9.2200000  13.8700000   2.1000000   9.5600000  14.5900000   0.8200000
 -16.7300000  15.0700000  36.3500000 -17.6100000  15.3300000  36.0500000
 -16.3000000  14.8000000  35.4800000  13.7200000  -7.0000000  40.1400000
  14.0400000  -6.5800000  39.3000000  13.9900000  -6.3600000  40.8000000
  31.1200000  40.2200000 -32.9300000  30.3000000  40.7600000 -32.6800000
  31.6800000  40.4800000 -32.2000000  -6.5000000  20.7300000 -23.5500000
  -6.5000000  20.7000000 -24.5400000  -5.7300000  20.1400000 -23.3900000
  19.8300000  45.9000000  44.8700000  20.7100000  45.5200000  44.5700000
  19.6900000  45.2800000  45.6900000  43.4500000  35.8700000   6.4400000
  42.7900000  35.5000000   7.0200000  42.8500000  36.1300000   5.6400000
  -5.7500000  38.8300000  41.8500000  -5.5600000  37.8900000  42.0300000
  -4.8600000  39.1800000  42.1200000  46.1500000  -3.4900000   1.0800000
  45.5600000  -4.2500000   0.9300000  46.1400000  -3.4500000   2.0200000
 -15.1300000  13.5300000 -31.0400000 -15.2300000  14.2900000 -30.4500000
 -14.4100000  13.8700000 -31.6200000 -10.5600000  11.8400000 -31.4100000
  -9.9200000  11.2100000 -31.8800000 -11.3600000  11.2500000 -31.4800000
  40.2100000   8.1200000  39.9400000  39.2800000   8.4200000  39.9400000
  40.0800000   7.2100000  40.2500000   0.6000000  56.1900000  -2.1500000
   1.5500000  56.4600000  -2.0800000   0.3200000  56.4500000  -1.2600000
  24.8000000  29.4400000  26.6800000  24.8300000  30.3800000  26.6300000
  25.1700000  29.2900000  25.7300000  46.6500000  55.6700000  36.0500000
  46.5900000  55.2700000  36.9500000  46.8900000  54.9000000  35.5000000
  39.3400000  30.4600000  21.4700000  39.9000000  30.7500000  22.1900000
  39.9200000  30.6300000  20.6800000  29.6100000   4.3000000  26.2600000
  28.8900000   3.9900000  26.8200000  29.2600000   4.2300000  25.3900000
   6.2300000  12.6600000  33.0800000   7.1100000  12.5400000  32.6700000
   6.1500000  11.8000000  33.5800000  40.8300000  47.5600000 -14.8300000
  40.5600000  47.0800000 -15.6500000  41.0200000  46.8200000 -14.2300000
   3.8900000  36.2600000 -20.8200000   4.2000000  35.7100000 -20.0400000
   3.3100000  35.5900000 -21.2600000  47.8500000  33.2600000  41.4200000
  48.0100000  33.5500000  40.4500000  48.2000000  32.3800000  41.3900000
 -11.0900000  56.7100000  -8.9400000 -11.0700000  55.7500000  -9.1200000
 -10.7900000  56.7300000  -8.0400000  -2.5900000  30.4500000  22.8000000
  -2.6700000  31.3600000  23.1600000  -2.4000000  29.8900000  23.5800000
  36.6500000  41.8500000   0.6000000  36.4600000  42.6600000   0.1100000
  35.7800000  41.4700000   0.6500000  -4.9900000  16.5300000  -5.4500000
  -5.4800000  15.9600000  -4.8200000  -5.1800000  16.1100000  -6.2800000
 -21.2400000   8.7700000   2.1500000 -20.9100000   7.8000000   2.2800000
 -22.1100000   8.6600000   2.6700000  -0.1700000  34.4800000   6.8300000
   0.4500000  34.9700000   7.4300000   0.5400000  34.1400000   6.1700000
  11.9700000  21.6300000  33.1700000  12.8800000  21.5300000  32.8200000
  11.6900000  22.2600000  32.4500000  -4.5800000  33.0300000 -18.1300000
  -3.8000000  33.5400000 -18.3200000  -5.2500000  33.6300000 -18.3600000
  53.0800000  20.0400000 -27.7400000  53.8600000  20.3300000 -27.2500000
  53.4700000  19.5600000 -28.4500000  -3.6500000  12.7300000  11.2400000
  -3.5400000  11.7800000  11.4300000  -2.9200000  13.1200000  11.7500000
  34.6500000  53.1600000 -21.4600000  34.0400000  52.7300000 -22.0400000
  35.3400000  53.5400000 -22.0600000  39.2300000   2.7300000 -26.5100000
  39.0000000   3.3500000 -27.2800000  40.2000000   2.6200000 -26.7400000
   4.3800000  28.0800000  -1.5300000   4.1500000  28.4700000  -0.6500000
   4.3200000  27.1400000  -1.3800000  15.3100000  47.1100000 -29.2900000
  15.3300000  46.3400000 -28.6900000  15.7300000  46.8000000 -30.1000000
  38.9600000  56.0600000   7.6600000  39.1900000  56.3000000   6.7600000
  39.7300000  56.4200000   8.1300000  -5.3500000  -1.5900000  32.0200000
  -5.4500000  -1.9000000  31.0900000  -5.0700000  -0.6400000  31.8500000
  16.8900000  -9.0000000  36.3200000  17.8100000  -9.2200000  36.0300000
  16.9500000  -9.3100000  37.2500000  35.2900000  26.4900000  20.4700000
  35.5700000  27.4000000  20.2100000  35.5800000  25.9800000  19.7200000
  -7.4800000   0.1100000 -17.3100000  -7.3600000  -0.6800000 -17.8500000
  -7.8100000  -0.3100000 -16.4700000   9.4100000  13.5500000  -9.6200000
   8.9100000  13.6700000  -8.7500000  10.2000000  14.0600000  -9.3700000
  20.1300000  57.3500000  -0.0700000  19.2200000  57.4200000  -0.4000000
  20.2800000  56.3600000  -0.1500000 -12.1800000  37.0900000  44.5100000
 -12.0800000  36.6900000  45.4100000 -12.3300000  38.0400000  44.7500000
  -9.0200000  33.3200000  -0.5300000  -8.1200000  33.3200000  -0.1500000
  -9.3800000  34.1700000  -0.2700000   8.9300000  58.8900000  14.5100000
   9.5800000  59.6200000  14.5300000   9.3300000  58.3200000  13.8600000
  48.0700000  59.5700000  -7.7400000  47.8200000  58.6700000  -7.9900000
  48.0000000  59.5100000  -6.8000000   2.9000000  41.8600000   1.6400000
   2.7500000  41.8600000   2.5500000   3.8800000  42.0400000   1.5300000
   6.2600000  23.1200000  28.7300000   6.6900000  23.3200000  27.8900000
   5.4500000  23.6400000  28.6000000  -0.6000000  47.6700000 -32.4300000
  -0.9700000  47.7000000 -31.5400000  -0.9100000  48.4800000 -32.8300000
   1.8300000  34.4700000  35.0700000   1.4700000  33.5900000  35.3000000
   1.2300000  34.7200000  34.3800000  18.3500000  53.1300000  15.0500000
  17.9700000  53.7900000  14.4600000  17.8500000  53.2300000  15.8900000
  46.3100000  11.6600000  18.9600000  46.3100000  12.1800000  19.7700000
  46.4500000  12.3900000  18.3200000   0.1500000  32.3600000  25.0100000
   0.7200000  31.6900000  24.5100000   0.0500000  32.9800000  24.2400000
  38.0300000  12.7600000   5.5100000  37.2600000  12.7400000   4.8400000
  37.4800000  12.5000000   6.2900000   2.7100000   7.7400000  14.8300000
   2.4000000   8.5100000  14.3900000   3.5900000   7.9500000  15.0600000
  23.5500000  -4.3400000   2.4600000  23.9500000  -3.7300000   1.8400000
  23.0300000  -4.8800000   1.7800000  31.7600000  39.4700000  38.5600000
  31.2700000  39.7600000  37.7900000  31.6800000  40.2300000  39.1300000
   4.7100000  16.5600000 -23.6500000   5.1400000  16.3600000 -22.7900000
   4.2200000  17.3600000 -23.4400000  22.2900000  17.4400000 -32.7000000
  22.7500000  16.6000000 -32.5200000  22.6500000  17.6300000 -33.6500000
  -1.1300000  21.6500000  19.5300000  -0.8100000  21.1600000  18.7100000
  -1.0300000  22.5900000  19.1700000   9.8300000  14.3400000 -21.1200000
   9.0200000  13.9000000 -20.8100000  10.2800000  14.6000000 -20.2800000
   0.1900000  61.2900000  40.0900000   0.2600000  60.7700000  40.9900000
  -0.5300000  60.7300000  39.7300000  29.3800000  31.4900000  29.8300000
  29.1400000  30.9900000  28.9800000  29.8700000  30.7800000  30.3200000
  39.8900000  55.6800000  -7.1900000  39.2500000  54.9400000  -7.0500000
  39.7300000  55.9200000  -8.1500000  21.6900000  -2.0700000  40.8800000
  22.0300000  -2.3300000  41.7400000  21.5900000  -2.7900000  40.3200000
  52.2600000  42.9600000   1.4400000  52.5300000  43.2700000   2.3600000
  51.5000000  42.4300000   1.7400000 -13.6700000  27.0700000 -19.8500000
 -13.3700000  27.5700000 -19.0900000 -13.3700000  26.1300000 -19.5700000
  26.3100000 -11.1400000  32.8600000  27.0900000 -11.3300000  32.3100000
  25.9500000 -10.4300000  32.3200000  37.0200000  20.3500000  27.6200000
  36.4900000  20.5100000  28.4100000  36.8100000  19.4000000  27.4600000
  48.5400000   4.6400000  -3.2200000  48.0000000   4.4200000  -3.9800000
  49.3800000   4.2400000  -3.4400000  13.6500000  50.7700000 -17.7000000
  14.3900000  50.7700000 -18.3600000  13.4300000  49.7900000 -17.6300000
  -9.1100000  23.5900000   1.2800000  -8.3100000  23.5000000   1.9000000
  -8.6700000  23.4900000   0.4100000  12.6400000  51.3900000   3.5700000
  12.5800000  52.4200000   3.5700000  12.5800000  51.2800000   2.5700000
  48.2800000  45.6900000  28.8500000  48.0000000  46.6600000  28.7900000
  47.6200000  45.4500000  29.6000000 -12.9600000  -4.7500000  31.0100000
 -13.1900000  -5.6300000  30.6300000 -12.7800000  -4.2600000  30.1900000
   1.0300000  13.3700000  38.8600000   0.4400000  12.7800000  39.3300000
   1.7900000  12.8300000  38.6800000   1.9300000   9.6500000 -31.9900000
   2.3600000   8.9300000 -31.4700000   2.0000000  10.4000000 -31.3900000
   0.2700000   5.3100000  28.5200000   0.0400000   4.3200000  28.3000000
   0.0800000   5.2100000  29.4700000 -13.8300000  -2.5800000   5.4500000
 -14.4300000  -2.0200000   5.9200000 -13.1300000  -1.9300000   5.1400000
  17.4600000  23.8500000  28.9100000  17.8300000  23.9000000  27.9800000
  18.1100000  23.2700000  29.2700000 -15.5300000  16.8600000 -12.7300000
 -15.0700000  17.7000000 -12.6300000 -16.3600000  17.1600000 -13.1200000
   0.1400000  30.7000000  38.3800000   0.6700000  29.9700000  38.6500000
   0.2400000  31.3100000  39.1800000 -14.7700000  52.9400000  24.3600000
 -13.7600000  53.0400000  24.4100000 -14.9300000  53.2200000  25.3000000
  45.6800000  24.0000000 -17.2500000  46.1600000  23.2000000 -17.5400000
  45.0900000  24.1300000 -18.0400000  45.7300000  45.1100000   3.0700000
  46.5300000  45.4600000   3.4600000  45.7300000  45.7200000   2.2400000
  40.0300000  24.6300000  22.2100000  39.4300000  25.2600000  21.6800000
  40.4400000  24.1800000  21.4400000  27.8600000  -3.5000000 -18.1100000
  28.7300000  -3.0600000 -18.0400000  27.9200000  -3.9300000 -19.0000000
  35.2800000  11.2800000 -19.9700000  35.6800000  10.6200000 -20.6300000
  35.2200000  12.0600000 -20.5200000  11.4600000  -7.7100000  35.2300000
  12.3300000  -8.0700000  35.5100000  10.8800000  -8.2200000  35.8600000
   2.6600000  -7.4900000  43.4600000   2.1500000  -6.8700000  42.9700000
   2.1700000  -7.7400000  44.2200000 -12.2900000  57.6600000  43.0000000
 -12.8500000  58.4500000  43.1200000 -11.4200000  58.0600000  42.6900000
  48.2800000   4.4000000   6.2100000  48.3000000   4.2900000   7.2000000
  47.8000000   3.5800000   6.0000000 -11.6100000   2.6300000  -9.6700000
 -11.8000000   3.5300000  -9.9300000 -11.3700000   2.7200000  -8.7600000
  50.3700000   3.4400000  11.1000000  49.5000000   3.7000000  11.5200000
  50.7600000   2.9900000  11.8900000 -10.2200000  53.6800000  22.2800000
  -9.2200000  53.5900000  22.1500000 -10.4200000  54.2800000  21.4800000
 -12.4700000  14.8200000  -7.6700000 -12.5500000  15.3800000  -8.5000000
 -11.7800000  14.2300000  -7.9900000  29.0500000  11.4300000   2.2200000
  28.1900000  11.2100000   2.6400000  29.0400000  10.9100000   1.3900000
 -11.7100000   8.6100000  29.8600000 -12.1100000   8.2700000  29.0100000
 -12.2000000   9.4200000  29.9800000  51.4900000  48.1100000 -23.1800000
  51.3600000  48.2800000 -22.2100000  51.1300000  47.2300000 -23.2100000
  45.2700000   2.0700000  18.2700000  44.8600000   1.6600000  19.0900000
  46.2100000   2.0800000  18.5500000  42.7100000  39.4300000 -14.3500000
  42.5100000  38.5300000 -14.7800000  43.4100000  39.7300000 -14.8500000
  54.9200000  14.7800000  31.4000000  55.8100000  15.0900000  31.1600000
  55.0700000  13.8600000  31.1200000   4.4700000  58.2600000 -27.5400000
   4.2000000  57.3500000 -27.6300000   3.7000000  58.7400000 -27.2000000
  35.2600000   1.8700000  40.3400000  34.5000000   1.8500000  40.9500000
  34.7800000   2.1200000  39.5100000  23.1200000   3.2100000  29.4700000
  23.2600000   4.1300000  29.8300000  23.0500000   2.7500000  30.3200000
  23.8400000  24.9000000 -16.5100000  24.0100000  25.7400000 -16.9100000
  23.0200000  25.0700000 -16.0100000  43.7400000  52.9500000  33.1800000
  44.1800000  52.6400000  32.3600000  44.2400000  52.4700000  33.8300000
  -2.0000000  31.3000000  36.7200000  -1.3300000  31.1300000  37.3900000
  -1.5800000  31.2600000  35.8600000  43.8300000  12.4900000   0.6600000
  43.4100000  13.3700000   0.4900000  43.9900000  12.7100000   1.6100000
  47.4000000  13.5100000  17.2200000  48.2300000  13.4400000  16.7100000
  47.0300000  14.3500000  16.9200000  29.6300000  45.2300000  37.8300000
  29.9000000  45.3200000  38.7700000  28.9700000  45.9700000  37.8400000
  -0.6800000  40.5800000 -25.0800000   0.0400000  39.9800000 -25.2100000
  -1.4200000  40.0000000 -24.8000000  17.1400000  54.4600000  11.1800000
  16.4200000  54.0100000  10.6100000  16.6300000  54.5400000  12.0000000
 -10.9300000  30.8400000  33.7200000 -10.9600000  29.8700000  33.7500000
 -10.9100000  31.0000000  32.7600000  54.1100000  -0.0300000  16.3200000
  53.6000000  -0.7400000  16.8500000  54.2900000  -0.5600000  15.5200000
   5.2000000  56.1800000  -8.2000000   4.9400000  55.5000000  -7.5600000
   4.5100000  56.8600000  -8.0000000  -8.7500000  46.2900000 -26.9800000
  -8.9300000  47.1600000 -26.5700000  -8.7900000  46.3900000 -27.8900000
 -10.7700000  16.1600000 -16.8100000 -10.3100000  16.7600000 -16.1900000
 -11.6700000  16.1300000 -16.4400000  32.9900000  51.8200000 -23.2900000
  32.5300000  51.3500000 -24.0200000  33.4600000  51.0700000 -22.8700000
  -1.1300000  23.3000000  -3.6800000  -0.5100000  23.9000000  -4.1000000
  -0.7800000  23.0900000  -2.8100000  44.4400000   8.3200000 -16.0700000
  43.9000000   7.4700000 -16.1600000  43.7300000   8.9600000 -16.3600000
  48.7400000  -2.8600000 -11.7000000  48.6800000  -3.8900000 -11.5500000
  47.8100000  -2.7100000 -11.9700000  19.6400000  11.6400000  26.1400000
  20.0900000  11.1000000  26.8300000  20.0800000  12.5000000  26.4200000
  42.4500000   5.2200000  29.9700000  43.2800000   5.2400000  29.4600000
  42.2600000   4.3200000  30.1400000   2.2900000   2.8200000  28.1200000
   2.5900000   2.1100000  27.4400000   2.6900000   3.6100000  27.7900000
  37.9200000  43.7900000  -2.0200000  38.3900000  43.3900000  -1.2700000
  37.7100000  42.9800000  -2.5200000 -11.8400000  59.3300000  -9.7900000
 -11.3800000  58.4600000  -9.7500000 -12.6200000  59.1100000  -9.1800000
  43.0900000  43.5000000 -22.5900000  42.1400000  43.3300000 -22.3600000
  43.0700000  44.4700000 -22.6300000 -14.4300000  11.5800000 -18.8500000
 -13.5900000  12.0700000 -18.6700000 -14.1300000  10.8600000 -19.5100000
  53.1000000  33.4700000  40.6100000  52.3500000  34.0900000  40.5400000
  53.6500000  33.9100000  41.2800000 -17.7400000  42.9800000 -27.3300000
 -17.5100000  42.8700000 -26.3400000 -18.0400000  43.8600000 -27.3500000
   1.4500000  50.3000000 -29.0400000   1.3200000  49.4400000 -28.6100000
   2.1000000  50.7300000 -28.5000000  38.6900000  35.5200000  34.4500000
  38.6700000  34.9400000  35.2500000  37.9300000  36.0800000  34.5800000
  34.9700000  49.3100000 -18.9300000  34.5100000  50.1000000 -18.5800000
  35.9000000  49.7700000 -19.0000000  28.1100000  44.0300000  -7.7800000
  27.9100000  44.8000000  -7.1200000  29.0500000  44.2000000  -7.8600000
 -11.0000000  -7.5400000  34.6200000 -11.6200000  -6.7800000  34.6600000
 -10.1700000  -7.0800000  34.3500000 -14.4400000  57.3500000  -0.2100000
 -13.6900000  57.7800000  -0.6200000 -15.1500000  58.0400000  -0.3500000
  53.0700000  19.3800000  15.9400000  52.3200000  19.6200000  15.3100000
  52.7700000  18.4800000  16.1600000  -5.9100000  13.9800000  18.2400000
  -6.7100000  13.8400000  17.6200000  -6.2800000  13.4300000  18.9700000
  29.8800000  -8.4400000   7.8600000  30.7800000  -8.7800000   7.7400000
  29.8000000  -8.3700000   8.8000000   6.5600000  62.1000000 -19.4700000
   7.0600000  61.6400000 -18.7700000   5.6800000  61.8000000 -19.3500000
[truncated: 974,624 more chars]
