# Supplementary material for: Mechanism of Polyester Hydrolysis by Marine Bacterium PE‑H Enzyme: an Atomistic and Thermodynamic Characterization
Source: J Chem Inf Model. 2026 Feb 12;66(4):2284–98. doi: 10.1021/acs.jcim.5c02314 (PMC12933714; doi:10.1021/acs.jcim.5c02314)
Supplement: Supplementary file 3 [file ci5c02314_si_003.zip › Gmx-md_inputs/6scdmhet.pdb]

ATOM      1  N   SER A  40      13.989   2.447  -3.316  0.00  0.00      A    N  
ATOM      2  CA  SER A  40      12.713   2.507  -2.536  0.00  0.00      A    C  
ATOM      3  C   SER A  40      12.807   1.695  -1.230  0.00  0.00      A    C  
ATOM      4  O   SER A  40      13.346   0.550  -1.157  0.00  0.00      A    O  
ATOM      5  CB  SER A  40      11.476   2.088  -3.384  0.00  0.00      A    C  
ATOM      6  OG  SER A  40      10.387   1.600  -2.703  0.00  0.00      A    O  
ATOM      7  N   ALA A  41      12.158   2.249  -0.225  0.00  0.00      A    N  
ATOM      8  CA  ALA A  41      11.981   1.531   1.059  0.00  0.00      A    C  
ATOM      9  C   ALA A  41      11.186   0.210   0.945  0.00  0.00      A    C  
ATOM     10  O   ALA A  41      11.259  -0.638   1.831  0.00  0.00      A    O  
ATOM     11  CB  ALA A  41      11.284   2.425   2.085  0.00  0.00      A    C  
ATOM     12  N   TYR A  42      10.444   0.054  -0.127  0.00  0.00      A    N  
ATOM     13  CA  TYR A  42       9.503  -1.066  -0.241  0.00  0.00      A    C  
ATOM     14  C   TYR A  42      10.046  -2.135  -1.136  0.00  0.00      A    C  
ATOM     15  O   TYR A  42       9.405  -3.154  -1.351  0.00  0.00      A    O  
ATOM     16  CB  TYR A  42       8.199  -0.570  -0.800  0.00  0.00      A    C  
ATOM     17  CG  TYR A  42       7.576   0.567  -0.022  0.00  0.00      A    C  
ATOM     18  CD1 TYR A  42       7.379   0.497   1.344  0.00  0.00      A    C  
ATOM     19  CD2 TYR A  42       7.181   1.688  -0.645  0.00  0.00      A    C  
ATOM     20  CE1 TYR A  42       6.748   1.524   2.027  0.00  0.00      A    C  
ATOM     21  CE2 TYR A  42       6.613   2.753   0.056  0.00  0.00      A    C  
ATOM     22  CZ  TYR A  42       6.413   2.639   1.405  0.00  0.00      A    C  
ATOM     23  OH  TYR A  42       5.884   3.701   2.103  0.00  0.00      A    O  
ATOM     24  N   GLN A  43      11.215  -1.920  -1.737  0.00  0.00      A    N  
ATOM     25  CA  GLN A  43      11.732  -2.888  -2.743  0.00  0.00      A    C  
ATOM     26  C   GLN A  43      12.082  -4.242  -2.158  0.00  0.00      A    C  
ATOM     27  O   GLN A  43      12.669  -4.326  -1.036  0.00  0.00      A    O  
ATOM     28  CB  GLN A  43      13.049  -2.407  -3.395  0.00  0.00      A    C  
ATOM     29  CG  GLN A  43      12.762  -1.339  -4.291  0.00  0.00      A    C  
ATOM     30  CD  GLN A  43      13.943  -0.704  -4.990  0.00  0.00      A    C  
ATOM     31  NE2 GLN A  43      15.147  -1.183  -4.726  0.00  0.00      A    N  
ATOM     32  OE1 GLN A  43      13.746   0.243  -5.782  0.00  0.00      A    O  
ATOM     33  N   ARG A  44      11.732  -5.268  -2.875  0.00  0.00      A    N  
ATOM     34  CA  ARG A  44      12.036  -6.604  -2.523  0.00  0.00      A    C  
ATOM     35  C   ARG A  44      12.646  -7.353  -3.695  0.00  0.00      A    C  
ATOM     36  O   ARG A  44      12.238  -7.117  -4.878  0.00  0.00      A    O  
ATOM     37  CB  ARG A  44      10.795  -7.376  -2.007  0.00  0.00      A    C  
ATOM     38  CG  ARG A  44      10.267  -6.849  -0.707  0.00  0.00      A    C  
ATOM     39  CD  ARG A  44       8.980  -7.525  -0.249  0.00  0.00      A    C  
ATOM     40  NE  ARG A  44       8.547  -7.036   1.057  0.00  0.00      A    N  
ATOM     41  CZ  ARG A  44       9.044  -7.496   2.218  0.00  0.00      A    C  
ATOM     42  NH1 ARG A  44       8.728  -6.906   3.335  0.00  0.00      A    N  
ATOM     43  NH2 ARG A  44       9.857  -8.496   2.247  0.00  0.00      A    N  
ATOM     44  N   GLY A  45      13.500  -8.344  -3.425  0.00  0.00      A    N  
ATOM     45  CA  GLY A  45      13.935  -9.232  -4.430  0.00  0.00      A    C  
ATOM     46  C   GLY A  45      15.121  -8.745  -5.317  0.00  0.00      A    C  
ATOM     47  O   GLY A  45      15.518  -7.582  -5.206  0.00  0.00      A    O  
ATOM     48  N   PRO A  46      15.601  -9.633  -6.191  0.00  0.00      A    N  
ATOM     49  CA  PRO A  46      16.762  -9.327  -6.997  0.00  0.00      A    C  
ATOM     50  C   PRO A  46      16.466  -8.288  -8.073  0.00  0.00      A    C  
ATOM     51  O   PRO A  46      15.302  -8.072  -8.455  0.00  0.00      A    O  
ATOM     52  CB  PRO A  46      17.102 -10.663  -7.606  0.00  0.00      A    C  
ATOM     53  CG  PRO A  46      15.834 -11.399  -7.731  0.00  0.00      A    C  
ATOM     54  CD  PRO A  46      15.138 -11.005  -6.456  0.00  0.00      A    C  
ATOM     55  N   ASP A  47      17.514  -7.685  -8.649  0.00  0.00      A    N  
ATOM     56  CA  ASP A  47      17.295  -6.867  -9.836  0.00  0.00      A    C  
ATOM     57  C   ASP A  47      16.699  -7.736 -10.930  0.00  0.00      A    C  
ATOM     58  O   ASP A  47      17.134  -8.824 -11.186  0.00  0.00      A    O  
ATOM     59  CB  ASP A  47      18.618  -6.257 -10.321  0.00  0.00      A    C  
ATOM     60  CG  ASP A  47      19.200  -5.214  -9.318  0.00  0.00      A    C  
ATOM     61  OD1 ASP A  47      18.541  -4.790  -8.336  0.00  0.00      A    O  
ATOM     62  OD2 ASP A  47      20.380  -4.851  -9.508  0.00  0.00      A    O  
ATOM     63  N   PRO A  48      15.598  -7.253 -11.528  0.00  0.00      A    N  
ATOM     64  CA  PRO A  48      14.808  -8.124 -12.371  0.00  0.00      A    C  
ATOM     65  C   PRO A  48      15.296  -8.183 -13.786  0.00  0.00      A    C  
ATOM     66  O   PRO A  48      16.145  -7.416 -14.282  0.00  0.00      A    O  
ATOM     67  CB  PRO A  48      13.413  -7.470 -12.358  0.00  0.00      A    C  
ATOM     68  CG  PRO A  48      13.726  -6.023 -12.185  0.00  0.00      A    C  
ATOM     69  CD  PRO A  48      14.840  -6.051 -11.206  0.00  0.00      A    C  
ATOM     70  N   SER A  49      14.790  -9.216 -14.481  0.00  0.00      A    N  
ATOM     71  CA  SER A  49      15.002  -9.457 -15.883  0.00  0.00      A    C  
ATOM     72  C   SER A  49      13.760 -10.051 -16.446  0.00  0.00      A    C  
ATOM     73  O   SER A  49      12.894 -10.567 -15.677  0.00  0.00      A    O  
ATOM     74  CB  SER A  49      16.137 -10.477 -16.128  0.00  0.00      A    C  
ATOM     75  OG  SER A  49      15.865 -11.718 -15.498  0.00  0.00      A    O  
ATOM     76  N   VAL A  50      13.630 -10.154 -17.770  0.00  0.00      A    N  
ATOM     77  CA  VAL A  50      12.501 -10.913 -18.359  0.00  0.00      A    C  
ATOM     78  C   VAL A  50      12.527 -12.381 -17.863  0.00  0.00      A    C  
ATOM     79  O   VAL A  50      11.452 -12.930 -17.596  0.00  0.00      A    O  
ATOM     80  CB  VAL A  50      12.490 -10.766 -19.895  0.00  0.00      A    C  
ATOM     81  CG1 VAL A  50      11.537 -11.767 -20.502  0.00  0.00      A    C  
ATOM     82  CG2 VAL A  50      12.180  -9.324 -20.273  0.00  0.00      A    C  
ATOM     83  N   SER A  51      13.731 -12.978 -17.741  0.00  0.00      A    N  
ATOM     84  CA  SER A  51      13.774 -14.354 -17.293  0.00  0.00      A    C  
ATOM     85  C   SER A  51      13.168 -14.552 -15.898  0.00  0.00      A    C  
ATOM     86  O   SER A  51      12.500 -15.537 -15.631  0.00  0.00      A    O  
ATOM     87  CB  SER A  51      15.265 -14.808 -17.300  0.00  0.00      A    C  
ATOM     88  OG  SER A  51      15.920 -14.511 -18.524  0.00  0.00      A    O  
ATOM     89  N   PHE A  52      13.457 -13.570 -15.031  0.00  0.00      A    N  
ATOM     90  CA  PHE A  52      12.920 -13.596 -13.649  0.00  0.00      A    C  
ATOM     91  C   PHE A  52      11.390 -13.503 -13.694  0.00  0.00      A    C  
ATOM     92  O   PHE A  52      10.709 -14.167 -12.859  0.00  0.00      A    O  
ATOM     93  CB  PHE A  52      13.558 -12.460 -12.880  0.00  0.00      A    C  
ATOM     94  CG  PHE A  52      13.122 -12.317 -11.449  0.00  0.00      A    C  
ATOM     95  CD1 PHE A  52      13.421 -13.310 -10.526  0.00  0.00      A    C  
ATOM     96  CD2 PHE A  52      12.458 -11.231 -11.023  0.00  0.00      A    C  
ATOM     97  CE1 PHE A  52      13.032 -13.165  -9.184  0.00  0.00      A    C  
ATOM     98  CE2 PHE A  52      12.075 -11.038  -9.664  0.00  0.00      A    C  
ATOM     99  CZ  PHE A  52      12.348 -12.053  -8.820  0.00  0.00      A    C  
ATOM    100  N   LEU A  53      10.835 -12.678 -14.556  0.00  0.00      A    N  
ATOM    101  CA  LEU A  53       9.404 -12.529 -14.668  0.00  0.00      A    C  
ATOM    102  C   LEU A  53       8.726 -13.731 -15.332  0.00  0.00      A    C  
ATOM    103  O   LEU A  53       7.569 -14.009 -15.037  0.00  0.00      A    O  
ATOM    104  CB  LEU A  53       9.097 -11.243 -15.460  0.00  0.00      A    C  
ATOM    105  CG  LEU A  53       9.442  -9.950 -14.695  0.00  0.00      A    C  
ATOM    106  CD1 LEU A  53       9.505  -8.731 -15.586  0.00  0.00      A    C  
ATOM    107  CD2 LEU A  53       8.347  -9.690 -13.662  0.00  0.00      A    C  
ATOM    108  N   GLU A  54       9.405 -14.426 -16.260  0.00  0.00      A    N  
ATOM    109  CA  GLU A  54       8.863 -15.528 -16.998  0.00  0.00      A    C  
ATOM    110  C   GLU A  54       8.819 -16.827 -16.151  0.00  0.00      A    C  
ATOM    111  O   GLU A  54       8.098 -17.744 -16.423  0.00  0.00      A    O  
ATOM    112  CB  GLU A  54       9.657 -15.848 -18.259  0.00  0.00      A    C  
ATOM    113  CG  GLU A  54       9.408 -14.819 -19.352  0.00  0.00      A    C  
ATOM    114  CD  GLU A  54      10.146 -15.149 -20.653  0.00  0.00      A    C  
ATOM    115  OE1 GLU A  54      11.223 -15.805 -20.532  0.00  0.00      A    O  
ATOM    116  OE2 GLU A  54       9.715 -14.673 -21.703  0.00  0.00      A    O  
ATOM    117  N   ALA A  55       9.678 -16.908 -15.154  0.00  0.00      A    N  
ATOM    118  CA  ALA A  55       9.754 -18.070 -14.269  0.00  0.00      A    C  
ATOM    119  C   ALA A  55       8.421 -18.277 -13.551  0.00  0.00      A    C  
ATOM    120  O   ALA A  55       7.718 -17.309 -13.301  0.00  0.00      A    O  
ATOM    121  CB  ALA A  55      10.906 -17.924 -13.265  0.00  0.00      A    C  
ATOM    122  N   ASP A  56       8.145 -19.514 -13.217  0.00  0.00      A    N  
ATOM    123  CA  ASP A  56       6.884 -19.818 -12.614  0.00  0.00      A    C  
ATOM    124  C   ASP A  56       6.675 -19.111 -11.262  0.00  0.00      A    C  
ATOM    125  O   ASP A  56       5.536 -18.801 -10.895  0.00  0.00      A    O  
ATOM    126  CB  ASP A  56       6.771 -21.346 -12.310  0.00  0.00      A    C  
ATOM    127  CG  ASP A  56       6.650 -22.249 -13.532  0.00  0.00      A    C  
ATOM    128  OD1 ASP A  56       6.557 -21.777 -14.643  0.00  0.00      A    O  
ATOM    129  OD2 ASP A  56       6.704 -23.536 -13.296  0.00  0.00      A    O  
ATOM    130  N   ARG A  57       7.740 -18.888 -10.532  0.00  0.00      A    N  
ATOM    131  CA  ARG A  57       7.690 -18.270  -9.264  0.00  0.00      A    C  
ATOM    132  C   ARG A  57       8.865 -17.278  -9.173  0.00  0.00      A    C  
ATOM    133  O   ARG A  57       9.922 -17.533  -9.769  0.00  0.00      A    O  
ATOM    134  CB  ARG A  57       7.803 -19.281  -8.088  0.00  0.00      A    C  
ATOM    135  CG  ARG A  57       6.681 -20.291  -8.007  0.00  0.00      A    C  
ATOM    136  CD  ARG A  57       5.382 -19.729  -7.543  0.00  0.00      A    C  
ATOM    137  NE  ARG A  57       4.321 -20.753  -7.372  0.00  0.00      A    N  
ATOM    138  CZ  ARG A  57       4.153 -21.487  -6.268  0.00  0.00      A    C  
ATOM    139  NH1 ARG A  57       4.980 -21.392  -5.204  0.00  0.00      A    N  
ATOM    140  NH2 ARG A  57       3.196 -22.416  -6.180  0.00  0.00      A    N  
ATOM    141  N   GLY A  58       8.657 -16.261  -8.366  0.00  0.00      A    N  
ATOM    142  CA  GLY A  58       9.683 -15.345  -7.963  0.00  0.00      A    C  
ATOM    143  C   GLY A  58      10.572 -15.924  -6.829  0.00  0.00      A    C  
ATOM    144  O   GLY A  58      10.718 -17.142  -6.657  0.00  0.00      A    O  
ATOM    145  N   GLN A  59      11.152 -15.005  -6.047  0.00  0.00      A    N  
ATOM    146  CA  GLN A  59      12.201 -15.367  -5.116  0.00  0.00      A    C  
ATOM    147  C   GLN A  59      11.750 -16.007  -3.819  0.00  0.00      A    C  
ATOM    148  O   GLN A  59      12.601 -16.576  -3.114  0.00  0.00      A    O  
ATOM    149  CB  GLN A  59      13.160 -14.184  -4.860  0.00  0.00      A    C  
ATOM    150  CG  GLN A  59      12.563 -13.211  -3.854  0.00  0.00      A    C  
ATOM    151  CD  GLN A  59      11.601 -12.171  -4.454  0.00  0.00      A    C  
ATOM    152  NE2 GLN A  59      11.190 -11.203  -3.664  0.00  0.00      A    N  
ATOM    153  OE1 GLN A  59      11.185 -12.239  -5.626  0.00  0.00      A    O  
ATOM    154  N   TYR A  60      10.468 -15.912  -3.523  0.00  0.00      A    N  
ATOM    155  CA  TYR A  60       9.936 -16.437  -2.261  0.00  0.00      A    C  
ATOM    156  C   TYR A  60       9.135 -17.707  -2.494  0.00  0.00      A    C  
ATOM    157  O   TYR A  60       8.366 -17.848  -3.430  0.00  0.00      A    O  
ATOM    158  CB  TYR A  60       9.067 -15.412  -1.523  0.00  0.00      A    C  
ATOM    159  CG  TYR A  60       9.611 -14.097  -1.137  0.00  0.00      A    C  
ATOM    160  CD1 TYR A  60      10.891 -13.999  -0.524  0.00  0.00      A    C  
ATOM    161  CD2 TYR A  60       9.006 -12.960  -1.409  0.00  0.00      A    C  
ATOM    162  CE1 TYR A  60      11.416 -12.786  -0.116  0.00  0.00      A    C  
ATOM    163  CE2 TYR A  60       9.442 -11.713  -0.949  0.00  0.00      A    C  
ATOM    164  CZ  TYR A  60      10.676 -11.662  -0.333  0.00  0.00      A    C  
ATOM    165  OH  TYR A  60      11.176 -10.425   0.116  0.00  0.00      A    O  
ATOM    166  N   SER A  61       9.269 -18.660  -1.506  0.00  0.00      A    N  
ATOM    167  CA  SER A  61       8.315 -19.693  -1.355  0.00  0.00      A    C  
ATOM    168  C   SER A  61       6.961 -19.125  -0.900  0.00  0.00      A    C  
ATOM    169  O   SER A  61       6.947 -18.119  -0.242  0.00  0.00      A    O  
ATOM    170  CB  SER A  61       8.838 -20.766  -0.362  0.00  0.00      A    C  
ATOM    171  OG  SER A  61      10.038 -21.263  -0.818  0.00  0.00      A    O  
ATOM    172  N   VAL A  62       5.894 -19.900  -1.183  0.00  0.00      A    N  
ATOM    173  CA  VAL A  62       4.514 -19.429  -0.904  0.00  0.00      A    C  
ATOM    174  C   VAL A  62       3.792 -20.506  -0.093  0.00  0.00      A    C  
ATOM    175  O   VAL A  62       3.866 -21.686  -0.369  0.00  0.00      A    O  
ATOM    176  CB  VAL A  62       3.779 -19.149  -2.252  0.00  0.00      A    C  
ATOM    177  CG1 VAL A  62       2.343 -18.845  -2.059  0.00  0.00      A    C  
ATOM    178  CG2 VAL A  62       4.497 -17.972  -2.937  0.00  0.00      A    C  
ATOM    179  N   ARG A  63       2.952 -20.039   0.782  0.00  0.00      A    N  
ATOM    180  CA  ARG A  63       1.941 -20.825   1.498  0.00  0.00      A    C  
ATOM    181  C   ARG A  63       0.552 -20.189   1.280  0.00  0.00      A    C  
ATOM    182  O   ARG A  63       0.449 -19.010   0.857  0.00  0.00      A    O  
ATOM    183  CB  ARG A  63       2.332 -20.859   3.029  0.00  0.00      A    C  
ATOM    184  CG  ARG A  63       3.423 -22.011   3.236  0.00  0.00      A    C  
ATOM    185  CD  ARG A  63       3.192 -23.564   2.818  0.00  0.00      A    C  
ATOM    186  N   SER A  64      -0.456 -20.945   1.636  0.00  0.00      A    N  
ATOM    187  CA  SER A  64      -1.813 -20.481   1.488  0.00  0.00      A    C  
ATOM    188  C   SER A  64      -2.621 -20.704   2.785  0.00  0.00      A    C  
ATOM    189  O   SER A  64      -2.297 -21.642   3.584  0.00  0.00      A    O  
ATOM    190  CB  SER A  64      -2.523 -21.082   0.323  0.00  0.00      A    C  
ATOM    191  OG  SER A  64      -2.768 -22.439   0.494  0.00  0.00      A    O  
ATOM    192  N   SER A  65      -3.708 -19.938   2.921  0.00  0.00      A    N  
ATOM    193  CA  SER A  65      -4.659 -20.082   4.056  0.00  0.00      A    C  
ATOM    194  C   SER A  65      -6.037 -19.836   3.552  0.00  0.00      A    C  
ATOM    195  O   SER A  65      -6.273 -18.777   2.940  0.00  0.00      A    O  
ATOM    196  CB  SER A  65      -4.274 -19.054   5.142  0.00  0.00      A    C  
ATOM    197  OG  SER A  65      -5.088 -19.128   6.289  0.00  0.00      A    O  
ATOM    198  N   ARG A  66      -6.945 -20.758   3.867  0.00  0.00      A    N  
ATOM    199  CA  ARG A  66      -8.334 -20.600   3.401  0.00  0.00      A    C  
ATOM    200  C   ARG A  66      -9.083 -19.698   4.313  0.00  0.00      A    C  
ATOM    201  O   ARG A  66      -8.957 -19.660   5.513  0.00  0.00      A    O  
ATOM    202  CB  ARG A  66      -9.019 -21.959   3.364  0.00  0.00      A    C  
ATOM    203  CG  ARG A  66     -10.509 -21.987   2.868  0.00  0.00      A    C  
ATOM    204  CD  ARG A  66     -10.601 -22.909   1.659  0.00  0.00      A    C  
ATOM    205  NE  ARG A  66     -10.151 -24.259   2.021  0.00  0.00      A    N  
ATOM    206  CZ  ARG A  66     -10.824 -25.409   1.870  0.00  0.00      A    C  
ATOM    207  NH1 ARG A  66     -12.039 -25.478   1.377  0.00  0.00      A    N  
ATOM    208  NH2 ARG A  66     -10.277 -26.473   2.342  0.00  0.00      A    N  
ATOM    209  N   VAL A  67      -9.920 -18.881   3.670  0.00  0.00      A    N  
ATOM    210  CA  VAL A  67     -10.896 -18.005   4.309  0.00  0.00      A    C  
ATOM    211  C   VAL A  67     -12.252 -18.538   4.043  0.00  0.00      A    C  
ATOM    212  O   VAL A  67     -12.718 -18.689   2.923  0.00  0.00      A    O  
ATOM    213  CB  VAL A  67     -10.805 -16.551   3.785  0.00  0.00      A    C  
ATOM    214  CG1 VAL A  67     -11.836 -15.686   4.535  0.00  0.00      A    C  
ATOM    215  CG2 VAL A  67      -9.355 -15.997   4.016  0.00  0.00      A    C  
ATOM    216  N   SER A  68     -12.973 -18.952   5.082  0.00  0.00      A    N  
ATOM    217  CA  SER A  68     -14.297 -19.574   4.981  0.00  0.00      A    C  
ATOM    218  C   SER A  68     -15.280 -18.693   4.262  0.00  0.00      A    C  
ATOM    219  O   SER A  68     -15.288 -17.503   4.420  0.00  0.00      A    O  
ATOM    220  CB  SER A  68     -14.849 -19.825   6.391  0.00  0.00      A    C  
ATOM    221  OG  SER A  68     -16.138 -20.230   6.386  0.00  0.00      A    O  
ATOM    222  N   SER A  69     -16.145 -19.350   3.445  0.00  0.00      A    N  
ATOM    223  CA  SER A  69     -17.292 -18.614   2.881  0.00  0.00      A    C  
ATOM    224  C   SER A  69     -18.279 -18.031   3.841  0.00  0.00      A    C  
ATOM    225  O   SER A  69     -19.051 -17.133   3.519  0.00  0.00      A    O  
ATOM    226  CB  SER A  69     -18.004 -19.469   1.841  0.00  0.00      A    C  
ATOM    227  OG  SER A  69     -18.712 -20.540   2.438  0.00  0.00      A    O  
ATOM    228  N   LEU A  70     -18.193 -18.452   5.101  0.00  0.00      A    N  
ATOM    229  CA  LEU A  70     -19.029 -17.866   6.117  0.00  0.00      A    C  
ATOM    230  C   LEU A  70     -18.633 -16.437   6.442  0.00  0.00      A    C  
ATOM    231  O   LEU A  70     -19.374 -15.707   7.112  0.00  0.00      A    O  
ATOM    232  CB  LEU A  70     -19.058 -18.724   7.388  0.00  0.00      A    C  
ATOM    233  CG  LEU A  70     -19.638 -20.141   7.233  0.00  0.00      A    C  
ATOM    234  CD1 LEU A  70     -19.501 -20.921   8.536  0.00  0.00      A    C  
ATOM    235  CD2 LEU A  70     -21.071 -20.025   6.798  0.00  0.00      A    C  
ATOM    236  N   VAL A  71     -17.443 -15.957   6.021  0.00  0.00      A    N  
ATOM    237  CA  VAL A  71     -16.984 -14.622   6.321  0.00  0.00      A    C  
ATOM    238  C   VAL A  71     -18.026 -13.633   5.807  0.00  0.00      A    C  
ATOM    239  O   VAL A  71     -18.638 -13.813   4.725  0.00  0.00      A    O  
ATOM    240  CB  VAL A  71     -15.640 -14.396   5.657  0.00  0.00      A    C  
ATOM    241  CG1 VAL A  71     -15.651 -14.278   4.133  0.00  0.00      A    C  
ATOM    242  CG2 VAL A  71     -14.959 -13.232   6.162  0.00  0.00      A    C  
ATOM    243  N   SER A  72     -18.233 -12.547   6.546  0.00  0.00      A    N  
ATOM    244  CA  SER A  72     -19.139 -11.482   6.039  0.00  0.00      A    C  
ATOM    245  C   SER A  72     -18.459 -10.702   4.898  0.00  0.00      A    C  
ATOM    246  O   SER A  72     -17.199 -10.498   4.931  0.00  0.00      A    O  
ATOM    247  CB  SER A  72     -19.520 -10.556   7.163  0.00  0.00      A    C  
ATOM    248  OG  SER A  72     -18.387  -9.861   7.659  0.00  0.00      A    O  
ATOM    249  N   GLY A  73     -19.232 -10.201   3.986  0.00  0.00      A    N  
ATOM    250  CA  GLY A  73     -18.769  -9.202   3.055  0.00  0.00      A    C  
ATOM    251  C   GLY A  73     -18.351  -9.713   1.674  0.00  0.00      A    C  
ATOM    252  O   GLY A  73     -18.234  -8.892   0.780  0.00  0.00      A    O  
ATOM    253  N   PHE A  74     -18.137 -10.996   1.549  0.00  0.00      A    N  
ATOM    254  CA  PHE A  74     -17.685 -11.661   0.314  0.00  0.00      A    C  
ATOM    255  C   PHE A  74     -17.807 -13.149   0.541  0.00  0.00      A    C  
ATOM    256  O   PHE A  74     -18.228 -13.629   1.614  0.00  0.00      A    O  
ATOM    257  CB  PHE A  74     -16.316 -11.223  -0.132  0.00  0.00      A    C  
ATOM    258  CG  PHE A  74     -15.188 -11.542   0.819  0.00  0.00      A    C  
ATOM    259  CD1 PHE A  74     -14.985 -10.787   1.962  0.00  0.00      A    C  
ATOM    260  CD2 PHE A  74     -14.284 -12.505   0.525  0.00  0.00      A    C  
ATOM    261  CE1 PHE A  74     -13.978 -11.102   2.858  0.00  0.00      A    C  
ATOM    262  CE2 PHE A  74     -13.216 -12.827   1.415  0.00  0.00      A    C  
ATOM    263  CZ  PHE A  74     -13.065 -12.055   2.557  0.00  0.00      A    C  
ATOM    264  N   GLY A  75     -17.495 -13.972  -0.469  0.00  0.00      A    N  
ATOM    265  CA  GLY A  75     -17.739 -15.377  -0.494  0.00  0.00      A    C  
ATOM    266  C   GLY A  75     -16.581 -16.244  -0.023  0.00  0.00      A    C  
ATOM    267  O   GLY A  75     -16.571 -17.406  -0.282  0.00  0.00      A    O  
ATOM    268  N   GLY A  76     -15.678 -15.699   0.778  0.00  0.00      A    N  
ATOM    269  CA  GLY A  76     -14.491 -16.401   1.172  0.00  0.00      A    C  
ATOM    270  C   GLY A  76     -13.381 -16.396   0.099  0.00  0.00      A    C  
ATOM    271  O   GLY A  76     -13.525 -15.684  -0.880  0.00  0.00      A    O  
ATOM    272  N   GLY A  77     -12.338 -17.144   0.336  0.00  0.00      A    N  
ATOM    273  CA  GLY A  77     -11.251 -17.152  -0.609  0.00  0.00      A    C  
ATOM    274  C   GLY A  77     -10.019 -17.801  -0.029  0.00  0.00      A    C  
ATOM    275  O   GLY A  77     -10.123 -18.654   0.860  0.00  0.00      A    O  
ATOM    276  N   THR A  78      -8.867 -17.500  -0.639  0.00  0.00      A    N  
ATOM    277  CA  THR A  78      -7.605 -18.094  -0.271  0.00  0.00      A    C  
ATOM    278  C   THR A  78      -6.579 -16.992  -0.234  0.00  0.00      A    C  
ATOM    279  O   THR A  78      -6.427 -16.227  -1.190  0.00  0.00      A    O  
ATOM    280  CB  THR A  78      -7.234 -19.152  -1.284  0.00  0.00      A    C  
ATOM    281  CG2 THR A  78      -5.928 -19.900  -0.921  0.00  0.00      A    C  
ATOM    282  OG1 THR A  78      -8.270 -20.130  -1.469  0.00  0.00      A    O  
ATOM    283  N   ILE A  79      -5.864 -16.879   0.881  0.00  0.00      A    N  
ATOM    284  CA  ILE A  79      -4.756 -15.986   1.034  0.00  0.00      A    C  
ATOM    285  C   ILE A  79      -3.451 -16.682   0.732  0.00  0.00      A    C  
ATOM    286  O   ILE A  79      -3.140 -17.710   1.292  0.00  0.00      A    O  
ATOM    287  CB  ILE A  79      -4.658 -15.349   2.435  0.00  0.00      A    C  
ATOM    288  CG1 ILE A  79      -5.940 -14.651   2.893  0.00  0.00      A    C  
ATOM    289  CG2 ILE A  79      -3.451 -14.416   2.547  0.00  0.00      A    C  
ATOM    290  CD1 ILE A  79      -5.990 -14.249   4.358  0.00  0.00      A    C  
ATOM    291  N   TYR A  80      -2.700 -16.161  -0.267  0.00  0.00      A    N  
ATOM    292  CA  TYR A  80      -1.348 -16.666  -0.618  0.00  0.00      A    C  
ATOM    293  C   TYR A  80      -0.361 -15.621  -0.120  0.00  0.00      A    C  
ATOM    294  O   TYR A  80      -0.534 -14.415  -0.259  0.00  0.00      A    O  
ATOM    295  CB  TYR A  80      -1.244 -16.767  -2.162  0.00  0.00      A    C  
ATOM    296  CG  TYR A  80      -2.159 -17.742  -2.805  0.00  0.00      A    C  
ATOM    297  CD1 TYR A  80      -3.474 -17.362  -3.214  0.00  0.00      A    C  
ATOM    298  CD2 TYR A  80      -1.838 -19.089  -2.933  0.00  0.00      A    C  
ATOM    299  CE1 TYR A  80      -4.320 -18.319  -3.743  0.00  0.00      A    C  
ATOM    300  CE2 TYR A  80      -2.723 -20.003  -3.469  0.00  0.00      A    C  
ATOM    301  CZ  TYR A  80      -3.989 -19.645  -3.872  0.00  0.00      A    C  
ATOM    302  OH  TYR A  80      -4.777 -20.562  -4.405  0.00  0.00      A    O  
ATOM    303  N   TYR A  81       0.702 -16.124   0.471  0.00  0.00      A    N  
ATOM    304  CA  TYR A  81       1.677 -15.260   1.088  0.00  0.00      A    C  
ATOM    305  C   TYR A  81       3.087 -15.923   1.016  0.00  0.00      A    C  
ATOM    306  O   TYR A  81       3.177 -17.134   1.093  0.00  0.00      A    O  
ATOM    307  CB  TYR A  81       1.272 -14.888   2.503  0.00  0.00      A    C  
ATOM    308  CG  TYR A  81       1.138 -16.055   3.439  0.00  0.00      A    C  
ATOM    309  CD1 TYR A  81      -0.026 -16.766   3.547  0.00  0.00      A    C  
ATOM    310  CD2 TYR A  81       2.199 -16.396   4.292  0.00  0.00      A    C  
ATOM    311  CE1 TYR A  81      -0.076 -17.893   4.407  0.00  0.00      A    C  
ATOM    312  CE2 TYR A  81       2.159 -17.449   5.165  0.00  0.00      A    C  
ATOM    313  CZ  TYR A  81       1.002 -18.235   5.188  0.00  0.00      A    C  
ATOM    314  OH  TYR A  81       0.952 -19.275   6.093  0.00  0.00      A    O  
ATOM    315  N   PRO A  82       4.134 -15.049   0.983  0.00  0.00      A    N  
ATOM    316  CA  PRO A  82       5.474 -15.638   0.915  0.00  0.00      A    C  
ATOM    317  C   PRO A  82       5.910 -16.000   2.352  0.00  0.00      A    C  
ATOM    318  O   PRO A  82       5.547 -15.340   3.345  0.00  0.00      A    O  
ATOM    319  CB  PRO A  82       6.295 -14.418   0.376  0.00  0.00      A    C  
ATOM    320  CG  PRO A  82       5.611 -13.195   0.883  0.00  0.00      A    C  
ATOM    321  CD  PRO A  82       4.122 -13.591   0.773  0.00  0.00      A    C  
ATOM    322  N   THR A  83       6.750 -16.986   2.426  0.00  0.00      A    N  
ATOM    323  CA  THR A  83       7.339 -17.468   3.697  0.00  0.00      A    C  
ATOM    324  C   THR A  83       8.756 -16.961   3.775  0.00  0.00      A    C  
ATOM    325  O   THR A  83       9.400 -16.563   2.848  0.00  0.00      A    O  
ATOM    326  CB  THR A  83       7.253 -18.937   3.799  0.00  0.00      A    C  
ATOM    327  CG2 THR A  83       5.816 -19.398   3.738  0.00  0.00      A    C  
ATOM    328  OG1 THR A  83       8.035 -19.604   2.818  0.00  0.00      A    O  
ATOM    329  N   GLY A  84       9.258 -16.913   5.008  0.00  0.00      A    N  
ATOM    330  CA  GLY A  84      10.661 -16.557   5.197  0.00  0.00      A    C  
ATOM    331  C   GLY A  84      11.013 -15.060   5.180  0.00  0.00      A    C  
ATOM    332  O   GLY A  84      12.178 -14.745   5.097  0.00  0.00      A    O  
ATOM    333  N   THR A  85      10.004 -14.153   5.154  0.00  0.00      A    N  
ATOM    334  CA  THR A  85      10.191 -12.788   4.894  0.00  0.00      A    C  
ATOM    335  C   THR A  85      10.138 -12.029   6.186  0.00  0.00      A    C  
ATOM    336  O   THR A  85       9.684 -12.573   7.201  0.00  0.00      A    O  
ATOM    337  CB  THR A  85       9.094 -12.209   3.954  0.00  0.00      A    C  
ATOM    338  CG2 THR A  85       8.972 -12.915   2.648  0.00  0.00      A    C  
ATOM    339  OG1 THR A  85       7.824 -12.082   4.555  0.00  0.00      A    O  
ATOM    340  N   THR A  86      10.641 -10.794   6.190  0.00  0.00      A    N  
ATOM    341  CA  THR A  86      10.355  -9.850   7.270  0.00  0.00      A    C  
ATOM    342  C   THR A  86       9.809  -8.524   6.742  0.00  0.00      A    C  
ATOM    343  O   THR A  86       9.905  -8.241   5.531  0.00  0.00      A    O  
ATOM    344  CB  THR A  86      11.654  -9.596   8.122  0.00  0.00      A    C  
ATOM    345  CG2 THR A  86      12.355 -10.892   8.548  0.00  0.00      A    C  
ATOM    346  OG1 THR A  86      12.578  -8.927   7.289  0.00  0.00      A    O  
ATOM    347  N   GLY A  87       9.166  -7.727   7.572  0.00  0.00      A    N  
ATOM    348  CA  GLY A  87       8.671  -6.477   7.189  0.00  0.00      A    C  
ATOM    349  C   GLY A  87       7.334  -6.600   6.565  0.00  0.00      A    C  
ATOM    350  O   GLY A  87       6.719  -7.684   6.502  0.00  0.00      A    O  
ATOM    351  N   THR A  88       6.841  -5.476   6.075  0.00  0.00      A    N  
ATOM    352  CA  THR A  88       5.528  -5.467   5.514  0.00  0.00      A    C  
ATOM    353  C   THR A  88       5.562  -5.312   3.929  0.00  0.00      A    C  
ATOM    354  O   THR A  88       6.594  -4.965   3.423  0.00  0.00      A    O  
ATOM    355  CB  THR A  88       4.708  -4.291   6.040  0.00  0.00      A    C  
ATOM    356  CG2 THR A  88       4.451  -4.520   7.489  0.00  0.00      A    C  
ATOM    357  OG1 THR A  88       5.477  -3.120   5.825  0.00  0.00      A    O  
ATOM    358  N   MET A  89       4.468  -5.756   3.312  0.00  0.00      A    N  
ATOM    359  CA  MET A  89       4.404  -5.798   1.835  0.00  0.00      A    C  
ATOM    360  C   MET A  89       3.033  -5.389   1.341  0.00  0.00      A    C  
ATOM    361  O   MET A  89       2.073  -5.281   2.125  0.00  0.00      A    O  
ATOM    362  CB  MET A  89       4.836  -7.173   1.318  0.00  0.00      A    C  
ATOM    363  CG  MET A  89       3.887  -8.227   1.726  0.00  0.00      A    C  
ATOM    364  SD  MET A  89       4.660  -9.884   1.480  0.00  0.00      A    S  
ATOM    365  CE  MET A  89       5.901  -9.831   2.778  0.00  0.00      A    C  
ATOM    366  N   GLY A  90       2.928  -5.063   0.040  0.00  0.00      A    N  
ATOM    367  CA  GLY A  90       1.666  -4.802  -0.519  0.00  0.00      A    C  
ATOM    368  C   GLY A  90       0.732  -5.993  -0.506  0.00  0.00      A    C  
ATOM    369  O   GLY A  90       1.149  -7.142  -0.479  0.00  0.00      A    O  
ATOM    370  N   ALA A  91      -0.576  -5.661  -0.557  0.00  0.00      A    N  
ATOM    371  CA  ALA A  91      -1.592  -6.705  -0.556  0.00  0.00      A    C  
ATOM    372  C   ALA A  91      -2.562  -6.462  -1.753  0.00  0.00      A    C  
ATOM    373  O   ALA A  91      -2.865  -5.286  -2.085  0.00  0.00      A    O  
ATOM    374  CB  ALA A  91      -2.389  -6.713   0.734  0.00  0.00      A    C  
ATOM    375  N   VAL A  92      -3.030  -7.559  -2.321  0.00  0.00      A    N  
ATOM    376  CA  VAL A  92      -3.804  -7.541  -3.534  0.00  0.00      A    C  
ATOM    377  C   VAL A  92      -5.011  -8.550  -3.360  0.00  0.00      A    C  
ATOM    378  O   VAL A  92      -4.840  -9.640  -2.866  0.00  0.00      A    O  
ATOM    379  CB  VAL A  92      -2.945  -7.985  -4.716  0.00  0.00      A    C  
ATOM    380  CG1 VAL A  92      -3.795  -8.146  -5.991  0.00  0.00      A    C  
ATOM    381  CG2 VAL A  92      -1.835  -7.037  -4.980  0.00  0.00      A    C  
ATOM    382  N   VAL A  93      -6.174  -8.053  -3.813  0.00  0.00      A    N  
ATOM    383  CA  VAL A  93      -7.374  -8.893  -3.978  0.00  0.00      A    C  
ATOM    384  C   VAL A  93      -7.558  -9.230  -5.435  0.00  0.00      A    C  
ATOM    385  O   VAL A  93      -7.469  -8.297  -6.289  0.00  0.00      A    O  
ATOM    386  CB  VAL A  93      -8.575  -8.173  -3.364  0.00  0.00      A    C  
ATOM    387  CG1 VAL A  93      -9.921  -8.823  -3.767  0.00  0.00      A    C  
ATOM    388  CG2 VAL A  93      -8.510  -8.170  -1.866  0.00  0.00      A    C  
ATOM    389  N   VAL A  94      -7.896 -10.479  -5.728  0.00  0.00      A    N  
ATOM    390  CA  VAL A  94      -8.166 -10.937  -7.066  0.00  0.00      A    C  
ATOM    391  C   VAL A  94      -9.595 -11.547  -7.104  0.00  0.00      A    C  
ATOM    392  O   VAL A  94      -9.888 -12.445  -6.332  0.00  0.00      A    O  
ATOM    393  CB  VAL A  94      -7.158 -12.020  -7.563  0.00  0.00      A    C  
ATOM    394  CG1 VAL A  94      -7.305 -12.283  -9.052  0.00  0.00      A    C  
ATOM    395  CG2 VAL A  94      -5.717 -11.636  -7.175  0.00  0.00      A    C  
ATOM    396  N   ILE A  95     -10.435 -11.073  -8.063  0.00  0.00      A    N  
ATOM    397  CA  ILE A  95     -11.809 -11.419  -8.120  0.00  0.00      A    C  
ATOM    398  C   ILE A  95     -12.232 -11.923  -9.497  0.00  0.00      A    C  
ATOM    399  O   ILE A  95     -11.810 -11.328 -10.503  0.00  0.00      A    O  
ATOM    400  CB  ILE A  95     -12.689 -10.241  -7.652  0.00  0.00      A    C  
ATOM    401  CG1 ILE A  95     -14.175 -10.622  -7.541  0.00  0.00      A    C  
ATOM    402  CG2 ILE A  95     -12.504  -8.993  -8.517  0.00  0.00      A    C  
ATOM    403  CD1 ILE A  95     -15.060  -9.469  -7.007  0.00  0.00      A    C  
ATOM    404  N   PRO A  96     -13.124 -12.960  -9.563  0.00  0.00      A    N  
ATOM    405  CA  PRO A  96     -13.560 -13.467 -10.870  0.00  0.00      A    C  
ATOM    406  C   PRO A  96     -14.745 -12.714 -11.447  0.00  0.00      A    C  
ATOM    407  O   PRO A  96     -15.157 -11.697 -10.901  0.00  0.00      A    O  
ATOM    408  CB  PRO A  96     -13.948 -14.915 -10.542  0.00  0.00      A    C  
ATOM    409  CG  PRO A  96     -14.193 -14.935  -9.113  0.00  0.00      A    C  
ATOM    410  CD  PRO A  96     -13.517 -13.831  -8.448  0.00  0.00      A    C  
ATOM    411  N   GLY A  97     -15.298 -13.212 -12.567  0.00  0.00      A    N  
ATOM    412  CA  GLY A  97     -16.452 -12.670 -13.249  0.00  0.00      A    C  
ATOM    413  C   GLY A  97     -17.699 -13.495 -12.999  0.00  0.00      A    C  
ATOM    414  O   GLY A  97     -17.792 -14.377 -12.153  0.00  0.00      A    O  
ATOM    415  N   PHE A  98     -18.755 -13.143 -13.746  0.00  0.00      A    N  
ATOM    416  CA  PHE A  98     -20.097 -13.774 -13.686  0.00  0.00      A    C  
ATOM    417  C   PHE A  98     -19.964 -15.264 -13.713  0.00  0.00      A    C  
ATOM    418  O   PHE A  98     -19.333 -15.844 -14.575  0.00  0.00      A    O  
ATOM    419  CB  PHE A  98     -20.957 -13.265 -14.832  0.00  0.00      A    C  
ATOM    420  CG  PHE A  98     -22.411 -13.524 -14.763  0.00  0.00      A    C  
ATOM    421  CD1 PHE A  98     -23.173 -12.829 -13.853  0.00  0.00      A    C  
ATOM    422  CD2 PHE A  98     -22.970 -14.457 -15.701  0.00  0.00      A    C  
ATOM    423  CE1 PHE A  98     -24.592 -12.995 -13.787  0.00  0.00      A    C  
ATOM    424  CE2 PHE A  98     -24.374 -14.691 -15.634  0.00  0.00      A    C  
ATOM    425  CZ  PHE A  98     -25.118 -13.976 -14.638  0.00  0.00      A    C  
ATOM    426  N   VAL A  99     -20.705 -15.920 -12.777  0.00  0.00      A    N  
ATOM    427  CA  VAL A  99     -20.806 -17.364 -12.550  0.00  0.00      A    C  
ATOM    428  C   VAL A  99     -19.456 -18.018 -12.659  0.00  0.00      A    C  
ATOM    429  O   VAL A  99     -19.450 -19.147 -13.059  0.00  0.00      A    O  
ATOM    430  CB  VAL A  99     -21.927 -18.013 -13.375  0.00  0.00      A    C  
ATOM    431  CG1 VAL A  99     -23.269 -17.383 -13.020  0.00  0.00      A    C  
ATOM    432  CG2 VAL A  99     -21.687 -18.115 -14.836  0.00  0.00      A    C  
ATOM    433  N   SER A 100     -18.410 -17.391 -12.190  0.00  0.00      A    N  
ATOM    434  CA  SER A 100     -17.103 -18.059 -12.040  0.00  0.00      A    C  
ATOM    436  C   SER A 100     -16.618 -18.054 -10.600  0.00  0.00      A    C  
ATOM    437  O   SER A 100     -17.006 -17.144  -9.859  0.00  0.00      A    O  
ATOM    438  CB  SER A 100     -16.052 -17.427 -12.950  0.00  0.00      A    C  
ATOM    440  OG  SER A 100     -16.244 -17.790 -14.279  0.00  0.00      A    O  
ATOM    442  N   ALA A 101     -15.872 -19.036 -10.255  0.00  0.00      A    N  
ATOM    443  CA  ALA A 101     -15.286 -19.182  -8.928  0.00  0.00      A    C  
ATOM    444  C   ALA A 101     -13.886 -18.697  -8.825  0.00  0.00      A    C  
ATOM    445  O   ALA A 101     -13.248 -18.399  -9.855  0.00  0.00      A    O  
ATOM    446  CB  ALA A 101     -15.381 -20.671  -8.543  0.00  0.00      A    C  
ATOM    447  N   GLU A 102     -13.337 -18.643  -7.615  0.00  0.00      A    N  
ATOM    448  CA  GLU A 102     -11.966 -18.230  -7.404  0.00  0.00      A    C  
ATOM    449  C   GLU A 102     -10.951 -19.020  -8.215  0.00  0.00      A    C  
ATOM    450  O   GLU A 102      -9.939 -18.484  -8.664  0.00  0.00      A    O  
ATOM    451  CB  GLU A 102     -11.570 -18.233  -5.870  0.00  0.00      A    C  
ATOM    452  CG  GLU A 102     -11.509 -19.512  -5.346  0.00  0.00      A    C  
ATOM    453  CD  GLU A 102     -10.850 -19.435  -3.953  0.00  0.00      A    C  
ATOM    454  OE1 GLU A 102      -9.908 -18.776  -3.554  0.00  0.00      A    O  
ATOM    455  OE2 GLU A 102     -11.345 -20.111  -3.175  0.00  0.00      A    O  
ATOM    456  N   SER A 103     -11.291 -20.300  -8.507  0.00  0.00      A    N  
ATOM    457  CA  SER A 103     -10.321 -21.064  -9.268  0.00  0.00      A    C  
ATOM    458  C   SER A 103     -10.024 -20.456 -10.626  0.00  0.00      A    C  
ATOM    459  O   SER A 103      -8.974 -20.735 -11.178  0.00  0.00      A    O  
ATOM    460  CB  SER A 103     -10.702 -22.523  -9.267  0.00  0.00      A    C  
ATOM    461  OG  SER A 103     -11.918 -22.665  -9.917  0.00  0.00      A    O  
ATOM    462  N   SER A 104     -10.987 -19.747 -11.193  0.00  0.00      A    N  
ATOM    463  CA  SER A 104     -10.785 -19.208 -12.509  0.00  0.00      A    C  
ATOM    464  C   SER A 104      -9.543 -18.284 -12.597  0.00  0.00      A    C  
ATOM    465  O   SER A 104      -8.879 -18.217 -13.640  0.00  0.00      A    O  
ATOM    466  CB  SER A 104     -12.019 -18.425 -12.980  0.00  0.00      A    C  
ATOM    467  OG  SER A 104     -12.330 -17.343 -12.186  0.00  0.00      A    O  
ATOM    468  N   ILE A 105      -9.285 -17.538 -11.561  0.00  0.00      A    N  
ATOM    469  CA  ILE A 105      -8.262 -16.504 -11.557  0.00  0.00      A    C  
ATOM    470  C   ILE A 105      -7.117 -16.812 -10.602  0.00  0.00      A    C  
ATOM    471  O   ILE A 105      -6.276 -15.947 -10.349  0.00  0.00      A    O  
ATOM    472  CB  ILE A 105      -8.849 -15.097 -11.289  0.00  0.00      A    C  
ATOM    473  CG1 ILE A 105      -9.816 -14.982 -10.082  0.00  0.00      A    C  
ATOM    474  CG2 ILE A 105      -9.590 -14.643 -12.563  0.00  0.00      A    C  
ATOM    475  CD1 ILE A 105      -9.196 -15.312  -8.728  0.00  0.00      A    C  
ATOM    476  N   ASP A 106      -7.066 -18.009 -10.059  0.00  0.00      A    N  
ATOM    477  CA  ASP A 106      -6.113 -18.317  -9.020  0.00  0.00      A    C  
ATOM    478  C   ASP A 106      -4.688 -18.465  -9.435  0.00  0.00      A    C  
ATOM    479  O   ASP A 106      -3.802 -18.464  -8.578  0.00  0.00      A    O  
ATOM    480  CB  ASP A 106      -6.562 -19.453  -8.151  0.00  0.00      A    C  
ATOM    481  CG  ASP A 106      -6.693 -20.635  -8.869  0.00  0.00      A    C  
ATOM    482  OD1 ASP A 106      -5.994 -20.942  -9.819  0.00  0.00      A    O  
ATOM    483  OD2 ASP A 106      -7.102 -21.656  -8.106  0.00  0.00      A    O  
ATOM    484  N   TRP A 107      -4.370 -18.450 -10.744  0.00  0.00      A    N  
ATOM    485  CA  TRP A 107      -2.967 -18.421 -11.170  0.00  0.00      A    C  
ATOM    486  C   TRP A 107      -2.274 -17.213 -10.515  0.00  0.00      A    C  
ATOM    487  O   TRP A 107      -1.086 -17.279 -10.172  0.00  0.00      A    O  
ATOM    488  CB  TRP A 107      -2.866 -18.334 -12.672  0.00  0.00      A    C  
ATOM    489  CG  TRP A 107      -1.479 -18.175 -13.239  0.00  0.00      A    C  
ATOM    490  CD1 TRP A 107      -0.574 -19.169 -13.493  0.00  0.00      A    C  
ATOM    491  CD2 TRP A 107      -0.870 -16.960 -13.603  0.00  0.00      A    C  
ATOM    492  CE2 TRP A 107       0.428 -17.289 -14.079  0.00  0.00      A    C  
ATOM    493  CE3 TRP A 107      -1.263 -15.591 -13.602  0.00  0.00      A    C  
ATOM    494  NE1 TRP A 107       0.543 -18.633 -13.983  0.00  0.00      A    N  
ATOM    495  CZ2 TRP A 107       1.306 -16.326 -14.610  0.00  0.00      A    C  
ATOM    496  CZ3 TRP A 107      -0.396 -14.642 -14.097  0.00  0.00      A    C  
ATOM    497  CH2 TRP A 107       0.887 -15.030 -14.592  0.00  0.00      A    C  
ATOM    498  N   TRP A 108      -2.951 -16.082 -10.432  0.00  0.00      A    N  
ATOM    499  CA  TRP A 108      -2.393 -14.860  -9.946  0.00  0.00      A    C  
ATOM    500  C   TRP A 108      -1.911 -14.935  -8.501  0.00  0.00      A    C  
ATOM    501  O   TRP A 108      -1.069 -14.150  -8.093  0.00  0.00      A    O  
ATOM    502  CB  TRP A 108      -3.398 -13.709 -10.088  0.00  0.00      A    C  
ATOM    503  CG  TRP A 108      -3.581 -13.265 -11.536  0.00  0.00      A    C  
ATOM    504  CD1 TRP A 108      -4.529 -13.650 -12.429  0.00  0.00      A    C  
ATOM    505  CD2 TRP A 108      -2.691 -12.394 -12.260  0.00  0.00      A    C  
ATOM    506  CE2 TRP A 108      -3.180 -12.296 -13.562  0.00  0.00      A    C  
ATOM    507  CE3 TRP A 108      -1.509 -11.702 -11.903  0.00  0.00      A    C  
ATOM    508  NE1 TRP A 108      -4.308 -13.069 -13.628  0.00  0.00      A    N  
ATOM    509  CZ2 TRP A 108      -2.595 -11.462 -14.541  0.00  0.00      A    C  
ATOM    510  CZ3 TRP A 108      -0.912 -10.931 -12.931  0.00  0.00      A    C  
ATOM    511  CH2 TRP A 108      -1.436 -10.826 -14.225  0.00  0.00      A    C  
ATOM    512  N   GLY A 109      -2.509 -15.810  -7.687  0.00  0.00      A    N  
ATOM    513  CA  GLY A 109      -2.260 -15.879  -6.278  0.00  0.00      A    C  
ATOM    514  C   GLY A 109      -0.796 -16.265  -5.954  0.00  0.00      A    C  
ATOM    515  O   GLY A 109      -0.011 -15.462  -5.450  0.00  0.00      A    O  
ATOM    516  N   PRO A 110      -0.417 -17.515  -6.238  0.00  0.00      A    N  
ATOM    517  CA  PRO A 110       0.965 -17.907  -6.001  0.00  0.00      A    C  
ATOM    518  C   PRO A 110       1.946 -17.187  -6.867  0.00  0.00      A    C  
ATOM    519  O   PRO A 110       3.061 -16.900  -6.380  0.00  0.00      A    O  
ATOM    520  CB  PRO A 110       0.967 -19.433  -6.308  0.00  0.00      A    C  
ATOM    521  CG  PRO A 110      -0.438 -19.893  -6.364  0.00  0.00      A    C  
ATOM    522  CD  PRO A 110      -1.256 -18.660  -6.690  0.00  0.00      A    C  
ATOM    523  N   LYS A 111       1.578 -16.871  -8.086  0.00  0.00      A    N  
ATOM    524  CA  LYS A 111       2.535 -16.185  -8.961  0.00  0.00      A    C  
ATOM    525  C   LYS A 111       2.913 -14.899  -8.312  0.00  0.00      A    C  
ATOM    526  O   LYS A 111       4.093 -14.575  -8.127  0.00  0.00      A    O  
ATOM    527  CB  LYS A 111       1.862 -15.913 -10.302  0.00  0.00      A    C  
ATOM    528  CG  LYS A 111       2.690 -15.068 -11.275  0.00  0.00      A    C  
ATOM    529  CD  LYS A 111       3.912 -15.753 -11.829  0.00  0.00      A    C  
ATOM    530  CE  LYS A 111       4.671 -14.811 -12.732  0.00  0.00      A    C  
ATOM    531  NZ  LYS A 111       5.761 -15.503 -13.471  0.00  0.00      A    N  
ATOM    532  N   LEU A 112       1.946 -14.019  -8.046  0.00  0.00      A    N  
ATOM    533  CA  LEU A 112       2.262 -12.680  -7.565  0.00  0.00      A    C  
ATOM    534  C   LEU A 112       2.847 -12.761  -6.115  0.00  0.00      A    C  
ATOM    535  O   LEU A 112       3.800 -12.021  -5.765  0.00  0.00      A    O  
ATOM    536  CB  LEU A 112       1.061 -11.777  -7.622  0.00  0.00      A    C  
ATOM    537  CG  LEU A 112       1.155 -10.356  -7.399  0.00  0.00      A    C  
ATOM    538  CD1 LEU A 112       2.197  -9.671  -8.311  0.00  0.00      A    C  
ATOM    539  CD2 LEU A 112      -0.182  -9.678  -7.481  0.00  0.00      A    C  
ATOM    540  N   ALA A 113       2.277 -13.645  -5.275  0.00  0.00      A    N  
ATOM    541  CA  ALA A 113       2.783 -13.724  -3.902  0.00  0.00      A    C  
ATOM    542  C   ALA A 113       4.267 -13.986  -3.819  0.00  0.00      A    C  
ATOM    543  O   ALA A 113       4.985 -13.486  -2.935  0.00  0.00      A    O  
ATOM    544  CB  ALA A 113       1.975 -14.688  -3.019  0.00  0.00      A    C  
ATOM    545  N   SER A 114       4.733 -14.869  -4.732  0.00  0.00      A    N  
ATOM    546  CA  SER A 114       6.127 -15.303  -4.741  0.00  0.00      A    C  
ATOM    547  C   SER A 114       7.102 -14.188  -5.044  0.00  0.00      A    C  
ATOM    548  O   SER A 114       8.330 -14.404  -4.851  0.00  0.00      A    O  
ATOM    549  CB  SER A 114       6.326 -16.455  -5.741  0.00  0.00      A    C  
ATOM    550  OG  SER A 114       6.181 -16.012  -7.109  0.00  0.00      A    O  
ATOM    551  N   TYR A 115       6.678 -13.044  -5.532  0.00  0.00      A    N  
ATOM    552  CA  TYR A 115       7.577 -11.920  -5.717  0.00  0.00      A    C  
ATOM    553  C   TYR A 115       7.600 -10.980  -4.519  0.00  0.00      A    C  
ATOM    554  O   TYR A 115       8.406 -10.025  -4.494  0.00  0.00      A    O  
ATOM    555  CB  TYR A 115       7.292 -11.154  -7.033  0.00  0.00      A    C  
ATOM    556  CG  TYR A 115       7.496 -11.923  -8.257  0.00  0.00      A    C  
ATOM    557  CD1 TYR A 115       6.532 -12.831  -8.704  0.00  0.00      A    C  
ATOM    558  CD2 TYR A 115       8.686 -11.823  -8.967  0.00  0.00      A    C  
ATOM    559  CE1 TYR A 115       6.782 -13.637  -9.769  0.00  0.00      A    C  
ATOM    560  CE2 TYR A 115       8.862 -12.606 -10.104  0.00  0.00      A    C  
ATOM    561  CZ  TYR A 115       7.933 -13.545 -10.520  0.00  0.00      A    C  
ATOM    562  OH  TYR A 115       8.136 -14.356 -11.608  0.00  0.00      A    O  
ATOM    563  N   GLY A 116       6.683 -11.180  -3.554  0.00  0.00      A    N  
ATOM    564  CA  GLY A 116       6.636 -10.365  -2.383  0.00  0.00      A    C  
ATOM    565  C   GLY A 116       5.345  -9.517  -2.240  0.00  0.00      A    C  
ATOM    566  O   GLY A 116       5.413  -8.288  -2.117  0.00  0.00      A    O  
ATOM    567  N   PHE A 117       4.193 -10.214  -2.188  0.00  0.00      A    N  
ATOM    568  CA  PHE A 117       2.892  -9.600  -1.980  0.00  0.00      A    C  
ATOM    569  C   PHE A 117       2.059 -10.629  -1.208  0.00  0.00      A    C  
ATOM    570  O   PHE A 117       2.246 -11.825  -1.366  0.00  0.00      A    O  
ATOM    571  CB  PHE A 117       2.175  -9.231  -3.283  0.00  0.00      A    C  
ATOM    572  CG  PHE A 117       2.929  -8.275  -4.155  0.00  0.00      A    C  
ATOM    573  CD1 PHE A 117       2.866  -6.934  -3.949  0.00  0.00      A    C  
ATOM    574  CD2 PHE A 117       3.746  -8.732  -5.175  0.00  0.00      A    C  
ATOM    575  CE1 PHE A 117       3.594  -6.029  -4.684  0.00  0.00      A    C  
ATOM    576  CE2 PHE A 117       4.484  -7.783  -5.936  0.00  0.00      A    C  
ATOM    577  CZ  PHE A 117       4.409  -6.462  -5.663  0.00  0.00      A    C  
ATOM    578  N   VAL A 118       1.091 -10.104  -0.414  0.00  0.00      A    N  
ATOM    579  CA  VAL A 118       0.036 -10.918   0.095  0.00  0.00      A    C  
ATOM    580  C   VAL A 118      -1.147 -10.855  -0.867  0.00  0.00      A    C  
ATOM    581  O   VAL A 118      -1.582  -9.717  -1.189  0.00  0.00      A    O  
ATOM    582  CB  VAL A 118      -0.346 -10.517   1.517  0.00  0.00      A    C  
ATOM    583  CG1 VAL A 118      -1.601 -11.298   2.009  0.00  0.00      A    C  
ATOM    584  CG2 VAL A 118       0.791 -10.696   2.480  0.00  0.00      A    C  
ATOM    585  N   VAL A 119      -1.630 -11.984  -1.375  0.00  0.00      A    N  
ATOM    586  CA  VAL A 119      -2.580 -11.997  -2.494  0.00  0.00      A    C  
ATOM    587  C   VAL A 119      -3.726 -12.880  -2.094  0.00  0.00      A    C  
ATOM    588  O   VAL A 119      -3.549 -14.068  -1.861  0.00  0.00      A    O  
ATOM    589  CB  VAL A 119      -1.938 -12.473  -3.782  0.00  0.00      A    C  
ATOM    590  CG1 VAL A 119      -2.934 -12.361  -4.959  0.00  0.00      A    C  
ATOM    591  CG2 VAL A 119      -0.638 -11.706  -4.066  0.00  0.00      A    C  
ATOM    592  N   MET A 120      -4.959 -12.317  -2.043  0.00  0.00      A    N  
ATOM    593  CA  MET A 120      -6.146 -13.094  -1.686  0.00  0.00      A    C  
ATOM    594  C   MET A 120      -7.071 -13.224  -2.916  0.00  0.00      A    C  
ATOM    595  O   MET A 120      -7.534 -12.177  -3.423  0.00  0.00      A    O  
ATOM    596  CB  MET A 120      -6.885 -12.468  -0.490  0.00  0.00      A    C  
ATOM    597  CG  MET A 120      -8.045 -13.359  -0.016  0.00  0.00      A    C  
ATOM    598  SD  MET A 120      -8.821 -12.801   1.497  0.00  0.00      A    S  
ATOM    599  CE  MET A 120      -9.552 -11.231   1.052  0.00  0.00      A    C  
ATOM    600  N   THR A 121      -7.274 -14.445  -3.369  0.00  0.00      A    N  
ATOM    601  CA  THR A 121      -8.230 -14.729  -4.418  0.00  0.00      A    C  
ATOM    602  C   THR A 121      -9.590 -14.958  -3.729  0.00  0.00      A    C  
ATOM    603  O   THR A 121      -9.612 -15.632  -2.691  0.00  0.00      A    O  
ATOM    604  CB  THR A 121      -7.830 -15.969  -5.240  0.00  0.00      A    C  
ATOM    605  CG2 THR A 121      -6.531 -15.791  -5.914  0.00  0.00      A    C  
ATOM    606  OG1 THR A 121      -7.703 -17.115  -4.363  0.00  0.00      A    O  
ATOM    607  N   ILE A 122     -10.644 -14.358  -4.246  0.00  0.00      A    N  
ATOM    608  CA  ILE A 122     -11.942 -14.443  -3.574  0.00  0.00      A    C  
ATOM    609  C   ILE A 122     -12.987 -15.018  -4.438  0.00  0.00      A    C  
ATOM    610  O   ILE A 122     -12.978 -14.973  -5.688  0.00  0.00      A    O  
ATOM    611  CB  ILE A 122     -12.392 -13.058  -3.026  0.00  0.00      A    C  
ATOM    612  CG1 ILE A 122     -12.721 -12.033  -4.115  0.00  0.00      A    C  
ATOM    613  CG2 ILE A 122     -11.411 -12.554  -2.012  0.00  0.00      A    C  
ATOM    614  CD1 ILE A 122     -13.466 -10.820  -3.650  0.00  0.00      A    C  
ATOM    615  N   ASP A 123     -14.003 -15.586  -3.778  0.00  0.00      A    N  
ATOM    616  CA  ASP A 123     -15.344 -15.816  -4.353  0.00  0.00      A    C  
ATOM    617  C   ASP A 123     -16.289 -14.680  -3.975  0.00  0.00      A    C  
ATOM    618  O   ASP A 123     -16.102 -14.005  -2.964  0.00  0.00      A    O  
ATOM    619  CB  ASP A 123     -15.939 -17.132  -3.826  0.00  0.00      A    C  
ATOM    620  CG  ASP A 123     -15.279 -18.363  -4.415  0.00  0.00      A    C  
ATOM    621  OD1 ASP A 123     -15.256 -18.438  -5.663  0.00  0.00      A    O  
ATOM    622  OD2 ASP A 123     -14.951 -19.327  -3.692  0.00  0.00      A    O  
ATOM    623  N   THR A 124     -17.305 -14.519  -4.813  0.00  0.00      A    N  
ATOM    624  CA  THR A 124     -18.368 -13.609  -4.480  0.00  0.00      A    C  
ATOM    625  C   THR A 124     -19.536 -14.348  -3.797  0.00  0.00      A    C  
ATOM    626  O   THR A 124     -19.618 -15.577  -3.776  0.00  0.00      A    O  
ATOM    627  CB  THR A 124     -18.913 -12.929  -5.766  0.00  0.00      A    C  
ATOM    628  CG2 THR A 124     -17.876 -12.026  -6.306  0.00  0.00      A    C  
ATOM    629  OG1 THR A 124     -19.320 -13.904  -6.743  0.00  0.00      A    O  
ATOM    630  N   ASN A 125     -20.457 -13.559  -3.261  0.00  0.00      A    N  
ATOM    631  CA  ASN A 125     -21.629 -14.181  -2.547  0.00  0.00      A    C  
ATOM    632  C   ASN A 125     -22.460 -15.071  -3.454  0.00  0.00      A    C  
ATOM    633  O   ASN A 125     -22.919 -16.136  -3.042  0.00  0.00      A    O  
ATOM    634  CB  ASN A 125     -22.451 -13.047  -1.976  0.00  0.00      A    C  
ATOM    635  CG  ASN A 125     -21.824 -12.383  -0.766  0.00  0.00      A    C  
ATOM    636  ND2 ASN A 125     -22.034 -11.123  -0.586  0.00  0.00      A    N  
ATOM    637  OD1 ASN A 125     -21.136 -13.082  -0.007  0.00  0.00      A    O  
ATOM    638  N   THR A 126     -22.602 -14.606  -4.697  0.00  0.00      A    N  
ATOM    639  CA  THR A 126     -23.239 -15.491  -5.679  0.00  0.00      A    C  
ATOM    640  C   THR A 126     -22.483 -15.178  -7.015  0.00  0.00      A    C  
ATOM    641  O   THR A 126     -22.063 -14.043  -7.293  0.00  0.00      A    O  
ATOM    642  CB  THR A 126     -24.758 -15.236  -5.843  0.00  0.00      A    C  
ATOM    643  CG2 THR A 126     -25.146 -13.800  -6.001  0.00  0.00      A    C  
ATOM    644  OG1 THR A 126     -25.185 -15.944  -7.021  0.00  0.00      A    O  
ATOM    645  N   GLY A 127     -22.489 -16.197  -7.872  0.00  0.00      A    N  
ATOM    646  CA  GLY A 127     -22.012 -16.033  -9.214  0.00  0.00      A    C  
ATOM    647  C   GLY A 127     -22.795 -14.978  -9.991  0.00  0.00      A    C  
ATOM    648  O   GLY A 127     -22.248 -14.431 -10.944  0.00  0.00      A    O  
ATOM    649  N   PHE A 128     -24.033 -14.723  -9.595  0.00  0.00      A    N  
ATOM    650  CA  PHE A 128     -24.859 -13.756 -10.341  0.00  0.00      A    C  
ATOM    651  C   PHE A 128     -24.622 -12.306  -9.970  0.00  0.00      A    C  
ATOM    652  O   PHE A 128     -25.224 -11.424 -10.570  0.00  0.00      A    O  
ATOM    653  CB  PHE A 128     -26.343 -14.140 -10.129  0.00  0.00      A    C  
ATOM    654  CG  PHE A 128     -26.732 -15.385 -10.885  0.00  0.00      A    C  
ATOM    655  CD1 PHE A 128     -27.157 -15.236 -12.163  0.00  0.00      A    C  
ATOM    656  CD2 PHE A 128     -26.453 -16.634 -10.511  0.00  0.00      A    C  
ATOM    657  CE1 PHE A 128     -27.561 -16.362 -12.886  0.00  0.00      A    C  
ATOM    658  CE2 PHE A 128     -26.754 -17.722 -11.240  0.00  0.00      A    C  
ATOM    659  CZ  PHE A 128     -27.328 -17.592 -12.372  0.00  0.00      A    C  
ATOM    660  N   ASP A 129     -23.652 -12.000  -9.098  0.00  0.00      A    N  
ATOM    661  CA  ASP A 129     -23.349 -10.619  -8.767  0.00  0.00      A    C  
ATOM    662  C   ASP A 129     -22.859  -9.863  -9.989  0.00  0.00      A    C  
ATOM    663  O   ASP A 129     -22.005 -10.327 -10.737  0.00  0.00      A    O  
ATOM    664  CB  ASP A 129     -22.374 -10.563  -7.585  0.00  0.00      A    C  
ATOM    665  CG  ASP A 129     -22.968 -10.966  -6.257  0.00  0.00      A    C  
ATOM    666  OD1 ASP A 129     -24.192 -10.594  -6.099  0.00  0.00      A    O  
ATOM    667  OD2 ASP A 129     -22.281 -11.570  -5.457  0.00  0.00      A    O  
ATOM    668  N   GLN A 130     -23.315  -8.626 -10.079  0.00  0.00      A    N  
ATOM    669  CA  GLN A 130     -22.951  -7.678 -11.106  0.00  0.00      A    C  
ATOM    671  C   GLN A 130     -21.878  -6.699 -10.639  0.00  0.00      A    C  
ATOM    672  O   GLN A 130     -21.448  -6.749  -9.474  0.00  0.00      A    O  
ATOM    673  CB  GLN A 130     -24.238  -7.028 -11.681  0.00  0.00      A    C  
ATOM    675  CG  GLN A 130     -25.212  -7.979 -12.371  0.00  0.00      A    C  
ATOM    677  CD  GLN A 130     -26.452  -7.318 -12.961  0.00  0.00      A    C  
ATOM    679  NE2 GLN A 130     -27.451  -8.132 -13.206  0.00  0.00      A    N  
ATOM    681  OE1 GLN A 130     -26.430  -6.153 -13.341  0.00  0.00      A    O  
ATOM    683  N   PRO A 131     -21.316  -5.814 -11.503  0.00  0.00      A    N  
ATOM    684  CA  PRO A 131     -20.182  -5.034 -11.089  0.00  0.00      A    C  
ATOM    685  C   PRO A 131     -20.321  -4.176  -9.819  0.00  0.00      A    C  
ATOM    686  O   PRO A 131     -19.351  -4.089  -9.060  0.00  0.00      A    O  
ATOM    687  CB  PRO A 131     -19.847  -4.156 -12.350  0.00  0.00      A    C  
ATOM    688  CG  PRO A 131     -20.320  -5.035 -13.467  0.00  0.00      A    C  
ATOM    689  CD  PRO A 131     -21.608  -5.694 -12.943  0.00  0.00      A    C  
ATOM    690  N   PRO A 132     -21.483  -3.543  -9.573  0.00  0.00      A    N  
ATOM    691  CA  PRO A 132     -21.556  -2.735  -8.345  0.00  0.00      A    C  
ATOM    692  C   PRO A 132     -21.390  -3.610  -7.079  0.00  0.00      A    C  
ATOM    693  O   PRO A 132     -20.627  -3.265  -6.174  0.00  0.00      A    O  
ATOM    694  CB  PRO A 132     -22.975  -2.084  -8.414  0.00  0.00      A    C  
ATOM    695  CG  PRO A 132     -23.299  -2.111  -9.923  0.00  0.00      A    C  
ATOM    696  CD  PRO A 132     -22.664  -3.386 -10.443  0.00  0.00      A    C  
ATOM    697  N   SER A 133     -22.054  -4.745  -7.071  0.00  0.00      A    N  
ATOM    698  CA  SER A 133     -21.937  -5.707  -5.944  0.00  0.00      A    C  
ATOM    699  C   SER A 133     -20.491  -6.179  -5.837  0.00  0.00      A    C  
ATOM    700  O   SER A 133     -19.958  -6.389  -4.753  0.00  0.00      A    O  
ATOM    701  CB  SER A 133     -22.891  -6.863  -6.128  0.00  0.00      A    C  
ATOM    702  OG  SER A 133     -22.589  -7.915  -5.248  0.00  0.00      A    O  
ATOM    703  N   ARG A 134     -19.872  -6.511  -6.993  0.00  0.00      A    N  
ATOM    704  CA  ARG A 134     -18.500  -6.970  -6.951  0.00  0.00      A    C  
ATOM    705  C   ARG A 134     -17.573  -5.903  -6.397  0.00  0.00      A    C  
ATOM    706  O   ARG A 134     -16.614  -6.249  -5.651  0.00  0.00      A    O  
ATOM    707  CB  ARG A 134     -18.060  -7.449  -8.349  0.00  0.00      A    C  
ATOM    708  CG  ARG A 134     -18.768  -8.745  -8.806  0.00  0.00      A    C  
ATOM    709  CD  ARG A 134     -18.328  -9.245 -10.127  0.00  0.00      A    C  
ATOM    710  NE  ARG A 134     -19.190 -10.303 -10.565  0.00  0.00      A    N  
ATOM    711  CZ  ARG A 134     -19.036 -11.585 -10.286  0.00  0.00      A    C  
ATOM    712  NH1 ARG A 134     -17.868 -12.101  -9.938  0.00  0.00      A    N  
ATOM    713  NH2 ARG A 134     -20.063 -12.432 -10.313  0.00  0.00      A    N  
ATOM    714  N   ALA A 135     -17.776  -4.623  -6.723  0.00  0.00      A    N  
ATOM    715  CA  ALA A 135     -16.951  -3.567  -6.150  0.00  0.00      A    C  
ATOM    716  C   ALA A 135     -17.072  -3.548  -4.596  0.00  0.00      A    C  
ATOM    717  O   ALA A 135     -16.078  -3.390  -3.892  0.00  0.00      A    O  
ATOM    718  CB  ALA A 135     -17.291  -2.209  -6.738  0.00  0.00      A    C  
ATOM    719  N   ARG A 136     -18.330  -3.648  -4.136  0.00  0.00      A    N  
ATOM    720  CA  ARG A 136     -18.525  -3.679  -2.666  0.00  0.00      A    C  
ATOM    721  C   ARG A 136     -17.738  -4.858  -2.089  0.00  0.00      A    C  
ATOM    722  O   ARG A 136     -17.090  -4.701  -0.984  0.00  0.00      A    O  
ATOM    723  CB  ARG A 136     -20.001  -3.780  -2.375  0.00  0.00      A    C  
ATOM    724  CG  ARG A 136     -20.312  -3.909  -0.918  0.00  0.00      A    C  
ATOM    725  CD  ARG A 136     -21.818  -4.116  -0.681  0.00  0.00      A    C  
ATOM    726  NE  ARG A 136     -22.038  -4.465   0.630  0.00  0.00      A    N  
ATOM    727  CZ  ARG A 136     -21.968  -5.712   1.124  0.00  0.00      A    C  
ATOM    728  NH1 ARG A 136     -21.792  -6.672   0.219  0.00  0.00      A    N  
ATOM    729  NH2 ARG A 136     -21.873  -5.858   2.458  0.00  0.00      A    N  
ATOM    730  N   GLN A 137     -17.772  -6.028  -2.709  0.00  0.00      A    N  
ATOM    731  CA  GLN A 137     -17.098  -7.191  -2.147  0.00  0.00      A    C  
ATOM    732  C   GLN A 137     -15.570  -7.076  -2.230  0.00  0.00      A    C  
ATOM    733  O   GLN A 137     -14.875  -7.503  -1.286  0.00  0.00      A    O  
ATOM    734  CB  GLN A 137     -17.617  -8.462  -2.822  0.00  0.00      A    C  
ATOM    735  CG  GLN A 137     -19.056  -8.729  -2.463  0.00  0.00      A    C  
ATOM    736  CD  GLN A 137     -19.620  -9.927  -3.189  0.00  0.00      A    C  
ATOM    737  NE2 GLN A 137     -20.469  -9.680  -4.181  0.00  0.00      A    N  
ATOM    738  OE1 GLN A 137     -19.292 -11.062  -2.846  0.00  0.00      A    O  
ATOM    739  N   ILE A 138     -15.036  -6.426  -3.295  0.00  0.00      A    N  
ATOM    740  CA  ILE A 138     -13.609  -6.153  -3.321  0.00  0.00      A    C  
ATOM    741  C   ILE A 138     -13.259  -5.320  -2.119  0.00  0.00      A    C  
ATOM    742  O   ILE A 138     -12.243  -5.562  -1.423  0.00  0.00      A    O  
ATOM    743  CB  ILE A 138     -13.258  -5.370  -4.611  0.00  0.00      A    C  
ATOM    744  CG1 ILE A 138     -13.366  -6.288  -5.830  0.00  0.00      A    C  
ATOM    745  CG2 ILE A 138     -11.840  -4.830  -4.508  0.00  0.00      A    C  
ATOM    746  CD1 ILE A 138     -13.406  -5.525  -7.153  0.00  0.00      A    C  
ATOM    747  N   ASN A 139     -14.007  -4.248  -1.811  0.00  0.00      A    N  
ATOM    748  CA  ASN A 139     -13.714  -3.395  -0.682  0.00  0.00      A    C  
ATOM    749  C   ASN A 139     -13.800  -4.158   0.646  0.00  0.00      A    C  
ATOM    750  O   ASN A 139     -12.931  -3.943   1.491  0.00  0.00      A    O  
ATOM    751  CB  ASN A 139     -14.674  -2.205  -0.674  0.00  0.00      A    C  
ATOM    752  CG  ASN A 139     -14.178  -1.081  -1.579  0.00  0.00      A    C  
ATOM    753  ND2 ASN A 139     -15.088  -0.461  -2.283  0.00  0.00      A    N  
ATOM    754  OD1 ASN A 139     -12.987  -0.801  -1.639  0.00  0.00      A    O  
ATOM    755  N   ASN A 140     -14.784  -5.051   0.791  0.00  0.00      A    N  
ATOM    756  CA  ASN A 140     -14.869  -5.821   2.022  0.00  0.00      A    C  
ATOM    757  C   ASN A 140     -13.696  -6.804   2.086  0.00  0.00      A    C  
ATOM    758  O   ASN A 140     -13.179  -7.035   3.240  0.00  0.00      A    O  
ATOM    759  CB  ASN A 140     -16.150  -6.578   2.081  0.00  0.00      A    C  
ATOM    760  CG  ASN A 140     -17.381  -5.679   2.241  0.00  0.00      A    C  
ATOM    761  ND2 ASN A 140     -18.502  -6.115   1.742  0.00  0.00      A    N  
ATOM    762  OD1 ASN A 140     -17.290  -4.643   2.845  0.00  0.00      A    O  
ATOM    763  N   ALA A 141     -13.246  -7.357   0.983  0.00  0.00      A    N  
ATOM    764  CA  ALA A 141     -12.079  -8.238   1.048  0.00  0.00      A    C  
ATOM    765  C   ALA A 141     -10.782  -7.471   1.403  0.00  0.00      A    C  
ATOM    766  O   ALA A 141      -9.922  -7.974   2.135  0.00  0.00      A    O  
ATOM    767  CB  ALA A 141     -11.959  -8.970  -0.304  0.00  0.00      A    C  
ATOM    768  N   LEU A 142     -10.609  -6.262   0.868  0.00  0.00      A    N  
ATOM    769  CA  LEU A 142      -9.505  -5.427   1.244  0.00  0.00      A    C  
ATOM    770  C   LEU A 142      -9.575  -5.116   2.741  0.00  0.00      A    C  
ATOM    771  O   LEU A 142      -8.536  -5.220   3.424  0.00  0.00      A    O  
ATOM    772  CB  LEU A 142      -9.466  -4.134   0.462  0.00  0.00      A    C  
ATOM    773  CG  LEU A 142      -9.145  -4.280  -1.040  0.00  0.00      A    C  
ATOM    774  CD1 LEU A 142      -9.442  -2.967  -1.770  0.00  0.00      A    C  
ATOM    775  CD2 LEU A 142      -7.667  -4.623  -1.227  0.00  0.00      A    C  
ATOM    776  N   ASP A 143     -10.766  -4.791   3.258  0.00  0.00      A    N  
ATOM    777  CA  ASP A 143     -10.903  -4.487   4.690  0.00  0.00      A    C  
ATOM    778  C   ASP A 143     -10.529  -5.746   5.511  0.00  0.00      A    C  
ATOM    779  O   ASP A 143      -9.924  -5.616   6.591  0.00  0.00      A    O  
ATOM    780  CB  ASP A 143     -12.326  -4.089   5.024  0.00  0.00      A    C  
ATOM    781  CG  ASP A 143     -12.771  -2.778   4.412  0.00  0.00      A    C  
ATOM    782  OD1 ASP A 143     -11.963  -1.984   3.922  0.00  0.00      A    O  
ATOM    783  OD2 ASP A 143     -14.040  -2.569   4.460  0.00  0.00      A    O  
ATOM    784  N   TYR A 144     -10.927  -6.915   4.999  0.00  0.00      A    N  
ATOM    785  CA  TYR A 144     -10.604  -8.135   5.669  0.00  0.00      A    C  
ATOM    786  C   TYR A 144      -9.077  -8.336   5.774  0.00  0.00      A    C  
ATOM    787  O   TYR A 144      -8.577  -8.670   6.889  0.00  0.00      A    O  
ATOM    788  CB  TYR A 144     -11.236  -9.368   4.944  0.00  0.00      A    C  
ATOM    789  CG  TYR A 144     -10.955 -10.662   5.624  0.00  0.00      A    C  
ATOM    790  CD1 TYR A 144     -11.743 -11.099   6.637  0.00  0.00      A    C  
ATOM    791  CD2 TYR A 144      -9.927 -11.466   5.242  0.00  0.00      A    C  
ATOM    792  CE1 TYR A 144     -11.487 -12.278   7.287  0.00  0.00      A    C  
ATOM    793  CE2 TYR A 144      -9.614 -12.664   5.892  0.00  0.00      A    C  
ATOM    794  CZ  TYR A 144     -10.419 -13.094   6.916  0.00  0.00      A    C  
ATOM    795  OH  TYR A 144     -10.126 -14.247   7.511  0.00  0.00      A    O  
ATOM    796  N   LEU A 145      -8.367  -8.152   4.700  0.00  0.00      A    N  
ATOM    797  CA  LEU A 145      -6.896  -8.278   4.770  0.00  0.00      A    C  
ATOM    798  C   LEU A 145      -6.280  -7.249   5.719  0.00  0.00      A    C  
ATOM    799  O   LEU A 145      -5.341  -7.611   6.458  0.00  0.00      A    O  
ATOM    800  CB  LEU A 145      -6.310  -8.093   3.385  0.00  0.00      A    C  
ATOM    801  CG  LEU A 145      -6.535  -9.168   2.437  0.00  0.00      A    C  
ATOM    802  CD1 LEU A 145      -5.975  -8.902   1.090  0.00  0.00      A    C  
ATOM    803  CD2 LEU A 145      -5.694 -10.419   2.962  0.00  0.00      A    C  
ATOM    804  N   VAL A 146      -6.778  -6.024   5.626  0.00  0.00      A    N  
ATOM    805  CA  VAL A 146      -6.303  -5.002   6.535  0.00  0.00      A    C  
ATOM    806  C   VAL A 146      -6.462  -5.448   8.000  0.00  0.00      A    C  
ATOM    807  O   VAL A 146      -5.541  -5.313   8.837  0.00  0.00      A    O  
ATOM    808  CB  VAL A 146      -6.909  -3.603   6.283  0.00  0.00      A    C  
ATOM    809  CG1 VAL A 146      -6.690  -2.621   7.468  0.00  0.00      A    C  
ATOM    810  CG2 VAL A 146      -6.410  -3.049   4.931  0.00  0.00      A    C  
ATOM    811  N   SER A 147      -7.630  -5.985   8.327  0.00  0.00      A    N  
ATOM    812  CA  SER A 147      -7.832  -6.483   9.662  0.00  0.00      A    C  
ATOM    813  C   SER A 147      -6.940  -7.629  10.105  0.00  0.00      A    C  
ATOM    814  O   SER A 147      -6.523  -7.726  11.255  0.00  0.00      A    O  
ATOM    815  CB  SER A 147      -9.289  -6.856   9.794  0.00  0.00      A    C  
ATOM    816  OG  SER A 147     -10.193  -5.792   9.612  0.00  0.00      A    O  
ATOM    817  N   GLN A 148      -6.557  -8.487   9.147  0.00  0.00      A    N  
ATOM    818  CA  GLN A 148      -5.724  -9.633   9.488  0.00  0.00      A    C  
ATOM    819  C   GLN A 148      -4.357  -9.208   9.870  0.00  0.00      A    C  
ATOM    820  O   GLN A 148      -3.717  -9.910  10.694  0.00  0.00      A    O  
ATOM    821  CB  GLN A 148      -5.534 -10.592   8.318  0.00  0.00      A    C  
ATOM    822  CG  GLN A 148      -6.822 -11.215   7.762  0.00  0.00      A    C  
ATOM    823  CD  GLN A 148      -7.781 -11.560   8.848  0.00  0.00      A    C  
ATOM    824  NE2 GLN A 148      -8.908 -10.780   8.959  0.00  0.00      A    N  
ATOM    825  OE1 GLN A 148      -7.630 -12.563   9.513  0.00  0.00      A    O  
ATOM    826  N   ASN A 149      -3.928  -8.045   9.420  0.00  0.00      A    N  
ATOM    827  CA  ASN A 149      -2.577  -7.631   9.756  0.00  0.00      A    C  
ATOM    828  C   ASN A 149      -2.374  -7.481  11.258  0.00  0.00      A    C  
ATOM    829  O   ASN A 149      -1.246  -7.643  11.696  0.00  0.00      A    O  
ATOM    830  CB  ASN A 149      -2.235  -6.315   9.101  0.00  0.00      A    C  
ATOM    831  CG  ASN A 149      -0.752  -5.964   9.237  0.00  0.00      A    C  
ATOM    832  ND2 ASN A 149      -0.467  -4.850   9.831  0.00  0.00      A    N  
ATOM    833  OD1 ASN A 149       0.138  -6.779   8.836  0.00  0.00      A    O  
ATOM    834  N   SER A 150      -3.457  -7.178  12.026  0.00  0.00      A    N  
ATOM    835  CA  SER A 150      -3.248  -6.932  13.445  0.00  0.00      A    C  
ATOM    836  C   SER A 150      -3.865  -8.041  14.264  0.00  0.00      A    C  
ATOM    837  O   SER A 150      -4.003  -7.868  15.461  0.00  0.00      A    O  
ATOM    838  CB  SER A 150      -3.825  -5.625  13.831  0.00  0.00      A    C  
ATOM    839  OG  SER A 150      -5.152  -5.582  13.506  0.00  0.00      A    O  
ATOM    840  N   ARG A 151      -4.189  -9.200  13.692  0.00  0.00      A    N  
ATOM    841  CA  ARG A 151      -4.760 -10.310  14.453  0.00  0.00      A    C  
ATOM    842  C   ARG A 151      -3.651 -11.245  14.811  0.00  0.00      A    C  
ATOM    843  O   ARG A 151      -3.012 -11.763  13.910  0.00  0.00      A    O  
ATOM    844  CB  ARG A 151      -5.754 -11.089  13.632  0.00  0.00      A    C  
ATOM    845  CG  ARG A 151      -7.025 -10.434  13.579  0.00  0.00      A    C  
ATOM    846  CD  ARG A 151      -7.981 -11.347  12.946  0.00  0.00      A    C  
ATOM    847  NE  ARG A 151      -8.460 -12.375  13.828  0.00  0.00      A    N  
ATOM    848  CZ  ARG A 151      -8.920 -13.584  13.473  0.00  0.00      A    C  
ATOM    849  NH1 ARG A 151      -9.297 -14.441  14.445  0.00  0.00      A    N  
ATOM    850  NH2 ARG A 151      -9.129 -13.923  12.190  0.00  0.00      A    N  
ATOM    851  N   SER A 152      -3.461 -11.492  16.112  0.00  0.00      A    N  
ATOM    852  CA  SER A 152      -2.297 -12.272  16.597  0.00  0.00      A    C  
ATOM    853  C   SER A 152      -2.391 -13.721  16.067  0.00  0.00      A    C  
ATOM    854  O   SER A 152      -1.374 -14.310  15.921  0.00  0.00      A    O  
ATOM    855  CB  SER A 152      -2.049 -12.150  18.126  0.00  0.00      A    C  
ATOM    856  OG  SER A 152      -3.126 -12.679  18.702  0.00  0.00      A    O  
ATOM    857  N   SER A 153      -3.607 -14.283  15.763  0.00  0.00      A    N  
ATOM    858  CA  SER A 153      -3.717 -15.635  15.239  0.00  0.00      A    C  
ATOM    859  C   SER A 153      -3.568 -15.718  13.714  0.00  0.00      A    C  
ATOM    860  O   SER A 153      -3.558 -16.830  13.134  0.00  0.00      A    O  
ATOM    861  CB  SER A 153      -5.040 -16.246  15.593  0.00  0.00      A    C  
ATOM    862  OG  SER A 153      -6.067 -15.444  15.002  0.00  0.00      A    O  
ATOM    863  N   SER A 154      -3.467 -14.600  13.013  0.00  0.00      A    N  
ATOM    864  CA  SER A 154      -3.465 -14.694  11.556  0.00  0.00      A    C  
ATOM    865  C   SER A 154      -2.062 -15.094  10.992  0.00  0.00      A    C  
ATOM    866  O   SER A 154      -1.077 -14.538  11.440  0.00  0.00      A    O  
ATOM    867  CB  SER A 154      -3.701 -13.349  10.950  0.00  0.00      A    C  
ATOM    868  OG  SER A 154      -3.588 -13.369   9.504  0.00  0.00      A    O  
ATOM    869  N   PRO A 155      -2.004 -16.038  10.015  0.00  0.00      A    N  
ATOM    870  CA  PRO A 155      -0.717 -16.294   9.342  0.00  0.00      A    C  
ATOM    871  C   PRO A 155      -0.080 -15.116   8.621  0.00  0.00      A    C  
ATOM    872  O   PRO A 155       1.159 -15.117   8.390  0.00  0.00      A    O  
ATOM    873  CB  PRO A 155      -1.076 -17.396   8.339  0.00  0.00      A    C  
ATOM    874  CG  PRO A 155      -2.516 -17.390   8.176  0.00  0.00      A    C  
ATOM    875  CD  PRO A 155      -3.108 -16.812   9.436  0.00  0.00      A    C  
ATOM    876  N   VAL A 156      -0.876 -14.110   8.324  0.00  0.00      A    N  
ATOM    877  CA  VAL A 156      -0.322 -12.887   7.736  0.00  0.00      A    C  
ATOM    878  C   VAL A 156      -0.165 -11.690   8.680  0.00  0.00      A    C  
ATOM    879  O   VAL A 156       0.040 -10.582   8.257  0.00  0.00      A    O  
ATOM    880  CB  VAL A 156      -0.982 -12.512   6.414  0.00  0.00      A    C  
ATOM    881  CG1 VAL A 156      -0.808 -13.615   5.357  0.00  0.00      A    C  
ATOM    882  CG2 VAL A 156      -2.488 -12.204   6.611  0.00  0.00      A    C  
ATOM    883  N   ARG A 157      -0.269 -11.974  10.022  0.00  0.00      A    N  
ATOM    884  CA  ARG A 157      -0.087 -10.897  10.982  0.00  0.00      A    C  
ATOM    885  C   ARG A 157       1.258 -10.189  10.721  0.00  0.00      A    C  
ATOM    886  O   ARG A 157       2.266 -10.848  10.513  0.00  0.00      A    O  
ATOM    887  CB  ARG A 157      -0.009 -11.529  12.353  0.00  0.00      A    C  
ATOM    888  CG  ARG A 157       0.007 -10.541  13.516  0.00  0.00      A    C  
ATOM    889  CD  ARG A 157       1.126 -10.909  14.473  0.00  0.00      A    C  
ATOM    890  NE  ARG A 157       1.367 -12.370  14.666  0.00  0.00      A    N  
ATOM    891  CZ  ARG A 157       2.291 -12.854  15.516  0.00  0.00      A    C  
ATOM    892  NH1 ARG A 157       2.402 -14.154  15.674  0.00  0.00      A    N  
ATOM    893  NH2 ARG A 157       3.097 -12.057  16.226  0.00  0.00      A    N  
ATOM    894  N   GLY A 158       1.221  -8.870  10.743  0.00  0.00      A    N  
ATOM    895  CA  GLY A 158       2.379  -7.998  10.591  0.00  0.00      A    C  
ATOM    896  C   GLY A 158       2.960  -7.977   9.204  0.00  0.00      A    C  
ATOM    897  O   GLY A 158       4.017  -7.403   9.050  0.00  0.00      A    O  
ATOM    898  N   MET A 159       2.375  -8.668   8.221  0.00  0.00      A    N  
ATOM    899  CA  MET A 159       2.974  -8.750   6.872  0.00  0.00      A    C  
ATOM    901  C   MET A 159       2.496  -7.719   5.899  0.00  0.00      A    C  
ATOM    902  O   MET A 159       3.097  -7.594   4.829  0.00  0.00      A    O  
ATOM    903  CB  MET A 159       2.801 -10.194   6.268  0.00  0.00      A    C  
ATOM    905  CG  MET A 159       3.536 -11.263   7.020  0.00  0.00      A    C  
ATOM    907  SD  MET A 159       3.356 -12.887   6.243  0.00  0.00      A    S  
ATOM    909  CE  MET A 159       4.125 -12.586   4.573  0.00  0.00      A    C  
ATOM    911  N   ILE A 160       1.378  -7.061   6.217  0.00  0.00      A    N  
ATOM    912  CA  ILE A 160       0.645  -6.225   5.273  0.00  0.00      A    C  
ATOM    913  C   ILE A 160       0.871  -4.748   5.540  0.00  0.00      A    C  
ATOM    914  O   ILE A 160       0.609  -4.249   6.654  0.00  0.00      A    O  
ATOM    915  CB  ILE A 160      -0.831  -6.522   5.311  0.00  0.00      A    C  
ATOM    916  CG1 ILE A 160      -1.080  -7.914   4.795  0.00  0.00      A    C  
ATOM    917  CG2 ILE A 160      -1.612  -5.617   4.370  0.00  0.00      A    C  
ATOM    918  CD1 ILE A 160      -2.394  -8.499   5.144  0.00  0.00      A    C  
ATOM    919  N   ASP A 161       1.346  -4.047   4.528  0.00  0.00      A    N  
ATOM    920  CA  ASP A 161       1.366  -2.612   4.583  0.00  0.00      A    C  
ATOM    921  C   ASP A 161       0.015  -2.141   4.173  0.00  0.00      A    C  
ATOM    922  O   ASP A 161      -0.396  -2.188   2.995  0.00  0.00      A    O  
ATOM    923  CB  ASP A 161       2.463  -1.999   3.731  0.00  0.00      A    C  
ATOM    924  CG  ASP A 161       2.541  -0.464   3.839  0.00  0.00      A    C  
ATOM    925  OD1 ASP A 161       1.496   0.165   4.195  0.00  0.00      A    O  
ATOM    926  OD2 ASP A 161       3.640   0.115   3.572  0.00  0.00      A    O  
ATOM    927  N   THR A 162      -0.790  -1.744   5.138  0.00  0.00      A    N  
ATOM    928  CA  THR A 162      -2.185  -1.479   4.886  0.00  0.00      A    C  
ATOM    929  C   THR A 162      -2.470  -0.189   4.115  0.00  0.00      A    C  
ATOM    930  O   THR A 162      -3.638  -0.012   3.673  0.00  0.00      A    O  
ATOM    931  CB  THR A 162      -2.942  -1.354   6.264  0.00  0.00      A    C  
ATOM    932  CG2 THR A 162      -2.788  -2.653   7.015  0.00  0.00      A    C  
ATOM    933  OG1 THR A 162      -2.452  -0.239   7.003  0.00  0.00      A    O  
ATOM    934  N   ASN A 163      -1.411   0.538   3.713  0.00  0.00      A    N  
ATOM    935  CA  ASN A 163      -1.487   1.685   2.819  0.00  0.00      A    C  
ATOM    936  C   ASN A 163      -1.111   1.365   1.375  0.00  0.00      A    C  
ATOM    937  O   ASN A 163      -1.112   2.265   0.542  0.00  0.00      A    O  
ATOM    938  CB  ASN A 163      -0.561   2.781   3.343  0.00  0.00      A    C  
ATOM    939  CG  ASN A 163      -1.140   3.511   4.563  0.00  0.00      A    C  
ATOM    940  ND2 ASN A 163      -0.345   3.650   5.551  0.00  0.00      A    N  
ATOM    941  OD1 ASN A 163      -2.362   3.845   4.623  0.00  0.00      A    O  
ATOM    942  N   ARG A 164      -0.790   0.087   1.083  0.00  0.00      A    N  
ATOM    943  CA  ARG A 164      -0.322  -0.317  -0.268  0.00  0.00      A    C  
ATOM    944  C   ARG A 164      -1.140  -1.464  -0.848  0.00  0.00      A    C  
ATOM    945  O   ARG A 164      -0.745  -2.615  -0.719  0.00  0.00      A    O  
ATOM    946  CB  ARG A 164       1.187  -0.615  -0.220  0.00  0.00      A    C  
ATOM    947  CG  ARG A 164       1.972   0.587   0.338  0.00  0.00      A    C  
ATOM    948  CD  ARG A 164       3.436   0.471   0.185  0.00  0.00      A    C  
ATOM    949  NE  ARG A 164       4.116  -0.644   0.843  0.00  0.00      A    N  
ATOM    950  CZ  ARG A 164       4.789  -1.640   0.291  0.00  0.00      A    C  
ATOM    951  NH1 ARG A 164       4.685  -1.871  -1.004  0.00  0.00      A    N  
ATOM    952  NH2 ARG A 164       5.450  -2.463   1.078  0.00  0.00      A    N  
ATOM    953  N   LEU A 165      -2.308  -1.125  -1.363  0.00  0.00      A    N  
ATOM    954  CA  LEU A 165      -3.278  -2.126  -1.757  0.00  0.00      A    C  
ATOM    955  C   LEU A 165      -3.586  -2.090  -3.262  0.00  0.00      A    C  
ATOM    956  O   LEU A 165      -3.698  -1.002  -3.845  0.00  0.00      A    O  
ATOM    957  CB  LEU A 165      -4.611  -1.892  -0.993  0.00  0.00      A    C  
ATOM    958  CG  LEU A 165      -4.532  -1.796   0.524  0.00  0.00      A    C  
ATOM    959  CD1 LEU A 165      -5.891  -1.466   1.097  0.00  0.00      A    C  
ATOM    960  CD2 LEU A 165      -4.024  -3.108   1.078  0.00  0.00      A    C  
ATOM    961  N   GLY A 166      -3.693  -3.276  -3.818  0.00  0.00      A    N  
ATOM    962  CA  GLY A 166      -4.047  -3.416  -5.237  0.00  0.00      A    C  
ATOM    963  C   GLY A 166      -5.177  -4.373  -5.504  0.00  0.00      A    C  
ATOM    964  O   GLY A 166      -5.540  -5.156  -4.642  0.00  0.00      A    O  
ATOM    965  N   VAL A 167      -5.711  -4.298  -6.733  0.00  0.00      A    N  
ATOM    966  CA  VAL A 167      -6.825  -5.165  -7.112  0.00  0.00      A    C  
ATOM    967  C   VAL A 167      -6.672  -5.672  -8.549  0.00  0.00      A    C  
ATOM    968  O   VAL A 167      -6.277  -4.857  -9.426  0.00  0.00      A    O  
ATOM    969  CB  VAL A 167      -8.178  -4.433  -6.993  0.00  0.00      A    C  
ATOM    970  CG1 VAL A 167      -9.313  -5.307  -7.413  0.00  0.00      A    C  
ATOM    971  CG2 VAL A 167      -8.443  -3.920  -5.549  0.00  0.00      A    C  
ATOM    972  N   ILE A 168      -6.992  -6.919  -8.774  0.00  0.00      A    N  
ATOM    973  CA  ILE A 168      -7.007  -7.556 -10.085  0.00  0.00      A    C  
ATOM    974  C   ILE A 168      -8.378  -8.180 -10.234  0.00  0.00      A    C  
ATOM    975  O   ILE A 168      -8.859  -8.823  -9.295  0.00  0.00      A    O  
ATOM    976  CB  ILE A 168      -5.911  -8.651 -10.222  0.00  0.00      A    C  
ATOM    977  CG1 ILE A 168      -4.548  -8.074  -9.939  0.00  0.00      A    C  
ATOM    978  CG2 ILE A 168      -5.998  -9.343 -11.587  0.00  0.00      A    C  
ATOM    979  CD1 ILE A 168      -3.419  -9.072  -9.961  0.00  0.00      A    C  
ATOM    980  N   GLY A 169      -9.076  -8.008 -11.361  0.00  0.00      A    N  
ATOM    981  CA  GLY A 169     -10.435  -8.569 -11.476  0.00  0.00      A    C  
ATOM    982  C   GLY A 169     -10.832  -8.856 -12.902  0.00  0.00      A    C  
ATOM    983  O   GLY A 169     -10.520  -8.062 -13.820  0.00  0.00      A    O  
ATOM    984  N   TRP A 170     -11.482 -10.013 -13.078  0.00  0.00      A    N  
ATOM    985  CA  TRP A 170     -11.899 -10.476 -14.386  0.00  0.00      A    C  
ATOM    986  C   TRP A 170     -13.321 -10.117 -14.741  0.00  0.00      A    C  
ATOM    987  O   TRP A 170     -14.267 -10.400 -13.996  0.00  0.00      A    O  
ATOM    988  CB  TRP A 170     -11.778 -12.012 -14.458  0.00  0.00      A    C  
ATOM    989  CG  TRP A 170     -12.113 -12.662 -15.750  0.00  0.00      A    C  
ATOM    990  CD1 TRP A 170     -11.909 -12.163 -17.015  0.00  0.00      A    C  
ATOM    991  CD2 TRP A 170     -12.681 -13.953 -15.930  0.00  0.00      A    C  
ATOM    992  CE2 TRP A 170     -12.789 -14.173 -17.338  0.00  0.00      A    C  
ATOM    993  CE3 TRP A 170     -13.077 -14.974 -15.046  0.00  0.00      A    C  
ATOM    994  NE1 TRP A 170     -12.352 -13.049 -17.951  0.00  0.00      A    N  
ATOM    995  CZ2 TRP A 170     -13.317 -15.379 -17.839  0.00  0.00      A    C  
ATOM    996  CZ3 TRP A 170     -13.567 -16.142 -15.558  0.00  0.00      A    C  
ATOM    997  CH2 TRP A 170     -13.686 -16.351 -16.939  0.00  0.00      A    C  
ATOM    998  N   SER A 171     -13.513  -9.474 -15.896  0.00  0.00      A    N  
ATOM    999  CA  SER A 171     -14.822  -9.314 -16.552  0.00  0.00      A    C  
ATOM   1000  C   SER A 171     -15.676  -8.469 -15.690  0.00  0.00      A    C  
ATOM   1001  O   SER A 171     -15.305  -7.331 -15.378  0.00  0.00      A    O  
ATOM   1002  CB  SER A 171     -15.383 -10.672 -17.009  0.00  0.00      A    C  
ATOM   1003  OG  SER A 171     -16.407 -10.433 -18.002  0.00  0.00      A    O  
ATOM   1004  N   MET A 172     -16.830  -8.905 -15.167  0.00  0.00      A    N  
ATOM   1005  CA  MET A 172     -17.595  -8.069 -14.249  0.00  0.00      A    C  
ATOM   1007  C   MET A 172     -16.796  -7.717 -12.968  0.00  0.00      A    C  
ATOM   1008  O   MET A 172     -17.000  -6.649 -12.352  0.00  0.00      A    O  
ATOM   1009  CB  MET A 172     -18.954  -8.675 -13.887  0.00  0.00      A    C  
ATOM   1011  CG  MET A 172     -19.959  -8.632 -15.038  0.00  0.00      A    C  
ATOM   1013  SD  MET A 172     -21.542  -9.342 -14.517  0.00  0.00      A    S  
ATOM   1015  CE  MET A 172     -22.214  -9.566 -16.212  0.00  0.00      A    C  
ATOM   1017  N   GLY A 173     -15.879  -8.644 -12.605  0.00  0.00      A    N  
ATOM   1018  CA  GLY A 173     -14.959  -8.258 -11.533  0.00  0.00      A    C  
ATOM   1019  C   GLY A 173     -13.953  -7.191 -11.903  0.00  0.00      A    C  
ATOM   1020  O   GLY A 173     -13.471  -6.477 -11.010  0.00  0.00      A    O  
ATOM   1021  N   GLY A 174     -13.654  -7.096 -13.196  0.00  0.00      A    N  
ATOM   1022  CA  GLY A 174     -12.865  -5.996 -13.736  0.00  0.00      A    C  
ATOM   1023  C   GLY A 174     -13.608  -4.662 -13.810  0.00  0.00      A    C  
ATOM   1024  O   GLY A 174     -13.061  -3.609 -13.514  0.00  0.00      A    O  
ATOM   1025  N   GLY A 175     -14.910  -4.706 -14.077  0.00  0.00      A    N  
ATOM   1026  CA  GLY A 175     -15.784  -3.509 -13.878  0.00  0.00      A    C  
ATOM   1027  C   GLY A 175     -15.754  -3.095 -12.384  0.00  0.00      A    C  
ATOM   1028  O   GLY A 175     -15.552  -1.917 -12.032  0.00  0.00      A    O  
ATOM   1029  N   GLY A 176     -15.861  -4.094 -11.473  0.00  0.00      A    N  
ATOM   1030  CA  GLY A 176     -15.726  -3.845 -10.060  0.00  0.00      A    C  
ATOM   1031  C   GLY A 176     -14.392  -3.207  -9.728  0.00  0.00      A    C  
ATOM   1032  O   GLY A 176     -14.352  -2.275  -8.895  0.00  0.00      A    O  
ATOM   1033  N   THR A 177     -13.303  -3.701 -10.333  0.00  0.00      A    N  
ATOM   1034  CA  THR A 177     -11.986  -3.175 -10.116  0.00  0.00      A    C  
ATOM   1035  C   THR A 177     -11.927  -1.680 -10.467  0.00  0.00      A    C  
ATOM   1036  O   THR A 177     -11.295  -0.865  -9.733  0.00  0.00      A    O  
ATOM   1037  CB  THR A 177     -10.931  -4.014 -10.925  0.00  0.00      A    C  
ATOM   1038  CG2 THR A 177      -9.559  -3.486 -10.738  0.00  0.00      A    C  
ATOM   1039  OG1 THR A 177     -10.964  -5.347 -10.422  0.00  0.00      A    O  
ATOM   1040  N   LEU A 178     -12.456  -1.300 -11.639  0.00  0.00      A    N  
ATOM   1041  CA  LEU A 178     -12.453   0.094 -12.047  0.00  0.00      A    C  
ATOM   1042  C   LEU A 178     -13.283   0.978 -11.098  0.00  0.00      A    C  
ATOM   1043  O   LEU A 178     -12.897   2.114 -10.773  0.00  0.00      A    O  
ATOM   1044  CB  LEU A 178     -12.987   0.209 -13.500  0.00  0.00      A    C  
ATOM   1045  CG  LEU A 178     -11.964  -0.301 -14.591  0.00  0.00      A    C  
ATOM   1046  CD1 LEU A 178     -12.687  -0.571 -15.885  0.00  0.00      A    C  
ATOM   1047  CD2 LEU A 178     -10.813   0.706 -14.795  0.00  0.00      A    C  
ATOM   1048  N   ARG A 179     -14.415   0.446 -10.583  0.00  0.00      A    N  
ATOM   1049  CA  ARG A 179     -15.198   1.140  -9.602  0.00  0.00      A    C  
ATOM   1050  C   ARG A 179     -14.353   1.418  -8.379  0.00  0.00      A    C  
ATOM   1051  O   ARG A 179     -14.263   2.542  -7.864  0.00  0.00      A    O  
ATOM   1052  CB  ARG A 179     -16.479   0.354  -9.293  0.00  0.00      A    C  
ATOM   1053  CG  ARG A 179     -17.503   0.416 -10.394  0.00  0.00      A    C  
ATOM   1054  CD  ARG A 179     -18.475  -0.735 -10.366  0.00  0.00      A    C  
ATOM   1055  NE  ARG A 179     -19.402  -0.677 -11.472  0.00  0.00      A    N  
ATOM   1056  CZ  ARG A 179     -20.565  -0.066 -11.497  0.00  0.00      A    C  
ATOM   1057  NH1 ARG A 179     -21.019   0.560 -10.414  0.00  0.00      A    N  
ATOM   1058  NH2 ARG A 179     -21.291  -0.029 -12.614  0.00  0.00      A    N  
ATOM   1059  N   VAL A 180     -13.656   0.411  -7.837  0.00  0.00      A    N  
ATOM   1060  CA  VAL A 180     -12.811   0.607  -6.680  0.00  0.00      A    C  
ATOM   1061  C   VAL A 180     -11.673   1.546  -6.993  0.00  0.00      A    C  
ATOM   1062  O   VAL A 180     -11.321   2.392  -6.134  0.00  0.00      A    O  
ATOM   1063  CB  VAL A 180     -12.339  -0.737  -6.140  0.00  0.00      A    C  
ATOM   1064  CG1 VAL A 180     -11.349  -0.555  -5.009  0.00  0.00      A    C  
ATOM   1065  CG2 VAL A 180     -13.523  -1.606  -5.681  0.00  0.00      A    C  
ATOM   1066  N   ALA A 181     -11.084   1.470  -8.158  0.00  0.00      A    N  
ATOM   1067  CA  ALA A 181      -9.964   2.340  -8.538  0.00  0.00      A    C  
ATOM   1068  C   ALA A 181     -10.427   3.836  -8.466  0.00  0.00      A    C  
ATOM   1069  O   ALA A 181      -9.561   4.703  -8.220  0.00  0.00      A    O  
ATOM   1070  CB  ALA A 181      -9.484   2.007  -9.936  0.00  0.00      A    C  
ATOM   1071  N   SER A 182     -11.703   4.110  -8.717  0.00  0.00      A    N  
ATOM   1072  CA  SER A 182     -12.215   5.470  -8.693  0.00  0.00      A    C  
ATOM   1073  C   SER A 182     -12.414   6.039  -7.313  0.00  0.00      A    C  
ATOM   1074  O   SER A 182     -12.558   7.247  -7.170  0.00  0.00      A    O  
ATOM   1075  CB  SER A 182     -13.528   5.593  -9.435  0.00  0.00      A    C  
ATOM   1076  OG  SER A 182     -14.611   5.041  -8.710  0.00  0.00      A    O  
ATOM   1077  N   GLU A 183     -12.268   5.212  -6.284  0.00  0.00      A    N  
ATOM   1078  CA  GLU A 183     -12.594   5.606  -4.907  0.00  0.00      A    C  
ATOM   1079  C   GLU A 183     -11.436   6.191  -4.122  0.00  0.00      A    C  
ATOM   1080  O   GLU A 183     -11.644   6.867  -3.121  0.00  0.00      A    O  
ATOM   1081  CB  GLU A 183     -13.239   4.428  -4.121  0.00  0.00      A    C  
ATOM   1082  CG  GLU A 183     -14.594   4.040  -4.772  0.00  0.00      A    C  
ATOM   1083  CD  GLU A 183     -15.220   2.672  -4.353  0.00  0.00      A    C  
ATOM   1084  OE1 GLU A 183     -16.401   2.252  -4.845  0.00  0.00      A    O  
ATOM   1085  OE2 GLU A 183     -14.578   1.896  -3.722  0.00  0.00      A    O  
ATOM   1086  N   GLY A 184     -10.205   5.997  -4.558  0.00  0.00      A    N  
ATOM   1087  CA  GLY A 184      -9.065   6.659  -3.955  0.00  0.00      A    C  
ATOM   1088  C   GLY A 184      -8.240   5.952  -2.937  0.00  0.00      A    C  
ATOM   1089  O   GLY A 184      -7.215   6.536  -2.458  0.00  0.00      A    O  
ATOM   1090  N   ARG A 185      -8.632   4.746  -2.580  0.00  0.00      A    N  
ATOM   1091  CA  ARG A 185      -7.840   3.957  -1.627  0.00  0.00      A    C  
ATOM   1092  C   ARG A 185      -6.736   3.144  -2.288  0.00  0.00      A    C  
ATOM   1093  O   ARG A 185      -5.596   3.172  -1.880  0.00  0.00      A    O  
ATOM   1094  CB  ARG A 185      -8.714   3.094  -0.727  0.00  0.00      A    C  
ATOM   1095  CG  ARG A 185      -7.947   2.136   0.095  0.00  0.00      A    C  
ATOM   1096  CD  ARG A 185      -8.691   1.322   1.157  0.00  0.00      A    C  
ATOM   1097  NE  ARG A 185      -9.780   0.520   0.644  0.00  0.00      A    N  
ATOM   1098  CZ  ARG A 185     -10.425  -0.360   1.350  0.00  0.00      A    C  
ATOM   1099  NH1 ARG A 185      -9.933  -0.662   2.570  0.00  0.00      A    N  
ATOM   1100  NH2 ARG A 185     -11.477  -0.997   0.906  0.00  0.00      A    N  
ATOM   1101  N   ILE A 186      -7.113   2.353  -3.269  0.00  0.00      A    N  
ATOM   1102  CA  ILE A 186      -6.136   1.431  -3.871  0.00  0.00      A    C  
ATOM   1103  C   ILE A 186      -5.074   2.213  -4.730  0.00  0.00      A    C  
ATOM   1104  O   ILE A 186      -5.386   3.282  -5.266  0.00  0.00      A    O  
ATOM   1105  CB  ILE A 186      -6.787   0.313  -4.679  0.00  0.00      A    C  
ATOM   1106  CG1 ILE A 186      -7.535   0.790  -5.961  0.00  0.00      A    C  
ATOM   1107  CG2 ILE A 186      -7.685  -0.508  -3.734  0.00  0.00      A    C  
ATOM   1108  CD1 ILE A 186      -7.953  -0.332  -6.848  0.00  0.00      A    C  
ATOM   1109  N   LYS A 187      -3.892   1.605  -4.810  0.00  0.00      A    N  
ATOM   1110  CA  LYS A 187      -2.721   2.200  -5.466  0.00  0.00      A    C  
ATOM   1111  C   LYS A 187      -2.377   1.522  -6.761  0.00  0.00      A    C  
ATOM   1112  O   LYS A 187      -1.447   1.963  -7.446  0.00  0.00      A    O  
ATOM   1113  CB  LYS A 187      -1.551   2.214  -4.473  0.00  0.00      A    C  
ATOM   1114  CG  LYS A 187      -1.771   3.382  -3.425  0.00  0.00      A    C  
ATOM   1115  CD  LYS A 187      -0.676   3.497  -2.488  0.00  0.00      A    C  
ATOM   1116  CE  LYS A 187      -0.988   4.827  -1.616  0.00  0.00      A    C  
ATOM   1117  NZ  LYS A 187      -0.411   4.804  -0.322  0.00  0.00      A    N  
ATOM   1118  N   ALA A 188      -3.126   0.451  -7.141  0.00  0.00      A    N  
ATOM   1119  CA  ALA A 188      -2.876  -0.217  -8.455  0.00  0.00      A    C  
ATOM   1120  C   ALA A 188      -4.092  -1.018  -8.796  0.00  0.00      A    C  
ATOM   1121  O   ALA A 188      -4.699  -1.668  -7.911  0.00  0.00      A    O  
ATOM   1122  CB  ALA A 188      -1.675  -1.116  -8.396  0.00  0.00      A    C  
ATOM   1123  N   ALA A 189      -4.443  -1.020 -10.071  0.00  0.00      A    N  
ATOM   1124  CA  ALA A 189      -5.638  -1.744 -10.585  0.00  0.00      A    C  
ATOM   1125  C   ALA A 189      -5.305  -2.453 -11.878  0.00  0.00      A    C  
ATOM   1126  O   ALA A 189      -4.715  -1.829 -12.792  0.00  0.00      A    O  
ATOM   1127  CB  ALA A 189      -6.781  -0.769 -10.827  0.00  0.00      A    C  
ATOM   1128  N   ILE A 190      -5.682  -3.697 -11.979  0.00  0.00      A    N  
ATOM   1129  CA  ILE A 190      -5.504  -4.526 -13.183  0.00  0.00      A    C  
ATOM   1130  C   ILE A 190      -6.857  -5.199 -13.546  0.00  0.00      A    C  
ATOM   1131  O   ILE A 190      -7.110  -6.354 -13.149  0.00  0.00      A    O  
ATOM   1132  CB  ILE A 190      -4.389  -5.553 -13.120  0.00  0.00      A    C  
ATOM   1133  CG1 ILE A 190      -3.111  -4.965 -12.607  0.00  0.00      A    C  
ATOM   1134  CG2 ILE A 190      -4.197  -6.205 -14.490  0.00  0.00      A    C  
ATOM   1135  CD1 ILE A 190      -1.940  -5.940 -12.493  0.00  0.00      A    C  
ATOM   1136  N   PRO A 191      -7.667  -4.513 -14.350  0.00  0.00      A    N  
ATOM   1137  CA  PRO A 191      -8.826  -5.169 -14.913  0.00  0.00      A    C  
ATOM   1138  C   PRO A 191      -8.441  -6.187 -16.019  0.00  0.00      A    C  
ATOM   1139  O   PRO A 191      -7.671  -5.758 -16.929  0.00  0.00      A    O  
ATOM   1140  CB  PRO A 191      -9.698  -4.005 -15.441  0.00  0.00      A    C  
ATOM   1141  CG  PRO A 191      -9.110  -2.764 -14.726  0.00  0.00      A    C  
ATOM   1142  CD  PRO A 191      -7.677  -3.082 -14.652  0.00  0.00      A    C  
ATOM   1143  N   LEU A 192      -8.978  -7.379 -15.966  0.00  0.00      A    N  
ATOM   1144  CA  LEU A 192      -8.727  -8.419 -16.941  0.00  0.00      A    C  
ATOM   1145  C   LEU A 192     -10.007  -8.585 -17.764  0.00  0.00      A    C  
ATOM   1146  O   LEU A 192     -11.052  -8.952 -17.217  0.00  0.00      A    O  
ATOM   1147  CB  LEU A 192      -8.461  -9.772 -16.262  0.00  0.00      A    C  
ATOM   1148  CG  LEU A 192      -7.367  -9.783 -15.170  0.00  0.00      A    C  
ATOM   1149  CD1 LEU A 192      -7.391 -11.116 -14.476  0.00  0.00      A    C  
ATOM   1150  CD2 LEU A 192      -6.001  -9.439 -15.673  0.00  0.00      A    C  
ATOM   1151  N   ALA A 193      -9.951  -8.311 -19.069  0.00  0.00      A    N  
ATOM   1152  CA  ALA A 193     -11.116  -8.460 -19.940  0.00  0.00      A    C  
ATOM   1153  C   ALA A 193     -12.362  -7.862 -19.270  0.00  0.00      A    C  
ATOM   1154  O   ALA A 193     -13.395  -8.527 -19.135  0.00  0.00      A    O  
ATOM   1155  CB  ALA A 193     -11.295  -9.888 -20.352  0.00  0.00      A    C  
ATOM   1156  N   PRO A 194     -12.267  -6.601 -18.855  0.00  0.00      A    N  
ATOM   1157  CA  PRO A 194     -13.343  -6.012 -18.032  0.00  0.00      A    C  
ATOM   1158  C   PRO A 194     -14.678  -5.947 -18.754  0.00  0.00      A    C  
ATOM   1159  O   PRO A 194     -14.724  -5.792 -19.984  0.00  0.00      A    O  
ATOM   1160  CB  PRO A 194     -12.813  -4.626 -17.707  0.00  0.00      A    C  
ATOM   1161  CG  PRO A 194     -11.861  -4.277 -18.824  0.00  0.00      A    C  
ATOM   1162  CD  PRO A 194     -11.192  -5.618 -19.042  0.00  0.00      A    C  
ATOM   1163  N   TRP A 195     -15.742  -5.958 -17.967  0.00  0.00      A    N  
ATOM   1164  CA  TRP A 195     -17.114  -5.785 -18.407  0.00  0.00      A    C  
ATOM   1165  C   TRP A 195     -17.803  -4.823 -17.448  0.00  0.00      A    C  
ATOM   1166  O   TRP A 195     -17.707  -4.971 -16.251  0.00  0.00      A    O  
ATOM   1167  CB  TRP A 195     -17.848  -7.130 -18.401  0.00  0.00      A    C  
ATOM   1168  CG  TRP A 195     -19.244  -7.133 -19.025  0.00  0.00      A    C  
ATOM   1169  CD1 TRP A 195     -19.562  -7.585 -20.260  0.00  0.00      A    C  
ATOM   1170  CD2 TRP A 195     -20.473  -6.628 -18.455  0.00  0.00      A    C  
ATOM   1171  CE2 TRP A 195     -21.459  -6.829 -19.433  0.00  0.00      A    C  
ATOM   1172  CE3 TRP A 195     -20.809  -6.052 -17.251  0.00  0.00      A    C  
ATOM   1173  NE1 TRP A 195     -20.892  -7.483 -20.489  0.00  0.00      A    N  
ATOM   1174  CZ2 TRP A 195     -22.809  -6.541 -19.177  0.00  0.00      A    C  
ATOM   1175  CZ3 TRP A 195     -22.136  -5.744 -16.991  0.00  0.00      A    C  
ATOM   1176  CH2 TRP A 195     -23.110  -5.956 -17.993  0.00  0.00      A    C  
ATOM   1177  N   ASP A 196     -18.504  -3.819 -17.987  0.00  0.00      A    N  
ATOM   1178  CA  ASP A 196     -19.382  -2.978 -17.217  0.00  0.00      A    C  
ATOM   1179  C   ASP A 196     -20.361  -2.265 -18.133  0.00  0.00      A    C  
ATOM   1180  O   ASP A 196     -20.341  -2.462 -19.336  0.00  0.00      A    O  
ATOM   1181  CB  ASP A 196     -18.598  -1.976 -16.342  0.00  0.00      A    C  
ATOM   1182  CG  ASP A 196     -19.193  -1.710 -15.029  0.00  0.00      A    C  
ATOM   1183  OD1 ASP A 196     -20.466  -1.738 -14.862  0.00  0.00      A    O  
ATOM   1184  OD2 ASP A 196     -18.435  -1.445 -14.001  0.00  0.00      A    O  
ATOM   1185  N   THR A 197     -21.296  -1.576 -17.533  0.00  0.00      A    N  
ATOM   1186  CA  THR A 197     -22.387  -0.925 -18.201  0.00  0.00      A    C  
ATOM   1187  C   THR A 197     -22.105   0.564 -18.505  0.00  0.00      A    C  
ATOM   1188  O   THR A 197     -22.930   1.239 -19.137  0.00  0.00      A    O  
ATOM   1189  CB  THR A 197     -23.662  -0.987 -17.328  0.00  0.00      A    C  
ATOM   1190  CG2 THR A 197     -24.117  -2.408 -17.122  0.00  0.00      A    C  
ATOM   1191  OG1 THR A 197     -23.388  -0.346 -16.050  0.00  0.00      A    O  
ATOM   1192  N   THR A 198     -20.976   1.082 -18.078  0.00  0.00      A    N  
ATOM   1193  CA  THR A 198     -20.618   2.476 -18.137  0.00  0.00      A    C  
ATOM   1194  C   THR A 198     -19.114   2.607 -18.104  0.00  0.00      A    C  
ATOM   1195  O   THR A 198     -18.453   1.831 -17.453  0.00  0.00      A    O  
ATOM   1196  CB  THR A 198     -21.282   3.281 -17.011  0.00  0.00      A    C  
ATOM   1197  CG2 THR A 198     -20.934   2.786 -15.633  0.00  0.00      A    C  
ATOM   1198  OG1 THR A 198     -20.958   4.622 -17.128  0.00  0.00      A    O  
ATOM   1199  N   SER A 199     -18.600   3.696 -18.720  0.00  0.00      A    N  
ATOM   1200  CA  SER A 199     -17.240   4.135 -18.576  0.00  0.00      A    C  
ATOM   1201  C   SER A 199     -17.058   5.202 -17.458  0.00  0.00      A    C  
ATOM   1202  O   SER A 199     -15.921   5.682 -17.270  0.00  0.00      A    O  
ATOM   1203  CB  SER A 199     -16.737   4.817 -19.902  0.00  0.00      A    C  
ATOM   1204  OG  SER A 199     -16.655   3.761 -20.896  0.00  0.00      A    O  
ATOM   1205  N   TYR A 200     -18.132   5.471 -16.714  0.00  0.00      A    N  
ATOM   1206  CA  TYR A 200     -18.071   6.554 -15.729  0.00  0.00      A    C  
ATOM   1207  C   TYR A 200     -16.961   6.322 -14.715  0.00  0.00      A    C  
ATOM   1208  O   TYR A 200     -16.263   7.268 -14.333  0.00  0.00      A    O  
ATOM   1209  CB  TYR A 200     -19.446   6.609 -15.005  0.00  0.00      A    C  
ATOM   1210  CG  TYR A 200     -19.558   7.556 -13.866  0.00  0.00      A    C  
ATOM   1211  CD1 TYR A 200     -19.216   7.214 -12.593  0.00  0.00      A    C  
ATOM   1212  CD2 TYR A 200     -19.978   8.888 -14.049  0.00  0.00      A    C  
ATOM   1213  CE1 TYR A 200     -19.352   8.140 -11.569  0.00  0.00      A    C  
ATOM   1214  CE2 TYR A 200     -20.136   9.767 -13.028  0.00  0.00      A    C  
ATOM   1215  CZ  TYR A 200     -19.774   9.398 -11.786  0.00  0.00      A    C  
ATOM   1216  OH  TYR A 200     -19.863  10.290 -10.764  0.00  0.00      A    O  
ATOM   1217  N   TYR A 201     -16.846   5.085 -14.223  0.00  0.00      A    N  
ATOM   1218  CA  TYR A 201     -15.872   4.874 -13.167  0.00  0.00      A    C  
ATOM   1219  C   TYR A 201     -14.408   4.842 -13.703  0.00  0.00      A    C  
ATOM   1220  O   TYR A 201     -13.517   5.424 -13.058  0.00  0.00      A    O  
ATOM   1221  CB  TYR A 201     -16.203   3.579 -12.387  0.00  0.00      A    C  
ATOM   1222  CG  TYR A 201     -17.553   3.651 -11.764  0.00  0.00      A    C  
ATOM   1223  CD1 TYR A 201     -17.706   4.346 -10.554  0.00  0.00      A    C  
ATOM   1224  CD2 TYR A 201     -18.663   3.182 -12.425  0.00  0.00      A    C  
ATOM   1225  CE1 TYR A 201     -19.008   4.460  -9.976  0.00  0.00      A    C  
ATOM   1226  CE2 TYR A 201     -19.942   3.369 -11.883  0.00  0.00      A    C  
ATOM   1227  CZ  TYR A 201     -20.096   4.007 -10.690  0.00  0.00      A    C  
ATOM   1228  OH  TYR A 201     -21.288   4.189 -10.056  0.00  0.00      A    O  
ATOM   1229  N   ALA A 202     -14.211   4.246 -14.875  0.00  0.00      A    N  
ATOM   1230  CA  ALA A 202     -12.943   4.344 -15.539  0.00  0.00      A    C  
ATOM   1231  C   ALA A 202     -12.532   5.809 -15.701  0.00  0.00      A    C  
ATOM   1232  O   ALA A 202     -11.344   6.156 -15.485  0.00  0.00      A    O  
ATOM   1233  CB  ALA A 202     -13.013   3.684 -16.924  0.00  0.00      A    C  
ATOM   1234  N   SER A 203     -13.468   6.701 -16.072  0.00  0.00      A    N  
ATOM   1235  CA  SER A 203     -13.083   8.105 -16.249  0.00  0.00      A    C  
ATOM   1237  C   SER A 203     -12.654   8.812 -14.996  0.00  0.00      A    C  
ATOM   1238  O   SER A 203     -12.060   9.902 -15.051  0.00  0.00      A    O  
ATOM   1239  CB  SER A 203     -14.276   8.788 -16.942  0.00  0.00      A    C  
ATOM   1241  OG  SER A 203     -15.339   9.140 -16.003  0.00  0.00      A    O  
ATOM   1243  N   ARG A 204     -12.966   8.178 -13.855  0.00  0.00      A    N  
ATOM   1244  CA  ARG A 204     -12.650   8.712 -12.524  0.00  0.00      A    C  
ATOM   1245  C   ARG A 204     -11.570   7.925 -11.788  0.00  0.00      A    C  
ATOM   1246  O   ARG A 204     -11.331   8.101 -10.588  0.00  0.00      A    O  
ATOM   1247  CB  ARG A 204     -13.937   8.828 -11.702  0.00  0.00      A    C  
ATOM   1248  CG  ARG A 204     -14.883   9.966 -12.273  0.00  0.00      A    C  
ATOM   1249  CD  ARG A 204     -16.250   9.861 -11.738  0.00  0.00      A    C  
ATOM   1250  NE  ARG A 204     -17.012  11.045 -12.198  0.00  0.00      A    N  
ATOM   1251  CZ  ARG A 204     -17.477  11.207 -13.443  0.00  0.00      A    C  
ATOM   1252  NH1 ARG A 204     -18.093  12.341 -13.825  0.00  0.00      A    N  
ATOM   1253  NH2 ARG A 204     -17.310  10.222 -14.367  0.00  0.00      A    N  
ATOM   1254  N   SER A 205     -10.846   7.043 -12.471  0.00  0.00      A    N  
ATOM   1255  CA  SER A 205      -9.804   6.223 -11.822  0.00  0.00      A    C  
ATOM   1256  C   SER A 205      -8.785   7.142 -11.150  0.00  0.00      A    C  
ATOM   1257  O   SER A 205      -8.272   8.041 -11.747  0.00  0.00      A    O  
ATOM   1258  CB  SER A 205      -9.108   5.292 -12.834  0.00  0.00      A    C  
ATOM   1259  OG  SER A 205      -8.177   4.502 -12.077  0.00  0.00      A    O  
ATOM   1260  N   GLN A 206      -8.470   6.778  -9.887  0.00  0.00      A    N  
ATOM   1261  CA  GLN A 206      -7.462   7.418  -9.118  0.00  0.00      A    C  
ATOM   1262  C   GLN A 206      -6.202   6.581  -8.920  0.00  0.00      A    C  
ATOM   1263  O   GLN A 206      -5.313   6.966  -8.142  0.00  0.00      A    O  
ATOM   1264  CB  GLN A 206      -7.979   7.900  -7.773  0.00  0.00      A    C  
ATOM   1265  CG  GLN A 206      -9.166   8.865  -7.898  0.00  0.00      A    C  
ATOM   1266  CD  GLN A 206      -9.465   9.497  -6.583  0.00  0.00      A    C  
ATOM   1267  NE2 GLN A 206     -10.668   9.268  -6.152  0.00  0.00      A    N  
ATOM   1268  OE1 GLN A 206      -8.638  10.038  -5.903  0.00  0.00      A    O  
ATOM   1269  N   ALA A 207      -6.139   5.424  -9.529  0.00  0.00      A    N  
ATOM   1270  CA  ALA A 207      -5.028   4.516  -9.334  0.00  0.00      A    C  
ATOM   1271  C   ALA A 207      -4.434   4.179 -10.700  0.00  0.00      A    C  
ATOM   1272  O   ALA A 207      -5.163   4.031 -11.671  0.00  0.00      A    O  
ATOM   1273  CB  ALA A 207      -5.451   3.238  -8.671  0.00  0.00      A    C  
ATOM   1274  N   PRO A 208      -3.088   3.968 -10.753  0.00  0.00      A    N  
ATOM   1275  CA  PRO A 208      -2.449   3.458 -11.990  0.00  0.00      A    C  
ATOM   1276  C   PRO A 208      -3.173   2.155 -12.454  0.00  0.00      A    C  
ATOM   1277  O   PRO A 208      -3.297   1.175 -11.685  0.00  0.00      A    O  
ATOM   1278  CB  PRO A 208      -1.057   3.122 -11.532  0.00  0.00      A    C  
ATOM   1279  CG  PRO A 208      -0.843   3.951 -10.316  0.00  0.00      A    C  
ATOM   1280  CD  PRO A 208      -2.119   4.240  -9.700  0.00  0.00      A    C  
ATOM   1281  N   THR A 209      -3.615   2.172 -13.724  0.00  0.00      A    N  
ATOM   1282  CA  THR A 209      -4.504   1.146 -14.230  0.00  0.00      A    C  
ATOM   1283  C   THR A 209      -3.926   0.546 -15.462  0.00  0.00      A    C  
ATOM   1284  O   THR A 209      -3.630   1.245 -16.490  0.00  0.00      A    O  
ATOM   1285  CB  THR A 209      -5.899   1.794 -14.514  0.00  0.00      A    C  
ATOM   1286  CG2 THR A 209      -6.822   0.789 -15.091  0.00  0.00      A    C  
ATOM   1287  OG1 THR A 209      -6.447   2.330 -13.320  0.00  0.00      A    O  
ATOM   1288  N   LEU A 210      -3.767  -0.792 -15.401  0.00  0.00      A    N  
ATOM   1289  CA  LEU A 210      -3.352  -1.645 -16.561  0.00  0.00      A    C  
ATOM   1290  C   LEU A 210      -4.502  -2.506 -16.913  0.00  0.00      A    C  
ATOM   1291  O   LEU A 210      -4.939  -3.319 -16.117  0.00  0.00      A    O  
ATOM   1292  CB  LEU A 210      -2.116  -2.483 -16.146  0.00  0.00      A    C  
ATOM   1293  CG  LEU A 210      -1.855  -3.714 -16.938  0.00  0.00      A    C  
ATOM   1294  CD1 LEU A 210      -1.513  -3.455 -18.403  0.00  0.00      A    C  
ATOM   1295  CD2 LEU A 210      -0.724  -4.518 -16.277  0.00  0.00      A    C  
ATOM   1296  N   ILE A 211      -5.043  -2.310 -18.130  0.00  0.00      A    N  
ATOM   1297  CA  ILE A 211      -6.113  -3.161 -18.640  0.00  0.00      A    C  
ATOM   1298  C   ILE A 211      -5.561  -4.197 -19.595  0.00  0.00      A    C  
ATOM   1299  O   ILE A 211      -4.934  -3.835 -20.596  0.00  0.00      A    O  
ATOM   1300  CB  ILE A 211      -7.217  -2.343 -19.343  0.00  0.00      A    C  
ATOM   1301  CG1 ILE A 211      -7.936  -1.475 -18.299  0.00  0.00      A    C  
ATOM   1302  CG2 ILE A 211      -8.167  -3.188 -20.130  0.00  0.00      A    C  
ATOM   1303  CD1 ILE A 211      -8.842  -0.368 -18.776  0.00  0.00      A    C  
ATOM   1304  N   PHE A 212      -5.773  -5.461 -19.295  0.00  0.00      A    N  
ATOM   1305  CA  PHE A 212      -5.557  -6.533 -20.234  0.00  0.00      A    C  
ATOM   1306  C   PHE A 212      -6.852  -6.791 -21.001  0.00  0.00      A    C  
ATOM   1307  O   PHE A 212      -7.912  -6.953 -20.403  0.00  0.00      A    O  
ATOM   1308  CB  PHE A 212      -5.115  -7.847 -19.570  0.00  0.00      A    C  
ATOM   1309  CG  PHE A 212      -3.687  -7.832 -19.052  0.00  0.00      A    C  
ATOM   1310  CD1 PHE A 212      -2.620  -7.917 -19.926  0.00  0.00      A    C  
ATOM   1311  CD2 PHE A 212      -3.420  -7.836 -17.689  0.00  0.00      A    C  
ATOM   1312  CE1 PHE A 212      -1.323  -7.942 -19.487  0.00  0.00      A    C  
ATOM   1313  CE2 PHE A 212      -2.116  -7.861 -17.227  0.00  0.00      A    C  
ATOM   1314  CZ  PHE A 212      -1.061  -7.962 -18.115  0.00  0.00      A    C  
ATOM   1315  N   ALA A 213      -6.764  -6.773 -22.331  0.00  0.00      A    N  
ATOM   1316  CA  ALA A 213      -7.852  -7.015 -23.257  0.00  0.00      A    C  
ATOM   1317  C   ALA A 213      -7.561  -8.315 -23.970  0.00  0.00      A    C  
ATOM   1318  O   ALA A 213      -6.393  -8.685 -24.207  0.00  0.00      A    O  
ATOM   1319  CB  ALA A 213      -8.042  -5.841 -24.200  0.00  0.00      A    C  
ATOM   1320  N   CYS A 214      -8.627  -8.955 -24.424  0.00  0.00      A    N  
ATOM   1321  CA  CYS A 214      -8.509 -10.213 -25.141  0.00  0.00      A    C  
ATOM   1322  C   CYS A 214      -9.021 -10.055 -26.545  0.00  0.00      A    C  
ATOM   1323  O   CYS A 214     -10.229  -9.825 -26.723  0.00  0.00      A    O  
ATOM   1324  CB  CYS A 214      -9.231 -11.293 -24.333  0.00  0.00      A    C  
ATOM   1325  SG  CYS A 214      -8.519 -11.597 -22.680  0.00  0.00      A    S  
ATOM   1326  N   GLU A 215      -8.148 -10.169 -27.548  0.00  0.00      A    N  
ATOM   1327  CA  GLU A 215      -8.564  -9.750 -28.889  0.00  0.00      A    C  
ATOM   1328  C   GLU A 215      -9.828 -10.392 -29.400  0.00  0.00      A    C  
ATOM   1329  O   GLU A 215     -10.607  -9.738 -30.066  0.00  0.00      A    O  
ATOM   1330  CB  GLU A 215      -7.388  -9.979 -29.837  0.00  0.00      A    C  
ATOM   1331  CG  GLU A 215      -7.560  -9.409 -31.215  0.00  0.00      A    C  
ATOM   1332  CD  GLU A 215      -6.454  -9.747 -32.215  0.00  0.00      A    C  
ATOM   1333  OE1 GLU A 215      -5.758 -10.715 -32.077  0.00  0.00      A    O  
ATOM   1334  OE2 GLU A 215      -6.325  -8.918 -33.165  0.00  0.00      A    O  
ATOM   1335  N   SER A 216      -9.950 -11.694 -29.172  0.00  0.00      A    N  
ATOM   1336  CA  SER A 216     -11.054 -12.472 -29.695  0.00  0.00      A    C  
ATOM   1337  C   SER A 216     -12.259 -12.549 -28.771  0.00  0.00      A    C  
ATOM   1338  O   SER A 216     -13.143 -13.355 -29.004  0.00  0.00      A    O  
ATOM   1339  CB  SER A 216     -10.567 -13.852 -30.081  0.00  0.00      A    C  
ATOM   1340  OG  SER A 216      -9.580 -13.777 -31.055  0.00  0.00      A    O  
ATOM   1341  N   ASP A 217     -12.333 -11.681 -27.742  0.00  0.00      A    N  
ATOM   1342  CA  ASP A 217     -13.359 -11.775 -26.723  0.00  0.00      A    C  
ATOM   1343  C   ASP A 217     -14.756 -11.561 -27.340  0.00  0.00      A    C  
ATOM   1344  O   ASP A 217     -15.003 -10.493 -27.903  0.00  0.00      A    O  
ATOM   1345  CB  ASP A 217     -13.055 -10.725 -25.648  0.00  0.00      A    C  
ATOM   1346  CG  ASP A 217     -13.769 -10.948 -24.362  0.00  0.00      A    C  
ATOM   1347  OD1 ASP A 217     -14.868 -11.539 -24.326  0.00  0.00      A    O  
ATOM   1348  OD2 ASP A 217     -13.145 -10.552 -23.305  0.00  0.00      A    O  
ATOM   1349  N   VAL A 218     -15.654 -12.537 -27.142  0.00  0.00      A    N  
ATOM   1350  CA  VAL A 218     -17.051 -12.359 -27.516  0.00  0.00      A    C  
ATOM   1351  C   VAL A 218     -17.980 -12.186 -26.353  0.00  0.00      A    C  
ATOM   1352  O   VAL A 218     -19.138 -11.895 -26.567  0.00  0.00      A    O  
ATOM   1353  CB  VAL A 218     -17.564 -13.402 -28.430  0.00  0.00      A    C  
ATOM   1354  CG1 VAL A 218     -16.672 -13.563 -29.646  0.00  0.00      A    C  
ATOM   1355  CG2 VAL A 218     -17.619 -14.682 -27.726  0.00  0.00      A    C  
ATOM   1356  N   ILE A 219     -17.480 -12.290 -25.118  0.00  0.00      A    N  
ATOM   1357  CA  ILE A 219     -18.281 -12.122 -23.926  0.00  0.00      A    C  
ATOM   1358  C   ILE A 219     -18.242 -10.713 -23.420  0.00  0.00      A    C  
ATOM   1359  O   ILE A 219     -19.305 -10.096 -23.086  0.00  0.00      A    O  
ATOM   1360  CB  ILE A 219     -17.797 -13.120 -22.838  0.00  0.00      A    C  
ATOM   1361  CG1 ILE A 219     -18.076 -14.549 -23.263  0.00  0.00      A    C  
ATOM   1362  CG2 ILE A 219     -18.432 -12.811 -21.496  0.00  0.00      A    C  
ATOM   1363  CD1 ILE A 219     -17.434 -15.639 -22.469  0.00  0.00      A    C  
ATOM   1364  N   ALA A 220     -17.042 -10.096 -23.352  0.00  0.00      A    N  
ATOM   1365  CA  ALA A 220     -16.884  -8.665 -23.074  0.00  0.00      A    C  
ATOM   1366  C   ALA A 220     -16.135  -8.066 -24.243  0.00  0.00      A    C  
ATOM   1367  O   ALA A 220     -14.934  -7.819 -24.160  0.00  0.00      A    O  
ATOM   1368  CB  ALA A 220     -16.128  -8.462 -21.768  0.00  0.00      A    C  
ATOM   1369  N   PRO A 221     -16.788  -7.863 -25.399  0.00  0.00      A    N  
ATOM   1370  CA  PRO A 221     -16.064  -7.435 -26.611  0.00  0.00      A    C  
ATOM   1371  C   PRO A 221     -15.234  -6.175 -26.295  0.00  0.00      A    C  
ATOM   1372  O   PRO A 221     -15.716  -5.216 -25.709  0.00  0.00      A    O  
ATOM   1373  CB  PRO A 221     -17.158  -7.208 -27.593  0.00  0.00      A    C  
ATOM   1374  CG  PRO A 221     -18.305  -8.095 -27.167  0.00  0.00      A    C  
ATOM   1375  CD  PRO A 221     -18.198  -8.121 -25.688  0.00  0.00      A    C  
ATOM   1376  N   VAL A 222     -13.984  -6.197 -26.829  0.00  0.00      A    N  
ATOM   1377  CA  VAL A 222     -13.086  -5.079 -26.571  0.00  0.00      A    C  
ATOM   1378  C   VAL A 222     -13.634  -3.740 -27.005  0.00  0.00      A    C  
ATOM   1379  O   VAL A 222     -13.485  -2.751 -26.323  0.00  0.00      A    O  
ATOM   1380  CB  VAL A 222     -11.736  -5.399 -27.272  0.00  0.00      A    C  
ATOM   1381  CG1 VAL A 222     -10.828  -4.192 -27.245  0.00  0.00      A    C  
ATOM   1382  CG2 VAL A 222     -11.060  -6.626 -26.633  0.00  0.00      A    C  
ATOM   1383  N   LEU A 223     -14.345  -3.730 -28.162  0.00  0.00      A    N  
ATOM   1384  CA  LEU A 223     -14.853  -2.446 -28.644  0.00  0.00      A    C  
ATOM   1385  C   LEU A 223     -15.944  -1.820 -27.767  0.00  0.00      A    C  
ATOM   1386  O   LEU A 223     -16.188  -0.641 -27.810  0.00  0.00      A    O  
ATOM   1387  CB  LEU A 223     -15.502  -2.642 -30.069  0.00  0.00      A    C  
ATOM   1388  CG  LEU A 223     -14.504  -2.900 -31.167  0.00  0.00      A    C  
ATOM   1389  CD1 LEU A 223     -15.244  -3.268 -32.464  0.00  0.00      A    C  
ATOM   1390  CD2 LEU A 223     -13.589  -1.746 -31.434  0.00  0.00      A    C  
ATOM   1391  N   GLN A 224     -16.619  -2.692 -26.952  0.00  0.00      A    N  
ATOM   1392  CA  GLN A 224     -17.678  -2.206 -26.085  0.00  0.00      A    C  
ATOM   1393  C   GLN A 224     -17.252  -2.058 -24.644  0.00  0.00      A    C  
ATOM   1394  O   GLN A 224     -18.014  -1.395 -23.900  0.00  0.00      A    O  
ATOM   1395  CB  GLN A 224     -18.865  -3.233 -26.168  0.00  0.00      A    C  
ATOM   1396  CG  GLN A 224     -19.576  -3.223 -27.503  0.00  0.00      A    C  
ATOM   1397  CD  GLN A 224     -20.726  -4.227 -27.552  0.00  0.00      A    C  
ATOM   1398  NE2 GLN A 224     -21.803  -3.726 -28.112  0.00  0.00      A    N  
ATOM   1399  OE1 GLN A 224     -20.695  -5.372 -27.165  0.00  0.00      A    O  
ATOM   1400  N   HIS A 225     -16.112  -2.593 -24.243  0.00  0.00      A    N  
ATOM   1401  CA  HIS A 225     -15.733  -2.670 -22.815  0.00  0.00      A    C  
ATOM   1402  C   HIS A 225     -14.257  -2.223 -22.650  0.00  0.00      A    C  
ATOM   1403  O   HIS A 225     -14.006  -1.039 -22.453  0.00  0.00      A    O  
ATOM   1404  CB  HIS A 225     -15.990  -4.049 -22.243  0.00  0.00      A    C  
ATOM   1405  CG  HIS A 225     -17.448  -4.426 -22.248  0.00  0.00      A    C  
ATOM   1406  CD2 HIS A 225     -18.159  -5.132 -23.162  0.00  0.00      A    C  
ATOM   1407  ND1 HIS A 225     -18.314  -4.094 -21.247  0.00  0.00      A    N  
ATOM   1408  CE1 HIS A 225     -19.538  -4.512 -21.597  0.00  0.00      A    C  
ATOM   1409  NE2 HIS A 225     -19.444  -5.176 -22.736  0.00  0.00      A    N  
ATOM   1410  N   ALA A 226     -13.302  -3.163 -22.796  0.00  0.00      A    N  
ATOM   1411  CA  ALA A 226     -11.938  -2.780 -22.449  0.00  0.00      A    C  
ATOM   1412  C   ALA A 226     -11.415  -1.539 -23.150  0.00  0.00      A    C  
ATOM   1413  O   ALA A 226     -10.747  -0.707 -22.502  0.00  0.00      A    O  
ATOM   1414  CB  ALA A 226     -10.989  -3.967 -22.709  0.00  0.00      A    C  
ATOM   1415  N   SER A 227     -11.687  -1.388 -24.455  0.00  0.00      A    N  
ATOM   1416  CA  SER A 227     -11.158  -0.231 -25.224  0.00  0.00      A    C  
ATOM   1417  C   SER A 227     -11.776   1.097 -24.745  0.00  0.00      A    C  
ATOM   1418  O   SER A 227     -11.051   2.009 -24.318  0.00  0.00      A    O  
ATOM   1419  CB  SER A 227     -11.269  -0.407 -26.758  0.00  0.00      A    C  
ATOM   1420  OG  SER A 227     -10.808   0.743 -27.330  0.00  0.00      A    O  
ATOM   1421  N   PRO A 228     -13.117   1.257 -24.715  0.00  0.00      A    N  
ATOM   1422  CA  PRO A 228     -13.632   2.528 -24.166  0.00  0.00      A    C  
ATOM   1423  C   PRO A 228     -13.240   2.774 -22.730  0.00  0.00      A    C  
ATOM   1424  O   PRO A 228     -13.033   3.944 -22.358  0.00  0.00      A    O  
ATOM   1425  CB  PRO A 228     -15.169   2.429 -24.357  0.00  0.00      A    C  
ATOM   1426  CG  PRO A 228     -15.410   0.963 -24.654  0.00  0.00      A    C  
ATOM   1427  CD  PRO A 228     -14.177   0.425 -25.316  0.00  0.00      A    C  
ATOM   1428  N   PHE A 229     -13.148   1.726 -21.911  0.00  0.00      A    N  
ATOM   1429  CA  PHE A 229     -12.723   1.998 -20.538  0.00  0.00      A    C  
ATOM   1430  C   PHE A 229     -11.319   2.533 -20.458  0.00  0.00      A    C  
ATOM   1431  O   PHE A 229     -11.064   3.548 -19.802  0.00  0.00      A    O  
ATOM   1432  CB  PHE A 229     -12.796   0.679 -19.719  0.00  0.00      A    C  
ATOM   1433  CG  PHE A 229     -14.182   0.075 -19.579  0.00  0.00      A    C  
ATOM   1434  CD1 PHE A 229     -15.341   0.788 -19.863  0.00  0.00      A    C  
ATOM   1435  CD2 PHE A 229     -14.338  -1.241 -19.172  0.00  0.00      A    C  
ATOM   1436  CE1 PHE A 229     -16.597   0.164 -19.813  0.00  0.00      A    C  
ATOM   1437  CE2 PHE A 229     -15.574  -1.840 -19.128  0.00  0.00      A    C  
ATOM   1438  CZ  PHE A 229     -16.715  -1.148 -19.433  0.00  0.00      A    C  
ATOM   1439  N   TYR A 230     -10.412   1.938 -21.231  0.00  0.00      A    N  
ATOM   1440  CA  TYR A 230      -9.045   2.478 -21.257  0.00  0.00      A    C  
ATOM   1441  C   TYR A 230      -9.000   3.959 -21.746  0.00  0.00      A    C  
ATOM   1442  O   TYR A 230      -8.340   4.807 -21.205  0.00  0.00      A    O  
ATOM   1443  CB  TYR A 230      -8.155   1.626 -22.154  0.00  0.00      A    C  
ATOM   1444  CG  TYR A 230      -6.789   2.274 -22.249  0.00  0.00      A    C  
ATOM   1445  CD1 TYR A 230      -5.835   2.132 -21.303  0.00  0.00      A    C  
ATOM   1446  CD2 TYR A 230      -6.498   3.107 -23.308  0.00  0.00      A    C  
ATOM   1447  CE1 TYR A 230      -4.656   2.850 -21.316  0.00  0.00      A    C  
ATOM   1448  CE2 TYR A 230      -5.347   3.829 -23.349  0.00  0.00      A    C  
ATOM   1449  CZ  TYR A 230      -4.385   3.724 -22.403  0.00  0.00      A    C  
ATOM   1450  OH  TYR A 230      -3.218   4.413 -22.372  0.00  0.00      A    O  
ATOM   1451  N   ASN A 231      -9.758   4.122 -22.862  0.00  0.00      A    N  
ATOM   1452  CA  ASN A 231      -9.753   5.446 -23.508  0.00  0.00      A    C  
ATOM   1453  C   ASN A 231     -10.288   6.535 -22.613  0.00  0.00      A    C  
ATOM   1454  O   ASN A 231      -9.985   7.713 -22.790  0.00  0.00      A    O  
ATOM   1455  CB  ASN A 231     -10.552   5.395 -24.792  0.00  0.00      A    C  
ATOM   1456  CG  ASN A 231      -9.918   4.523 -25.899  0.00  0.00      A    C  
ATOM   1457  ND2 ASN A 231     -10.689   4.195 -26.928  0.00  0.00      A    N  
ATOM   1458  OD1 ASN A 231      -8.753   4.191 -25.807  0.00  0.00      A    O  
ATOM   1459  N   SER A 232     -11.084   6.160 -21.631  0.00  0.00      A    N  
ATOM   1460  CA  SER A 232     -11.689   7.095 -20.684  0.00  0.00      A    C  
ATOM   1461  C   SER A 232     -10.822   7.422 -19.512  0.00  0.00      A    C  
ATOM   1462  O   SER A 232     -11.102   8.378 -18.732  0.00  0.00      A    O  
ATOM   1463  CB  SER A 232     -13.019   6.514 -20.090  0.00  0.00      A    C  
ATOM   1464  OG  SER A 232     -13.901   6.241 -21.160  0.00  0.00      A    O  
ATOM   1465  N   LEU A 233      -9.757   6.654 -19.245  0.00  0.00      A    N  
ATOM   1466  CA  LEU A 233      -8.917   6.824 -18.081  0.00  0.00      A    C  
ATOM   1467  C   LEU A 233      -8.341   8.216 -18.110  0.00  0.00      A    C  
ATOM   1468  O   LEU A 233      -7.899   8.720 -19.152  0.00  0.00      A    O  
ATOM   1469  CB  LEU A 233      -7.810   5.796 -18.000  0.00  0.00      A    C  
ATOM   1470  CG  LEU A 233      -8.210   4.334 -17.777  0.00  0.00      A    C  
ATOM   1471  CD1 LEU A 233      -7.013   3.461 -18.025  0.00  0.00      A    C  
ATOM   1472  CD2 LEU A 233      -8.818   4.106 -16.384  0.00  0.00      A    C  
ATOM   1473  N   PRO A 234      -8.159   8.812 -16.927  0.00  0.00      A    N  
ATOM   1474  CA  PRO A 234      -7.585  10.180 -16.877  0.00  0.00      A    C  
ATOM   1475  C   PRO A 234      -6.083  10.192 -17.353  0.00  0.00      A    C  
ATOM   1476  O   PRO A 234      -5.370   9.200 -17.332  0.00  0.00      A    O  
ATOM   1477  CB  PRO A 234      -7.680  10.559 -15.398  0.00  0.00      A    C  
ATOM   1478  CG  PRO A 234      -8.527   9.600 -14.725  0.00  0.00      A    C  
ATOM   1479  CD  PRO A 234      -8.670   8.407 -15.623  0.00  0.00      A    C  
ATOM   1480  N   SER A 235      -5.630  11.437 -17.738  0.00  0.00      A    N  
ATOM   1481  CA  SER A 235      -4.257  11.599 -18.143  0.00  0.00      A    C  
ATOM   1483  C   SER A 235      -3.328  11.645 -16.966  0.00  0.00      A    C  
ATOM   1484  O   SER A 235      -2.131  11.497 -17.201  0.00  0.00      A    O  
ATOM   1485  CB  SER A 235      -4.024  12.937 -18.943  0.00  0.00      A    C  
ATOM   1487  OG  SER A 235      -4.430  14.029 -18.165  0.00  0.00      A    O  
ATOM   1489  N   SER A 236      -3.851  11.805 -15.766  0.00  0.00      A    N  
ATOM   1490  CA  SER A 236      -3.036  12.011 -14.570  0.00  0.00      A    C  
ATOM   1491  C   SER A 236      -2.574  10.774 -13.842  0.00  0.00      A    C  
ATOM   1492  O   SER A 236      -1.867  10.930 -12.925  0.00  0.00      A    O  
ATOM   1493  CB  SER A 236      -3.844  12.880 -13.583  0.00  0.00      A    C  
ATOM   1494  OG  SER A 236      -5.119  12.329 -13.298  0.00  0.00      A    O  
ATOM   1495  N   ILE A 237      -2.857   9.599 -14.345  0.00  0.00      A    N  
ATOM   1496  CA  ILE A 237      -2.436   8.357 -13.735  0.00  0.00      A    C  
ATOM   1497  C   ILE A 237      -1.552   7.621 -14.753  0.00  0.00      A    C  
ATOM   1498  O   ILE A 237      -1.830   7.755 -15.948  0.00  0.00      A    O  
ATOM   1499  CB  ILE A 237      -3.605   7.378 -13.366  0.00  0.00      A    C  
ATOM   1500  CG1 ILE A 237      -4.571   7.134 -14.514  0.00  0.00      A    C  
ATOM   1501  CG2 ILE A 237      -4.330   7.903 -12.180  0.00  0.00      A    C  
ATOM   1502  CD1 ILE A 237      -5.520   5.895 -14.345  0.00  0.00      A    C  
ATOM   1503  N   ASP A 238      -0.614   6.860 -14.302  0.00  0.00      A    N  
ATOM   1504  CA  ASP A 238       0.028   5.901 -15.151  0.00  0.00      A    C  
ATOM   1505  C   ASP A 238      -1.022   4.909 -15.691  0.00  0.00      A    C  
ATOM   1506  O   ASP A 238      -1.822   4.377 -14.909  0.00  0.00      A    O  
ATOM   1507  CB  ASP A 238       1.079   5.079 -14.450  0.00  0.00      A    C  
ATOM   1508  CG  ASP A 238       2.300   5.843 -13.967  0.00  0.00      A    C  
ATOM   1509  OD1 ASP A 238       2.524   7.021 -14.283  0.00  0.00      A    O  
ATOM   1510  OD2 ASP A 238       3.132   5.127 -13.264  0.00  0.00      A    O  
ATOM   1511  N   LYS A 239      -0.951   4.590 -16.980  0.00  0.00      A    N  
ATOM   1512  CA  LYS A 239      -1.924   3.670 -17.557  0.00  0.00      A    C  
ATOM   1513  C   LYS A 239      -1.346   2.889 -18.708  0.00  0.00      A    C  
ATOM   1514  O   LYS A 239      -0.365   3.344 -19.333  0.00  0.00      A    O  
ATOM   1515  CB  LYS A 239      -3.228   4.398 -17.951  0.00  0.00      A    C  
ATOM   1516  CG  LYS A 239      -2.992   5.520 -18.947  0.00  0.00      A    C  
ATOM   1517  CD  LYS A 239      -4.302   6.299 -19.266  0.00  0.00      A    C  
ATOM   1518  CE  LYS A 239      -3.992   7.584 -20.025  0.00  0.00      A    C  
ATOM   1519  NZ  LYS A 239      -5.193   8.338 -20.325  0.00  0.00      A    N  
ATOM   1520  N   ALA A 240      -1.949   1.718 -18.967  0.00  0.00      A    N  
ATOM   1521  CA  ALA A 240      -1.533   0.889 -20.063  0.00  0.00      A    C  
ATOM   1522  C   ALA A 240      -2.712   0.049 -20.506  0.00  0.00      A    C  
ATOM   1523  O   ALA A 240      -3.574  -0.305 -19.656  0.00  0.00      A    O  
ATOM   1524  CB  ALA A 240      -0.349   0.015 -19.692  0.00  0.00      A    C  
ATOM   1525  N   PHE A 241      -2.725  -0.303 -21.776  0.00  0.00      A    N  
ATOM   1526  CA  PHE A 241      -3.702  -1.217 -22.439  0.00  0.00      A    C  
ATOM   1527  C   PHE A 241      -2.886  -2.263 -23.154  0.00  0.00      A    C  
ATOM   1528  O   PHE A 241      -2.057  -1.894 -23.991  0.00  0.00      A    O  
ATOM   1529  CB  PHE A 241      -4.523  -0.429 -23.432  0.00  0.00      A    C  
ATOM   1530  CG  PHE A 241      -5.577  -1.192 -24.176  0.00  0.00      A    C  
ATOM   1531  CD1 PHE A 241      -6.797  -1.459 -23.619  0.00  0.00      A    C  
ATOM   1532  CD2 PHE A 241      -5.317  -1.574 -25.501  0.00  0.00      A    C  
ATOM   1533  CE1 PHE A 241      -7.776  -2.097 -24.313  0.00  0.00      A    C  
ATOM   1534  CE2 PHE A 241      -6.278  -2.266 -26.198  0.00  0.00      A    C  
ATOM   1535  CZ  PHE A 241      -7.532  -2.494 -25.645  0.00  0.00      A    C  
ATOM   1536  N   VAL A 242      -3.098  -3.547 -22.778  0.00  0.00      A    N  
ATOM   1537  CA  VAL A 242      -2.360  -4.646 -23.415  0.00  0.00      A    C  
ATOM   1538  C   VAL A 242      -3.382  -5.622 -23.929  0.00  0.00      A    C  
ATOM   1539  O   VAL A 242      -4.034  -6.312 -23.132  0.00  0.00      A    O  
ATOM   1540  CB  VAL A 242      -1.388  -5.301 -22.453  0.00  0.00      A    C  
ATOM   1541  CG1 VAL A 242      -0.672  -6.455 -23.123  0.00  0.00      A    C  
ATOM   1542  CG2 VAL A 242      -0.346  -4.267 -21.955  0.00  0.00      A    C  
ATOM   1543  N   GLU A 243      -3.531  -5.680 -25.271  0.00  0.00      A    N  
ATOM   1544  CA  GLU A 243      -4.466  -6.578 -25.887  0.00  0.00      A    C  
ATOM   1546  C   GLU A 243      -3.743  -7.803 -26.374  0.00  0.00      A    C  
ATOM   1547  O   GLU A 243      -2.735  -7.705 -27.112  0.00  0.00      A    O  
ATOM   1548  CB  GLU A 243      -5.206  -5.890 -27.020  0.00  0.00      A    C  
ATOM   1550  CG  GLU A 243      -6.288  -6.753 -27.702  0.00  0.00      A    C  
ATOM   1552  CD  GLU A 243      -7.313  -5.977 -28.524  0.00  0.00      A    C  
ATOM   1554  OE1 GLU A 243      -7.397  -4.733 -28.385  0.00  0.00      A    O  
ATOM   1556  OE2 GLU A 243      -8.219  -6.690 -29.068  0.00  0.00      A    O  
ATOM   1558  N   ILE A 244      -4.165  -8.977 -25.910  0.00  0.00      A    N  
ATOM   1559  CA  ILE A 244      -3.495 -10.228 -26.132  0.00  0.00      A    C  
ATOM   1560  C   ILE A 244      -4.006 -10.834 -27.447  0.00  0.00      A    C  
ATOM   1561  O   ILE A 244      -5.223 -11.094 -27.614  0.00  0.00      A    O  
ATOM   1562  CB  ILE A 244      -3.648 -11.178 -24.909  0.00  0.00      A    C  
ATOM   1563  CG1 ILE A 244      -2.910 -10.473 -23.731  0.00  0.00      A    C  
ATOM   1564  CG2 ILE A 244      -3.191 -12.577 -25.232  0.00  0.00      A    C  
ATOM   1565  CD1 ILE A 244      -3.063 -11.148 -22.397  0.00  0.00      A    C  
ATOM   1566  N   ASN A 245      -3.051 -11.108 -28.341  0.00  0.00      A    N  
ATOM   1567  CA  ASN A 245      -3.297 -11.589 -29.670  0.00  0.00      A    C  
ATOM   1568  C   ASN A 245      -4.021 -12.889 -29.693  0.00  0.00      A    C  
ATOM   1569  O   ASN A 245      -3.581 -13.884 -29.084  0.00  0.00      A    O  
ATOM   1570  CB  ASN A 245      -1.927 -11.744 -30.364  0.00  0.00      A    C  
ATOM   1571  CG  ASN A 245      -2.026 -12.234 -31.794  0.00  0.00      A    C  
ATOM   1572  ND2 ASN A 245      -1.013 -12.926 -32.209  0.00  0.00      A    N  
ATOM   1573  OD1 ASN A 245      -2.930 -11.982 -32.464  0.00  0.00      A    O  
ATOM   1574  N   GLY A 246      -5.185 -12.957 -30.340  0.00  0.00      A    N  
ATOM   1575  CA  GLY A 246      -5.995 -14.139 -30.435  0.00  0.00      A    C  
ATOM   1576  C   GLY A 246      -6.712 -14.575 -29.163  0.00  0.00      A    C  
ATOM   1577  O   GLY A 246      -7.266 -15.693 -29.147  0.00  0.00      A    O  
ATOM   1578  N   GLY A 247      -6.611 -13.775 -28.124  0.00  0.00      A    N  
ATOM   1579  CA  GLY A 247      -7.094 -14.279 -26.790  0.00  0.00      A    C  
ATOM   1580  C   GLY A 247      -8.618 -14.349 -26.724  0.00  0.00      A    C  
ATOM   1581  O   GLY A 247      -9.294 -13.365 -27.038  0.00  0.00      A    O  
ATOM   1582  N   SER A 248      -9.133 -15.488 -26.224  0.00  0.00      A    N  
ATOM   1583  CA  SER A 248     -10.524 -15.525 -25.841  0.00  0.00      A    C  
ATOM   1584  C   SER A 248     -10.674 -14.776 -24.505  0.00  0.00      A    C  
ATOM   1585  O   SER A 248      -9.735 -14.318 -23.912  0.00  0.00      A    O  
ATOM   1586  CB  SER A 248     -10.996 -16.972 -25.781  0.00  0.00      A    C  
ATOM   1587  OG  SER A 248     -10.503 -17.573 -24.619  0.00  0.00      A    O  
ATOM   1588  N   HIS A 249     -11.933 -14.718 -24.025  0.00  0.00      A    N  
ATOM   1589  CA  HIS A 249     -12.271 -13.960 -22.852  0.00  0.00      A    C  
ATOM   1590  C   HIS A 249     -11.486 -14.304 -21.538  0.00  0.00      A    C  
ATOM   1591  O   HIS A 249     -11.340 -13.431 -20.717  0.00  0.00      A    O  
ATOM   1592  CB  HIS A 249     -13.770 -14.150 -22.598  0.00  0.00      A    C  
ATOM   1593  CG  HIS A 249     -14.333 -13.396 -21.462  0.00  0.00      A    C  
ATOM   1594  CD2 HIS A 249     -15.040 -13.839 -20.432  0.00  0.00      A    C  
ATOM   1595  ND1 HIS A 249     -14.266 -12.031 -21.324  0.00  0.00      A    N  
ATOM   1596  CE1 HIS A 249     -14.923 -11.630 -20.221  0.00  0.00      A    C  
ATOM   1597  NE2 HIS A 249     -15.380 -12.749 -19.668  0.00  0.00      A    N  
ATOM   1598  N   TYR A 250     -10.976 -15.513 -21.489  0.00  0.00      A    N  
ATOM   1599  CA  TYR A 250     -10.234 -15.976 -20.320  0.00  0.00      A    C  
ATOM   1600  C   TYR A 250      -8.762 -15.677 -20.461  0.00  0.00      A    C  
ATOM   1601  O   TYR A 250      -7.940 -16.088 -19.591  0.00  0.00      A    O  
ATOM   1602  CB  TYR A 250     -10.396 -17.513 -20.132  0.00  0.00      A    C  
ATOM   1603  CG  TYR A 250     -11.785 -18.012 -19.715  0.00  0.00      A    C  
ATOM   1604  CD1 TYR A 250     -12.672 -18.528 -20.665  0.00  0.00      A    C  
ATOM   1605  CD2 TYR A 250     -12.167 -17.963 -18.371  0.00  0.00      A    C  
ATOM   1606  CE1 TYR A 250     -13.924 -18.993 -20.272  0.00  0.00      A    C  
ATOM   1607  CE2 TYR A 250     -13.419 -18.427 -17.980  0.00  0.00      A    C  
ATOM   1608  CZ  TYR A 250     -14.297 -18.942 -18.932  0.00  0.00      A    C  
ATOM   1609  OH  TYR A 250     -15.525 -19.402 -18.551  0.00  0.00      A    O  
ATOM   1610  N   CYS A 251      -8.301 -14.858 -21.449  0.00  0.00      A    N  
ATOM   1611  CA  CYS A 251      -6.907 -14.752 -21.747  0.00  0.00      A    C  
ATOM   1612  C   CYS A 251      -6.082 -14.082 -20.669  0.00  0.00      A    C  
ATOM   1613  O   CYS A 251      -4.852 -14.266 -20.671  0.00  0.00      A    O  
ATOM   1614  CB  CYS A 251      -6.651 -14.052 -23.093  0.00  0.00      A    C  
ATOM   1615  SG  CYS A 251      -6.643 -12.261 -23.114  0.00  0.00      A    S  
ATOM   1616  N   GLY A 252      -6.677 -13.286 -19.810  0.00  0.00      A    N  
ATOM   1617  CA  GLY A 252      -5.956 -12.670 -18.725  0.00  0.00      A    C  
ATOM   1618  C   GLY A 252      -5.885 -13.434 -17.423  0.00  0.00      A    C  
ATOM   1619  O   GLY A 252      -5.310 -12.963 -16.456  0.00  0.00      A    O  
ATOM   1620  N   ASN A 253      -6.496 -14.628 -17.418  0.00  0.00      A    N  
ATOM   1621  CA  ASN A 253      -6.682 -15.330 -16.149  0.00  0.00      A    C  
ATOM   1622  C   ASN A 253      -5.412 -16.012 -15.658  0.00  0.00      A    C  
ATOM   1623  O   ASN A 253      -5.299 -16.323 -14.455  0.00  0.00      A    O  
ATOM   1624  CB  ASN A 253      -7.780 -16.342 -16.299  0.00  0.00      A    C  
ATOM   1625  CG  ASN A 253      -9.155 -15.756 -16.528  0.00  0.00      A    C  
ATOM   1626  ND2 ASN A 253     -10.164 -16.615 -16.604  0.00  0.00      A    N  
ATOM   1627  OD1 ASN A 253      -9.309 -14.553 -16.557  0.00  0.00      A    O  
ATOM   1628  N   GLY A 254      -4.485 -16.327 -16.589  0.00  0.00      A    N  
ATOM   1629  CA  GLY A 254      -3.270 -17.028 -16.290  0.00  0.00      A    C  
ATOM   1630  C   GLY A 254      -3.447 -18.541 -16.339  0.00  0.00      A    C  
ATOM   1631  O   GLY A 254      -4.538 -19.071 -16.177  0.00  0.00      A    O  
ATOM   1632  N   GLY A 255      -2.319 -19.243 -16.452  0.00  0.00      A    N  
ATOM   1633  CA  GLY A 255      -2.343 -20.635 -16.404  0.00  0.00      A    C  
ATOM   1634  C   GLY A 255      -2.507 -21.399 -17.728  0.00  0.00      A    C  
ATOM   1635  O   GLY A 255      -2.680 -22.630 -17.733  0.00  0.00      A    O  
ATOM   1636  N   SER A 256      -2.432 -20.706 -18.856  0.00  0.00      A    N  
ATOM   1637  CA  SER A 256      -2.493 -21.280 -20.161  0.00  0.00      A    C  
ATOM   1638  C   SER A 256      -1.289 -20.848 -20.951  0.00  0.00      A    C  
ATOM   1639  O   SER A 256      -0.175 -21.029 -20.555  0.00  0.00      A    O  
ATOM   1640  CB  SER A 256      -3.847 -20.779 -20.705  0.00  0.00      A    C  
ATOM   1641  OG  SER A 256      -4.131 -20.832 -21.876  0.00  0.00      A    O  
ATOM   1642  N   ILE A 257      -1.491 -20.288 -22.157  0.00  0.00      A    N  
ATOM   1643  CA  ILE A 257      -0.407 -19.989 -23.101  0.00  0.00      A    C  
ATOM   1644  C   ILE A 257      -0.003 -18.556 -23.146  0.00  0.00      A    C  
ATOM   1645  O   ILE A 257       0.805 -18.148 -23.995  0.00  0.00      A    O  
ATOM   1646  CB  ILE A 257      -0.857 -20.429 -24.524  0.00  0.00      A    C  
ATOM   1647  CG1 ILE A 257      -2.112 -19.704 -24.980  0.00  0.00      A    C  
ATOM   1648  CG2 ILE A 257      -1.131 -21.961 -24.527  0.00  0.00      A    C  
ATOM   1649  CD1 ILE A 257      -2.387 -19.897 -26.493  0.00  0.00      A    C  
ATOM   1650  N   TYR A 258      -0.465 -17.702 -22.208  0.00  0.00      A    N  
ATOM   1651  CA  TYR A 258      -0.249 -16.286 -22.235  0.00  0.00      A    C  
ATOM   1652  C   TYR A 258       0.571 -15.778 -21.027  0.00  0.00      A    C  
ATOM   1653  O   TYR A 258       0.609 -14.558 -20.749  0.00  0.00      A    O  
ATOM   1654  CB  TYR A 258      -1.580 -15.524 -22.331  0.00  0.00      A    C  
ATOM   1655  CG  TYR A 258      -2.409 -15.969 -23.471  0.00  0.00      A    C  
ATOM   1656  CD1 TYR A 258      -2.025 -15.703 -24.810  0.00  0.00      A    C  
ATOM   1657  CD2 TYR A 258      -3.576 -16.583 -23.274  0.00  0.00      A    C  
ATOM   1658  CE1 TYR A 258      -2.839 -16.098 -25.845  0.00  0.00      A    C  
ATOM   1659  CE2 TYR A 258      -4.440 -16.966 -24.340  0.00  0.00      A    C  
ATOM   1660  CZ  TYR A 258      -4.051 -16.715 -25.583  0.00  0.00      A    C  
ATOM   1661  OH  TYR A 258      -4.875 -17.132 -26.632  0.00  0.00      A    O  
ATOM   1662  N   ASN A 259       1.211 -16.700 -20.282  0.00  0.00      A    N  
ATOM   1663  CA  ASN A 259       1.838 -16.301 -19.020  0.00  0.00      A    C  
ATOM   1664  C   ASN A 259       2.987 -15.310 -19.219  0.00  0.00      A    C  
ATOM   1665  O   ASN A 259       3.265 -14.497 -18.343  0.00  0.00      A    O  
ATOM   1666  CB  ASN A 259       2.346 -17.467 -18.250  0.00  0.00      A    C  
ATOM   1667  CG  ASN A 259       1.258 -18.377 -17.713  0.00  0.00      A    C  
ATOM   1668  ND2 ASN A 259       1.685 -19.546 -17.231  0.00  0.00      A    N  
ATOM   1669  OD1 ASN A 259       0.083 -18.021 -17.673  0.00  0.00      A    O  
ATOM   1670  N   ASP A 260       3.650 -15.323 -20.385  0.00  0.00      A    N  
ATOM   1671  CA  ASP A 260       4.778 -14.439 -20.542  0.00  0.00      A    C  
ATOM   1672  C   ASP A 260       4.364 -12.939 -20.488  0.00  0.00      A    C  
ATOM   1673  O   ASP A 260       4.870 -12.175 -19.673  0.00  0.00      A    O  
ATOM   1674  CB  ASP A 260       5.523 -14.688 -21.868  0.00  0.00      A    C  
ATOM   1675  CG  ASP A 260       6.256 -15.999 -21.953  0.00  0.00      A    C  
ATOM   1676  OD1 ASP A 260       6.571 -16.587 -20.890  0.00  0.00      A    O  
ATOM   1677  OD2 ASP A 260       6.492 -16.475 -23.098  0.00  0.00      A    O  
ATOM   1678  N   VAL A 261       3.378 -12.593 -21.317  0.00  0.00      A    N  
ATOM   1679  CA  VAL A 261       2.922 -11.205 -21.315  0.00  0.00      A    C  
ATOM   1680  C   VAL A 261       2.263 -10.831 -19.982  0.00  0.00      A    C  
ATOM   1681  O   VAL A 261       2.404  -9.712 -19.438  0.00  0.00      A    O  
ATOM   1682  CB  VAL A 261       2.044 -10.887 -22.539  0.00  0.00      A    C  
ATOM   1683  CG1 VAL A 261       0.770 -11.683 -22.594  0.00  0.00      A    C  
ATOM   1684  CG2 VAL A 261       1.762  -9.414 -22.636  0.00  0.00      A    C  
ATOM   1685  N   LEU A 262       1.441 -11.768 -19.434  0.00  0.00      A    N  
ATOM   1686  CA  LEU A 262       0.749 -11.489 -18.164  0.00  0.00      A    C  
ATOM   1687  C   LEU A 262       1.750 -11.219 -17.072  0.00  0.00      A    C  
ATOM   1688  O   LEU A 262       1.578 -10.284 -16.244  0.00  0.00      A    O  
ATOM   1689  CB  LEU A 262      -0.195 -12.616 -17.743  0.00  0.00      A    C  
ATOM   1690  CG  LEU A 262      -1.328 -12.837 -18.720  0.00  0.00      A    C  
ATOM   1691  CD1 LEU A 262      -2.059 -14.090 -18.279  0.00  0.00      A    C  
ATOM   1692  CD2 LEU A 262      -2.317 -11.674 -18.737  0.00  0.00      A    C  
ATOM   1693  N   SER A 263       2.832 -12.003 -17.034  0.00  0.00      A    N  
ATOM   1694  CA  SER A 263       3.826 -11.849 -16.001  0.00  0.00      A    C  
ATOM   1695  C   SER A 263       4.606 -10.571 -16.190  0.00  0.00      A    C  
ATOM   1696  O   SER A 263       4.818  -9.809 -15.211  0.00  0.00      A    O  
ATOM   1697  CB  SER A 263       4.774 -13.048 -16.038  0.00  0.00      A    C  
ATOM   1698  OG  SER A 263       4.157 -14.285 -15.803  0.00  0.00      A    O  
ATOM   1699  N   ARG A 264       5.072 -10.302 -17.391  0.00  0.00      A    N  
ATOM   1700  CA  ARG A 264       5.930  -9.175 -17.600  0.00  0.00      A    C  
ATOM   1701  C   ARG A 264       5.262  -7.863 -17.305  0.00  0.00      A    C  
ATOM   1702  O   ARG A 264       5.821  -6.977 -16.613  0.00  0.00      A    O  
ATOM   1703  CB  ARG A 264       6.481  -9.155 -19.055  0.00  0.00      A    C  
ATOM   1704  CG  ARG A 264       7.677  -8.441 -19.327  0.00  0.00      A    C  
ATOM   1705  CD  ARG A 264       8.218  -8.891 -20.757  0.00  0.00      A    C  
ATOM   1706  NE  ARG A 264       7.289  -8.364 -21.723  0.00  0.00      A    N  
ATOM   1707  CZ  ARG A 264       6.531  -9.045 -22.565  0.00  0.00      A    C  
ATOM   1708  NH1 ARG A 264       6.439 -10.352 -22.523  0.00  0.00      A    N  
ATOM   1709  NH2 ARG A 264       5.774  -8.368 -23.481  0.00  0.00      A    N  
ATOM   1710  N   PHE A 265       3.998  -7.737 -17.745  0.00  0.00      A    N  
ATOM   1711  CA  PHE A 265       3.241  -6.533 -17.457  0.00  0.00      A    C  
ATOM   1712  C   PHE A 265       2.665  -6.534 -16.063  0.00  0.00      A    C  
ATOM   1713  O   PHE A 265       2.721  -5.511 -15.342  0.00  0.00      A    O  
ATOM   1714  CB  PHE A 265       2.148  -6.287 -18.482  0.00  0.00      A    C  
ATOM   1715  CG  PHE A 265       2.560  -5.462 -19.657  0.00  0.00      A    C  
ATOM   1716  CD1 PHE A 265       2.496  -4.094 -19.571  0.00  0.00      A    C  
ATOM   1717  CD2 PHE A 265       3.083  -5.998 -20.832  0.00  0.00      A    C  
ATOM   1718  CE1 PHE A 265       2.893  -3.266 -20.628  0.00  0.00      A    C  
ATOM   1719  CE2 PHE A 265       3.493  -5.119 -21.888  0.00  0.00      A    C  
ATOM   1720  CZ  PHE A 265       3.374  -3.792 -21.750  0.00  0.00      A    C  
ATOM   1721  N   GLY A 266       2.050  -7.645 -15.638  0.00  0.00      A    N  
ATOM   1722  CA  GLY A 266       1.303  -7.659 -14.380  0.00  0.00      A    C  
ATOM   1723  C   GLY A 266       2.163  -7.585 -13.136  0.00  0.00      A    C  
ATOM   1724  O   GLY A 266       1.857  -6.800 -12.214  0.00  0.00      A    O  
ATOM   1725  N   VAL A 267       3.234  -8.406 -13.078  0.00  0.00      A    N  
ATOM   1726  CA  VAL A 267       4.083  -8.294 -11.898  0.00  0.00      A    C  
ATOM   1727  C   VAL A 267       4.738  -6.919 -11.865  0.00  0.00      A    C  
ATOM   1728  O   VAL A 267       4.818  -6.288 -10.809  0.00  0.00      A    O  
ATOM   1729  CB  VAL A 267       5.087  -9.435 -11.887  0.00  0.00      A    C  
ATOM   1730  CG1 VAL A 267       6.086  -9.260 -10.762  0.00  0.00      A    C  
ATOM   1731  CG2 VAL A 267       4.455 -10.788 -11.799  0.00  0.00      A    C  
ATOM   1732  N   SER A 268       5.233  -6.463 -13.044  0.00  0.00      A    N  
ATOM   1733  CA  SER A 268       5.865  -5.144 -13.090  0.00  0.00      A    C  
ATOM   1734  C   SER A 268       4.900  -4.021 -12.628  0.00  0.00      A    C  
ATOM   1735  O   SER A 268       5.343  -3.065 -12.012  0.00  0.00      A    O  
ATOM   1736  CB  SER A 268       6.392  -4.862 -14.477  0.00  0.00      A    C  
ATOM   1737  OG  SER A 268       7.381  -5.799 -14.843  0.00  0.00      A    O  
ATOM   1738  N   TRP A 269       3.594  -4.138 -13.014  0.00  0.00      A    N  
ATOM   1739  CA  TRP A 269       2.690  -3.108 -12.678  0.00  0.00      A    C  
ATOM   1740  C   TRP A 269       2.566  -2.979 -11.123  0.00  0.00      A    C  
ATOM   1741  O   TRP A 269       2.474  -1.861 -10.584  0.00  0.00      A    O  
ATOM   1742  CB  TRP A 269       1.302  -3.398 -13.254  0.00  0.00      A    C  
ATOM   1743  CG  TRP A 269       0.414  -2.193 -13.293  0.00  0.00      A    C  
ATOM   1744  CD1 TRP A 269      -0.608  -1.828 -12.526  0.00  0.00      A    C  
ATOM   1745  CD2 TRP A 269       0.567  -1.136 -14.265  0.00  0.00      A    C  
ATOM   1746  CE2 TRP A 269      -0.411  -0.142 -13.982  0.00  0.00      A    C  
ATOM   1747  CE3 TRP A 269       1.423  -0.959 -15.363  0.00  0.00      A    C  
ATOM   1748  NE1 TRP A 269      -1.148  -0.591 -12.919  0.00  0.00      A    N  
ATOM   1749  CZ2 TRP A 269      -0.558   1.007 -14.763  0.00  0.00      A    C  
ATOM   1750  CZ3 TRP A 269       1.291   0.161 -16.109  0.00  0.00      A    C  
ATOM   1751  CH2 TRP A 269       0.297   1.163 -15.801  0.00  0.00      A    C  
ATOM   1752  N   MET A 270       2.470  -4.136 -10.458  0.00  0.00      A    N  
ATOM   1753  CA  MET A 270       2.371  -4.099  -9.008  0.00  0.00      A    C  
ATOM   1754  C   MET A 270       3.665  -3.692  -8.323  0.00  0.00      A    C  
ATOM   1755  O   MET A 270       3.646  -2.934  -7.329  0.00  0.00      A    O  
ATOM   1756  CB  MET A 270       1.918  -5.480  -8.488  0.00  0.00      A    C  
ATOM   1757  CG  MET A 270       0.483  -5.872  -8.939  0.00  0.00      A    C  
ATOM   1758  SD  MET A 270      -0.711  -4.585  -8.564  0.00  0.00      A    S  
ATOM   1759  CE  MET A 270      -2.250  -5.443  -8.740  0.00  0.00      A    C  
ATOM   1760  N   LYS A 271       4.797  -4.099  -8.875  0.00  0.00      A    N  
ATOM   1761  CA  LYS A 271       6.082  -3.658  -8.345  0.00  0.00      A    C  
ATOM   1762  C   LYS A 271       6.243  -2.147  -8.408  0.00  0.00      A    C  
ATOM   1763  O   LYS A 271       6.634  -1.449  -7.456  0.00  0.00      A    O  
ATOM   1764  CB  LYS A 271       7.228  -4.351  -9.110  0.00  0.00      A    C  
ATOM   1765  CG  LYS A 271       7.436  -5.799  -8.750  0.00  0.00      A    C  
ATOM   1766  CD  LYS A 271       8.133  -5.951  -7.391  0.00  0.00      A    C  
ATOM   1767  CE  LYS A 271       8.484  -7.361  -7.087  0.00  0.00      A    C  
ATOM   1768  NZ  LYS A 271       9.183  -7.484  -5.775  0.00  0.00      A    N  
ATOM   1769  N   LEU A 272       5.966  -1.603  -9.625  0.00  0.00      A    N  
ATOM   1770  CA  LEU A 272       6.157  -0.173  -9.824  0.00  0.00      A    C  
ATOM   1771  C   LEU A 272       5.163   0.664  -8.953  0.00  0.00      A    C  
ATOM   1772  O   LEU A 272       5.509   1.653  -8.342  0.00  0.00      A    O  
ATOM   1773  CB  LEU A 272       6.037   0.222 -11.274  0.00  0.00      A    C  
ATOM   1774  CG  LEU A 272       6.247   1.707 -11.554  0.00  0.00      A    C  
ATOM   1775  CD1 LEU A 272       7.575   2.188 -11.049  0.00  0.00      A    C  
ATOM   1776  CD2 LEU A 272       6.023   2.024 -13.005  0.00  0.00      A    C  
ATOM   1777  N   HIS A 273       3.887   0.197  -8.929  0.00  0.00      A    N  
ATOM   1778  CA  HIS A 273       2.798   1.051  -8.324  0.00  0.00      A    C  
ATOM   1779  C   HIS A 273       2.536   0.722  -6.854  0.00  0.00      A    C  
ATOM   1780  O   HIS A 273       2.078   1.658  -6.167  0.00  0.00      A    O  
ATOM   1781  CB  HIS A 273       1.594   0.975  -9.208  0.00  0.00      A    C  
ATOM   1782  CG  HIS A 273       1.919   1.534 -10.560  0.00  0.00      A    C  
ATOM   1783  CD2 HIS A 273       2.283   2.765 -10.930  0.00  0.00      A    C  
ATOM   1784  ND1 HIS A 273       1.908   0.796 -11.718  0.00  0.00      A    N  
ATOM   1785  CE1 HIS A 273       2.254   1.560 -12.757  0.00  0.00      A    C  
ATOM   1786  NE2 HIS A 273       2.471   2.766 -12.299  0.00  0.00      A    N  
ATOM   1787  N   LEU A 274       2.714  -0.505  -6.403  0.00  0.00      A    N  
ATOM   1788  CA  LEU A 274       2.593  -0.767  -5.002  0.00  0.00      A    C  
ATOM   1789  C   LEU A 274       3.922  -0.566  -4.253  0.00  0.00      A    C  
ATOM   1790  O   LEU A 274       3.937  -0.070  -3.093  0.00  0.00      A    O  
ATOM   1791  CB  LEU A 274       2.032  -2.149  -4.652  0.00  0.00      A    C  
ATOM   1792  CG  LEU A 274       0.648  -2.414  -5.211  0.00  0.00      A    C  
ATOM   1793  CD1 LEU A 274       0.209  -3.798  -4.690  0.00  0.00      A    C  
ATOM   1794  CD2 LEU A 274      -0.356  -1.359  -4.872  0.00  0.00      A    C  
ATOM   1795  N   ASP A 275       5.053  -0.945  -4.863  0.00  0.00      A    N  
ATOM   1796  CA  ASP A 275       6.336  -0.891  -4.153  0.00  0.00      A    C  
ATOM   1797  C   ASP A 275       7.102   0.332  -4.571  0.00  0.00      A    C  
ATOM   1798  O   ASP A 275       8.224   0.541  -4.005  0.00  0.00      A    O  
ATOM   1799  CB  ASP A 275       7.203  -2.085  -4.419  0.00  0.00      A    C  
ATOM   1800  CG  ASP A 275       6.692  -3.417  -3.906  0.00  0.00      A    C  
ATOM   1801  OD1 ASP A 275       5.679  -3.394  -3.137  0.00  0.00      A    O  
ATOM   1802  OD2 ASP A 275       7.262  -4.464  -4.284  0.00  0.00      A    O  
ATOM   1803  N   GLU A 276       6.672   1.163  -5.506  0.00  0.00      A    N  
ATOM   1804  CA  GLU A 276       7.502   2.293  -5.998  0.00  0.00      A    C  
ATOM   1805  C   GLU A 276       8.848   1.768  -6.474  0.00  0.00      A    C  
ATOM   1806  O   GLU A 276       9.858   2.476  -6.311  0.00  0.00      A    O  
ATOM   1807  CB  GLU A 276       7.610   3.472  -4.972  0.00  0.00      A    C  
ATOM   1808  CG  GLU A 276       6.217   3.901  -4.530  0.00  0.00      A    C  
ATOM   1809  CD  GLU A 276       6.210   5.025  -3.567  0.00  0.00      A    C  
ATOM   1810  OE1 GLU A 276       7.199   5.300  -3.001  0.00  0.00      A    O  
ATOM   1811  OE2 GLU A 276       5.170   5.612  -3.416  0.00  0.00      A    O  
ATOM   1812  N   ASP A 277       8.878   0.573  -7.108  0.00  0.00      A    N  
ATOM   1813  CA  ASP A 277      10.156  -0.103  -7.457  0.00  0.00      A    C  
ATOM   1814  C   ASP A 277      10.492   0.218  -8.912  0.00  0.00      A    C  
ATOM   1815  O   ASP A 277       9.976  -0.350  -9.856  0.00  0.00      A    O  
ATOM   1816  CB  ASP A 277      10.050  -1.574  -7.232  0.00  0.00      A    C  
ATOM   1817  CG  ASP A 277      11.343  -2.321  -7.346  0.00  0.00      A    C  
ATOM   1818  OD1 ASP A 277      12.294  -1.767  -7.918  0.00  0.00      A    O  
ATOM   1819  OD2 ASP A 277      11.391  -3.461  -6.880  0.00  0.00      A    O  
ATOM   1820  N   SER A 278      11.286   1.286  -9.101  0.00  0.00      A    N  
ATOM   1821  CA  SER A 278      11.575   1.793 -10.401  0.00  0.00      A    C  
ATOM   1823  C   SER A 278      12.429   0.821 -11.248  0.00  0.00      A    C  
ATOM   1824  O   SER A 278      12.534   0.998 -12.475  0.00  0.00      A    O  
ATOM   1825  CB  SER A 278      12.269   3.185 -10.340  0.00  0.00      A    C  
ATOM   1827  OG  SER A 278      11.334   4.143  -9.845  0.00  0.00      A    O  
ATOM   1829  N   ARG A 279      12.954  -0.259 -10.632  0.00  0.00      A    N  
ATOM   1830  CA  ARG A 279      13.646  -1.314 -11.411  0.00  0.00      A    C  
ATOM   1831  C   ARG A 279      12.728  -2.019 -12.423  0.00  0.00      A    C  
ATOM   1832  O   ARG A 279      13.202  -2.666 -13.339  0.00  0.00      A    O  
ATOM   1833  CB  ARG A 279      14.252  -2.292 -10.516  0.00  0.00      A    C  
ATOM   1834  CG  ARG A 279      15.288  -1.754  -9.482  0.00  0.00      A    C  
ATOM   1835  CD  ARG A 279      15.801  -2.873  -8.556  0.00  0.00      A    C  
ATOM   1836  NE  ARG A 279      14.695  -3.436  -7.746  0.00  0.00      A    N  
ATOM   1837  CZ  ARG A 279      14.794  -4.487  -7.023  0.00  0.00      A    C  
ATOM   1838  NH1 ARG A 279      15.977  -5.134  -6.912  0.00  0.00      A    N  
ATOM   1839  NH2 ARG A 279      13.752  -4.921  -6.326  0.00  0.00      A    N  
ATOM   1840  N   TYR A 280      11.420  -1.883 -12.201  0.00  0.00      A    N  
ATOM   1841  CA  TYR A 280      10.447  -2.501 -13.091  0.00  0.00      A    C  
ATOM   1842  C   TYR A 280       9.944  -1.573 -14.208  0.00  0.00      A    C  
ATOM   1843  O   TYR A 280       9.203  -2.040 -15.109  0.00  0.00      A    O  
ATOM   1844  CB  TYR A 280       9.306  -3.114 -12.278  0.00  0.00      A    C  
ATOM   1845  CG  TYR A 280       9.760  -4.323 -11.521  0.00  0.00      A    C  
ATOM   1846  CD1 TYR A 280      10.466  -4.249 -10.306  0.00  0.00      A    C  
ATOM   1847  CD2 TYR A 280       9.614  -5.621 -12.069  0.00  0.00      A    C  
ATOM   1848  CE1 TYR A 280      10.960  -5.420  -9.693  0.00  0.00      A    C  
ATOM   1849  CE2 TYR A 280      10.105  -6.753 -11.428  0.00  0.00      A    C  
ATOM   1850  CZ  TYR A 280      10.764  -6.635 -10.235  0.00  0.00      A    C  
ATOM   1851  OH  TYR A 280      11.173  -7.796  -9.621  0.00  0.00      A    O  
ATOM   1852  N   LYS A 281      10.356  -0.286 -14.203  0.00  0.00      A    N  
ATOM   1853  CA  LYS A 281       9.996   0.566 -15.336  0.00  0.00      A    C  
ATOM   1854  C   LYS A 281      10.468   0.023 -16.652  0.00  0.00      A    C  
ATOM   1855  O   LYS A 281       9.749   0.208 -17.686  0.00  0.00      A    O  
ATOM   1856  CB  LYS A 281      10.487   1.940 -15.143  0.00  0.00      A    C  
ATOM   1857  CG  LYS A 281       9.884   2.759 -14.087  0.00  0.00      A    C  
ATOM   1858  CD  LYS A 281      10.418   4.267 -14.017  0.00  0.00      A    C  
ATOM   1859  CE  LYS A 281       9.739   5.001 -12.963  0.00  0.00      A    C  
ATOM   1860  NZ  LYS A 281      10.118   6.412 -12.883  0.00  0.00      A    N  
ATOM   1861  N   GLN A 282      11.631  -0.631 -16.675  0.00  0.00      A    N  
ATOM   1862  CA  GLN A 282      12.231  -1.103 -17.943  0.00  0.00      A    C  
ATOM   1863  C   GLN A 282      11.299  -2.062 -18.710  0.00  0.00      A    C  
ATOM   1864  O   GLN A 282      11.453  -2.152 -19.901  0.00  0.00      A    O  
ATOM   1865  CB  GLN A 282      13.589  -1.742 -17.652  0.00  0.00      A    C  
ATOM   1866  CG  GLN A 282      13.445  -3.013 -16.805  0.00  0.00      A    C  
ATOM   1867  CD  GLN A 282      14.797  -3.721 -16.495  0.00  0.00      A    C  
ATOM   1868  NE2 GLN A 282      15.199  -3.672 -15.236  0.00  0.00      A    N  
ATOM   1869  OE1 GLN A 282      15.497  -4.250 -17.345  0.00  0.00      A    O  
ATOM   1870  N   PHE A 283      10.402  -2.750 -18.011  0.00  0.00      A    N  
ATOM   1871  CA  PHE A 283       9.497  -3.680 -18.703  0.00  0.00      A    C  
ATOM   1872  C   PHE A 283       8.241  -2.963 -19.275  0.00  0.00      A    C  
ATOM   1873  O   PHE A 283       7.585  -3.456 -20.175  0.00  0.00      A    O  
ATOM   1874  CB  PHE A 283       9.109  -4.808 -17.754  0.00  0.00      A    C  
ATOM   1875  CG  PHE A 283      10.340  -5.446 -17.126  0.00  0.00      A    C  
ATOM   1876  CD1 PHE A 283      11.176  -6.198 -17.878  0.00  0.00      A    C  
ATOM   1877  CD2 PHE A 283      10.597  -5.237 -15.810  0.00  0.00      A    C  
ATOM   1878  CE1 PHE A 283      12.365  -6.699 -17.347  0.00  0.00      A    C  
ATOM   1879  CE2 PHE A 283      11.773  -5.734 -15.252  0.00  0.00      A    C  
ATOM   1880  CZ  PHE A 283      12.645  -6.481 -15.979  0.00  0.00      A    C  
ATOM   1881  N   LEU A 284       7.908  -1.837 -18.669  0.00  0.00      A    N  
ATOM   1882  CA  LEU A 284       6.668  -1.153 -18.960  0.00  0.00      A    C  
ATOM   1883  C   LEU A 284       6.855  -0.021 -19.951  0.00  0.00      A    C  
ATOM   1884  O   LEU A 284       5.972   0.280 -20.736  0.00  0.00      A    O  
ATOM   1885  CB  LEU A 284       6.097  -0.569 -17.668  0.00  0.00      A    C  
ATOM   1886  CG  LEU A 284       5.727  -1.634 -16.628  0.00  0.00      A    C  
ATOM   1887  CD1 LEU A 284       5.372  -0.929 -15.257  0.00  0.00      A    C  
ATOM   1888  CD2 LEU A 284       4.631  -2.508 -17.134  0.00  0.00      A    C  
ATOM   1889  N   CYS A 285       8.035   0.598 -19.944  0.00  0.00      A    N  
ATOM   1890  CA  CYS A 285       8.337   1.772 -20.794  0.00  0.00      A    C  
ATOM   1891  C   CYS A 285       9.692   1.633 -21.414  0.00  0.00      A    C  
ATOM   1892  O   CYS A 285      10.697   1.454 -20.670  0.00  0.00      A    O  
ATOM   1893  CB  CYS A 285       8.274   3.103 -20.023  0.00  0.00      A    C  
ATOM   1894  SG  CYS A 285       6.653   3.474 -19.301  0.00  0.00      A    S  
ATOM   1895  N   GLY A 286       9.754   1.610 -22.760  0.00  0.00      A    N  
ATOM   1896  CA  GLY A 286      10.961   1.346 -23.508  0.00  0.00      A    C  
ATOM   1897  C   GLY A 286      10.708   0.412 -24.609  0.00  0.00      A    C  
ATOM   1898  O   GLY A 286      10.978   0.797 -25.774  0.00  0.00      A    O  
ATOM   1899  N   PRO A 287      10.253  -0.794 -24.296  0.00  0.00      A    N  
ATOM   1900  CA  PRO A 287      10.119  -1.795 -25.328  0.00  0.00      A    C  
ATOM   1901  C   PRO A 287       9.051  -1.444 -26.360  0.00  0.00      A    C  
ATOM   1902  O   PRO A 287       8.096  -0.754 -26.101  0.00  0.00      A    O  
ATOM   1903  CB  PRO A 287       9.738  -3.068 -24.528  0.00  0.00      A    C  
ATOM   1904  CG  PRO A 287      10.286  -2.808 -23.137  0.00  0.00      A    C  
ATOM   1905  CD  PRO A 287      10.024  -1.343 -22.944  0.00  0.00      A    C  
ATOM   1906  N   ASN A 288       9.198  -1.996 -27.528  0.00  0.00      A    N  
ATOM   1907  CA  ASN A 288       8.250  -1.904 -28.617  0.00  0.00      A    C  
ATOM   1908  C   ASN A 288       7.173  -2.981 -28.382  0.00  0.00      A    C  
ATOM   1909  O   ASN A 288       7.226  -4.098 -28.888  0.00  0.00      A    O  
ATOM   1910  CB  ASN A 288       8.921  -2.052 -29.942  0.00  0.00      A    C  
ATOM   1911  CG  ASN A 288       7.976  -1.816 -31.115  0.00  0.00      A    C  
ATOM   1912  ND2 ASN A 288       8.463  -1.650 -32.263  0.00  0.00      A    N  
ATOM   1913  OD1 ASN A 288       6.815  -1.997 -30.935  0.00  0.00      A    O  
ATOM   1914  N   HIS A 289       6.163  -2.644 -27.516  0.00  0.00      A    N  
ATOM   1915  CA  HIS A 289       5.226  -3.641 -27.081  0.00  0.00      A    C  
ATOM   1916  C   HIS A 289       4.421  -4.276 -28.206  0.00  0.00      A    C  
ATOM   1917  O   HIS A 289       4.204  -5.524 -28.200  0.00  0.00      A    O  
ATOM   1918  CB  HIS A 289       4.282  -3.005 -26.061  0.00  0.00      A    C  
ATOM   1919  CG  HIS A 289       4.983  -2.430 -24.881  0.00  0.00      A    C  
ATOM   1920  CD2 HIS A 289       4.960  -1.179 -24.387  0.00  0.00      A    C  
ATOM   1921  ND1 HIS A 289       5.787  -3.172 -24.026  0.00  0.00      A    N  
ATOM   1922  CE1 HIS A 289       6.237  -2.378 -23.090  0.00  0.00      A    C  
ATOM   1923  NE2 HIS A 289       5.764  -1.165 -23.264  0.00  0.00      A    N  
ATOM   1924  N   THR A 290       3.898  -3.462 -29.139  0.00  0.00      A    N  
ATOM   1925  CA  THR A 290       3.086  -4.058 -30.171  0.00  0.00      A    C  
ATOM   1926  C   THR A 290       3.783  -5.040 -30.996  0.00  0.00      A    C  
ATOM   1927  O   THR A 290       3.151  -5.918 -31.587  0.00  0.00      A    O  
ATOM   1928  CB  THR A 290       2.541  -2.838 -31.046  0.00  0.00      A    C  
ATOM   1929  CG2 THR A 290       1.437  -3.295 -31.929  0.00  0.00      A    C  
ATOM   1930  OG1 THR A 290       1.924  -1.858 -30.117  0.00  0.00      A    O  
ATOM   1931  N   SER A 291       5.095  -4.906 -31.132  0.00  0.00      A    N  
ATOM   1932  CA  SER A 291       5.850  -5.861 -31.937  0.00  0.00      A    C  
ATOM   1934  C   SER A 291       5.922  -7.276 -31.326  0.00  0.00      A    C  
ATOM   1935  O   SER A 291       6.192  -8.239 -31.977  0.00  0.00      A    O  
ATOM   1936  CB  SER A 291       7.239  -5.383 -32.254  0.00  0.00      A    C  
ATOM   1938  OG  SER A 291       8.066  -5.425 -31.114  0.00  0.00      A    O  
ATOM   1940  N   ASP A 292       5.654  -7.403 -29.986  0.00  0.00      A    N  
ATOM   1941  CA  ASP A 292       5.599  -8.710 -29.377  0.00  0.00      A    C  
ATOM   1942  C   ASP A 292       4.545  -9.584 -30.095  0.00  0.00      A    C  
ATOM   1943  O   ASP A 292       3.384  -9.128 -30.248  0.00  0.00      A    O  
ATOM   1944  CB  ASP A 292       5.266  -8.563 -27.866  0.00  0.00      A    C  
ATOM   1945  CG  ASP A 292       5.264  -9.746 -27.042  0.00  0.00      A    C  
ATOM   1946  OD1 ASP A 292       4.844 -10.802 -27.366  0.00  0.00      A    O  
ATOM   1947  OD2 ASP A 292       5.791  -9.608 -25.961  0.00  0.00      A    O  
ATOM   1948  N   SER A 293       4.872 -10.807 -30.375  0.00  0.00      A    N  
ATOM   1949  CA  SER A 293       3.920 -11.725 -31.043  0.00  0.00      A    C  
ATOM   1950  C   SER A 293       2.632 -11.926 -30.227  0.00  0.00      A    C  
ATOM   1951  O   SER A 293       1.606 -12.254 -30.783  0.00  0.00      A    O  
ATOM   1952  CB  SER A 293       4.570 -13.044 -31.393  0.00  0.00      A    C  
ATOM   1953  OG  SER A 293       5.140 -13.685 -30.253  0.00  0.00      A    O  
ATOM   1954  N   GLN A 294       2.750 -11.845 -28.910  0.00  0.00      A    N  
ATOM   1955  CA  GLN A 294       1.607 -12.069 -28.021  0.00  0.00      A    C  
ATOM   1956  C   GLN A 294       0.684 -10.812 -27.903  0.00  0.00      A    C  
ATOM   1957  O   GLN A 294      -0.413 -10.973 -27.314  0.00  0.00      A    O  
ATOM   1958  CB  GLN A 294       2.017 -12.497 -26.609  0.00  0.00      A    C  
ATOM   1959  CG  GLN A 294       2.701 -13.825 -26.571  0.00  0.00      A    C  
ATOM   1960  CD  GLN A 294       2.734 -14.371 -25.134  0.00  0.00      A    C  
ATOM   1961  NE2 GLN A 294       2.411 -15.595 -24.973  0.00  0.00      A    N  
ATOM   1962  OE1 GLN A 294       3.160 -13.658 -24.180  0.00  0.00      A    O  
ATOM   1963  N   ILE A 295       1.058  -9.661 -28.440  0.00  0.00      A    N  
ATOM   1964  CA  ILE A 295       0.338  -8.432 -28.246  0.00  0.00      A    C  
ATOM   1965  C   ILE A 295      -0.164  -7.957 -29.601  0.00  0.00      A    C  
ATOM   1966  O   ILE A 295       0.612  -7.626 -30.466  0.00  0.00      A    O  
ATOM   1967  CB  ILE A 295       1.228  -7.378 -27.557  0.00  0.00      A    C  
ATOM   1968  CG1 ILE A 295       1.736  -7.890 -26.169  0.00  0.00      A    C  
ATOM   1969  CG2 ILE A 295       0.568  -6.039 -27.445  0.00  0.00      A    C  
ATOM   1970  CD1 ILE A 295       2.630  -6.935 -25.428  0.00  0.00      A    C  
ATOM   1971  N   SER A 296      -1.505  -7.865 -29.672  0.00  0.00      A    N  
ATOM   1972  CA  SER A 296      -2.113  -7.308 -30.899  0.00  0.00      A    C  
ATOM   1973  C   SER A 296      -2.348  -5.797 -30.836  0.00  0.00      A    C  
ATOM   1974  O   SER A 296      -2.529  -5.147 -31.867  0.00  0.00      A    O  
ATOM   1975  CB  SER A 296      -3.415  -8.039 -31.270  0.00  0.00      A    C  
ATOM   1976  OG  SER A 296      -4.307  -7.997 -30.146  0.00  0.00      A    O  
ATOM   1977  N   ASP A 297      -2.335  -5.198 -29.646  0.00  0.00      A    N  
ATOM   1978  CA  ASP A 297      -2.492  -3.798 -29.502  0.00  0.00      A    C  
ATOM   1979  C   ASP A 297      -1.932  -3.376 -28.118  0.00  0.00      A    C  
ATOM   1980  O   ASP A 297      -2.108  -4.073 -27.132  0.00  0.00      A    O  
ATOM   1981  CB  ASP A 297      -3.966  -3.375 -29.665  0.00  0.00      A    C  
ATOM   1982  CG  ASP A 297      -4.158  -1.865 -29.737  0.00  0.00      A    C  
ATOM   1983  OD1 ASP A 297      -3.206  -1.181 -30.253  0.00  0.00      A    O  
ATOM   1984  OD2 ASP A 297      -5.190  -1.351 -29.390  0.00  0.00      A    O  
ATOM   1985  N   TYR A 298      -1.315  -2.204 -28.111  0.00  0.00      A    N  
ATOM   1986  CA  TYR A 298      -0.790  -1.604 -26.908  0.00  0.00      A    C  
ATOM   1987  C   TYR A 298      -1.115  -0.122 -26.921  0.00  0.00      A    C  
ATOM   1988  O   TYR A 298      -0.961   0.556 -27.958  0.00  0.00      A    O  
ATOM   1989  CB  TYR A 298       0.723  -1.787 -26.779  0.00  0.00      A    C  
ATOM   1990  CG  TYR A 298       1.349  -0.974 -25.659  0.00  0.00      A    C  
ATOM   1991  CD1 TYR A 298       1.294  -1.384 -24.372  0.00  0.00      A    C  
ATOM   1992  CD2 TYR A 298       1.849   0.268 -25.916  0.00  0.00      A    C  
ATOM   1993  CE1 TYR A 298       1.718  -0.589 -23.334  0.00  0.00      A    C  
ATOM   1994  CE2 TYR A 298       2.256   1.111 -24.919  0.00  0.00      A    C  
ATOM   1995  CZ  TYR A 298       2.231   0.718 -23.594  0.00  0.00      A    C  
ATOM   1996  OH  TYR A 298       2.640   1.551 -22.600  0.00  0.00      A    O  
ATOM   1997  N   ARG A 299      -1.445   0.456 -25.785  0.00  0.00      A    N  
ATOM   1998  CA  ARG A 299      -1.576   1.889 -25.608  0.00  0.00      A    C  
ATOM   1999  C   ARG A 299      -1.016   2.211 -24.214  0.00  0.00      A    C  
ATOM   2000  O   ARG A 299      -1.074   1.352 -23.297  0.00  0.00      A    O  
ATOM   2001  CB  ARG A 299      -3.005   2.321 -25.686  0.00  0.00      A    C  
ATOM   2002  CG  ARG A 299      -3.767   1.810 -26.866  0.00  0.00      A    C  
ATOM   2003  CD  ARG A 299      -5.291   2.010 -26.732  0.00  0.00      A    C  
ATOM   2004  NE  ARG A 299      -5.882   1.181 -27.767  0.00  0.00      A    N  
ATOM   2005  CZ  ARG A 299      -7.165   0.959 -27.807  0.00  0.00      A    C  
ATOM   2006  NH1 ARG A 299      -8.074   1.600 -27.034  0.00  0.00      A    N  
ATOM   2007  NH2 ARG A 299      -7.628  -0.007 -28.629  0.00  0.00      A    N  
ATOM   2008  N   GLY A 300      -0.504   3.410 -24.017  0.00  0.00      A    N  
ATOM   2009  CA  GLY A 300      -0.097   3.848 -22.715  0.00  0.00      A    C  
ATOM   2010  C   GLY A 300       0.451   5.249 -22.712  0.00  0.00      A    C  
ATOM   2011  O   GLY A 300       0.576   5.888 -23.762  0.00  0.00      A    O  
ATOM   2012  N   ASN A 301       0.781   5.766 -21.514  0.00  0.00      A    N  
ATOM   2013  CA  ASN A 301       1.293   7.090 -21.397  0.00  0.00      A    C  
ATOM   2014  C   ASN A 301       2.688   7.154 -20.753  0.00  0.00      A    C  
ATOM   2015  O   ASN A 301       3.017   8.047 -19.946  0.00  0.00      A    O  
ATOM   2016  CB  ASN A 301       0.306   8.000 -20.655  0.00  0.00      A    C  
ATOM   2017  CG  ASN A 301       0.048   7.595 -19.218  0.00  0.00      A    C  
ATOM   2018  ND2 ASN A 301      -0.629   8.461 -18.494  0.00  0.00      A    N  
ATOM   2019  OD1 ASN A 301       0.361   6.505 -18.808  0.00  0.00      A    O  
ATOM   2020  N   CYS A 302       3.532   6.211 -21.193  0.00  0.00      A    N  
ATOM   2021  CA  CYS A 302       4.975   6.354 -20.864  0.00  0.00      A    C  
ATOM   2022  C   CYS A 302       5.514   7.692 -21.392  0.00  0.00      A    C  
ATOM   2023  O   CYS A 302       5.053   8.240 -22.412  0.00  0.00      A    O  
ATOM   2024  CB  CYS A 302       5.734   5.179 -21.594  0.00  0.00      A    C  
ATOM   2025  SG  CYS A 302       5.396   3.566 -20.942  0.00  0.00      A    S  
ATOM   2026  N   PRO A 303       6.564   8.176 -20.768  0.00  0.00      A    N  
ATOM   2027  CA  PRO A 303       7.245   7.635 -19.603  0.00  0.00      A    C  
ATOM   2028  C   PRO A 303       6.458   7.901 -18.319  0.00  0.00      A    C  
ATOM   2029  O   PRO A 303       5.718   8.858 -18.232  0.00  0.00      A    O  
ATOM   2030  CB  PRO A 303       8.603   8.318 -19.627  0.00  0.00      A    C  
ATOM   2031  CG  PRO A 303       8.339   9.621 -20.324  0.00  0.00      A    C  
ATOM   2032  CD  PRO A 303       7.255   9.370 -21.348  0.00  0.00      A    C  
ATOM   2033  N   TYR A 304       6.579   6.980 -17.355  0.00  0.00      A    N  
ATOM   2034  CA  TYR A 304       5.935   7.056 -16.065  0.00  0.00      A    C  
ATOM   2035  C   TYR A 304       6.847   7.847 -15.165  0.00  0.00      A    C  
ATOM   2036  O   TYR A 304       7.934   7.418 -14.878  0.00  0.00      A    O  
ATOM   2037  CB  TYR A 304       5.621   5.655 -15.569  0.00  0.00      A    C  
ATOM   2038  CG  TYR A 304       4.667   4.815 -16.392  0.00  0.00      A    C  
ATOM   2039  CD1 TYR A 304       3.632   5.399 -17.175  0.00  0.00      A    C  
ATOM   2040  CD2 TYR A 304       4.714   3.457 -16.291  0.00  0.00      A    C  
ATOM   2041  CE1 TYR A 304       2.809   4.588 -17.887  0.00  0.00      A    C  
ATOM   2042  CE2 TYR A 304       3.894   2.630 -17.019  0.00  0.00      A    C  
ATOM   2043  CZ  TYR A 304       2.948   3.210 -17.863  0.00  0.00      A    C  
ATOM   2044  OH  TYR A 304       2.101   2.425 -18.549  0.00  0.00      A    O  
ATOM   2045  N   LEU A 305       6.335   8.829 -14.488  0.00  0.00      A    N  
ATOM   2046  CA  LEU A 305       7.179   9.822 -13.713  0.00  0.00      A    C  
ATOM   2047  C   LEU A 305       6.730   9.853 -12.280  0.00  0.00      A    C  
ATOM   2048  O   LEU A 305       7.416   9.322 -11.427  0.00  0.00      A    O  
ATOM   2049  CB  LEU A 305       7.141  11.255 -14.335  0.00  0.00      A    C  
TER   
HETATM 2050  C1  C9C B 402     -24.915 -11.102 -19.137  0.00  0.00      B    C  
HETATM 2051  O1  C9C B 402     -25.001 -12.490 -18.711  0.00  0.00      B    O  
HETATM 2052  C2  C9C B 402     -24.195 -11.090 -20.515  0.00  0.00      B    C  
HETATM 2053  O2  C9C B 402     -22.735 -11.059 -20.347  0.00  0.00      B    O  
HETATM 2054  C3  C9C B 402     -22.127 -12.281 -20.310  0.00  0.00      B    C  
HETATM 2055  O3  C9C B 402     -22.723 -13.324 -20.652  0.00  0.00      B    O  
HETATM 2056  C4  C9C B 402     -20.904 -12.319 -19.575  0.00  0.00      B    C  
HETATM 2057  O4  C9C B 402     -16.624 -13.480 -17.397  0.00  0.00      B    O  
HETATM 2058  C5  C9C B 402     -20.354 -11.156 -18.996  0.00  0.00      B    C  
HETATM 2059  O5  C9C B 402     -17.483 -11.894 -16.082  0.00  0.00      B    O  
HETATM 2060  C6  C9C B 402     -19.213 -11.253 -18.218  0.00  0.00      B    C  
HETATM 2061  C7  C9C B 402     -18.605 -12.487 -18.007  0.00  0.00      B    C  
HETATM 2062  C8  C9C B 402     -19.142 -13.669 -18.538  0.00  0.00      B    C  
HETATM 2063  C9  C9C B 402     -20.295 -13.560 -19.325  0.00  0.00      B    C  
HETATM 2064  C10 C9C B 402     -17.486 -12.587 -17.169  0.00  0.00      B    C  
CONECT 2050 2051 2052
CONECT 2051 2050
CONECT 2052 2050 2053
CONECT 2053 2052 2054
CONECT 2054 2053 2055 2056
CONECT 2055 2054
CONECT 2056 2054 2058 2063
CONECT 2057 2064
CONECT 2058 2056 2060
CONECT 2059 2064
CONECT 2060 2058 2061
CONECT 2061 2060 2062 2064
CONECT 2062 2061 2063
CONECT 2063 2056 2062
CONECT 2064 2057 2059 2061
END
