# Supplementary material for: Mechanism of Polyester Hydrolysis by Marine Bacterium PE‑H Enzyme: an Atomistic and Thermodynamic Characterization
Source: J Chem Inf Model. 2026 Feb 12;66(4):2284–98. doi: 10.1021/acs.jcim.5c02314 (PMC12933714; doi:10.1021/acs.jcim.5c02314)
Supplement: Supplementary file 3 [file ci5c02314_si_003.zip › Gmx-md_inputs/soln10prepka_postPropKa_noH.pdb]

CRYST1    1.000    1.000    1.000  90.00  90.00  90.00 P 1           1
ATOM      1  N   SER A  40      13.989   2.447  -3.316  1.00  0.00           N
ATOM      2  CA  SER A  40      12.713   2.507  -2.536  1.00  0.00           C
ATOM      3  C   SER A  40      12.807   1.695  -1.230  1.00  0.00           C
ATOM      4  O   SER A  40      13.346   0.550  -1.157  1.00  0.00           O
ATOM      5  CB  SER A  40      11.476   2.088  -3.384  1.00  0.00           C
ATOM      6  OG  SER A  40      10.387   1.600  -2.703  1.00  0.00           O
ATOM      7  N   ALA A  41      12.158   2.249  -0.225  1.00  0.00           N
ATOM      8  CA  ALA A  41      11.981   1.531   1.059  1.00  0.00           C
ATOM      9  C   ALA A  41      11.186   0.210   0.945  1.00  0.00           C
ATOM     10  O   ALA A  41      11.259  -0.638   1.831  1.00  0.00           O
ATOM     11  CB  ALA A  41      11.284   2.425   2.085  1.00  0.00           C
ATOM     12  N   TYR A  42      10.444   0.054  -0.127  1.00  0.00           N
ATOM     13  CA  TYR A  42       9.503  -1.066  -0.241  1.00  0.00           C
ATOM     14  C   TYR A  42      10.046  -2.135  -1.136  1.00  0.00           C
ATOM     15  O   TYR A  42       9.405  -3.154  -1.351  1.00  0.00           O
ATOM     16  CB  TYR A  42       8.199  -0.570  -0.800  1.00  0.00           C
ATOM     17  CG  TYR A  42       7.576   0.567  -0.022  1.00  0.00           C
ATOM     18  CD1 TYR A  42       7.379   0.497   1.344  1.00  0.00           C
ATOM     19  CD2 TYR A  42       7.181   1.688  -0.645  1.00  0.00           C
ATOM     20  CE1 TYR A  42       6.748   1.524   2.027  1.00  0.00           C
ATOM     21  CE2 TYR A  42       6.613   2.753   0.056  1.00  0.00           C
ATOM     22  CZ  TYR A  42       6.413   2.639   1.405  1.00  0.00           C
ATOM     23  OH  TYR A  42       5.884   3.701   2.103  1.00  0.00           O
ATOM     24  N   GLN A  43      11.215  -1.920  -1.737  1.00  0.00           N
ATOM     25  CA  GLN A  43      11.732  -2.888  -2.743  1.00  0.00           C
ATOM     26  C   GLN A  43      12.082  -4.242  -2.158  1.00  0.00           C
ATOM     27  O   GLN A  43      12.669  -4.326  -1.036  1.00  0.00           O
ATOM     28  CB  GLN A  43      13.049  -2.407  -3.395  1.00  0.00           C
ATOM     29  CG  GLN A  43      12.762  -1.339  -4.291  1.00  0.00           C
ATOM     30  CD  GLN A  43      13.943  -0.704  -4.990  1.00  0.00           C
ATOM     31  NE2 GLN A  43      15.147  -1.183  -4.726  1.00  0.00           N
ATOM     32  OE1 GLN A  43      13.746   0.243  -5.782  1.00  0.00           O
ATOM     33  N   ARG A  44      11.732  -5.268  -2.875  1.00  0.00           N
ATOM     34  CA  ARG A  44      12.036  -6.604  -2.523  1.00  0.00           C
ATOM     35  C   ARG A  44      12.646  -7.353  -3.695  1.00  0.00           C
ATOM     36  O   ARG A  44      12.238  -7.117  -4.878  1.00  0.00           O
ATOM     37  CB  ARG A  44      10.795  -7.376  -2.007  1.00  0.00           C
ATOM     38  CG  ARG A  44      10.267  -6.849  -0.707  1.00  0.00           C
ATOM     39  CD  ARG A  44       8.980  -7.525  -0.249  1.00  0.00           C
ATOM     40  NE  ARG A  44       8.547  -7.036   1.057  1.00  0.00           N
ATOM     41  CZ  ARG A  44       9.044  -7.496   2.218  1.00  0.00           C
ATOM     42  NH1 ARG A  44       8.728  -6.906   3.335  1.00  0.00           N
ATOM     43  NH2 ARG A  44       9.857  -8.496   2.247  1.00  0.00           N
ATOM     44  N   GLY A  45      13.500  -8.344  -3.425  1.00  0.00           N
ATOM     45  CA  GLY A  45      13.935  -9.232  -4.430  1.00  0.00           C
ATOM     46  C   GLY A  45      15.121  -8.745  -5.317  1.00  0.00           C
ATOM     47  O   GLY A  45      15.518  -7.582  -5.206  1.00  0.00           O
ATOM     48  N   PRO A  46      15.601  -9.633  -6.191  1.00  0.00           N
ATOM     49  CA  PRO A  46      16.762  -9.327  -6.997  1.00  0.00           C
ATOM     50  C   PRO A  46      16.466  -8.288  -8.073  1.00  0.00           C
ATOM     51  O   PRO A  46      15.302  -8.072  -8.455  1.00  0.00           O
ATOM     52  CB  PRO A  46      17.102 -10.663  -7.606  1.00  0.00           C
ATOM     53  CG  PRO A  46      15.834 -11.399  -7.731  1.00  0.00           C
ATOM     54  CD  PRO A  46      15.138 -11.005  -6.456  1.00  0.00           C
ATOM     55  N   ASP A  47      17.514  -7.685  -8.649  1.00  0.00           N
ATOM     56  CA  ASP A  47      17.295  -6.867  -9.836  1.00  0.00           C
ATOM     57  C   ASP A  47      16.699  -7.736 -10.930  1.00  0.00           C
ATOM     58  O   ASP A  47      17.134  -8.824 -11.186  1.00  0.00           O
ATOM     59  CB  ASP A  47      18.618  -6.257 -10.321  1.00  0.00           C
ATOM     60  CG  ASP A  47      19.200  -5.214  -9.318  1.00  0.00           C
ATOM     61  OD1 ASP A  47      18.541  -4.790  -8.336  1.00  0.00           O
ATOM     62  OD2 ASP A  47      20.380  -4.851  -9.508  1.00  0.00           O
ATOM     63  N   PRO A  48      15.598  -7.253 -11.528  1.00  0.00           N
ATOM     64  CA  PRO A  48      14.808  -8.124 -12.371  1.00  0.00           C
ATOM     65  C   PRO A  48      15.296  -8.183 -13.786  1.00  0.00           C
ATOM     66  O   PRO A  48      16.145  -7.416 -14.282  1.00  0.00           O
ATOM     67  CB  PRO A  48      13.413  -7.470 -12.358  1.00  0.00           C
ATOM     68  CG  PRO A  48      13.726  -6.023 -12.185  1.00  0.00           C
ATOM     69  CD  PRO A  48      14.840  -6.051 -11.206  1.00  0.00           C
ATOM     70  N   SER A  49      14.790  -9.216 -14.481  1.00  0.00           N
ATOM     71  CA  SER A  49      15.002  -9.457 -15.883  1.00  0.00           C
ATOM     72  C   SER A  49      13.760 -10.051 -16.446  1.00  0.00           C
ATOM     73  O   SER A  49      12.894 -10.567 -15.677  1.00  0.00           O
ATOM     74  CB  SER A  49      16.137 -10.477 -16.128  1.00  0.00           C
ATOM     75  OG  SER A  49      15.865 -11.718 -15.498  1.00  0.00           O
ATOM     76  N   VAL A  50      13.630 -10.154 -17.770  1.00  0.00           N
ATOM     77  CA  VAL A  50      12.501 -10.913 -18.359  1.00  0.00           C
ATOM     78  C   VAL A  50      12.527 -12.381 -17.863  1.00  0.00           C
ATOM     79  O   VAL A  50      11.452 -12.930 -17.596  1.00  0.00           O
ATOM     80  CB  VAL A  50      12.490 -10.766 -19.895  1.00  0.00           C
ATOM     81  CG1 VAL A  50      11.537 -11.767 -20.502  1.00  0.00           C
ATOM     82  CG2 VAL A  50      12.180  -9.324 -20.273  1.00  0.00           C
ATOM     83  N   SER A  51      13.731 -12.978 -17.741  1.00  0.00           N
ATOM     84  CA  SER A  51      13.774 -14.354 -17.293  1.00  0.00           C
ATOM     85  C   SER A  51      13.168 -14.552 -15.898  1.00  0.00           C
ATOM     86  O   SER A  51      12.500 -15.537 -15.631  1.00  0.00           O
ATOM     87  CB  SER A  51      15.265 -14.808 -17.300  1.00  0.00           C
ATOM     88  OG  SER A  51      15.920 -14.511 -18.524  1.00  0.00           O
ATOM     89  N   PHE A  52      13.457 -13.570 -15.031  1.00  0.00           N
ATOM     90  CA  PHE A  52      12.920 -13.596 -13.649  1.00  0.00           C
ATOM     91  C   PHE A  52      11.390 -13.503 -13.694  1.00  0.00           C
ATOM     92  O   PHE A  52      10.709 -14.167 -12.859  1.00  0.00           O
ATOM     93  CB  PHE A  52      13.558 -12.460 -12.880  1.00  0.00           C
ATOM     94  CG  PHE A  52      13.122 -12.317 -11.449  1.00  0.00           C
ATOM     95  CD1 PHE A  52      13.421 -13.310 -10.526  1.00  0.00           C
ATOM     96  CD2 PHE A  52      12.458 -11.231 -11.023  1.00  0.00           C
ATOM     97  CE1 PHE A  52      13.032 -13.165  -9.184  1.00  0.00           C
ATOM     98  CE2 PHE A  52      12.075 -11.038  -9.664  1.00  0.00           C
ATOM     99  CZ  PHE A  52      12.348 -12.053  -8.820  1.00  0.00           C
ATOM    100  N   LEU A  53      10.835 -12.678 -14.556  1.00  0.00           N
ATOM    101  CA  LEU A  53       9.404 -12.529 -14.668  1.00  0.00           C
ATOM    102  C   LEU A  53       8.726 -13.731 -15.332  1.00  0.00           C
ATOM    103  O   LEU A  53       7.569 -14.009 -15.037  1.00  0.00           O
ATOM    104  CB  LEU A  53       9.097 -11.243 -15.460  1.00  0.00           C
ATOM    105  CG  LEU A  53       9.442  -9.950 -14.695  1.00  0.00           C
ATOM    106  CD1 LEU A  53       9.505  -8.731 -15.586  1.00  0.00           C
ATOM    107  CD2 LEU A  53       8.347  -9.690 -13.662  1.00  0.00           C
ATOM    108  N   GLU A  54       9.405 -14.426 -16.260  1.00  0.00           N
ATOM    109  CA  GLU A  54       8.863 -15.528 -16.998  1.00  0.00           C
ATOM    110  C   GLU A  54       8.819 -16.827 -16.151  1.00  0.00           C
ATOM    111  O   GLU A  54       8.098 -17.744 -16.423  1.00  0.00           O
ATOM    112  CB  GLU A  54       9.657 -15.848 -18.259  1.00  0.00           C
ATOM    113  CG  GLU A  54       9.408 -14.819 -19.352  1.00  0.00           C
ATOM    114  CD  GLU A  54      10.146 -15.149 -20.653  1.00  0.00           C
ATOM    115  OE1 GLU A  54      11.223 -15.805 -20.532  1.00  0.00           O
ATOM    116  OE2 GLU A  54       9.715 -14.673 -21.703  1.00  0.00           O
ATOM    117  N   ALA A  55       9.678 -16.908 -15.154  1.00  0.00           N
ATOM    118  CA  ALA A  55       9.754 -18.070 -14.269  1.00  0.00           C
ATOM    119  C   ALA A  55       8.421 -18.277 -13.551  1.00  0.00           C
ATOM    120  O   ALA A  55       7.718 -17.309 -13.301  1.00  0.00           O
ATOM    121  CB  ALA A  55      10.906 -17.924 -13.265  1.00  0.00           C
ATOM    122  N   ASP A  56       8.145 -19.514 -13.217  1.00  0.00           N
ATOM    123  CA  ASP A  56       6.884 -19.818 -12.614  1.00  0.00           C
ATOM    124  C   ASP A  56       6.675 -19.111 -11.262  1.00  0.00           C
ATOM    125  O   ASP A  56       5.536 -18.801 -10.895  1.00  0.00           O
ATOM    126  CB  ASP A  56       6.771 -21.346 -12.310  1.00  0.00           C
ATOM    127  CG  ASP A  56       6.650 -22.249 -13.532  1.00  0.00           C
ATOM    128  OD1 ASP A  56       6.557 -21.777 -14.643  1.00  0.00           O
ATOM    129  OD2 ASP A  56       6.704 -23.536 -13.296  1.00  0.00           O
ATOM    130  N   ARG A  57       7.740 -18.888 -10.532  1.00  0.00           N
ATOM    131  CA  ARG A  57       7.690 -18.270  -9.264  1.00  0.00           C
ATOM    132  C   ARG A  57       8.865 -17.278  -9.173  1.00  0.00           C
ATOM    133  O   ARG A  57       9.922 -17.533  -9.769  1.00  0.00           O
ATOM    134  CB  ARG A  57       7.803 -19.281  -8.088  1.00  0.00           C
ATOM    135  CG  ARG A  57       6.681 -20.291  -8.007  1.00  0.00           C
ATOM    136  CD  ARG A  57       5.382 -19.729  -7.543  1.00  0.00           C
ATOM    137  NE  ARG A  57       4.321 -20.753  -7.372  1.00  0.00           N
ATOM    138  CZ  ARG A  57       4.153 -21.487  -6.268  1.00  0.00           C
ATOM    139  NH1 ARG A  57       4.980 -21.392  -5.204  1.00  0.00           N
ATOM    140  NH2 ARG A  57       3.196 -22.416  -6.180  1.00  0.00           N
ATOM    141  N   GLY A  58       8.657 -16.261  -8.366  1.00  0.00           N
ATOM    142  CA  GLY A  58       9.683 -15.345  -7.963  1.00  0.00           C
ATOM    143  C   GLY A  58      10.572 -15.924  -6.829  1.00  0.00           C
ATOM    144  O   GLY A  58      10.718 -17.142  -6.657  1.00  0.00           O
ATOM    145  N   GLN A  59      11.152 -15.005  -6.047  1.00  0.00           N
ATOM    146  CA  GLN A  59      12.201 -15.367  -5.116  1.00  0.00           C
ATOM    147  C   GLN A  59      11.750 -16.007  -3.819  1.00  0.00           C
ATOM    148  O   GLN A  59      12.601 -16.576  -3.114  1.00  0.00           O
ATOM    149  CB  GLN A  59      13.160 -14.184  -4.860  1.00  0.00           C
ATOM    150  CG  GLN A  59      12.563 -13.211  -3.854  1.00  0.00           C
ATOM    151  CD  GLN A  59      11.601 -12.171  -4.454  1.00  0.00           C
ATOM    152  NE2 GLN A  59      11.190 -11.203  -3.664  1.00  0.00           N
ATOM    153  OE1 GLN A  59      11.185 -12.239  -5.626  1.00  0.00           O
ATOM    154  N   TYR A  60      10.468 -15.912  -3.523  1.00  0.00           N
ATOM    155  CA  TYR A  60       9.936 -16.437  -2.261  1.00  0.00           C
ATOM    156  C   TYR A  60       9.135 -17.707  -2.494  1.00  0.00           C
ATOM    157  O   TYR A  60       8.366 -17.848  -3.430  1.00  0.00           O
ATOM    158  CB  TYR A  60       9.067 -15.412  -1.523  1.00  0.00           C
ATOM    159  CG  TYR A  60       9.611 -14.097  -1.137  1.00  0.00           C
ATOM    160  CD1 TYR A  60      10.891 -13.999  -0.524  1.00  0.00           C
ATOM    161  CD2 TYR A  60       9.006 -12.960  -1.409  1.00  0.00           C
ATOM    162  CE1 TYR A  60      11.416 -12.786  -0.116  1.00  0.00           C
ATOM    163  CE2 TYR A  60       9.442 -11.713  -0.949  1.00  0.00           C
ATOM    164  CZ  TYR A  60      10.676 -11.662  -0.333  1.00  0.00           C
ATOM    165  OH  TYR A  60      11.176 -10.425   0.116  1.00  0.00           O
ATOM    166  N   SER A  61       9.269 -18.660  -1.506  1.00  0.00           N
ATOM    167  CA  SER A  61       8.315 -19.693  -1.355  1.00  0.00           C
ATOM    168  C   SER A  61       6.961 -19.125  -0.900  1.00  0.00           C
ATOM    169  O   SER A  61       6.947 -18.119  -0.242  1.00  0.00           O
ATOM    170  CB  SER A  61       8.838 -20.766  -0.362  1.00  0.00           C
ATOM    171  OG  SER A  61      10.038 -21.263  -0.818  1.00  0.00           O
ATOM    172  N   VAL A  62       5.894 -19.900  -1.183  1.00  0.00           N
ATOM    173  CA  VAL A  62       4.514 -19.429  -0.904  1.00  0.00           C
ATOM    174  C   VAL A  62       3.792 -20.506  -0.093  1.00  0.00           C
ATOM    175  O   VAL A  62       3.866 -21.686  -0.369  1.00  0.00           O
ATOM    176  CB  VAL A  62       3.779 -19.149  -2.252  1.00  0.00           C
ATOM    177  CG1 VAL A  62       2.343 -18.845  -2.059  1.00  0.00           C
ATOM    178  CG2 VAL A  62       4.497 -17.972  -2.937  1.00  0.00           C
ATOM    179  N   ARG A  63       2.952 -20.039   0.782  1.00  0.00           N
ATOM    180  CA  ARG A  63       1.941 -20.825   1.498  1.00  0.00           C
ATOM    181  C   ARG A  63       0.552 -20.189   1.280  1.00  0.00           C
ATOM    182  O   ARG A  63       0.449 -19.010   0.857  1.00  0.00           O
ATOM    183  CB  ARG A  63       2.332 -20.859   3.029  1.00  0.00           C
ATOM    184  CG  ARG A  63       3.423 -22.011   3.236  1.00  0.00           C
ATOM    185  CD  ARG A  63       3.192 -23.564   2.818  1.00  0.00           C
ATOM    186  N   SER A  64      -0.456 -20.945   1.636  1.00  0.00           N
ATOM    187  CA  SER A  64      -1.813 -20.481   1.488  1.00  0.00           C
ATOM    188  C   SER A  64      -2.621 -20.704   2.785  1.00  0.00           C
ATOM    189  O   SER A  64      -2.297 -21.642   3.584  1.00  0.00           O
ATOM    190  CB  SER A  64      -2.523 -21.082   0.323  1.00  0.00           C
ATOM    191  OG  SER A  64      -2.768 -22.439   0.494  1.00  0.00           O
ATOM    192  N   SER A  65      -3.708 -19.938   2.921  1.00  0.00           N
ATOM    193  CA  SER A  65      -4.659 -20.082   4.056  1.00  0.00           C
ATOM    194  C   SER A  65      -6.037 -19.836   3.552  1.00  0.00           C
ATOM    195  O   SER A  65      -6.273 -18.777   2.940  1.00  0.00           O
ATOM    196  CB  SER A  65      -4.274 -19.054   5.142  1.00  0.00           C
ATOM    197  OG  SER A  65      -5.088 -19.128   6.289  1.00  0.00           O
ATOM    198  N   ARG A  66      -6.945 -20.758   3.867  1.00  0.00           N
ATOM    199  CA  ARG A  66      -8.334 -20.600   3.401  1.00  0.00           C
ATOM    200  C   ARG A  66      -9.083 -19.698   4.313  1.00  0.00           C
ATOM    201  O   ARG A  66      -8.957 -19.660   5.513  1.00  0.00           O
ATOM    202  CB  ARG A  66      -9.019 -21.959   3.364  1.00  0.00           C
ATOM    203  CG  ARG A  66     -10.509 -21.987   2.868  1.00  0.00           C
ATOM    204  CD  ARG A  66     -10.601 -22.909   1.659  1.00  0.00           C
ATOM    205  NE  ARG A  66     -10.151 -24.259   2.021  1.00  0.00           N
ATOM    206  CZ  ARG A  66     -10.824 -25.409   1.870  1.00  0.00           C
ATOM    207  NH1 ARG A  66     -12.039 -25.478   1.377  1.00  0.00           N
ATOM    208  NH2 ARG A  66     -10.277 -26.473   2.342  1.00  0.00           N
ATOM    209  N   VAL A  67      -9.920 -18.881   3.670  1.00  0.00           N
ATOM    210  CA  VAL A  67     -10.896 -18.005   4.309  1.00  0.00           C
ATOM    211  C   VAL A  67     -12.252 -18.538   4.043  1.00  0.00           C
ATOM    212  O   VAL A  67     -12.718 -18.689   2.923  1.00  0.00           O
ATOM    213  CB  VAL A  67     -10.805 -16.551   3.785  1.00  0.00           C
ATOM    214  CG1 VAL A  67     -11.836 -15.686   4.535  1.00  0.00           C
ATOM    215  CG2 VAL A  67      -9.355 -15.997   4.016  1.00  0.00           C
ATOM    216  N   SER A  68     -12.973 -18.952   5.082  1.00  0.00           N
ATOM    217  CA  SER A  68     -14.297 -19.574   4.981  1.00  0.00           C
ATOM    218  C   SER A  68     -15.280 -18.693   4.262  1.00  0.00           C
ATOM    219  O   SER A  68     -15.288 -17.503   4.420  1.00  0.00           O
ATOM    220  CB  SER A  68     -14.849 -19.825   6.391  1.00  0.00           C
ATOM    221  OG  SER A  68     -16.138 -20.230   6.386  1.00  0.00           O
ATOM    222  N   SER A  69     -16.145 -19.350   3.445  1.00  0.00           N
ATOM    223  CA  SER A  69     -17.292 -18.614   2.881  1.00  0.00           C
ATOM    224  C   SER A  69     -18.279 -18.031   3.841  1.00  0.00           C
ATOM    225  O   SER A  69     -19.051 -17.133   3.519  1.00  0.00           O
ATOM    226  CB  SER A  69     -18.004 -19.469   1.841  1.00  0.00           C
ATOM    227  OG  SER A  69     -18.712 -20.540   2.438  1.00  0.00           O
ATOM    228  N   LEU A  70     -18.193 -18.452   5.101  1.00  0.00           N
ATOM    229  CA  LEU A  70     -19.029 -17.866   6.117  1.00  0.00           C
ATOM    230  C   LEU A  70     -18.633 -16.437   6.442  1.00  0.00           C
ATOM    231  O   LEU A  70     -19.374 -15.707   7.112  1.00  0.00           O
ATOM    232  CB  LEU A  70     -19.058 -18.724   7.388  1.00  0.00           C
ATOM    233  CG  LEU A  70     -19.638 -20.141   7.233  1.00  0.00           C
ATOM    234  CD1 LEU A  70     -19.501 -20.921   8.536  1.00  0.00           C
ATOM    235  CD2 LEU A  70     -21.071 -20.025   6.798  1.00  0.00           C
ATOM    236  N   VAL A  71     -17.443 -15.957   6.021  1.00  0.00           N
ATOM    237  CA  VAL A  71     -16.984 -14.622   6.321  1.00  0.00           C
ATOM    238  C   VAL A  71     -18.026 -13.633   5.807  1.00  0.00           C
ATOM    239  O   VAL A  71     -18.638 -13.813   4.725  1.00  0.00           O
ATOM    240  CB  VAL A  71     -15.640 -14.396   5.657  1.00  0.00           C
ATOM    241  CG1 VAL A  71     -15.651 -14.278   4.133  1.00  0.00           C
ATOM    242  CG2 VAL A  71     -14.959 -13.232   6.162  1.00  0.00           C
ATOM    243  N   SER A  72     -18.233 -12.547   6.546  1.00  0.00           N
ATOM    244  CA  SER A  72     -19.139 -11.482   6.039  1.00  0.00           C
ATOM    245  C   SER A  72     -18.459 -10.702   4.898  1.00  0.00           C
ATOM    246  O   SER A  72     -17.199 -10.498   4.931  1.00  0.00           O
ATOM    247  CB  SER A  72     -19.520 -10.556   7.163  1.00  0.00           C
ATOM    248  OG  SER A  72     -18.387  -9.861   7.659  1.00  0.00           O
ATOM    249  N   GLY A  73     -19.232 -10.201   3.986  1.00  0.00           N
ATOM    250  CA  GLY A  73     -18.769  -9.202   3.055  1.00  0.00           C
ATOM    251  C   GLY A  73     -18.351  -9.713   1.674  1.00  0.00           C
ATOM    252  O   GLY A  73     -18.234  -8.892   0.780  1.00  0.00           O
ATOM    253  N   PHE A  74     -18.137 -10.996   1.549  1.00  0.00           N
ATOM    254  CA  PHE A  74     -17.685 -11.661   0.314  1.00  0.00           C
ATOM    255  C   PHE A  74     -17.807 -13.149   0.541  1.00  0.00           C
ATOM    256  O   PHE A  74     -18.228 -13.629   1.614  1.00  0.00           O
ATOM    257  CB  PHE A  74     -16.316 -11.223  -0.132  1.00  0.00           C
ATOM    258  CG  PHE A  74     -15.188 -11.542   0.819  1.00  0.00           C
ATOM    259  CD1 PHE A  74     -14.985 -10.787   1.962  1.00  0.00           C
ATOM    260  CD2 PHE A  74     -14.284 -12.505   0.525  1.00  0.00           C
ATOM    261  CE1 PHE A  74     -13.978 -11.102   2.858  1.00  0.00           C
ATOM    262  CE2 PHE A  74     -13.216 -12.827   1.415  1.00  0.00           C
ATOM    263  CZ  PHE A  74     -13.065 -12.055   2.557  1.00  0.00           C
ATOM    264  N   GLY A  75     -17.495 -13.972  -0.469  1.00  0.00           N
ATOM    265  CA  GLY A  75     -17.739 -15.377  -0.494  1.00  0.00           C
ATOM    266  C   GLY A  75     -16.581 -16.244  -0.023  1.00  0.00           C
ATOM    267  O   GLY A  75     -16.571 -17.406  -0.282  1.00  0.00           O
ATOM    268  N   GLY A  76     -15.678 -15.699   0.778  1.00  0.00           N
ATOM    269  CA  GLY A  76     -14.491 -16.401   1.172  1.00  0.00           C
ATOM    270  C   GLY A  76     -13.381 -16.396   0.099  1.00  0.00           C
ATOM    271  O   GLY A  76     -13.525 -15.684  -0.880  1.00  0.00           O
ATOM    272  N   GLY A  77     -12.338 -17.144   0.336  1.00  0.00           N
ATOM    273  CA  GLY A  77     -11.251 -17.152  -0.609  1.00  0.00           C
ATOM    274  C   GLY A  77     -10.019 -17.801  -0.029  1.00  0.00           C
ATOM    275  O   GLY A  77     -10.123 -18.654   0.860  1.00  0.00           O
ATOM    276  N   THR A  78      -8.867 -17.500  -0.639  1.00  0.00           N
ATOM    277  CA  THR A  78      -7.605 -18.094  -0.271  1.00  0.00           C
ATOM    278  C   THR A  78      -6.579 -16.992  -0.234  1.00  0.00           C
ATOM    279  O   THR A  78      -6.427 -16.227  -1.190  1.00  0.00           O
ATOM    280  CB  THR A  78      -7.234 -19.152  -1.284  1.00  0.00           C
ATOM    281  CG2 THR A  78      -5.928 -19.900  -0.921  1.00  0.00           C
ATOM    282  OG1 THR A  78      -8.270 -20.130  -1.469  1.00  0.00           O
ATOM    283  N   ILE A  79      -5.864 -16.879   0.881  1.00  0.00           N
ATOM    284  CA  ILE A  79      -4.756 -15.986   1.034  1.00  0.00           C
ATOM    285  C   ILE A  79      -3.451 -16.682   0.732  1.00  0.00           C
ATOM    286  O   ILE A  79      -3.140 -17.710   1.292  1.00  0.00           O
ATOM    287  CB  ILE A  79      -4.658 -15.349   2.435  1.00  0.00           C
ATOM    288  CG1 ILE A  79      -5.940 -14.651   2.893  1.00  0.00           C
ATOM    289  CG2 ILE A  79      -3.451 -14.416   2.547  1.00  0.00           C
ATOM    290  CD1 ILE A  79      -5.990 -14.249   4.358  1.00  0.00           C
ATOM    291  N   TYR A  80      -2.700 -16.161  -0.267  1.00  0.00           N
ATOM    292  CA  TYR A  80      -1.348 -16.666  -0.618  1.00  0.00           C
ATOM    293  C   TYR A  80      -0.361 -15.621  -0.120  1.00  0.00           C
ATOM    294  O   TYR A  80      -0.534 -14.415  -0.259  1.00  0.00           O
ATOM    295  CB  TYR A  80      -1.244 -16.767  -2.162  1.00  0.00           C
ATOM    296  CG  TYR A  80      -2.159 -17.742  -2.805  1.00  0.00           C
ATOM    297  CD1 TYR A  80      -3.474 -17.362  -3.214  1.00  0.00           C
ATOM    298  CD2 TYR A  80      -1.838 -19.089  -2.933  1.00  0.00           C
ATOM    299  CE1 TYR A  80      -4.320 -18.319  -3.743  1.00  0.00           C
ATOM    300  CE2 TYR A  80      -2.723 -20.003  -3.469  1.00  0.00           C
ATOM    301  CZ  TYR A  80      -3.989 -19.645  -3.872  1.00  0.00           C
ATOM    302  OH  TYR A  80      -4.777 -20.562  -4.405  1.00  0.00           O
ATOM    303  N   TYR A  81       0.702 -16.124   0.471  1.00  0.00           N
ATOM    304  CA  TYR A  81       1.677 -15.260   1.088  1.00  0.00           C
ATOM    305  C   TYR A  81       3.087 -15.923   1.016  1.00  0.00           C
ATOM    306  O   TYR A  81       3.177 -17.134   1.093  1.00  0.00           O
ATOM    307  CB  TYR A  81       1.272 -14.888   2.503  1.00  0.00           C
ATOM    308  CG  TYR A  81       1.138 -16.055   3.439  1.00  0.00           C
ATOM    309  CD1 TYR A  81      -0.026 -16.766   3.547  1.00  0.00           C
ATOM    310  CD2 TYR A  81       2.199 -16.396   4.292  1.00  0.00           C
ATOM    311  CE1 TYR A  81      -0.076 -17.893   4.407  1.00  0.00           C
ATOM    312  CE2 TYR A  81       2.159 -17.449   5.165  1.00  0.00           C
ATOM    313  CZ  TYR A  81       1.002 -18.235   5.188  1.00  0.00           C
ATOM    314  OH  TYR A  81       0.952 -19.275   6.093  1.00  0.00           O
ATOM    315  N   PRO A  82       4.134 -15.049   0.983  1.00  0.00           N
ATOM    316  CA  PRO A  82       5.474 -15.638   0.915  1.00  0.00           C
ATOM    317  C   PRO A  82       5.910 -16.000   2.352  1.00  0.00           C
ATOM    318  O   PRO A  82       5.547 -15.340   3.345  1.00  0.00           O
ATOM    319  CB  PRO A  82       6.295 -14.418   0.376  1.00  0.00           C
ATOM    320  CG  PRO A  82       5.611 -13.195   0.883  1.00  0.00           C
ATOM    321  CD  PRO A  82       4.122 -13.591   0.773  1.00  0.00           C
ATOM    322  N   THR A  83       6.750 -16.986   2.426  1.00  0.00           N
ATOM    323  CA  THR A  83       7.339 -17.468   3.697  1.00  0.00           C
ATOM    324  C   THR A  83       8.756 -16.961   3.775  1.00  0.00           C
ATOM    325  O   THR A  83       9.400 -16.563   2.848  1.00  0.00           O
ATOM    326  CB  THR A  83       7.253 -18.937   3.799  1.00  0.00           C
ATOM    327  CG2 THR A  83       5.816 -19.398   3.738  1.00  0.00           C
ATOM    328  OG1 THR A  83       8.035 -19.604   2.818  1.00  0.00           O
ATOM    329  N   GLY A  84       9.258 -16.913   5.008  1.00  0.00           N
ATOM    330  CA  GLY A  84      10.661 -16.557   5.197  1.00  0.00           C
ATOM    331  C   GLY A  84      11.013 -15.060   5.180  1.00  0.00           C
ATOM    332  O   GLY A  84      12.178 -14.745   5.097  1.00  0.00           O
ATOM    333  N   THR A  85      10.004 -14.153   5.154  1.00  0.00           N
ATOM    334  CA  THR A  85      10.191 -12.788   4.894  1.00  0.00           C
ATOM    335  C   THR A  85      10.138 -12.029   6.186  1.00  0.00           C
ATOM    336  O   THR A  85       9.684 -12.573   7.201  1.00  0.00           O
ATOM    337  CB  THR A  85       9.094 -12.209   3.954  1.00  0.00           C
ATOM    338  CG2 THR A  85       8.972 -12.915   2.648  1.00  0.00           C
ATOM    339  OG1 THR A  85       7.824 -12.082   4.555  1.00  0.00           O
ATOM    340  N   THR A  86      10.641 -10.794   6.190  1.00  0.00           N
ATOM    341  CA  THR A  86      10.355  -9.850   7.270  1.00  0.00           C
ATOM    342  C   THR A  86       9.809  -8.524   6.742  1.00  0.00           C
ATOM    343  O   THR A  86       9.905  -8.241   5.531  1.00  0.00           O
ATOM    344  CB  THR A  86      11.654  -9.596   8.122  1.00  0.00           C
ATOM    345  CG2 THR A  86      12.355 -10.892   8.548  1.00  0.00           C
ATOM    346  OG1 THR A  86      12.578  -8.927   7.289  1.00  0.00           O
ATOM    347  N   GLY A  87       9.166  -7.727   7.572  1.00  0.00           N
ATOM    348  CA  GLY A  87       8.671  -6.477   7.189  1.00  0.00           C
ATOM    349  C   GLY A  87       7.334  -6.600   6.565  1.00  0.00           C
ATOM    350  O   GLY A  87       6.719  -7.684   6.502  1.00  0.00           O
ATOM    351  N   THR A  88       6.841  -5.476   6.075  1.00  0.00           N
ATOM    352  CA  THR A  88       5.528  -5.467   5.514  1.00  0.00           C
ATOM    353  C   THR A  88       5.562  -5.312   3.929  1.00  0.00           C
ATOM    354  O   THR A  88       6.594  -4.965   3.423  1.00  0.00           O
ATOM    355  CB  THR A  88       4.708  -4.291   6.040  1.00  0.00           C
ATOM    356  CG2 THR A  88       4.451  -4.520   7.489  1.00  0.00           C
ATOM    357  OG1 THR A  88       5.477  -3.120   5.825  1.00  0.00           O
ATOM    358  N   MET A  89       4.468  -5.756   3.312  1.00  0.00           N
ATOM    359  CA  MET A  89       4.404  -5.798   1.835  1.00  0.00           C
ATOM    360  C   MET A  89       3.033  -5.389   1.341  1.00  0.00           C
ATOM    361  O   MET A  89       2.073  -5.281   2.125  1.00  0.00           O
ATOM    362  CB  MET A  89       4.836  -7.173   1.318  1.00  0.00           C
ATOM    363  CG  MET A  89       3.887  -8.227   1.726  1.00  0.00           C
ATOM    364  SD  MET A  89       4.660  -9.884   1.480  1.00  0.00           S
ATOM    365  CE  MET A  89       5.901  -9.831   2.778  1.00  0.00           C
ATOM    366  N   GLY A  90       2.928  -5.063   0.040  1.00  0.00           N
ATOM    367  CA  GLY A  90       1.666  -4.802  -0.519  1.00  0.00           C
ATOM    368  C   GLY A  90       0.732  -5.993  -0.506  1.00  0.00           C
ATOM    369  O   GLY A  90       1.149  -7.142  -0.479  1.00  0.00           O
ATOM    370  N   ALA A  91      -0.576  -5.661  -0.557  1.00  0.00           N
ATOM    371  CA  ALA A  91      -1.592  -6.705  -0.556  1.00  0.00           C
ATOM    372  C   ALA A  91      -2.562  -6.462  -1.753  1.00  0.00           C
ATOM    373  O   ALA A  91      -2.865  -5.286  -2.085  1.00  0.00           O
ATOM    374  CB  ALA A  91      -2.389  -6.713   0.734  1.00  0.00           C
ATOM    375  N   VAL A  92      -3.030  -7.559  -2.321  1.00  0.00           N
ATOM    376  CA  VAL A  92      -3.804  -7.541  -3.534  1.00  0.00           C
ATOM    377  C   VAL A  92      -5.011  -8.550  -3.360  1.00  0.00           C
ATOM    378  O   VAL A  92      -4.840  -9.640  -2.866  1.00  0.00           O
ATOM    379  CB  VAL A  92      -2.945  -7.985  -4.716  1.00  0.00           C
ATOM    380  CG1 VAL A  92      -3.795  -8.146  -5.991  1.00  0.00           C
ATOM    381  CG2 VAL A  92      -1.835  -7.037  -4.980  1.00  0.00           C
ATOM    382  N   VAL A  93      -6.174  -8.053  -3.813  1.00  0.00           N
ATOM    383  CA  VAL A  93      -7.374  -8.893  -3.978  1.00  0.00           C
ATOM    384  C   VAL A  93      -7.558  -9.230  -5.435  1.00  0.00           C
ATOM    385  O   VAL A  93      -7.469  -8.297  -6.289  1.00  0.00           O
ATOM    386  CB  VAL A  93      -8.575  -8.173  -3.364  1.00  0.00           C
ATOM    387  CG1 VAL A  93      -9.921  -8.823  -3.767  1.00  0.00           C
ATOM    388  CG2 VAL A  93      -8.510  -8.170  -1.866  1.00  0.00           C
ATOM    389  N   VAL A  94      -7.896 -10.479  -5.728  1.00  0.00           N
ATOM    390  CA  VAL A  94      -8.166 -10.937  -7.066  1.00  0.00           C
ATOM    391  C   VAL A  94      -9.595 -11.547  -7.104  1.00  0.00           C
ATOM    392  O   VAL A  94      -9.888 -12.445  -6.332  1.00  0.00           O
ATOM    393  CB  VAL A  94      -7.158 -12.020  -7.563  1.00  0.00           C
ATOM    394  CG1 VAL A  94      -7.305 -12.283  -9.052  1.00  0.00           C
ATOM    395  CG2 VAL A  94      -5.717 -11.636  -7.175  1.00  0.00           C
ATOM    396  N   ILE A  95     -10.435 -11.073  -8.063  1.00  0.00           N
ATOM    397  CA  ILE A  95     -11.809 -11.419  -8.120  1.00  0.00           C
ATOM    398  C   ILE A  95     -12.232 -11.923  -9.497  1.00  0.00           C
ATOM    399  O   ILE A  95     -11.810 -11.328 -10.503  1.00  0.00           O
ATOM    400  CB  ILE A  95     -12.689 -10.241  -7.652  1.00  0.00           C
ATOM    401  CG1 ILE A  95     -14.175 -10.622  -7.541  1.00  0.00           C
ATOM    402  CG2 ILE A  95     -12.504  -8.993  -8.517  1.00  0.00           C
ATOM    403  CD1 ILE A  95     -15.060  -9.469  -7.007  1.00  0.00           C
ATOM    404  N   PRO A  96     -13.124 -12.960  -9.563  1.00  0.00           N
ATOM    405  CA  PRO A  96     -13.560 -13.467 -10.870  1.00  0.00           C
ATOM    406  C   PRO A  96     -14.745 -12.714 -11.447  1.00  0.00           C
ATOM    407  O   PRO A  96     -15.157 -11.697 -10.901  1.00  0.00           O
ATOM    408  CB  PRO A  96     -13.948 -14.915 -10.542  1.00  0.00           C
ATOM    409  CG  PRO A  96     -14.193 -14.935  -9.113  1.00  0.00           C
ATOM    410  CD  PRO A  96     -13.517 -13.831  -8.448  1.00  0.00           C
ATOM    411  N   GLY A  97     -15.298 -13.212 -12.567  1.00  0.00           N
ATOM    412  CA  GLY A  97     -16.452 -12.670 -13.249  1.00  0.00           C
ATOM    413  C   GLY A  97     -17.699 -13.495 -12.999  1.00  0.00           C
ATOM    414  O   GLY A  97     -17.792 -14.377 -12.153  1.00  0.00           O
ATOM    415  N   PHE A  98     -18.755 -13.143 -13.746  1.00  0.00           N
ATOM    416  CA  PHE A  98     -20.097 -13.774 -13.686  1.00  0.00           C
ATOM    417  C   PHE A  98     -19.964 -15.264 -13.713  1.00  0.00           C
ATOM    418  O   PHE A  98     -19.333 -15.844 -14.575  1.00  0.00           O
ATOM    419  CB  PHE A  98     -20.957 -13.265 -14.832  1.00  0.00           C
ATOM    420  CG  PHE A  98     -22.411 -13.524 -14.763  1.00  0.00           C
ATOM    421  CD1 PHE A  98     -23.173 -12.829 -13.853  1.00  0.00           C
ATOM    422  CD2 PHE A  98     -22.970 -14.457 -15.701  1.00  0.00           C
ATOM    423  CE1 PHE A  98     -24.592 -12.995 -13.787  1.00  0.00           C
ATOM    424  CE2 PHE A  98     -24.374 -14.691 -15.634  1.00  0.00           C
ATOM    425  CZ  PHE A  98     -25.118 -13.976 -14.638  1.00  0.00           C
ATOM    426  N   VAL A  99     -20.705 -15.920 -12.777  1.00  0.00           N
ATOM    427  CA  VAL A  99     -20.806 -17.364 -12.550  1.00  0.00           C
ATOM    428  C   VAL A  99     -19.456 -18.018 -12.659  1.00  0.00           C
ATOM    429  O   VAL A  99     -19.450 -19.147 -13.059  1.00  0.00           O
ATOM    430  CB  VAL A  99     -21.927 -18.013 -13.375  1.00  0.00           C
ATOM    431  CG1 VAL A  99     -23.269 -17.383 -13.020  1.00  0.00           C
ATOM    432  CG2 VAL A  99     -21.687 -18.115 -14.836  1.00  0.00           C
ATOM    433  N   SER A 100     -18.410 -17.391 -12.190  1.00  0.00           N
ATOM    434  CA  SER A 100     -17.103 -18.059 -12.040  1.00  0.00           C
ATOM    435  C   SER A 100     -16.618 -18.054 -10.600  1.00  0.00           C
ATOM    436  O   SER A 100     -17.006 -17.144  -9.859  1.00  0.00           O
ATOM    437  CB  SER A 100     -16.052 -17.427 -12.950  1.00  0.00           C
ATOM    438  OG  SER A 100     -16.244 -17.790 -14.279  1.00  0.00           O
ATOM    439  N   ALA A 101     -15.872 -19.036 -10.255  1.00  0.00           N
ATOM    440  CA  ALA A 101     -15.286 -19.182  -8.928  1.00  0.00           C
ATOM    441  C   ALA A 101     -13.886 -18.697  -8.825  1.00  0.00           C
ATOM    442  O   ALA A 101     -13.248 -18.399  -9.855  1.00  0.00           O
ATOM    443  CB  ALA A 101     -15.381 -20.671  -8.543  1.00  0.00           C
ATOM    444  N   GLU A 102     -13.337 -18.643  -7.615  1.00  0.00           N
ATOM    445  CA  GLU A 102     -11.966 -18.230  -7.404  1.00  0.00           C
ATOM    446  C   GLU A 102     -10.951 -19.020  -8.215  1.00  0.00           C
ATOM    447  O   GLU A 102      -9.939 -18.484  -8.664  1.00  0.00           O
ATOM    448  CB  GLU A 102     -11.570 -18.233  -5.870  1.00  0.00           C
ATOM    449  CG  GLU A 102     -11.509 -19.512  -5.346  1.00  0.00           C
ATOM    450  CD  GLU A 102     -10.850 -19.435  -3.953  1.00  0.00           C
ATOM    451  OE1 GLU A 102      -9.908 -18.776  -3.554  1.00  0.00           O
ATOM    452  OE2 GLU A 102     -11.345 -20.111  -3.175  1.00  0.00           O
ATOM    453  N   SER A 103     -11.291 -20.300  -8.507  1.00  0.00           N
ATOM    454  CA  SER A 103     -10.321 -21.064  -9.268  1.00  0.00           C
ATOM    455  C   SER A 103     -10.024 -20.456 -10.626  1.00  0.00           C
ATOM    456  O   SER A 103      -8.974 -20.735 -11.178  1.00  0.00           O
ATOM    457  CB  SER A 103     -10.702 -22.523  -9.267  1.00  0.00           C
ATOM    458  OG  SER A 103     -11.918 -22.665  -9.917  1.00  0.00           O
ATOM    459  N   SER A 104     -10.987 -19.747 -11.193  1.00  0.00           N
ATOM    460  CA  SER A 104     -10.785 -19.208 -12.509  1.00  0.00           C
ATOM    461  C   SER A 104      -9.543 -18.284 -12.597  1.00  0.00           C
ATOM    462  O   SER A 104      -8.879 -18.217 -13.640  1.00  0.00           O
ATOM    463  CB  SER A 104     -12.019 -18.425 -12.980  1.00  0.00           C
ATOM    464  OG  SER A 104     -12.330 -17.343 -12.186  1.00  0.00           O
ATOM    465  N   ILE A 105      -9.285 -17.538 -11.561  1.00  0.00           N
ATOM    466  CA  ILE A 105      -8.262 -16.504 -11.557  1.00  0.00           C
ATOM    467  C   ILE A 105      -7.117 -16.812 -10.602  1.00  0.00           C
ATOM    468  O   ILE A 105      -6.276 -15.947 -10.349  1.00  0.00           O
ATOM    469  CB  ILE A 105      -8.849 -15.097 -11.289  1.00  0.00           C
ATOM    470  CG1 ILE A 105      -9.816 -14.982 -10.082  1.00  0.00           C
ATOM    471  CG2 ILE A 105      -9.590 -14.643 -12.563  1.00  0.00           C
ATOM    472  CD1 ILE A 105      -9.196 -15.312  -8.728  1.00  0.00           C
ATOM    473  N   ASP A 106      -7.066 -18.009 -10.059  1.00  0.00           N
ATOM    474  CA  ASP A 106      -6.113 -18.317  -9.020  1.00  0.00           C
ATOM    475  C   ASP A 106      -4.688 -18.465  -9.435  1.00  0.00           C
ATOM    476  O   ASP A 106      -3.802 -18.464  -8.578  1.00  0.00           O
ATOM    477  CB  ASP A 106      -6.562 -19.453  -8.151  1.00  0.00           C
ATOM    478  CG  ASP A 106      -6.693 -20.635  -8.869  1.00  0.00           C
ATOM    479  OD1 ASP A 106      -5.994 -20.942  -9.819  1.00  0.00           O
ATOM    480  OD2 ASP A 106      -7.102 -21.656  -8.106  1.00  0.00           O
ATOM    481  N   TRP A 107      -4.370 -18.450 -10.744  1.00  0.00           N
ATOM    482  CA  TRP A 107      -2.967 -18.421 -11.170  1.00  0.00           C
ATOM    483  C   TRP A 107      -2.274 -17.213 -10.515  1.00  0.00           C
ATOM    484  O   TRP A 107      -1.086 -17.279 -10.172  1.00  0.00           O
ATOM    485  CB  TRP A 107      -2.866 -18.334 -12.672  1.00  0.00           C
ATOM    486  CG  TRP A 107      -1.479 -18.175 -13.239  1.00  0.00           C
ATOM    487  CD1 TRP A 107      -0.574 -19.169 -13.493  1.00  0.00           C
ATOM    488  CD2 TRP A 107      -0.870 -16.960 -13.603  1.00  0.00           C
ATOM    489  CE2 TRP A 107       0.428 -17.289 -14.079  1.00  0.00           C
ATOM    490  CE3 TRP A 107      -1.263 -15.591 -13.602  1.00  0.00           C
ATOM    491  NE1 TRP A 107       0.543 -18.633 -13.983  1.00  0.00           N
ATOM    492  CZ2 TRP A 107       1.306 -16.326 -14.610  1.00  0.00           C
ATOM    493  CZ3 TRP A 107      -0.396 -14.642 -14.097  1.00  0.00           C
ATOM    494  CH2 TRP A 107       0.887 -15.030 -14.592  1.00  0.00           C
ATOM    495  N   TRP A 108      -2.951 -16.082 -10.432  1.00  0.00           N
ATOM    496  CA  TRP A 108      -2.393 -14.860  -9.946  1.00  0.00           C
ATOM    497  C   TRP A 108      -1.911 -14.935  -8.501  1.00  0.00           C
ATOM    498  O   TRP A 108      -1.069 -14.150  -8.093  1.00  0.00           O
ATOM    499  CB  TRP A 108      -3.398 -13.709 -10.088  1.00  0.00           C
ATOM    500  CG  TRP A 108      -3.581 -13.265 -11.536  1.00  0.00           C
ATOM    501  CD1 TRP A 108      -4.529 -13.650 -12.429  1.00  0.00           C
ATOM    502  CD2 TRP A 108      -2.691 -12.394 -12.260  1.00  0.00           C
ATOM    503  CE2 TRP A 108      -3.180 -12.296 -13.562  1.00  0.00           C
ATOM    504  CE3 TRP A 108      -1.509 -11.702 -11.903  1.00  0.00           C
ATOM    505  NE1 TRP A 108      -4.308 -13.069 -13.628  1.00  0.00           N
ATOM    506  CZ2 TRP A 108      -2.595 -11.462 -14.541  1.00  0.00           C
ATOM    507  CZ3 TRP A 108      -0.912 -10.931 -12.931  1.00  0.00           C
ATOM    508  CH2 TRP A 108      -1.436 -10.826 -14.225  1.00  0.00           C
ATOM    509  N   GLY A 109      -2.509 -15.810  -7.687  1.00  0.00           N
ATOM    510  CA  GLY A 109      -2.260 -15.879  -6.278  1.00  0.00           C
ATOM    511  C   GLY A 109      -0.796 -16.265  -5.954  1.00  0.00           C
ATOM    512  O   GLY A 109      -0.011 -15.462  -5.450  1.00  0.00           O
ATOM    513  N   PRO A 110      -0.417 -17.515  -6.238  1.00  0.00           N
ATOM    514  CA  PRO A 110       0.965 -17.907  -6.001  1.00  0.00           C
ATOM    515  C   PRO A 110       1.946 -17.187  -6.867  1.00  0.00           C
ATOM    516  O   PRO A 110       3.061 -16.900  -6.380  1.00  0.00           O
ATOM    517  CB  PRO A 110       0.967 -19.433  -6.308  1.00  0.00           C
ATOM    518  CG  PRO A 110      -0.438 -19.893  -6.364  1.00  0.00           C
ATOM    519  CD  PRO A 110      -1.256 -18.660  -6.690  1.00  0.00           C
ATOM    520  N   LYS A 111       1.578 -16.871  -8.086  1.00  0.00           N
ATOM    521  CA  LYS A 111       2.535 -16.185  -8.961  1.00  0.00           C
ATOM    522  C   LYS A 111       2.913 -14.899  -8.312  1.00  0.00           C
ATOM    523  O   LYS A 111       4.093 -14.575  -8.127  1.00  0.00           O
ATOM    524  CB  LYS A 111       1.862 -15.913 -10.302  1.00  0.00           C
ATOM    525  CG  LYS A 111       2.690 -15.068 -11.275  1.00  0.00           C
ATOM    526  CD  LYS A 111       3.912 -15.753 -11.829  1.00  0.00           C
ATOM    527  CE  LYS A 111       4.671 -14.811 -12.732  1.00  0.00           C
ATOM    528  NZ  LYS A 111       5.761 -15.503 -13.471  1.00  0.00           N
ATOM    529  N   LEU A 112       1.946 -14.019  -8.046  1.00  0.00           N
ATOM    530  CA  LEU A 112       2.262 -12.680  -7.565  1.00  0.00           C
ATOM    531  C   LEU A 112       2.847 -12.761  -6.115  1.00  0.00           C
ATOM    532  O   LEU A 112       3.800 -12.021  -5.765  1.00  0.00           O
ATOM    533  CB  LEU A 112       1.061 -11.777  -7.622  1.00  0.00           C
ATOM    534  CG  LEU A 112       1.155 -10.356  -7.399  1.00  0.00           C
ATOM    535  CD1 LEU A 112       2.197  -9.671  -8.311  1.00  0.00           C
ATOM    536  CD2 LEU A 112      -0.182  -9.678  -7.481  1.00  0.00           C
ATOM    537  N   ALA A 113       2.277 -13.645  -5.275  1.00  0.00           N
ATOM    538  CA  ALA A 113       2.783 -13.724  -3.902  1.00  0.00           C
ATOM    539  C   ALA A 113       4.267 -13.986  -3.819  1.00  0.00           C
ATOM    540  O   ALA A 113       4.985 -13.486  -2.935  1.00  0.00           O
ATOM    541  CB  ALA A 113       1.975 -14.688  -3.019  1.00  0.00           C
ATOM    542  N   SER A 114       4.733 -14.869  -4.732  1.00  0.00           N
ATOM    543  CA  SER A 114       6.127 -15.303  -4.741  1.00  0.00           C
ATOM    544  C   SER A 114       7.102 -14.188  -5.044  1.00  0.00           C
ATOM    545  O   SER A 114       8.330 -14.404  -4.851  1.00  0.00           O
ATOM    546  CB  SER A 114       6.326 -16.455  -5.741  1.00  0.00           C
ATOM    547  OG  SER A 114       6.181 -16.012  -7.109  1.00  0.00           O
ATOM    548  N   TYR A 115       6.678 -13.044  -5.532  1.00  0.00           N
ATOM    549  CA  TYR A 115       7.577 -11.920  -5.717  1.00  0.00           C
ATOM    550  C   TYR A 115       7.600 -10.980  -4.519  1.00  0.00           C
ATOM    551  O   TYR A 115       8.406 -10.025  -4.494  1.00  0.00           O
ATOM    552  CB  TYR A 115       7.292 -11.154  -7.033  1.00  0.00           C
ATOM    553  CG  TYR A 115       7.496 -11.923  -8.257  1.00  0.00           C
ATOM    554  CD1 TYR A 115       6.532 -12.831  -8.704  1.00  0.00           C
ATOM    555  CD2 TYR A 115       8.686 -11.823  -8.967  1.00  0.00           C
ATOM    556  CE1 TYR A 115       6.782 -13.637  -9.769  1.00  0.00           C
ATOM    557  CE2 TYR A 115       8.862 -12.606 -10.104  1.00  0.00           C
ATOM    558  CZ  TYR A 115       7.933 -13.545 -10.520  1.00  0.00           C
ATOM    559  OH  TYR A 115       8.136 -14.356 -11.608  1.00  0.00           O
ATOM    560  N   GLY A 116       6.683 -11.180  -3.554  1.00  0.00           N
ATOM    561  CA  GLY A 116       6.636 -10.365  -2.383  1.00  0.00           C
ATOM    562  C   GLY A 116       5.345  -9.517  -2.240  1.00  0.00           C
ATOM    563  O   GLY A 116       5.413  -8.288  -2.117  1.00  0.00           O
ATOM    564  N   PHE A 117       4.193 -10.214  -2.188  1.00  0.00           N
ATOM    565  CA  PHE A 117       2.892  -9.600  -1.980  1.00  0.00           C
ATOM    566  C   PHE A 117       2.059 -10.629  -1.208  1.00  0.00           C
ATOM    567  O   PHE A 117       2.246 -11.825  -1.366  1.00  0.00           O
ATOM    568  CB  PHE A 117       2.175  -9.231  -3.283  1.00  0.00           C
ATOM    569  CG  PHE A 117       2.929  -8.275  -4.155  1.00  0.00           C
ATOM    570  CD1 PHE A 117       2.866  -6.934  -3.949  1.00  0.00           C
ATOM    571  CD2 PHE A 117       3.746  -8.732  -5.175  1.00  0.00           C
ATOM    572  CE1 PHE A 117       3.594  -6.029  -4.684  1.00  0.00           C
ATOM    573  CE2 PHE A 117       4.484  -7.783  -5.936  1.00  0.00           C
ATOM    574  CZ  PHE A 117       4.409  -6.462  -5.663  1.00  0.00           C
ATOM    575  N   VAL A 118       1.091 -10.104  -0.414  1.00  0.00           N
ATOM    576  CA  VAL A 118       0.036 -10.918   0.095  1.00  0.00           C
ATOM    577  C   VAL A 118      -1.147 -10.855  -0.867  1.00  0.00           C
ATOM    578  O   VAL A 118      -1.582  -9.717  -1.189  1.00  0.00           O
ATOM    579  CB  VAL A 118      -0.346 -10.517   1.517  1.00  0.00           C
ATOM    580  CG1 VAL A 118      -1.601 -11.298   2.009  1.00  0.00           C
ATOM    581  CG2 VAL A 118       0.791 -10.696   2.480  1.00  0.00           C
ATOM    582  N   VAL A 119      -1.630 -11.984  -1.375  1.00  0.00           N
ATOM    583  CA  VAL A 119      -2.580 -11.997  -2.494  1.00  0.00           C
ATOM    584  C   VAL A 119      -3.726 -12.880  -2.094  1.00  0.00           C
ATOM    585  O   VAL A 119      -3.549 -14.068  -1.861  1.00  0.00           O
ATOM    586  CB  VAL A 119      -1.938 -12.473  -3.782  1.00  0.00           C
ATOM    587  CG1 VAL A 119      -2.934 -12.361  -4.959  1.00  0.00           C
ATOM    588  CG2 VAL A 119      -0.638 -11.706  -4.066  1.00  0.00           C
ATOM    589  N   MET A 120      -4.959 -12.317  -2.043  1.00  0.00           N
ATOM    590  CA  MET A 120      -6.146 -13.094  -1.686  1.00  0.00           C
ATOM    591  C   MET A 120      -7.071 -13.224  -2.916  1.00  0.00           C
ATOM    592  O   MET A 120      -7.534 -12.177  -3.423  1.00  0.00           O
ATOM    593  CB  MET A 120      -6.885 -12.468  -0.490  1.00  0.00           C
ATOM    594  CG  MET A 120      -8.045 -13.359  -0.016  1.00  0.00           C
ATOM    595  SD  MET A 120      -8.821 -12.801   1.497  1.00  0.00           S
ATOM    596  CE  MET A 120      -9.552 -11.231   1.052  1.00  0.00           C
ATOM    597  N   THR A 121      -7.274 -14.445  -3.369  1.00  0.00           N
ATOM    598  CA  THR A 121      -8.230 -14.729  -4.418  1.00  0.00           C
ATOM    599  C   THR A 121      -9.590 -14.958  -3.729  1.00  0.00           C
ATOM    600  O   THR A 121      -9.612 -15.632  -2.691  1.00  0.00           O
ATOM    601  CB  THR A 121      -7.830 -15.969  -5.240  1.00  0.00           C
ATOM    602  CG2 THR A 121      -6.531 -15.791  -5.914  1.00  0.00           C
ATOM    603  OG1 THR A 121      -7.703 -17.115  -4.363  1.00  0.00           O
ATOM    604  N   ILE A 122     -10.644 -14.358  -4.246  1.00  0.00           N
ATOM    605  CA  ILE A 122     -11.942 -14.443  -3.574  1.00  0.00           C
ATOM    606  C   ILE A 122     -12.987 -15.018  -4.438  1.00  0.00           C
ATOM    607  O   ILE A 122     -12.978 -14.973  -5.688  1.00  0.00           O
ATOM    608  CB  ILE A 122     -12.392 -13.058  -3.026  1.00  0.00           C
ATOM    609  CG1 ILE A 122     -12.721 -12.033  -4.115  1.00  0.00           C
ATOM    610  CG2 ILE A 122     -11.411 -12.554  -2.012  1.00  0.00           C
ATOM    611  CD1 ILE A 122     -13.466 -10.820  -3.650  1.00  0.00           C
ATOM    612  N   ASP A 123     -14.003 -15.586  -3.778  1.00  0.00           N
ATOM    613  CA  ASP A 123     -15.344 -15.816  -4.353  1.00  0.00           C
ATOM    614  C   ASP A 123     -16.289 -14.680  -3.975  1.00  0.00           C
ATOM    615  O   ASP A 123     -16.102 -14.005  -2.964  1.00  0.00           O
ATOM    616  CB  ASP A 123     -15.939 -17.132  -3.826  1.00  0.00           C
ATOM    617  CG  ASP A 123     -15.279 -18.363  -4.415  1.00  0.00           C
ATOM    618  OD1 ASP A 123     -15.256 -18.438  -5.663  1.00  0.00           O
ATOM    619  OD2 ASP A 123     -14.951 -19.327  -3.692  1.00  0.00           O
ATOM    620  N   THR A 124     -17.305 -14.519  -4.813  1.00  0.00           N
ATOM    621  CA  THR A 124     -18.368 -13.609  -4.480  1.00  0.00           C
ATOM    622  C   THR A 124     -19.536 -14.348  -3.797  1.00  0.00           C
ATOM    623  O   THR A 124     -19.618 -15.577  -3.776  1.00  0.00           O
ATOM    624  CB  THR A 124     -18.913 -12.929  -5.766  1.00  0.00           C
ATOM    625  CG2 THR A 124     -17.876 -12.026  -6.306  1.00  0.00           C
ATOM    626  OG1 THR A 124     -19.320 -13.904  -6.743  1.00  0.00           O
ATOM    627  N   ASN A 125     -20.457 -13.559  -3.261  1.00  0.00           N
ATOM    628  CA  ASN A 125     -21.629 -14.181  -2.547  1.00  0.00           C
ATOM    629  C   ASN A 125     -22.460 -15.071  -3.454  1.00  0.00           C
ATOM    630  O   ASN A 125     -22.919 -16.136  -3.042  1.00  0.00           O
ATOM    631  CB  ASN A 125     -22.451 -13.047  -1.976  1.00  0.00           C
ATOM    632  CG  ASN A 125     -21.824 -12.383  -0.766  1.00  0.00           C
ATOM    633  ND2 ASN A 125     -22.034 -11.123  -0.586  1.00  0.00           N
ATOM    634  OD1 ASN A 125     -21.136 -13.082  -0.007  1.00  0.00           O
ATOM    635  N   THR A 126     -22.602 -14.606  -4.697  1.00  0.00           N
ATOM    636  CA  THR A 126     -23.239 -15.491  -5.679  1.00  0.00           C
ATOM    637  C   THR A 126     -22.483 -15.178  -7.015  1.00  0.00           C
ATOM    638  O   THR A 126     -22.063 -14.043  -7.293  1.00  0.00           O
ATOM    639  CB  THR A 126     -24.758 -15.236  -5.843  1.00  0.00           C
ATOM    640  CG2 THR A 126     -25.146 -13.800  -6.001  1.00  0.00           C
ATOM    641  OG1 THR A 126     -25.185 -15.944  -7.021  1.00  0.00           O
ATOM    642  N   GLY A 127     -22.489 -16.197  -7.872  1.00  0.00           N
ATOM    643  CA  GLY A 127     -22.012 -16.033  -9.214  1.00  0.00           C
ATOM    644  C   GLY A 127     -22.795 -14.978  -9.991  1.00  0.00           C
ATOM    645  O   GLY A 127     -22.248 -14.431 -10.944  1.00  0.00           O
ATOM    646  N   PHE A 128     -24.033 -14.723  -9.595  1.00  0.00           N
ATOM    647  CA  PHE A 128     -24.859 -13.756 -10.341  1.00  0.00           C
ATOM    648  C   PHE A 128     -24.622 -12.306  -9.970  1.00  0.00           C
ATOM    649  O   PHE A 128     -25.224 -11.424 -10.570  1.00  0.00           O
ATOM    650  CB  PHE A 128     -26.343 -14.140 -10.129  1.00  0.00           C
ATOM    651  CG  PHE A 128     -26.732 -15.385 -10.885  1.00  0.00           C
ATOM    652  CD1 PHE A 128     -27.157 -15.236 -12.163  1.00  0.00           C
ATOM    653  CD2 PHE A 128     -26.453 -16.634 -10.511  1.00  0.00           C
ATOM    654  CE1 PHE A 128     -27.561 -16.362 -12.886  1.00  0.00           C
ATOM    655  CE2 PHE A 128     -26.754 -17.722 -11.240  1.00  0.00           C
ATOM    656  CZ  PHE A 128     -27.328 -17.592 -12.372  1.00  0.00           C
ATOM    657  N   ASP A 129     -23.652 -12.000  -9.098  1.00  0.00           N
ATOM    658  CA  ASP A 129     -23.349 -10.619  -8.767  1.00  0.00           C
ATOM    659  C   ASP A 129     -22.859  -9.863  -9.989  1.00  0.00           C
ATOM    660  O   ASP A 129     -22.005 -10.327 -10.737  1.00  0.00           O
ATOM    661  CB  ASP A 129     -22.374 -10.563  -7.585  1.00  0.00           C
ATOM    662  CG  ASP A 129     -22.968 -10.966  -6.257  1.00  0.00           C
ATOM    663  OD1 ASP A 129     -24.192 -10.594  -6.099  1.00  0.00           O
ATOM    664  OD2 ASP A 129     -22.281 -11.570  -5.457  1.00  0.00           O
ATOM    665  N   GLN A 130     -23.315  -8.626 -10.079  1.00  0.00           N
ATOM    666  CA  GLN A 130     -22.951  -7.678 -11.106  1.00  0.00           C
ATOM    667  C   GLN A 130     -21.878  -6.699 -10.639  1.00  0.00           C
ATOM    668  O   GLN A 130     -21.448  -6.749  -9.474  1.00  0.00           O
ATOM    669  CB  GLN A 130     -24.238  -7.028 -11.681  1.00  0.00           C
ATOM    670  CG  GLN A 130     -25.212  -7.979 -12.371  1.00  0.00           C
ATOM    671  CD  GLN A 130     -26.452  -7.318 -12.961  1.00  0.00           C
ATOM    672  NE2 GLN A 130     -27.451  -8.132 -13.206  1.00  0.00           N
ATOM    673  OE1 GLN A 130     -26.430  -6.153 -13.341  1.00  0.00           O
ATOM    674  N   PRO A 131     -21.316  -5.814 -11.503  1.00  0.00           N
ATOM    675  CA  PRO A 131     -20.182  -5.034 -11.089  1.00  0.00           C
ATOM    676  C   PRO A 131     -20.321  -4.176  -9.819  1.00  0.00           C
ATOM    677  O   PRO A 131     -19.351  -4.089  -9.060  1.00  0.00           O
ATOM    678  CB  PRO A 131     -19.847  -4.156 -12.350  1.00  0.00           C
ATOM    679  CG  PRO A 131     -20.320  -5.035 -13.467  1.00  0.00           C
ATOM    680  CD  PRO A 131     -21.608  -5.694 -12.943  1.00  0.00           C
ATOM    681  N   PRO A 132     -21.483  -3.543  -9.573  1.00  0.00           N
ATOM    682  CA  PRO A 132     -21.556  -2.735  -8.345  1.00  0.00           C
ATOM    683  C   PRO A 132     -21.390  -3.610  -7.079  1.00  0.00           C
ATOM    684  O   PRO A 132     -20.627  -3.265  -6.174  1.00  0.00           O
ATOM    685  CB  PRO A 132     -22.975  -2.084  -8.414  1.00  0.00           C
ATOM    686  CG  PRO A 132     -23.299  -2.111  -9.923  1.00  0.00           C
ATOM    687  CD  PRO A 132     -22.664  -3.386 -10.443  1.00  0.00           C
ATOM    688  N   SER A 133     -22.054  -4.745  -7.071  1.00  0.00           N
ATOM    689  CA  SER A 133     -21.937  -5.707  -5.944  1.00  0.00           C
ATOM    690  C   SER A 133     -20.491  -6.179  -5.837  1.00  0.00           C
ATOM    691  O   SER A 133     -19.958  -6.389  -4.753  1.00  0.00           O
ATOM    692  CB  SER A 133     -22.891  -6.863  -6.128  1.00  0.00           C
ATOM    693  OG  SER A 133     -22.589  -7.915  -5.248  1.00  0.00           O
ATOM    694  N   ARG A 134     -19.872  -6.511  -6.993  1.00  0.00           N
ATOM    695  CA  ARG A 134     -18.500  -6.970  -6.951  1.00  0.00           C
ATOM    696  C   ARG A 134     -17.573  -5.903  -6.397  1.00  0.00           C
ATOM    697  O   ARG A 134     -16.614  -6.249  -5.651  1.00  0.00           O
ATOM    698  CB  ARG A 134     -18.060  -7.449  -8.349  1.00  0.00           C
ATOM    699  CG  ARG A 134     -18.768  -8.745  -8.806  1.00  0.00           C
ATOM    700  CD  ARG A 134     -18.328  -9.245 -10.127  1.00  0.00           C
ATOM    701  NE  ARG A 134     -19.190 -10.303 -10.565  1.00  0.00           N
ATOM    702  CZ  ARG A 134     -19.036 -11.585 -10.286  1.00  0.00           C
ATOM    703  NH1 ARG A 134     -17.868 -12.101  -9.938  1.00  0.00           N
ATOM    704  NH2 ARG A 134     -20.063 -12.432 -10.313  1.00  0.00           N
ATOM    705  N   ALA A 135     -17.776  -4.623  -6.723  1.00  0.00           N
ATOM    706  CA  ALA A 135     -16.951  -3.567  -6.150  1.00  0.00           C
ATOM    707  C   ALA A 135     -17.072  -3.548  -4.596  1.00  0.00           C
ATOM    708  O   ALA A 135     -16.078  -3.390  -3.892  1.00  0.00           O
ATOM    709  CB  ALA A 135     -17.291  -2.209  -6.738  1.00  0.00           C
ATOM    710  N   ARG A 136     -18.330  -3.648  -4.136  1.00  0.00           N
ATOM    711  CA  ARG A 136     -18.525  -3.679  -2.666  1.00  0.00           C
ATOM    712  C   ARG A 136     -17.738  -4.858  -2.089  1.00  0.00           C
ATOM    713  O   ARG A 136     -17.090  -4.701  -0.984  1.00  0.00           O
ATOM    714  CB  ARG A 136     -20.001  -3.780  -2.375  1.00  0.00           C
ATOM    715  CG  ARG A 136     -20.312  -3.909  -0.918  1.00  0.00           C
ATOM    716  CD  ARG A 136     -21.818  -4.116  -0.681  1.00  0.00           C
ATOM    717  NE  ARG A 136     -22.038  -4.465   0.630  1.00  0.00           N
ATOM    718  CZ  ARG A 136     -21.968  -5.712   1.124  1.00  0.00           C
ATOM    719  NH1 ARG A 136     -21.792  -6.672   0.219  1.00  0.00           N
ATOM    720  NH2 ARG A 136     -21.873  -5.858   2.458  1.00  0.00           N
ATOM    721  N   GLN A 137     -17.772  -6.028  -2.709  1.00  0.00           N
ATOM    722  CA  GLN A 137     -17.098  -7.191  -2.147  1.00  0.00           C
ATOM    723  C   GLN A 137     -15.570  -7.076  -2.230  1.00  0.00           C
ATOM    724  O   GLN A 137     -14.875  -7.503  -1.286  1.00  0.00           O
ATOM    725  CB  GLN A 137     -17.617  -8.462  -2.822  1.00  0.00           C
ATOM    726  CG  GLN A 137     -19.056  -8.729  -2.463  1.00  0.00           C
ATOM    727  CD  GLN A 137     -19.620  -9.927  -3.189  1.00  0.00           C
ATOM    728  NE2 GLN A 137     -20.469  -9.680  -4.181  1.00  0.00           N
ATOM    729  OE1 GLN A 137     -19.292 -11.062  -2.846  1.00  0.00           O
ATOM    730  N   ILE A 138     -15.036  -6.426  -3.295  1.00  0.00           N
ATOM    731  CA  ILE A 138     -13.609  -6.153  -3.321  1.00  0.00           C
ATOM    732  C   ILE A 138     -13.259  -5.320  -2.119  1.00  0.00           C
ATOM    733  O   ILE A 138     -12.243  -5.562  -1.423  1.00  0.00           O
ATOM    734  CB  ILE A 138     -13.258  -5.370  -4.611  1.00  0.00           C
ATOM    735  CG1 ILE A 138     -13.366  -6.288  -5.830  1.00  0.00           C
ATOM    736  CG2 ILE A 138     -11.840  -4.830  -4.508  1.00  0.00           C
ATOM    737  CD1 ILE A 138     -13.406  -5.525  -7.153  1.00  0.00           C
ATOM    738  N   ASN A 139     -14.007  -4.248  -1.811  1.00  0.00           N
ATOM    739  CA  ASN A 139     -13.714  -3.395  -0.682  1.00  0.00           C
ATOM    740  C   ASN A 139     -13.800  -4.158   0.646  1.00  0.00           C
ATOM    741  O   ASN A 139     -12.931  -3.943   1.491  1.00  0.00           O
ATOM    742  CB  ASN A 139     -14.674  -2.205  -0.674  1.00  0.00           C
ATOM    743  CG  ASN A 139     -14.178  -1.081  -1.579  1.00  0.00           C
ATOM    744  ND2 ASN A 139     -15.088  -0.461  -2.283  1.00  0.00           N
ATOM    745  OD1 ASN A 139     -12.987  -0.801  -1.639  1.00  0.00           O
ATOM    746  N   ASN A 140     -14.784  -5.051   0.791  1.00  0.00           N
ATOM    747  CA  ASN A 140     -14.869  -5.821   2.022  1.00  0.00           C
ATOM    748  C   ASN A 140     -13.696  -6.804   2.086  1.00  0.00           C
ATOM    749  O   ASN A 140     -13.179  -7.035   3.240  1.00  0.00           O
ATOM    750  CB  ASN A 140     -16.150  -6.578   2.081  1.00  0.00           C
ATOM    751  CG  ASN A 140     -17.381  -5.679   2.241  1.00  0.00           C
ATOM    752  ND2 ASN A 140     -18.502  -6.115   1.742  1.00  0.00           N
ATOM    753  OD1 ASN A 140     -17.290  -4.643   2.845  1.00  0.00           O
ATOM    754  N   ALA A 141     -13.246  -7.357   0.983  1.00  0.00           N
ATOM    755  CA  ALA A 141     -12.079  -8.238   1.048  1.00  0.00           C
ATOM    756  C   ALA A 141     -10.782  -7.471   1.403  1.00  0.00           C
ATOM    757  O   ALA A 141      -9.922  -7.974   2.135  1.00  0.00           O
ATOM    758  CB  ALA A 141     -11.959  -8.970  -0.304  1.00  0.00           C
ATOM    759  N   LEU A 142     -10.609  -6.262   0.868  1.00  0.00           N
ATOM    760  CA  LEU A 142      -9.505  -5.427   1.244  1.00  0.00           C
ATOM    761  C   LEU A 142      -9.575  -5.116   2.741  1.00  0.00           C
ATOM    762  O   LEU A 142      -8.536  -5.220   3.424  1.00  0.00           O
ATOM    763  CB  LEU A 142      -9.466  -4.134   0.462  1.00  0.00           C
ATOM    764  CG  LEU A 142      -9.145  -4.280  -1.040  1.00  0.00           C
ATOM    765  CD1 LEU A 142      -9.442  -2.967  -1.770  1.00  0.00           C
ATOM    766  CD2 LEU A 142      -7.667  -4.623  -1.227  1.00  0.00           C
ATOM    767  N   ASP A 143     -10.766  -4.791   3.258  1.00  0.00           N
ATOM    768  CA  ASP A 143     -10.903  -4.487   4.690  1.00  0.00           C
ATOM    769  C   ASP A 143     -10.529  -5.746   5.511  1.00  0.00           C
ATOM    770  O   ASP A 143      -9.924  -5.616   6.591  1.00  0.00           O
ATOM    771  CB  ASP A 143     -12.326  -4.089   5.024  1.00  0.00           C
ATOM    772  CG  ASP A 143     -12.771  -2.778   4.412  1.00  0.00           C
ATOM    773  OD1 ASP A 143     -11.963  -1.984   3.922  1.00  0.00           O
ATOM    774  OD2 ASP A 143     -14.040  -2.569   4.460  1.00  0.00           O
ATOM    775  N   TYR A 144     -10.927  -6.915   4.999  1.00  0.00           N
ATOM    776  CA  TYR A 144     -10.604  -8.135   5.669  1.00  0.00           C
ATOM    777  C   TYR A 144      -9.077  -8.336   5.774  1.00  0.00           C
ATOM    778  O   TYR A 144      -8.577  -8.670   6.889  1.00  0.00           O
ATOM    779  CB  TYR A 144     -11.236  -9.368   4.944  1.00  0.00           C
ATOM    780  CG  TYR A 144     -10.955 -10.662   5.624  1.00  0.00           C
ATOM    781  CD1 TYR A 144     -11.743 -11.099   6.637  1.00  0.00           C
ATOM    782  CD2 TYR A 144      -9.927 -11.466   5.242  1.00  0.00           C
ATOM    783  CE1 TYR A 144     -11.487 -12.278   7.287  1.00  0.00           C
ATOM    784  CE2 TYR A 144      -9.614 -12.664   5.892  1.00  0.00           C
ATOM    785  CZ  TYR A 144     -10.419 -13.094   6.916  1.00  0.00           C
ATOM    786  OH  TYR A 144     -10.126 -14.247   7.511  1.00  0.00           O
ATOM    787  N   LEU A 145      -8.367  -8.152   4.700  1.00  0.00           N
ATOM    788  CA  LEU A 145      -6.896  -8.278   4.770  1.00  0.00           C
ATOM    789  C   LEU A 145      -6.280  -7.249   5.719  1.00  0.00           C
ATOM    790  O   LEU A 145      -5.341  -7.611   6.458  1.00  0.00           O
ATOM    791  CB  LEU A 145      -6.310  -8.093   3.385  1.00  0.00           C
ATOM    792  CG  LEU A 145      -6.535  -9.168   2.437  1.00  0.00           C
ATOM    793  CD1 LEU A 145      -5.975  -8.902   1.090  1.00  0.00           C
ATOM    794  CD2 LEU A 145      -5.694 -10.419   2.962  1.00  0.00           C
ATOM    795  N   VAL A 146      -6.778  -6.024   5.626  1.00  0.00           N
ATOM    796  CA  VAL A 146      -6.303  -5.002   6.535  1.00  0.00           C
ATOM    797  C   VAL A 146      -6.462  -5.448   8.000  1.00  0.00           C
ATOM    798  O   VAL A 146      -5.541  -5.313   8.837  1.00  0.00           O
ATOM    799  CB  VAL A 146      -6.909  -3.603   6.283  1.00  0.00           C
ATOM    800  CG1 VAL A 146      -6.690  -2.621   7.468  1.00  0.00           C
ATOM    801  CG2 VAL A 146      -6.410  -3.049   4.931  1.00  0.00           C
ATOM    802  N   SER A 147      -7.630  -5.985   8.327  1.00  0.00           N
ATOM    803  CA  SER A 147      -7.832  -6.483   9.662  1.00  0.00           C
ATOM    804  C   SER A 147      -6.940  -7.629  10.105  1.00  0.00           C
ATOM    805  O   SER A 147      -6.523  -7.726  11.255  1.00  0.00           O
ATOM    806  CB  SER A 147      -9.289  -6.856   9.794  1.00  0.00           C
ATOM    807  OG  SER A 147     -10.193  -5.792   9.612  1.00  0.00           O
ATOM    808  N   GLN A 148      -6.557  -8.487   9.147  1.00  0.00           N
ATOM    809  CA  GLN A 148      -5.724  -9.633   9.488  1.00  0.00           C
ATOM    810  C   GLN A 148      -4.357  -9.208   9.870  1.00  0.00           C
ATOM    811  O   GLN A 148      -3.717  -9.910  10.694  1.00  0.00           O
ATOM    812  CB  GLN A 148      -5.534 -10.592   8.318  1.00  0.00           C
ATOM    813  CG  GLN A 148      -6.822 -11.215   7.762  1.00  0.00           C
ATOM    814  CD  GLN A 148      -7.781 -11.560   8.848  1.00  0.00           C
ATOM    815  NE2 GLN A 148      -8.908 -10.780   8.959  1.00  0.00           N
ATOM    816  OE1 GLN A 148      -7.630 -12.563   9.513  1.00  0.00           O
ATOM    817  N   ASN A 149      -3.928  -8.045   9.420  1.00  0.00           N
ATOM    818  CA  ASN A 149      -2.577  -7.631   9.756  1.00  0.00           C
ATOM    819  C   ASN A 149      -2.374  -7.481  11.258  1.00  0.00           C
ATOM    820  O   ASN A 149      -1.246  -7.643  11.696  1.00  0.00           O
ATOM    821  CB  ASN A 149      -2.235  -6.315   9.101  1.00  0.00           C
ATOM    822  CG  ASN A 149      -0.752  -5.964   9.237  1.00  0.00           C
ATOM    823  ND2 ASN A 149      -0.467  -4.850   9.831  1.00  0.00           N
ATOM    824  OD1 ASN A 149       0.138  -6.779   8.836  1.00  0.00           O
ATOM    825  N   SER A 150      -3.457  -7.178  12.026  1.00  0.00           N
ATOM    826  CA  SER A 150      -3.248  -6.932  13.445  1.00  0.00           C
ATOM    827  C   SER A 150      -3.865  -8.041  14.264  1.00  0.00           C
ATOM    828  O   SER A 150      -4.003  -7.868  15.461  1.00  0.00           O
ATOM    829  CB  SER A 150      -3.825  -5.625  13.831  1.00  0.00           C
ATOM    830  OG  SER A 150      -5.152  -5.582  13.506  1.00  0.00           O
ATOM    831  N   ARG A 151      -4.189  -9.200  13.692  1.00  0.00           N
ATOM    832  CA  ARG A 151      -4.760 -10.310  14.453  1.00  0.00           C
ATOM    833  C   ARG A 151      -3.651 -11.245  14.811  1.00  0.00           C
ATOM    834  O   ARG A 151      -3.012 -11.763  13.910  1.00  0.00           O
ATOM    835  CB  ARG A 151      -5.754 -11.089  13.632  1.00  0.00           C
ATOM    836  CG  ARG A 151      -7.025 -10.434  13.579  1.00  0.00           C
ATOM    837  CD  ARG A 151      -7.981 -11.347  12.946  1.00  0.00           C
ATOM    838  NE  ARG A 151      -8.460 -12.375  13.828  1.00  0.00           N
ATOM    839  CZ  ARG A 151      -8.920 -13.584  13.473  1.00  0.00           C
ATOM    840  NH1 ARG A 151      -9.297 -14.441  14.445  1.00  0.00           N
ATOM    841  NH2 ARG A 151      -9.129 -13.923  12.190  1.00  0.00           N
ATOM    842  N   SER A 152      -3.461 -11.492  16.112  1.00  0.00           N
ATOM    843  CA  SER A 152      -2.297 -12.272  16.597  1.00  0.00           C
ATOM    844  C   SER A 152      -2.391 -13.721  16.067  1.00  0.00           C
ATOM    845  O   SER A 152      -1.374 -14.310  15.921  1.00  0.00           O
ATOM    846  CB  SER A 152      -2.049 -12.150  18.126  1.00  0.00           C
ATOM    847  OG  SER A 152      -3.126 -12.679  18.702  1.00  0.00           O
ATOM    848  N   SER A 153      -3.607 -14.283  15.763  1.00  0.00           N
ATOM    849  CA  SER A 153      -3.717 -15.635  15.239  1.00  0.00           C
ATOM    850  C   SER A 153      -3.568 -15.718  13.714  1.00  0.00           C
ATOM    851  O   SER A 153      -3.558 -16.830  13.134  1.00  0.00           O
ATOM    852  CB  SER A 153      -5.040 -16.246  15.593  1.00  0.00           C
ATOM    853  OG  SER A 153      -6.067 -15.444  15.002  1.00  0.00           O
ATOM    854  N   SER A 154      -3.467 -14.600  13.013  1.00  0.00           N
ATOM    855  CA  SER A 154      -3.465 -14.694  11.556  1.00  0.00           C
ATOM    856  C   SER A 154      -2.062 -15.094  10.992  1.00  0.00           C
ATOM    857  O   SER A 154      -1.077 -14.538  11.440  1.00  0.00           O
ATOM    858  CB  SER A 154      -3.701 -13.349  10.950  1.00  0.00           C
ATOM    859  OG  SER A 154      -3.588 -13.369   9.504  1.00  0.00           O
ATOM    860  N   PRO A 155      -2.004 -16.038  10.015  1.00  0.00           N
ATOM    861  CA  PRO A 155      -0.717 -16.294   9.342  1.00  0.00           C
ATOM    862  C   PRO A 155      -0.080 -15.116   8.621  1.00  0.00           C
ATOM    863  O   PRO A 155       1.159 -15.117   8.390  1.00  0.00           O
ATOM    864  CB  PRO A 155      -1.076 -17.396   8.339  1.00  0.00           C
ATOM    865  CG  PRO A 155      -2.516 -17.390   8.176  1.00  0.00           C
ATOM    866  CD  PRO A 155      -3.108 -16.812   9.436  1.00  0.00           C
ATOM    867  N   VAL A 156      -0.876 -14.110   8.324  1.00  0.00           N
ATOM    868  CA  VAL A 156      -0.322 -12.887   7.736  1.00  0.00           C
ATOM    869  C   VAL A 156      -0.165 -11.690   8.680  1.00  0.00           C
ATOM    870  O   VAL A 156       0.040 -10.582   8.257  1.00  0.00           O
ATOM    871  CB  VAL A 156      -0.982 -12.512   6.414  1.00  0.00           C
ATOM    872  CG1 VAL A 156      -0.808 -13.615   5.357  1.00  0.00           C
ATOM    873  CG2 VAL A 156      -2.488 -12.204   6.611  1.00  0.00           C
ATOM    874  N   ARG A 157      -0.269 -11.974  10.022  1.00  0.00           N
ATOM    875  CA  ARG A 157      -0.087 -10.897  10.982  1.00  0.00           C
ATOM    876  C   ARG A 157       1.258 -10.189  10.721  1.00  0.00           C
ATOM    877  O   ARG A 157       2.266 -10.848  10.513  1.00  0.00           O
ATOM    878  CB  ARG A 157      -0.009 -11.529  12.353  1.00  0.00           C
ATOM    879  CG  ARG A 157       0.007 -10.541  13.516  1.00  0.00           C
ATOM    880  CD  ARG A 157       1.126 -10.909  14.473  1.00  0.00           C
ATOM    881  NE  ARG A 157       1.367 -12.370  14.666  1.00  0.00           N
ATOM    882  CZ  ARG A 157       2.291 -12.854  15.516  1.00  0.00           C
ATOM    883  NH1 ARG A 157       2.402 -14.154  15.674  1.00  0.00           N
ATOM    884  NH2 ARG A 157       3.097 -12.057  16.226  1.00  0.00           N
ATOM    885  N   GLY A 158       1.221  -8.870  10.743  1.00  0.00           N
ATOM    886  CA  GLY A 158       2.379  -7.998  10.591  1.00  0.00           C
ATOM    887  C   GLY A 158       2.960  -7.977   9.204  1.00  0.00           C
ATOM    888  O   GLY A 158       4.017  -7.403   9.050  1.00  0.00           O
ATOM    889  N   MET A 159       2.375  -8.668   8.221  1.00  0.00           N
ATOM    890  CA  MET A 159       2.974  -8.750   6.872  1.00  0.00           C
ATOM    891  C   MET A 159       2.496  -7.719   5.899  1.00  0.00           C
ATOM    892  O   MET A 159       3.097  -7.594   4.829  1.00  0.00           O
ATOM    893  CB  MET A 159       2.801 -10.194   6.268  1.00  0.00           C
ATOM    894  CG  MET A 159       3.536 -11.263   7.020  1.00  0.00           C
ATOM    895  SD  MET A 159       3.356 -12.887   6.243  1.00  0.00           S
ATOM    896  CE  MET A 159       4.125 -12.586   4.573  1.00  0.00           C
ATOM    897  N   ILE A 160       1.378  -7.061   6.217  1.00  0.00           N
ATOM    898  CA  ILE A 160       0.645  -6.225   5.273  1.00  0.00           C
ATOM    899  C   ILE A 160       0.871  -4.748   5.540  1.00  0.00           C
ATOM    900  O   ILE A 160       0.609  -4.249   6.654  1.00  0.00           O
ATOM    901  CB  ILE A 160      -0.831  -6.522   5.311  1.00  0.00           C
ATOM    902  CG1 ILE A 160      -1.080  -7.914   4.795  1.00  0.00           C
ATOM    903  CG2 ILE A 160      -1.612  -5.617   4.370  1.00  0.00           C
ATOM    904  CD1 ILE A 160      -2.394  -8.499   5.144  1.00  0.00           C
ATOM    905  N   ASP A 161       1.346  -4.047   4.528  1.00  0.00           N
ATOM    906  CA  ASP A 161       1.366  -2.612   4.583  1.00  0.00           C
ATOM    907  C   ASP A 161       0.015  -2.141   4.173  1.00  0.00           C
ATOM    908  O   ASP A 161      -0.396  -2.188   2.995  1.00  0.00           O
ATOM    909  CB  ASP A 161       2.463  -1.999   3.731  1.00  0.00           C
ATOM    910  CG  ASP A 161       2.541  -0.464   3.839  1.00  0.00           C
ATOM    911  OD1 ASP A 161       1.496   0.165   4.195  1.00  0.00           O
ATOM    912  OD2 ASP A 161       3.640   0.115   3.572  1.00  0.00           O
ATOM    913  N   THR A 162      -0.790  -1.744   5.138  1.00  0.00           N
ATOM    914  CA  THR A 162      -2.185  -1.479   4.886  1.00  0.00           C
ATOM    915  C   THR A 162      -2.470  -0.189   4.115  1.00  0.00           C
ATOM    916  O   THR A 162      -3.638  -0.012   3.673  1.00  0.00           O
ATOM    917  CB  THR A 162      -2.942  -1.354   6.264  1.00  0.00           C
ATOM    918  CG2 THR A 162      -2.788  -2.653   7.015  1.00  0.00           C
ATOM    919  OG1 THR A 162      -2.452  -0.239   7.003  1.00  0.00           O
ATOM    920  N   ASN A 163      -1.411   0.538   3.713  1.00  0.00           N
ATOM    921  CA  ASN A 163      -1.487   1.685   2.819  1.00  0.00           C
ATOM    922  C   ASN A 163      -1.111   1.365   1.375  1.00  0.00           C
ATOM    923  O   ASN A 163      -1.112   2.265   0.542  1.00  0.00           O
ATOM    924  CB  ASN A 163      -0.561   2.781   3.343  1.00  0.00           C
ATOM    925  CG  ASN A 163      -1.140   3.511   4.563  1.00  0.00           C
ATOM    926  ND2 ASN A 163      -0.345   3.650   5.551  1.00  0.00           N
ATOM    927  OD1 ASN A 163      -2.362   3.845   4.623  1.00  0.00           O
ATOM    928  N   ARG A 164      -0.790   0.087   1.083  1.00  0.00           N
ATOM    929  CA  ARG A 164      -0.322  -0.317  -0.268  1.00  0.00           C
ATOM    930  C   ARG A 164      -1.140  -1.464  -0.848  1.00  0.00           C
ATOM    931  O   ARG A 164      -0.745  -2.615  -0.719  1.00  0.00           O
ATOM    932  CB  ARG A 164       1.187  -0.615  -0.220  1.00  0.00           C
ATOM    933  CG  ARG A 164       1.972   0.587   0.338  1.00  0.00           C
ATOM    934  CD  ARG A 164       3.436   0.471   0.185  1.00  0.00           C
ATOM    935  NE  ARG A 164       4.116  -0.644   0.843  1.00  0.00           N
ATOM    936  CZ  ARG A 164       4.789  -1.640   0.291  1.00  0.00           C
ATOM    937  NH1 ARG A 164       4.685  -1.871  -1.004  1.00  0.00           N
ATOM    938  NH2 ARG A 164       5.450  -2.463   1.078  1.00  0.00           N
ATOM    939  N   LEU A 165      -2.308  -1.125  -1.363  1.00  0.00           N
ATOM    940  CA  LEU A 165      -3.278  -2.126  -1.757  1.00  0.00           C
ATOM    941  C   LEU A 165      -3.586  -2.090  -3.262  1.00  0.00           C
ATOM    942  O   LEU A 165      -3.698  -1.002  -3.845  1.00  0.00           O
ATOM    943  CB  LEU A 165      -4.611  -1.892  -0.993  1.00  0.00           C
ATOM    944  CG  LEU A 165      -4.532  -1.796   0.524  1.00  0.00           C
ATOM    945  CD1 LEU A 165      -5.891  -1.466   1.097  1.00  0.00           C
ATOM    946  CD2 LEU A 165      -4.024  -3.108   1.078  1.00  0.00           C
ATOM    947  N   GLY A 166      -3.693  -3.276  -3.818  1.00  0.00           N
ATOM    948  CA  GLY A 166      -4.047  -3.416  -5.237  1.00  0.00           C
ATOM    949  C   GLY A 166      -5.177  -4.373  -5.504  1.00  0.00           C
ATOM    950  O   GLY A 166      -5.540  -5.156  -4.642  1.00  0.00           O
ATOM    951  N   VAL A 167      -5.711  -4.298  -6.733  1.00  0.00           N
ATOM    952  CA  VAL A 167      -6.825  -5.165  -7.112  1.00  0.00           C
ATOM    953  C   VAL A 167      -6.672  -5.672  -8.549  1.00  0.00           C
ATOM    954  O   VAL A 167      -6.277  -4.857  -9.426  1.00  0.00           O
ATOM    955  CB  VAL A 167      -8.178  -4.433  -6.993  1.00  0.00           C
ATOM    956  CG1 VAL A 167      -9.313  -5.307  -7.413  1.00  0.00           C
ATOM    957  CG2 VAL A 167      -8.443  -3.920  -5.549  1.00  0.00           C
ATOM    958  N   ILE A 168      -6.992  -6.919  -8.774  1.00  0.00           N
ATOM    959  CA  ILE A 168      -7.007  -7.556 -10.085  1.00  0.00           C
ATOM    960  C   ILE A 168      -8.378  -8.180 -10.234  1.00  0.00           C
ATOM    961  O   ILE A 168      -8.859  -8.823  -9.295  1.00  0.00           O
ATOM    962  CB  ILE A 168      -5.911  -8.651 -10.222  1.00  0.00           C
ATOM    963  CG1 ILE A 168      -4.548  -8.074  -9.939  1.00  0.00           C
ATOM    964  CG2 ILE A 168      -5.998  -9.343 -11.587  1.00  0.00           C
ATOM    965  CD1 ILE A 168      -3.419  -9.072  -9.961  1.00  0.00           C
ATOM    966  N   GLY A 169      -9.076  -8.008 -11.361  1.00  0.00           N
ATOM    967  CA  GLY A 169     -10.435  -8.569 -11.476  1.00  0.00           C
ATOM    968  C   GLY A 169     -10.832  -8.856 -12.902  1.00  0.00           C
ATOM    969  O   GLY A 169     -10.520  -8.062 -13.820  1.00  0.00           O
ATOM    970  N   TRP A 170     -11.482 -10.013 -13.078  1.00  0.00           N
ATOM    971  CA  TRP A 170     -11.899 -10.476 -14.386  1.00  0.00           C
ATOM    972  C   TRP A 170     -13.321 -10.117 -14.741  1.00  0.00           C
ATOM    973  O   TRP A 170     -14.267 -10.400 -13.996  1.00  0.00           O
ATOM    974  CB  TRP A 170     -11.778 -12.012 -14.458  1.00  0.00           C
ATOM    975  CG  TRP A 170     -12.113 -12.662 -15.750  1.00  0.00           C
ATOM    976  CD1 TRP A 170     -11.909 -12.163 -17.015  1.00  0.00           C
ATOM    977  CD2 TRP A 170     -12.681 -13.953 -15.930  1.00  0.00           C
ATOM    978  CE2 TRP A 170     -12.789 -14.173 -17.338  1.00  0.00           C
ATOM    979  CE3 TRP A 170     -13.077 -14.974 -15.046  1.00  0.00           C
ATOM    980  NE1 TRP A 170     -12.352 -13.049 -17.951  1.00  0.00           N
ATOM    981  CZ2 TRP A 170     -13.317 -15.379 -17.839  1.00  0.00           C
ATOM    982  CZ3 TRP A 170     -13.567 -16.142 -15.558  1.00  0.00           C
ATOM    983  CH2 TRP A 170     -13.686 -16.351 -16.939  1.00  0.00           C
ATOM    984  N   SER A 171     -13.513  -9.474 -15.896  1.00  0.00           N
ATOM    985  CA  SER A 171     -14.822  -9.314 -16.552  1.00  0.00           C
ATOM    986  C   SER A 171     -15.676  -8.469 -15.690  1.00  0.00           C
ATOM    987  O   SER A 171     -15.305  -7.331 -15.378  1.00  0.00           O
ATOM    988  CB  SER A 171     -15.383 -10.672 -17.009  1.00  0.00           C
ATOM    989  OG  SER A 171     -16.407 -10.433 -18.002  1.00  0.00           O
ATOM    990  N   MET A 172     -16.830  -8.905 -15.167  1.00  0.00           N
ATOM    991  CA  MET A 172     -17.595  -8.069 -14.249  1.00  0.00           C
ATOM    992  C   MET A 172     -16.796  -7.717 -12.968  1.00  0.00           C
ATOM    993  O   MET A 172     -17.000  -6.649 -12.352  1.00  0.00           O
ATOM    994  CB  MET A 172     -18.954  -8.675 -13.887  1.00  0.00           C
ATOM    995  CG  MET A 172     -19.959  -8.632 -15.038  1.00  0.00           C
ATOM    996  SD  MET A 172     -21.542  -9.342 -14.517  1.00  0.00           S
ATOM    997  CE  MET A 172     -22.214  -9.566 -16.212  1.00  0.00           C
ATOM    998  N   GLY A 173     -15.879  -8.644 -12.605  1.00  0.00           N
ATOM    999  CA  GLY A 173     -14.959  -8.258 -11.533  1.00  0.00           C
ATOM   1000  C   GLY A 173     -13.953  -7.191 -11.903  1.00  0.00           C
ATOM   1001  O   GLY A 173     -13.471  -6.477 -11.010  1.00  0.00           O
ATOM   1002  N   GLY A 174     -13.654  -7.096 -13.196  1.00  0.00           N
ATOM   1003  CA  GLY A 174     -12.865  -5.996 -13.736  1.00  0.00           C
ATOM   1004  C   GLY A 174     -13.608  -4.662 -13.810  1.00  0.00           C
ATOM   1005  O   GLY A 174     -13.061  -3.609 -13.514  1.00  0.00           O
ATOM   1006  N   GLY A 175     -14.910  -4.706 -14.077  1.00  0.00           N
ATOM   1007  CA  GLY A 175     -15.784  -3.509 -13.878  1.00  0.00           C
ATOM   1008  C   GLY A 175     -15.754  -3.095 -12.384  1.00  0.00           C
ATOM   1009  O   GLY A 175     -15.552  -1.917 -12.032  1.00  0.00           O
ATOM   1010  N   GLY A 176     -15.861  -4.094 -11.473  1.00  0.00           N
ATOM   1011  CA  GLY A 176     -15.726  -3.845 -10.060  1.00  0.00           C
ATOM   1012  C   GLY A 176     -14.392  -3.207  -9.728  1.00  0.00           C
ATOM   1013  O   GLY A 176     -14.352  -2.275  -8.895  1.00  0.00           O
ATOM   1014  N   THR A 177     -13.303  -3.701 -10.333  1.00  0.00           N
ATOM   1015  CA  THR A 177     -11.986  -3.175 -10.116  1.00  0.00           C
ATOM   1016  C   THR A 177     -11.927  -1.680 -10.467  1.00  0.00           C
ATOM   1017  O   THR A 177     -11.295  -0.865  -9.733  1.00  0.00           O
ATOM   1018  CB  THR A 177     -10.931  -4.014 -10.925  1.00  0.00           C
ATOM   1019  CG2 THR A 177      -9.559  -3.486 -10.738  1.00  0.00           C
ATOM   1020  OG1 THR A 177     -10.964  -5.347 -10.422  1.00  0.00           O
ATOM   1021  N   LEU A 178     -12.456  -1.300 -11.639  1.00  0.00           N
ATOM   1022  CA  LEU A 178     -12.453   0.094 -12.047  1.00  0.00           C
ATOM   1023  C   LEU A 178     -13.283   0.978 -11.098  1.00  0.00           C
ATOM   1024  O   LEU A 178     -12.897   2.114 -10.773  1.00  0.00           O
ATOM   1025  CB  LEU A 178     -12.987   0.209 -13.500  1.00  0.00           C
ATOM   1026  CG  LEU A 178     -11.964  -0.301 -14.591  1.00  0.00           C
ATOM   1027  CD1 LEU A 178     -12.687  -0.571 -15.885  1.00  0.00           C
ATOM   1028  CD2 LEU A 178     -10.813   0.706 -14.795  1.00  0.00           C
ATOM   1029  N   ARG A 179     -14.415   0.446 -10.583  1.00  0.00           N
ATOM   1030  CA  ARG A 179     -15.198   1.140  -9.602  1.00  0.00           C
ATOM   1031  C   ARG A 179     -14.353   1.418  -8.379  1.00  0.00           C
ATOM   1032  O   ARG A 179     -14.263   2.542  -7.864  1.00  0.00           O
ATOM   1033  CB  ARG A 179     -16.479   0.354  -9.293  1.00  0.00           C
ATOM   1034  CG  ARG A 179     -17.503   0.416 -10.394  1.00  0.00           C
ATOM   1035  CD  ARG A 179     -18.475  -0.735 -10.366  1.00  0.00           C
ATOM   1036  NE  ARG A 179     -19.402  -0.677 -11.472  1.00  0.00           N
ATOM   1037  CZ  ARG A 179     -20.565  -0.066 -11.497  1.00  0.00           C
ATOM   1038  NH1 ARG A 179     -21.019   0.560 -10.414  1.00  0.00           N
ATOM   1039  NH2 ARG A 179     -21.291  -0.029 -12.614  1.00  0.00           N
ATOM   1040  N   VAL A 180     -13.656   0.411  -7.837  1.00  0.00           N
ATOM   1041  CA  VAL A 180     -12.811   0.607  -6.680  1.00  0.00           C
ATOM   1042  C   VAL A 180     -11.673   1.546  -6.993  1.00  0.00           C
ATOM   1043  O   VAL A 180     -11.321   2.392  -6.134  1.00  0.00           O
ATOM   1044  CB  VAL A 180     -12.339  -0.737  -6.140  1.00  0.00           C
ATOM   1045  CG1 VAL A 180     -11.349  -0.555  -5.009  1.00  0.00           C
ATOM   1046  CG2 VAL A 180     -13.523  -1.606  -5.681  1.00  0.00           C
ATOM   1047  N   ALA A 181     -11.084   1.470  -8.158  1.00  0.00           N
ATOM   1048  CA  ALA A 181      -9.964   2.340  -8.538  1.00  0.00           C
ATOM   1049  C   ALA A 181     -10.427   3.836  -8.466  1.00  0.00           C
ATOM   1050  O   ALA A 181      -9.561   4.703  -8.220  1.00  0.00           O
ATOM   1051  CB  ALA A 181      -9.484   2.007  -9.936  1.00  0.00           C
ATOM   1052  N   SER A 182     -11.703   4.110  -8.717  1.00  0.00           N
ATOM   1053  CA  SER A 182     -12.215   5.470  -8.693  1.00  0.00           C
ATOM   1054  C   SER A 182     -12.414   6.039  -7.313  1.00  0.00           C
ATOM   1055  O   SER A 182     -12.558   7.247  -7.170  1.00  0.00           O
ATOM   1056  CB  SER A 182     -13.528   5.593  -9.435  1.00  0.00           C
ATOM   1057  OG  SER A 182     -14.611   5.041  -8.710  1.00  0.00           O
ATOM   1058  N   GLU A 183     -12.268   5.212  -6.284  1.00  0.00           N
ATOM   1059  CA  GLU A 183     -12.594   5.606  -4.907  1.00  0.00           C
ATOM   1060  C   GLU A 183     -11.436   6.191  -4.122  1.00  0.00           C
ATOM   1061  O   GLU A 183     -11.644   6.867  -3.121  1.00  0.00           O
ATOM   1062  CB  GLU A 183     -13.239   4.428  -4.121  1.00  0.00           C
ATOM   1063  CG  GLU A 183     -14.594   4.040  -4.772  1.00  0.00           C
ATOM   1064  CD  GLU A 183     -15.220   2.672  -4.353  1.00  0.00           C
ATOM   1065  OE1 GLU A 183     -16.401   2.252  -4.845  1.00  0.00           O
ATOM   1066  OE2 GLU A 183     -14.578   1.896  -3.722  1.00  0.00           O
ATOM   1067  N   GLY A 184     -10.205   5.997  -4.558  1.00  0.00           N
ATOM   1068  CA  GLY A 184      -9.065   6.659  -3.955  1.00  0.00           C
ATOM   1069  C   GLY A 184      -8.240   5.952  -2.937  1.00  0.00           C
ATOM   1070  O   GLY A 184      -7.215   6.536  -2.458  1.00  0.00           O
ATOM   1071  N   ARG A 185      -8.632   4.746  -2.580  1.00  0.00           N
ATOM   1072  CA  ARG A 185      -7.840   3.957  -1.627  1.00  0.00           C
ATOM   1073  C   ARG A 185      -6.736   3.144  -2.288  1.00  0.00           C
ATOM   1074  O   ARG A 185      -5.596   3.172  -1.880  1.00  0.00           O
ATOM   1075  CB  ARG A 185      -8.714   3.094  -0.727  1.00  0.00           C
ATOM   1076  CG  ARG A 185      -7.947   2.136   0.095  1.00  0.00           C
ATOM   1077  CD  ARG A 185      -8.691   1.322   1.157  1.00  0.00           C
ATOM   1078  NE  ARG A 185      -9.780   0.520   0.644  1.00  0.00           N
ATOM   1079  CZ  ARG A 185     -10.425  -0.360   1.350  1.00  0.00           C
ATOM   1080  NH1 ARG A 185      -9.933  -0.662   2.570  1.00  0.00           N
ATOM   1081  NH2 ARG A 185     -11.477  -0.997   0.906  1.00  0.00           N
ATOM   1082  N   ILE A 186      -7.113   2.353  -3.269  1.00  0.00           N
ATOM   1083  CA  ILE A 186      -6.136   1.431  -3.871  1.00  0.00           C
ATOM   1084  C   ILE A 186      -5.074   2.213  -4.730  1.00  0.00           C
ATOM   1085  O   ILE A 186      -5.386   3.282  -5.266  1.00  0.00           O
ATOM   1086  CB  ILE A 186      -6.787   0.313  -4.679  1.00  0.00           C
ATOM   1087  CG1 ILE A 186      -7.535   0.790  -5.961  1.00  0.00           C
ATOM   1088  CG2 ILE A 186      -7.685  -0.508  -3.734  1.00  0.00           C
ATOM   1089  CD1 ILE A 186      -7.953  -0.332  -6.848  1.00  0.00           C
ATOM   1090  N   LYS A 187      -3.892   1.605  -4.810  1.00  0.00           N
ATOM   1091  CA  LYS A 187      -2.721   2.200  -5.466  1.00  0.00           C
ATOM   1092  C   LYS A 187      -2.377   1.522  -6.761  1.00  0.00           C
ATOM   1093  O   LYS A 187      -1.447   1.963  -7.446  1.00  0.00           O
ATOM   1094  CB  LYS A 187      -1.551   2.214  -4.473  1.00  0.00           C
ATOM   1095  CG  LYS A 187      -1.771   3.382  -3.425  1.00  0.00           C
ATOM   1096  CD  LYS A 187      -0.676   3.497  -2.488  1.00  0.00           C
ATOM   1097  CE  LYS A 187      -0.988   4.827  -1.616  1.00  0.00           C
ATOM   1098  NZ  LYS A 187      -0.411   4.804  -0.322  1.00  0.00           N
ATOM   1099  N   ALA A 188      -3.126   0.451  -7.141  1.00  0.00           N
ATOM   1100  CA  ALA A 188      -2.876  -0.217  -8.455  1.00  0.00           C
ATOM   1101  C   ALA A 188      -4.092  -1.018  -8.796  1.00  0.00           C
ATOM   1102  O   ALA A 188      -4.699  -1.668  -7.911  1.00  0.00           O
ATOM   1103  CB  ALA A 188      -1.675  -1.116  -8.396  1.00  0.00           C
ATOM   1104  N   ALA A 189      -4.443  -1.020 -10.071  1.00  0.00           N
ATOM   1105  CA  ALA A 189      -5.638  -1.744 -10.585  1.00  0.00           C
ATOM   1106  C   ALA A 189      -5.305  -2.453 -11.878  1.00  0.00           C
ATOM   1107  O   ALA A 189      -4.715  -1.829 -12.792  1.00  0.00           O
ATOM   1108  CB  ALA A 189      -6.781  -0.769 -10.827  1.00  0.00           C
ATOM   1109  N   ILE A 190      -5.682  -3.697 -11.979  1.00  0.00           N
ATOM   1110  CA  ILE A 190      -5.504  -4.526 -13.183  1.00  0.00           C
ATOM   1111  C   ILE A 190      -6.857  -5.199 -13.546  1.00  0.00           C
ATOM   1112  O   ILE A 190      -7.110  -6.354 -13.149  1.00  0.00           O
ATOM   1113  CB  ILE A 190      -4.389  -5.553 -13.120  1.00  0.00           C
ATOM   1114  CG1 ILE A 190      -3.111  -4.965 -12.607  1.00  0.00           C
ATOM   1115  CG2 ILE A 190      -4.197  -6.205 -14.490  1.00  0.00           C
ATOM   1116  CD1 ILE A 190      -1.940  -5.940 -12.493  1.00  0.00           C
ATOM   1117  N   PRO A 191      -7.667  -4.513 -14.350  1.00  0.00           N
ATOM   1118  CA  PRO A 191      -8.826  -5.169 -14.913  1.00  0.00           C
ATOM   1119  C   PRO A 191      -8.441  -6.187 -16.019  1.00  0.00           C
ATOM   1120  O   PRO A 191      -7.671  -5.758 -16.929  1.00  0.00           O
ATOM   1121  CB  PRO A 191      -9.698  -4.005 -15.441  1.00  0.00           C
ATOM   1122  CG  PRO A 191      -9.110  -2.764 -14.726  1.00  0.00           C
ATOM   1123  CD  PRO A 191      -7.677  -3.082 -14.652  1.00  0.00           C
ATOM   1124  N   LEU A 192      -8.978  -7.379 -15.966  1.00  0.00           N
ATOM   1125  CA  LEU A 192      -8.727  -8.419 -16.941  1.00  0.00           C
ATOM   1126  C   LEU A 192     -10.007  -8.585 -17.764  1.00  0.00           C
ATOM   1127  O   LEU A 192     -11.052  -8.952 -17.217  1.00  0.00           O
ATOM   1128  CB  LEU A 192      -8.461  -9.772 -16.262  1.00  0.00           C
ATOM   1129  CG  LEU A 192      -7.367  -9.783 -15.170  1.00  0.00           C
ATOM   1130  CD1 LEU A 192      -7.391 -11.116 -14.476  1.00  0.00           C
ATOM   1131  CD2 LEU A 192      -6.001  -9.439 -15.673  1.00  0.00           C
ATOM   1132  N   ALA A 193      -9.951  -8.311 -19.069  1.00  0.00           N
ATOM   1133  CA  ALA A 193     -11.116  -8.460 -19.940  1.00  0.00           C
ATOM   1134  C   ALA A 193     -12.362  -7.862 -19.270  1.00  0.00           C
ATOM   1135  O   ALA A 193     -13.395  -8.527 -19.135  1.00  0.00           O
ATOM   1136  CB  ALA A 193     -11.295  -9.888 -20.352  1.00  0.00           C
ATOM   1137  N   PRO A 194     -12.267  -6.601 -18.855  1.00  0.00           N
ATOM   1138  CA  PRO A 194     -13.343  -6.012 -18.032  1.00  0.00           C
ATOM   1139  C   PRO A 194     -14.678  -5.947 -18.754  1.00  0.00           C
ATOM   1140  O   PRO A 194     -14.724  -5.792 -19.984  1.00  0.00           O
ATOM   1141  CB  PRO A 194     -12.813  -4.626 -17.707  1.00  0.00           C
ATOM   1142  CG  PRO A 194     -11.861  -4.277 -18.824  1.00  0.00           C
ATOM   1143  CD  PRO A 194     -11.192  -5.618 -19.042  1.00  0.00           C
ATOM   1144  N   TRP A 195     -15.742  -5.958 -17.967  1.00  0.00           N
ATOM   1145  CA  TRP A 195     -17.114  -5.785 -18.407  1.00  0.00           C
ATOM   1146  C   TRP A 195     -17.803  -4.823 -17.448  1.00  0.00           C
ATOM   1147  O   TRP A 195     -17.707  -4.971 -16.251  1.00  0.00           O
ATOM   1148  CB  TRP A 195     -17.848  -7.130 -18.401  1.00  0.00           C
ATOM   1149  CG  TRP A 195     -19.244  -7.133 -19.025  1.00  0.00           C
ATOM   1150  CD1 TRP A 195     -19.562  -7.585 -20.260  1.00  0.00           C
ATOM   1151  CD2 TRP A 195     -20.473  -6.628 -18.455  1.00  0.00           C
ATOM   1152  CE2 TRP A 195     -21.459  -6.829 -19.433  1.00  0.00           C
ATOM   1153  CE3 TRP A 195     -20.809  -6.052 -17.251  1.00  0.00           C
ATOM   1154  NE1 TRP A 195     -20.892  -7.483 -20.489  1.00  0.00           N
ATOM   1155  CZ2 TRP A 195     -22.809  -6.541 -19.177  1.00  0.00           C
ATOM   1156  CZ3 TRP A 195     -22.136  -5.744 -16.991  1.00  0.00           C
ATOM   1157  CH2 TRP A 195     -23.110  -5.956 -17.993  1.00  0.00           C
ATOM   1158  N   ASP A 196     -18.504  -3.819 -17.987  1.00  0.00           N
ATOM   1159  CA  ASP A 196     -19.382  -2.978 -17.217  1.00  0.00           C
ATOM   1160  C   ASP A 196     -20.361  -2.265 -18.133  1.00  0.00           C
ATOM   1161  O   ASP A 196     -20.341  -2.462 -19.336  1.00  0.00           O
ATOM   1162  CB  ASP A 196     -18.598  -1.976 -16.342  1.00  0.00           C
ATOM   1163  CG  ASP A 196     -19.193  -1.710 -15.029  1.00  0.00           C
ATOM   1164  OD1 ASP A 196     -20.466  -1.738 -14.862  1.00  0.00           O
ATOM   1165  OD2 ASP A 196     -18.435  -1.445 -14.001  1.00  0.00           O
ATOM   1166  N   THR A 197     -21.296  -1.576 -17.533  1.00  0.00           N
ATOM   1167  CA  THR A 197     -22.387  -0.925 -18.201  1.00  0.00           C
ATOM   1168  C   THR A 197     -22.105   0.564 -18.505  1.00  0.00           C
ATOM   1169  O   THR A 197     -22.930   1.239 -19.137  1.00  0.00           O
ATOM   1170  CB  THR A 197     -23.662  -0.987 -17.328  1.00  0.00           C
ATOM   1171  CG2 THR A 197     -24.117  -2.408 -17.122  1.00  0.00           C
ATOM   1172  OG1 THR A 197     -23.388  -0.346 -16.050  1.00  0.00           O
ATOM   1173  N   THR A 198     -20.976   1.082 -18.078  1.00  0.00           N
ATOM   1174  CA  THR A 198     -20.618   2.476 -18.137  1.00  0.00           C
ATOM   1175  C   THR A 198     -19.114   2.607 -18.104  1.00  0.00           C
ATOM   1176  O   THR A 198     -18.453   1.831 -17.453  1.00  0.00           O
ATOM   1177  CB  THR A 198     -21.282   3.281 -17.011  1.00  0.00           C
ATOM   1178  CG2 THR A 198     -20.934   2.786 -15.633  1.00  0.00           C
ATOM   1179  OG1 THR A 198     -20.958   4.622 -17.128  1.00  0.00           O
ATOM   1180  N   SER A 199     -18.600   3.696 -18.720  1.00  0.00           N
ATOM   1181  CA  SER A 199     -17.240   4.135 -18.576  1.00  0.00           C
ATOM   1182  C   SER A 199     -17.058   5.202 -17.458  1.00  0.00           C
ATOM   1183  O   SER A 199     -15.921   5.682 -17.270  1.00  0.00           O
ATOM   1184  CB  SER A 199     -16.737   4.817 -19.902  1.00  0.00           C
ATOM   1185  OG  SER A 199     -16.655   3.761 -20.896  1.00  0.00           O
ATOM   1186  N   TYR A 200     -18.132   5.471 -16.714  1.00  0.00           N
ATOM   1187  CA  TYR A 200     -18.071   6.554 -15.729  1.00  0.00           C
ATOM   1188  C   TYR A 200     -16.961   6.322 -14.715  1.00  0.00           C
ATOM   1189  O   TYR A 200     -16.263   7.268 -14.333  1.00  0.00           O
ATOM   1190  CB  TYR A 200     -19.446   6.609 -15.005  1.00  0.00           C
ATOM   1191  CG  TYR A 200     -19.558   7.556 -13.866  1.00  0.00           C
ATOM   1192  CD1 TYR A 200     -19.216   7.214 -12.593  1.00  0.00           C
ATOM   1193  CD2 TYR A 200     -19.978   8.888 -14.049  1.00  0.00           C
ATOM   1194  CE1 TYR A 200     -19.352   8.140 -11.569  1.00  0.00           C
ATOM   1195  CE2 TYR A 200     -20.136   9.767 -13.028  1.00  0.00           C
ATOM   1196  CZ  TYR A 200     -19.774   9.398 -11.786  1.00  0.00           C
ATOM   1197  OH  TYR A 200     -19.863  10.290 -10.764  1.00  0.00           O
ATOM   1198  N   TYR A 201     -16.846   5.085 -14.223  1.00  0.00           N
ATOM   1199  CA  TYR A 201     -15.872   4.874 -13.167  1.00  0.00           C
ATOM   1200  C   TYR A 201     -14.408   4.842 -13.703  1.00  0.00           C
ATOM   1201  O   TYR A 201     -13.517   5.424 -13.058  1.00  0.00           O
ATOM   1202  CB  TYR A 201     -16.203   3.579 -12.387  1.00  0.00           C
ATOM   1203  CG  TYR A 201     -17.553   3.651 -11.764  1.00  0.00           C
ATOM   1204  CD1 TYR A 201     -17.706   4.346 -10.554  1.00  0.00           C
ATOM   1205  CD2 TYR A 201     -18.663   3.182 -12.425  1.00  0.00           C
ATOM   1206  CE1 TYR A 201     -19.008   4.460  -9.976  1.00  0.00           C
ATOM   1207  CE2 TYR A 201     -19.942   3.369 -11.883  1.00  0.00           C
ATOM   1208  CZ  TYR A 201     -20.096   4.007 -10.690  1.00  0.00           C
ATOM   1209  OH  TYR A 201     -21.288   4.189 -10.056  1.00  0.00           O
ATOM   1210  N   ALA A 202     -14.211   4.246 -14.875  1.00  0.00           N
ATOM   1211  CA  ALA A 202     -12.943   4.344 -15.539  1.00  0.00           C
ATOM   1212  C   ALA A 202     -12.532   5.809 -15.701  1.00  0.00           C
ATOM   1213  O   ALA A 202     -11.344   6.156 -15.485  1.00  0.00           O
ATOM   1214  CB  ALA A 202     -13.013   3.684 -16.924  1.00  0.00           C
ATOM   1215  N   SER A 203     -13.468   6.701 -16.072  1.00  0.00           N
ATOM   1216  CA  SER A 203     -13.083   8.105 -16.249  1.00  0.00           C
ATOM   1217  C   SER A 203     -12.654   8.812 -14.996  1.00  0.00           C
ATOM   1218  O   SER A 203     -12.060   9.902 -15.051  1.00  0.00           O
ATOM   1219  CB  SER A 203     -14.276   8.788 -16.942  1.00  0.00           C
ATOM   1220  OG  SER A 203     -15.339   9.140 -16.003  1.00  0.00           O
ATOM   1221  N   ARG A 204     -12.966   8.178 -13.855  1.00  0.00           N
ATOM   1222  CA  ARG A 204     -12.650   8.712 -12.524  1.00  0.00           C
ATOM   1223  C   ARG A 204     -11.570   7.925 -11.788  1.00  0.00           C
ATOM   1224  O   ARG A 204     -11.331   8.101 -10.588  1.00  0.00           O
ATOM   1225  CB  ARG A 204     -13.937   8.828 -11.702  1.00  0.00           C
ATOM   1226  CG  ARG A 204     -14.883   9.966 -12.273  1.00  0.00           C
ATOM   1227  CD  ARG A 204     -16.250   9.861 -11.738  1.00  0.00           C
ATOM   1228  NE  ARG A 204     -17.012  11.045 -12.198  1.00  0.00           N
ATOM   1229  CZ  ARG A 204     -17.477  11.207 -13.443  1.00  0.00           C
ATOM   1230  NH1 ARG A 204     -18.093  12.341 -13.825  1.00  0.00           N
ATOM   1231  NH2 ARG A 204     -17.310  10.222 -14.367  1.00  0.00           N
ATOM   1232  N   SER A 205     -10.846   7.043 -12.471  1.00  0.00           N
ATOM   1233  CA  SER A 205      -9.804   6.223 -11.822  1.00  0.00           C
ATOM   1234  C   SER A 205      -8.785   7.142 -11.150  1.00  0.00           C
ATOM   1235  O   SER A 205      -8.272   8.041 -11.747  1.00  0.00           O
ATOM   1236  CB  SER A 205      -9.108   5.292 -12.834  1.00  0.00           C
ATOM   1237  OG  SER A 205      -8.177   4.502 -12.077  1.00  0.00           O
ATOM   1238  N   GLN A 206      -8.470   6.778  -9.887  1.00  0.00           N
ATOM   1239  CA  GLN A 206      -7.462   7.418  -9.118  1.00  0.00           C
ATOM   1240  C   GLN A 206      -6.202   6.581  -8.920  1.00  0.00           C
ATOM   1241  O   GLN A 206      -5.313   6.966  -8.142  1.00  0.00           O
ATOM   1242  CB  GLN A 206      -7.979   7.900  -7.773  1.00  0.00           C
ATOM   1243  CG  GLN A 206      -9.166   8.865  -7.898  1.00  0.00           C
ATOM   1244  CD  GLN A 206      -9.465   9.497  -6.583  1.00  0.00           C
ATOM   1245  NE2 GLN A 206     -10.668   9.268  -6.152  1.00  0.00           N
ATOM   1246  OE1 GLN A 206      -8.638  10.038  -5.903  1.00  0.00           O
ATOM   1247  N   ALA A 207      -6.139   5.424  -9.529  1.00  0.00           N
ATOM   1248  CA  ALA A 207      -5.028   4.516  -9.334  1.00  0.00           C
ATOM   1249  C   ALA A 207      -4.434   4.179 -10.700  1.00  0.00           C
ATOM   1250  O   ALA A 207      -5.163   4.031 -11.671  1.00  0.00           O
ATOM   1251  CB  ALA A 207      -5.451   3.238  -8.671  1.00  0.00           C
ATOM   1252  N   PRO A 208      -3.088   3.968 -10.753  1.00  0.00           N
ATOM   1253  CA  PRO A 208      -2.449   3.458 -11.990  1.00  0.00           C
ATOM   1254  C   PRO A 208      -3.173   2.155 -12.454  1.00  0.00           C
ATOM   1255  O   PRO A 208      -3.297   1.175 -11.685  1.00  0.00           O
ATOM   1256  CB  PRO A 208      -1.057   3.122 -11.532  1.00  0.00           C
ATOM   1257  CG  PRO A 208      -0.843   3.951 -10.316  1.00  0.00           C
ATOM   1258  CD  PRO A 208      -2.119   4.240  -9.700  1.00  0.00           C
ATOM   1259  N   THR A 209      -3.615   2.172 -13.724  1.00  0.00           N
ATOM   1260  CA  THR A 209      -4.504   1.146 -14.230  1.00  0.00           C
ATOM   1261  C   THR A 209      -3.926   0.546 -15.462  1.00  0.00           C
ATOM   1262  O   THR A 209      -3.630   1.245 -16.490  1.00  0.00           O
ATOM   1263  CB  THR A 209      -5.899   1.794 -14.514  1.00  0.00           C
ATOM   1264  CG2 THR A 209      -6.822   0.789 -15.091  1.00  0.00           C
ATOM   1265  OG1 THR A 209      -6.447   2.330 -13.320  1.00  0.00           O
ATOM   1266  N   LEU A 210      -3.767  -0.792 -15.401  1.00  0.00           N
ATOM   1267  CA  LEU A 210      -3.352  -1.645 -16.561  1.00  0.00           C
ATOM   1268  C   LEU A 210      -4.502  -2.506 -16.913  1.00  0.00           C
ATOM   1269  O   LEU A 210      -4.939  -3.319 -16.117  1.00  0.00           O
ATOM   1270  CB  LEU A 210      -2.116  -2.483 -16.146  1.00  0.00           C
ATOM   1271  CG  LEU A 210      -1.855  -3.714 -16.938  1.00  0.00           C
ATOM   1272  CD1 LEU A 210      -1.513  -3.455 -18.403  1.00  0.00           C
ATOM   1273  CD2 LEU A 210      -0.724  -4.518 -16.277  1.00  0.00           C
ATOM   1274  N   ILE A 211      -5.043  -2.310 -18.130  1.00  0.00           N
ATOM   1275  CA  ILE A 211      -6.113  -3.161 -18.640  1.00  0.00           C
ATOM   1276  C   ILE A 211      -5.561  -4.197 -19.595  1.00  0.00           C
ATOM   1277  O   ILE A 211      -4.934  -3.835 -20.596  1.00  0.00           O
ATOM   1278  CB  ILE A 211      -7.217  -2.343 -19.343  1.00  0.00           C
ATOM   1279  CG1 ILE A 211      -7.936  -1.475 -18.299  1.00  0.00           C
ATOM   1280  CG2 ILE A 211      -8.167  -3.188 -20.130  1.00  0.00           C
ATOM   1281  CD1 ILE A 211      -8.842  -0.368 -18.776  1.00  0.00           C
ATOM   1282  N   PHE A 212      -5.773  -5.461 -19.295  1.00  0.00           N
ATOM   1283  CA  PHE A 212      -5.557  -6.533 -20.234  1.00  0.00           C
ATOM   1284  C   PHE A 212      -6.852  -6.791 -21.001  1.00  0.00           C
ATOM   1285  O   PHE A 212      -7.912  -6.953 -20.403  1.00  0.00           O
ATOM   1286  CB  PHE A 212      -5.115  -7.847 -19.570  1.00  0.00           C
ATOM   1287  CG  PHE A 212      -3.687  -7.832 -19.052  1.00  0.00           C
ATOM   1288  CD1 PHE A 212      -2.620  -7.917 -19.926  1.00  0.00           C
ATOM   1289  CD2 PHE A 212      -3.420  -7.836 -17.689  1.00  0.00           C
ATOM   1290  CE1 PHE A 212      -1.323  -7.942 -19.487  1.00  0.00           C
ATOM   1291  CE2 PHE A 212      -2.116  -7.861 -17.227  1.00  0.00           C
ATOM   1292  CZ  PHE A 212      -1.061  -7.962 -18.115  1.00  0.00           C
ATOM   1293  N   ALA A 213      -6.764  -6.773 -22.331  1.00  0.00           N
ATOM   1294  CA  ALA A 213      -7.852  -7.015 -23.257  1.00  0.00           C
ATOM   1295  C   ALA A 213      -7.561  -8.315 -23.970  1.00  0.00           C
ATOM   1296  O   ALA A 213      -6.393  -8.685 -24.207  1.00  0.00           O
ATOM   1297  CB  ALA A 213      -8.042  -5.841 -24.200  1.00  0.00           C
ATOM   1298  N   CYX A 214      -8.627  -8.955 -24.424  1.00  0.00           N
ATOM   1299  CA  CYX A 214      -8.509 -10.213 -25.141  1.00  0.00           C
ATOM   1300  C   CYX A 214      -9.021 -10.055 -26.545  1.00  0.00           C
ATOM   1301  O   CYX A 214     -10.229  -9.825 -26.723  1.00  0.00           O
ATOM   1302  CB  CYX A 214      -9.231 -11.293 -24.333  1.00  0.00           C
ATOM   1303  SG  CYX A 214      -8.519 -11.597 -22.680  1.00  0.00           S
ATOM   1304  N   GLU A 215      -8.148 -10.169 -27.548  1.00  0.00           N
ATOM   1305  CA  GLU A 215      -8.564  -9.750 -28.889  1.00  0.00           C
ATOM   1306  C   GLU A 215      -9.828 -10.392 -29.400  1.00  0.00           C
ATOM   1307  O   GLU A 215     -10.607  -9.738 -30.066  1.00  0.00           O
ATOM   1308  CB  GLU A 215      -7.388  -9.979 -29.837  1.00  0.00           C
ATOM   1309  CG  GLU A 215      -7.560  -9.409 -31.215  1.00  0.00           C
ATOM   1310  CD  GLU A 215      -6.454  -9.747 -32.215  1.00  0.00           C
ATOM   1311  OE1 GLU A 215      -5.758 -10.715 -32.077  1.00  0.00           O
ATOM   1312  OE2 GLU A 215      -6.325  -8.918 -33.165  1.00  0.00           O
ATOM   1313  N   SER A 216      -9.950 -11.694 -29.172  1.00  0.00           N
ATOM   1314  CA  SER A 216     -11.054 -12.472 -29.695  1.00  0.00           C
ATOM   1315  C   SER A 216     -12.259 -12.549 -28.771  1.00  0.00           C
ATOM   1316  O   SER A 216     -13.143 -13.355 -29.004  1.00  0.00           O
ATOM   1317  CB  SER A 216     -10.567 -13.852 -30.081  1.00  0.00           C
ATOM   1318  OG  SER A 216      -9.580 -13.777 -31.055  1.00  0.00           O
ATOM   1319  N   ASP A 217     -12.333 -11.681 -27.742  1.00  0.00           N
ATOM   1320  CA  ASP A 217     -13.359 -11.775 -26.723  1.00  0.00           C
ATOM   1321  C   ASP A 217     -14.756 -11.561 -27.340  1.00  0.00           C
ATOM   1322  O   ASP A 217     -15.003 -10.493 -27.903  1.00  0.00           O
ATOM   1323  CB  ASP A 217     -13.055 -10.725 -25.648  1.00  0.00           C
ATOM   1324  CG  ASP A 217     -13.769 -10.948 -24.362  1.00  0.00           C
ATOM   1325  OD1 ASP A 217     -14.868 -11.539 -24.326  1.00  0.00           O
ATOM   1326  OD2 ASP A 217     -13.145 -10.552 -23.305  1.00  0.00           O
ATOM   1327  N   VAL A 218     -15.654 -12.537 -27.142  1.00  0.00           N
ATOM   1328  CA  VAL A 218     -17.051 -12.359 -27.516  1.00  0.00           C
ATOM   1329  C   VAL A 218     -17.980 -12.186 -26.353  1.00  0.00           C
ATOM   1330  O   VAL A 218     -19.138 -11.895 -26.567  1.00  0.00           O
ATOM   1331  CB  VAL A 218     -17.564 -13.402 -28.430  1.00  0.00           C
ATOM   1332  CG1 VAL A 218     -16.672 -13.563 -29.646  1.00  0.00           C
ATOM   1333  CG2 VAL A 218     -17.619 -14.682 -27.726  1.00  0.00           C
ATOM   1334  N   ILE A 219     -17.480 -12.290 -25.118  1.00  0.00           N
ATOM   1335  CA  ILE A 219     -18.281 -12.122 -23.926  1.00  0.00           C
ATOM   1336  C   ILE A 219     -18.242 -10.713 -23.420  1.00  0.00           C
ATOM   1337  O   ILE A 219     -19.305 -10.096 -23.086  1.00  0.00           O
ATOM   1338  CB  ILE A 219     -17.797 -13.120 -22.838  1.00  0.00           C
ATOM   1339  CG1 ILE A 219     -18.076 -14.549 -23.263  1.00  0.00           C
ATOM   1340  CG2 ILE A 219     -18.432 -12.811 -21.496  1.00  0.00           C
ATOM   1341  CD1 ILE A 219     -17.434 -15.639 -22.469  1.00  0.00           C
ATOM   1342  N   ALA A 220     -17.042 -10.096 -23.352  1.00  0.00           N
ATOM   1343  CA  ALA A 220     -16.884  -8.665 -23.074  1.00  0.00           C
ATOM   1344  C   ALA A 220     -16.135  -8.066 -24.243  1.00  0.00           C
ATOM   1345  O   ALA A 220     -14.934  -7.819 -24.160  1.00  0.00           O
ATOM   1346  CB  ALA A 220     -16.128  -8.462 -21.768  1.00  0.00           C
ATOM   1347  N   PRO A 221     -16.788  -7.863 -25.399  1.00  0.00           N
ATOM   1348  CA  PRO A 221     -16.064  -7.435 -26.611  1.00  0.00           C
ATOM   1349  C   PRO A 221     -15.234  -6.175 -26.295  1.00  0.00           C
ATOM   1350  O   PRO A 221     -15.716  -5.216 -25.709  1.00  0.00           O
ATOM   1351  CB  PRO A 221     -17.158  -7.208 -27.593  1.00  0.00           C
ATOM   1352  CG  PRO A 221     -18.305  -8.095 -27.167  1.00  0.00           C
ATOM   1353  CD  PRO A 221     -18.198  -8.121 -25.688  1.00  0.00           C
ATOM   1354  N   VAL A 222     -13.984  -6.197 -26.829  1.00  0.00           N
ATOM   1355  CA  VAL A 222     -13.086  -5.079 -26.571  1.00  0.00           C
ATOM   1356  C   VAL A 222     -13.634  -3.740 -27.005  1.00  0.00           C
ATOM   1357  O   VAL A 222     -13.485  -2.751 -26.323  1.00  0.00           O
ATOM   1358  CB  VAL A 222     -11.736  -5.399 -27.272  1.00  0.00           C
ATOM   1359  CG1 VAL A 222     -10.828  -4.192 -27.245  1.00  0.00           C
ATOM   1360  CG2 VAL A 222     -11.060  -6.626 -26.633  1.00  0.00           C
ATOM   1361  N   LEU A 223     -14.345  -3.730 -28.162  1.00  0.00           N
ATOM   1362  CA  LEU A 223     -14.853  -2.446 -28.644  1.00  0.00           C
ATOM   1363  C   LEU A 223     -15.944  -1.820 -27.767  1.00  0.00           C
ATOM   1364  O   LEU A 223     -16.188  -0.641 -27.810  1.00  0.00           O
ATOM   1365  CB  LEU A 223     -15.502  -2.642 -30.069  1.00  0.00           C
ATOM   1366  CG  LEU A 223     -14.504  -2.900 -31.167  1.00  0.00           C
ATOM   1367  CD1 LEU A 223     -15.244  -3.268 -32.464  1.00  0.00           C
ATOM   1368  CD2 LEU A 223     -13.589  -1.746 -31.434  1.00  0.00           C
ATOM   1369  N   GLN A 224     -16.619  -2.692 -26.952  1.00  0.00           N
ATOM   1370  CA  GLN A 224     -17.678  -2.206 -26.085  1.00  0.00           C
ATOM   1371  C   GLN A 224     -17.252  -2.058 -24.644  1.00  0.00           C
ATOM   1372  O   GLN A 224     -18.014  -1.395 -23.900  1.00  0.00           O
ATOM   1373  CB  GLN A 224     -18.865  -3.233 -26.168  1.00  0.00           C
ATOM   1374  CG  GLN A 224     -19.576  -3.223 -27.503  1.00  0.00           C
ATOM   1375  CD  GLN A 224     -20.726  -4.227 -27.552  1.00  0.00           C
ATOM   1376  NE2 GLN A 224     -21.803  -3.726 -28.112  1.00  0.00           N
ATOM   1377  OE1 GLN A 224     -20.695  -5.372 -27.165  1.00  0.00           O
ATOM   1378  N   HIE A 225     -16.112  -2.593 -24.243  1.00  0.00           N
ATOM   1379  CA  HIE A 225     -15.733  -2.670 -22.815  1.00  0.00           C
ATOM   1380  C   HIE A 225     -14.257  -2.223 -22.650  1.00  0.00           C
ATOM   1381  O   HIE A 225     -14.006  -1.039 -22.453  1.00  0.00           O
ATOM   1382  CB  HIE A 225     -15.990  -4.049 -22.243  1.00  0.00           C
ATOM   1383  CG  HIE A 225     -17.448  -4.426 -22.248  1.00  0.00           C
ATOM   1384  CD2 HIE A 225     -18.159  -5.132 -23.162  1.00  0.00           C
ATOM   1385  ND1 HIE A 225     -18.314  -4.094 -21.247  1.00  0.00           N
ATOM   1386  CE1 HIE A 225     -19.538  -4.512 -21.597  1.00  0.00           C
ATOM   1387  NE2 HIE A 225     -19.444  -5.176 -22.736  1.00  0.00           N
ATOM   1388  N   ALA A 226     -13.302  -3.163 -22.796  1.00  0.00           N
ATOM   1389  CA  ALA A 226     -11.938  -2.780 -22.449  1.00  0.00           C
ATOM   1390  C   ALA A 226     -11.415  -1.539 -23.150  1.00  0.00           C
ATOM   1391  O   ALA A 226     -10.747  -0.707 -22.502  1.00  0.00           O
ATOM   1392  CB  ALA A 226     -10.989  -3.967 -22.709  1.00  0.00           C
ATOM   1393  N   SER A 227     -11.687  -1.388 -24.455  1.00  0.00           N
ATOM   1394  CA  SER A 227     -11.158  -0.231 -25.224  1.00  0.00           C
ATOM   1395  C   SER A 227     -11.776   1.097 -24.745  1.00  0.00           C
ATOM   1396  O   SER A 227     -11.051   2.009 -24.318  1.00  0.00           O
ATOM   1397  CB  SER A 227     -11.269  -0.407 -26.758  1.00  0.00           C
ATOM   1398  OG  SER A 227     -10.808   0.743 -27.330  1.00  0.00           O
ATOM   1399  N   PRO A 228     -13.117   1.257 -24.715  1.00  0.00           N
ATOM   1400  CA  PRO A 228     -13.632   2.528 -24.166  1.00  0.00           C
ATOM   1401  C   PRO A 228     -13.240   2.774 -22.730  1.00  0.00           C
ATOM   1402  O   PRO A 228     -13.033   3.944 -22.358  1.00  0.00           O
ATOM   1403  CB  PRO A 228     -15.169   2.429 -24.357  1.00  0.00           C
ATOM   1404  CG  PRO A 228     -15.410   0.963 -24.654  1.00  0.00           C
ATOM   1405  CD  PRO A 228     -14.177   0.425 -25.316  1.00  0.00           C
ATOM   1406  N   PHE A 229     -13.148   1.726 -21.911  1.00  0.00           N
ATOM   1407  CA  PHE A 229     -12.723   1.998 -20.538  1.00  0.00           C
ATOM   1408  C   PHE A 229     -11.319   2.533 -20.458  1.00  0.00           C
ATOM   1409  O   PHE A 229     -11.064   3.548 -19.802  1.00  0.00           O
ATOM   1410  CB  PHE A 229     -12.796   0.679 -19.719  1.00  0.00           C
ATOM   1411  CG  PHE A 229     -14.182   0.075 -19.579  1.00  0.00           C
ATOM   1412  CD1 PHE A 229     -15.341   0.788 -19.863  1.00  0.00           C
ATOM   1413  CD2 PHE A 229     -14.338  -1.241 -19.172  1.00  0.00           C
ATOM   1414  CE1 PHE A 229     -16.597   0.164 -19.813  1.00  0.00           C
ATOM   1415  CE2 PHE A 229     -15.574  -1.840 -19.128  1.00  0.00           C
ATOM   1416  CZ  PHE A 229     -16.715  -1.148 -19.433  1.00  0.00           C
ATOM   1417  N   TYR A 230     -10.412   1.938 -21.231  1.00  0.00           N
ATOM   1418  CA  TYR A 230      -9.045   2.478 -21.257  1.00  0.00           C
ATOM   1419  C   TYR A 230      -9.000   3.959 -21.746  1.00  0.00           C
ATOM   1420  O   TYR A 230      -8.340   4.807 -21.205  1.00  0.00           O
ATOM   1421  CB  TYR A 230      -8.155   1.626 -22.154  1.00  0.00           C
ATOM   1422  CG  TYR A 230      -6.789   2.274 -22.249  1.00  0.00           C
ATOM   1423  CD1 TYR A 230      -5.835   2.132 -21.303  1.00  0.00           C
ATOM   1424  CD2 TYR A 230      -6.498   3.107 -23.308  1.00  0.00           C
ATOM   1425  CE1 TYR A 230      -4.656   2.850 -21.316  1.00  0.00           C
ATOM   1426  CE2 TYR A 230      -5.347   3.829 -23.349  1.00  0.00           C
ATOM   1427  CZ  TYR A 230      -4.385   3.724 -22.403  1.00  0.00           C
ATOM   1428  OH  TYR A 230      -3.218   4.413 -22.372  1.00  0.00           O
ATOM   1429  N   ASN A 231      -9.758   4.122 -22.862  1.00  0.00           N
ATOM   1430  CA  ASN A 231      -9.753   5.446 -23.508  1.00  0.00           C
ATOM   1431  C   ASN A 231     -10.288   6.535 -22.613  1.00  0.00           C
ATOM   1432  O   ASN A 231      -9.985   7.713 -22.790  1.00  0.00           O
ATOM   1433  CB  ASN A 231     -10.552   5.395 -24.792  1.00  0.00           C
ATOM   1434  CG  ASN A 231      -9.918   4.523 -25.899  1.00  0.00           C
ATOM   1435  ND2 ASN A 231     -10.689   4.195 -26.928  1.00  0.00           N
ATOM   1436  OD1 ASN A 231      -8.753   4.191 -25.807  1.00  0.00           O
ATOM   1437  N   SER A 232     -11.084   6.160 -21.631  1.00  0.00           N
ATOM   1438  CA  SER A 232     -11.689   7.095 -20.684  1.00  0.00           C
ATOM   1439  C   SER A 232     -10.822   7.422 -19.512  1.00  0.00           C
ATOM   1440  O   SER A 232     -11.102   8.378 -18.732  1.00  0.00           O
ATOM   1441  CB  SER A 232     -13.019   6.514 -20.090  1.00  0.00           C
ATOM   1442  OG  SER A 232     -13.901   6.241 -21.160  1.00  0.00           O
ATOM   1443  N   LEU A 233      -9.757   6.654 -19.245  1.00  0.00           N
ATOM   1444  CA  LEU A 233      -8.917   6.824 -18.081  1.00  0.00           C
ATOM   1445  C   LEU A 233      -8.341   8.216 -18.110  1.00  0.00           C
ATOM   1446  O   LEU A 233      -7.899   8.720 -19.152  1.00  0.00           O
ATOM   1447  CB  LEU A 233      -7.810   5.796 -18.000  1.00  0.00           C
ATOM   1448  CG  LEU A 233      -8.210   4.334 -17.777  1.00  0.00           C
ATOM   1449  CD1 LEU A 233      -7.013   3.461 -18.025  1.00  0.00           C
ATOM   1450  CD2 LEU A 233      -8.818   4.106 -16.384  1.00  0.00           C
ATOM   1451  N   PRO A 234      -8.159   8.812 -16.927  1.00  0.00           N
ATOM   1452  CA  PRO A 234      -7.585  10.180 -16.877  1.00  0.00           C
ATOM   1453  C   PRO A 234      -6.083  10.192 -17.353  1.00  0.00           C
ATOM   1454  O   PRO A 234      -5.370   9.200 -17.332  1.00  0.00           O
ATOM   1455  CB  PRO A 234      -7.680  10.559 -15.398  1.00  0.00           C
ATOM   1456  CG  PRO A 234      -8.527   9.600 -14.725  1.00  0.00           C
ATOM   1457  CD  PRO A 234      -8.670   8.407 -15.623  1.00  0.00           C
ATOM   1458  N   SER A 235      -5.630  11.437 -17.738  1.00  0.00           N
ATOM   1459  CA  SER A 235      -4.257  11.599 -18.143  1.00  0.00           C
ATOM   1460  C   SER A 235      -3.328  11.645 -16.966  1.00  0.00           C
ATOM   1461  O   SER A 235      -2.131  11.497 -17.201  1.00  0.00           O
ATOM   1462  CB  SER A 235      -4.024  12.937 -18.943  1.00  0.00           C
ATOM   1463  OG  SER A 235      -4.430  14.029 -18.165  1.00  0.00           O
ATOM   1464  N   SER A 236      -3.851  11.805 -15.766  1.00  0.00           N
ATOM   1465  CA  SER A 236      -3.036  12.011 -14.570  1.00  0.00           C
ATOM   1466  C   SER A 236      -2.574  10.774 -13.842  1.00  0.00           C
ATOM   1467  O   SER A 236      -1.867  10.930 -12.925  1.00  0.00           O
ATOM   1468  CB  SER A 236      -3.844  12.880 -13.583  1.00  0.00           C
ATOM   1469  OG  SER A 236      -5.119  12.329 -13.298  1.00  0.00           O
ATOM   1470  N   ILE A 237      -2.857   9.599 -14.345  1.00  0.00           N
ATOM   1471  CA  ILE A 237      -2.436   8.357 -13.735  1.00  0.00           C
ATOM   1472  C   ILE A 237      -1.552   7.621 -14.753  1.00  0.00           C
ATOM   1473  O   ILE A 237      -1.830   7.755 -15.948  1.00  0.00           O
ATOM   1474  CB  ILE A 237      -3.605   7.378 -13.366  1.00  0.00           C
ATOM   1475  CG1 ILE A 237      -4.571   7.134 -14.514  1.00  0.00           C
ATOM   1476  CG2 ILE A 237      -4.330   7.903 -12.180  1.00  0.00           C
ATOM   1477  CD1 ILE A 237      -5.520   5.895 -14.345  1.00  0.00           C
ATOM   1478  N   ASP A 238      -0.614   6.860 -14.302  1.00  0.00           N
ATOM   1479  CA  ASP A 238       0.028   5.901 -15.151  1.00  0.00           C
ATOM   1480  C   ASP A 238      -1.022   4.909 -15.691  1.00  0.00           C
ATOM   1481  O   ASP A 238      -1.822   4.377 -14.909  1.00  0.00           O
ATOM   1482  CB  ASP A 238       1.079   5.079 -14.450  1.00  0.00           C
ATOM   1483  CG  ASP A 238       2.300   5.843 -13.967  1.00  0.00           C
ATOM   1484  OD1 ASP A 238       2.524   7.021 -14.283  1.00  0.00           O
ATOM   1485  OD2 ASP A 238       3.132   5.127 -13.264  1.00  0.00           O
ATOM   1486  N   LYS A 239      -0.951   4.590 -16.980  1.00  0.00           N
ATOM   1487  CA  LYS A 239      -1.924   3.670 -17.557  1.00  0.00           C
ATOM   1488  C   LYS A 239      -1.346   2.889 -18.708  1.00  0.00           C
ATOM   1489  O   LYS A 239      -0.365   3.344 -19.333  1.00  0.00           O
ATOM   1490  CB  LYS A 239      -3.228   4.398 -17.951  1.00  0.00           C
ATOM   1491  CG  LYS A 239      -2.992   5.520 -18.947  1.00  0.00           C
ATOM   1492  CD  LYS A 239      -4.302   6.299 -19.266  1.00  0.00           C
ATOM   1493  CE  LYS A 239      -3.992   7.584 -20.025  1.00  0.00           C
ATOM   1494  NZ  LYS A 239      -5.193   8.338 -20.325  1.00  0.00           N
ATOM   1495  N   ALA A 240      -1.949   1.718 -18.967  1.00  0.00           N
ATOM   1496  CA  ALA A 240      -1.533   0.889 -20.063  1.00  0.00           C
ATOM   1497  C   ALA A 240      -2.712   0.049 -20.506  1.00  0.00           C
ATOM   1498  O   ALA A 240      -3.574  -0.305 -19.656  1.00  0.00           O
ATOM   1499  CB  ALA A 240      -0.349   0.015 -19.692  1.00  0.00           C
ATOM   1500  N   PHE A 241      -2.725  -0.303 -21.776  1.00  0.00           N
ATOM   1501  CA  PHE A 241      -3.702  -1.217 -22.439  1.00  0.00           C
ATOM   1502  C   PHE A 241      -2.886  -2.263 -23.154  1.00  0.00           C
ATOM   1503  O   PHE A 241      -2.057  -1.894 -23.991  1.00  0.00           O
ATOM   1504  CB  PHE A 241      -4.523  -0.429 -23.432  1.00  0.00           C
ATOM   1505  CG  PHE A 241      -5.577  -1.192 -24.176  1.00  0.00           C
ATOM   1506  CD1 PHE A 241      -6.797  -1.459 -23.619  1.00  0.00           C
ATOM   1507  CD2 PHE A 241      -5.317  -1.574 -25.501  1.00  0.00           C
ATOM   1508  CE1 PHE A 241      -7.776  -2.097 -24.313  1.00  0.00           C
ATOM   1509  CE2 PHE A 241      -6.278  -2.266 -26.198  1.00  0.00           C
ATOM   1510  CZ  PHE A 241      -7.532  -2.494 -25.645  1.00  0.00           C
ATOM   1511  N   VAL A 242      -3.098  -3.547 -22.778  1.00  0.00           N
ATOM   1512  CA  VAL A 242      -2.360  -4.646 -23.415  1.00  0.00           C
ATOM   1513  C   VAL A 242      -3.382  -5.622 -23.929  1.00  0.00           C
ATOM   1514  O   VAL A 242      -4.034  -6.312 -23.132  1.00  0.00           O
ATOM   1515  CB  VAL A 242      -1.388  -5.301 -22.453  1.00  0.00           C
ATOM   1516  CG1 VAL A 242      -0.672  -6.455 -23.123  1.00  0.00           C
ATOM   1517  CG2 VAL A 242      -0.346  -4.267 -21.955  1.00  0.00           C
ATOM   1518  N   GLU A 243      -3.531  -5.680 -25.271  1.00  0.00           N
ATOM   1519  CA  GLU A 243      -4.466  -6.578 -25.887  1.00  0.00           C
ATOM   1520  C   GLU A 243      -3.743  -7.803 -26.374  1.00  0.00           C
ATOM   1521  O   GLU A 243      -2.735  -7.705 -27.112  1.00  0.00           O
ATOM   1522  CB  GLU A 243      -5.206  -5.890 -27.020  1.00  0.00           C
ATOM   1523  CG  GLU A 243      -6.288  -6.753 -27.702  1.00  0.00           C
ATOM   1524  CD  GLU A 243      -7.313  -5.977 -28.524  1.00  0.00           C
ATOM   1525  OE1 GLU A 243      -7.397  -4.733 -28.385  1.00  0.00           O
ATOM   1526  OE2 GLU A 243      -8.219  -6.690 -29.068  1.00  0.00           O
ATOM   1527  N   ILE A 244      -4.165  -8.977 -25.910  1.00  0.00           N
ATOM   1528  CA  ILE A 244      -3.495 -10.228 -26.132  1.00  0.00           C
ATOM   1529  C   ILE A 244      -4.006 -10.834 -27.447  1.00  0.00           C
ATOM   1530  O   ILE A 244      -5.223 -11.094 -27.614  1.00  0.00           O
ATOM   1531  CB  ILE A 244      -3.648 -11.178 -24.909  1.00  0.00           C
ATOM   1532  CG1 ILE A 244      -2.910 -10.473 -23.731  1.00  0.00           C
ATOM   1533  CG2 ILE A 244      -3.191 -12.577 -25.232  1.00  0.00           C
ATOM   1534  CD1 ILE A 244      -3.063 -11.148 -22.397  1.00  0.00           C
ATOM   1535  N   ASN A 245      -3.051 -11.108 -28.341  1.00  0.00           N
ATOM   1536  CA  ASN A 245      -3.297 -11.589 -29.670  1.00  0.00           C
ATOM   1537  C   ASN A 245      -4.021 -12.889 -29.693  1.00  0.00           C
ATOM   1538  O   ASN A 245      -3.581 -13.884 -29.084  1.00  0.00           O
ATOM   1539  CB  ASN A 245      -1.927 -11.744 -30.364  1.00  0.00           C
ATOM   1540  CG  ASN A 245      -2.026 -12.234 -31.794  1.00  0.00           C
ATOM   1541  ND2 ASN A 245      -1.013 -12.926 -32.209  1.00  0.00           N
ATOM   1542  OD1 ASN A 245      -2.930 -11.982 -32.464  1.00  0.00           O
ATOM   1543  N   GLY A 246      -5.185 -12.957 -30.340  1.00  0.00           N
ATOM   1544  CA  GLY A 246      -5.995 -14.139 -30.435  1.00  0.00           C
ATOM   1545  C   GLY A 246      -6.712 -14.575 -29.163  1.00  0.00           C
ATOM   1546  O   GLY A 246      -7.266 -15.693 -29.147  1.00  0.00           O
ATOM   1547  N   GLY A 247      -6.611 -13.775 -28.124  1.00  0.00           N
ATOM   1548  CA  GLY A 247      -7.094 -14.279 -26.790  1.00  0.00           C
ATOM   1549  C   GLY A 247      -8.618 -14.349 -26.724  1.00  0.00           C
ATOM   1550  O   GLY A 247      -9.294 -13.365 -27.038  1.00  0.00           O
ATOM   1551  N   SER A 248      -9.133 -15.488 -26.224  1.00  0.00           N
ATOM   1552  CA  SER A 248     -10.524 -15.525 -25.841  1.00  0.00           C
ATOM   1553  C   SER A 248     -10.674 -14.776 -24.505  1.00  0.00           C
ATOM   1554  O   SER A 248      -9.735 -14.318 -23.912  1.00  0.00           O
ATOM   1555  CB  SER A 248     -10.996 -16.972 -25.781  1.00  0.00           C
ATOM   1556  OG  SER A 248     -10.503 -17.573 -24.619  1.00  0.00           O
ATOM   1557  N   HID A 249     -11.933 -14.718 -24.025  1.00  0.00           N
ATOM   1558  CA  HID A 249     -12.271 -13.960 -22.852  1.00  0.00           C
ATOM   1559  C   HID A 249     -11.486 -14.304 -21.538  1.00  0.00           C
ATOM   1560  O   HID A 249     -11.340 -13.431 -20.717  1.00  0.00           O
ATOM   1561  CB  HID A 249     -13.770 -14.150 -22.598  1.00  0.00           C
ATOM   1562  CG  HID A 249     -14.333 -13.396 -21.462  1.00  0.00           C
ATOM   1563  CD2 HID A 249     -15.040 -13.839 -20.432  1.00  0.00           C
ATOM   1564  ND1 HID A 249     -14.266 -12.031 -21.324  1.00  0.00           N
ATOM   1565  CE1 HID A 249     -14.923 -11.630 -20.221  1.00  0.00           C
ATOM   1566  NE2 HID A 249     -15.380 -12.749 -19.668  1.00  0.00           N
ATOM   1567  N   TYR A 250     -10.976 -15.513 -21.489  1.00  0.00           N
ATOM   1568  CA  TYR A 250     -10.234 -15.976 -20.320  1.00  0.00           C
ATOM   1569  C   TYR A 250      -8.762 -15.677 -20.461  1.00  0.00           C
ATOM   1570  O   TYR A 250      -7.940 -16.088 -19.591  1.00  0.00           O
ATOM   1571  CB  TYR A 250     -10.396 -17.513 -20.132  1.00  0.00           C
ATOM   1572  CG  TYR A 250     -11.785 -18.012 -19.715  1.00  0.00           C
ATOM   1573  CD1 TYR A 250     -12.672 -18.528 -20.665  1.00  0.00           C
ATOM   1574  CD2 TYR A 250     -12.167 -17.963 -18.371  1.00  0.00           C
ATOM   1575  CE1 TYR A 250     -13.924 -18.993 -20.272  1.00  0.00           C
ATOM   1576  CE2 TYR A 250     -13.419 -18.427 -17.980  1.00  0.00           C
ATOM   1577  CZ  TYR A 250     -14.297 -18.942 -18.932  1.00  0.00           C
ATOM   1578  OH  TYR A 250     -15.525 -19.402 -18.551  1.00  0.00           O
ATOM   1579  N   CYX A 251      -8.301 -14.858 -21.449  1.00  0.00           N
ATOM   1580  CA  CYX A 251      -6.907 -14.752 -21.747  1.00  0.00           C
ATOM   1581  C   CYX A 251      -6.082 -14.082 -20.669  1.00  0.00           C
ATOM   1582  O   CYX A 251      -4.852 -14.266 -20.671  1.00  0.00           O
ATOM   1583  CB  CYX A 251      -6.651 -14.052 -23.093  1.00  0.00           C
ATOM   1584  SG  CYX A 251      -6.643 -12.261 -23.114  1.00  0.00           S
ATOM   1585  N   GLY A 252      -6.677 -13.286 -19.810  1.00  0.00           N
ATOM   1586  CA  GLY A 252      -5.956 -12.670 -18.725  1.00  0.00           C
ATOM   1587  C   GLY A 252      -5.885 -13.434 -17.423  1.00  0.00           C
ATOM   1588  O   GLY A 252      -5.310 -12.963 -16.456  1.00  0.00           O
ATOM   1589  N   ASN A 253      -6.496 -14.628 -17.418  1.00  0.00           N
ATOM   1590  CA  ASN A 253      -6.682 -15.330 -16.149  1.00  0.00           C
ATOM   1591  C   ASN A 253      -5.412 -16.012 -15.658  1.00  0.00           C
ATOM   1592  O   ASN A 253      -5.299 -16.323 -14.455  1.00  0.00           O
ATOM   1593  CB  ASN A 253      -7.780 -16.342 -16.299  1.00  0.00           C
ATOM   1594  CG  ASN A 253      -9.155 -15.756 -16.528  1.00  0.00           C
ATOM   1595  ND2 ASN A 253     -10.164 -16.615 -16.604  1.00  0.00           N
ATOM   1596  OD1 ASN A 253      -9.309 -14.553 -16.557  1.00  0.00           O
ATOM   1597  N   GLY A 254      -4.485 -16.327 -16.589  1.00  0.00           N
ATOM   1598  CA  GLY A 254      -3.270 -17.028 -16.290  1.00  0.00           C
ATOM   1599  C   GLY A 254      -3.447 -18.541 -16.339  1.00  0.00           C
ATOM   1600  O   GLY A 254      -4.538 -19.071 -16.177  1.00  0.00           O
ATOM   1601  N   GLY A 255      -2.319 -19.243 -16.452  1.00  0.00           N
ATOM   1602  CA  GLY A 255      -2.343 -20.635 -16.404  1.00  0.00           C
ATOM   1603  C   GLY A 255      -2.507 -21.399 -17.728  1.00  0.00           C
ATOM   1604  O   GLY A 255      -2.680 -22.630 -17.733  1.00  0.00           O
ATOM   1605  N   SER A 256      -2.432 -20.706 -18.856  1.00  0.00           N
ATOM   1606  CA  SER A 256      -2.493 -21.280 -20.161  1.00  0.00           C
ATOM   1607  C   SER A 256      -1.289 -20.848 -20.951  1.00  0.00           C
ATOM   1608  O   SER A 256      -0.175 -21.029 -20.555  1.00  0.00           O
ATOM   1609  CB  SER A 256      -3.847 -20.779 -20.705  1.00  0.00           C
ATOM   1610  OG  SER A 256      -4.131 -20.832 -21.876  1.00  0.00           O
ATOM   1611  N   ILE A 257      -1.491 -20.288 -22.157  1.00  0.00           N
ATOM   1612  CA  ILE A 257      -0.407 -19.989 -23.101  1.00  0.00           C
ATOM   1613  C   ILE A 257      -0.003 -18.556 -23.146  1.00  0.00           C
ATOM   1614  O   ILE A 257       0.805 -18.148 -23.995  1.00  0.00           O
ATOM   1615  CB  ILE A 257      -0.857 -20.429 -24.524  1.00  0.00           C
ATOM   1616  CG1 ILE A 257      -2.112 -19.704 -24.980  1.00  0.00           C
ATOM   1617  CG2 ILE A 257      -1.131 -21.961 -24.527  1.00  0.00           C
ATOM   1618  CD1 ILE A 257      -2.387 -19.897 -26.493  1.00  0.00           C
ATOM   1619  N   TYR A 258      -0.465 -17.702 -22.208  1.00  0.00           N
ATOM   1620  CA  TYR A 258      -0.249 -16.286 -22.235  1.00  0.00           C
ATOM   1621  C   TYR A 258       0.571 -15.778 -21.027  1.00  0.00           C
ATOM   1622  O   TYR A 258       0.609 -14.558 -20.749  1.00  0.00           O
ATOM   1623  CB  TYR A 258      -1.580 -15.524 -22.331  1.00  0.00           C
ATOM   1624  CG  TYR A 258      -2.409 -15.969 -23.471  1.00  0.00           C
ATOM   1625  CD1 TYR A 258      -2.025 -15.703 -24.810  1.00  0.00           C
ATOM   1626  CD2 TYR A 258      -3.576 -16.583 -23.274  1.00  0.00           C
ATOM   1627  CE1 TYR A 258      -2.839 -16.098 -25.845  1.00  0.00           C
ATOM   1628  CE2 TYR A 258      -4.440 -16.966 -24.340  1.00  0.00           C
ATOM   1629  CZ  TYR A 258      -4.051 -16.715 -25.583  1.00  0.00           C
ATOM   1630  OH  TYR A 258      -4.875 -17.132 -26.632  1.00  0.00           O
ATOM   1631  N   ASN A 259       1.211 -16.700 -20.282  1.00  0.00           N
ATOM   1632  CA  ASN A 259       1.838 -16.301 -19.020  1.00  0.00           C
ATOM   1633  C   ASN A 259       2.987 -15.310 -19.219  1.00  0.00           C
ATOM   1634  O   ASN A 259       3.265 -14.497 -18.343  1.00  0.00           O
ATOM   1635  CB  ASN A 259       2.346 -17.467 -18.250  1.00  0.00           C
ATOM   1636  CG  ASN A 259       1.258 -18.377 -17.713  1.00  0.00           C
ATOM   1637  ND2 ASN A 259       1.685 -19.546 -17.231  1.00  0.00           N
ATOM   1638  OD1 ASN A 259       0.083 -18.021 -17.673  1.00  0.00           O
ATOM   1639  N   ASP A 260       3.650 -15.323 -20.385  1.00  0.00           N
ATOM   1640  CA  ASP A 260       4.778 -14.439 -20.542  1.00  0.00           C
ATOM   1641  C   ASP A 260       4.364 -12.939 -20.488  1.00  0.00           C
ATOM   1642  O   ASP A 260       4.870 -12.175 -19.673  1.00  0.00           O
ATOM   1643  CB  ASP A 260       5.523 -14.688 -21.868  1.00  0.00           C
ATOM   1644  CG  ASP A 260       6.256 -15.999 -21.953  1.00  0.00           C
ATOM   1645  OD1 ASP A 260       6.571 -16.587 -20.890  1.00  0.00           O
ATOM   1646  OD2 ASP A 260       6.492 -16.475 -23.098  1.00  0.00           O
ATOM   1647  N   VAL A 261       3.378 -12.593 -21.317  1.00  0.00           N
ATOM   1648  CA  VAL A 261       2.922 -11.205 -21.315  1.00  0.00           C
ATOM   1649  C   VAL A 261       2.263 -10.831 -19.982  1.00  0.00           C
ATOM   1650  O   VAL A 261       2.404  -9.712 -19.438  1.00  0.00           O
ATOM   1651  CB  VAL A 261       2.044 -10.887 -22.539  1.00  0.00           C
ATOM   1652  CG1 VAL A 261       0.770 -11.683 -22.594  1.00  0.00           C
ATOM   1653  CG2 VAL A 261       1.762  -9.414 -22.636  1.00  0.00           C
ATOM   1654  N   LEU A 262       1.441 -11.768 -19.434  1.00  0.00           N
ATOM   1655  CA  LEU A 262       0.749 -11.489 -18.164  1.00  0.00           C
ATOM   1656  C   LEU A 262       1.750 -11.219 -17.072  1.00  0.00           C
ATOM   1657  O   LEU A 262       1.578 -10.284 -16.244  1.00  0.00           O
ATOM   1658  CB  LEU A 262      -0.195 -12.616 -17.743  1.00  0.00           C
ATOM   1659  CG  LEU A 262      -1.328 -12.837 -18.720  1.00  0.00           C
ATOM   1660  CD1 LEU A 262      -2.059 -14.090 -18.279  1.00  0.00           C
ATOM   1661  CD2 LEU A 262      -2.317 -11.674 -18.737  1.00  0.00           C
ATOM   1662  N   SER A 263       2.832 -12.003 -17.034  1.00  0.00           N
ATOM   1663  CA  SER A 263       3.826 -11.849 -16.001  1.00  0.00           C
ATOM   1664  C   SER A 263       4.606 -10.571 -16.190  1.00  0.00           C
ATOM   1665  O   SER A 263       4.818  -9.809 -15.211  1.00  0.00           O
ATOM   1666  CB  SER A 263       4.774 -13.048 -16.038  1.00  0.00           C
ATOM   1667  OG  SER A 263       4.157 -14.285 -15.803  1.00  0.00           O
ATOM   1668  N   ARG A 264       5.072 -10.302 -17.391  1.00  0.00           N
ATOM   1669  CA  ARG A 264       5.930  -9.175 -17.600  1.00  0.00           C
ATOM   1670  C   ARG A 264       5.262  -7.863 -17.305  1.00  0.00           C
ATOM   1671  O   ARG A 264       5.821  -6.977 -16.613  1.00  0.00           O
ATOM   1672  CB  ARG A 264       6.481  -9.155 -19.055  1.00  0.00           C
ATOM   1673  CG  ARG A 264       7.677  -8.441 -19.327  1.00  0.00           C
ATOM   1674  CD  ARG A 264       8.218  -8.891 -20.757  1.00  0.00           C
ATOM   1675  NE  ARG A 264       7.289  -8.364 -21.723  1.00  0.00           N
ATOM   1676  CZ  ARG A 264       6.531  -9.045 -22.565  1.00  0.00           C
ATOM   1677  NH1 ARG A 264       6.439 -10.352 -22.523  1.00  0.00           N
ATOM   1678  NH2 ARG A 264       5.774  -8.368 -23.481  1.00  0.00           N
ATOM   1679  N   PHE A 265       3.998  -7.737 -17.745  1.00  0.00           N
ATOM   1680  CA  PHE A 265       3.241  -6.533 -17.457  1.00  0.00           C
ATOM   1681  C   PHE A 265       2.665  -6.534 -16.063  1.00  0.00           C
ATOM   1682  O   PHE A 265       2.721  -5.511 -15.342  1.00  0.00           O
ATOM   1683  CB  PHE A 265       2.148  -6.287 -18.482  1.00  0.00           C
ATOM   1684  CG  PHE A 265       2.560  -5.462 -19.657  1.00  0.00           C
ATOM   1685  CD1 PHE A 265       2.496  -4.094 -19.571  1.00  0.00           C
ATOM   1686  CD2 PHE A 265       3.083  -5.998 -20.832  1.00  0.00           C
ATOM   1687  CE1 PHE A 265       2.893  -3.266 -20.628  1.00  0.00           C
ATOM   1688  CE2 PHE A 265       3.493  -5.119 -21.888  1.00  0.00           C
ATOM   1689  CZ  PHE A 265       3.374  -3.792 -21.750  1.00  0.00           C
ATOM   1690  N   GLY A 266       2.050  -7.645 -15.638  1.00  0.00           N
ATOM   1691  CA  GLY A 266       1.303  -7.659 -14.380  1.00  0.00           C
ATOM   1692  C   GLY A 266       2.163  -7.585 -13.136  1.00  0.00           C
ATOM   1693  O   GLY A 266       1.857  -6.800 -12.214  1.00  0.00           O
ATOM   1694  N   VAL A 267       3.234  -8.406 -13.078  1.00  0.00           N
ATOM   1695  CA  VAL A 267       4.083  -8.294 -11.898  1.00  0.00           C
ATOM   1696  C   VAL A 267       4.738  -6.919 -11.865  1.00  0.00           C
ATOM   1697  O   VAL A 267       4.818  -6.288 -10.809  1.00  0.00           O
ATOM   1698  CB  VAL A 267       5.087  -9.435 -11.887  1.00  0.00           C
ATOM   1699  CG1 VAL A 267       6.086  -9.260 -10.762  1.00  0.00           C
ATOM   1700  CG2 VAL A 267       4.455 -10.788 -11.799  1.00  0.00           C
ATOM   1701  N   SER A 268       5.233  -6.463 -13.044  1.00  0.00           N
ATOM   1702  CA  SER A 268       5.865  -5.144 -13.090  1.00  0.00           C
ATOM   1703  C   SER A 268       4.900  -4.021 -12.628  1.00  0.00           C
ATOM   1704  O   SER A 268       5.343  -3.065 -12.012  1.00  0.00           O
ATOM   1705  CB  SER A 268       6.392  -4.862 -14.477  1.00  0.00           C
ATOM   1706  OG  SER A 268       7.381  -5.799 -14.843  1.00  0.00           O
ATOM   1707  N   TRP A 269       3.594  -4.138 -13.014  1.00  0.00           N
ATOM   1708  CA  TRP A 269       2.690  -3.108 -12.678  1.00  0.00           C
ATOM   1709  C   TRP A 269       2.566  -2.979 -11.123  1.00  0.00           C
ATOM   1710  O   TRP A 269       2.474  -1.861 -10.584  1.00  0.00           O
ATOM   1711  CB  TRP A 269       1.302  -3.398 -13.254  1.00  0.00           C
ATOM   1712  CG  TRP A 269       0.414  -2.193 -13.293  1.00  0.00           C
ATOM   1713  CD1 TRP A 269      -0.608  -1.828 -12.526  1.00  0.00           C
ATOM   1714  CD2 TRP A 269       0.567  -1.136 -14.265  1.00  0.00           C
ATOM   1715  CE2 TRP A 269      -0.411  -0.142 -13.982  1.00  0.00           C
ATOM   1716  CE3 TRP A 269       1.423  -0.959 -15.363  1.00  0.00           C
ATOM   1717  NE1 TRP A 269      -1.148  -0.591 -12.919  1.00  0.00           N
ATOM   1718  CZ2 TRP A 269      -0.558   1.007 -14.763  1.00  0.00           C
ATOM   1719  CZ3 TRP A 269       1.291   0.161 -16.109  1.00  0.00           C
ATOM   1720  CH2 TRP A 269       0.297   1.163 -15.801  1.00  0.00           C
ATOM   1721  N   MET A 270       2.470  -4.136 -10.458  1.00  0.00           N
ATOM   1722  CA  MET A 270       2.371  -4.099  -9.008  1.00  0.00           C
ATOM   1723  C   MET A 270       3.665  -3.692  -8.323  1.00  0.00           C
ATOM   1724  O   MET A 270       3.646  -2.934  -7.329  1.00  0.00           O
ATOM   1725  CB  MET A 270       1.918  -5.480  -8.488  1.00  0.00           C
ATOM   1726  CG  MET A 270       0.483  -5.872  -8.939  1.00  0.00           C
ATOM   1727  SD  MET A 270      -0.711  -4.585  -8.564  1.00  0.00           S
ATOM   1728  CE  MET A 270      -2.250  -5.443  -8.740  1.00  0.00           C
ATOM   1729  N   LYS A 271       4.797  -4.099  -8.875  1.00  0.00           N
ATOM   1730  CA  LYS A 271       6.082  -3.658  -8.345  1.00  0.00           C
ATOM   1731  C   LYS A 271       6.243  -2.147  -8.408  1.00  0.00           C
ATOM   1732  O   LYS A 271       6.634  -1.449  -7.456  1.00  0.00           O
ATOM   1733  CB  LYS A 271       7.228  -4.351  -9.110  1.00  0.00           C
ATOM   1734  CG  LYS A 271       7.436  -5.799  -8.750  1.00  0.00           C
ATOM   1735  CD  LYS A 271       8.133  -5.951  -7.391  1.00  0.00           C
ATOM   1736  CE  LYS A 271       8.484  -7.361  -7.087  1.00  0.00           C
ATOM   1737  NZ  LYS A 271       9.183  -7.484  -5.775  1.00  0.00           N
ATOM   1738  N   LEU A 272       5.966  -1.603  -9.625  1.00  0.00           N
ATOM   1739  CA  LEU A 272       6.157  -0.173  -9.824  1.00  0.00           C
ATOM   1740  C   LEU A 272       5.163   0.664  -8.953  1.00  0.00           C
ATOM   1741  O   LEU A 272       5.509   1.653  -8.342  1.00  0.00           O
ATOM   1742  CB  LEU A 272       6.037   0.222 -11.274  1.00  0.00           C
ATOM   1743  CG  LEU A 272       6.247   1.707 -11.554  1.00  0.00           C
ATOM   1744  CD1 LEU A 272       7.575   2.188 -11.049  1.00  0.00           C
ATOM   1745  CD2 LEU A 272       6.023   2.024 -13.005  1.00  0.00           C
ATOM   1746  N   HIE A 273       3.887   0.197  -8.929  1.00  0.00           N
ATOM   1747  CA  HIE A 273       2.798   1.051  -8.324  1.00  0.00           C
ATOM   1748  C   HIE A 273       2.536   0.722  -6.854  1.00  0.00           C
ATOM   1749  O   HIE A 273       2.078   1.658  -6.167  1.00  0.00           O
ATOM   1750  CB  HIE A 273       1.594   0.975  -9.208  1.00  0.00           C
ATOM   1751  CG  HIE A 273       1.919   1.534 -10.560  1.00  0.00           C
ATOM   1752  CD2 HIE A 273       2.283   2.765 -10.930  1.00  0.00           C
ATOM   1753  ND1 HIE A 273       1.908   0.796 -11.718  1.00  0.00           N
ATOM   1754  CE1 HIE A 273       2.254   1.560 -12.757  1.00  0.00           C
ATOM   1755  NE2 HIE A 273       2.471   2.766 -12.299  1.00  0.00           N
ATOM   1756  N   LEU A 274       2.714  -0.505  -6.403  1.00  0.00           N
ATOM   1757  CA  LEU A 274       2.593  -0.767  -5.002  1.00  0.00           C
ATOM   1758  C   LEU A 274       3.922  -0.566  -4.253  1.00  0.00           C
ATOM   1759  O   LEU A 274       3.937  -0.070  -3.093  1.00  0.00           O
ATOM   1760  CB  LEU A 274       2.032  -2.149  -4.652  1.00  0.00           C
ATOM   1761  CG  LEU A 274       0.648  -2.414  -5.211  1.00  0.00           C
ATOM   1762  CD1 LEU A 274       0.209  -3.798  -4.690  1.00  0.00           C
ATOM   1763  CD2 LEU A 274      -0.356  -1.359  -4.872  1.00  0.00           C
ATOM   1764  N   ASP A 275       5.053  -0.945  -4.863  1.00  0.00           N
ATOM   1765  CA  ASP A 275       6.336  -0.891  -4.153  1.00  0.00           C
ATOM   1766  C   ASP A 275       7.102   0.332  -4.571  1.00  0.00           C
ATOM   1767  O   ASP A 275       8.224   0.541  -4.005  1.00  0.00           O
ATOM   1768  CB  ASP A 275       7.203  -2.085  -4.419  1.00  0.00           C
ATOM   1769  CG  ASP A 275       6.692  -3.417  -3.906  1.00  0.00           C
ATOM   1770  OD1 ASP A 275       5.679  -3.394  -3.137  1.00  0.00           O
ATOM   1771  OD2 ASP A 275       7.262  -4.464  -4.284  1.00  0.00           O
ATOM   1772  N   GLU A 276       6.672   1.163  -5.506  1.00  0.00           N
ATOM   1773  CA  GLU A 276       7.502   2.293  -5.998  1.00  0.00           C
ATOM   1774  C   GLU A 276       8.848   1.768  -6.474  1.00  0.00           C
ATOM   1775  O   GLU A 276       9.858   2.476  -6.311  1.00  0.00           O
ATOM   1776  CB  GLU A 276       7.610   3.472  -4.972  1.00  0.00           C
ATOM   1777  CG  GLU A 276       6.217   3.901  -4.530  1.00  0.00           C
ATOM   1778  CD  GLU A 276       6.210   5.025  -3.567  1.00  0.00           C
ATOM   1779  OE1 GLU A 276       7.199   5.300  -3.001  1.00  0.00           O
ATOM   1780  OE2 GLU A 276       5.170   5.612  -3.416  1.00  0.00           O
ATOM   1781  N   ASP A 277       8.878   0.573  -7.108  1.00  0.00           N
ATOM   1782  CA  ASP A 277      10.156  -0.103  -7.457  1.00  0.00           C
ATOM   1783  C   ASP A 277      10.492   0.218  -8.912  1.00  0.00           C
ATOM   1784  O   ASP A 277       9.976  -0.350  -9.856  1.00  0.00           O
ATOM   1785  CB  ASP A 277      10.050  -1.574  -7.232  1.00  0.00           C
ATOM   1786  CG  ASP A 277      11.343  -2.321  -7.346  1.00  0.00           C
ATOM   1787  OD1 ASP A 277      12.294  -1.767  -7.918  1.00  0.00           O
ATOM   1788  OD2 ASP A 277      11.391  -3.461  -6.880  1.00  0.00           O
ATOM   1789  N   SER A 278      11.286   1.286  -9.101  1.00  0.00           N
ATOM   1790  CA  SER A 278      11.575   1.793 -10.401  1.00  0.00           C
ATOM   1791  C   SER A 278      12.429   0.821 -11.248  1.00  0.00           C
ATOM   1792  O   SER A 278      12.534   0.998 -12.475  1.00  0.00           O
ATOM   1793  CB  SER A 278      12.269   3.185 -10.340  1.00  0.00           C
ATOM   1794  OG  SER A 278      11.334   4.143  -9.845  1.00  0.00           O
ATOM   1795  N   ARG A 279      12.954  -0.259 -10.632  1.00  0.00           N
ATOM   1796  CA  ARG A 279      13.646  -1.314 -11.411  1.00  0.00           C
ATOM   1797  C   ARG A 279      12.728  -2.019 -12.423  1.00  0.00           C
ATOM   1798  O   ARG A 279      13.202  -2.666 -13.339  1.00  0.00           O
ATOM   1799  CB  ARG A 279      14.252  -2.292 -10.516  1.00  0.00           C
ATOM   1800  CG  ARG A 279      15.288  -1.754  -9.482  1.00  0.00           C
ATOM   1801  CD  ARG A 279      15.801  -2.873  -8.556  1.00  0.00           C
ATOM   1802  NE  ARG A 279      14.695  -3.436  -7.746  1.00  0.00           N
ATOM   1803  CZ  ARG A 279      14.794  -4.487  -7.023  1.00  0.00           C
ATOM   1804  NH1 ARG A 279      15.977  -5.134  -6.912  1.00  0.00           N
ATOM   1805  NH2 ARG A 279      13.752  -4.921  -6.326  1.00  0.00           N
ATOM   1806  N   TYR A 280      11.420  -1.883 -12.201  1.00  0.00           N
ATOM   1807  CA  TYR A 280      10.447  -2.501 -13.091  1.00  0.00           C
ATOM   1808  C   TYR A 280       9.944  -1.573 -14.208  1.00  0.00           C
ATOM   1809  O   TYR A 280       9.203  -2.040 -15.109  1.00  0.00           O
ATOM   1810  CB  TYR A 280       9.306  -3.114 -12.278  1.00  0.00           C
ATOM   1811  CG  TYR A 280       9.760  -4.323 -11.521  1.00  0.00           C
ATOM   1812  CD1 TYR A 280      10.466  -4.249 -10.306  1.00  0.00           C
ATOM   1813  CD2 TYR A 280       9.614  -5.621 -12.069  1.00  0.00           C
ATOM   1814  CE1 TYR A 280      10.960  -5.420  -9.693  1.00  0.00           C
ATOM   1815  CE2 TYR A 280      10.105  -6.753 -11.428  1.00  0.00           C
ATOM   1816  CZ  TYR A 280      10.764  -6.635 -10.235  1.00  0.00           C
ATOM   1817  OH  TYR A 280      11.173  -7.796  -9.621  1.00  0.00           O
ATOM   1818  N   LYS A 281      10.356  -0.286 -14.203  1.00  0.00           N
ATOM   1819  CA  LYS A 281       9.996   0.566 -15.336  1.00  0.00           C
ATOM   1820  C   LYS A 281      10.468   0.023 -16.652  1.00  0.00           C
ATOM   1821  O   LYS A 281       9.749   0.208 -17.686  1.00  0.00           O
ATOM   1822  CB  LYS A 281      10.487   1.940 -15.143  1.00  0.00           C
ATOM   1823  CG  LYS A 281       9.884   2.759 -14.087  1.00  0.00           C
ATOM   1824  CD  LYS A 281      10.418   4.267 -14.017  1.00  0.00           C
ATOM   1825  CE  LYS A 281       9.739   5.001 -12.963  1.00  0.00           C
ATOM   1826  NZ  LYS A 281      10.118   6.412 -12.883  1.00  0.00           N
ATOM   1827  N   GLN A 282      11.631  -0.631 -16.675  1.00  0.00           N
ATOM   1828  CA  GLN A 282      12.231  -1.103 -17.943  1.00  0.00           C
ATOM   1829  C   GLN A 282      11.299  -2.062 -18.710  1.00  0.00           C
ATOM   1830  O   GLN A 282      11.453  -2.152 -19.901  1.00  0.00           O
ATOM   1831  CB  GLN A 282      13.589  -1.742 -17.652  1.00  0.00           C
ATOM   1832  CG  GLN A 282      13.445  -3.013 -16.805  1.00  0.00           C
ATOM   1833  CD  GLN A 282      14.797  -3.721 -16.495  1.00  0.00           C
ATOM   1834  NE2 GLN A 282      15.199  -3.672 -15.236  1.00  0.00           N
ATOM   1835  OE1 GLN A 282      15.497  -4.250 -17.345  1.00  0.00           O
ATOM   1836  N   PHE A 283      10.402  -2.750 -18.011  1.00  0.00           N
ATOM   1837  CA  PHE A 283       9.497  -3.680 -18.703  1.00  0.00           C
ATOM   1838  C   PHE A 283       8.241  -2.963 -19.275  1.00  0.00           C
ATOM   1839  O   PHE A 283       7.585  -3.456 -20.175  1.00  0.00           O
ATOM   1840  CB  PHE A 283       9.109  -4.808 -17.754  1.00  0.00           C
ATOM   1841  CG  PHE A 283      10.340  -5.446 -17.126  1.00  0.00           C
ATOM   1842  CD1 PHE A 283      11.176  -6.198 -17.878  1.00  0.00           C
ATOM   1843  CD2 PHE A 283      10.597  -5.237 -15.810  1.00  0.00           C
ATOM   1844  CE1 PHE A 283      12.365  -6.699 -17.347  1.00  0.00           C
ATOM   1845  CE2 PHE A 283      11.773  -5.734 -15.252  1.00  0.00           C
ATOM   1846  CZ  PHE A 283      12.645  -6.481 -15.979  1.00  0.00           C
ATOM   1847  N   LEU A 284       7.908  -1.837 -18.669  1.00  0.00           N
ATOM   1848  CA  LEU A 284       6.668  -1.153 -18.960  1.00  0.00           C
ATOM   1849  C   LEU A 284       6.855  -0.021 -19.951  1.00  0.00           C
ATOM   1850  O   LEU A 284       5.972   0.280 -20.736  1.00  0.00           O
ATOM   1851  CB  LEU A 284       6.097  -0.569 -17.668  1.00  0.00           C
ATOM   1852  CG  LEU A 284       5.727  -1.634 -16.628  1.00  0.00           C
ATOM   1853  CD1 LEU A 284       5.372  -0.929 -15.257  1.00  0.00           C
ATOM   1854  CD2 LEU A 284       4.631  -2.508 -17.134  1.00  0.00           C
ATOM   1855  N   CYX A 285       8.035   0.598 -19.944  1.00  0.00           N
ATOM   1856  CA  CYX A 285       8.337   1.772 -20.794  1.00  0.00           C
ATOM   1857  C   CYX A 285       9.692   1.633 -21.414  1.00  0.00           C
ATOM   1858  O   CYX A 285      10.697   1.454 -20.670  1.00  0.00           O
ATOM   1859  CB  CYX A 285       8.274   3.103 -20.023  1.00  0.00           C
ATOM   1860  SG  CYX A 285       6.653   3.474 -19.301  1.00  0.00           S
ATOM   1861  N   GLY A 286       9.754   1.610 -22.760  1.00  0.00           N
ATOM   1862  CA  GLY A 286      10.961   1.346 -23.508  1.00  0.00           C
ATOM   1863  C   GLY A 286      10.708   0.412 -24.609  1.00  0.00           C
ATOM   1864  O   GLY A 286      10.978   0.797 -25.774  1.00  0.00           O
ATOM   1865  N   PRO A 287      10.253  -0.794 -24.296  1.00  0.00           N
ATOM   1866  CA  PRO A 287      10.119  -1.795 -25.328  1.00  0.00           C
ATOM   1867  C   PRO A 287       9.051  -1.444 -26.360  1.00  0.00           C
ATOM   1868  O   PRO A 287       8.096  -0.754 -26.101  1.00  0.00           O
ATOM   1869  CB  PRO A 287       9.738  -3.068 -24.528  1.00  0.00           C
ATOM   1870  CG  PRO A 287      10.286  -2.808 -23.137  1.00  0.00           C
ATOM   1871  CD  PRO A 287      10.024  -1.343 -22.944  1.00  0.00           C
ATOM   1872  N   ASN A 288       9.198  -1.996 -27.528  1.00  0.00           N
ATOM   1873  CA  ASN A 288       8.250  -1.904 -28.617  1.00  0.00           C
ATOM   1874  C   ASN A 288       7.173  -2.981 -28.382  1.00  0.00           C
ATOM   1875  O   ASN A 288       7.226  -4.098 -28.888  1.00  0.00           O
ATOM   1876  CB  ASN A 288       8.921  -2.052 -29.942  1.00  0.00           C
ATOM   1877  CG  ASN A 288       7.976  -1.816 -31.115  1.00  0.00           C
ATOM   1878  ND2 ASN A 288       8.463  -1.650 -32.263  1.00  0.00           N
ATOM   1879  OD1 ASN A 288       6.815  -1.997 -30.935  1.00  0.00           O
ATOM   1880  N   HIE A 289       6.163  -2.644 -27.516  1.00  0.00           N
ATOM   1881  CA  HIE A 289       5.226  -3.641 -27.081  1.00  0.00           C
ATOM   1882  C   HIE A 289       4.421  -4.276 -28.206  1.00  0.00           C
ATOM   1883  O   HIE A 289       4.204  -5.524 -28.200  1.00  0.00           O
ATOM   1884  CB  HIE A 289       4.282  -3.005 -26.061  1.00  0.00           C
ATOM   1885  CG  HIE A 289       4.983  -2.430 -24.881  1.00  0.00           C
ATOM   1886  CD2 HIE A 289       4.960  -1.179 -24.387  1.00  0.00           C
ATOM   1887  ND1 HIE A 289       5.787  -3.172 -24.026  1.00  0.00           N
ATOM   1888  CE1 HIE A 289       6.237  -2.378 -23.090  1.00  0.00           C
ATOM   1889  NE2 HIE A 289       5.764  -1.165 -23.264  1.00  0.00           N
ATOM   1890  N   THR A 290       3.898  -3.462 -29.139  1.00  0.00           N
ATOM   1891  CA  THR A 290       3.086  -4.058 -30.171  1.00  0.00           C
ATOM   1892  C   THR A 290       3.783  -5.040 -30.996  1.00  0.00           C
ATOM   1893  O   THR A 290       3.151  -5.918 -31.587  1.00  0.00           O
ATOM   1894  CB  THR A 290       2.541  -2.838 -31.046  1.00  0.00           C
ATOM   1895  CG2 THR A 290       1.437  -3.295 -31.929  1.00  0.00           C
ATOM   1896  OG1 THR A 290       1.924  -1.858 -30.117  1.00  0.00           O
ATOM   1897  N   SER A 291       5.095  -4.906 -31.132  1.00  0.00           N
ATOM   1898  CA  SER A 291       5.850  -5.861 -31.937  1.00  0.00           C
ATOM   1899  C   SER A 291       5.922  -7.276 -31.326  1.00  0.00           C
ATOM   1900  O   SER A 291       6.192  -8.239 -31.977  1.00  0.00           O
ATOM   1901  CB  SER A 291       7.239  -5.383 -32.254  1.00  0.00           C
ATOM   1902  OG  SER A 291       8.066  -5.425 -31.114  1.00  0.00           O
ATOM   1903  N   ASP A 292       5.654  -7.403 -29.986  1.00  0.00           N
ATOM   1904  CA  ASP A 292       5.599  -8.710 -29.377  1.00  0.00           C
ATOM   1905  C   ASP A 292       4.545  -9.584 -30.095  1.00  0.00           C
ATOM   1906  O   ASP A 292       3.384  -9.128 -30.248  1.00  0.00           O
ATOM   1907  CB  ASP A 292       5.266  -8.563 -27.866  1.00  0.00           C
ATOM   1908  CG  ASP A 292       5.264  -9.746 -27.042  1.00  0.00           C
ATOM   1909  OD1 ASP A 292       4.844 -10.802 -27.366  1.00  0.00           O
ATOM   1910  OD2 ASP A 292       5.791  -9.608 -25.961  1.00  0.00           O
ATOM   1911  N   SER A 293       4.872 -10.807 -30.375  1.00  0.00           N
ATOM   1912  CA  SER A 293       3.920 -11.725 -31.043  1.00  0.00           C
ATOM   1913  C   SER A 293       2.632 -11.926 -30.227  1.00  0.00           C
ATOM   1914  O   SER A 293       1.606 -12.254 -30.783  1.00  0.00           O
ATOM   1915  CB  SER A 293       4.570 -13.044 -31.393  1.00  0.00           C
ATOM   1916  OG  SER A 293       5.140 -13.685 -30.253  1.00  0.00           O
ATOM   1917  N   GLN A 294       2.750 -11.845 -28.910  1.00  0.00           N
ATOM   1918  CA  GLN A 294       1.607 -12.069 -28.021  1.00  0.00           C
ATOM   1919  C   GLN A 294       0.684 -10.812 -27.903  1.00  0.00           C
ATOM   1920  O   GLN A 294      -0.413 -10.973 -27.314  1.00  0.00           O
ATOM   1921  CB  GLN A 294       2.017 -12.497 -26.609  1.00  0.00           C
ATOM   1922  CG  GLN A 294       2.701 -13.825 -26.571  1.00  0.00           C
ATOM   1923  CD  GLN A 294       2.734 -14.371 -25.134  1.00  0.00           C
ATOM   1924  NE2 GLN A 294       2.411 -15.595 -24.973  1.00  0.00           N
ATOM   1925  OE1 GLN A 294       3.160 -13.658 -24.180  1.00  0.00           O
ATOM   1926  N   ILE A 295       1.058  -9.661 -28.440  1.00  0.00           N
ATOM   1927  CA  ILE A 295       0.338  -8.432 -28.246  1.00  0.00           C
ATOM   1928  C   ILE A 295      -0.164  -7.957 -29.601  1.00  0.00           C
ATOM   1929  O   ILE A 295       0.612  -7.626 -30.466  1.00  0.00           O
ATOM   1930  CB  ILE A 295       1.228  -7.378 -27.557  1.00  0.00           C
ATOM   1931  CG1 ILE A 295       1.736  -7.890 -26.169  1.00  0.00           C
ATOM   1932  CG2 ILE A 295       0.568  -6.039 -27.445  1.00  0.00           C
ATOM   1933  CD1 ILE A 295       2.630  -6.935 -25.428  1.00  0.00           C
ATOM   1934  N   SER A 296      -1.505  -7.865 -29.672  1.00  0.00           N
ATOM   1935  CA  SER A 296      -2.113  -7.308 -30.899  1.00  0.00           C
ATOM   1936  C   SER A 296      -2.348  -5.797 -30.836  1.00  0.00           C
ATOM   1937  O   SER A 296      -2.529  -5.147 -31.867  1.00  0.00           O
ATOM   1938  CB  SER A 296      -3.415  -8.039 -31.270  1.00  0.00           C
ATOM   1939  OG  SER A 296      -4.307  -7.997 -30.146  1.00  0.00           O
ATOM   1940  N   ASP A 297      -2.335  -5.198 -29.646  1.00  0.00           N
ATOM   1941  CA  ASP A 297      -2.492  -3.798 -29.502  1.00  0.00           C
ATOM   1942  C   ASP A 297      -1.932  -3.376 -28.118  1.00  0.00           C
ATOM   1943  O   ASP A 297      -2.108  -4.073 -27.132  1.00  0.00           O
ATOM   1944  CB  ASP A 297      -3.966  -3.375 -29.665  1.00  0.00           C
ATOM   1945  CG  ASP A 297      -4.158  -1.865 -29.737  1.00  0.00           C
ATOM   1946  OD1 ASP A 297      -3.206  -1.181 -30.253  1.00  0.00           O
ATOM   1947  OD2 ASP A 297      -5.190  -1.351 -29.390  1.00  0.00           O
ATOM   1948  N   TYR A 298      -1.315  -2.204 -28.111  1.00  0.00           N
ATOM   1949  CA  TYR A 298      -0.790  -1.604 -26.908  1.00  0.00           C
ATOM   1950  C   TYR A 298      -1.115  -0.122 -26.921  1.00  0.00           C
ATOM   1951  O   TYR A 298      -0.961   0.556 -27.958  1.00  0.00           O
ATOM   1952  CB  TYR A 298       0.723  -1.787 -26.779  1.00  0.00           C
ATOM   1953  CG  TYR A 298       1.349  -0.974 -25.659  1.00  0.00           C
ATOM   1954  CD1 TYR A 298       1.294  -1.384 -24.372  1.00  0.00           C
ATOM   1955  CD2 TYR A 298       1.849   0.268 -25.916  1.00  0.00           C
ATOM   1956  CE1 TYR A 298       1.718  -0.589 -23.334  1.00  0.00           C
ATOM   1957  CE2 TYR A 298       2.256   1.111 -24.919  1.00  0.00           C
ATOM   1958  CZ  TYR A 298       2.231   0.718 -23.594  1.00  0.00           C
ATOM   1959  OH  TYR A 298       2.640   1.551 -22.600  1.00  0.00           O
ATOM   1960  N   ARG A 299      -1.445   0.456 -25.785  1.00  0.00           N
ATOM   1961  CA  ARG A 299      -1.576   1.889 -25.608  1.00  0.00           C
ATOM   1962  C   ARG A 299      -1.016   2.211 -24.214  1.00  0.00           C
ATOM   1963  O   ARG A 299      -1.074   1.352 -23.297  1.00  0.00           O
ATOM   1964  CB  ARG A 299      -3.005   2.321 -25.686  1.00  0.00           C
ATOM   1965  CG  ARG A 299      -3.767   1.810 -26.866  1.00  0.00           C
ATOM   1966  CD  ARG A 299      -5.291   2.010 -26.732  1.00  0.00           C
ATOM   1967  NE  ARG A 299      -5.882   1.181 -27.767  1.00  0.00           N
ATOM   1968  CZ  ARG A 299      -7.165   0.959 -27.807  1.00  0.00           C
ATOM   1969  NH1 ARG A 299      -8.074   1.600 -27.034  1.00  0.00           N
ATOM   1970  NH2 ARG A 299      -7.628  -0.007 -28.629  1.00  0.00           N
ATOM   1971  N   GLY A 300      -0.504   3.410 -24.017  1.00  0.00           N
ATOM   1972  CA  GLY A 300      -0.097   3.848 -22.715  1.00  0.00           C
ATOM   1973  C   GLY A 300       0.451   5.249 -22.712  1.00  0.00           C
ATOM   1974  O   GLY A 300       0.576   5.888 -23.762  1.00  0.00           O
ATOM   1975  N   ASN A 301       0.781   5.766 -21.514  1.00  0.00           N
ATOM   1976  CA  ASN A 301       1.293   7.090 -21.397  1.00  0.00           C
ATOM   1977  C   ASN A 301       2.688   7.154 -20.753  1.00  0.00           C
ATOM   1978  O   ASN A 301       3.017   8.047 -19.946  1.00  0.00           O
ATOM   1979  CB  ASN A 301       0.306   8.000 -20.655  1.00  0.00           C
ATOM   1980  CG  ASN A 301       0.048   7.595 -19.218  1.00  0.00           C
ATOM   1981  ND2 ASN A 301      -0.629   8.461 -18.494  1.00  0.00           N
ATOM   1982  OD1 ASN A 301       0.361   6.505 -18.808  1.00  0.00           O
ATOM   1983  N   CYX A 302       3.532   6.211 -21.193  1.00  0.00           N
ATOM   1984  CA  CYX A 302       4.975   6.354 -20.864  1.00  0.00           C
ATOM   1985  C   CYX A 302       5.514   7.692 -21.392  1.00  0.00           C
ATOM   1986  O   CYX A 302       5.053   8.240 -22.412  1.00  0.00           O
ATOM   1987  CB  CYX A 302       5.734   5.179 -21.594  1.00  0.00           C
ATOM   1988  SG  CYX A 302       5.396   3.566 -20.942  1.00  0.00           S
ATOM   1989  N   PRO A 303       6.564   8.176 -20.768  1.00  0.00           N
ATOM   1990  CA  PRO A 303       7.245   7.635 -19.603  1.00  0.00           C
ATOM   1991  C   PRO A 303       6.458   7.901 -18.319  1.00  0.00           C
ATOM   1992  O   PRO A 303       5.718   8.858 -18.232  1.00  0.00           O
ATOM   1993  CB  PRO A 303       8.603   8.318 -19.627  1.00  0.00           C
ATOM   1994  CG  PRO A 303       8.339   9.621 -20.324  1.00  0.00           C
ATOM   1995  CD  PRO A 303       7.255   9.370 -21.348  1.00  0.00           C
ATOM   1996  N   TYR A 304       6.579   6.980 -17.355  1.00  0.00           N
ATOM   1997  CA  TYR A 304       5.935   7.056 -16.065  1.00  0.00           C
ATOM   1998  C   TYR A 304       6.847   7.847 -15.165  1.00  0.00           C
ATOM   1999  O   TYR A 304       7.934   7.418 -14.878  1.00  0.00           O
ATOM   2000  CB  TYR A 304       5.621   5.655 -15.569  1.00  0.00           C
ATOM   2001  CG  TYR A 304       4.667   4.815 -16.392  1.00  0.00           C
ATOM   2002  CD1 TYR A 304       3.632   5.399 -17.175  1.00  0.00           C
ATOM   2003  CD2 TYR A 304       4.714   3.457 -16.291  1.00  0.00           C
ATOM   2004  CE1 TYR A 304       2.809   4.588 -17.887  1.00  0.00           C
ATOM   2005  CE2 TYR A 304       3.894   2.630 -17.019  1.00  0.00           C
ATOM   2006  CZ  TYR A 304       2.948   3.210 -17.863  1.00  0.00           C
ATOM   2007  OH  TYR A 304       2.101   2.425 -18.549  1.00  0.00           O
ATOM   2008  N   LEU A 305       6.335   8.829 -14.488  1.00  0.00           N
ATOM   2009  CA  LEU A 305       7.179   9.822 -13.713  1.00  0.00           C
ATOM   2010  C   LEU A 305       6.730   9.853 -12.280  1.00  0.00           C
ATOM   2011  O   LEU A 305       7.416   9.322 -11.427  1.00  0.00           O
ATOM   2012  CB  LEU A 305       7.141  11.255 -14.335  1.00  0.00           C
TER
ATOM   2013  C01 PTD A 402     -17.155 -13.687 -16.725  1.00  0.00           C
ATOM   2014  C03 PTD A 402     -17.811 -16.681 -17.607  1.00  0.00           C
ATOM   2015  C07 PTD A 402     -19.160 -16.503 -18.329  1.00  0.00           C
ATOM   2016  C12 PTD A 402     -22.792 -16.026 -20.277  1.00  0.00           C
ATOM   2017  C08 PTD A 402     -20.299 -16.117 -17.605  1.00  0.00           C
ATOM   2018  O02 PTD A 402     -23.784 -15.727 -19.656  1.00  0.00           O
ATOM   2019  C09 PTD A 402     -21.529 -15.954 -18.265  1.00  0.00           C
ATOM   2020  C04 PTD A 402     -21.619 -16.180 -19.648  1.00  0.00           C
ATOM   2021  O04 PTD A 402     -17.841 -13.124 -17.847  1.00  0.00           O
ATOM   2022  C05 PTD A 402     -20.480 -16.567 -20.372  1.00  0.00           C
ATOM   2023  C06 PTD A 402     -19.249 -16.729 -19.712  1.00  0.00           C
ATOM   2024  O06 PTD A 402     -18.438 -11.639 -16.145  1.00  0.00           O
ATOM   2025  O07 PTD A 402     -24.646 -12.178 -20.067  1.00  0.00           O
ATOM   2026  O08 PTD A 402     -24.126 -10.065 -19.134  1.00  0.00           O
ATOM   2027  C10 PTD A 402     -18.849 -12.221 -17.385  1.00  0.00           C
ATOM   2028  O10 PTD A 402     -26.626 -10.003 -16.534  1.00  0.00           O
ATOM   2029  C11 PTD A 402     -20.001 -11.959 -18.017  1.00  0.00           C
ATOM   2030  C13 PTD A 402     -20.254 -10.668 -18.508  1.00  0.00           C
ATOM   2031  C14 PTD A 402     -21.462 -10.392 -19.172  1.00  0.00           C
ATOM   2032  C15 PTD A 402     -22.416 -11.409 -19.344  1.00  0.00           C
ATOM   2033  C16 PTD A 402     -22.163 -12.701 -18.853  1.00  0.00           C
ATOM   2034  C17 PTD A 402     -20.956 -12.975 -18.190  1.00  0.00           C
ATOM   2035  C18 PTD A 402     -24.859 -10.661 -18.059  1.00  0.00           C
ATOM   2036  C19 PTD A 402     -23.730 -11.080 -20.061  1.00  0.00           C
ATOM   2037  C21 PTD A 402     -25.597 -10.973 -16.744  1.00  0.00           C
ATOM   2038  C02 PTD A 402     -16.779 -15.097 -16.235  1.00  0.00           C
ATOM   2039  O01 PTD A 402     -17.906 -15.966 -16.372  1.00  0.00           O
ATOM   2040  O03 PTD A 402     -16.790 -16.347 -18.552  1.00  0.00           O
ATOM   2041  O05 PTD A 402     -22.854 -16.219 -21.693  1.00  0.00           O
TER
END
