# Supplementary material for: Mechanism of Polyester Hydrolysis by Marine Bacterium PE‑H Enzyme: an Atomistic and Thermodynamic Characterization
Source: J Chem Inf Model. 2026 Feb 12;66(4):2284–98. doi: 10.1021/acs.jcim.5c02314 (PMC12933714; doi:10.1021/acs.jcim.5c02314)
Supplement: Supplementary file 3 [file ci5c02314_si_003.zip › Gmx-md_inputs/PE-H_dimer_GMX_restPTD.itp]

; position restraints for PTD of GROningen MAchine for Chemical Simulation

[ position_restraints ]
;  i funct       fcx        fcy        fcz
3951    1       1000       1000       1000
3952    1       1000       1000       1000
3953    1       1000       1000       1000
3954    1       1000       1000       1000
3955    1       1000       1000       1000
3956    1       1000       1000       1000
3957    1       1000       1000       1000
3958    1       1000       1000       1000
3959    1       1000       1000       1000
3960    1       1000       1000       1000
3961    1       1000       1000       1000
3962    1       1000       1000       1000
3963    1       1000       1000       1000
3964    1       1000       1000       1000
3965    1       1000       1000       1000
3966    1       1000       1000       1000
3967    1       1000       1000       1000
3968    1       1000       1000       1000
3969    1       1000       1000       1000
3970    1       1000       1000       1000
3971    1       1000       1000       1000
3972    1       1000       1000       1000
3973    1       1000       1000       1000
3974    1       1000       1000       1000
3975    1       1000       1000       1000
3976    1       1000       1000       1000
3977    1       1000       1000       1000
3978    1       1000       1000       1000
3979    1       1000       1000       1000
3980    1       1000       1000       1000
3981    1       1000       1000       1000
3982    1       1000       1000       1000
3983    1       1000       1000       1000
3984    1       1000       1000       1000
3985    1       1000       1000       1000
3986    1       1000       1000       1000
3987    1       1000       1000       1000
3988    1       1000       1000       1000
3989    1       1000       1000       1000
3990    1       1000       1000       1000
3991    1       1000       1000       1000
3992    1       1000       1000       1000
3993    1       1000       1000       1000
3994    1       1000       1000       1000
3995    1       1000       1000       1000
3996    1       1000       1000       1000
