# Supplementary material for: Mechanism of Polyester Hydrolysis by Marine Bacterium PE‑H Enzyme: an Atomistic and Thermodynamic Characterization
Source: J Chem Inf Model. 2026 Feb 12;66(4):2284–98. doi: 10.1021/acs.jcim.5c02314 (PMC12933714; doi:10.1021/acs.jcim.5c02314)
Supplement: Supplementary file 3 [file ci5c02314_si_003.zip › Gmx-md_inputs/Min5_EM.mdp]

### MIN5-EM ###
echo "; LINES STARTING WITH ';' ARE COMMENTS
title       = Minimization  ; Title of run 

; Parameters describing what to do, when to stop and what to save
integrator  = steep     ; Algorithm (steep = steepest descent minimization)
emtol       = 1000.0    ; Stop minimization when the maximum force < 10.0 kJ/mol
emstep      = 0.01      ; Energy step size
nsteps      = 50000     ; Maximum number of (minimization) steps to perform

; Parameters describing how to find the neighbors of each atom and how to calculate the interactions
nstlist         = 1         ; Frequency to update the neighbor list and long range forces
cutoff-scheme   = Verlet
ns_type         = grid      ; Method to determine neighbor list (simple, grid)
rlist           = 1.0       ; Cut-off for making neighbor list (short range forces)
coulombtype     = PME       ; Treatment of long range electrostatic interactions
rcoulomb        = 1.0       ; long range electrostatic cut-off
rvdw            = 1.0       ; long range Van der Waals cut-off
pbc             = xyz       ; Periodic Boundary Conditions
