# Supplementary material for: Mechanism of Polyester Hydrolysis by Marine Bacterium PE‑H Enzyme: an Atomistic and Thermodynamic Characterization
Source: J Chem Inf Model. 2026 Feb 12;66(4):2284–98. doi: 10.1021/acs.jcim.5c02314 (PMC12933714; doi:10.1021/acs.jcim.5c02314)
Supplement: Supplementary file 3 [file ci5c02314_si_003.zip › Gmx-md_inputs/frcmod.acs]

Remark line goes here
MASS

BOND
2C-OS  320.0    1.410         # Change it from param14 CT-OS

ANGLE
CX-2C-OS    50.0      109.50   # Change it from param14 CT-CT-OS
2C-OS-C     60.0      109.50   # Change it from param14 CT-OS-CT
H1-2C-OS    50.0      109.50   # Change it from  param14 H1-CT-OS
CA-C -O    80.000     125.300   same as CM-C -O , penalty score=  1.1

DIHE
CX-2C-OS-C    1    0.383         0.000          -3.000      same as c3-c3-os-c 
CX-2C-OS-C    1    0.800       180.000           1.000      same as c3-c3-os-c , penalty score=  0.0
H1-2C-OS-C    3    1.150         0.000           3.000      same as X -c3-os-X , penalty score=  0.0

IMPROPER
CT-N -C -O         10.5          180.0         2.0          Using general improper torsional angle  X- X- C- O, penalty score=  6.0)
CX-N -C -O         10.5          180.0         2.0          Using general improper torsional angle  X- X- C- O, penalty score=  6.0)
CA-O -C -OS         1.1          180.0         2.0          Using the default value
C -CA-CA-CA         1.1          180.0         2.0          Using the default value
CA-CA-CA-HA         1.1          180.0         2.0          Using general improper torsional angle  X- X-CA-HA, penalty score=  6.0)

NONBON
