# Supplementary material for: Mechanism of Polyester Hydrolysis by Marine Bacterium PE‑H Enzyme: an Atomistic and Thermodynamic Characterization
Source: J Chem Inf Model. 2026 Feb 12;66(4):2284–98. doi: 10.1021/acs.jcim.5c02314 (PMC12933714; doi:10.1021/acs.jcim.5c02314)
Supplement: Supplementary file 3 [file ci5c02314_si_003.zip › Gmx-md_inputs/PE-H_dimer_GMX_restPEH.itp]

; position restraints for Protein of GROningen MAchine for Chemical Simulation

[ position_restraints ]
;  i funct       fcx        fcy        fcz
   1    1       1000       1000       1000
   2    1       1000       1000       1000
   3    1       1000       1000       1000
   4    1       1000       1000       1000
   5    1       1000       1000       1000
   6    1       1000       1000       1000
   7    1       1000       1000       1000
   8    1       1000       1000       1000
   9    1       1000       1000       1000
  10    1       1000       1000       1000
  11    1       1000       1000       1000
  12    1       1000       1000       1000
  13    1       1000       1000       1000
  14    1       1000       1000       1000
  15    1       1000       1000       1000
  16    1       1000       1000       1000
  17    1       1000       1000       1000
  18    1       1000       1000       1000
  19    1       1000       1000       1000
  20    1       1000       1000       1000
  21    1       1000       1000       1000
  22    1       1000       1000       1000
  23    1       1000       1000       1000
  24    1       1000       1000       1000
  25    1       1000       1000       1000
  26    1       1000       1000       1000
  27    1       1000       1000       1000
  28    1       1000       1000       1000
  29    1       1000       1000       1000
  30    1       1000       1000       1000
  31    1       1000       1000       1000
  32    1       1000       1000       1000
  33    1       1000       1000       1000
  34    1       1000       1000       1000
  35    1       1000       1000       1000
  36    1       1000       1000       1000
  37    1       1000       1000       1000
  38    1       1000       1000       1000
  39    1       1000       1000       1000
  40    1       1000       1000       1000
  41    1       1000       1000       1000
  42    1       1000       1000       1000
  43    1       1000       1000       1000
  44    1       1000       1000       1000
  45    1       1000       1000       1000
  46    1       1000       1000       1000
  47    1       1000       1000       1000
  48    1       1000       1000       1000
  49    1       1000       1000       1000
  50    1       1000       1000       1000
  51    1       1000       1000       1000
  52    1       1000       1000       1000
  53    1       1000       1000       1000
  54    1       1000       1000       1000
  55    1       1000       1000       1000
  56    1       1000       1000       1000
  57    1       1000       1000       1000
  58    1       1000       1000       1000
  59    1       1000       1000       1000
  60    1       1000       1000       1000
  61    1       1000       1000       1000
  62    1       1000       1000       1000
  63    1       1000       1000       1000
  64    1       1000       1000       1000
  65    1       1000       1000       1000
  66    1       1000       1000       1000
  67    1       1000       1000       1000
  68    1       1000       1000       1000
  69    1       1000       1000       1000
  70    1       1000       1000       1000
  71    1       1000       1000       1000
  72    1       1000       1000       1000
  73    1       1000       1000       1000
  74    1       1000       1000       1000
  75    1       1000       1000       1000
  76    1       1000       1000       1000
  77    1       1000       1000       1000
  78    1       1000       1000       1000
  79    1       1000       1000       1000
  80    1       1000       1000       1000
  81    1       1000       1000       1000
  82    1       1000       1000       1000
  83    1       1000       1000       1000
  84    1       1000       1000       1000
  85    1       1000       1000       1000
  86    1       1000       1000       1000
  87    1       1000       1000       1000
  88    1       1000       1000       1000
  89    1       1000       1000       1000
  90    1       1000       1000       1000
  91    1       1000       1000       1000
  92    1       1000       1000       1000
  93    1       1000       1000       1000
  94    1       1000       1000       1000
  95    1       1000       1000       1000
  96    1       1000       1000       1000
  97    1       1000       1000       1000
  98    1       1000       1000       1000
  99    1       1000       1000       1000
 100    1       1000       1000       1000
 101    1       1000       1000       1000
 102    1       1000       1000       1000
 103    1       1000       1000       1000
 104    1       1000       1000       1000
 105    1       1000       1000       1000
 106    1       1000       1000       1000
 107    1       1000       1000       1000
 108    1       1000       1000       1000
 109    1       1000       1000       1000
 110    1       1000       1000       1000
 111    1       1000       1000       1000
 112    1       1000       1000       1000
 113    1       1000       1000       1000
 114    1       1000       1000       1000
 115    1       1000       1000       1000
 116    1       1000       1000       1000
 117    1       1000       1000       1000
 118    1       1000       1000       1000
 119    1       1000       1000       1000
 120    1       1000       1000       1000
 121    1       1000       1000       1000
 122    1       1000       1000       1000
 123    1       1000       1000       1000
 124    1       1000       1000       1000
 125    1       1000       1000       1000
 126    1       1000       1000       1000
 127    1       1000       1000       1000
 128    1       1000       1000       1000
 129    1       1000       1000       1000
 130    1       1000       1000       1000
 131    1       1000       1000       1000
 132    1       1000       1000       1000
 133    1       1000       1000       1000
 134    1       1000       1000       1000
 135    1       1000       1000       1000
 136    1       1000       1000       1000
 137    1       1000       1000       1000
 138    1       1000       1000       1000
 139    1       1000       1000       1000
 140    1       1000       1000       1000
 141    1       1000       1000       1000
 142    1       1000       1000       1000
 143    1       1000       1000       1000
 144    1       1000       1000       1000
 145    1       1000       1000       1000
 146    1       1000       1000       1000
 147    1       1000       1000       1000
 148    1       1000       1000       1000
 149    1       1000       1000       1000
 150    1       1000       1000       1000
 151    1       1000       1000       1000
 152    1       1000       1000       1000
 153    1       1000       1000       1000
 154    1       1000       1000       1000
 155    1       1000       1000       1000
 156    1       1000       1000       1000
 157    1       1000       1000       1000
 158    1       1000       1000       1000
 159    1       1000       1000       1000
 160    1       1000       1000       1000
 161    1       1000       1000       1000
 162    1       1000       1000       1000
 163    1       1000       1000       1000
 164    1       1000       1000       1000
 165    1       1000       1000       1000
 166    1       1000       1000       1000
 167    1       1000       1000       1000
 168    1       1000       1000       1000
 169    1       1000       1000       1000
 170    1       1000       1000       1000
 171    1       1000       1000       1000
 172    1       1000       1000       1000
 173    1       1000       1000       1000
 174    1       1000       1000       1000
 175    1       1000       1000       1000
 176    1       1000       1000       1000
 177    1       1000       1000       1000
 178    1       1000       1000       1000
 179    1       1000       1000       1000
 180    1       1000       1000       1000
 181    1       1000       1000       1000
 182    1       1000       1000       1000
 183    1       1000       1000       1000
 184    1       1000       1000       1000
 185    1       1000       1000       1000
 186    1       1000       1000       1000
 187    1       1000       1000       1000
 188    1       1000       1000       1000
 189    1       1000       1000       1000
 190    1       1000       1000       1000
 191    1       1000       1000       1000
 192    1       1000       1000       1000
 193    1       1000       1000       1000
 194    1       1000       1000       1000
 195    1       1000       1000       1000
 196    1       1000       1000       1000
 197    1       1000       1000       1000
 198    1       1000       1000       1000
 199    1       1000       1000       1000
 200    1       1000       1000       1000
 201    1       1000       1000       1000
 202    1       1000       1000       1000
 203    1       1000       1000       1000
 204    1       1000       1000       1000
 205    1       1000       1000       1000
 206    1       1000       1000       1000
 207    1       1000       1000       1000
 208    1       1000       1000       1000
 209    1       1000       1000       1000
 210    1       1000       1000       1000
 211    1       1000       1000       1000
 212    1       1000       1000       1000
 213    1       1000       1000       1000
 214    1       1000       1000       1000
 215    1       1000       1000       1000
 216    1       1000       1000       1000
 217    1       1000       1000       1000
 218    1       1000       1000       1000
 219    1       1000       1000       1000
 220    1       1000       1000       1000
 221    1       1000       1000       1000
 222    1       1000       1000       1000
 223    1       1000       1000       1000
 224    1       1000       1000       1000
 225    1       1000       1000       1000
 226    1       1000       1000       1000
 227    1       1000       1000       1000
 228    1       1000       1000       1000
 229    1       1000       1000       1000
 230    1       1000       1000       1000
 231    1       1000       1000       1000
 232    1       1000       1000       1000
 233    1       1000       1000       1000
 234    1       1000       1000       1000
 235    1       1000       1000       1000
 236    1       1000       1000       1000
 237    1       1000       1000       1000
 238    1       1000       1000       1000
 239    1       1000       1000       1000
 240    1       1000       1000       1000
 241    1       1000       1000       1000
 242    1       1000       1000       1000
 243    1       1000       1000       1000
 244    1       1000       1000       1000
 245    1       1000       1000       1000
 246    1       1000       1000       1000
 247    1       1000       1000       1000
 248    1       1000       1000       1000
 249    1       1000       1000       1000
 250    1       1000       1000       1000
 251    1       1000       1000       1000
 252    1       1000       1000       1000
 253    1       1000       1000       1000
 254    1       1000       1000       1000
 255    1       1000       1000       1000
 256    1       1000       1000       1000
 257    1       1000       1000       1000
 258    1       1000       1000       1000
 259    1       1000       1000       1000
 260    1       1000       1000       1000
 261    1       1000       1000       1000
 262    1       1000       1000       1000
 263    1       1000       1000       1000
 264    1       1000       1000       1000
 265    1       1000       1000       1000
 266    1       1000       1000       1000
 267    1       1000       1000       1000
 268    1       1000       1000       1000
 269    1       1000       1000       1000
 270    1       1000       1000       1000
 271    1       1000       1000       1000
 272    1       1000       1000       1000
 273    1       1000       1000       1000
 274    1       1000       1000       1000
 275    1       1000       1000       1000
 276    1       1000       1000       1000
 277    1       1000       1000       1000
 278    1       1000       1000       1000
 279    1       1000       1000       1000
 280    1       1000       1000       1000
 281    1       1000       1000       1000
 282    1       1000       1000       1000
 283    1       1000       1000       1000
 284    1       1000       1000       1000
 285    1       1000       1000       1000
 286    1       1000       1000       1000
 287    1       1000       1000       1000
 288    1       1000       1000       1000
 289    1       1000       1000       1000
 290    1       1000       1000       1000
 291    1       1000       1000       1000
 292    1       1000       1000       1000
 293    1       1000       1000       1000
 294    1       1000       1000       1000
 295    1       1000       1000       1000
 296    1       1000       1000       1000
 297    1       1000       1000       1000
 298    1       1000       1000       1000
 299    1       1000       1000       1000
 300    1       1000       1000       1000
 301    1       1000       1000       1000
 302    1       1000       1000       1000
 303    1       1000       1000       1000
 304    1       1000       1000       1000
 305    1       1000       1000       1000
 306    1       1000       1000       1000
 307    1       1000       1000       1000
 308    1       1000       1000       1000
 309    1       1000       1000       1000
 310    1       1000       1000       1000
 311    1       1000       1000       1000
 312    1       1000       1000       1000
 313    1       1000       1000       1000
 314    1       1000       1000       1000
 315    1       1000       1000       1000
 316    1       1000       1000       1000
 317    1       1000       1000       1000
 318    1       1000       1000       1000
 319    1       1000       1000       1000
 320    1       1000       1000       1000
 321    1       1000       1000       1000
 322    1       1000       1000       1000
 323    1       1000       1000       1000
 324    1       1000       1000       1000
 325    1       1000       1000       1000
 326    1       1000       1000       1000
 327    1       1000       1000       1000
 328    1       1000       1000       1000
 329    1       1000       1000       1000
 330    1       1000       1000       1000
 331    1       1000       1000       1000
 332    1       1000       1000       1000
 333    1       1000       1000       1000
 334    1       1000       1000       1000
 335    1       1000       1000       1000
 336    1       1000       1000       1000
 337    1       1000       1000       1000
 338    1       1000       1000       1000
 339    1       1000       1000       1000
 340    1       1000       1000       1000
 341    1       1000       1000       1000
 342    1       1000       1000       1000
 343    1       1000       1000       1000
 344    1       1000       1000       1000
 345    1       1000       1000       1000
 346    1       1000       1000       1000
 347    1       1000       1000       1000
 348    1       1000       1000       1000
 349    1       1000       1000       1000
 350    1       1000       1000       1000
 351    1       1000       1000       1000
 352    1       1000       1000       1000
 353    1       1000       1000       1000
 354    1       1000       1000       1000
 355    1       1000       1000       1000
 356    1       1000       1000       1000
 357    1       1000       1000       1000
 358    1       1000       1000       1000
 359    1       1000       1000       1000
 360    1       1000       1000       1000
 361    1       1000       1000       1000
 362    1       1000       1000       1000
 363    1       1000       1000       1000
 364    1       1000       1000       1000
 365    1       1000       1000       1000
 366    1       1000       1000       1000
 367    1       1000       1000       1000
 368    1       1000       1000       1000
 369    1       1000       1000       1000
 370    1       1000       1000       1000
 371    1       1000       1000       1000
 372    1       1000       1000       1000
 373    1       1000       1000       1000
 374    1       1000       1000       1000
 375    1       1000       1000       1000
 376    1       1000       1000       1000
 377    1       1000       1000       1000
 378    1       1000       1000       1000
 379    1       1000       1000       1000
 380    1       1000       1000       1000
 381    1       1000       1000       1000
 382    1       1000       1000       1000
 383    1       1000       1000       1000
 384    1       1000       1000       1000
 385    1       1000       1000       1000
 386    1       1000       1000       1000
 387    1       1000       1000       1000
 388    1       1000       1000       1000
 389    1       1000       1000       1000
 390    1       1000       1000       1000
 391    1       1000       1000       1000
 392    1       1000       1000       1000
 393    1       1000       1000       1000
 394    1       1000       1000       1000
 395    1       1000       1000       1000
 396    1       1000       1000       1000
 397    1       1000       1000       1000
 398    1       1000       1000       1000
 399    1       1000       1000       1000
 400    1       1000       1000       1000
 401    1       1000       1000       1000
 402    1       1000       1000       1000
 403    1       1000       1000       1000
 404    1       1000       1000       1000
 405    1       1000       1000       1000
 406    1       1000       1000       1000
 407    1       1000       1000       1000
 408    1       1000       1000       1000
 409    1       1000       1000       1000
 410    1       1000       1000       1000
 411    1       1000       1000       1000
 412    1       1000       1000       1000
 413    1       1000       1000       1000
 414    1       1000       1000       1000
 415    1       1000       1000       1000
 416    1       1000       1000       1000
 417    1       1000       1000       1000
 418    1       1000       1000       1000
 419    1       1000       1000       1000
 420    1       1000       1000       1000
 421    1       1000       1000       1000
 422    1       1000       1000       1000
 423    1       1000       1000       1000
 424    1       1000       1000       1000
 425    1       1000       1000       1000
 426    1       1000       1000       1000
 427    1       1000       1000       1000
 428    1       1000       1000       1000
 429    1       1000       1000       1000
 430    1       1000       1000       1000
 431    1       1000       1000       1000
 432    1       1000       1000       1000
 433    1       1000       1000       1000
 434    1       1000       1000       1000
 435    1       1000       1000       1000
 436    1       1000       1000       1000
 437    1       1000       1000       1000
 438    1       1000       1000       1000
 439    1       1000       1000       1000
 440    1       1000       1000       1000
 441    1       1000       1000       1000
 442    1       1000       1000       1000
 443    1       1000       1000       1000
 444    1       1000       1000       1000
 445    1       1000       1000       1000
 446    1       1000       1000       1000
 447    1       1000       1000       1000
 448    1       1000       1000       1000
 449    1       1000       1000       1000
 450    1       1000       1000       1000
 451    1       1000       1000       1000
 452    1       1000       1000       1000
 453    1       1000       1000       1000
 454    1       1000       1000       1000
 455    1       1000       1000       1000
 456    1       1000       1000       1000
 457    1       1000       1000       1000
 458    1       1000       1000       1000
 459    1       1000       1000       1000
 460    1       1000       1000       1000
 461    1       1000       1000       1000
 462    1       1000       1000       1000
 463    1       1000       1000       1000
 464    1       1000       1000       1000
 465    1       1000       1000       1000
 466    1       1000       1000       1000
 467    1       1000       1000       1000
 468    1       1000       1000       1000
 469    1       1000       1000       1000
 470    1       1000       1000       1000
 471    1       1000       1000       1000
 472    1       1000       1000       1000
 473    1       1000       1000       1000
 474    1       1000       1000       1000
 475    1       1000       1000       1000
 476    1       1000       1000       1000
 477    1       1000       1000       1000
 478    1       1000       1000       1000
 479    1       1000       1000       1000
 480    1       1000       1000       1000
 481    1       1000       1000       1000
 482    1       1000       1000       1000
 483    1       1000       1000       1000
 484    1       1000       1000       1000
 485    1       1000       1000       1000
 486    1       1000       1000       1000
 487    1       1000       1000       1000
 488    1       1000       1000       1000
 489    1       1000       1000       1000
 490    1       1000       1000       1000
 491    1       1000       1000       1000
 492    1       1000       1000       1000
 493    1       1000       1000       1000
 494    1       1000       1000       1000
 495    1       1000       1000       1000
 496    1       1000       1000       1000
 497    1       1000       1000       1000
 498    1       1000       1000       1000
 499    1       1000       1000       1000
 500    1       1000       1000       1000
 501    1       1000       1000       1000
 502    1       1000       1000       1000
 503    1       1000       1000       1000
 504    1       1000       1000       1000
 505    1       1000       1000       1000
 506    1       1000       1000       1000
 507    1       1000       1000       1000
 508    1       1000       1000       1000
 509    1       1000       1000       1000
 510    1       1000       1000       1000
 511    1       1000       1000       1000
 512    1       1000       1000       1000
 513    1       1000       1000       1000
 514    1       1000       1000       1000
 515    1       1000       1000       1000
 516    1       1000       1000       1000
 517    1       1000       1000       1000
 518    1       1000       1000       1000
 519    1       1000       1000       1000
 520    1       1000       1000       1000
 521    1       1000       1000       1000
 522    1       1000       1000       1000
 523    1       1000       1000       1000
 524    1       1000       1000       1000
 525    1       1000       1000       1000
 526    1       1000       1000       1000
 527    1       1000       1000       1000
 528    1       1000       1000       1000
 529    1       1000       1000       1000
 530    1       1000       1000       1000
 531    1       1000       1000       1000
 532    1       1000       1000       1000
 533    1       1000       1000       1000
 534    1       1000       1000       1000
 535    1       1000       1000       1000
 536    1       1000       1000       1000
 537    1       1000       1000       1000
 538    1       1000       1000       1000
 539    1       1000       1000       1000
 540    1       1000       1000       1000
 541    1       1000       1000       1000
 542    1       1000       1000       1000
 543    1       1000       1000       1000
 544    1       1000       1000       1000
 545    1       1000       1000       1000
 546    1       1000       1000       1000
 547    1       1000       1000       1000
 548    1       1000       1000       1000
 549    1       1000       1000       1000
 550    1       1000       1000       1000
 551    1       1000       1000       1000
 552    1       1000       1000       1000
 553    1       1000       1000       1000
 554    1       1000       1000       1000
 555    1       1000       1000       1000
 556    1       1000       1000       1000
 557    1       1000       1000       1000
 558    1       1000       1000       1000
 559    1       1000       1000       1000
 560    1       1000       1000       1000
 561    1       1000       1000       1000
 562    1       1000       1000       1000
 563    1       1000       1000       1000
 564    1       1000       1000       1000
 565    1       1000       1000       1000
 566    1       1000       1000       1000
 567    1       1000       1000       1000
 568    1       1000       1000       1000
 569    1       1000       1000       1000
 570    1       1000       1000       1000
 571    1       1000       1000       1000
 572    1       1000       1000       1000
 573    1       1000       1000       1000
 574    1       1000       1000       1000
 575    1       1000       1000       1000
 576    1       1000       1000       1000
 577    1       1000       1000       1000
 578    1       1000       1000       1000
 579    1       1000       1000       1000
 580    1       1000       1000       1000
 581    1       1000       1000       1000
 582    1       1000       1000       1000
 583    1       1000       1000       1000
 584    1       1000       1000       1000
 585    1       1000       1000       1000
 586    1       1000       1000       1000
 587    1       1000       1000       1000
 588    1       1000       1000       1000
 589    1       1000       1000       1000
 590    1       1000       1000       1000
 591    1       1000       1000       1000
 592    1       1000       1000       1000
 593    1       1000       1000       1000
 594    1       1000       1000       1000
 595    1       1000       1000       1000
 596    1       1000       1000       1000
 597    1       1000       1000       1000
 598    1       1000       1000       1000
 599    1       1000       1000       1000
 600    1       1000       1000       1000
 601    1       1000       1000       1000
 602    1       1000       1000       1000
 603    1       1000       1000       1000
 604    1       1000       1000       1000
 605    1       1000       1000       1000
 606    1       1000       1000       1000
 607    1       1000       1000       1000
 608    1       1000       1000       1000
 609    1       1000       1000       1000
 610    1       1000       1000       1000
 611    1       1000       1000       1000
 612    1       1000       1000       1000
 613    1       1000       1000       1000
 614    1       1000       1000       1000
 615    1       1000       1000       1000
 616    1       1000       1000       1000
 617    1       1000       1000       1000
 618    1       1000       1000       1000
 619    1       1000       1000       1000
 620    1       1000       1000       1000
 621    1       1000       1000       1000
 622    1       1000       1000       1000
 623    1       1000       1000       1000
 624    1       1000       1000       1000
 625    1       1000       1000       1000
 626    1       1000       1000       1000
 627    1       1000       1000       1000
 628    1       1000       1000       1000
 629    1       1000       1000       1000
 630    1       1000       1000       1000
 631    1       1000       1000       1000
 632    1       1000       1000       1000
 633    1       1000       1000       1000
 634    1       1000       1000       1000
 635    1       1000       1000       1000
 636    1       1000       1000       1000
 637    1       1000       1000       1000
 638    1       1000       1000       1000
 639    1       1000       1000       1000
 640    1       1000       1000       1000
 641    1       1000       1000       1000
 642    1       1000       1000       1000
 643    1       1000       1000       1000
 644    1       1000       1000       1000
 645    1       1000       1000       1000
 646    1       1000       1000       1000
 647    1       1000       1000       1000
 648    1       1000       1000       1000
 649    1       1000       1000       1000
 650    1       1000       1000       1000
 651    1       1000       1000       1000
 652    1       1000       1000       1000
 653    1       1000       1000       1000
 654    1       1000       1000       1000
 655    1       1000       1000       1000
 656    1       1000       1000       1000
 657    1       1000       1000       1000
 658    1       1000       1000       1000
 659    1       1000       1000       1000
 660    1       1000       1000       1000
 661    1       1000       1000       1000
 662    1       1000       1000       1000
 663    1       1000       1000       1000
 664    1       1000       1000       1000
 665    1       1000       1000       1000
 666    1       1000       1000       1000
 667    1       1000       1000       1000
 668    1       1000       1000       1000
 669    1       1000       1000       1000
 670    1       1000       1000       1000
 671    1       1000       1000       1000
 672    1       1000       1000       1000
 673    1       1000       1000       1000
 674    1       1000       1000       1000
 675    1       1000       1000       1000
 676    1       1000       1000       1000
 677    1       1000       1000       1000
 678    1       1000       1000       1000
 679    1       1000       1000       1000
 680    1       1000       1000       1000
 681    1       1000       1000       1000
 682    1       1000       1000       1000
 683    1       1000       1000       1000
 684    1       1000       1000       1000
 685    1       1000       1000       1000
 686    1       1000       1000       1000
 687    1       1000       1000       1000
 688    1       1000       1000       1000
 689    1       1000       1000       1000
 690    1       1000       1000       1000
 691    1       1000       1000       1000
 692    1       1000       1000       1000
 693    1       1000       1000       1000
 694    1       1000       1000       1000
 695    1       1000       1000       1000
 696    1       1000       1000       1000
 697    1       1000       1000       1000
 698    1       1000       1000       1000
 699    1       1000       1000       1000
 700    1       1000       1000       1000
 701    1       1000       1000       1000
 702    1       1000       1000       1000
 703    1       1000       1000       1000
 704    1       1000       1000       1000
 705    1       1000       1000       1000
 706    1       1000       1000       1000
 707    1       1000       1000       1000
 708    1       1000       1000       1000
 709    1       1000       1000       1000
 710    1       1000       1000       1000
 711    1       1000       1000       1000
 712    1       1000       1000       1000
 713    1       1000       1000       1000
 714    1       1000       1000       1000
 715    1       1000       1000       1000
 716    1       1000       1000       1000
 717    1       1000       1000       1000
 718    1       1000       1000       1000
 719    1       1000       1000       1000
 720    1       1000       1000       1000
 721    1       1000       1000       1000
 722    1       1000       1000       1000
 723    1       1000       1000       1000
 724    1       1000       1000       1000
 725    1       1000       1000       1000
 726    1       1000       1000       1000
 727    1       1000       1000       1000
 728    1       1000       1000       1000
 729    1       1000       1000       1000
 730    1       1000       1000       1000
 731    1       1000       1000       1000
 732    1       1000       1000       1000
 733    1       1000       1000       1000
 734    1       1000       1000       1000
 735    1       1000       1000       1000
 736    1       1000       1000       1000
 737    1       1000       1000       1000
 738    1       1000       1000       1000
 739    1       1000       1000       1000
 740    1       1000       1000       1000
 741    1       1000       1000       1000
 742    1       1000       1000       1000
 743    1       1000       1000       1000
 744    1       1000       1000       1000
 745    1       1000       1000       1000
 746    1       1000       1000       1000
 747    1       1000       1000       1000
 748    1       1000       1000       1000
 749    1       1000       1000       1000
 750    1       1000       1000       1000
 751    1       1000       1000       1000
 752    1       1000       1000       1000
 753    1       1000       1000       1000
 754    1       1000       1000       1000
 755    1       1000       1000       1000
 756    1       1000       1000       1000
 757    1       1000       1000       1000
 758    1       1000       1000       1000
 759    1       1000       1000       1000
 760    1       1000       1000       1000
 761    1       1000       1000       1000
 762    1       1000       1000       1000
 763    1       1000       1000       1000
 764    1       1000       1000       1000
 765    1       1000       1000       1000
 766    1       1000       1000       1000
 767    1       1000       1000       1000
 768    1       1000       1000       1000
 769    1       1000       1000       1000
 770    1       1000       1000       1000
 771    1       1000       1000       1000
 772    1       1000       1000       1000
 773    1       1000       1000       1000
 774    1       1000       1000       1000
 775    1       1000       1000       1000
 776    1       1000       1000       1000
 777    1       1000       1000       1000
 778    1       1000       1000       1000
 779    1       1000       1000       1000
 780    1       1000       1000       1000
 781    1       1000       1000       1000
 782    1       1000       1000       1000
 783    1       1000       1000       1000
 784    1       1000       1000       1000
 785    1       1000       1000       1000
 786    1       1000       1000       1000
 787    1       1000       1000       1000
 788    1       1000       1000       1000
 789    1       1000       1000       1000
 790    1       1000       1000       1000
 791    1       1000       1000       1000
 792    1       1000       1000       1000
 793    1       1000       1000       1000
 794    1       1000       1000       1000
 795    1       1000       1000       1000
 796    1       1000       1000       1000
 797    1       1000       1000       1000
 798    1       1000       1000       1000
 799    1       1000       1000       1000
 800    1       1000       1000       1000
 801    1       1000       1000       1000
 802    1       1000       1000       1000
 803    1       1000       1000       1000
 804    1       1000       1000       1000
 805    1       1000       1000       1000
 806    1       1000       1000       1000
 807    1       1000       1000       1000
 808    1       1000       1000       1000
 809    1       1000       1000       1000
 810    1       1000       1000       1000
 811    1       1000       1000       1000
 812    1       1000       1000       1000
 813    1       1000       1000       1000
 814    1       1000       1000       1000
 815    1       1000       1000       1000
 816    1       1000       1000       1000
 817    1       1000       1000       1000
 818    1       1000       1000       1000
 819    1       1000       1000       1000
 820    1       1000       1000       1000
 821    1       1000       1000       1000
 822    1       1000       1000       1000
 823    1       1000       1000       1000
 824    1       1000       1000       1000
 825    1       1000       1000       1000
 826    1       1000       1000       1000
 827    1       1000       1000       1000
 828    1       1000       1000       1000
 829    1       1000       1000       1000
 830    1       1000       1000       1000
 831    1       1000       1000       1000
 832    1       1000       1000       1000
 833    1       1000       1000       1000
 834    1       1000       1000       1000
 835    1       1000       1000       1000
 836    1       1000       1000       1000
 837    1       1000       1000       1000
 838    1       1000       1000       1000
 839    1       1000       1000       1000
 840    1       1000       1000       1000
 841    1       1000       1000       1000
 842    1       1000       1000       1000
 843    1       1000       1000       1000
 844    1       1000       1000       1000
 845    1       1000       1000       1000
 846    1       1000       1000       1000
 847    1       1000       1000       1000
 848    1       1000       1000       1000
 849    1       1000       1000       1000
 850    1       1000       1000       1000
 851    1       1000       1000       1000
 852    1       1000       1000       1000
 853    1       1000       1000       1000
 854    1       1000       1000       1000
 855    1       1000       1000       1000
 856    1       1000       1000       1000
 857    1       1000       1000       1000
 858    1       1000       1000       1000
 859    1       1000       1000       1000
 860    1       1000       1000       1000
 861    1       1000       1000       1000
 862    1       1000       1000       1000
 863    1       1000       1000       1000
 864    1       1000       1000       1000
 865    1       1000       1000       1000
 866    1       1000       1000       1000
 867    1       1000       1000       1000
 868    1       1000       1000       1000
 869    1       1000       1000       1000
 870    1       1000       1000       1000
 871    1       1000       1000       1000
 872    1       1000       1000       1000
 873    1       1000       1000       1000
 874    1       1000       1000       1000
 875    1       1000       1000       1000
 876    1       1000       1000       1000
 877    1       1000       1000       1000
 878    1       1000       1000       1000
 879    1       1000       1000       1000
 880    1       1000       1000       1000
 881    1       1000       1000       1000
 882    1       1000       1000       1000
 883    1       1000       1000       1000
 884    1       1000       1000       1000
 885    1       1000       1000       1000
 886    1       1000       1000       1000
 887    1       1000       1000       1000
 888    1       1000       1000       1000
 889    1       1000       1000       1000
 890    1       1000       1000       1000
 891    1       1000       1000       1000
 892    1       1000       1000       1000
 893    1       1000       1000       1000
 894    1       1000       1000       1000
 895    1       1000       1000       1000
 896    1       1000       1000       1000
 897    1       1000       1000       1000
 898    1       1000       1000       1000
 899    1       1000       1000       1000
 900    1       1000       1000       1000
 901    1       1000       1000       1000
 902    1       1000       1000       1000
 903    1       1000       1000       1000
 904    1       1000       1000       1000
 905    1       1000       1000       1000
 906    1       1000       1000       1000
 907    1       1000       1000       1000
 908    1       1000       1000       1000
 909    1       1000       1000       1000
 910    1       1000       1000       1000
 911    1       1000       1000       1000
 912    1       1000       1000       1000
 913    1       1000       1000       1000
 914    1       1000       1000       1000
 915    1       1000       1000       1000
 916    1       1000       1000       1000
 917    1       1000       1000       1000
 918    1       1000       1000       1000
 919    1       1000       1000       1000
 920    1       1000       1000       1000
 921    1       1000       1000       1000
 922    1       1000       1000       1000
 923    1       1000       1000       1000
 924    1       1000       1000       1000
 925    1       1000       1000       1000
 926    1       1000       1000       1000
 927    1       1000       1000       1000
 928    1       1000       1000       1000
 929    1       1000       1000       1000
 930    1       1000       1000       1000
 931    1       1000       1000       1000
 932    1       1000       1000       1000
 933    1       1000       1000       1000
 934    1       1000       1000       1000
 935    1       1000       1000       1000
 936    1       1000       1000       1000
 937    1       1000       1000       1000
 938    1       1000       1000       1000
 939    1       1000       1000       1000
 940    1       1000       1000       1000
 941    1       1000       1000       1000
 942    1       1000       1000       1000
 943    1       1000       1000       1000
 944    1       1000       1000       1000
 945    1       1000       1000       1000
 946    1       1000       1000       1000
 947    1       1000       1000       1000
 948    1       1000       1000       1000
 949    1       1000       1000       1000
 950    1       1000       1000       1000
 951    1       1000       1000       1000
 952    1       1000       1000       1000
 953    1       1000       1000       1000
 954    1       1000       1000       1000
 955    1       1000       1000       1000
 956    1       1000       1000       1000
 957    1       1000       1000       1000
 958    1       1000       1000       1000
 959    1       1000       1000       1000
 960    1       1000       1000       1000
 961    1       1000       1000       1000
 962    1       1000       1000       1000
 963    1       1000       1000       1000
 964    1       1000       1000       1000
 965    1       1000       1000       1000
 966    1       1000       1000       1000
 967    1       1000       1000       1000
 968    1       1000       1000       1000
 969    1       1000       1000       1000
 970    1       1000       1000       1000
 971    1       1000       1000       1000
 972    1       1000       1000       1000
 973    1       1000       1000       1000
 974    1       1000       1000       1000
 975    1       1000       1000       1000
 976    1       1000       1000       1000
 977    1       1000       1000       1000
 978    1       1000       1000       1000
 979    1       1000       1000       1000
 980    1       1000       1000       1000
 981    1       1000       1000       1000
 982    1       1000       1000       1000
 983    1       1000       1000       1000
 984    1       1000       1000       1000
 985    1       1000       1000       1000
 986    1       1000       1000       1000
 987    1       1000       1000       1000
 988    1       1000       1000       1000
 989    1       1000       1000       1000
 990    1       1000       1000       1000
 991    1       1000       1000       1000
 992    1       1000       1000       1000
 993    1       1000       1000       1000
 994    1       1000       1000       1000
 995    1       1000       1000       1000
 996    1       1000       1000       1000
 997    1       1000       1000       1000
 998    1       1000       1000       1000
 999    1       1000       1000       1000
1000    1       1000       1000       1000
1001    1       1000       1000       1000
1002    1       1000       1000       1000
1003    1       1000       1000       1000
1004    1       1000       1000       1000
1005    1       1000       1000       1000
1006    1       1000       1000       1000
1007    1       1000       1000       1000
1008    1       1000       1000       1000
1009    1       1000       1000       1000
1010    1       1000       1000       1000
1011    1       1000       1000       1000
1012    1       1000       1000       1000
1013    1       1000       1000       1000
1014    1       1000       1000       1000
1015    1       1000       1000       1000
1016    1       1000       1000       1000
1017    1       1000       1000       1000
1018    1       1000       1000       1000
1019    1       1000       1000       1000
1020    1       1000       1000       1000
1021    1       1000       1000       1000
1022    1       1000       1000       1000
1023    1       1000       1000       1000
1024    1       1000       1000       1000
1025    1       1000       1000       1000
1026    1       1000       1000       1000
1027    1       1000       1000       1000
1028    1       1000       1000       1000
1029    1       1000       1000       1000
1030    1       1000       1000       1000
1031    1       1000       1000       1000
1032    1       1000       1000       1000
1033    1       1000       1000       1000
1034    1       1000       1000       1000
1035    1       1000       1000       1000
1036    1       1000       1000       1000
1037    1       1000       1000       1000
1038    1       1000       1000       1000
1039    1       1000       1000       1000
1040    1       1000       1000       1000
1041    1       1000       1000       1000
1042    1       1000       1000       1000
1043    1       1000       1000       1000
1044    1       1000       1000       1000
1045    1       1000       1000       1000
1046    1       1000       1000       1000
1047    1       1000       1000       1000
1048    1       1000       1000       1000
1049    1       1000       1000       1000
1050    1       1000       1000       1000
1051    1       1000       1000       1000
1052    1       1000       1000       1000
1053    1       1000       1000       1000
1054    1       1000       1000       1000
1055    1       1000       1000       1000
1056    1       1000       1000       1000
1057    1       1000       1000       1000
1058    1       1000       1000       1000
1059    1       1000       1000       1000
1060    1       1000       1000       1000
1061    1       1000       1000       1000
1062    1       1000       1000       1000
1063    1       1000       1000       1000
1064    1       1000       1000       1000
1065    1       1000       1000       1000
1066    1       1000       1000       1000
1067    1       1000       1000       1000
1068    1       1000       1000       1000
1069    1       1000       1000       1000
1070    1       1000       1000       1000
1071    1       1000       1000       1000
1072    1       1000       1000       1000
1073    1       1000       1000       1000
1074    1       1000       1000       1000
1075    1       1000       1000       1000
1076    1       1000       1000       1000
1077    1       1000       1000       1000
1078    1       1000       1000       1000
1079    1       1000       1000       1000
1080    1       1000       1000       1000
1081    1       1000       1000       1000
1082    1       1000       1000       1000
1083    1       1000       1000       1000
1084    1       1000       1000       1000
1085    1       1000       1000       1000
1086    1       1000       1000       1000
1087    1       1000       1000       1000
1088    1       1000       1000       1000
1089    1       1000       1000       1000
1090    1       1000       1000       1000
1091    1       1000       1000       1000
1092    1       1000       1000       1000
1093    1       1000       1000       1000
1094    1       1000       1000       1000
1095    1       1000       1000       1000
1096    1       1000       1000       1000
1097    1       1000       1000       1000
1098    1       1000       1000       1000
1099    1       1000       1000       1000
1100    1       1000       1000       1000
1101    1       1000       1000       1000
1102    1       1000       1000       1000
1103    1       1000       1000       1000
1104    1       1000       1000       1000
1105    1       1000       1000       1000
1106    1       1000       1000       1000
1107    1       1000       1000       1000
1108    1       1000       1000       1000
1109    1       1000       1000       1000
1110    1       1000       1000       1000
1111    1       1000       1000       1000
1112    1       1000       1000       1000
1113    1       1000       1000       1000
1114    1       1000       1000       1000
1115    1       1000       1000       1000
1116    1       1000       1000       1000
1117    1       1000       1000       1000
1118    1       1000       1000       1000
1119    1       1000       1000       1000
1120    1       1000       1000       1000
1121    1       1000       1000       1000
1122    1       1000       1000       1000
1123    1       1000       1000       1000
1124    1       1000       1000       1000
1125    1       1000       1000       1000
1126    1       1000       1000       1000
1127    1       1000       1000       1000
1128    1       1000       1000       1000
1129    1       1000       1000       1000
1130    1       1000       1000       1000
1131    1       1000       1000       1000
1132    1       1000       1000       1000
1133    1       1000       1000       1000
1134    1       1000       1000       1000
1135    1       1000       1000       1000
1136    1       1000       1000       1000
1137    1       1000       1000       1000
1138    1       1000       1000       1000
1139    1       1000       1000       1000
1140    1       1000       1000       1000
1141    1       1000       1000       1000
1142    1       1000       1000       1000
1143    1       1000       1000       1000
1144    1       1000       1000       1000
1145    1       1000       1000       1000
1146    1       1000       1000       1000
1147    1       1000       1000       1000
1148    1       1000       1000       1000
1149    1       1000       1000       1000
1150    1       1000       1000       1000
1151    1       1000       1000       1000
1152    1       1000       1000       1000
1153    1       1000       1000       1000
1154    1       1000       1000       1000
1155    1       1000       1000       1000
1156    1       1000       1000       1000
1157    1       1000       1000       1000
1158    1       1000       1000       1000
1159    1       1000       1000       1000
1160    1       1000       1000       1000
1161    1       1000       1000       1000
1162    1       1000       1000       1000
1163    1       1000       1000       1000
1164    1       1000       1000       1000
1165    1       1000       1000       1000
1166    1       1000       1000       1000
1167    1       1000       1000       1000
1168    1       1000       1000       1000
1169    1       1000       1000       1000
1170    1       1000       1000       1000
1171    1       1000       1000       1000
1172    1       1000       1000       1000
1173    1       1000       1000       1000
1174    1       1000       1000       1000
1175    1       1000       1000       1000
1176    1       1000       1000       1000
1177    1       1000       1000       1000
1178    1       1000       1000       1000
1179    1       1000       1000       1000
1180    1       1000       1000       1000
1181    1       1000       1000       1000
1182    1       1000       1000       1000
1183    1       1000       1000       1000
1184    1       1000       1000       1000
1185    1       1000       1000       1000
1186    1       1000       1000       1000
1187    1       1000       1000       1000
1188    1       1000       1000       1000
1189    1       1000       1000       1000
1190    1       1000       1000       1000
1191    1       1000       1000       1000
1192    1       1000       1000       1000
1193    1       1000       1000       1000
1194    1       1000       1000       1000
1195    1       1000       1000       1000
1196    1       1000       1000       1000
1197    1       1000       1000       1000
1198    1       1000       1000       1000
1199    1       1000       1000       1000
1200    1       1000       1000       1000
1201    1       1000       1000       1000
1202    1       1000       1000       1000
1203    1       1000       1000       1000
1204    1       1000       1000       1000
1205    1       1000       1000       1000
1206    1       1000       1000       1000
1207    1       1000       1000       1000
1208    1       1000       1000       1000
1209    1       1000       1000       1000
1210    1       1000       1000       1000
1211    1       1000       1000       1000
1212    1       1000       1000       1000
1213    1       1000       1000       1000
1214    1       1000       1000       1000
1215    1       1000       1000       1000
1216    1       1000       1000       1000
1217    1       1000       1000       1000
1218    1       1000       1000       1000
1219    1       1000       1000       1000
1220    1       1000       1000       1000
1221    1       1000       1000       1000
1222    1       1000       1000       1000
1223    1       1000       1000       1000
1224    1       1000       1000       1000
1225    1       1000       1000       1000
1226    1       1000       1000       1000
1227    1       1000       1000       1000
1228    1       1000       1000       1000
1229    1       1000       1000       1000
1230    1       1000       1000       1000
1231    1       1000       1000       1000
1232    1       1000       1000       1000
1233    1       1000       1000       1000
1234    1       1000       1000       1000
1235    1       1000       1000       1000
1236    1       1000       1000       1000
1237    1       1000       1000       1000
1238    1       1000       1000       1000
1239    1       1000       1000       1000
1240    1       1000       1000       1000
1241    1       1000       1000       1000
1242    1       1000       1000       1000
1243    1       1000       1000       1000
1244    1       1000       1000       1000
1245    1       1000       1000       1000
1246    1       1000       1000       1000
1247    1       1000       1000       1000
1248    1       1000       1000       1000
1249    1       1000       1000       1000
1250    1       1000       1000       1000
1251    1       1000       1000       1000
1252    1       1000       1000       1000
1253    1       1000       1000       1000
1254    1       1000       1000       1000
1255    1       1000       1000       1000
1256    1       1000       1000       1000
1257    1       1000       1000       1000
1258    1       1000       1000       1000
1259    1       1000       1000       1000
1260    1       1000       1000       1000
1261    1       1000       1000       1000
1262    1       1000       1000       1000
1263    1       1000       1000       1000
1264    1       1000       1000       1000
1265    1       1000       1000       1000
1266    1       1000       1000       1000
1267    1       1000       1000       1000
1268    1       1000       1000       1000
1269    1       1000       1000       1000
1270    1       1000       1000       1000
1271    1       1000       1000       1000
1272    1       1000       1000       1000
1273    1       1000       1000       1000
1274    1       1000       1000       1000
1275    1       1000       1000       1000
1276    1       1000       1000       1000
1277    1       1000       1000       1000
1278    1       1000       1000       1000
1279    1       1000       1000       1000
1280    1       1000       1000       1000
1281    1       1000       1000       1000
1282    1       1000       1000       1000
1283    1       1000       1000       1000
1284    1       1000       1000       1000
1285    1       1000       1000       1000
1286    1       1000       1000       1000
1287    1       1000       1000       1000
1288    1       1000       1000       1000
1289    1       1000       1000       1000
1290    1       1000       1000       1000
1291    1       1000       1000       1000
1292    1       1000       1000       1000
1293    1       1000       1000       1000
1294    1       1000       1000       1000
1295    1       1000       1000       1000
1296    1       1000       1000       1000
1297    1       1000       1000       1000
1298    1       1000       1000       1000
1299    1       1000       1000       1000
1300    1       1000       1000       1000
1301    1       1000       1000       1000
1302    1       1000       1000       1000
1303    1       1000       1000       1000
1304    1       1000       1000       1000
1305    1       1000       1000       1000
1306    1       1000       1000       1000
1307    1       1000       1000       1000
1308    1       1000       1000       1000
1309    1       1000       1000       1000
1310    1       1000       1000       1000
1311    1       1000       1000       1000
1312    1       1000       1000       1000
1313    1       1000       1000       1000
1314    1       1000       1000       1000
1315    1       1000       1000       1000
1316    1       1000       1000       1000
1317    1       1000       1000       1000
1318    1       1000       1000       1000
1319    1       1000       1000       1000
1320    1       1000       1000       1000
1321    1       1000       1000       1000
1322    1       1000       1000       1000
1323    1       1000       1000       1000
1324    1       1000       1000       1000
1325    1       1000       1000       1000
1326    1       1000       1000       1000
1327    1       1000       1000       1000
1328    1       1000       1000       1000
1329    1       1000       1000       1000
1330    1       1000       1000       1000
1331    1       1000       1000       1000
1332    1       1000       1000       1000
1333    1       1000       1000       1000
1334    1       1000       1000       1000
1335    1       1000       1000       1000
1336    1       1000       1000       1000
1337    1       1000       1000       1000
1338    1       1000       1000       1000
1339    1       1000       1000       1000
1340    1       1000       1000       1000
1341    1       1000       1000       1000
1342    1       1000       1000       1000
1343    1       1000       1000       1000
1344    1       1000       1000       1000
1345    1       1000       1000       1000
1346    1       1000       1000       1000
1347    1       1000       1000       1000
1348    1       1000       1000       1000
1349    1       1000       1000       1000
1350    1       1000       1000       1000
1351    1       1000       1000       1000
1352    1       1000       1000       1000
1353    1       1000       1000       1000
1354    1       1000       1000       1000
1355    1       1000       1000       1000
1356    1       1000       1000       1000
1357    1       1000       1000       1000
1358    1       1000       1000       1000
1359    1       1000       1000       1000
1360    1       1000       1000       1000
1361    1       1000       1000       1000
1362    1       1000       1000       1000
1363    1       1000       1000       1000
1364    1       1000       1000       1000
1365    1       1000       1000       1000
1366    1       1000       1000       1000
1367    1       1000       1000       1000
1368    1       1000       1000       1000
1369    1       1000       1000       1000
1370    1       1000       1000       1000
1371    1       1000       1000       1000
1372    1       1000       1000       1000
1373    1       1000       1000       1000
1374    1       1000       1000       1000
1375    1       1000       1000       1000
1376    1       1000       1000       1000
1377    1       1000       1000       1000
1378    1       1000       1000       1000
1379    1       1000       1000       1000
1380    1       1000       1000       1000
1381    1       1000       1000       1000
1382    1       1000       1000       1000
1383    1       1000       1000       1000
1384    1       1000       1000       1000
1385    1       1000       1000       1000
1386    1       1000       1000       1000
1387    1       1000       1000       1000
1388    1       1000       1000       1000
1389    1       1000       1000       1000
1390    1       1000       1000       1000
1391    1       1000       1000       1000
1392    1       1000       1000       1000
1393    1       1000       1000       1000
1394    1       1000       1000       1000
1395    1       1000       1000       1000
1396    1       1000       1000       1000
1397    1       1000       1000       1000
1398    1       1000       1000       1000
1399    1       1000       1000       1000
1400    1       1000       1000       1000
1401    1       1000       1000       1000
1402    1       1000       1000       1000
1403    1       1000       1000       1000
1404    1       1000       1000       1000
1405    1       1000       1000       1000
1406    1       1000       1000       1000
1407    1       1000       1000       1000
1408    1       1000       1000       1000
1409    1       1000       1000       1000
1410    1       1000       1000       1000
1411    1       1000       1000       1000
1412    1       1000       1000       1000
1413    1       1000       1000       1000
1414    1       1000       1000       1000
1415    1       1000       1000       1000
1416    1       1000       1000       1000
1417    1       1000       1000       1000
1418    1       1000       1000       1000
1419    1       1000       1000       1000
1420    1       1000       1000       1000
1421    1       1000       1000       1000
1422    1       1000       1000       1000
1423    1       1000       1000       1000
1424    1       1000       1000       1000
1425    1       1000       1000       1000
1426    1       1000       1000       1000
1427    1       1000       1000       1000
1428    1       1000       1000       1000
1429    1       1000       1000       1000
1430    1       1000       1000       1000
1431    1       1000       1000       1000
1432    1       1000       1000       1000
1433    1       1000       1000       1000
1434    1       1000       1000       1000
1435    1       1000       1000       1000
1436    1       1000       1000       1000
1437    1       1000       1000       1000
1438    1       1000       1000       1000
1439    1       1000       1000       1000
1440    1       1000       1000       1000
1441    1       1000       1000       1000
1442    1       1000       1000       1000
1443    1       1000       1000       1000
1444    1       1000       1000       1000
1445    1       1000       1000       1000
1446    1       1000       1000       1000
1447    1       1000       1000       1000
1448    1       1000       1000       1000
1449    1       1000       1000       1000
1450    1       1000       1000       1000
1451    1       1000       1000       1000
1452    1       1000       1000       1000
1453    1       1000       1000       1000
1454    1       1000       1000       1000
1455    1       1000       1000       1000
1456    1       1000       1000       1000
1457    1       1000       1000       1000
1458    1       1000       1000       1000
1459    1       1000       1000       1000
1460    1       1000       1000       1000
1461    1       1000       1000       1000
1462    1       1000       1000       1000
1463    1       1000       1000       1000
1464    1       1000       1000       1000
1465    1       1000       1000       1000
1466    1       1000       1000       1000
1467    1       1000       1000       1000
1468    1       1000       1000       1000
1469    1       1000       1000       1000
1470    1       1000       1000       1000
1471    1       1000       1000       1000
1472    1       1000       1000       1000
1473    1       1000       1000       1000
1474    1       1000       1000       1000
1475    1       1000       1000       1000
1476    1       1000       1000       1000
1477    1       1000       1000       1000
1478    1       1000       1000       1000
1479    1       1000       1000       1000
1480    1       1000       1000       1000
1481    1       1000       1000       1000
1482    1       1000       1000       1000
1483    1       1000       1000       1000
1484    1       1000       1000       1000
1485    1       1000       1000       1000
1486    1       1000       1000       1000
1487    1       1000       1000       1000
1488    1       1000       1000       1000
1489    1       1000       1000       1000
1490    1       1000       1000       1000
1491    1       1000       1000       1000
1492    1       1000       1000       1000
1493    1       1000       1000       1000
1494    1       1000       1000       1000
1495    1       1000       1000       1000
1496    1       1000       1000       1000
1497    1       1000       1000       1000
1498    1       1000       1000       1000
1499    1       1000       1000       1000
1500    1       1000       1000       1000
1501    1       1000       1000       1000
1502    1       1000       1000       1000
1503    1       1000       1000       1000
1504    1       1000       1000       1000
1505    1       1000       1000       1000
1506    1       1000       1000       1000
1507    1       1000       1000       1000
1508    1       1000       1000       1000
1509    1       1000       1000       1000
1510    1       1000       1000       1000
1511    1       1000       1000       1000
1512    1       1000       1000       1000
1513    1       1000       1000       1000
1514    1       1000       1000       1000
1515    1       1000       1000       1000
1516    1       1000       1000       1000
1517    1       1000       1000       1000
1518    1       1000       1000       1000
1519    1       1000       1000       1000
1520    1       1000       1000       1000
1521    1       1000       1000       1000
1522    1       1000       1000       1000
1523    1       1000       1000       1000
1524    1       1000       1000       1000
1525    1       1000       1000       1000
1526    1       1000       1000       1000
1527    1       1000       1000       1000
1528    1       1000       1000       1000
1529    1       1000       1000       1000
1530    1       1000       1000       1000
1531    1       1000       1000       1000
1532    1       1000       1000       1000
1533    1       1000       1000       1000
1534    1       1000       1000       1000
1535    1       1000       1000       1000
1536    1       1000       1000       1000
1537    1       1000       1000       1000
1538    1       1000       1000       1000
1539    1       1000       1000       1000
1540    1       1000       1000       1000
1541    1       1000       1000       1000
1542    1       1000       1000       1000
1543    1       1000       1000       1000
1544    1       1000       1000       1000
1545    1       1000       1000       1000
1546    1       1000       1000       1000
1547    1       1000       1000       1000
1548    1       1000       1000       1000
1549    1       1000       1000       1000
1550    1       1000       1000       1000
1551    1       1000       1000       1000
1552    1       1000       1000       1000
1553    1       1000       1000       1000
1554    1       1000       1000       1000
1555    1       1000       1000       1000
1556    1       1000       1000       1000
1557    1       1000       1000       1000
1558    1       1000       1000       1000
1559    1       1000       1000       1000
1560    1       1000       1000       1000
1561    1       1000       1000       1000
1562    1       1000       1000       1000
1563    1       1000       1000       1000
1564    1       1000       1000       1000
1565    1       1000       1000       1000
1566    1       1000       1000       1000
1567    1       1000       1000       1000
1568    1       1000       1000       1000
1569    1       1000       1000       1000
1570    1       1000       1000       1000
1571    1       1000       1000       1000
1572    1       1000       1000       1000
1573    1       1000       1000       1000
1574    1       1000       1000       1000
1575    1       1000       1000       1000
1576    1       1000       1000       1000
1577    1       1000       1000       1000
1578    1       1000       1000       1000
1579    1       1000       1000       1000
1580    1       1000       1000       1000
1581    1       1000       1000       1000
1582    1       1000       1000       1000
1583    1       1000       1000       1000
1584    1       1000       1000       1000
1585    1       1000       1000       1000
1586    1       1000       1000       1000
1587    1       1000       1000       1000
1588    1       1000       1000       1000
1589    1       1000       1000       1000
1590    1       1000       1000       1000
1591    1       1000       1000       1000
1592    1       1000       1000       1000
1593    1       1000       1000       1000
1594    1       1000       1000       1000
1595    1       1000       1000       1000
1596    1       1000       1000       1000
1597    1       1000       1000       1000
1598    1       1000       1000       1000
1599    1       1000       1000       1000
1600    1       1000       1000       1000
1601    1       1000       1000       1000
1602    1       1000       1000       1000
1603    1       1000       1000       1000
1604    1       1000       1000       1000
1605    1       1000       1000       1000
1606    1       1000       1000       1000
1607    1       1000       1000       1000
1608    1       1000       1000       1000
1609    1       1000       1000       1000
1610    1       1000       1000       1000
1611    1       1000       1000       1000
1612    1       1000       1000       1000
1613    1       1000       1000       1000
1614    1       1000       1000       1000
1615    1       1000       1000       1000
1616    1       1000       1000       1000
1617    1       1000       1000       1000
1618    1       1000       1000       1000
1619    1       1000       1000       1000
1620    1       1000       1000       1000
1621    1       1000       1000       1000
1622    1       1000       1000       1000
1623    1       1000       1000       1000
1624    1       1000       1000       1000
1625    1       1000       1000       1000
1626    1       1000       1000       1000
1627    1       1000       1000       1000
1628    1       1000       1000       1000
1629    1       1000       1000       1000
1630    1       1000       1000       1000
1631    1       1000       1000       1000
1632    1       1000       1000       1000
1633    1       1000       1000       1000
1634    1       1000       1000       1000
1635    1       1000       1000       1000
1636    1       1000       1000       1000
1637    1       1000       1000       1000
1638    1       1000       1000       1000
1639    1       1000       1000       1000
1640    1       1000       1000       1000
1641    1       1000       1000       1000
1642    1       1000       1000       1000
1643    1       1000       1000       1000
1644    1       1000       1000       1000
1645    1       1000       1000       1000
1646    1       1000       1000       1000
1647    1       1000       1000       1000
1648    1       1000       1000       1000
1649    1       1000       1000       1000
1650    1       1000       1000       1000
1651    1       1000       1000       1000
1652    1       1000       1000       1000
1653    1       1000       1000       1000
1654    1       1000       1000       1000
1655    1       1000       1000       1000
1656    1       1000       1000       1000
1657    1       1000       1000       1000
1658    1       1000       1000       1000
1659    1       1000       1000       1000
1660    1       1000       1000       1000
1661    1       1000       1000       1000
1662    1       1000       1000       1000
1663    1       1000       1000       1000
1664    1       1000       1000       1000
1665    1       1000       1000       1000
1666    1       1000       1000       1000
1667    1       1000       1000       1000
1668    1       1000       1000       1000
1669    1       1000       1000       1000
1670    1       1000       1000       1000
1671    1       1000       1000       1000
1672    1       1000       1000       1000
1673    1       1000       1000       1000
1674    1       1000       1000       1000
1675    1       1000       1000       1000
1676    1       1000       1000       1000
1677    1       1000       1000       1000
1678    1       1000       1000       1000
1679    1       1000       1000       1000
1680    1       1000       1000       1000
1681    1       1000       1000       1000
1682    1       1000       1000       1000
1683    1       1000       1000       1000
1684    1       1000       1000       1000
1685    1       1000       1000       1000
1686    1       1000       1000       1000
1687    1       1000       1000       1000
1688    1       1000       1000       1000
1689    1       1000       1000       1000
1690    1       1000       1000       1000
1691    1       1000       1000       1000
1692    1       1000       1000       1000
1693    1       1000       1000       1000
1694    1       1000       1000       1000
1695    1       1000       1000       1000
1696    1       1000       1000       1000
1697    1       1000       1000       1000
1698    1       1000       1000       1000
1699    1       1000       1000       1000
1700    1       1000       1000       1000
1701    1       1000       1000       1000
1702    1       1000       1000       1000
1703    1       1000       1000       1000
1704    1       1000       1000       1000
1705    1       1000       1000       1000
1706    1       1000       1000       1000
1707    1       1000       1000       1000
1708    1       1000       1000       1000
1709    1       1000       1000       1000
1710    1       1000       1000       1000
1711    1       1000       1000       1000
1712    1       1000       1000       1000
1713    1       1000       1000       1000
1714    1       1000       1000       1000
1715    1       1000       1000       1000
1716    1       1000       1000       1000
1717    1       1000       1000       1000
1718    1       1000       1000       1000
1719    1       1000       1000       1000
1720    1       1000       1000       1000
1721    1       1000       1000       1000
1722    1       1000       1000       1000
1723    1       1000       1000       1000
1724    1       1000       1000       1000
1725    1       1000       1000       1000
1726    1       1000       1000       1000
1727    1       1000       1000       1000
1728    1       1000       1000       1000
1729    1       1000       1000       1000
1730    1       1000       1000       1000
1731    1       1000       1000       1000
1732    1       1000       1000       1000
1733    1       1000       1000       1000
1734    1       1000       1000       1000
1735    1       1000       1000       1000
1736    1       1000       1000       1000
1737    1       1000       1000       1000
1738    1       1000       1000       1000
1739    1       1000       1000       1000
1740    1       1000       1000       1000
1741    1       1000       1000       1000
1742    1       1000       1000       1000
1743    1       1000       1000       1000
1744    1       1000       1000       1000
1745    1       1000       1000       1000
1746    1       1000       1000       1000
1747    1       1000       1000       1000
1748    1       1000       1000       1000
1749    1       1000       1000       1000
1750    1       1000       1000       1000
1751    1       1000       1000       1000
1752    1       1000       1000       1000
1753    1       1000       1000       1000
1754    1       1000       1000       1000
1755    1       1000       1000       1000
1756    1       1000       1000       1000
1757    1       1000       1000       1000
1758    1       1000       1000       1000
1759    1       1000       1000       1000
1760    1       1000       1000       1000
1761    1       1000       1000       1000
1762    1       1000       1000       1000
1763    1       1000       1000       1000
1764    1       1000       1000       1000
1765    1       1000       1000       1000
1766    1       1000       1000       1000
1767    1       1000       1000       1000
1768    1       1000       1000       1000
1769    1       1000       1000       1000
1770    1       1000       1000       1000
1771    1       1000       1000       1000
1772    1       1000       1000       1000
1773    1       1000       1000       1000
1774    1       1000       1000       1000
1775    1       1000       1000       1000
1776    1       1000       1000       1000
1777    1       1000       1000       1000
1778    1       1000       1000       1000
1779    1       1000       1000       1000
1780    1       1000       1000       1000
1781    1       1000       1000       1000
1782    1       1000       1000       1000
1783    1       1000       1000       1000
1784    1       1000       1000       1000
1785    1       1000       1000       1000
1786    1       1000       1000       1000
1787    1       1000       1000       1000
1788    1       1000       1000       1000
1789    1       1000       1000       1000
1790    1       1000       1000       1000
1791    1       1000       1000       1000
1792    1       1000       1000       1000
1793    1       1000       1000       1000
1794    1       1000       1000       1000
1795    1       1000       1000       1000
1796    1       1000       1000       1000
1797    1       1000       1000       1000
1798    1       1000       1000       1000
1799    1       1000       1000       1000
1800    1       1000       1000       1000
1801    1       1000       1000       1000
1802    1       1000       1000       1000
1803    1       1000       1000       1000
1804    1       1000       1000       1000
1805    1       1000       1000       1000
1806    1       1000       1000       1000
1807    1       1000       1000       1000
1808    1       1000       1000       1000
1809    1       1000       1000       1000
1810    1       1000       1000       1000
1811    1       1000       1000       1000
1812    1       1000       1000       1000
1813    1       1000       1000       1000
1814    1       1000       1000       1000
1815    1       1000       1000       1000
1816    1       1000       1000       1000
1817    1       1000       1000       1000
1818    1       1000       1000       1000
1819    1       1000       1000       1000
1820    1       1000       1000       1000
1821    1       1000       1000       1000
1822    1       1000       1000       1000
1823    1       1000       1000       1000
1824    1       1000       1000       1000
1825    1       1000       1000       1000
1826    1       1000       1000       1000
1827    1       1000       1000       1000
1828    1       1000       1000       1000
1829    1       1000       1000       1000
1830    1       1000       1000       1000
1831    1       1000       1000       1000
1832    1       1000       1000       1000
1833    1       1000       1000       1000
1834    1       1000       1000       1000
1835    1       1000       1000       1000
1836    1       1000       1000       1000
1837    1       1000       1000       1000
1838    1       1000       1000       1000
1839    1       1000       1000       1000
1840    1       1000       1000       1000
1841    1       1000       1000       1000
1842    1       1000       1000       1000
1843    1       1000       1000       1000
1844    1       1000       1000       1000
1845    1       1000       1000       1000
1846    1       1000       1000       1000
1847    1       1000       1000       1000
1848    1       1000       1000       1000
1849    1       1000       1000       1000
1850    1       1000       1000       1000
1851    1       1000       1000       1000
1852    1       1000       1000       1000
1853    1       1000       1000       1000
1854    1       1000       1000       1000
1855    1       1000       1000       1000
1856    1       1000       1000       1000
1857    1       1000       1000       1000
1858    1       1000       1000       1000
1859    1       1000       1000       1000
1860    1       1000       1000       1000
1861    1       1000       1000       1000
1862    1       1000       1000       1000
1863    1       1000       1000       1000
1864    1       1000       1000       1000
1865    1       1000       1000       1000
1866    1       1000       1000       1000
1867    1       1000       1000       1000
1868    1       1000       1000       1000
1869    1       1000       1000       1000
1870    1       1000       1000       1000
1871    1       1000       1000       1000
1872    1       1000       1000       1000
1873    1       1000       1000       1000
1874    1       1000       1000       1000
1875    1       1000       1000       1000
1876    1       1000       1000       1000
1877    1       1000       1000       1000
1878    1       1000       1000       1000
1879    1       1000       1000       1000
1880    1       1000       1000       1000
1881    1       1000       1000       1000
1882    1       1000       1000       1000
1883    1       1000       1000       1000
1884    1       1000       1000       1000
1885    1       1000       1000       1000
1886    1       1000       1000       1000
1887    1       1000       1000       1000
1888    1       1000       1000       1000
1889    1       1000       1000       1000
1890    1       1000       1000       1000
1891    1       1000       1000       1000
1892    1       1000       1000       1000
1893    1       1000       1000       1000
1894    1       1000       1000       1000
1895    1       1000       1000       1000
1896    1       1000       1000       1000
1897    1       1000       1000       1000
1898    1       1000       1000       1000
1899    1       1000       1000       1000
1900    1       1000       1000       1000
1901    1       1000       1000       1000
1902    1       1000       1000       1000
1903    1       1000       1000       1000
1904    1       1000       1000       1000
1905    1       1000       1000       1000
1906    1       1000       1000       1000
1907    1       1000       1000       1000
1908    1       1000       1000       1000
1909    1       1000       1000       1000
1910    1       1000       1000       1000
1911    1       1000       1000       1000
1912    1       1000       1000       1000
1913    1       1000       1000       1000
1914    1       1000       1000       1000
1915    1       1000       1000       1000
1916    1       1000       1000       1000
1917    1       1000       1000       1000
1918    1       1000       1000       1000
1919    1       1000       1000       1000
1920    1       1000       1000       1000
1921    1       1000       1000       1000
1922    1       1000       1000       1000
1923    1       1000       1000       1000
1924    1       1000       1000       1000
1925    1       1000       1000       1000
1926    1       1000       1000       1000
1927    1       1000       1000       1000
1928    1       1000       1000       1000
1929    1       1000       1000       1000
1930    1       1000       1000       1000
1931    1       1000       1000       1000
1932    1       1000       1000       1000
1933    1       1000       1000       1000
1934    1       1000       1000       1000
1935    1       1000       1000       1000
1936    1       1000       1000       1000
1937    1       1000       1000       1000
1938    1       1000       1000       1000
1939    1       1000       1000       1000
1940    1       1000       1000       1000
1941    1       1000       1000       1000
1942    1       1000       1000       1000
1943    1       1000       1000       1000
1944    1       1000       1000       1000
1945    1       1000       1000       1000
1946    1       1000       1000       1000
1947    1       1000       1000       1000
1948    1       1000       1000       1000
1949    1       1000       1000       1000
1950    1       1000       1000       1000
1951    1       1000       1000       1000
1952    1       1000       1000       1000
1953    1       1000       1000       1000
1954    1       1000       1000       1000
1955    1       1000       1000       1000
1956    1       1000       1000       1000
1957    1       1000       1000       1000
1958    1       1000       1000       1000
1959    1       1000       1000       1000
1960    1       1000       1000       1000
1961    1       1000       1000       1000
1962    1       1000       1000       1000
1963    1       1000       1000       1000
1964    1       1000       1000       1000
1965    1       1000       1000       1000
1966    1       1000       1000       1000
1967    1       1000       1000       1000
1968    1       1000       1000       1000
1969    1       1000       1000       1000
1970    1       1000       1000       1000
1971    1       1000       1000       1000
1972    1       1000       1000       1000
1973    1       1000       1000       1000
1974    1       1000       1000       1000
1975    1       1000       1000       1000
1976    1       1000       1000       1000
1977    1       1000       1000       1000
1978    1       1000       1000       1000
1979    1       1000       1000       1000
1980    1       1000       1000       1000
1981    1       1000       1000       1000
1982    1       1000       1000       1000
1983    1       1000       1000       1000
1984    1       1000       1000       1000
1985    1       1000       1000       1000
1986    1       1000       1000       1000
1987    1       1000       1000       1000
1988    1       1000       1000       1000
1989    1       1000       1000       1000
1990    1       1000       1000       1000
1991    1       1000       1000       1000
1992    1       1000       1000       1000
1993    1       1000       1000       1000
1994    1       1000       1000       1000
1995    1       1000       1000       1000
1996    1       1000       1000       1000
1997    1       1000       1000       1000
1998    1       1000       1000       1000
1999    1       1000       1000       1000
2000    1       1000       1000       1000
2001    1       1000       1000       1000
2002    1       1000       1000       1000
2003    1       1000       1000       1000
2004    1       1000       1000       1000
2005    1       1000       1000       1000
2006    1       1000       1000       1000
2007    1       1000       1000       1000
2008    1       1000       1000       1000
2009    1       1000       1000       1000
2010    1       1000       1000       1000
2011    1       1000       1000       1000
2012    1       1000       1000       1000
2013    1       1000       1000       1000
2014    1       1000       1000       1000
2015    1       1000       1000       1000
2016    1       1000       1000       1000
2017    1       1000       1000       1000
2018    1       1000       1000       1000
2019    1       1000       1000       1000
2020    1       1000       1000       1000
2021    1       1000       1000       1000
2022    1       1000       1000       1000
2023    1       1000       1000       1000
2024    1       1000       1000       1000
2025    1       1000       1000       1000
2026    1       1000       1000       1000
2027    1       1000       1000       1000
2028    1       1000       1000       1000
2029    1       1000       1000       1000
2030    1       1000       1000       1000
2031    1       1000       1000       1000
2032    1       1000       1000       1000
2033    1       1000       1000       1000
2034    1       1000       1000       1000
2035    1       1000       1000       1000
2036    1       1000       1000       1000
2037    1       1000       1000       1000
2038    1       1000       1000       1000
2039    1       1000       1000       1000
2040    1       1000       1000       1000
2041    1       1000       1000       1000
2042    1       1000       1000       1000
2043    1       1000       1000       1000
2044    1       1000       1000       1000
2045    1       1000       1000       1000
2046    1       1000       1000       1000
2047    1       1000       1000       1000
2048    1       1000       1000       1000
2049    1       1000       1000       1000
2050    1       1000       1000       1000
2051    1       1000       1000       1000
2052    1       1000       1000       1000
2053    1       1000       1000       1000
2054    1       1000       1000       1000
2055    1       1000       1000       1000
2056    1       1000       1000       1000
2057    1       1000       1000       1000
2058    1       1000       1000       1000
2059    1       1000       1000       1000
2060    1       1000       1000       1000
2061    1       1000       1000       1000
2062    1       1000       1000       1000
2063    1       1000       1000       1000
2064    1       1000       1000       1000
2065    1       1000       1000       1000
2066    1       1000       1000       1000
2067    1       1000       1000       1000
2068    1       1000       1000       1000
2069    1       1000       1000       1000
2070    1       1000       1000       1000
2071    1       1000       1000       1000
2072    1       1000       1000       1000
2073    1       1000       1000       1000
2074    1       1000       1000       1000
2075    1       1000       1000       1000
2076    1       1000       1000       1000
2077    1       1000       1000       1000
2078    1       1000       1000       1000
2079    1       1000       1000       1000
2080    1       1000       1000       1000
2081    1       1000       1000       1000
2082    1       1000       1000       1000
2083    1       1000       1000       1000
2084    1       1000       1000       1000
2085    1       1000       1000       1000
2086    1       1000       1000       1000
2087    1       1000       1000       1000
2088    1       1000       1000       1000
2089    1       1000       1000       1000
2090    1       1000       1000       1000
2091    1       1000       1000       1000
2092    1       1000       1000       1000
2093    1       1000       1000       1000
2094    1       1000       1000       1000
2095    1       1000       1000       1000
2096    1       1000       1000       1000
2097    1       1000       1000       1000
2098    1       1000       1000       1000
2099    1       1000       1000       1000
2100    1       1000       1000       1000
2101    1       1000       1000       1000
2102    1       1000       1000       1000
2103    1       1000       1000       1000
2104    1       1000       1000       1000
2105    1       1000       1000       1000
2106    1       1000       1000       1000
2107    1       1000       1000       1000
2108    1       1000       1000       1000
2109    1       1000       1000       1000
2110    1       1000       1000       1000
2111    1       1000       1000       1000
2112    1       1000       1000       1000
2113    1       1000       1000       1000
2114    1       1000       1000       1000
2115    1       1000       1000       1000
2116    1       1000       1000       1000
2117    1       1000       1000       1000
2118    1       1000       1000       1000
2119    1       1000       1000       1000
2120    1       1000       1000       1000
2121    1       1000       1000       1000
2122    1       1000       1000       1000
2123    1       1000       1000       1000
2124    1       1000       1000       1000
2125    1       1000       1000       1000
2126    1       1000       1000       1000
2127    1       1000       1000       1000
2128    1       1000       1000       1000
2129    1       1000       1000       1000
2130    1       1000       1000       1000
2131    1       1000       1000       1000
2132    1       1000       1000       1000
2133    1       1000       1000       1000
2134    1       1000       1000       1000
2135    1       1000       1000       1000
2136    1       1000       1000       1000
2137    1       1000       1000       1000
2138    1       1000       1000       1000
2139    1       1000       1000       1000
2140    1       1000       1000       1000
2141    1       1000       1000       1000
2142    1       1000       1000       1000
2143    1       1000       1000       1000
2144    1       1000       1000       1000
2145    1       1000       1000       1000
2146    1       1000       1000       1000
2147    1       1000       1000       1000
2148    1       1000       1000       1000
2149    1       1000       1000       1000
2150    1       1000       1000       1000
2151    1       1000       1000       1000
2152    1       1000       1000       1000
2153    1       1000       1000       1000
2154    1       1000       1000       1000
2155    1       1000       1000       1000
2156    1       1000       1000       1000
2157    1       1000       1000       1000
2158    1       1000       1000       1000
2159    1       1000       1000       1000
2160    1       1000       1000       1000
2161    1       1000       1000       1000
2162    1       1000       1000       1000
2163    1       1000       1000       1000
2164    1       1000       1000       1000
2165    1       1000       1000       1000
2166    1       1000       1000       1000
2167    1       1000       1000       1000
2168    1       1000       1000       1000
2169    1       1000       1000       1000
2170    1       1000       1000       1000
2171    1       1000       1000       1000
2172    1       1000       1000       1000
2173    1       1000       1000       1000
2174    1       1000       1000       1000
2175    1       1000       1000       1000
2176    1       1000       1000       1000
2177    1       1000       1000       1000
2178    1       1000       1000       1000
2179    1       1000       1000       1000
2180    1       1000       1000       1000
2181    1       1000       1000       1000
2182    1       1000       1000       1000
2183    1       1000       1000       1000
2184    1       1000       1000       1000
2185    1       1000       1000       1000
2186    1       1000       1000       1000
2187    1       1000       1000       1000
2188    1       1000       1000       1000
2189    1       1000       1000       1000
2190    1       1000       1000       1000
2191    1       1000       1000       1000
2192    1       1000       1000       1000
2193    1       1000       1000       1000
2194    1       1000       1000       1000
2195    1       1000       1000       1000
2196    1       1000       1000       1000
2197    1       1000       1000       1000
2198    1       1000       1000       1000
2199    1       1000       1000       1000
2200    1       1000       1000       1000
2201    1       1000       1000       1000
2202    1       1000       1000       1000
2203    1       1000       1000       1000
2204    1       1000       1000       1000
2205    1       1000       1000       1000
2206    1       1000       1000       1000
2207    1       1000       1000       1000
2208    1       1000       1000       1000
2209    1       1000       1000       1000
2210    1       1000       1000       1000
2211    1       1000       1000       1000
2212    1       1000       1000       1000
2213    1       1000       1000       1000
2214    1       1000       1000       1000
2215    1       1000       1000       1000
2216    1       1000       1000       1000
2217    1       1000       1000       1000
2218    1       1000       1000       1000
2219    1       1000       1000       1000
2220    1       1000       1000       1000
2221    1       1000       1000       1000
2222    1       1000       1000       1000
2223    1       1000       1000       1000
2224    1       1000       1000       1000
2225    1       1000       1000       1000
2226    1       1000       1000       1000
2227    1       1000       1000       1000
2228    1       1000       1000       1000
2229    1       1000       1000       1000
2230    1       1000       1000       1000
2231    1       1000       1000       1000
2232    1       1000       1000       1000
2233    1       1000       1000       1000
2234    1       1000       1000       1000
2235    1       1000       1000       1000
2236    1       1000       1000       1000
2237    1       1000       1000       1000
2238    1       1000       1000       1000
2239    1       1000       1000       1000
2240    1       1000       1000       1000
2241    1       1000       1000       1000
2242    1       1000       1000       1000
2243    1       1000       1000       1000
2244    1       1000       1000       1000
2245    1       1000       1000       1000
2246    1       1000       1000       1000
2247    1       1000       1000       1000
2248    1       1000       1000       1000
2249    1       1000       1000       1000
2250    1       1000       1000       1000
2251    1       1000       1000       1000
2252    1       1000       1000       1000
2253    1       1000       1000       1000
2254    1       1000       1000       1000
2255    1       1000       1000       1000
2256    1       1000       1000       1000
2257    1       1000       1000       1000
2258    1       1000       1000       1000
2259    1       1000       1000       1000
2260    1       1000       1000       1000
2261    1       1000       1000       1000
2262    1       1000       1000       1000
2263    1       1000       1000       1000
2264    1       1000       1000       1000
2265    1       1000       1000       1000
2266    1       1000       1000       1000
2267    1       1000       1000       1000
2268    1       1000       1000       1000
2269    1       1000       1000       1000
2270    1       1000       1000       1000
2271    1       1000       1000       1000
2272    1       1000       1000       1000
2273    1       1000       1000       1000
2274    1       1000       1000       1000
2275    1       1000       1000       1000
2276    1       1000       1000       1000
2277    1       1000       1000       1000
2278    1       1000       1000       1000
2279    1       1000       1000       1000
2280    1       1000       1000       1000
2281    1       1000       1000       1000
2282    1       1000       1000       1000
2283    1       1000       1000       1000
2284    1       1000       1000       1000
2285    1       1000       1000       1000
2286    1       1000       1000       1000
2287    1       1000       1000       1000
2288    1       1000       1000       1000
2289    1       1000       1000       1000
2290    1       1000       1000       1000
2291    1       1000       1000       1000
2292    1       1000       1000       1000
2293    1       1000       1000       1000
2294    1       1000       1000       1000
2295    1       1000       1000       1000
2296    1       1000       1000       1000
2297    1       1000       1000       1000
2298    1       1000       1000       1000
2299    1       1000       1000       1000
2300    1       1000       1000       1000
2301    1       1000       1000       1000
2302    1       1000       1000       1000
2303    1       1000       1000       1000
2304    1       1000       1000       1000
2305    1       1000       1000       1000
2306    1       1000       1000       1000
2307    1       1000       1000       1000
2308    1       1000       1000       1000
2309    1       1000       1000       1000
2310    1       1000       1000       1000
2311    1       1000       1000       1000
2312    1       1000       1000       1000
2313    1       1000       1000       1000
2314    1       1000       1000       1000
2315    1       1000       1000       1000
2316    1       1000       1000       1000
2317    1       1000       1000       1000
2318    1       1000       1000       1000
2319    1       1000       1000       1000
2320    1       1000       1000       1000
2321    1       1000       1000       1000
2322    1       1000       1000       1000
2323    1       1000       1000       1000
2324    1       1000       1000       1000
2325    1       1000       1000       1000
2326    1       1000       1000       1000
2327    1       1000       1000       1000
2328    1       1000       1000       1000
2329    1       1000       1000       1000
2330    1       1000       1000       1000
2331    1       1000       1000       1000
2332    1       1000       1000       1000
2333    1       1000       1000       1000
2334    1       1000       1000       1000
2335    1       1000       1000       1000
2336    1       1000       1000       1000
2337    1       1000       1000       1000
2338    1       1000       1000       1000
2339    1       1000       1000       1000
2340    1       1000       1000       1000
2341    1       1000       1000       1000
2342    1       1000       1000       1000
2343    1       1000       1000       1000
2344    1       1000       1000       1000
2345    1       1000       1000       1000
2346    1       1000       1000       1000
2347    1       1000       1000       1000
2348    1       1000       1000       1000
2349    1       1000       1000       1000
2350    1       1000       1000       1000
2351    1       1000       1000       1000
2352    1       1000       1000       1000
2353    1       1000       1000       1000
2354    1       1000       1000       1000
2355    1       1000       1000       1000
2356    1       1000       1000       1000
2357    1       1000       1000       1000
2358    1       1000       1000       1000
2359    1       1000       1000       1000
2360    1       1000       1000       1000
2361    1       1000       1000       1000
2362    1       1000       1000       1000
2363    1       1000       1000       1000
2364    1       1000       1000       1000
2365    1       1000       1000       1000
2366    1       1000       1000       1000
2367    1       1000       1000       1000
2368    1       1000       1000       1000
2369    1       1000       1000       1000
2370    1       1000       1000       1000
2371    1       1000       1000       1000
2372    1       1000       1000       1000
2373    1       1000       1000       1000
2374    1       1000       1000       1000
2375    1       1000       1000       1000
2376    1       1000       1000       1000
2377    1       1000       1000       1000
2378    1       1000       1000       1000
2379    1       1000       1000       1000
2380    1       1000       1000       1000
2381    1       1000       1000       1000
2382    1       1000       1000       1000
2383    1       1000       1000       1000
2384    1       1000       1000       1000
2385    1       1000       1000       1000
2386    1       1000       1000       1000
2387    1       1000       1000       1000
2388    1       1000       1000       1000
2389    1       1000       1000       1000
2390    1       1000       1000       1000
2391    1       1000       1000       1000
2392    1       1000       1000       1000
2393    1       1000       1000       1000
2394    1       1000       1000       1000
2395    1       1000       1000       1000
2396    1       1000       1000       1000
2397    1       1000       1000       1000
2398    1       1000       1000       1000
2399    1       1000       1000       1000
2400    1       1000       1000       1000
2401    1       1000       1000       1000
2402    1       1000       1000       1000
2403    1       1000       1000       1000
2404    1       1000       1000       1000
2405    1       1000       1000       1000
2406    1       1000       1000       1000
2407    1       1000       1000       1000
2408    1       1000       1000       1000
2409    1       1000       1000       1000
2410    1       1000       1000       1000
2411    1       1000       1000       1000
2412    1       1000       1000       1000
2413    1       1000       1000       1000
2414    1       1000       1000       1000
2415    1       1000       1000       1000
2416    1       1000       1000       1000
2417    1       1000       1000       1000
2418    1       1000       1000       1000
2419    1       1000       1000       1000
2420    1       1000       1000       1000
2421    1       1000       1000       1000
2422    1       1000       1000       1000
2423    1       1000       1000       1000
2424    1       1000       1000       1000
2425    1       1000       1000       1000
2426    1       1000       1000       1000
2427    1       1000       1000       1000
2428    1       1000       1000       1000
2429    1       1000       1000       1000
2430    1       1000       1000       1000
2431    1       1000       1000       1000
2432    1       1000       1000       1000
2433    1       1000       1000       1000
2434    1       1000       1000       1000
2435    1       1000       1000       1000
2436    1       1000       1000       1000
2437    1       1000       1000       1000
2438    1       1000       1000       1000
2439    1       1000       1000       1000
2440    1       1000       1000       1000
2441    1       1000       1000       1000
2442    1       1000       1000       1000
2443    1       1000       1000       1000
2444    1       1000       1000       1000
2445    1       1000       1000       1000
2446    1       1000       1000       1000
2447    1       1000       1000       1000
2448    1       1000       1000       1000
2449    1       1000       1000       1000
2450    1       1000       1000       1000
2451    1       1000       1000       1000
2452    1       1000       1000       1000
2453    1       1000       1000       1000
2454    1       1000       1000       1000
2455    1       1000       1000       1000
2456    1       1000       1000       1000
2457    1       1000       1000       1000
2458    1       1000       1000       1000
2459    1       1000       1000       1000
2460    1       1000       1000       1000
2461    1       1000       1000       1000
2462    1       1000       1000       1000
2463    1       1000       1000       1000
2464    1       1000       1000       1000
2465    1       1000       1000       1000
2466    1       1000       1000       1000
2467    1       1000       1000       1000
2468    1       1000       1000       1000
2469    1       1000       1000       1000
2470    1       1000       1000       1000
2471    1       1000       1000       1000
2472    1       1000       1000       1000
2473    1       1000       1000       1000
2474    1       1000       1000       1000
2475    1       1000       1000       1000
2476    1       1000       1000       1000
2477    1       1000       1000       1000
2478    1       1000       1000       1000
2479    1       1000       1000       1000
2480    1       1000       1000       1000
2481    1       1000       1000       1000
2482    1       1000       1000       1000
2483    1       1000       1000       1000
2484    1       1000       1000       1000
2485    1       1000       1000       1000
2486    1       1000       1000       1000
2487    1       1000       1000       1000
2488    1       1000       1000       1000
2489    1       1000       1000       1000
2490    1       1000       1000       1000
2491    1       1000       1000       1000
2492    1       1000       1000       1000
2493    1       1000       1000       1000
2494    1       1000       1000       1000
2495    1       1000       1000       1000
2496    1       1000       1000       1000
2497    1       1000       1000       1000
2498    1       1000       1000       1000
2499    1       1000       1000       1000
2500    1       1000       1000       1000
2501    1       1000       1000       1000
2502    1       1000       1000       1000
2503    1       1000       1000       1000
2504    1       1000       1000       1000
2505    1       1000       1000       1000
2506    1       1000       1000       1000
2507    1       1000       1000       1000
2508    1       1000       1000       1000
2509    1       1000       1000       1000
2510    1       1000       1000       1000
2511    1       1000       1000       1000
2512    1       1000       1000       1000
2513    1       1000       1000       1000
2514    1       1000       1000       1000
2515    1       1000       1000       1000
2516    1       1000       1000       1000
2517    1       1000       1000       1000
2518    1       1000       1000       1000
2519    1       1000       1000       1000
2520    1       1000       1000       1000
2521    1       1000       1000       1000
2522    1       1000       1000       1000
2523    1       1000       1000       1000
2524    1       1000       1000       1000
2525    1       1000       1000       1000
2526    1       1000       1000       1000
2527    1       1000       1000       1000
2528    1       1000       1000       1000
2529    1       1000       1000       1000
2530    1       1000       1000       1000
2531    1       1000       1000       1000
2532    1       1000       1000       1000
2533    1       1000       1000       1000
2534    1       1000       1000       1000
2535    1       1000       1000       1000
2536    1       1000       1000       1000
2537    1       1000       1000       1000
2538    1       1000       1000       1000
2539    1       1000       1000       1000
2540    1       1000       1000       1000
2541    1       1000       1000       1000
2542    1       1000       1000       1000
2543    1       1000       1000       1000
2544    1       1000       1000       1000
2545    1       1000       1000       1000
2546    1       1000       1000       1000
2547    1       1000       1000       1000
2548    1       1000       1000       1000
2549    1       1000       1000       1000
2550    1       1000       1000       1000
2551    1       1000       1000       1000
2552    1       1000       1000       1000
2553    1       1000       1000       1000
2554    1       1000       1000       1000
2555    1       1000       1000       1000
2556    1       1000       1000       1000
2557    1       1000       1000       1000
2558    1       1000       1000       1000
2559    1       1000       1000       1000
2560    1       1000       1000       1000
2561    1       1000       1000       1000
2562    1       1000       1000       1000
2563    1       1000       1000       1000
2564    1       1000       1000       1000
2565    1       1000       1000       1000
2566    1       1000       1000       1000
2567    1       1000       1000       1000
2568    1       1000       1000       1000
2569    1       1000       1000       1000
2570    1       1000       1000       1000
2571    1       1000       1000       1000
2572    1       1000       1000       1000
2573    1       1000       1000       1000
2574    1       1000       1000       1000
2575    1       1000       1000       1000
2576    1       1000       1000       1000
2577    1       1000       1000       1000
2578    1       1000       1000       1000
2579    1       1000       1000       1000
2580    1       1000       1000       1000
2581    1       1000       1000       1000
2582    1       1000       1000       1000
2583    1       1000       1000       1000
2584    1       1000       1000       1000
2585    1       1000       1000       1000
2586    1       1000       1000       1000
2587    1       1000       1000       1000
2588    1       1000       1000       1000
2589    1       1000       1000       1000
2590    1       1000       1000       1000
2591    1       1000       1000       1000
2592    1       1000       1000       1000
2593    1       1000       1000       1000
2594    1       1000       1000       1000
2595    1       1000       1000       1000
2596    1       1000       1000       1000
2597    1       1000       1000       1000
2598    1       1000       1000       1000
2599    1       1000       1000       1000
2600    1       1000       1000       1000
2601    1       1000       1000       1000
2602    1       1000       1000       1000
2603    1       1000       1000       1000
2604    1       1000       1000       1000
2605    1       1000       1000       1000
2606    1       1000       1000       1000
2607    1       1000       1000       1000
2608    1       1000       1000       1000
2609    1       1000       1000       1000
2610    1       1000       1000       1000
2611    1       1000       1000       1000
2612    1       1000       1000       1000
2613    1       1000       1000       1000
2614    1       1000       1000       1000
2615    1       1000       1000       1000
2616    1       1000       1000       1000
2617    1       1000       1000       1000
2618    1       1000       1000       1000
2619    1       1000       1000       1000
2620    1       1000       1000       1000
2621    1       1000       1000       1000
2622    1       1000       1000       1000
2623    1       1000       1000       1000
2624    1       1000       1000       1000
2625    1       1000       1000       1000
2626    1       1000       1000       1000
2627    1       1000       1000       1000
2628    1       1000       1000       1000
2629    1       1000       1000       1000
2630    1       1000       1000       1000
2631    1       1000       1000       1000
2632    1       1000       1000       1000
2633    1       1000       1000       1000
2634    1       1000       1000       1000
2635    1       1000       1000       1000
2636    1       1000       1000       1000
2637    1       1000       1000       1000
2638    1       1000       1000       1000
2639    1       1000       1000       1000
2640    1       1000       1000       1000
2641    1       1000       1000       1000
2642    1       1000       1000       1000
2643    1       1000       1000       1000
2644    1       1000       1000       1000
2645    1       1000       1000       1000
2646    1       1000       1000       1000
2647    1       1000       1000       1000
2648    1       1000       1000       1000
2649    1       1000       1000       1000
2650    1       1000       1000       1000
2651    1       1000       1000       1000
2652    1       1000       1000       1000
2653    1       1000       1000       1000
2654    1       1000       1000       1000
2655    1       1000       1000       1000
2656    1       1000       1000       1000
2657    1       1000       1000       1000
2658    1       1000       1000       1000
2659    1       1000       1000       1000
2660    1       1000       1000       1000
2661    1       1000       1000       1000
2662    1       1000       1000       1000
2663    1       1000       1000       1000
2664    1       1000       1000       1000
2665    1       1000       1000       1000
2666    1       1000       1000       1000
2667    1       1000       1000       1000
2668    1       1000       1000       1000
2669    1       1000       1000       1000
2670    1       1000       1000       1000
2671    1       1000       1000       1000
2672    1       1000       1000       1000
2673    1       1000       1000       1000
2674    1       1000       1000       1000
2675    1       1000       1000       1000
2676    1       1000       1000       1000
2677    1       1000       1000       1000
2678    1       1000       1000       1000
2679    1       1000       1000       1000
2680    1       1000       1000       1000
2681    1       1000       1000       1000
2682    1       1000       1000       1000
2683    1       1000       1000       1000
2684    1       1000       1000       1000
2685    1       1000       1000       1000
2686    1       1000       1000       1000
2687    1       1000       1000       1000
2688    1       1000       1000       1000
2689    1       1000       1000       1000
2690    1       1000       1000       1000
2691    1       1000       1000       1000
2692    1       1000       1000       1000
2693    1       1000       1000       1000
2694    1       1000       1000       1000
2695    1       1000       1000       1000
2696    1       1000       1000       1000
2697    1       1000       1000       1000
2698    1       1000       1000       1000
2699    1       1000       1000       1000
2700    1       1000       1000       1000
2701    1       1000       1000       1000
2702    1       1000       1000       1000
2703    1       1000       1000       1000
2704    1       1000       1000       1000
2705    1       1000       1000       1000
2706    1       1000       1000       1000
2707    1       1000       1000       1000
2708    1       1000       1000       1000
2709    1       1000       1000       1000
2710    1       1000       1000       1000
2711    1       1000       1000       1000
2712    1       1000       1000       1000
2713    1       1000       1000       1000
2714    1       1000       1000       1000
2715    1       1000       1000       1000
2716    1       1000       1000       1000
2717    1       1000       1000       1000
2718    1       1000       1000       1000
2719    1       1000       1000       1000
2720    1       1000       1000       1000
2721    1       1000       1000       1000
2722    1       1000       1000       1000
2723    1       1000       1000       1000
2724    1       1000       1000       1000
2725    1       1000       1000       1000
2726    1       1000       1000       1000
2727    1       1000       1000       1000
2728    1       1000       1000       1000
2729    1       1000       1000       1000
2730    1       1000       1000       1000
2731    1       1000       1000       1000
2732    1       1000       1000       1000
2733    1       1000       1000       1000
2734    1       1000       1000       1000
2735    1       1000       1000       1000
2736    1       1000       1000       1000
2737    1       1000       1000       1000
2738    1       1000       1000       1000
2739    1       1000       1000       1000
2740    1       1000       1000       1000
2741    1       1000       1000       1000
2742    1       1000       1000       1000
2743    1       1000       1000       1000
2744    1       1000       1000       1000
2745    1       1000       1000       1000
2746    1       1000       1000       1000
2747    1       1000       1000       1000
2748    1       1000       1000       1000
2749    1       1000       1000       1000
2750    1       1000       1000       1000
2751    1       1000       1000       1000
2752    1       1000       1000       1000
2753    1       1000       1000       1000
2754    1       1000       1000       1000
2755    1       1000       1000       1000
2756    1       1000       1000       1000
2757    1       1000       1000       1000
2758    1       1000       1000       1000
2759    1       1000       1000       1000
2760    1       1000       1000       1000
2761    1       1000       1000       1000
2762    1       1000       1000       1000
2763    1       1000       1000       1000
2764    1       1000       1000       1000
2765    1       1000       1000       1000
2766    1       1000       1000       1000
2767    1       1000       1000       1000
2768    1       1000       1000       1000
2769    1       1000       1000       1000
2770    1       1000       1000       1000
2771    1       1000       1000       1000
2772    1       1000       1000       1000
2773    1       1000       1000       1000
2774    1       1000       1000       1000
2775    1       1000       1000       1000
2776    1       1000       1000       1000
2777    1       1000       1000       1000
2778    1       1000       1000       1000
2779    1       1000       1000       1000
2780    1       1000       1000       1000
2781    1       1000       1000       1000
2782    1       1000       1000       1000
2783    1       1000       1000       1000
2784    1       1000       1000       1000
2785    1       1000       1000       1000
2786    1       1000       1000       1000
2787    1       1000       1000       1000
2788    1       1000       1000       1000
2789    1       1000       1000       1000
2790    1       1000       1000       1000
2791    1       1000       1000       1000
2792    1       1000       1000       1000
2793    1       1000       1000       1000
2794    1       1000       1000       1000
2795    1       1000       1000       1000
2796    1       1000       1000       1000
2797    1       1000       1000       1000
2798    1       1000       1000       1000
2799    1       1000       1000       1000
2800    1       1000       1000       1000
2801    1       1000       1000       1000
2802    1       1000       1000       1000
2803    1       1000       1000       1000
2804    1       1000       1000       1000
2805    1       1000       1000       1000
2806    1       1000       1000       1000
2807    1       1000       1000       1000
2808    1       1000       1000       1000
2809    1       1000       1000       1000
2810    1       1000       1000       1000
2811    1       1000       1000       1000
2812    1       1000       1000       1000
2813    1       1000       1000       1000
2814    1       1000       1000       1000
2815    1       1000       1000       1000
2816    1       1000       1000       1000
2817    1       1000       1000       1000
2818    1       1000       1000       1000
2819    1       1000       1000       1000
2820    1       1000       1000       1000
2821    1       1000       1000       1000
2822    1       1000       1000       1000
2823    1       1000       1000       1000
2824    1       1000       1000       1000
2825    1       1000       1000       1000
2826    1       1000       1000       1000
2827    1       1000       1000       1000
2828    1       1000       1000       1000
2829    1       1000       1000       1000
2830    1       1000       1000       1000
2831    1       1000       1000       1000
2832    1       1000       1000       1000
2833    1       1000       1000       1000
2834    1       1000       1000       1000
2835    1       1000       1000       1000
2836    1       1000       1000       1000
2837    1       1000       1000       1000
2838    1       1000       1000       1000
2839    1       1000       1000       1000
2840    1       1000       1000       1000
2841    1       1000       1000       1000
2842    1       1000       1000       1000
2843    1       1000       1000       1000
2844    1       1000       1000       1000
2845    1       1000       1000       1000
2846    1       1000       1000       1000
2847    1       1000       1000       1000
2848    1       1000       1000       1000
2849    1       1000       1000       1000
2850    1       1000       1000       1000
2851    1       1000       1000       1000
2852    1       1000       1000       1000
2853    1       1000       1000       1000
2854    1       1000       1000       1000
2855    1       1000       1000       1000
2856    1       1000       1000       1000
2857    1       1000       1000       1000
2858    1       1000       1000       1000
2859    1       1000       1000       1000
2860    1       1000       1000       1000
2861    1       1000       1000       1000
2862    1       1000       1000       1000
2863    1       1000       1000       1000
2864    1       1000       1000       1000
2865    1       1000       1000       1000
2866    1       1000       1000       1000
2867    1       1000       1000       1000
2868    1       1000       1000       1000
2869    1       1000       1000       1000
2870    1       1000       1000       1000
2871    1       1000       1000       1000
2872    1       1000       1000       1000
2873    1       1000       1000       1000
2874    1       1000       1000       1000
2875    1       1000       1000       1000
2876    1       1000       1000       1000
2877    1       1000       1000       1000
2878    1       1000       1000       1000
2879    1       1000       1000       1000
2880    1       1000       1000       1000
2881    1       1000       1000       1000
2882    1       1000       1000       1000
2883    1       1000       1000       1000
2884    1       1000       1000       1000
2885    1       1000       1000       1000
2886    1       1000       1000       1000
2887    1       1000       1000       1000
2888    1       1000       1000       1000
2889    1       1000       1000       1000
2890    1       1000       1000       1000
2891    1       1000       1000       1000
2892    1       1000       1000       1000
2893    1       1000       1000       1000
2894    1       1000       1000       1000
2895    1       1000       1000       1000
2896    1       1000       1000       1000
2897    1       1000       1000       1000
2898    1       1000       1000       1000
2899    1       1000       1000       1000
2900    1       1000       1000       1000
2901    1       1000       1000       1000
2902    1       1000       1000       1000
2903    1       1000       1000       1000
2904    1       1000       1000       1000
2905    1       1000       1000       1000
2906    1       1000       1000       1000
2907    1       1000       1000       1000
2908    1       1000       1000       1000
2909    1       1000       1000       1000
2910    1       1000       1000       1000
2911    1       1000       1000       1000
2912    1       1000       1000       1000
2913    1       1000       1000       1000
2914    1       1000       1000       1000
2915    1       1000       1000       1000
2916    1       1000       1000       1000
2917    1       1000       1000       1000
2918    1       1000       1000       1000
2919    1       1000       1000       1000
2920    1       1000       1000       1000
2921    1       1000       1000       1000
2922    1       1000       1000       1000
2923    1       1000       1000       1000
2924    1       1000       1000       1000
2925    1       1000       1000       1000
2926    1       1000       1000       1000
2927    1       1000       1000       1000
2928    1       1000       1000       1000
2929    1       1000       1000       1000
2930    1       1000       1000       1000
2931    1       1000       1000       1000
2932    1       1000       1000       1000
2933    1       1000       1000       1000
2934    1       1000       1000       1000
2935    1       1000       1000       1000
2936    1       1000       1000       1000
2937    1       1000       1000       1000
2938    1       1000       1000       1000
2939    1       1000       1000       1000
2940    1       1000       1000       1000
2941    1       1000       1000       1000
2942    1       1000       1000       1000
2943    1       1000       1000       1000
2944    1       1000       1000       1000
2945    1       1000       1000       1000
2946    1       1000       1000       1000
2947    1       1000       1000       1000
2948    1       1000       1000       1000
2949    1       1000       1000       1000
2950    1       1000       1000       1000
2951    1       1000       1000       1000
2952    1       1000       1000       1000
2953    1       1000       1000       1000
2954    1       1000       1000       1000
2955    1       1000       1000       1000
2956    1       1000       1000       1000
2957    1       1000       1000       1000
2958    1       1000       1000       1000
2959    1       1000       1000       1000
2960    1       1000       1000       1000
2961    1       1000       1000       1000
2962    1       1000       1000       1000
2963    1       1000       1000       1000
2964    1       1000       1000       1000
2965    1       1000       1000       1000
2966    1       1000       1000       1000
2967    1       1000       1000       1000
2968    1       1000       1000       1000
2969    1       1000       1000       1000
2970    1       1000       1000       1000
2971    1       1000       1000       1000
2972    1       1000       1000       1000
2973    1       1000       1000       1000
2974    1       1000       1000       1000
2975    1       1000       1000       1000
2976    1       1000       1000       1000
2977    1       1000       1000       1000
2978    1       1000       1000       1000
2979    1       1000       1000       1000
2980    1       1000       1000       1000
2981    1       1000       1000       1000
2982    1       1000       1000       1000
2983    1       1000       1000       1000
2984    1       1000       1000       1000
2985    1       1000       1000       1000
2986    1       1000       1000       1000
2987    1       1000       1000       1000
2988    1       1000       1000       1000
2989    1       1000       1000       1000
2990    1       1000       1000       1000
2991    1       1000       1000       1000
2992    1       1000       1000       1000
2993    1       1000       1000       1000
2994    1       1000       1000       1000
2995    1       1000       1000       1000
2996    1       1000       1000       1000
2997    1       1000       1000       1000
2998    1       1000       1000       1000
2999    1       1000       1000       1000
3000    1       1000       1000       1000
3001    1       1000       1000       1000
3002    1       1000       1000       1000
3003    1       1000       1000       1000
3004    1       1000       1000       1000
3005    1       1000       1000       1000
3006    1       1000       1000       1000
3007    1       1000       1000       1000
3008    1       1000       1000       1000
3009    1       1000       1000       1000
3010    1       1000       1000       1000
3011    1       1000       1000       1000
3012    1       1000       1000       1000
3013    1       1000       1000       1000
3014    1       1000       1000       1000
3015    1       1000       1000       1000
3016    1       1000       1000       1000
3017    1       1000       1000       1000
3018    1       1000       1000       1000
3019    1       1000       1000       1000
3020    1       1000       1000       1000
3021    1       1000       1000       1000
3022    1       1000       1000       1000
3023    1       1000       1000       1000
3024    1       1000       1000       1000
3025    1       1000       1000       1000
3026    1       1000       1000       1000
3027    1       1000       1000       1000
3028    1       1000       1000       1000
3029    1       1000       1000       1000
3030    1       1000       1000       1000
3031    1       1000       1000       1000
3032    1       1000       1000       1000
3033    1       1000       1000       1000
3034    1       1000       1000       1000
3035    1       1000       1000       1000
3036    1       1000       1000       1000
3037    1       1000       1000       1000
3038    1       1000       1000       1000
3039    1       1000       1000       1000
3040    1       1000       1000       1000
3041    1       1000       1000       1000
3042    1       1000       1000       1000
3043    1       1000       1000       1000
3044    1       1000       1000       1000
3045    1       1000       1000       1000
3046    1       1000       1000       1000
3047    1       1000       1000       1000
3048    1       1000       1000       1000
3049    1       1000       1000       1000
3050    1       1000       1000       1000
3051    1       1000       1000       1000
3052    1       1000       1000       1000
3053    1       1000       1000       1000
3054    1       1000       1000       1000
3055    1       1000       1000       1000
3056    1       1000       1000       1000
3057    1       1000       1000       1000
3058    1       1000       1000       1000
3059    1       1000       1000       1000
3060    1       1000       1000       1000
3061    1       1000       1000       1000
3062    1       1000       1000       1000
3063    1       1000       1000       1000
3064    1       1000       1000       1000
3065    1       1000       1000       1000
3066    1       1000       1000       1000
3067    1       1000       1000       1000
3068    1       1000       1000       1000
3069    1       1000       1000       1000
3070    1       1000       1000       1000
3071    1       1000       1000       1000
3072    1       1000       1000       1000
3073    1       1000       1000       1000
3074    1       1000       1000       1000
3075    1       1000       1000       1000
3076    1       1000       1000       1000
3077    1       1000       1000       1000
3078    1       1000       1000       1000
3079    1       1000       1000       1000
3080    1       1000       1000       1000
3081    1       1000       1000       1000
3082    1       1000       1000       1000
3083    1       1000       1000       1000
3084    1       1000       1000       1000
3085    1       1000       1000       1000
3086    1       1000       1000       1000
3087    1       1000       1000       1000
3088    1       1000       1000       1000
3089    1       1000       1000       1000
3090    1       1000       1000       1000
3091    1       1000       1000       1000
3092    1       1000       1000       1000
3093    1       1000       1000       1000
3094    1       1000       1000       1000
3095    1       1000       1000       1000
3096    1       1000       1000       1000
3097    1       1000       1000       1000
3098    1       1000       1000       1000
3099    1       1000       1000       1000
3100    1       1000       1000       1000
3101    1       1000       1000       1000
3102    1       1000       1000       1000
3103    1       1000       1000       1000
3104    1       1000       1000       1000
3105    1       1000       1000       1000
3106    1       1000       1000       1000
3107    1       1000       1000       1000
3108    1       1000       1000       1000
3109    1       1000       1000       1000
3110    1       1000       1000       1000
3111    1       1000       1000       1000
3112    1       1000       1000       1000
3113    1       1000       1000       1000
3114    1       1000       1000       1000
3115    1       1000       1000       1000
3116    1       1000       1000       1000
3117    1       1000       1000       1000
3118    1       1000       1000       1000
3119    1       1000       1000       1000
3120    1       1000       1000       1000
3121    1       1000       1000       1000
3122    1       1000       1000       1000
3123    1       1000       1000       1000
3124    1       1000       1000       1000
3125    1       1000       1000       1000
3126    1       1000       1000       1000
3127    1       1000       1000       1000
3128    1       1000       1000       1000
3129    1       1000       1000       1000
3130    1       1000       1000       1000
3131    1       1000       1000       1000
3132    1       1000       1000       1000
3133    1       1000       1000       1000
3134    1       1000       1000       1000
3135    1       1000       1000       1000
3136    1       1000       1000       1000
3137    1       1000       1000       1000
3138    1       1000       1000       1000
3139    1       1000       1000       1000
3140    1       1000       1000       1000
3141    1       1000       1000       1000
3142    1       1000       1000       1000
3143    1       1000       1000       1000
3144    1       1000       1000       1000
3145    1       1000       1000       1000
3146    1       1000       1000       1000
3147    1       1000       1000       1000
3148    1       1000       1000       1000
3149    1       1000       1000       1000
3150    1       1000       1000       1000
3151    1       1000       1000       1000
3152    1       1000       1000       1000
3153    1       1000       1000       1000
3154    1       1000       1000       1000
3155    1       1000       1000       1000
3156    1       1000       1000       1000
3157    1       1000       1000       1000
3158    1       1000       1000       1000
3159    1       1000       1000       1000
3160    1       1000       1000       1000
3161    1       1000       1000       1000
3162    1       1000       1000       1000
3163    1       1000       1000       1000
3164    1       1000       1000       1000
3165    1       1000       1000       1000
3166    1       1000       1000       1000
3167    1       1000       1000       1000
3168    1       1000       1000       1000
3169    1       1000       1000       1000
3170    1       1000       1000       1000
3171    1       1000       1000       1000
3172    1       1000       1000       1000
3173    1       1000       1000       1000
3174    1       1000       1000       1000
3175    1       1000       1000       1000
3176    1       1000       1000       1000
3177    1       1000       1000       1000
3178    1       1000       1000       1000
3179    1       1000       1000       1000
3180    1       1000       1000       1000
3181    1       1000       1000       1000
3182    1       1000       1000       1000
3183    1       1000       1000       1000
3184    1       1000       1000       1000
3185    1       1000       1000       1000
3186    1       1000       1000       1000
3187    1       1000       1000       1000
3188    1       1000       1000       1000
3189    1       1000       1000       1000
3190    1       1000       1000       1000
3191    1       1000       1000       1000
3192    1       1000       1000       1000
3193    1       1000       1000       1000
3194    1       1000       1000       1000
3195    1       1000       1000       1000
3196    1       1000       1000       1000
3197    1       1000       1000       1000
3198    1       1000       1000       1000
3199    1       1000       1000       1000
3200    1       1000       1000       1000
3201    1       1000       1000       1000
3202    1       1000       1000       1000
3203    1       1000       1000       1000
3204    1       1000       1000       1000
3205    1       1000       1000       1000
3206    1       1000       1000       1000
3207    1       1000       1000       1000
3208    1       1000       1000       1000
3209    1       1000       1000       1000
3210    1       1000       1000       1000
3211    1       1000       1000       1000
3212    1       1000       1000       1000
3213    1       1000       1000       1000
3214    1       1000       1000       1000
3215    1       1000       1000       1000
3216    1       1000       1000       1000
3217    1       1000       1000       1000
3218    1       1000       1000       1000
3219    1       1000       1000       1000
3220    1       1000       1000       1000
3221    1       1000       1000       1000
3222    1       1000       1000       1000
3223    1       1000       1000       1000
3224    1       1000       1000       1000
3225    1       1000       1000       1000
3226    1       1000       1000       1000
3227    1       1000       1000       1000
3228    1       1000       1000       1000
3229    1       1000       1000       1000
3230    1       1000       1000       1000
3231    1       1000       1000       1000
3232    1       1000       1000       1000
3233    1       1000       1000       1000
3234    1       1000       1000       1000
3235    1       1000       1000       1000
3236    1       1000       1000       1000
3237    1       1000       1000       1000
3238    1       1000       1000       1000
3239    1       1000       1000       1000
3240    1       1000       1000       1000
3241    1       1000       1000       1000
3242    1       1000       1000       1000
3243    1       1000       1000       1000
3244    1       1000       1000       1000
3245    1       1000       1000       1000
3246    1       1000       1000       1000
3247    1       1000       1000       1000
3248    1       1000       1000       1000
3249    1       1000       1000       1000
3250    1       1000       1000       1000
3251    1       1000       1000       1000
3252    1       1000       1000       1000
3253    1       1000       1000       1000
3254    1       1000       1000       1000
3255    1       1000       1000       1000
3256    1       1000       1000       1000
3257    1       1000       1000       1000
3258    1       1000       1000       1000
3259    1       1000       1000       1000
3260    1       1000       1000       1000
3261    1       1000       1000       1000
3262    1       1000       1000       1000
3263    1       1000       1000       1000
3264    1       1000       1000       1000
3265    1       1000       1000       1000
3266    1       1000       1000       1000
3267    1       1000       1000       1000
3268    1       1000       1000       1000
3269    1       1000       1000       1000
3270    1       1000       1000       1000
3271    1       1000       1000       1000
3272    1       1000       1000       1000
3273    1       1000       1000       1000
3274    1       1000       1000       1000
3275    1       1000       1000       1000
3276    1       1000       1000       1000
3277    1       1000       1000       1000
3278    1       1000       1000       1000
3279    1       1000       1000       1000
3280    1       1000       1000       1000
3281    1       1000       1000       1000
3282    1       1000       1000       1000
3283    1       1000       1000       1000
3284    1       1000       1000       1000
3285    1       1000       1000       1000
3286    1       1000       1000       1000
3287    1       1000       1000       1000
3288    1       1000       1000       1000
3289    1       1000       1000       1000
3290    1       1000       1000       1000
3291    1       1000       1000       1000
3292    1       1000       1000       1000
3293    1       1000       1000       1000
3294    1       1000       1000       1000
3295    1       1000       1000       1000
3296    1       1000       1000       1000
3297    1       1000       1000       1000
3298    1       1000       1000       1000
3299    1       1000       1000       1000
3300    1       1000       1000       1000
3301    1       1000       1000       1000
3302    1       1000       1000       1000
3303    1       1000       1000       1000
3304    1       1000       1000       1000
3305    1       1000       1000       1000
3306    1       1000       1000       1000
3307    1       1000       1000       1000
3308    1       1000       1000       1000
3309    1       1000       1000       1000
3310    1       1000       1000       1000
3311    1       1000       1000       1000
3312    1       1000       1000       1000
3313    1       1000       1000       1000
3314    1       1000       1000       1000
3315    1       1000       1000       1000
3316    1       1000       1000       1000
3317    1       1000       1000       1000
3318    1       1000       1000       1000
3319    1       1000       1000       1000
3320    1       1000       1000       1000
3321    1       1000       1000       1000
3322    1       1000       1000       1000
3323    1       1000       1000       1000
3324    1       1000       1000       1000
3325    1       1000       1000       1000
3326    1       1000       1000       1000
3327    1       1000       1000       1000
3328    1       1000       1000       1000
3329    1       1000       1000       1000
3330    1       1000       1000       1000
3331    1       1000       1000       1000
3332    1       1000       1000       1000
3333    1       1000       1000       1000
3334    1       1000       1000       1000
3335    1       1000       1000       1000
3336    1       1000       1000       1000
3337    1       1000       1000       1000
3338    1       1000       1000       1000
3339    1       1000       1000       1000
3340    1       1000       1000       1000
3341    1       1000       1000       1000
3342    1       1000       1000       1000
3343    1       1000       1000       1000
3344    1       1000       1000       1000
3345    1       1000       1000       1000
3346    1       1000       1000       1000
3347    1       1000       1000       1000
3348    1       1000       1000       1000
3349    1       1000       1000       1000
3350    1       1000       1000       1000
3351    1       1000       1000       1000
3352    1       1000       1000       1000
3353    1       1000       1000       1000
3354    1       1000       1000       1000
3355    1       1000       1000       1000
3356    1       1000       1000       1000
3357    1       1000       1000       1000
3358    1       1000       1000       1000
3359    1       1000       1000       1000
3360    1       1000       1000       1000
3361    1       1000       1000       1000
3362    1       1000       1000       1000
3363    1       1000       1000       1000
3364    1       1000       1000       1000
3365    1       1000       1000       1000
3366    1       1000       1000       1000
3367    1       1000       1000       1000
3368    1       1000       1000       1000
3369    1       1000       1000       1000
3370    1       1000       1000       1000
3371    1       1000       1000       1000
3372    1       1000       1000       1000
3373    1       1000       1000       1000
3374    1       1000       1000       1000
3375    1       1000       1000       1000
3376    1       1000       1000       1000
3377    1       1000       1000       1000
3378    1       1000       1000       1000
3379    1       1000       1000       1000
3380    1       1000       1000       1000
3381    1       1000       1000       1000
3382    1       1000       1000       1000
3383    1       1000       1000       1000
3384    1       1000       1000       1000
3385    1       1000       1000       1000
3386    1       1000       1000       1000
3387    1       1000       1000       1000
3388    1       1000       1000       1000
3389    1       1000       1000       1000
3390    1       1000       1000       1000
3391    1       1000       1000       1000
3392    1       1000       1000       1000
3393    1       1000       1000       1000
3394    1       1000       1000       1000
3395    1       1000       1000       1000
3396    1       1000       1000       1000
3397    1       1000       1000       1000
3398    1       1000       1000       1000
3399    1       1000       1000       1000
3400    1       1000       1000       1000
3401    1       1000       1000       1000
3402    1       1000       1000       1000
3403    1       1000       1000       1000
3404    1       1000       1000       1000
3405    1       1000       1000       1000
3406    1       1000       1000       1000
3407    1       1000       1000       1000
3408    1       1000       1000       1000
3409    1       1000       1000       1000
3410    1       1000       1000       1000
3411    1       1000       1000       1000
3412    1       1000       1000       1000
3413    1       1000       1000       1000
3414    1       1000       1000       1000
3415    1       1000       1000       1000
3416    1       1000       1000       1000
3417    1       1000       1000       1000
3418    1       1000       1000       1000
3419    1       1000       1000       1000
3420    1       1000       1000       1000
3421    1       1000       1000       1000
3422    1       1000       1000       1000
3423    1       1000       1000       1000
3424    1       1000       1000       1000
3425    1       1000       1000       1000
3426    1       1000       1000       1000
3427    1       1000       1000       1000
3428    1       1000       1000       1000
3429    1       1000       1000       1000
3430    1       1000       1000       1000
3431    1       1000       1000       1000
3432    1       1000       1000       1000
3433    1       1000       1000       1000
3434    1       1000       1000       1000
3435    1       1000       1000       1000
3436    1       1000       1000       1000
3437    1       1000       1000       1000
3438    1       1000       1000       1000
3439    1       1000       1000       1000
3440    1       1000       1000       1000
3441    1       1000       1000       1000
3442    1       1000       1000       1000
3443    1       1000       1000       1000
3444    1       1000       1000       1000
3445    1       1000       1000       1000
3446    1       1000       1000       1000
3447    1       1000       1000       1000
3448    1       1000       1000       1000
3449    1       1000       1000       1000
3450    1       1000       1000       1000
3451    1       1000       1000       1000
3452    1       1000       1000       1000
3453    1       1000       1000       1000
3454    1       1000       1000       1000
3455    1       1000       1000       1000
3456    1       1000       1000       1000
3457    1       1000       1000       1000
3458    1       1000       1000       1000
3459    1       1000       1000       1000
3460    1       1000       1000       1000
3461    1       1000       1000       1000
3462    1       1000       1000       1000
3463    1       1000       1000       1000
3464    1       1000       1000       1000
3465    1       1000       1000       1000
3466    1       1000       1000       1000
3467    1       1000       1000       1000
3468    1       1000       1000       1000
3469    1       1000       1000       1000
3470    1       1000       1000       1000
3471    1       1000       1000       1000
3472    1       1000       1000       1000
3473    1       1000       1000       1000
3474    1       1000       1000       1000
3475    1       1000       1000       1000
3476    1       1000       1000       1000
3477    1       1000       1000       1000
3478    1       1000       1000       1000
3479    1       1000       1000       1000
3480    1       1000       1000       1000
3481    1       1000       1000       1000
3482    1       1000       1000       1000
3483    1       1000       1000       1000
3484    1       1000       1000       1000
3485    1       1000       1000       1000
3486    1       1000       1000       1000
3487    1       1000       1000       1000
3488    1       1000       1000       1000
3489    1       1000       1000       1000
3490    1       1000       1000       1000
3491    1       1000       1000       1000
3492    1       1000       1000       1000
3493    1       1000       1000       1000
3494    1       1000       1000       1000
3495    1       1000       1000       1000
3496    1       1000       1000       1000
3497    1       1000       1000       1000
3498    1       1000       1000       1000
3499    1       1000       1000       1000
3500    1       1000       1000       1000
3501    1       1000       1000       1000
3502    1       1000       1000       1000
3503    1       1000       1000       1000
3504    1       1000       1000       1000
3505    1       1000       1000       1000
3506    1       1000       1000       1000
3507    1       1000       1000       1000
3508    1       1000       1000       1000
3509    1       1000       1000       1000
3510    1       1000       1000       1000
3511    1       1000       1000       1000
3512    1       1000       1000       1000
3513    1       1000       1000       1000
3514    1       1000       1000       1000
3515    1       1000       1000       1000
3516    1       1000       1000       1000
3517    1       1000       1000       1000
3518    1       1000       1000       1000
3519    1       1000       1000       1000
3520    1       1000       1000       1000
3521    1       1000       1000       1000
3522    1       1000       1000       1000
3523    1       1000       1000       1000
3524    1       1000       1000       1000
3525    1       1000       1000       1000
3526    1       1000       1000       1000
3527    1       1000       1000       1000
3528    1       1000       1000       1000
3529    1       1000       1000       1000
3530    1       1000       1000       1000
3531    1       1000       1000       1000
3532    1       1000       1000       1000
3533    1       1000       1000       1000
3534    1       1000       1000       1000
3535    1       1000       1000       1000
3536    1       1000       1000       1000
3537    1       1000       1000       1000
3538    1       1000       1000       1000
3539    1       1000       1000       1000
3540    1       1000       1000       1000
3541    1       1000       1000       1000
3542    1       1000       1000       1000
3543    1       1000       1000       1000
3544    1       1000       1000       1000
3545    1       1000       1000       1000
3546    1       1000       1000       1000
3547    1       1000       1000       1000
3548    1       1000       1000       1000
3549    1       1000       1000       1000
3550    1       1000       1000       1000
3551    1       1000       1000       1000
3552    1       1000       1000       1000
3553    1       1000       1000       1000
3554    1       1000       1000       1000
3555    1       1000       1000       1000
3556    1       1000       1000       1000
3557    1       1000       1000       1000
3558    1       1000       1000       1000
3559    1       1000       1000       1000
3560    1       1000       1000       1000
3561    1       1000       1000       1000
3562    1       1000       1000       1000
3563    1       1000       1000       1000
3564    1       1000       1000       1000
3565    1       1000       1000       1000
3566    1       1000       1000       1000
3567    1       1000       1000       1000
3568    1       1000       1000       1000
3569    1       1000       1000       1000
3570    1       1000       1000       1000
3571    1       1000       1000       1000
3572    1       1000       1000       1000
3573    1       1000       1000       1000
3574    1       1000       1000       1000
3575    1       1000       1000       1000
3576    1       1000       1000       1000
3577    1       1000       1000       1000
3578    1       1000       1000       1000
3579    1       1000       1000       1000
3580    1       1000       1000       1000
3581    1       1000       1000       1000
3582    1       1000       1000       1000
3583    1       1000       1000       1000
3584    1       1000       1000       1000
3585    1       1000       1000       1000
3586    1       1000       1000       1000
3587    1       1000       1000       1000
3588    1       1000       1000       1000
3589    1       1000       1000       1000
3590    1       1000       1000       1000
3591    1       1000       1000       1000
3592    1       1000       1000       1000
3593    1       1000       1000       1000
3594    1       1000       1000       1000
3595    1       1000       1000       1000
3596    1       1000       1000       1000
3597    1       1000       1000       1000
3598    1       1000       1000       1000
3599    1       1000       1000       1000
3600    1       1000       1000       1000
3601    1       1000       1000       1000
3602    1       1000       1000       1000
3603    1       1000       1000       1000
3604    1       1000       1000       1000
3605    1       1000       1000       1000
3606    1       1000       1000       1000
3607    1       1000       1000       1000
3608    1       1000       1000       1000
3609    1       1000       1000       1000
3610    1       1000       1000       1000
3611    1       1000       1000       1000
3612    1       1000       1000       1000
3613    1       1000       1000       1000
3614    1       1000       1000       1000
3615    1       1000       1000       1000
3616    1       1000       1000       1000
3617    1       1000       1000       1000
3618    1       1000       1000       1000
3619    1       1000       1000       1000
3620    1       1000       1000       1000
3621    1       1000       1000       1000
3622    1       1000       1000       1000
3623    1       1000       1000       1000
3624    1       1000       1000       1000
3625    1       1000       1000       1000
3626    1       1000       1000       1000
3627    1       1000       1000       1000
3628    1       1000       1000       1000
3629    1       1000       1000       1000
3630    1       1000       1000       1000
3631    1       1000       1000       1000
3632    1       1000       1000       1000
3633    1       1000       1000       1000
3634    1       1000       1000       1000
3635    1       1000       1000       1000
3636    1       1000       1000       1000
3637    1       1000       1000       1000
3638    1       1000       1000       1000
3639    1       1000       1000       1000
3640    1       1000       1000       1000
3641    1       1000       1000       1000
3642    1       1000       1000       1000
3643    1       1000       1000       1000
3644    1       1000       1000       1000
3645    1       1000       1000       1000
3646    1       1000       1000       1000
3647    1       1000       1000       1000
3648    1       1000       1000       1000
3649    1       1000       1000       1000
3650    1       1000       1000       1000
3651    1       1000       1000       1000
3652    1       1000       1000       1000
3653    1       1000       1000       1000
3654    1       1000       1000       1000
3655    1       1000       1000       1000
3656    1       1000       1000       1000
3657    1       1000       1000       1000
3658    1       1000       1000       1000
3659    1       1000       1000       1000
3660    1       1000       1000       1000
3661    1       1000       1000       1000
3662    1       1000       1000       1000
3663    1       1000       1000       1000
3664    1       1000       1000       1000
3665    1       1000       1000       1000
3666    1       1000       1000       1000
3667    1       1000       1000       1000
3668    1       1000       1000       1000
3669    1       1000       1000       1000
3670    1       1000       1000       1000
3671    1       1000       1000       1000
3672    1       1000       1000       1000
3673    1       1000       1000       1000
3674    1       1000       1000       1000
3675    1       1000       1000       1000
3676    1       1000       1000       1000
3677    1       1000       1000       1000
3678    1       1000       1000       1000
3679    1       1000       1000       1000
3680    1       1000       1000       1000
3681    1       1000       1000       1000
3682    1       1000       1000       1000
3683    1       1000       1000       1000
3684    1       1000       1000       1000
3685    1       1000       1000       1000
3686    1       1000       1000       1000
3687    1       1000       1000       1000
3688    1       1000       1000       1000
3689    1       1000       1000       1000
3690    1       1000       1000       1000
3691    1       1000       1000       1000
3692    1       1000       1000       1000
3693    1       1000       1000       1000
3694    1       1000       1000       1000
3695    1       1000       1000       1000
3696    1       1000       1000       1000
3697    1       1000       1000       1000
3698    1       1000       1000       1000
3699    1       1000       1000       1000
3700    1       1000       1000       1000
3701    1       1000       1000       1000
3702    1       1000       1000       1000
3703    1       1000       1000       1000
3704    1       1000       1000       1000
3705    1       1000       1000       1000
3706    1       1000       1000       1000
3707    1       1000       1000       1000
3708    1       1000       1000       1000
3709    1       1000       1000       1000
3710    1       1000       1000       1000
3711    1       1000       1000       1000
3712    1       1000       1000       1000
3713    1       1000       1000       1000
3714    1       1000       1000       1000
3715    1       1000       1000       1000
3716    1       1000       1000       1000
3717    1       1000       1000       1000
3718    1       1000       1000       1000
3719    1       1000       1000       1000
3720    1       1000       1000       1000
3721    1       1000       1000       1000
3722    1       1000       1000       1000
3723    1       1000       1000       1000
3724    1       1000       1000       1000
3725    1       1000       1000       1000
3726    1       1000       1000       1000
3727    1       1000       1000       1000
3728    1       1000       1000       1000
3729    1       1000       1000       1000
3730    1       1000       1000       1000
3731    1       1000       1000       1000
3732    1       1000       1000       1000
3733    1       1000       1000       1000
3734    1       1000       1000       1000
3735    1       1000       1000       1000
3736    1       1000       1000       1000
3737    1       1000       1000       1000
3738    1       1000       1000       1000
3739    1       1000       1000       1000
3740    1       1000       1000       1000
3741    1       1000       1000       1000
3742    1       1000       1000       1000
3743    1       1000       1000       1000
3744    1       1000       1000       1000
3745    1       1000       1000       1000
3746    1       1000       1000       1000
3747    1       1000       1000       1000
3748    1       1000       1000       1000
3749    1       1000       1000       1000
3750    1       1000       1000       1000
3751    1       1000       1000       1000
3752    1       1000       1000       1000
3753    1       1000       1000       1000
3754    1       1000       1000       1000
3755    1       1000       1000       1000
3756    1       1000       1000       1000
3757    1       1000       1000       1000
3758    1       1000       1000       1000
3759    1       1000       1000       1000
3760    1       1000       1000       1000
3761    1       1000       1000       1000
3762    1       1000       1000       1000
3763    1       1000       1000       1000
3764    1       1000       1000       1000
3765    1       1000       1000       1000
3766    1       1000       1000       1000
3767    1       1000       1000       1000
3768    1       1000       1000       1000
3769    1       1000       1000       1000
3770    1       1000       1000       1000
3771    1       1000       1000       1000
3772    1       1000       1000       1000
3773    1       1000       1000       1000
3774    1       1000       1000       1000
3775    1       1000       1000       1000
3776    1       1000       1000       1000
3777    1       1000       1000       1000
3778    1       1000       1000       1000
3779    1       1000       1000       1000
3780    1       1000       1000       1000
3781    1       1000       1000       1000
3782    1       1000       1000       1000
3783    1       1000       1000       1000
3784    1       1000       1000       1000
3785    1       1000       1000       1000
3786    1       1000       1000       1000
3787    1       1000       1000       1000
3788    1       1000       1000       1000
3789    1       1000       1000       1000
3790    1       1000       1000       1000
3791    1       1000       1000       1000
3792    1       1000       1000       1000
3793    1       1000       1000       1000
3794    1       1000       1000       1000
3795    1       1000       1000       1000
3796    1       1000       1000       1000
3797    1       1000       1000       1000
3798    1       1000       1000       1000
3799    1       1000       1000       1000
3800    1       1000       1000       1000
3801    1       1000       1000       1000
3802    1       1000       1000       1000
3803    1       1000       1000       1000
3804    1       1000       1000       1000
3805    1       1000       1000       1000
3806    1       1000       1000       1000
3807    1       1000       1000       1000
3808    1       1000       1000       1000
3809    1       1000       1000       1000
3810    1       1000       1000       1000
3811    1       1000       1000       1000
3812    1       1000       1000       1000
3813    1       1000       1000       1000
3814    1       1000       1000       1000
3815    1       1000       1000       1000
3816    1       1000       1000       1000
3817    1       1000       1000       1000
3818    1       1000       1000       1000
3819    1       1000       1000       1000
3820    1       1000       1000       1000
3821    1       1000       1000       1000
3822    1       1000       1000       1000
3823    1       1000       1000       1000
3824    1       1000       1000       1000
3825    1       1000       1000       1000
3826    1       1000       1000       1000
3827    1       1000       1000       1000
3828    1       1000       1000       1000
3829    1       1000       1000       1000
3830    1       1000       1000       1000
3831    1       1000       1000       1000
3832    1       1000       1000       1000
3833    1       1000       1000       1000
3834    1       1000       1000       1000
3835    1       1000       1000       1000
3836    1       1000       1000       1000
3837    1       1000       1000       1000
3838    1       1000       1000       1000
3839    1       1000       1000       1000
3840    1       1000       1000       1000
3841    1       1000       1000       1000
3842    1       1000       1000       1000
3843    1       1000       1000       1000
3844    1       1000       1000       1000
3845    1       1000       1000       1000
3846    1       1000       1000       1000
3847    1       1000       1000       1000
3848    1       1000       1000       1000
3849    1       1000       1000       1000
3850    1       1000       1000       1000
3851    1       1000       1000       1000
3852    1       1000       1000       1000
3853    1       1000       1000       1000
3854    1       1000       1000       1000
3855    1       1000       1000       1000
3856    1       1000       1000       1000
3857    1       1000       1000       1000
3858    1       1000       1000       1000
3859    1       1000       1000       1000
3860    1       1000       1000       1000
3861    1       1000       1000       1000
3862    1       1000       1000       1000
3863    1       1000       1000       1000
3864    1       1000       1000       1000
3865    1       1000       1000       1000
3866    1       1000       1000       1000
3867    1       1000       1000       1000
3868    1       1000       1000       1000
3869    1       1000       1000       1000
3870    1       1000       1000       1000
3871    1       1000       1000       1000
3872    1       1000       1000       1000
3873    1       1000       1000       1000
3874    1       1000       1000       1000
3875    1       1000       1000       1000
3876    1       1000       1000       1000
3877    1       1000       1000       1000
3878    1       1000       1000       1000
3879    1       1000       1000       1000
3880    1       1000       1000       1000
3881    1       1000       1000       1000
3882    1       1000       1000       1000
3883    1       1000       1000       1000
3884    1       1000       1000       1000
3885    1       1000       1000       1000
3886    1       1000       1000       1000
3887    1       1000       1000       1000
3888    1       1000       1000       1000
3889    1       1000       1000       1000
3890    1       1000       1000       1000
3891    1       1000       1000       1000
3892    1       1000       1000       1000
3893    1       1000       1000       1000
3894    1       1000       1000       1000
3895    1       1000       1000       1000
3896    1       1000       1000       1000
3897    1       1000       1000       1000
3898    1       1000       1000       1000
3899    1       1000       1000       1000
3900    1       1000       1000       1000
3901    1       1000       1000       1000
3902    1       1000       1000       1000
3903    1       1000       1000       1000
3904    1       1000       1000       1000
3905    1       1000       1000       1000
3906    1       1000       1000       1000
3907    1       1000       1000       1000
3908    1       1000       1000       1000
3909    1       1000       1000       1000
3910    1       1000       1000       1000
3911    1       1000       1000       1000
3912    1       1000       1000       1000
3913    1       1000       1000       1000
3914    1       1000       1000       1000
3915    1       1000       1000       1000
3916    1       1000       1000       1000
3917    1       1000       1000       1000
3918    1       1000       1000       1000
3919    1       1000       1000       1000
3920    1       1000       1000       1000
3921    1       1000       1000       1000
3922    1       1000       1000       1000
3923    1       1000       1000       1000
3924    1       1000       1000       1000
3925    1       1000       1000       1000
3926    1       1000       1000       1000
3927    1       1000       1000       1000
3928    1       1000       1000       1000
3929    1       1000       1000       1000
3930    1       1000       1000       1000
3931    1       1000       1000       1000
3932    1       1000       1000       1000
3933    1       1000       1000       1000
3934    1       1000       1000       1000
3935    1       1000       1000       1000
3936    1       1000       1000       1000
3937    1       1000       1000       1000
3938    1       1000       1000       1000
3939    1       1000       1000       1000
3940    1       1000       1000       1000
3941    1       1000       1000       1000
3942    1       1000       1000       1000
3943    1       1000       1000       1000
3944    1       1000       1000       1000
3945    1       1000       1000       1000
3946    1       1000       1000       1000
3947    1       1000       1000       1000
3948    1       1000       1000       1000
3949    1       1000       1000       1000
3950    1       1000       1000       1000
