# Supplementary material for: Mechanism of Polyester Hydrolysis by Marine Bacterium PE‑H Enzyme: an Atomistic and Thermodynamic Characterization
Source: J Chem Inf Model. 2026 Feb 12;66(4):2284–98. doi: 10.1021/acs.jcim.5c02314 (PMC12933714; doi:10.1021/acs.jcim.5c02314)
Supplement: Supplementary file 3 [file ci5c02314_si_003.zip › Gmx-md_inputs/PE-H_dimer_xLEAP.inpcrd]

default_name
 37658
  57.1048617  44.4494916  44.9041584  57.7221455  43.7943543  45.3622597
  57.5039659  45.3746753  44.9738091  56.8483628  44.0768238  44.0011487
  55.8288617  44.5094916  45.6841584  55.6801611  45.5302664  46.0363035
  54.5918617  44.0904916  44.8361584  54.3026351  44.9822837  44.2801422
  54.9558068  43.3325722  44.1424710  53.5028617  43.6024916  45.5171584
  52.8085289  43.3796882  44.8927703  55.9228617  43.6974916  46.9901584
  56.4618617  42.5524916  47.0631584  55.2738617  44.2514916  47.9951584
  54.9193992  45.1943333  47.9209611  55.0968617  43.5334916  49.2791584
  56.0981796  43.3018303  49.6421940  54.3998617  44.4274916  50.3051584
  53.3926044  44.6606482  49.9599472  54.3443876  43.9083885  51.2620047
  54.9649923  45.3516797  50.4260013  54.3018617  42.2124916  49.1651584
  54.3748617  41.3644916  50.0511584  53.5598617  42.0564916  48.0931584
  53.6174307  42.7132934  47.3280463  52.6188617  40.9364916  47.9791584
  52.4330833  40.4972702  48.9592962  51.3148617  41.4324916  47.4201584
  51.5190524  41.7592241  46.4005255  50.6271754  40.5870592  47.3993846
  50.6918617  42.5694916  48.1981584  50.4948617  42.4994916  49.5641584
  50.8442297  41.6196383  50.1044357  49.8638617  43.5264916  50.2471584
  49.6280606  43.3998980  51.3037916  49.5288617  44.6414916  49.6251584
  48.9998617  45.7034916  50.3231584  48.9149951  45.5294301  51.2634243
  49.7288617  44.7554916  48.2761584  49.4489488  45.6675119  47.7489314
  50.2968617  43.6904916  47.5751584  50.4287445  43.7573690  46.4952351
  53.1618617  39.8674916  47.0841584  52.5208617  38.8484916  46.8691584
  54.3308617  40.0824916  46.4831584  54.9036671  40.8804132  46.7183486
  54.8478617  39.1144916  45.4771584  54.0996868  38.9835955  44.6953658
  56.1648617  39.5954916  44.8251584  56.8510348  39.9436948  45.5971819
  56.6239653  38.7738143  44.2754582  55.8778617  40.6634916  43.9291584
  55.1982855  40.2673503  43.1746062  55.3658600  41.4286361  44.5126909
  57.0588617  41.2984916  43.2301584  56.8618617  42.2454916  42.4381584
  58.2628617  40.8194916  43.4941584  59.0727578  41.2213419  43.0439516
  58.3669710  40.0540146  44.1447794  55.1978617  37.7604916  46.0621584
  55.7848617  37.6764916  47.1841584  54.8478617  36.7344916  45.3451584
  54.2923940  36.8970261  44.5174281  55.1518617  35.3984916  45.6971584
  55.9090754  35.4045929  46.4811797  53.9108617  34.6264916  46.2131584
  53.1364753  34.7012309  45.4497196  54.2004410  33.5827791  46.3352573
  53.3828617  35.1534916  47.5131584  54.1588515  35.0033133  48.2637497
  53.2057677  36.2211025  47.3829787  52.0958617  34.4774916  47.9711584
  51.3087567  34.6785878  47.2444363  52.2616408  33.4022636  48.0382512
  51.6628617  34.9664916  49.2771584  50.9731804  35.7037655  49.3065902
  52.1598617  34.5064916  50.4381584  51.8438617  35.0964916  51.5551584
  51.2272424  35.8963305  51.5433939  52.2168667  34.7515061  52.4280570
  52.9728617  33.5064916  50.4671584  53.2453488  33.0559660  49.6052550
  53.3334924  33.1782716  51.3516446  55.7618617  34.6494916  44.5251584
  55.3538617  34.8854916  43.3421584  56.6158617  33.6584916  44.7951584
  56.9667225  33.5288162  45.7333377  57.0508617  32.7704916  43.7901584
  57.3411184  31.8497045  44.2961242  56.1874434  32.5778908  43.1533594
  58.2368617  33.2574916  42.9031584  58.6338617  34.4204916  43.0141584
  58.7168617  32.3694916  42.0291584  58.2538617  30.9974916  41.7641584
  57.1685737  31.0058617  41.6632615  58.5352358  30.3627963  42.6044498
  58.9498617  30.6034916  40.4891584  58.3913225  30.9196471  39.6081483
  59.1268393  29.5290657  40.4402773  60.2178617  31.3394916  40.6141584
  60.6291935  31.4817588  39.6148260  60.9477869  30.8220015  41.2366637
  59.8778617  32.6754916  41.2231584  60.6582740  33.0508750  41.8850816
  59.5818617  33.7144916  40.1471584  58.4178617  33.9304916  39.7651584
  60.6298617  34.3174916  39.5711584  61.5702082  34.2379743  39.9310541
  60.4108617  35.1354916  38.3841584  59.7185831  35.9447822  38.6163184
  61.7338617  35.7454916  37.8991584  62.4665494  34.9564187  37.7299485
  61.5066128  36.2383662  36.9538899  62.3158617  36.7884916  38.9021584
  61.6568617  37.2124916  39.8841584  63.4958617  37.1514916  38.7121584
  59.8148617  34.2664916  37.2901584  60.2498617  33.1784916  37.0341584
  58.7138617  34.7494916  36.6921584  57.9558617  35.9514916  37.0141584
  58.6166846  36.8133210  36.9210805  57.6033763  35.8739767  38.0426741
  56.8418617  35.9794916  36.0351584  57.1535308  36.4344770  35.0949724
  55.9816927  36.5189132  36.4316870  56.5288617  34.5324916  35.8621584
  56.0335646  34.3678763  34.9052459  55.9247182  34.1040042  36.6618513
  57.9238617  33.8784916  35.8491584  57.9562630  32.8803989  36.2860329
  58.4118617  33.8194916  34.4341584  59.2608617  34.5864916  33.9381584
  57.9058617  32.7864916  33.7391584  57.3011164  32.1569435  34.2471462
  58.1178617  32.5454916  32.3371584  58.3819928  33.4841585  31.8500872
  59.2528617  31.5254916  32.0921584  59.3541752  31.3727202  31.0176838
  60.1802542  31.9385471  32.4889309  58.9808617  30.2844916  32.7221584
  59.7021505  29.6742988  32.5518436  56.8758617  31.9514916  31.7741584
  56.0098617  31.4354916  32.5431584  56.7458617  31.8484916  30.4501584
  57.3456963  32.3730588  29.8295723  55.6168617  31.0894916  29.8611584
  54.6372664  31.3739603  30.2453066  55.6058617  31.2364916  28.3251584
  56.6104220  31.0610668  27.9402117  54.6528617  30.2354916  27.7181584
  53.6479372  30.4105926  28.1023034  54.6511325  30.3460070  26.6337766
  54.9703909  29.2260395  27.9794690  55.2958617  32.6784916  27.9471584
  56.0572308  33.3362590  28.3663972  55.2893239  32.7767170  26.8616131
  54.3187929  32.9562615  28.3424825  55.6428617  29.6214916  30.3571584
  54.5678617  29.0724916  30.6241584  56.8468617  29.0244916  30.4791584
  57.7177723  29.4793135  30.2451688  56.8898617  27.6484916  30.9271584
  56.3248272  26.9989038  30.2586744  58.3808617  27.1944916  30.9201584
  58.8904312  27.7044445  31.7377073  58.4044997  26.1185180  31.0928490
  59.0358617  27.4914916  29.6961584  59.9475278  27.1940364  29.7407136
  56.2838617  27.4504916  32.3221584  55.6158617  26.4654916  32.5891584
  56.5728617  28.4324916  33.1891584  57.2015605  29.1805550  32.9337404
  56.0358617  28.4064916  34.5711584  56.2806367  27.4681901  35.0689281
  56.6738617  29.5424916  35.3401584  57.7568333  29.4197951  35.3549061
  56.4215440  30.4787193  34.8422492  56.2378617  29.6854916  36.7711584
  56.5368617  28.6924916  37.6941584  57.0743944  27.7992174  37.3760079
  56.1478617  28.8374916  39.0361584  56.3861324  28.0765398  39.7793139
  55.4638617  29.9494916  39.4001584  55.1294832  29.9974973  40.4364915
  55.1908617  30.9644916  38.5561584  54.7068738  31.8928753  38.8594066
  55.5738617  30.7714916  37.1971584  55.3283080  31.5255578  36.4493700
  54.5058617  28.4994916  34.5261584  53.8248617  27.8354916  35.3611584
  53.9508617  29.3244916  33.6641584  54.5396168  29.9065167  33.0856141
  52.5198617  29.4734916  33.5521584  52.0643906  29.5551286  34.5390630
  52.2128617  30.7594916  32.7601584  52.7706031  30.7316486  31.8240769
  51.1442128  30.7381643  32.5465357  52.5578617  32.0524916  33.5251584
  53.5248384  31.9036115  34.0056702  52.6208617  33.2714916  32.6341584
  51.6540405  33.4212969  32.1536233  52.8678327  34.1478319  33.2334361
  53.3862165  33.1258215  31.8718510  51.4628617  32.3124916  34.5581584
  51.4103677  31.4733271  35.2518058  51.6915652  33.2248087  35.1090426
  50.5042426  32.4251159  34.0517355  51.8418617  28.2714916  32.8881584
  50.6848617  27.9934916  33.1831584  52.5208617  27.5764916  31.9601584
  53.4705807  27.8610399  31.7673751  51.9788617  26.4744916  31.2221584
  50.9554397  26.7181001  30.9369190  52.7728617  26.1544916  29.9611584
  53.8329673  26.1431145  30.2144291  52.4740412  25.1681899  29.6061720
  52.5238617  27.1834916  28.8681584  51.4485729  27.1169607  28.7025433
  52.7803362  28.1944991  29.1846767  53.2618617  26.8534916  27.5671584
  54.3388617  26.1974916  27.6881584  52.8308617  27.3294916  26.5171584
  51.9348617  25.1754916  32.0691584  51.2138617  24.2584916  31.7971584
  52.7938617  25.0944916  33.0661584  53.4640517  25.8390571  33.1948713
  52.8698617  23.9324916  33.9511584  53.0475087  23.0449636  33.3438406
  54.0218617  24.0784916  34.9551584  53.8535320  24.9579344  35.5767253
  54.0686712  23.1913688  35.5867614  54.9625412  24.1899895  34.4159093
  51.5368617  23.7254916  34.6691584  50.8338617  24.6934916  34.9191584
  51.2608617  22.4884916  35.0031584  51.9233013  21.7371343  34.8737931
  49.9998617  22.1844916  35.6061584  49.1922297  22.4658381  34.9303820
  49.8868617  20.6564916  35.9101584  50.7561919  20.3591978  36.4966570
  48.9885122  20.5638336  36.5204720  49.7658617  19.7534916  34.6881584
  49.6728617  20.2254916  33.5771584  49.8198617  18.4664916  34.9241584
  49.7908617  22.8914916  36.9581584  48.6518617  23.2014916  37.3251584
  50.8558617  23.1144916  37.6881584  51.7560455  22.8297357  37.3294348
  50.8058617  23.7324916  38.9561584  49.8587946  24.2648435  39.0442751
  50.9188617  22.7214916  40.1321584  51.8681394  22.2004474  40.0077234
  50.9451840  23.3093134  41.0496946  49.7968617  21.7114916  40.2131584
  49.6744154  21.2898777  39.2154864  50.1203488  20.9296096  40.9002673
  48.4978617  22.2734916  40.6771584  48.6628942  22.7685528  41.6341211
  48.1614751  23.0057055  39.9431241  47.4368617  21.2494916  40.8481584
  46.7709838  21.1474479  40.0956340  47.2688617  20.5154916  41.9521584
  48.0958617  20.6104916  43.0161584  48.8733862  21.2546604  42.9916181
  47.9328834  20.0369164  43.8313573  46.3118617  19.5864916  42.0401584
  45.6938074  19.4268322  41.2574593  46.2111614  19.0484286  42.8889495
  51.9808617  24.7244916  39.0471584  53.0378617  24.4694916  38.4511584
  51.7728617  25.7414916  39.8541584  50.8378713  25.8835764  40.2087061
  52.7988617  26.6574916  40.2571584  53.4256914  26.8799518  39.3936220
  52.3275747  27.5750513  40.6093971  53.6878617  26.0784916  41.3911584
  53.8338617  24.8604916  41.5631584  54.2678617  26.9974916  42.1731584
  54.0774668  27.9781011  42.0239804  55.3168617  26.6354916  43.1041584
  55.8909802  25.8037744  42.6958279  56.2758617  27.8184916  43.3601584
  57.2182047  27.4297918  43.7461654  56.4555740  28.3355269  42.4175673
  55.6788617  28.7914916  44.3661584  55.1483127  28.2284587  45.1340207
  56.5211688  29.3157707  44.8175476  54.7168617  29.8314916  43.7661584
  54.3008617  29.7634916  42.5941584  54.3058617  30.7994916  44.5561584
  53.6736579  31.5027012  44.2013119  54.6243747  30.8350915  45.5139598
  54.8658617  25.9954916  44.4011584  55.7168617  25.4264916  45.1061584
  53.5838617  26.0904916  44.6971584  52.9510199  26.5712514  44.0738763
  53.0518617  25.5654916  45.9591584  53.8851917  25.2866787  46.6040799
  52.1828617  26.5904916  46.6971584  51.2835263  26.7313949  46.0976242
  51.9357382  26.0223545  47.5939584  52.7268617  27.9054916  47.0831584
  54.0068617  28.0034916  47.6961584  54.5775410  27.0862149  47.8411691
  54.5318617  29.2164916  48.1041584  55.5177915  29.2931616  48.5625970
  53.7918617  30.3404916  47.8871584  54.2918617  31.5774916  48.3361584
  55.1444552  31.5019594  48.7708755  52.5578617  30.2894916  47.2711584
  51.9298268  31.1701281  47.1364289  52.1218617  29.0424916  46.8111584
  51.2305851  28.9727958  46.1875651  52.2508617  24.2954916  45.7261584
  51.4818617  24.1544916  44.7901584  52.3848617  23.3424916  46.7141584
  53.1984634  23.3341147  47.3125574  51.4308617  22.3094916  46.8651584
  51.2444568  21.8322940  45.9030592  51.9538617  21.2364916  47.8581584
  52.0971731  21.6870962  48.8402564  51.2298999  20.4251232  47.9333960
  53.1538617  20.7394916  47.4021584  53.4788888  20.0757937  48.0149083
  50.0768617  22.8774916  47.3201584  50.0628617  23.8834916  47.9781584
  49.0098617  22.1024916  47.0371584  49.1288885  21.1952875  46.6094756
  47.6298617  22.5734916  47.3161584  47.6215204  23.4852897  47.9133635
  46.8948617  22.8534916  45.9681584  46.9974629  21.9698059  45.3383395
  45.4588617  23.1574916  46.1611584  45.3554572  24.0413937  46.7905434
  44.9933095  23.3446297  45.1935113  44.9690464  22.3105912  46.6417230
  47.6128617  24.0304916  45.2831584  48.6540222  23.7647771  45.1001754
  47.1232790  24.2533231  44.3351318  47.5703683  24.9079004  45.9284870
  46.9078617  21.4964916  48.1271584  46.9818617  20.3164916  47.8511584
  46.0678617  21.9634916  49.0021584  46.1477470  22.9477340  49.2142541
  45.0568617  21.1774916  49.7181584  45.0237410  20.1541407  49.3443201
  45.4478617  21.1434916  51.2491584  45.8699754  22.1018865  51.5514804
  44.5699505  20.9256634  51.8573712  46.5388617  19.9914916  51.4561584
  47.3933695  20.3912198  50.9101413  46.7309955  20.0544912  52.5272409
  46.3078617  18.4384916  51.0381584  45.4537409  18.0379125  51.5841557
  46.1161175  18.3746397  49.9670578  47.4997503  17.6207350  51.3560843
  48.2974276  18.0749415  51.7773997  47.5684178  16.3150667  51.1123310
  46.5595598  15.6471901  50.5600205  45.7100314  16.1346923  50.3135595
  46.6475982  14.6555727  50.3895976  48.6889170  15.6770790  51.4384508
  49.4531533  16.1872328  51.8577193  48.7704385  14.6853710  51.2653373
  43.6678617  21.8134916  49.5001584  43.5648617  22.9924916  49.0771584
  42.6598617  21.0574916  49.8561584  42.8101457  20.1081083  50.1662960
  41.3028617  21.5214916  49.7081584  41.3233004  22.6040813  49.5829348
  40.5928617  20.9204916  48.5431584  39.6469284  21.4471461  48.4168874
  41.2117531  21.0690289  47.6582798  40.3478617  19.5634916  48.7141584
  39.8909841  19.2210814  47.9423955  40.4948617  21.2984916  51.0051584
  40.8188617  20.3604916  51.8041584  39.4078617  22.0644916  51.1411584
  39.2250050  22.7788130  50.4509354  38.4568617  21.9204916  52.2761584
  38.5136333  20.9208725  52.7070156  38.8418617  22.9484916  53.3621584
  39.8790618  22.7615865  53.6403342  38.7579072  23.9415981  52.9208069
  38.0278617  22.8744916  54.5091584  38.3124425  23.5335391  55.1465515
  37.0788617  22.1664916  51.7721584  36.8428617  23.2254916  51.1601584
  36.1708617  21.2444916  52.0871584  36.4020668  20.4283886  52.6354461
  34.7818617  21.4024916  51.6211584  34.7671501  21.8274004  50.6174975
  34.0968617  20.0434916  51.5841584  34.7088098  19.4217137  50.9306976
  34.1477223  19.6590024  52.6028248  32.6068617  20.0154916  51.0881584
  31.9583479  19.6413104  51.8803194  32.2906763  21.0192346  50.8042064
  32.5148617  19.0934916  49.8791584  31.4832701  19.0363275  49.5318114
  33.1480930  19.4688492  49.0752777  32.9648617  17.7434916  50.2411584
  33.9220887  17.7032925  50.5608457  32.2918617  16.5934916  50.0901584
  31.0768617  16.5244916  49.5971584  30.6032622  17.3688580  49.3093236
  30.6215186  15.6273713  49.5080662  32.8388617  15.5294916  50.5621584
  33.7365180  15.5879671  51.0213903  32.3681733  14.6405007  50.4713494
  34.0328617  22.3044916  52.5331584  34.1588617  22.3424916  53.7331584
  33.1958617  23.1214916  51.8901584  33.2623869  23.1332853  50.8824210
  32.2198617  23.9974916  52.5291584  32.3834552  24.0047367  53.6067872
  32.3108617  25.4514916  52.0051584  32.0947569  25.4733473  50.9370197
  31.2798617  26.3164916  52.7551584  31.4956102  26.2954991  53.8233873
  31.3350069  27.3434372  52.3939904  30.2785147  25.9233791  52.5794647
  33.7608617  26.0054916  52.2361584  34.4778201  25.3827600  51.7011089
  33.8224673  27.0290558  51.8665361  33.9908547  25.9899936  53.3015052
  30.8638617  23.4644916  52.2631584  30.3978617  23.3134916  51.1431584
  30.1428617  23.0504916  53.3021584  30.5367167  23.1916458  54.2214261
  28.8188617  22.4284916  53.2011584  28.8865487  21.4742925  52.6786436
  28.2668617  22.1774916  54.6111584  28.8860260  21.4123919  55.0795144
  28.3529795  23.1077752  55.1726352  26.9778617  21.7724916  54.6061584
  26.6836009  21.6303943  55.5088315  27.8358617  23.3094916  52.4821584
  27.8278617  24.4994916  52.6401584  26.9708617  22.6524916  51.6651584
  27.1463025  21.7139588  51.3358013  25.8238617  23.3884916  51.1011584
  26.1687236  24.3047187  50.6218909  25.1118617  22.5334916  50.0611584
  24.4155576  23.1684259  49.5133279  25.8587465  22.1365206  49.3736432
  24.4038617  21.4624916  50.6581584  23.9688359  20.9464919  49.9754457
  24.8368617  23.9714916  52.0611584  24.0648617  24.8694916  51.7391584
  24.9228617  23.5504916  53.3211584  25.5085277  22.7679606  53.5755990
  24.0868617  24.1364916  54.3371584  23.0697894  24.2293437  53.9563151
  24.0578617  23.2784916  55.6081584  25.1058319  23.2119002  55.9004310
  23.5008639  23.8169345  56.3749260  23.4778617  21.8614916  55.4531584
  24.0176218  21.3426782  54.6609510  23.6148617  21.0814916  56.7561584
  23.0749356  21.5994839  57.5487886  23.1993734  20.0820532  56.6273442
  24.6683513  21.0045595  57.0251223  22.0448617  21.9774916  55.0181584
  21.9952953  22.5054924  54.0658676  21.6176952  20.9812775  54.9033212
  21.4802272  22.5300031  55.7691696  24.4828617  25.5654916  54.6621584
  23.7418617  26.2954916  55.3321584  25.6728617  26.0454916  54.2411584
  26.2786672  25.4397805  53.7061695  26.1318617  27.3804916  54.5411584
  26.2330986  27.5775905  55.6083989  27.4758617  27.6064916  53.8771584
  28.1023944  26.7645628  54.1716273  27.4648617  27.7244916  52.3531584
  26.8388594  28.5665486  52.0579262  28.4812460  27.8842546  51.9932427
  27.0666225  26.8069324  51.9200392  28.1568617  28.7704916  54.3821584
  28.3288377  28.6557012  55.4523684  29.1130080  28.8829742  53.8710501
  27.5449396  29.6551206  54.2058527  25.0898617  28.3694916  54.0271584
  24.4778617  28.1894916  52.9451584  24.8828617  29.4554916  54.7661584
  25.2928655  29.5715143  55.6818740  23.9768617  30.5204916  54.2591584
  23.0689939  30.0768323  53.8504511  23.5958617  31.4464916  55.3831584
  22.8639720  32.1636677  55.0115469  23.1515123  30.8572421  56.1853047
  24.7288617  32.1414916  55.8791584  24.4596701  32.7238552  56.5932931
  24.6568617  31.3004916  53.1181584  25.9168617  31.5044916  53.1511584
  23.8838617  31.8014916  52.2061584  22.9257520  31.4895857  52.1365891
  24.3468617  32.8004916  51.2751584  23.5340095  33.5170378  51.1571245
  25.1989678  33.2924738  51.7441660  24.7648617  32.2894916  49.8941584
  24.8818617  33.1104916  49.0001584  24.9788617  31.0064916  49.7691584
  24.9136822  30.4557077  50.6132485  25.4308617  30.3414916  48.5341584
  24.7175067  30.5672432  47.7415299  26.7998617  30.7794916  48.0881584
  26.9931001  30.2163865  47.1751027  26.8629708  31.8468542  47.8763701
  27.9278617  30.4604916  49.0391584  28.1308617  31.2154916  50.1821584
  27.4814362  32.0703773  50.3706171  29.1378617  30.9004916  51.0781584
  29.1925125  31.4258147  52.0316518  30.0508617  29.9474916  50.7771584
  30.9057790  29.7874083  51.4341133  29.8998617  29.1754916  49.6351584
  30.5669850  28.3440551  49.4076500  28.8318617  29.4974916  48.7451584
  28.7291157  28.9625182  47.8010468  25.3088617  28.8534916  48.7611584
  24.8878617  28.3734916  49.8341584  25.6208617  28.0304916  47.7511584
  26.0646002  28.4537777  46.9486471  25.3768617  26.6254916  47.7261584
  24.5125246  26.4398177  48.3637678  25.1320121  26.3618871  46.6972460
  26.5348617  25.7584916  48.1971584  26.5448617  24.5964916  47.9381584
  27.4378617  26.3034916  48.9981584  27.2972588  27.2404341  49.3481141
  28.6248617  25.6014916  49.3921584  29.0054501  26.0726360  50.2984004
  28.3458248  24.5703732  49.6090285  29.7348617  25.6064916  48.3191584
  29.5908617  26.3184916  47.3401584  30.7778617  24.8584916  48.5561584
  30.8558900  24.2803458  49.3806330  31.8648617  24.8504916  47.6111584
  31.5577125  24.2981635  46.7230749  32.1017119  25.8781014  47.3354422
  33.0968617  24.2014916  48.1911584  32.9928617  23.3484916  49.0801584
  34.2488617  24.5024916  47.5811584  34.2358238  25.1658593  46.8196647
  35.5108617  23.9084916  47.9491584  35.4847823  23.4502099  48.9377923
  35.8818617  22.8504916  46.9361584  36.0011008  23.3414833  45.9703378
  37.1878617  22.1024916  47.2991584  37.0692183  21.6108294  48.2647109
  37.4034128  21.3551635  46.5355239  38.0117458  22.8141080  47.3531745
  34.8458617  21.8724916  46.7511584  35.1290472  21.2254544  46.1009668
  36.5368617  25.0104916  47.9861584  36.6888617  25.7754916  47.0301584
  37.2518617  25.1234916  49.1011584  36.9663674  24.5736151  49.8987976
  38.3598617  26.0164916  49.2541584  38.3745636  26.8004676  48.4970159
  38.4578617  26.6534916  50.6551584  38.5470788  25.8544438  51.3911362
  39.6648617  27.5864916  50.7671584  39.5761179  28.3861166  50.0317504
  39.7007229  28.0164790  51.7681207  40.5790445  27.0226573  50.5815246
  37.1758617  27.3514916  51.1131584  37.0736112  28.2394384  50.4893025
  36.3602860  26.6610791  50.8980622  37.1258617  27.7534916  52.5781584
  37.9409170  28.4443119  52.7939177  36.1731697  28.2388999  52.7899506
  37.2275942  26.8659522  53.2026776  39.6648617  25.3204916  48.9521584
  39.9758617  24.2924916  49.5121584  40.4158617  25.8414916  47.9531584
  40.0565847  26.6389677  47.4481324  41.7678617  25.3364916  47.6021584
  41.9329304  24.3467299  48.0278618  41.8718617  25.2354916  46.0581584
  41.5998731  26.2454866  45.7515127  42.8972207  25.0272819  45.7525644
  40.9568617  24.2604916  45.4151584  39.6418617  24.6404916  45.0061584
  39.3029774  25.6715292  45.1072445  38.7958617  23.6834916  44.4771584
  37.7984011  24.0255685  44.2011918  39.1268617  22.3574916  44.3481584
  38.3388617  21.4404916  43.8151584  37.4966608  21.7948748  43.5206931
  40.3928617  21.9994916  44.7511584  40.6891811  20.9568746  44.6360713
  41.2778617  22.9134916  45.2871584  42.2612743  22.5864417  45.6248538
  42.7548617  26.3814916  48.1001584  42.5818617  27.5874916  47.9611584
  43.8178617  25.8784916  48.6911584  43.9257492  24.8801834  48.7999716
  44.7928617  26.7424916  49.3081584  44.8879547  27.6561993  48.7214773
  44.3878617  27.1144916  50.7231584  45.1932101  27.7641722  51.0658365
  43.4528757  27.6744607  50.7048344  44.2538617  25.9474916  51.6591584
  43.0898617  25.2364916  51.7671584  42.2061645  25.5288664  51.1999762
  43.0398617  24.1094916  52.6271584  42.1638585  23.4617338  52.5935421
  44.1178617  23.7674916  53.4081584  44.0678617  22.7274916  54.3131584
  43.2156313  22.2858969  54.3303933  45.2748617  24.5534916  53.3851584
  46.1272865  24.3502730  54.0333672  45.3148617  25.6064916  52.5121584
  46.2053664  26.2323247  52.4535545  46.2028617  26.0794916  49.2361584
  46.2928617  24.8684916  49.3131584  47.2498617  26.9534916  49.2031584
  47.2378617  28.4114916  48.9931584  46.6221608  28.8806149  49.7605801
  46.8212431  28.6301265  48.0099358  48.7268617  28.8074916  49.1031584
  49.0077096  29.0220885  50.1342606  48.9571834  29.6697620  48.4774244
  49.4108617  27.5844916  48.5961584  50.3797967  27.6278196  49.0935383
  49.5591331  27.4869557  47.5207041  48.5898617  26.3644916  49.1351584
  48.5749068  25.4630250  48.5225961  49.0258617  26.0024916  50.5721584
  48.6628617  26.6624916  51.5651584  49.8658617  25.0164916  50.6461584
  50.0822330  24.5139461  49.7971998  50.4548617  24.5344916  51.9171584
  49.9904859  24.9727574  52.8005481  50.3688617  23.0654916  52.0191584
  50.8105958  22.7529201  52.9653457  48.9318617  22.6044916  51.9581584
  48.4895641  22.9163157  51.0119881  48.8947556  21.5178627  52.0353588
  48.3727373  23.0461315  52.7830430  51.1508617  22.3984916  51.0381584
  51.0602149  21.4491085  51.1479546  51.8718617  25.0414916  51.9951584
  52.5158617  25.4394916  51.0681584  52.3738617  25.0894916  53.2281584
  51.8167910  24.8873211  54.0460207  53.7768617  25.4454916  53.4171584
  54.0676615  25.0236517  54.3792321  54.3250575  24.9431524  52.6201414
  54.1288617  26.9424916  53.4001584  55.2938617  27.2574916  53.3171584
  53.1198617  27.8494916  53.3741584  52.1826100  27.5210841  53.5580253
  53.3068617  29.2144916  53.1141584  54.2849624  29.4782149  52.7118300
  52.2098617  29.7934916  52.1741584  52.4587150  30.8401861  51.9992217
  52.0878617  29.0874916  50.8681584  51.8385468  28.0407715  51.0422811
  51.3016030  29.5538317  50.2745059  53.0340388  29.1505322  50.3306870
  50.9398617  29.9204916  52.7751584  50.3191391  30.2818981  52.1382211
  53.2538617  29.9734916  54.4061584  52.7998617  29.4294916  55.4211584
  53.7568617  31.2084916  54.4101584  54.3852129  31.4985583  53.6745393
  53.4708617  32.1524916  55.4901584  52.7241920  31.6776233  56.1266203
  54.7698617  32.4064916  56.3421584  54.4796393  32.9705740  57.2285456
  55.4708617  31.1104916  56.7681584  55.7618139  30.5460534  55.8822374
  56.3588781  31.3521854  57.3522049  54.7907735  30.5109081  57.3732040
  55.6938617  33.0754916  55.5091584  56.5012131  33.2466355  55.9995601
  52.9248617  33.4784916  54.9621584  53.0208617  33.7614916  53.7511584
  52.2818617  34.2754916  55.7921584  52.1381586  33.9752681  56.7457383
  51.7868617  35.5254916  55.4091584  51.7101647  36.1640366  56.2892022
  52.4727571  35.9766953  54.6921772  50.4498617  35.4024916  54.7851584
  49.8348617  34.3184916  54.7221584  49.9568617  36.5264916  54.2951584
  50.4884120  37.3852229  54.2835695  48.6438617  36.5354916  53.7341584
  48.1293367  35.6095391  53.9910147  47.8238617  37.7114916  54.2601584
  46.8743566  37.7762861  53.7287998  47.5668617  37.4824916  55.7091584
  48.5159602  37.4180456  56.2412848  46.9815747  38.3100052  56.1101065
  47.0146921  36.5515841  55.8380792  48.5928617  38.8824916  54.0451584
  48.1079173  39.6469139  54.3646702  48.6778617  36.6904916  52.1491584
  49.7098617  37.0374916  51.6431584  47.5838617  36.2464916  51.5321584
  46.8181949  35.8473898  52.0561540  47.5198617  36.2044916  50.0551584
  48.1849195  36.9591699  49.6353276  47.9518617  34.8294916  49.5381584
  48.0035248  34.8701975  48.4501450  48.9396523  34.6040858  49.9401063
  47.0028617  33.7754916  49.9461584  46.7467470  33.8987362  50.9984496
  46.0978510  33.8418969  49.3422975  47.7758617  32.1184916  49.7001584
  49.0168617  32.1714916  50.9981584  48.5278116  32.2964403  51.9642416
  49.5848897  31.2411999  50.9966700  49.6918820  33.0090382  50.8221910
  46.1488617  36.6134916  49.5611584  45.1888617  36.7214916  50.3451584
  46.0438617  36.9394916  48.2601584  46.8551262  37.0039605  47.6620003
  44.7818617  37.2004916  47.7011584  44.3286519  38.0128738  48.2692563
  44.9349491  37.5199535  46.6703297  43.8478617  36.0094916  47.7141584
  44.2648617  34.8604916  47.7411584  42.5398617  36.3414916  47.6631584
  42.2368914  37.3044503  47.6312401  41.5238617  35.2974916  47.6641584
  41.9835163  34.3179404  47.5326429  40.7268617  35.2894916  48.9541584
  40.2530717  36.2609551  49.0951607  39.9605357  34.5160004  48.9036003
  41.3932607  35.0857615  49.7923145  40.5538617  35.5404916  46.4671584
  40.2508617  36.7164916  46.1351584  40.0858617  34.4434916  45.8991584
  40.2675295  33.5521649  46.3380580  39.3118617  34.4614916  44.6861584
  38.9097468  35.4517088  44.4719792  40.1708617  34.0174916  43.5041584
  40.6386076  33.0645144  43.7514388  39.3208617  33.8564916  42.2291584
  38.8531338  34.8092418  41.9809678  39.9588707  33.5397004  41.4041200
  38.5484087  33.1064742  42.3991342  41.2808617  34.9654916  43.2401584
  41.9201224  35.0315081  44.1205502  41.8670492  34.6122301  42.3918128
  40.8721956  35.9503158  43.0138531  38.1048617  33.4524916  44.8601584
  38.2758617  32.3624916  45.3541584  36.9418617  33.9494916  44.4071584
  36.8585984  34.9418235  44.2385053  35.7418617  33.1094916  44.2421584
  35.8643519  32.1483518  44.7414635  34.5408617  33.8294916  44.8561584
  34.5594855  34.8654726  44.5177861  33.1948617  33.1794916  44.4531584
  33.1753055  32.1435572  44.7916234  32.3734989  33.7275668  44.9147613
  33.0867307  33.2090412  43.3689370  34.6058617  33.8324916  46.3541584
  35.5139236  34.3411136  46.6779319  33.7359868  34.3527788  46.7550554
  34.6149972  32.8057644  46.7200117  35.5578617  32.7724916  42.7851584
  35.6468617  33.7054916  41.9311584  35.2198617  31.5234916  42.4921584
  35.1543003  30.8574733  43.2486110  34.9498617  31.0654916  41.1541584
  34.9211625  31.8753007  40.4251284  35.9578617  29.9824916  40.6571584
  35.7717329  29.0609663  41.2087437  35.8108617  29.7194916  39.1681584
  35.9973126  30.6405177  38.6158469  36.5294176  28.9599457  38.8601519
  34.8002306  29.3690427  38.9586066  37.3988617  30.3664916  41.0451584
  37.4741806  30.4483227  42.1294705  38.0877474  29.5998676  40.6904419
  37.6554171  31.3233018  40.5904119  33.5208617  30.4554916  41.1161584
  33.2278617  29.5574916  41.8881584  32.6808617  30.9294916  40.1571584
  33.0275222  31.6220805  39.5088943  31.3068617  30.5834916  40.1001584
  31.0515850  29.6905138  40.6707052  30.4268617  31.7614916  40.5681584
  30.6938032  31.9917670  41.5995729  30.6118617  33.0094916  39.7031584
  30.3446521  32.7801068  38.6716148  29.9703045  33.8083530  40.0750797
  31.6526401  33.3305580  39.7455353  28.9408617  31.3804916  40.6791584
  28.5989622  31.0905960  39.6855961  28.8682423  30.5256993  41.3515839
  28.0558617  32.5334916  41.2131584  28.1276077  33.3885352  40.5409585
  27.0192381  32.2010711  41.2679977  28.3968897  32.8236401  42.2069459
  30.8838617  30.0794916  38.7231584  31.3058617  30.6744916  37.7171584
  29.9918617  29.0424916  38.6571584  29.5988617  28.1714916  39.7721584
  28.9415817  28.7187323  40.4478883  30.4882294  27.8487168  40.3133983
  28.9228617  27.0674916  39.1071584  27.8606522  27.1675576  39.3303103
  29.3025259  26.1487207  39.5541669  29.1678617  27.0874916  37.6781584
  28.2508426  26.8214797  37.1524088  29.9678058  26.4109285  37.3774068
  29.5558617  28.5354916  37.3501584  30.4031277  28.6155887  36.6691129
  28.3708617  29.2884916  36.7731584  27.9588617  30.3054916  37.3191584
  27.8178617  28.7904916  35.6531584  28.2585148  27.9671666  35.2683727
  26.6638617  29.3324916  34.9711584  26.4937809  30.3489154  35.3261998
  26.8678467  29.3515041  33.9005847  25.4168617  28.5074916  35.2211584
  25.3238617  27.6254916  36.0671584  24.3608617  28.8594916  34.4741584
  24.4911170  29.6502549  33.8594826  23.0188617  28.2284916  34.5341584
  22.5284264  28.4778787  35.4751039  22.1588617  28.7374916  33.3881584
  22.2786911  29.8150934  33.2762905  22.5225367  28.2369056  32.4907989
  20.7048617  28.4784916  33.4571584  19.9428617  29.1734916  34.3671584
  20.4431644  29.8627712  35.0473721  18.5238617  29.0074916  34.4331584
  17.8601252  29.5789106  35.0820304  17.9978617  28.0264916  33.5821584
  16.9364238  27.8213346  33.7212992  18.7418617  27.3114916  32.5861584
  18.2725963  26.6106318  31.8957340  20.1458617  27.5454916  32.5191584
  20.7503351  27.0247822  31.7764784  23.1518617  26.7384916  34.5071584
  23.7828617  26.1584916  33.6451584  22.4108617  26.0824916  35.4431584
  22.0200235  26.7046363  36.1361813  22.3098617  24.6384916  35.6701584
  22.2197650  24.3043964  36.7037745  21.1888617  23.9894916  34.8451584
  21.1570349  22.9215384  35.0609415  19.8468617  24.6194916  35.2001584
  19.8777670  25.6874370  34.9841992  19.0582766  24.1526588  34.6099880
  19.6436176  24.4694846  36.2604845  21.4288617  23.8874916  33.3841584
  22.3215766  23.2888744  33.2029967  20.5711959  23.4135784  32.9067536
  21.5703366  24.8850025  32.9681563  23.6598617  23.9844916  35.5611584
  23.6658617  22.8554916  35.1611584  24.7058617  24.6114916  36.0301584
  24.6438797  25.5962559  36.2457895  26.0128617  23.9434916  36.1801584
  25.9140571  22.8899029  35.9188394  27.0638617  24.5754916  35.2701584
  26.9954728  25.6592853  35.3640376  28.0491420  24.2443494  35.5982860
  26.8718617  24.2124916  33.9411584  27.5463292  24.6245400  33.3962643
  26.4978617  23.9484916  37.6201584  26.1098617  24.8584916  38.3611584
  27.2438617  22.9664916  37.9651584  27.3926495  22.2282374  37.2921485
  27.8298617  22.8204916  39.2921584  27.2350777  23.4011918  39.9972247
  27.7348617  21.3314916  39.6771584  28.3328058  20.7379864  38.9855556
  28.1094367  21.1933085  40.6914066  26.6950467  21.0083937  39.6272406
  29.2298617  23.3054916  39.3951584  29.8678617  23.6034916  38.3651584
  29.7788617  23.3594916  40.6051584  29.1969773  23.1993667  41.4150164
  31.1498617  23.7724916  40.8161584  31.2800434  24.7814460  40.4247981
  31.5458617  23.7694916  42.3501584  32.5196850  24.2491118  42.4488093
  30.7992995  24.3490925  42.8931204  31.6068617  22.4904916  42.8741584
  30.6056506  22.0701287  42.9688802  32.2071193  21.8548948  42.2231540
  32.2658617  22.5674916  44.2671584  33.2078617  23.2264916  44.6661584
  31.7708617  21.8914916  45.0451584  32.1648617  22.9824916  40.0051584
  33.1768617  23.5184916  39.5561584  31.8248617  21.7024916  39.7131584
  31.0463513  21.2102899  40.1275959  32.7948617  20.9384916  38.9521584
  33.7845176  21.0403486  39.3974736  32.4138617  19.4794916  38.9531584
  33.1741158  18.8973677  38.4323468  32.3215698  19.1210589  39.9783941
  31.1978617  19.3374916  38.3031584  30.9443538  18.4115869  38.2973322
  33.0918617  21.5464916  37.5941584  34.1418617  21.2674916  37.0421584
  32.1288617  22.2554916  37.0271584  31.2342225  22.4019312  37.4724396
  32.3308617  22.7944916  35.7111584  32.5163711  21.9815416  35.0091628
  31.0968617  23.5774916  35.2401584  31.2987359  23.9183869  34.2247095
  30.2576753  22.8819717  35.2292845  30.7858617  24.6594916  36.0341584
  30.0085545  25.1006262  35.6837393  33.5728617  23.7184916  35.6231584
  34.2368617  23.7854916  34.5801584  33.8308617  24.4644916  36.6591584
  33.2276609  24.3845831  37.4652991  34.8538617  25.4984916  36.6631584
  35.3806079  25.5005684  35.7088873  34.2668617  26.9054916  36.9311584
  35.0657379  27.6116083  37.1576455  33.5258617  27.3594916  35.6571584
  32.7264854  26.6540666  35.4302800  33.1007810  28.3503680  35.8170681
  34.2258346  27.3953822  34.8223836  33.2998617  27.0204916  38.1381584
  32.9313543  28.0462638  38.1478747  32.4717630  26.3393218  37.9423019
  33.9198617  26.6904916  39.4921584  34.7477968  27.3715955  39.6889346
  33.1672666  26.7990704  40.2731261  34.2882078  25.6646536  39.4833608
  35.9988617  25.1904916  37.6181584  36.8398617  26.0554916  37.8711584
  36.0498617  23.9934916  38.1611584  35.3097303  23.3309496  37.9785577
  37.0028617  23.6854916  39.2001584  37.1405027  24.5683110  39.8244853
  36.5538617  22.5494916  40.0691584  36.7792227  22.3187746  41.1103507
  35.6217379  23.1119778  40.0157310  36.4228617  21.3674916  39.3511584
  37.1218617  21.0604916  38.4011584  36.0138617  20.3464916  40.1141584
  38.4278617  23.5374916  38.7851584  39.3138617  23.5384916  39.6421584
  38.7458617  23.5524916  37.4761584  38.0299236  23.5203079  36.7644730
  40.1488617  23.5814916  37.0501584  40.6515457  22.6726714  37.3809964
  40.2498617  23.6684916  35.5481584  39.8398673  22.7548481  35.1177407
  39.6711140  24.5245073  35.2011883  41.6368617  23.8274916  34.9811584
  42.5418617  22.8334916  34.7271584  42.2432849  21.8083711  34.9464291
  43.6588617  23.3694916  34.2371584  44.4487211  22.8244443  33.9222853
  43.5438617  24.7134916  34.1411584  44.4218617  25.6764916  33.6101584
  45.3839146  25.3523996  33.2132738  44.0028617  26.9724916  33.6281584
  44.6771338  27.7402304  33.2486399  42.7198617  27.3604916  34.1231584
  42.3945370  28.4008102  34.1238528  41.8528617  26.4114916  34.6181584
  40.8840014  26.7507250  34.9846705  42.2458617  25.0424916  34.6171584
  40.8418617  24.7894916  37.7051584  42.0298617  24.7234916  38.0481584
  40.1648617  25.9204916  37.7881584  39.2174340  25.9324462  37.4383911
  40.7228617  27.1424916  38.2741584  41.6182309  27.3895224  37.7037296
  39.7178617  28.2934916  38.1321584  38.7519865  27.9149927  38.4667071
  39.9747695  29.1864324  38.7020314  39.5348617  28.7374916  36.6841584
  38.5868617  28.3524916  35.7911584  37.8233959  27.6645536  36.1544227
  38.8078617  28.9334916  34.5921584  38.1975305  28.8537380  33.7913871
  39.9358617  29.7064916  34.6581584  40.5208617  30.5404916  33.6791584
  40.0163641  30.6349426  32.7175661  41.6798617  31.1764916  33.9951584
  42.2146091  31.7719822  33.2552015  42.2038617  31.0714916  35.2891584
  43.1216726  31.6114753  35.5218392  41.6068617  30.3004916  36.3171584
  42.0509205  30.2435643  37.3109752  40.4248617  29.6084916  35.9601584
  41.2048617  27.0674916  39.7191584  42.0468617  27.8524916  40.1271584
  40.6068617  26.1924916  40.5331584  39.9434868  25.5451828  40.1318800
  40.8558617  26.1234916  41.9421584  40.6413370  27.0989665  42.3786526
  40.1885020  25.3779043  42.3743966  42.3198617  25.7374916  42.2661584
  43.1048617  26.5404916  42.7701584  42.6988617  24.4874916  41.9821584
  41.8598617  23.3424916  41.5301584  41.6705561  23.4488665  40.4620067
  40.9136639  23.3683335  42.0706590  42.6778617  22.1094916  41.8561584
  42.5358272  21.3577245  41.0797748  42.3631082  21.7025806  42.8171241
  44.0828617  22.5694916  41.9121584  44.5508619  22.3867894  40.9448453
  44.6316782  22.0349187  42.6874854  44.0808617  24.0954916  42.2191584
  44.3033913  24.2994318  43.2665300  45.0618617  24.8154916  41.3531584
  46.1768617  25.1024916  41.8401584  44.6938617  25.1314916  40.1341584
  43.7719477  24.9326368  39.7727297  45.6508617  25.8174916  39.2591584
  46.5301730  25.1965196  39.0879724  44.9778617  26.0894916  37.9181584
  44.7678919  25.1190930  37.4683379  44.0393210  26.5998916  38.1343369
  45.8058617  26.9344916  36.9451584  45.1416765  27.2105086  36.1261508
  46.1065116  27.8315132  37.4865122  47.0278617  26.2494916  36.3911584
  47.6700925  25.9408789  37.2160201  46.7196075  25.3716491  35.8232929
  47.7868617  27.1914916  35.4881584  47.0825354  27.6224828  34.7766307
  48.2119256  27.9844387  36.1035077  48.8768617  26.4994916  34.7491584
  48.4831534  25.7649699  34.1785698  49.3575730  27.1632938  34.1589184
  49.5298455  26.1004203  35.4082892  46.0288617  27.1034916  39.9081584
  47.2088617  27.4274916  40.0931584  45.0618617  27.9834916  40.1741584
  44.0951565  27.7569299  39.9890906  45.3778617  29.3224916  40.6551584
  46.1657889  29.7513561  40.0360097  44.1768617  30.2254916  40.5981584
  43.9067030  30.0381382  39.5589221  43.4136461  29.8049126  41.2529219
  44.2708617  31.6464916  40.8211584  44.5441630  31.8014942  41.8648928
  45.3128617  32.3314916  39.9091584  45.0399622  32.1773066  38.8651988
  45.3377292  33.3998838  40.1236820  46.2971180  31.9012691  40.0942218
  42.9338617  32.3244916  40.7391584  42.2675215  31.9075016  41.4942806
  43.0565968  33.3933562  40.9139894  42.5053900  32.1655618  39.7495866
  45.9628617  29.2414916  42.1051584  46.9158617  29.9814916  42.4551584
  45.3928617  28.3574916  42.9451584  44.5485658  27.8526670  42.7162132
  45.8988617  28.2784916  44.3181584  45.7416124  29.2952619  44.6780889
  45.0908617  27.3144916  45.2011584  45.2453574  26.2912763  44.8587236
  45.4218232  27.4047112  46.2357719  44.0315142  27.5627950  45.1361394
  47.3828617  28.0164916  44.4011584  48.1008617  28.5164916  45.2851584
  47.8488617  27.1334916  43.4881584  47.2123714  26.7136596  42.8257986
  49.2428617  26.6994916  43.4791584  49.5278007  26.3518659  44.4721666
  49.4418617  25.5474916  42.4791584  50.4414814  25.1378013  42.6241192
  48.6999383  24.7778952  42.6921632  49.2968617  25.9904916  41.1111584
  49.4274105  25.2467090  40.5184154  50.2178617  27.8144916  43.1761584
  51.4458617  27.5984916  43.3691584  49.7938617  28.9584916  42.6881584
  48.8505863  29.0367489  42.3357289  50.6928617  30.0824916  42.5031584
  51.7187154  29.7150072  42.4771073  50.4078617  30.8484916  41.1871584
  49.3572481  31.1266900  41.2703202  51.0204236  31.7495516  41.1561919
  50.6118617  30.0794916  39.9631584  49.6478617  29.1714916  39.5161584
  48.6884346  29.1134815  40.0301953  49.8978617  28.3654916  38.4511584
  49.1363776  27.6293834  38.1934988  51.0488617  28.4574916  37.7001584
  51.2518617  27.6464916  36.6121584  50.5238634  27.0408184  36.4547480
  51.9778617  29.3964916  38.1161584  52.8773486  29.5089464  37.5108669
  51.8018617  30.1794916  39.2531584  52.5914318  30.8586441  39.5747655
  50.7158617  31.0224916  43.7011584  51.5218617  31.9774916  43.7261584
  49.7988617  30.8224916  44.6661584  49.1206132  30.0800600  44.5719589
  49.7518617  31.6374916  45.8371584  49.8386111  30.9754533  46.6987146
  50.6129037  32.3050496  45.8044118  48.4608617  32.4854916  45.9801584
  48.5288617  33.7144916  46.1031584  47.3088617  31.7884916  46.0321584
  47.3521351  30.7862094  45.9152950  46.0078617  32.4024916  46.2401584
  46.1477041  33.3087293  46.8294602  45.2908617  32.7714916  44.9371584
  45.0909784  31.8878361  44.3311065  44.3490234  33.2577099  45.1913875
  46.0448617  33.7274916  44.0651584  45.9818617  35.0684916  44.2711584
  45.3165060  35.4173742  45.0608942  46.7098617  35.9734916  43.5361584
  46.6278747  37.0401274  43.7451248  47.5248617  35.5404916  42.5571584
  48.1229757  36.2499943  41.9853494  47.5998617  34.2194916  42.2841584
  48.2381091  33.8845697  41.4664985  46.8618617  33.2704916  43.0451584
  46.9462634  32.2073154  42.8201413  45.1748617  31.3734916  47.0121584
  45.3618617  30.1774916  46.8541584  44.2068617  31.8984916  47.8061584
  44.2588126  32.8602804  48.1100707  43.1518617  31.0844916  48.3151584
  43.4001593  30.0231780  48.3073548  42.7698617  31.4854916  49.7371584
  42.5605236  32.5551057  49.7513891  41.5148617  30.7044916  50.2291584
  41.7236068  29.6347515  50.2156438  41.2692664  31.0134194  51.2452032
  40.6723871  30.9180906  49.5713487  43.9068617  31.3064916  50.7001584
  44.7485338  31.9249479  50.3883860  43.5880408  31.6044599  51.6989916
  44.2110091  30.2598702  50.7135322  41.9688617  31.1474916  47.3531584
  41.5338617  32.2854916  47.0311584  41.4858617  30.0184916  46.8451584
  41.8076277  29.1335286  47.2104069  40.5358617  30.0054916  45.7261584
  40.0848371  30.9820999  45.5503400  41.1778617  29.5294916  44.4381584
  41.4830255  28.4899544  44.5578946  40.1818617  29.6414916  43.2611584
  39.8765787  30.6808882  43.1405023  40.6606322  29.2953008  42.3451719
  39.3051134  29.0273670  43.4667430  42.4778617  30.2964916  44.1541584
  43.1797360  30.1386819  44.9730422  42.9177585  29.9352988  43.2245724
  42.2599986  31.3606022  44.0630254  39.3898617  29.1224916  46.1261584
  39.5668617  27.9344916  46.3591584  38.1568617  29.6854916  46.1771584
  38.0507167  30.6778189  46.0218553  36.9698617  28.9084916  46.5341584
  37.2676185  27.8944029  46.8007370  36.2308617  29.5344916  47.7301584
  36.9425926  29.6678678  48.5448665  35.8415270  30.5060350  47.4258201
  35.0708617  28.6434916  48.2041584  34.3278164  28.6225898  47.4069460
  35.4696381  27.6403096  48.3548413  34.2948617  29.2014916  49.7171584
  33.5638617  30.7714916  49.2721584  32.8408890  30.6219751  48.4702517
  33.0602372  31.1973672  50.1399677  34.3442192  31.4535471  48.9346028
  36.0448617  28.7784916  45.3041584  35.5818617  29.8254916  44.7971584
  35.8418617  27.5574916  44.8511584  36.3750945  26.7897686  45.2337334
  34.8858617  27.2734916  43.8021584  34.8460388  28.1351330  43.1357596
  35.2858617  26.0334916  42.9801584  34.5112284  25.8552731  42.2343155
  36.5848617  26.2114916  42.3061584  37.3601265  26.3893052  43.0514412
  36.8264647  25.3128126  41.7386170  36.5297994  27.0641539  41.6293750
  35.4128617  24.8874916  43.8571584  35.6621218  24.1165700  43.3422316
  33.5258617  27.0444916  44.4911584  33.5038617  26.3704916  45.5291584
  32.4718617  27.6444916  43.9741584  32.5489721  28.2284931  43.1537344
  31.1738617  27.5594916  44.6461584  31.1038754  26.8150465  45.4392553
  30.7238617  28.9444916  45.1941584  29.7428172  28.8416687  45.6579249
  31.7048617  29.4484916  46.2081584  32.6861095  29.5520188  45.7449787
  31.3759840  30.4181323  46.5819725  31.7672304  28.7425279  47.0363037
  30.3948617  29.9694916  44.1051584  31.3463594  30.2730021  43.6685416
  29.8025693  29.4448547  43.3554616  29.6498617  31.1824916  44.5701584
  30.2417737  31.7079410  45.3195869  29.4667987  31.8438916  43.7233189
  28.6979839  30.8797930  45.0065093  30.1288617  26.9844916  43.7821584
  30.1378617  27.0294916  42.5321584  29.1128617  26.4164916  44.4421584
  29.2799053  26.1315146  45.3966132  27.7718617  26.1864916  43.8671584
  27.8417204  26.1268693  42.7810350  27.1768617  24.8704916  44.3941584
  27.4428473  24.9561038  45.4477340  26.0945574  24.7827760  44.2991668
  27.8368617  23.6394916  43.8051584  27.8598617  23.5644916  42.5571584
  28.1648617  22.6754916  44.5281584  26.8268617  27.3224916  44.2451584
  27.0138617  27.9974916  45.2561584  25.8108617  27.4834916  43.4071584
  25.7540935  26.9800563  42.5334138  24.7478617  28.3934916  43.7401584
  25.0643188  29.1695020  44.4371247  24.2028617  29.0734916  42.4541584
  23.3082600  29.6490364  42.6919318  25.2398617  29.9764916  41.9141584
  26.1346687  29.4015504  41.6756994  24.8673359  30.4592719  41.0106946
  25.4838094  30.7358683  42.6570832  23.7958617  28.0984916  41.4771584
  23.4645976  28.5473690  40.6958944  23.5798617  27.6544916  44.4231584
  23.4978617  26.4254916  44.4441584  22.6588617  28.4434916  44.9591584
  22.7330716  29.4506988  44.9479392  21.4868617  27.8214916  45.6731584
  21.8122619  27.1803056  46.4923619  20.6648617  28.9554916  46.2441584
  20.5321514  29.7058554  45.4647732  19.6927036  28.5548549  46.5313846
  21.2918617  29.6194916  47.4541584  21.9798617  28.9204916  48.2131584
  21.0818617  30.8794916  47.6341584  21.4876582  31.3470157  48.4321874
  20.5126422  31.3925105  46.9762058  20.6558617  26.9314916  44.7661584
  20.1968617  25.8664916  45.1781584  20.5138617  27.3964916  43.5231584
  20.8144897  28.3114977  43.2190434  19.8768617  26.5114916  42.5411584
  20.0244071  25.4796200  42.8598598  18.3578617  26.7664916  42.3771584
  17.8749091  26.3553119  43.2636054  17.9698617  28.2024916  42.2191584
  18.4520958  28.6142596  41.3325937  16.8877848  28.2772800  42.1113840
  18.2865781  28.7638043  43.0982030  17.9308617  26.0584916  41.1991584
  16.9899088  26.1954071  41.0670141  20.6328617  26.8244916  41.2051584
  21.0528617  27.9594916  40.9271584  20.6268617  25.8054916  40.3481584
  20.2858461  24.8967468  40.6274264  21.1038617  25.9694916  39.0061584
  22.1521767  26.2651119  39.0479139  21.0169476  25.0126638  38.4913518
  20.3208617  27.0244916  38.2291584  20.8678617  27.5714916  37.2761584
  19.0828617  27.2794916  38.6251584  18.6606541  26.7849992  39.3980215
  18.2568617  28.2464916  37.8791584  18.4769089  28.2106859  36.8122018
  16.7728617  27.8624916  38.0911584  16.3471405  27.7666005  39.0899905
  16.3031350  28.7000355  37.5754288  16.3838617  26.6174916  37.3351584
  15.9588617  26.7664916  36.0571584  15.9300838  27.7519217  35.5921861
  15.5548617  25.6404916  35.3341584  15.0584927  25.7428236  34.3691472
  15.7878617  24.4104916  35.8481584  15.4813915  23.5271765  35.2878635
  16.3618617  24.2804916  36.9801584  16.6080979  23.2874103  37.3560007
  16.6628617  25.3684916  37.7091584  17.1659393  25.2587343  38.6698697
  18.4938617  29.6964916  38.2501584  17.8918617  30.5784916  37.6501584
  19.4638617  30.0024916  39.1221584  19.9351035  29.2722836  39.6367716
  19.7668617  31.3834916  39.4531584  18.8533623  31.9098154  39.7299276
  20.7418617  31.4394916  40.6351584  21.5607912  30.7653631  40.3841514
  21.1191574  32.4599961  40.7008742  20.1478617  31.0364916  41.9631584
  18.9238617  31.4084916  42.1211584  20.8348617  30.4324916  42.7631584
  20.2568617  32.1394916  38.2311584  21.1108617  31.6754916  37.4831584
  19.8008617  33.3764916  38.1411584  19.0446376  33.6150469  38.7667108
  20.1648617  34.3244916  37.1141584  20.6937822  33.8230118  36.3036892
  18.8778617  34.9744916  36.5391584  18.3793796  35.4582485  37.3791549
  19.2100784  35.7319807  35.8292694  17.9038617  34.0234916  35.8491584
  18.3535490  33.3851618  35.0886209  17.6019455  33.4148223  36.7014907
  16.6638617  34.6844916  35.2591584  16.6858617  35.8494916  34.8791584
  15.6648617  33.8704916  35.0141584  14.8071119  34.2322454  34.6223665
  15.7580564  32.8857667  35.2184447  21.2378617  35.3034916  37.5811584
  21.6678617  35.2534916  38.7461584  21.7998617  36.1884916  36.7171584
  21.5078617  36.3084916  35.2771584  20.6262006  36.9300907  35.1209906
  21.3387302  35.3232358  34.8426880  22.7958617  36.9674916  34.7531584
  22.5780840  37.5466713  33.8558163  23.5361529  36.2021143  34.5202036
  23.2688617  37.8464916  35.8701584  22.7984059  38.8251943  35.9645581
  24.3480078  37.9699430  35.7790372  22.9338617  36.9684916  37.1311584
  23.7403189  36.2478207  37.2666521  22.7948617  37.8264916  38.4011584
  23.7648617  37.9134916  39.1601584  21.6328617  38.4594916  38.6471584
  20.4518617  38.6164916  37.7771584  19.7993506  37.7499807  37.8843422
  20.7703968  38.7045326  36.7384654  19.8168617  39.8914916  38.2971584
  18.7413738  39.8689412  38.1213285  20.2492469  40.7545308  37.7908900
  20.1408617  39.9184916  39.8061584  19.4228170  39.2997784  40.3444007
  20.1664133  40.9138510  40.2496743  21.5598617  39.2674916  39.8751584
  22.3523651  40.0152168  39.8444392  21.7258617  38.3924916  41.1411584
  22.4888617  38.7374916  42.0461584  21.0618617  37.2574916  41.1491584
  20.4146943  37.0449713  40.4034313  21.1788617  36.2954916  42.2761584
  20.9410443  36.7974660  43.2140090  20.2248617  35.1394916  42.0921584
  19.2106678  35.4912596  42.2812860  20.3003555  34.7857510  41.0639229
  20.5268617  34.0874916  42.9721584  19.9070557  33.3673947  42.8346781
  22.6248617  35.8234916  42.3831584  23.1578617  35.6134916  43.4671584
  23.2438617  35.4914916  41.2271584  22.7616637  35.4788249  40.3397893
  24.6158617  35.0324916  41.2691584  24.7101311  34.2011787  41.9678224
  25.0558617  34.5534916  39.8711584  24.8360912  35.3552366  39.1661726
  26.1323668  34.3861336  39.9062018  24.3478617  33.2574916  39.4141584
  24.5457048  32.5006089  40.1731627  23.2793233  33.4706349  39.3841989
  24.7878617  32.7574916  38.0931584  24.7523338  33.5631264  37.3598172
  25.8056364  32.3732658  38.1610155  23.9258617  31.6994916  37.6551584
  23.1518226  31.9752975  37.0678818  24.0798617  30.4174916  37.9341584
  25.2478617  29.9014916  38.2821584  26.0618412  30.4964973  38.3413666
  25.3198400  28.9150873  38.4869149  23.0528617  29.5704916  37.9071584
  22.1308537  29.9069756  37.6688733  23.2005533  28.5954057  38.1250881
  25.5428617  36.0994916  41.8231584  26.5018617  35.7534916  42.5691584
  25.3398617  37.3794916  41.4971584  24.6558023  37.6322302  40.7983843
  26.1648617  38.4354916  42.0701584  27.2025604  38.2024871  41.8314334
  25.8248617  39.7934916  41.4821584  24.7914131  40.0448570  41.7206946
  26.4884334  40.5487783  41.9032461  25.9503160  39.7630879  40.3998294
  26.0438617  38.4544916  43.6241584  27.0378617  38.6124916  44.3281584
  24.7858617  38.3544916  44.0841584  23.9676785  38.3392595  43.4921757
  24.5908617  38.3234916  45.5541584  24.9746427  39.2349955  46.0123855
  23.1148617  38.2224916  45.8451584  22.6409335  39.1214227  45.4509325
  22.7352178  37.3495469  45.3141799  22.8038617  38.0934916  47.3021584
  23.3545105  37.2408186  47.6994435  23.1293044  39.0028539  47.8073805
  21.2978617  37.8864916  47.5391584  20.7547644  38.8074514  47.3270797
  20.9234661  37.0886119  46.8978197  21.0778617  37.5374916  48.8501584
  20.6993443  38.2675903  49.4364858  21.1478617  36.2904916  49.3441584
  21.3238617  35.3304916  48.4391584  21.3943720  35.5700585  47.4605185
  21.3860935  34.3668665  48.7352217  21.2428617  36.1444916  50.6781584
  21.2594614  36.9609114  51.2725348  21.2971534  35.2191268  51.0792208
  25.3778617  37.1444916  46.1311584  26.0258617  37.3014916  47.2361584
  25.3438617  35.9744916  45.5111584  24.7824980  35.8479130  44.6811295
  26.0178617  34.8114916  46.0731584  25.8215506  34.7426615  47.1431227
  25.4988617  33.5404916  45.3981584  25.5872622  33.6616772  44.3185295
  26.1152608  32.7013897  45.7207420  24.0598617  33.2734916  45.7571584
  23.9869565  33.0965712  46.8302310  23.4691384  34.1506608  45.4931087
  23.4958617  32.0754916  45.0311584  23.8238617  30.9404916  45.3741584
  22.6468617  32.3224916  44.0391584  22.2418135  31.5550691  43.5223411
  22.4105303  33.2765100  43.8065692  27.5458617  34.9264916  45.9901584
  28.2408617  34.4994916  46.9341584  28.0798617  35.5764916  44.9251584
  27.5181762  35.8896309  44.1463436  29.5068617  35.8494916  44.8991584
  30.0636036  34.9125918  44.9180392  29.8578617  36.6324916  43.6091584
  29.1614339  37.4620221  43.4868155  31.2758617  37.1724916  43.7121584
  31.9729558  36.3434560  43.8340622  31.5222975  37.7232504  42.8043948
  31.3500777  37.8383427  44.5719453  29.7498617  35.7144916  42.3901584
  30.6132418  35.0492208  42.3996645  28.8380398  35.1271312  42.4982699
  29.7098617  36.4774916  41.0671584  30.6216289  37.0647651  40.9581161
  29.6329494  35.7701758  40.2413932  28.8464276  37.1426776  41.0567227
  29.8568617  36.6824916  46.1011584  30.8728617  36.4404916  46.7971584
  29.1088617  37.7544916  46.4091584  28.3344355  38.0023188  45.8100381
  29.4018617  38.6074916  47.5381584  30.4226134  38.9838814  47.4711066
  28.4418617  39.7974916  47.5461584  27.4566114  39.4825778  47.2023410
  28.3661386  40.1781534  48.5647175  28.9378617  40.9214916  46.6411584
  30.1288617  41.2014916  46.5811584  28.0278617  41.5414916  45.9371584
  28.2972566  42.2943444  45.3201180  27.0594808  41.2648697  46.0134441
  29.3158617  37.8444916  48.8661584  30.1848617  38.0594916  49.7111584
  28.3318617  36.9514916  49.0111584  27.6347032  36.7925523  48.2978509
  28.2468617  36.1814916  50.2421584  28.2946671  36.8526035  51.0997263
  26.9658617  35.4244916  50.3011584  26.8823701  34.8841579  49.3582014
  26.9870654  34.7128084  51.1264811  25.7348617  36.3234916  50.4611584
  25.8258617  37.3594916  51.0651584  24.6138617  35.8874916  49.9621584
  23.7767884  36.4466720  50.0441663  24.5867403  34.9921925  49.4954628
  29.4198617  35.1984916  50.3061584  29.9368617  34.9674916  51.4601584
  29.8698617  34.6454916  49.2031584  29.4050615  34.7596836  48.3137652
  31.0368617  33.7644916  49.2681584  30.8850326  33.0236049  50.0531004
  31.1568617  33.0324916  47.9161584  31.3183351  33.7606107  47.1212566
  31.9981922  32.3403360  47.9505657  30.2389970  32.4784006  47.7196722
  32.3338617  34.5314916  49.6231584  33.1938617  34.0284916  50.3551584
  32.5068617  35.7404916  49.0881584  31.8732087  36.0760551  48.3768355
  33.6108617  36.5754916  49.4641584  34.5389712  36.0324416  49.2858084
  33.6498617  37.8684916  48.6821584  32.6719075  38.3350073  48.8007667
  34.4086128  38.4906794  49.1567942  33.9708617  37.7224916  47.1801584
  33.3582311  36.9258174  46.7581456  33.6738617  39.0354916  46.4501584
  34.2865005  39.8325987  46.8713387  33.9035047  38.9227124  45.3906086
  32.6198788  39.2870655  46.5681877  35.4488617  37.3794916  46.9931584
  35.6715231  36.4407354  47.5003647  35.6671864  37.2781608  45.9300650
  36.0631841  38.1746724  47.4155261  33.5408617  36.8864916  50.9611584
  34.5798617  36.7824916  51.6441584  32.3498617  37.2114916  51.4781584
  31.5235591  37.2523263  50.8988003  32.2128617  37.5154916  52.9101584
  32.8760397  38.3392351  53.1742433  30.7898617  37.9134916  53.2441584
  30.1502506  37.1083572  52.8825571  30.7157658  37.9759350  54.3298428
  30.3448617  39.2244916  52.6321584  31.1528617  40.0184916  52.1421584
  29.0758617  39.4334916  52.6801584  32.5868617  36.2564916  53.7311584
  33.1918617  36.3864916  54.8111584  32.1888617  35.0874916  53.2191584
  31.6296066  35.0391125  52.3795201  32.5118617  33.8674916  53.8891584
  32.1313266  33.9040817  54.9099196  31.8798617  32.6344916  53.1641584
  30.8020961  32.7829560  53.0972344  32.3067785  32.6179124  52.1613787
  32.1608617  31.3404916  53.8441584  31.3728617  30.9034916  54.8571584
  30.5190508  31.5138271  55.1514321  31.6288617  29.7244916  55.5071584
  30.9656671  29.4196734  56.3167018  32.6968617  28.9084916  55.1361584
  32.9898617  27.7554916  55.7311584  32.3880332  27.5393168  56.4471685
  33.5018617  29.3384916  54.1121584  34.3739133  28.7623289  53.8028641
  33.1888617  30.5364916  53.4621584  33.7807174  30.8634598  52.6072322
  34.0388617  33.6664916  53.9941584  34.5388617  33.3324916  55.1091584
  34.7488617  33.8504916  52.9201584  34.3283370  34.0613948  52.0264145
  36.2198617  33.7244916  52.9901584  36.4990516  32.7369356  53.3574259
  36.8058617  33.9094916  51.6051584  36.4697915  34.8516712  51.1721992
  37.8694495  33.9745682  51.8346059  36.5808617  32.8344916  50.6571584
  35.5033049  32.6893973  50.5802179  37.1408617  33.1004916  49.3101584
  38.2185252  33.2452431  49.3862319  36.9338397  32.2533432  48.6562607
  36.6824532  33.9987003  48.8964157  37.4218617  31.5834916  51.1821584
  37.0754329  31.3038860  52.1770992  37.2869770  30.7429033  50.5014833
  38.4782813  31.8482068  51.2269073  36.8358617  34.7534916  53.9391584
  37.7748617  34.3914916  54.6781584  36.3378617  35.9784916  53.8461584
  35.7301109  36.2562205  53.0887913  36.8128617  37.0004916  54.7551584
  37.8985122  37.0919803  54.7882044  36.2068617  38.3994916  54.5031584
  35.1382662  38.2707650  54.3310180  36.4258617  39.3814916  55.6881584
  37.4943023  39.5110889  55.8606121  35.9773185  40.3457745  55.4492695
  35.9597428  38.9771531  56.5866823  36.7058617  38.9534916  53.1511584
  36.4029836  38.2812321  52.3483919  36.2744305  39.9398330  52.9805791
  37.7929566  39.0310739  53.1686655  36.6538617  36.5544916  56.2201584
  37.5748617  36.6894916  57.0571584  35.4858617  36.0174916  56.5471584
  34.7006222  36.0168698  55.9119436  35.2838617  35.5194916  57.8821584
  35.5174488  36.2804153  58.6268270  33.8268617  35.1464916  58.0141584
  33.6326802  34.3737984  57.2702914  33.6996729  34.7287930  59.0128830
  32.9228617  36.2104916  57.8321584  32.0243459  35.8876793  57.9324651
  36.1758617  34.3734916  58.3251584  36.5928617  34.2764916  59.4751584
  36.5588617  33.5154916  57.3671584  36.3112402  33.6560192  56.3981203
  37.3918617  32.3694916  57.7081584  36.9219011  31.8282905  58.5293390
  37.5818617  31.4104916  56.5381584  38.0798503  31.9774831  55.7516298
  38.2445673  30.6202261  56.8908648  36.2938617  30.7874916  55.9821584
  35.8642905  31.5875953  55.3793289  36.4466623  29.9060535  55.3594057
  35.3348617  30.4424916  57.0681584  35.4858617  29.4394916  57.7331584
  34.2078617  31.2224916  57.1791584  33.5298830  31.0250276  57.9012763
  34.0630651  31.9894023  56.5380786  38.7588617  32.7944916  58.0901584
  39.3988617  32.0924916  58.9141584  39.1878617  33.9574916  57.6401584
  38.6315659  34.5662640  57.0570372  40.5388617  34.3714916  57.9761584
  41.2470886  33.6172621  57.6331546  40.8808617  35.6874916  57.3211584
  40.6465871  35.5689124  56.2632578  40.2901099  36.5051380  57.7341556
  42.3638617  36.0384916  57.4571584  43.2538617  35.2234916  57.0561584
  42.6488617  37.1524916  58.0511584  43.6138543  37.4279635  58.1651952
  41.9049315  37.7411045  58.3978620  40.7418617  34.5214916  59.4781584
  41.8698617  34.3594916  59.9161584  39.6588617  34.8244916  60.2461584
  38.7238281  34.9195746  59.8763331  39.8678617  35.0704916  61.6651584
  40.9351855  35.0820594  61.8860326  39.2908617  36.3774916  62.0511584
  39.4060720  36.5160568  63.1261586  39.8196508  37.1717408  61.5242330
  37.9638617  36.4204916  61.7261584  37.5995618  37.2715086  61.9804327
  39.2508617  33.9614916  62.4841584  39.1128617  34.1344916  63.6811584
  38.9268617  32.8024916  61.9121584  39.1103163  32.6644503  60.9285994
  38.3558617  31.6924916  62.6731584  37.8486570  32.0837010  63.5550868
  37.3618617  30.9134916  61.8521584  37.7581648  30.8076345  60.8422884
  37.2435920  29.9271414  62.3007401  36.0908617  31.5684916  61.7991584
  35.7499624  31.8103816  62.8058250  36.1632650  32.4833326  61.2110039
  35.1348617  30.6554916  61.1661584  34.2839687  31.2403829  60.8168989
  35.6253166  30.1842487  60.3144051  34.6558617  29.6274916  62.0481584
  34.5925709  29.9014258  63.0182376  34.1958617  28.4184916  61.6931584
  33.8188617  27.5614916  62.6651584  33.8876620  27.8393430  63.6337477
  33.4696308  26.6461578  62.4195949  33.9868617  28.0794916  60.4101584
  34.1781191  28.7473026  59.6769810  33.6394211  27.1583536  60.1845735
  39.4648617  30.7574916  63.0311584  40.1038617  30.2394916  62.1301584
  39.6548617  30.5104916  64.3321584  39.0828745  30.9901614  65.0124869
  40.8188617  29.7304916  64.8171584  41.7055531  30.0843234  64.2911541
  41.0668617  29.8524916  66.3461584  41.9527311  29.2963107  66.6527486
  41.1680635  30.8936308  66.6525689  39.9898617  29.3234916  66.9221584
  40.0824687  29.3690931  67.8765924  40.7248617  28.2814916  64.2871584
  41.7418617  27.6924916  64.1411584  39.5088617  27.7194916  63.9831584
  38.6593580  28.2426687  64.1404117  39.3988617  26.3674916  63.4591584
  40.1918204  25.7489741  63.8795770  38.0758617  25.7564916  63.8131584
  38.0125639  24.7405035  63.4234652  37.9452833  25.7388559  64.8951650
  37.0488617  26.5584916  63.2221584  36.1899165  26.1864694  63.4352602
  39.5478617  26.2844916  61.9341584  39.5578617  25.1724916  61.3541584
  39.6488617  27.4024916  61.2331584  39.8132724  28.3053502  61.6549580
  39.6508617  27.3084916  59.7761584  38.8602219  26.6344022  59.4466265
  39.4148617  28.6534916  59.1701584  38.4137373  28.9800185  59.4516354
  40.1509077  29.3437292  59.5823580  39.5278617  28.6334916  57.7241584
  39.3693084  29.5149916  57.3785886  41.0538617  26.9084916  59.2121584
  42.0388617  27.4644916  59.6601584  41.1118617  25.9644916  58.2351584
  40.0078617  25.1904916  57.6561584  39.1679374  25.8560430  57.4569882
  39.7002122  24.4194152  58.3624812  40.5998617  24.6124916  56.3961584
  40.2976298  25.2297924  55.5501710  40.2194192  23.6000503  56.2607792
  42.0398617  24.6064916  56.5591584  42.5457015  24.7892791  55.6111005
  42.3420082  23.6349460  56.9501908  42.3988617  25.7084916  57.5621584
  43.0746855  25.3497465  58.3384718  43.0358617  26.8864916  56.8411584
  44.2748617  26.8854916  56.6101584  42.2398617  27.8924916  56.5441584
  41.2377193  27.7672450  56.5330555  42.7938617  29.1154916  55.9561584
  43.8675637  29.0197591  55.7946082  42.1338617  29.4904916  54.6341584
  42.5878513  30.4135949  54.2737794  42.3078617  28.3874916  53.5771584
  41.8536829  27.4641360  53.9366538  41.8236612  28.6928112  52.6495646
  43.3697691  28.2224864  53.3948741  40.6278617  29.7984916  54.8311584
  40.5145244  30.6307404  55.5258660  40.1821097  30.0630090  53.8722865
  40.1262106  28.9186624  55.2340821  42.9508617  30.3124916  56.9001584
  43.1558617  31.4204916  56.4771584  42.8468617  30.0284916  58.2421584
  42.7037221  29.0926106  58.5939214  43.0288617  31.1054916  59.2021584
  42.1884967  31.7994796  59.1858359  43.1068617  30.4734916  60.5731584
  42.2412396  29.8175882  60.6658312  44.0183767  29.8760829  60.5916902
  43.1228617  31.4614916  61.7361584  43.2869901  32.4698440  61.3561740
  42.1684894  31.4225295  62.2612846  44.2418617  31.0934916  62.6931584
  45.1534114  31.5498127  62.3072216  43.9943266  31.5370000  63.6575889
  44.4828617  29.6324916  62.8861584  43.9178131  28.9776470  62.3646241
  45.4068617  29.1484916  63.7361584  45.5178617  27.8484916  63.8941584
  44.9115280  27.2266174  63.3786664  46.2089801  27.4773716  64.5303384
  46.2128617  29.9454916  64.4461584  46.1373444  30.9482386  64.3518420
  46.8933336  29.5409440  65.0733728  44.3738617  31.8134916  58.9411584
  45.3818617  31.1544916  58.7331584  44.3368617  33.1324916  58.9631584
  43.4308256  33.5585199  59.0961910  45.4948617  34.0044916  58.8111584
  45.1832465  35.0136755  59.0804966  46.2577513  33.6616429  59.5101246
  46.0758617  34.0254916  57.4241584  47.1328617  34.5994916  57.2701584
  45.4908617  33.3344916  56.4411584  44.6718091  32.7765943  56.6361010
  46.0898617  33.2524916  55.0921584  47.1541448  33.4806593  55.1499526
  45.9168617  31.8084916  54.4881584  44.8500124  31.5850402  54.4892468
  46.2790530  31.8440515  53.4607086  46.6518617  30.7394916  55.2401584
  47.7083660  31.0055222  55.2737316  46.2559776  30.6970916  56.2548407
  46.4718617  29.1154916  54.4631584  47.2408617  29.4164916  52.7931584
  48.2797687  29.7207282  52.9204823  47.2006792  28.5005355  52.2036583
  46.6926944  30.2045698  52.2768769  45.6118617  34.2834916  54.1191584
  46.2128617  34.4084916  53.0491584  44.4938617  34.9414916  54.4371584
  44.1155762  34.8234539  55.3661721  43.7608617  35.7774916  53.4931584
  44.1594475  35.5125129  52.5138654  42.2848617  35.4804916  53.5311584
  41.9314445  35.6264736  54.5518865  41.5038617  36.3854916  52.5901584
  41.8564246  36.2397230  51.5691043  40.4432946  36.1402395  52.6462797
  41.6515033  37.4258450  52.8799271  42.0358617  34.0884916  53.0151584
  42.1335831  34.1407110  51.9308040  42.8310382  33.4633950  53.4214195
  40.7218617  33.5034916  53.3641584  39.9261372  34.1278339  52.9578100
  40.6467850  32.5006873  52.9436274  40.6235915  33.4505201  54.4484263
  43.9868617  37.2544916  53.7601584  43.7248617  37.7534916  54.8741584
  44.4618617  37.9554916  52.7481584  44.8711216  37.5013773  51.9441771
  44.4818617  39.3904916  52.8031584  44.6339751  39.6948670  53.8386855
  45.5788617  40.0034916  51.9511584  46.5251646  39.5683458  52.2724965
  45.3827212  39.7217965  50.9166166  45.6568617  41.5384916  52.0591584
  44.6118617  42.1674916  52.4151584  46.7558617  42.1174916  51.7921584
  43.1308617  39.8614916  52.3931584  42.7198617  39.8144916  51.2151584
  42.3258617  40.2584916  53.3581584  42.6767658  40.3916009  54.2958404
  40.9308617  40.5234916  53.1061584  40.4431158  39.7526612  52.5094813
  40.1738617  40.6484916  54.4841584  39.1157033  40.8446168  54.3111385
  40.3278617  39.3494916  55.2351584  41.3858059  39.1529106  55.4089674
  39.8097445  39.4185631  56.1916534  39.8994816  38.5369499  54.6483305
  40.6638617  41.7634916  55.2231584  40.1937573  41.8256855  56.0578644
  40.6458617  41.8134916  52.3351584  39.4778617  41.9904916  51.8931584
  41.7048617  42.5404916  51.9331584  42.6082202  42.2801393  52.3022918
  41.6288617  43.6874916  51.0391584  40.6121518  44.0786946  51.0022748
  42.5548617  44.7834916  51.5631584  43.5528137  44.4237731  51.8137452
  42.6207755  45.4883939  50.7343833  41.9758617  45.5134916  52.7831584
  40.7538617  45.8474916  52.8431584  42.7708617  45.6524916  53.7711584
  42.4552594  46.1235969  54.6069543  43.7120595  45.2907658  53.7128324
  42.0048617  43.3674916  49.5951584  42.0038617  44.2674916  48.7621584
  42.3258617  42.0894916  49.3031584  42.3459609  41.4015963  50.0424117
  42.7938617  41.6854916  47.9521584  42.6199923  42.4883443  47.2357115
  44.3028617  41.3874916  48.0001584  44.4670889  40.5189200  48.6378982
  44.6473373  41.1662145  46.9899737  45.0878617  42.5894916  48.5581584
  44.7368402  43.4765195  48.0308386  44.8389126  42.6739949  49.6159796
  46.5518617  42.4734916  48.4051584  46.7325920  42.4085595  47.3322095
  46.9637616  43.4078136  48.7865771  47.2318617  41.3584916  49.0631584
  47.2388708  41.4455960  50.0693706  47.9048617  40.3624916  48.5111584
  47.8008617  40.1314916  47.2161584  47.2059355  40.7174221  46.6479611
  48.3166647  39.3698195  46.7991421  48.5658617  39.5394916  49.2981584
  48.5491606  39.6794195  50.2982791  49.0865405  38.7720726  48.8980830
  41.9758617  40.5384916  47.3721584  42.3708617  39.3874916  47.5011584
  40.8078617  40.8774916  46.8571584  40.5702407  41.8508253  46.7296548
  39.8378617  39.8764916  46.4631584  40.2067845  38.8794269  46.7036936
  38.5048617  40.1104916  47.2271584  38.1241086  41.0485954  46.8233175
  37.8344807  39.2971974  46.9492344  38.5838617  40.2064916  48.7441584
  39.2923910  40.9887739  49.0164110  37.2248617  40.5364916  49.3171584
  36.5158525  39.7543709  49.0456957  37.2940705  40.6025275  50.4029531
  36.8831288  41.4909181  48.9166724  39.0918617  38.8944916  49.2981584
  40.0820838  38.6872501  48.8924360  39.1507466  38.9567937  50.3847827
  38.4094785  38.0923027  49.0171867  39.5298617  39.9124916  44.9581584
  39.4178617  41.0004916  44.3751584  39.4228617  38.7264916  44.4021584
  39.5822906  37.8872134  44.9409476  39.0688617  38.5864916  42.9831584
  38.7910761  39.5745527  42.6161849  39.9583917  38.2407502  42.4565668
  37.9388617  37.6294916  42.7161584  37.5758617  36.8464916  43.5781584
  37.4048617  37.7044916  41.4871584  37.7451924  38.3709454  40.8088416
  36.2908617  36.8374916  41.1081584  36.2576062  35.9411688  41.7275118
  34.9378617  37.5694916  41.2271584  34.9679454  38.4554016  40.5928417
  33.8028617  36.6954916  40.8071584  33.7718476  35.8095331  41.4413639
  32.8659810  37.2440817  40.9041316  33.9408424  36.3937866  39.7688728
  34.6728617  38.0824916  42.6711584  35.4605373  38.7781926  42.9604151
  33.7092284  38.5907470  42.7056109  34.6628221  37.2386031  43.3609788
  36.4438617  36.3304916  39.6711584  36.8388617  37.1454916  38.7941584
  36.1238617  35.0834916  39.4461584  35.8698481  34.5287078  40.2510133
  36.1088617  34.4464916  38.1351584  36.2036770  35.1595688  37.3162383
  37.2048617  33.3514916  37.9981584  37.0652784  32.6140793  38.7886266
  37.1178617  32.6594916  36.6331584  37.2578213  33.3962425  35.8421400
  37.8943378  31.8979127  36.5611637  36.1394732  32.1915466  36.5241518
  38.5678617  33.9284916  38.2811584  38.7463226  34.6952720  37.5273015
  38.5132449  34.3932825  39.2655800  39.6968617  32.9304916  38.2591584
  39.7524026  32.4655899  37.2748406  40.6366005  33.4394248  38.4735816
  39.5193235  32.1635987  39.0131182  34.7378617  33.8224916  37.9861584
  34.2568617  33.1794916  38.9251584  34.0398617  33.9944916  36.8591584
  34.4162420  34.5028531  36.0717539  32.6808617  33.4334916  36.7441584
  32.6449563  32.5061317  37.3158346  31.9786870  34.1499360  37.1704886
  32.2838617  33.1464916  35.3181584  32.5958617  33.9404916  34.4001584
  31.6338617  31.9894916  35.1421584  31.4308477  31.4084345  35.9429438
  31.2168617  31.5264916  33.8341584  31.8502484  31.9623718  33.0615466
  31.3378617  29.9904916  33.7621584  32.3561701  29.6892910  34.0079745
  30.6501804  29.5835604  34.5035095  31.0028617  29.3404916  32.4701584
  31.2068617  29.8394916  31.2051584  31.6707216  30.8234783  31.1365721
  30.7638617  28.9534916  30.2691584  30.7357269  29.1280124  29.2747488
  30.3268617  27.8294916  30.8821584  29.7988617  26.6234916  30.3811584
  29.7081526  26.5191269  29.2999653  29.4298617  25.6514916  31.2811584
  29.0373913  24.6999144  30.9225950  29.5488617  25.8604916  32.6621584
  29.2473550  25.0814759  33.3623925  30.0388617  27.0284916  33.1741584
  30.1411234  27.1075957  34.2564642  30.4348617  28.0494916  32.2901584
  29.7948617  31.8854916  33.4791584  28.8488617  31.6024916  34.2241584
  29.6028617  32.5284916  32.3241584  30.3829666  33.0657853  31.9736570
  28.2938617  32.6884916  31.6681584  28.4008321  33.3326692  30.7954088
  27.7328617  31.3304916  31.2111584  28.5280301  30.7261915  30.7745488
  27.2992872  30.8013001  32.0597275  26.7088617  31.5694916  30.2181584
  26.3480687  30.7305269  29.9222420  27.4398617  33.5334916  32.5301584
  27.8108617  34.6714916  32.8421584  26.2858617  33.0974916  33.0531584
  25.8814977  32.2220957  32.7527068  25.5208617  33.9334916  33.9711584
  25.3559409  34.9041153  33.5034085  24.1618617  33.3274916  34.3331584
  24.3311030  32.2921237  34.6289114  23.7669563  33.8871091  35.1810841
  23.1568617  33.3704916  33.1821584  23.0021397  34.4051881  32.8762742
  23.5467864  32.7978244  32.3406639  21.5738617  32.6604916  33.7031584
  20.9018617  32.4364916  32.0081584  21.5556331  31.7727739  31.4423309
  19.9047308  32.0001525  32.0668001  20.8459297  33.4034540  31.5082018
  26.3198617  34.2854916  35.2521584  26.1158617  35.3534916  35.8681584
  27.2368617  33.3584916  35.6151584  27.3326589  32.4382027  35.2102009
  28.1568617  33.7444916  36.6871584  27.5485692  34.1031750  37.5174750
  28.6905212  32.8439011  36.9908748  29.1628617  34.8114916  36.3171584
  29.6448617  35.5254916  37.2101584  29.4618617  34.9064916  35.0241584
  29.1339463  34.1945772  34.3871744  30.2508617  36.0064916  34.4841584
  31.1275047  36.1236238  35.1212426  30.5669967  35.7204489  33.4809946
  29.5078617  37.3404916  34.4101584  30.0548617  38.3934916  34.7061584
  28.2058617  37.2964916  34.1431584  27.7826857  36.4465705  33.7986942
  27.3318617  38.4934916  34.3421584  27.6930359  39.3246274  33.7364641
  26.3057336  38.2579029  34.0599203  27.3618617  38.9074916  35.8361584
  27.5638617  40.0854916  36.1881584  27.2548617  37.9084916  36.7471584
  27.0763884  36.9621823  36.4426171  27.3898617  38.1574916  38.1601584
  26.5886886  38.8246756  38.4780991  27.3068654  37.2107401  38.6938929
  28.7238617  38.7954916  38.4921584  28.7638617  39.7274916  39.3251584
  29.8128617  38.3014916  37.8871584  29.7145653  37.4814359  37.3058273
  31.1298617  38.8274916  38.1041584  31.3648434  38.7518926  39.1658399
  32.1848617  37.9884916  37.2951584  31.9212888  38.0286237  36.2382672
  33.5568617  38.5164916  37.4821584  33.8213349  38.4762447  38.5388200
  34.2603503  37.9127625  36.9088225  33.5994736  39.5493785  37.1365728
  32.1518617  36.6554916  37.7981584  32.7882488  36.1177004  37.3213015
  31.1888617  40.3224916  37.7531584  31.8208617  41.1374916  38.4871584
  30.6598617  40.7024916  36.5811584  30.2885463  40.0165703  35.9394917
  30.6628617  42.0964916  36.1731584  31.6758290  42.4977383  36.2047429
  30.1288617  42.2114916  34.7201584  29.2385362  41.5828485  34.7050709
  29.8490463  43.2421043  34.5018906  31.1518617  41.7014916  33.6291584
  31.6242003  40.7837445  33.9794973  30.4288617  41.4314916  32.3351584
  29.9566219  42.3489493  31.9839323  31.1399802  41.0802399  31.5874729
  29.6661848  40.6696767  32.4965968  32.3028617  42.7084916  33.4251584
  32.8380642  42.8446057  34.3649087  32.9891798  42.3282272  32.6685424
  31.8956480  43.6650722  33.0976992  29.8328617  42.9804916  37.1221584
  30.2188617  44.1164916  37.4471584  28.7008617  42.4484916  37.6371584
  28.3440758  41.5789225  37.2674928  27.9178617  43.1424916  38.6181584
  27.6401767  44.1275301  38.2430725  26.6368617  42.3564916  38.9271584
  26.9238635  41.3189381  39.0980736  26.2123432  42.7708517  39.8415925
  25.6128617  42.4184916  37.8261584  25.0682268  43.3563885  37.9348920
  26.1488247  42.4181073  36.8770296  24.6408617  41.2674916  37.8541584
  25.1943336  40.3301989  37.7971477  24.0756153  41.2989831  38.7856111
  23.7138617  41.3254916  36.7481584  24.0053537  40.8104413  35.9297117
  22.5508617  41.9364916  36.7231584  22.0968617  42.5624916  37.8061584
  22.6494703  42.5677280  38.6515556  21.2017639  43.0294957  37.7777566
  21.8248617  41.9734916  35.6061584  22.1700628  41.5277619  34.7681481
  20.9327918  42.4470931  35.6027708  28.7628617  43.4204916  39.8411584
  28.8528617  44.5444916  40.3561584  29.4598617  42.4134916  40.3831584
  29.3316916  41.4731362  40.0376103  30.3048617  42.6094916  41.5401584
  29.8046681  43.1511787  42.3429539  30.7768617  41.2654916  42.0801584
  31.2496058  40.7109779  41.2695248  31.7668617  41.4474916  43.2111584
  31.2946620  42.0015611  44.0224138  32.0858454  40.4712004  43.5761316
  32.6338119  42.0009274  42.8503152  29.5928617  40.3964916  42.5391584
  28.9264069  40.2148933  41.6959728  29.9654381  39.4450191  42.9186139
  29.0468272  40.9131106  43.3284948  31.4428617  43.5484916  41.2271584
  31.7948617  44.3944916  42.0861584  32.0318617  43.4724916  40.0621584
  31.7212476  42.7753456  39.4006407  33.1518617  44.3424916  39.6821584
  33.9855806  44.2237526  40.3741939  33.6318617  44.0094916  38.2841584
  32.8103410  44.1325804  37.5784297  34.4482039  44.6780652  38.0108544
  33.9828418  42.9779289  38.2560406  32.6888617  45.8384916  39.7541584
  33.5548617  46.7054916  40.0001584  31.4128617  46.1124916  39.5031584
  30.7817693  45.3677743  39.2438942  30.9008617  47.4724916  39.5271584
  31.6287032  48.1354917  39.0594225  29.5878617  47.5954916  38.7851584
  29.4012265  48.6539000  38.6033946  29.6892047  47.0760724  37.8322506
  28.5048617  47.0434916  39.5101584  27.6960058  47.1437701  39.0029147
  30.7018617  48.0414916  40.9071584  30.5578617  49.2494916  41.0501584
  30.8478617  47.2144916  41.9361584  31.1042101  46.2533837  41.7610688
  30.5218617  47.6084916  43.3131584  29.8189994  48.4414133  43.2951266
  29.8768617  46.4304916  44.0991584  30.5486170  45.5723483  44.0783216
  29.7093224  46.7350984  45.1322341  28.5218617  46.0424916  43.4481584
  27.7716609  46.8280387  43.5387968  28.8631502  45.9842477  42.4146067
  27.8958617  44.6744916  43.8671584  26.7148617  44.2544916  43.3751584
  28.5378617  43.8984916  44.4981584  31.6798617  48.1934916  44.0981584
  31.4718617  48.8694916  45.0991584  32.9108617  47.9994916  43.6621584
  33.0755371  47.3738782  42.8865365  34.0508617  48.6614916  44.2651584
  34.6847278  48.9322943  43.4207776  33.6348733  49.5649772  44.7109911
  34.8758617  47.9544916  45.2831584  35.9008617  48.5384916  45.7621584
  34.4838617  46.7484916  45.6401584  33.5797265  46.3953084  45.3610518
  35.2758617  45.9594916  46.5931584  35.8559763  46.6383846  47.2181948
  34.4018617  45.0964916  47.4931584  33.8413826  45.7667544  48.1448563
  33.7095508  44.5514503  46.8514921  35.1688617  44.1384916  48.3151584
  35.6295599  43.4616066  47.5956553  35.9417093  44.7397512  48.7940066
  34.4248617  43.3244916  49.3771584  35.1482087  42.6652258  49.8569884
  34.0272839  44.0236013  50.1128737  33.3358617  42.5224916  48.8641584
  33.0340513  42.6945546  47.9157892  32.6908617  41.6424916  49.5701584
  33.1828617  41.3404916  50.7901584  34.0224850  41.7951639  51.1194090
  32.7091851  40.6611935  51.3683315  31.6388617  41.0054916  49.1261584
  31.2956580  41.1912952  48.1946069  31.1743590  40.3306134  49.7168151
  36.3798617  45.1464916  45.9321584  37.5198617  45.1744916  46.3401584
  36.0028617  44.3554916  44.9511584  35.0392524  44.2920805  44.6552944
  36.9798617  43.4334916  44.3491584  37.6645765  43.0023359  45.0794800
  36.3288617  42.3154916  43.5411584  37.0946261  41.6678418  43.1142450
  35.4308617  41.4944916  44.4861584  34.6645116  42.1414098  44.9131303
  34.9552061  40.6886210  43.9272085  36.0366152  41.0717499  45.2876890
  35.5808617  42.7924916  42.2591584  34.7004156  43.3497412  42.5791402
  36.2517400  43.4560803  41.7135653  35.1628617  41.6704916  41.3721584
  34.4915509  41.0066823  41.9169508  34.6479590  42.0698624  40.4983864
  36.0428758  41.1130198  41.0513777  38.0418617  44.2154916  43.4901584
  37.7298617  45.2844916  42.9541584  39.2238617  43.6074916  43.4101584
  39.3424582  42.7318280  43.8992876  40.3948617  44.2024916  42.7541584
  40.1845621  45.2276106  42.4491923  41.5648617  44.2164916  43.7471584
  41.6116025  43.2621139  44.2716369  42.4989987  44.3815729  43.2102820
  41.3448617  45.3844916  44.7951584  41.2408740  46.3178659  44.2418956
  40.4222082  45.1799340  45.3382686  42.4398617  45.4994916  45.7321584
  42.4899161  44.6348685  46.3939895  43.3933645  45.6181450  45.2175195
  42.1278617  46.8294916  46.6041584  42.5166434  47.6827466  46.0483659
  41.0447882  46.9161032  46.6910455  42.7048617  46.8064916  47.8981584
  43.7084958  46.7266728  47.8178629  42.4729208  47.6602450  48.3854043
  42.3444157  46.0161637  48.4134832  40.7388617  43.5244916  41.4591584
  41.6688617  43.9654916  40.7741584  39.9898617  42.4534916  41.0791584
  39.2611250  42.0842460  41.6730437  40.2398617  41.7854916  39.7651584
  40.3898239  42.5153022  38.9695536  41.4408617  40.8864916  39.8241584
  41.3015981  40.1443946  40.6102867  41.5646762  40.3813901  38.8662217
  42.3294867  41.4800796  40.0388630  39.0238617  40.9844916  39.4241584
  38.4168617  40.3344916  40.3091584  38.6728617  40.9824916  38.1491584
  39.2348211  41.5055076  37.4928389  37.4778617  40.2584916  37.6351584
  37.1494373  39.5084381  38.3546418  36.3348617  41.2334916  37.3931584
  36.6454809  41.9854728  36.6678033  35.4706881  40.6925732  37.0075270
  36.0685282  41.7218093  38.3305545  37.8108617  39.5494916  36.3421584
  38.4008617  40.1734916  35.4281584  37.4338617  38.3054916  36.2411584
  37.0763024  37.8654000  37.0769634  37.6118617  37.4764916  35.0371584
  37.7560059  38.1159559  34.1662927  38.7268617  36.4494916  35.1001584
  38.4687738  35.6850921  35.8330871  38.9188617  35.7974916  33.7301584
  39.1774445  36.5612579  32.9967440  39.7214026  35.0620607  33.7864642
  37.9947767  35.3037975  33.4294391  40.0048617  37.0374916  35.6131584
  40.2695400  37.8445269  34.9299745  39.7811263  37.4527075  36.5958271
  41.1758617  36.0624916  35.7271584  41.4004973  35.6471877  34.7447321
  42.0515117  36.5884230  36.1075955  40.9120825  35.2553667  36.4105834
  36.2588617  36.8034916  34.6741584  36.0058617  35.6484916  35.0711584
  35.4488617  37.4894916  33.8701584  35.4388617  38.9204916  33.5681584
  35.9559905  39.0967030  32.6249577  35.9445019  39.4641033  34.3662269
  34.0058617  39.2384916  33.4941584  33.8344050  40.1480057  32.9184104
  33.5774296  39.3532077  34.4898428  33.4178617  37.9974916  32.7791584
  33.5296824  38.0834767  31.6983246  32.3706809  37.8176508  33.0224058
  34.2898617  36.8334916  33.3071584  33.7681281  36.3151574  34.1116595
  34.6748617  35.8154916  32.2011584  35.4448617  36.2444916  31.2911584
  34.1378617  34.6234916  32.2541584  33.4695048  34.4399022  32.9887967
  34.3888617  33.5834916  31.2791584  35.2607198  33.8509714  30.6821515
  34.6548617  32.2304916  31.9581584  33.6868546  32.0177891  32.4118312
  34.8802523  31.4698024  31.2107288  35.7488617  32.2194916  33.0501584
  35.5561800  33.0099833  33.7754842  35.7248617  30.8864916  33.7441584
  35.9179378  30.0954795  33.0195066  36.4924865  30.8651487  34.5177200
  34.7467301  30.7307774  34.1992541  37.1148617  32.5634916  32.5471584
  37.1022534  33.5642302  32.1153452  37.8250348  32.5338317  33.3735214
  37.4141524  31.8434515  31.7855375  33.1088617  33.4174916  30.4561584
  32.0638617  33.0504916  31.0031584  33.1648617  33.6914916  29.1511584
  34.0027883  34.1015594  28.7640888  31.9998617  33.5424916  28.2801584
  32.1797531  34.1424523  27.3880904  31.8208617  32.1144916  27.8681584
  31.6308018  31.5024960  28.7498832  30.9763568  32.0364721  27.1834507
  32.7249058  31.7632584  27.3707263  30.7538617  34.1404916  28.9501584
  29.7208617  33.4754916  29.0851584  30.8488617  35.4014916  29.3651584
  31.9238617  36.3844916  29.1781584  32.3276604  36.2768821  28.1714474
  32.7101432  36.1889237  29.9072768  31.2548617  37.7254916  29.3961584
  30.7204248  38.0689278  28.5104226  31.9621976  38.4918967  29.7130189
  30.3028617  37.3764916  30.5131584  29.4811576  38.0924229  30.5316964
  30.7978382  37.3670662  31.4842450  29.7728617  35.9904916  30.1881584
  29.6707567  35.3800193  31.0853744  28.4378617  36.0554916  29.4661584
  28.3918617  36.2104916  28.2361584  27.3738617  36.0444916  30.2531584
  27.5467841  35.9053077  31.2384629  26.0018617  36.2174916  29.8131584
  25.9851049  36.6189176  28.7999084  25.2678617  34.8724916  29.8191584
  25.8691236  34.1703770  29.2415613  25.1549484  34.5011353  30.8377089
  23.8718617  34.8694916  29.1951584  23.5538617  34.4174916  27.9601584
  24.3860361  34.0527905  27.3580134  22.2238617  34.5194916  27.7311584
  21.7194089  34.0606416  26.9861191  21.6568617  35.1734916  28.7871584
  20.3068617  35.4614916  29.0431584  19.5672300  35.2040978  28.2850080
  20.0058617  36.0464916  30.2271584  18.9795637  36.3635640  30.4122999
  20.9798617  36.2584916  31.2291584  20.7305762  36.6592429  32.2116830
  22.3068617  35.9504916  30.9691584  23.0394679  36.1773324  31.7437113
  22.6428617  35.3744916  29.7651584  25.3128617  37.1794916  30.7721584
  25.4088617  37.0314916  31.9691584  24.6118617  38.1834916  30.2331584
  24.7530129  38.4045023  29.2577969  23.7338617  39.0244916  31.0031584
  23.1207181  38.4000511  31.6529493  24.5178617  40.0264916  31.8781584
  25.5203433  39.6192384  32.0095914  24.5751089  40.9552949  31.3105782
  23.9228617  40.2924916  33.1911584  22.6498617  40.2644916  33.3581584
  24.6808617  40.5574916  34.2191584  22.7548617  39.7374916  30.0871584
  22.7748617  39.5404916  28.8841584  21.8198617  40.4264916  30.6871584
  21.8762657  40.4974544  31.6930820  20.7288617  41.0774916  30.0191584
  20.5136301  40.6167017  29.0550800  19.4538617  41.0154916  30.8921584
  18.6654538  41.5807519  30.3951735  18.9988617  39.5944916  31.0981584
  19.7866239  39.0286873  31.5955475  18.1007481  39.5859243  31.7157486
  18.7794788  39.1390710  30.1324650  19.7278617  41.6564916  32.1701584
  18.9415909  41.6231492  32.7199463  21.0108617  42.5664916  29.7151584
  20.1858617  43.2414916  29.0831584  22.1398617  43.0844916  30.1421584
  22.7747700  42.4460227  30.5997044  22.4978617  44.4784916  30.0831584
  22.2336830  44.9323622  29.1280090  21.8338617  45.2834916  31.2091584
  20.7555057  45.2217325  31.0627533  22.1818617  44.7884916  32.5871584
  23.2600847  44.8503872  32.7344801  21.6779065  45.4035081  33.3327340
  21.8599944  43.7525619  32.6937026  22.1578617  46.6244916  31.0921584
  21.7379393  47.1181135  31.8003977  24.0018617  44.6094916  30.1161584
  24.6628617  43.8334916  30.7671584  24.5158617  45.6984916  29.5001584
  23.8940392  46.2472979  28.9237490  25.8758617  46.1374916  29.6441584
  26.5179441  45.2840822  29.8621531  26.3788617  46.8194916  28.3181584
  25.6785314  47.5831024  27.9797279  27.3637120  47.2658378  28.4557993
  26.4608617  45.7634916  27.3241584  26.7653689  46.1310330  26.4912187
  26.0578617  47.2044916  30.7621584  27.1948617  47.6844916  30.9501584
  24.9838617  47.4734916  31.5061584  24.1188279  46.9608744  31.4110826
  25.0448617  48.5564916  32.4911584  25.2237762  49.5179629  32.0098460
  23.6698617  48.6114916  33.2151584  22.9101875  48.8481251  32.4701759
  23.5214102  47.5929648  33.5738580  23.5578617  49.5584916  34.3541584
  23.8998617  49.2164916  35.6271584  24.2797332  48.2177610  35.8424122
  23.7638617  50.1424916  36.6511584  24.0332464  49.8240883  37.6582101
  23.3418617  51.4004916  36.4341584  23.2528617  52.2924916  37.4561584
  23.5168649  51.9219566  38.3015020  22.9798617  51.7694916  35.1921584
  22.5646580  52.7588657  35.0002072  23.1378617  50.8904916  34.1711584
  22.9367584  51.2033843  33.1465825  26.1548617  48.3244916  33.5051584
  26.8528617  49.2704916  33.8871584  26.2698617  47.0874916  33.9971584
  25.6797902  46.3131358  33.7282940  27.2438617  46.8764916  35.0531584
  27.2268216  47.7158278  35.7483732  26.9128617  45.5814916  35.8331584
  26.9917019  44.6691899  35.2418979  27.6732371  45.5745548  36.6141073
  25.5628617  45.6534916  36.4561584  25.4098617  46.3484916  37.6661584
  26.2686526  46.7982254  38.1644727  24.1078617  46.4624916  38.2441584
  23.9622799  46.9528311  39.2066941  23.0198617  46.0094916  37.5301584
  21.8278617  46.1914916  38.1641584  21.9197796  46.6118781  39.0223111
  23.1738617  45.3714916  36.3371584  22.2968592  45.0055107  35.8032811
  24.4528617  45.1844916  35.7951584  24.5712286  44.6646851  34.8444268
  28.7078617  46.8444916  34.5171584  29.5988617  47.4264916  35.1621584
  28.9048617  46.2484916  33.3451584  28.1750581  45.7057161  32.9059765
  30.1728617  46.3464916  32.6811584  30.9416656  45.8438924  33.2680433
  30.1028617  45.6864916  31.2961584  29.3435681  46.1849197  30.6935453
  31.0711693  45.7719459  30.8030273  29.8440959  44.6335274  31.4075400
  30.5838617  47.8114916  32.5191584  31.7718617  48.1584916  32.7351584
  29.6478617  48.7034916  32.1481584  28.7065757  48.4306601  31.9039394
  30.0328617  50.1074916  31.9711584  30.9118730  50.2125455  31.3352323
  28.8398617  50.7904916  31.2781584  29.2059265  51.6932149  30.7890914
  28.4484025  50.1042878  30.5271696  27.7768617  51.1424916  32.2171584
  27.0569445  51.5640138  31.7421446  30.4618617  50.8144916  33.2241584
  31.0558617  51.9044916  33.1691584  30.1498617  50.1804916  34.3651584
  29.5923641  49.3403553  34.3062790  30.4658617  50.7144916  35.6961584
  30.9145588  51.7041178  35.6100767  29.1788617  50.8304916  36.5181584
  28.6573015  49.8739653  36.4845205  29.4446046  51.0627662  37.5494340
  28.2328617  51.9684916  35.9471584  28.6564714  52.9349224  36.2204114
  28.2057004  51.8782309  34.8612407  26.8658617  51.8634916  36.4821584
  26.3703113  50.9648911  36.1146726  26.8723890  51.8542495  37.5720994
  26.1038617  53.0474916  36.0221584  25.9457566  53.7837209  36.6952620
  25.6388617  53.2094916  34.7771584  25.0228617  54.3434916  34.3951584
  24.9033855  55.0971897  35.0567962  24.6828564  54.4356537  33.4485845
  25.8058617  52.2244916  33.8531584  26.2815297  51.3711906  34.1095126
  25.4533912  52.3511612  32.9151722  31.5458617  49.9274916  36.4321584
  31.7848617  50.1034916  37.6321584  32.2698617  49.0454916  35.7491584
  32.0862993  48.8970429  34.7671364  33.3118617  48.2254916  36.3981584
  32.8566487  47.6144993  37.1776253  34.0078617  47.2944916  35.3861584
  33.2881432  46.6380092  34.8971437  34.5471310  47.8675326  34.6318954
  34.9388617  46.5044916  36.1431584  35.4015399  45.9037200  35.5544291
  34.3308617  49.1444916  37.0701584  34.8438617  50.0434916  36.4731584
  34.6458617  48.7804916  38.3331584  34.0762428  48.0769101  38.7810498
  35.6538617  49.4204916  39.1021584  36.0297867  50.2789529  38.5455403
  35.1368617  49.9024916  40.4471584  34.8333716  49.0257996  41.0193508
  35.9591869  50.4027491  40.9586501  33.9498617  50.8674916  40.3221584
  34.3268828  51.6339511  39.6450353  33.0276075  50.4490780  39.9190713
  33.6508617  51.4994916  41.6371584  34.4778617  52.0404916  42.3171584
  32.4478617  51.2704916  42.0681584  32.1493715  51.6569392  42.9522756
  31.8161028  50.7069661  41.5173217  36.9138617  48.5834916  39.3001584
  37.8028617  48.9684916  40.0781584  36.9768617  47.4264916  38.6911584
  36.2368407  47.1495331  38.0620621  38.0878617  46.5184916  38.8861584
  38.8648346  46.9846317  39.4920674  37.6648617  45.2404916  39.5491584
  36.8934845  44.7574316  38.9493832  38.5239085  44.5756332  39.6391705
  37.2694960  45.4587767  40.5411951  38.6818617  46.1814916  37.5201584
  37.9528617  46.0334916  36.5491584  40.0278617  45.9704916  37.4671584
  40.9968617  46.2424916  38.5201584  40.7878116  45.5964987  39.3728550
  40.9092293  47.2853381  38.8249382  42.2728617  45.9534916  37.9041584
  42.8857718  45.4314698  38.6389601  42.7422129  46.9037474  37.6495514
  42.0588617  45.1244916  36.6881584  42.0965361  44.0906256  37.0313796
  42.7632735  45.2602362  35.8675019  40.6668617  45.4604916  36.2301584
  40.5942537  46.2146054  35.4464884  39.9428617  44.1574916  35.7661584
  39.8188617  43.1774916  36.5351584  39.5008617  44.1744916  34.4961584
  39.7646796  44.9274690  33.8768648  38.6118617  43.1484916  33.9901584
  38.4784747  42.3312306  34.6989542  37.2168617  43.7964916  33.7061584
  37.3419985  44.6202666  33.0034239  36.2938617  42.7914916  33.1291584
  36.1678585  41.9675727  33.8315689  35.3262915  43.2546990  32.9359075
  36.7073882  42.4117368  32.1948765  36.6688617  44.3324916  34.9001584
  35.8140119  44.7263754  34.7112465  39.1898617  42.5484916  32.7581584
  39.4858617  43.2474916  31.7301584  39.3488617  41.2104916  32.8191584
  39.1907811  40.7625961  33.7105054  39.7638617  40.3574916  31.6591584
  40.0340672  40.9765806  30.8036954  40.9998617  39.5194916  32.0741584
  41.8291341  40.2154330  31.9473825  40.9024840  39.2592774  33.1281537
  41.2608617  38.2884916  31.2821584  40.3633404  37.6728949  31.3421328
  41.6028617  38.5474916  29.8171584  42.5006031  39.1626855  29.7563655
  41.7786340  37.5981561  29.3112266  40.7738973  39.0668343  29.3363242
  42.3918617  37.4844916  31.9431584  42.0985573  37.2091762  32.9562099
  42.5837325  36.5818640  31.3630289  43.2964897  38.0914638  31.9796547
  38.6138617  39.4964916  31.3071584  38.1768617  38.6834916  32.1031584
  38.0728617  39.6924916  30.0901584  38.3788236  40.4693802  29.5218884
  37.0028617  38.8414916  29.5801584  36.5555484  38.2180028  30.3542848
  35.8988617  39.6594916  28.8771584  36.3889375  40.3704976  28.2120294
  34.9488617  38.8144916  28.0901584  34.4580251  38.1034958  28.7547373
  34.1982142  39.4509516  27.6215993  35.4968522  38.2721821  27.3196352
  35.1798617  40.5274916  29.9211584  34.6053004  39.8205826  30.5197064
  35.9807241  40.9498634  30.5280530  34.2738617  41.6344916  29.4441584
  33.4724291  41.2128110  28.8375357  33.8454690  42.1499076  30.3037661
  34.8478529  42.3420910  28.8458799  37.5548617  37.8054916  28.6251584
  38.1818617  38.1674916  27.6241584  37.3428617  36.5414916  28.9251584
  37.0285078  36.3067476  29.8558443  37.5588617  35.4694916  27.9861584
  38.3305841  35.7807840  27.2821408  38.0008617  34.1554916  28.6501584
  37.3552963  34.0273538  29.5190227  37.9135518  33.2838135  28.0015798
  39.4288617  34.1704916  29.1681584  40.4958617  34.0854916  28.2941584
  40.2807977  34.0377455  27.2266530  41.7928617  34.0604916  28.7331584
  42.6177508  34.0561468  28.0206699  42.0548617  34.0404916  30.1051584
  43.0745647  33.9468018  30.4786928  40.9998617  34.1414916  30.9931584
  41.2003033  34.2015841  32.0628837  39.6958617  34.1664916  30.5311584
  38.8671186  34.1832627  31.2389744  36.2638617  35.2114916  27.2191584
  35.2038617  35.0494916  27.8171584  36.3518617  35.2294916  25.8891584
  37.2490616  35.5012371  25.5132778  35.2638617  34.9874916  24.9631584
  34.3357638  34.8278553  25.5120205  35.0738617  36.1614916  24.0201584
  35.9920284  36.3279875  23.4568210  34.2586770  35.9452941  23.3296276
  34.8342365  37.0555112  24.5958389  35.5548617  33.6874916  24.2501584
  36.7228617  33.3174916  24.0131584  34.4888617  33.0474916  23.7961584
  33.5638211  33.3901201  24.0129643  34.6068617  31.7894916  23.0791584
  35.6521431  31.5010905  22.9682038  33.8848617  30.7094916  23.8871584
  32.8417875  30.9943626  24.0247949  33.9343878  29.7609383  23.3524680
  34.5968617  30.4054916  25.5401584  34.0948617  31.9474916  21.6751584
  32.8868617  32.1774916  21.4971584  34.9678617  31.8334916  20.6721584
  35.9286638  31.5543086  20.8100555  34.5518617  32.2524916  19.3311584
  34.2914847  33.3107936  19.3138425  35.7278617  32.0234916  18.3831584
  36.6010831  32.4732318  18.8557231  35.8675235  30.9446276  18.3149884
  35.5558617  32.5934916  17.0051584  34.6070698  32.1953313  16.6454876
  35.4789716  33.6757648  17.1094262  36.6618617  32.2554916  16.0051584
  37.3578617  31.2874916  16.1431584  36.7908617  33.0844916  15.0551584
  33.2878617  31.6104916  18.8201584  32.5088617  32.2644916  18.1541584
  33.1658617  30.3084916  19.0481584  33.9094144  29.8219834  19.5283027
  32.0618617  29.5304916  18.5251584  31.6466391  30.0133831  17.6405652
  32.5488617  28.1504916  18.1391584  32.9504356  27.6602714  19.0260191
  31.7050866  27.5755991  17.7575274  33.5358617  28.2254916  17.1651584
  33.8283299  27.3400171  16.9371295  30.8568617  29.4534916  19.4491584
  29.9728617  28.6474916  19.2161584  30.7828617  30.3214916  20.4781584
  31.4807402  31.0462090  20.5667567  29.7568617  30.2274916  21.4971584
  29.7568265  29.2420326  21.9629585  30.0608617  31.2774916  22.5721584
  31.1347386  31.3157544  22.7549800  29.7336132  32.2203370  22.1339222
  29.3468617  31.0544916  23.8581584  28.2478617  30.4634916  23.8941584
  29.9708617  31.4504916  24.9151584  28.3598617  30.4414916  20.8801584
  28.1128617  31.5094916  20.3171584  27.4618617  29.4654916  21.0781584
  27.7642733  28.5497422  21.3782412  26.0648617  29.6434916  20.7041584
  25.9677998  30.6130714  20.2156985  25.5518617  28.6004916  19.7901584
  24.5493435  28.8843488  19.4700311  26.4438617  28.4394916  18.5741584
  27.4465044  28.1551661  18.8934822  26.0367536  27.6648909  17.9242683
  26.4903101  29.3825469  18.0295568  25.4968617  27.3204916  20.4941584
  24.8340596  27.4069731  21.3551557  25.1187795  26.5509980  19.8210811
  26.4966798  27.0477471  20.8319086  25.1358617  29.8164916  21.8671584
  23.9778617  30.1074916  21.6531584  25.6358617  29.7124916  23.1021584
  26.6064429  29.4546778  23.2098783  24.8348617  29.8804916  24.2941584
  23.7702878  29.7321194  24.1131410  25.3188617  28.8824916  25.3821584
  26.4029603  28.9566752  25.4677589  24.6838617  29.1914916  26.7241584
  23.5997099  29.1170497  26.6394591  25.0395066  28.4783225  27.4678030
  24.9552944  30.2015208  27.0311836  25.0398617  27.4534916  24.9571584
  23.9562043  27.3444271  25.0006598  25.3695794  27.3898252  23.9201761
  25.6818617  26.3634916  25.7511584  25.3522393  26.4262305  26.7882277
  25.3969331  25.3959986  25.3377916  26.7656150  26.4716302  25.7077457
  24.8738617  31.2894916  24.8001584  23.8108617  31.9064916  25.1341584
  26.0738617  31.9064916  24.8681584  26.9061479  31.3489558  24.7395000
  26.2318617  33.3374916  25.1461584  25.2765948  33.8582755  25.2121008
  26.9878617  33.5404916  26.4521584  27.9506394  33.0323292  26.3980273
  27.1486778  34.6057803  26.6176830  26.4062364  33.1288931  27.2770207
  26.9808617  33.9364916  23.9771584  28.1818617  34.1834916  24.0601584
  26.3278617  34.1394916  22.8211584  24.9178617  33.8814916  22.5321584
  24.3203073  34.6585645  23.0087993  24.6517879  32.9110174  22.9510660
  24.8108617  33.9074916  21.0531584  23.8512129  34.3219873  20.7443437
  24.9217158  32.9039745  20.6423469  25.9578617  34.7944916  20.6271584
  25.6007066  35.8216464  20.7012678  26.3209973  34.6086724  19.6163649
  27.0518617  34.5674916  21.6091584  27.7162801  33.7683776  21.2804286
  27.8818617  35.8274916  21.9251584  27.3998617  36.7864916  22.5111584
  29.1318617  35.8054916  21.3911584  29.4877409  35.0153286  20.8724178
  30.0298617  36.9234916  21.6491584  30.2230143  37.1201388  22.7037300
  31.3798617  36.6034916  20.9481584  31.1843204  36.3192985  19.9141869
  32.2878617  37.8104916  20.9751584  32.4842437  38.0950179  22.0088798
  33.2286006  37.5692491  20.4802716  31.8068366  38.6393572  20.4558336
  32.0558617  35.3764916  21.5871584  31.4003357  34.5105651  21.4946432
  32.9983017  35.1741134  21.0782875  32.2481719  35.5749562  22.6415442
  29.4818617  38.2624916  21.2151584  29.6308617  39.2514916  21.8971584
  28.7708617  38.2724916  20.0581584  28.5580749  37.4422871  19.5237601
  28.2628617  39.5564916  19.5761584  29.0750971  40.2785697  19.4926352
  27.6138617  39.3604916  18.1511584  26.9560576  38.4974721  18.2540677
  27.0210678  40.2410283  17.9034681  28.6118617  39.1024916  17.0531584
  29.2654338  38.2801274  17.3441249  27.8718617  38.7344916  15.7561584
  27.2183952  39.5566189  15.4642901  28.5969135  38.5484726  14.9638216
  27.2750584  37.8371942  15.9198150  29.5268617  40.2564916  16.7861584
  30.0918885  40.4892320  17.6887525  30.2166263  39.9957719  15.9834434
  28.9393664  41.1260665  16.4915607  27.1718617  40.1824916  20.4531584
  26.9278617  41.3614916  20.4101584  26.4968617  39.3104916  21.2681584
  26.7084540  38.3229543  21.2780634  25.4378617  39.7964916  22.1351584
  25.0773620  40.7724934  21.8102589  24.2508617  38.7694916  22.0521584
  24.6624848  37.7772500  22.2368805  23.5434779  39.0216722  22.8421667
  23.5398617  38.7794916  20.7171584  23.1350476  39.7803743  20.5672911
  24.2395328  38.5471448  19.9143026  22.3898617  37.7754916  20.6681584
  22.4208617  36.6304916  21.0551584  21.3128617  38.2764916  20.1081584
  20.4833220  37.7075145  20.0174368  21.3190844  39.2284600  19.7707880
  25.8638617  39.9444916  23.5761584  25.1018617  40.6074916  24.3201584
  27.0038617  39.4094916  23.9771584  27.6058671  38.9671241  23.2974527
  27.3828617  39.3324916  25.4051584  26.7995321  40.0586615  25.9712883
  27.1258617  37.9534916  25.9771584  27.6481416  37.1868905  25.4047550
  27.4538043  37.9170956  27.0160179  25.6678617  37.5764916  25.9721584
  24.8018617  37.9084916  26.9731584  23.5778617  37.4904916  26.6231584
  22.7151795  37.7172151  27.2496365  23.6718617  36.8264916  25.4841584
  22.9173071  36.3594948  25.0018087  24.9568617  36.8704916  25.0581584
  25.2387543  36.3824083  24.1251994  28.8588617  39.7794916  25.5701584
  29.1098617  40.9634916  25.7671584  29.8138617  38.8394916  25.4241584
  29.6383986  37.8807611  25.1593038  31.1778617  39.2224916  25.7711584
  31.1627738  39.4284198  26.8414224  32.1268617  38.0354916  25.5111584
  32.1595786  37.8231061  24.4425509  33.1278922  38.2863475  25.8620282
  31.7649761  37.1566630  26.0448233  31.7008617  40.4634916  25.0701584
  32.3688617  41.2954916  25.7181584  31.4288617  40.6144916  23.7651584
  30.9588488  39.8776858  23.2588933  31.9578617  41.7714916  22.9961584
  33.0080043  41.9039114  23.2564751  31.8468617  41.5954916  21.4621584
  32.4540447  40.7545721  21.1270725  30.8097601  41.4341166  21.1680863
  32.3078617  42.7454916  20.8901584  32.2535129  42.6716646  19.9345457
  31.3398617  43.0994916  23.4751584  32.0648617  44.0114916  23.9021584
  29.9988617  43.2594916  23.5051584  28.9388617  42.4274916  22.9041584
  29.1126791  41.3763046  23.1341448  28.9235022  42.5646019  21.8229258
  27.7058617  42.9654916  23.5661584  27.5247409  42.3988816  24.4795299
  26.8620673  42.8395644  22.8877376  27.9468617  44.4314916  23.8631584
  27.4389921  44.7558864  24.7714180  27.6346028  45.0595587  23.0288169
  29.4838617  44.5304916  24.0541584  29.8721073  45.3347320  23.4292097
  29.8758617  44.7764916  25.4901584  30.0828617  45.9464916  25.8621584
  29.9678617  43.7284916  26.3091584  29.7599315  42.7740426  26.0524650
  30.3928617  44.0004916  27.6821584  29.7375516  44.7364614  28.1480084
  30.3198617  42.6814916  28.5011584  30.9466168  41.9197133  28.0375086
  30.6772171  42.8796000  29.5116782  28.9338617  42.0774916  28.6411584
  27.7748617  42.7904916  28.3571584  27.8491623  43.8454878  28.0934118
  26.5188617  42.1664916  28.4071584  25.6304216  42.7382809  28.1391437
  26.4008617  40.8544916  28.7871584  25.4310031  40.3609667  28.8496678
  27.5418617  40.1624916  29.0921584  27.4544040  39.1133988  29.3747456
  28.7778617  40.7614916  29.0481584  29.6661912  40.2000557  29.3375722
  31.7968617  44.5354916  27.7621584  32.0518617  45.5504916  28.4181584
  32.7038617  43.9404916  26.9891584  32.5053239  43.1133736  26.4445872
  34.0708617  44.4804916  26.9631584  34.4885300  44.4798440  27.9699613
  34.9608617  43.6284916  26.0661584  35.0542712  42.6526205  26.5426554
  34.5469716  43.5054382  25.0653323  36.3268617  44.2764916  25.9711584
  37.2808617  44.1344916  26.9171584  37.0887736  43.4164890  27.7144500
  38.4598617  44.8524916  26.9041584  39.1976712  44.7223639  27.6958691
  38.7308617  45.7264916  25.8171584  39.8978617  46.4154916  25.8481584
  40.4244511  46.2264699  26.6282700  37.7688617  45.8314916  24.8711584
  37.9456099  46.5293235  24.0526896  36.6178617  45.1094916  24.9121584
  35.8998397  45.1816745  24.0952532  34.1158617  45.9614916  26.4741584
  34.7758617  46.8094916  27.0151584  33.3578617  46.1244916  25.3581584
  32.8311646  45.3810374  24.9223082  33.3628617  47.4484916  24.7121584
  34.3843548  47.7459576  24.4751667  32.5638617  47.3974916  23.4281584
  31.5860362  46.9860242  23.6784604  32.4439773  48.4115741  23.0468916
  33.1978617  46.5254916  22.3211584  34.3628617  46.1934916  22.4131584
  32.4268617  46.1974916  21.2921584  32.8007799  45.6286837  20.5460066
  31.4696630  46.5181589  21.2598483  32.8278617  48.5374916  25.6071584
  33.1308617  49.7154916  25.4301584  32.0318617  48.1624916  26.5891584
  31.8327288  47.1779717  26.6948277  31.4268617  49.0974916  27.5361584
  31.2011282  50.0351731  27.0283227  30.0968617  48.5164916  28.1301584
  30.3016963  47.5954440  28.6758812  29.6387544  49.2421640  28.8021981
  29.2148617  48.2434916  27.0601584  28.3935011  47.8863218  27.4056961
  32.2938617  49.4244916  28.7081584  32.0138617  50.3804916  29.4881584
  33.3588617  48.6564916  28.9751584  33.5612086  47.8926811  28.3460729
  34.1988617  48.8264916  30.1391584  33.5785004  48.7413498  31.0313478
  35.3058617  47.7984916  30.2201584  35.7728983  47.9017991  29.2407179
  36.0116691  48.1036989  30.9926767  34.9058617  46.3364916  30.4431584
  34.1074256  46.0623549  29.7536299  36.1028617  45.4634916  30.1951584
  36.9016119  45.7367441  30.8846727  35.8304248  44.4196387  30.3508827
  36.4463624  45.5997178  29.1697072  34.2978617  46.1084916  31.8361584
  33.4059420  46.7247757  31.9491745  34.0296525  45.0580044  31.9485942
  35.0261747  46.3807644  32.6000476  34.7748617  50.2184916  30.1101584
  35.2168617  50.7224916  29.0681584  34.9568617  50.8144916  31.2931584
  34.4458617  50.4094916  32.5971584  35.0333686  49.5567108  32.9373067
  33.4064173  50.1067083  32.4707600  34.5888617  51.6024916  33.4951584
  35.0273602  51.2772571  34.4385781  33.5990369  52.0198747  33.6799269
  35.4358617  52.5614916  32.8221584  36.4178680  52.4828096  33.2886043
  35.0677972  53.5826515  32.9214592  35.5308617  52.1824916  31.3431584
  34.9398009  52.8299215  30.6954086  37.0328617  52.1944916  30.8671584
  37.7458617  51.2024916  30.8881584  37.4858617  53.4394916  30.4821584
  36.8872339  54.2529678  30.4813603  38.8588617  53.6014916  30.0771584
  39.1411183  52.7620700  29.4417044  39.0918617  54.9394916  29.2771584
  40.1505991  55.0380924  29.0374665  38.5117477  54.9152361  28.3546729
  38.6858617  56.0314916  30.0551584  38.8291112  56.8444329  29.5650505
  39.7878617  53.6474916  31.2541584  40.9848617  53.4994916  31.0191584
  39.2648617  53.8074916  32.4541584  38.2596548  53.8228624  32.5512257
  40.0798617  54.0134916  33.6501584  41.0063574  54.5333227  33.4062721
  39.2718617  54.8824916  34.6371584  39.8454940  54.9668736  35.5601562
  39.1494940  55.8709622  34.1943808  37.9968617  54.3314916  34.9221584
  37.5316225  54.9029048  35.5374951  40.5418617  52.7764916  34.3781584
  41.2488617  52.9324916  35.2951584  40.2588617  51.6014916  33.8751584
  39.7438842  51.5583343  33.0073826  40.6798617  50.3594916  34.4851584
  41.2711640  50.5710530  35.3760583  39.5108617  49.3804916  34.8541584
  39.9179309  48.3958223  35.0839873  38.7858617  49.9054916  36.0401584
  38.3780836  50.8900067  35.8109255  37.9727706  49.2273328  36.2991648
  39.4741347  49.9848099  36.8816381  38.5448617  49.1364916  33.7061584
  37.9459448  50.0420345  33.6092493  39.1547233  49.0074388  32.8120031
  37.5958617  47.8974916  33.8751584  36.9853124  48.0260488  34.7689159
  36.9483030  47.8134429  33.0024026  38.1940915  46.9914529  33.9716720
  41.5638617  49.6234916  33.4671584  41.2858617  49.7574916  32.2721584
  42.5018617  48.8624916  33.9181584  42.7937884  48.9187319  34.8834123
  43.1438617  47.9034916  33.0691584  43.6136904  48.4397238  32.2446493
  44.1948617  47.0814916  33.7701584  43.6582160  46.6751704  34.6274878
  44.5107832  46.2656703  33.1199821  45.4158617  47.8454916  34.2531584
  45.6398617  49.0234916  33.9371584  46.2478617  47.1294916  34.9561584
  42.0938617  46.9114916  32.5291584  41.2938617  46.3794916  33.3111584
  42.1648617  46.5924916  31.2401584  42.8209149  47.0461305  30.6205575
  41.1918617  45.6724916  30.6631584  40.9520135  44.8983994  31.3920982
  39.8878617  46.4004916  30.2691584  39.2115853  45.6648100  29.8338172
  39.4441606  46.8085143  31.1773141  40.1238617  47.5224916  29.2731584
  40.8590157  48.2065686  29.6970547  40.5199927  47.0871793  28.3557242
  38.8138617  48.3014916  28.9541584  38.1655867  47.6689867  28.3477130
  38.3108940  48.5449221  29.8900347  39.1238617  49.5864916  28.1951584
  39.7898782  50.1934022  28.8084953  39.6277131  49.3212568  27.2657051
  37.9228617  50.3404916  27.8951584  37.4560587  50.5867336  28.7562969
  38.1699333  51.1816609  27.3936707  37.3057665  49.7784482  27.3264759
  41.7698617  44.8914916  29.5121584  42.7508617  45.3464916  28.8871584
  41.1668617  43.7204916  29.2531584  40.4328951  43.3812940  29.8584165
  41.5828617  42.8914916  28.1571584  41.8646724  43.5192565  27.3118223
  42.7668617  42.0174916  28.5281584  42.4971136  41.3765384  29.3675123
  43.0445983  41.3994818  27.6743279  43.6104292  42.6478558  28.8094664
  40.4038617  42.0514916  27.7141584  39.5418617  41.6974916  28.5641584
  40.3908617  41.6994916  26.4441584  41.1379189  42.0878295  25.8863066
  39.4138617  40.7854916  25.7811584  38.7416412  40.3467381  26.5185281
  38.5928617  41.5734916  24.7881584  38.0904203  42.4149485  25.2652349
  39.2940982  41.9456849  24.0412718  37.5388617  40.8104916  24.0441584
  36.3188617  40.5434916  24.6011584  36.1418790  40.8568597  25.6300303
  35.3398617  39.9054916  23.9071584  34.3742140  39.6997194  24.3689841
  35.5838617  39.5084916  22.5751584  34.8053968  39.0292179  21.9815348
  36.8378617  39.7364916  22.0221584  37.0550958  39.3590396  21.0229390
  37.7988617  40.4284916  22.7191584  38.7477628  40.6735158  22.2420319
  40.2298617  39.7394916  25.0661584  41.0588617  40.1084916  24.2291584
  40.0178617  38.4554916  25.4421584  39.3814989  38.2324092  26.1940733
  40.7558617  37.3564916  24.8051584  41.3136382  37.7280202  23.9455358
  41.7278617  36.7014916  25.7671584  41.1758407  36.3333665  26.6319450
  42.4438617  35.5474916  25.0971584  42.9965193  35.9149373  24.2324884
  43.1370048  35.0901601  25.8032045  41.7141543  34.8055699  24.7728422
  42.7698617  37.7354916  26.2651584  42.2578716  38.5505806  26.7766251
  43.4614126  37.2518088  26.9550192  43.3240393  38.1321949  25.4145030
  39.7338617  36.3804916  24.2911584  39.0818617  35.6904916  25.0881584
  39.5848617  36.3224916  22.9491584  40.1046313  36.9534868  22.3560445
  38.6498617  35.4244916  22.3331584  37.9217885  35.0893026  23.0718443
  37.9098617  36.1124916  21.2001584  37.4493851  37.0062468  21.6211836
  38.6597239  36.4029775  20.4643427  36.8278617  35.2494916  20.5181584
  37.5319150  34.7558793  19.8482654  36.3164566  34.5005652  21.1228675
  35.8028617  36.0254916  19.6961584  35.7188617  37.2694916  19.8351584
  34.8968617  35.3124916  19.1521584  39.3728617  34.1994916  21.8461584
  40.3808617  34.2974916  21.1081584  38.9508617  33.0254916  22.3101584
  38.1517683  33.0377079  22.9277342  39.6208617  31.7744916  22.0881584
  40.6765867  31.8749176  21.8362484  39.4678617  30.8244916  23.3111584
  38.4177970  30.8051822  23.6028630  39.9248617  29.4254916  22.9881584
  40.9750364  29.4439324  22.6967929  39.8030106  28.7911044  23.8661139
  39.3276032  29.0279638  22.1675774  40.2058617  31.5294916  24.4891584
  41.2615938  31.5681625  24.2207647  39.8089575  32.5429869  24.5474152
  40.0528617  30.8544916  25.8231584  40.4499966  29.8410348  25.7658083
  40.6001006  31.4163181  26.5801127  38.9973594  30.8158572  26.0924578
  39.1098617  31.1684916  20.7731584  37.8928617  30.9084916  20.6061584
  40.0648617  30.8944916  19.8791584  41.0214493  31.0542258  20.1611593
  39.8188617  30.4134916  18.5501584  39.2164159  31.1190363  17.9780003
  41.1888617  30.2584916  17.8561584  41.7075332  31.2171668  17.8607336
  41.7617869  29.5332499  18.4339829  41.0898617  29.7684916  16.4261584
  40.1858617  30.0204916  15.7561584  42.1028617  29.0764916  16.0111584
  42.1110877  28.7146068  15.0682525  42.8798634  28.9019738  16.6323771
  39.0948617  29.1134916  18.5271584  39.5348617  28.1184916  19.1361584
  37.9308617  29.0454916  17.8801584  37.6037546  29.8876800  17.4286953
  37.1208617  27.8634916  17.7851584  36.3801359  28.0597789  17.0099838
  37.7836079  27.0619151  17.4590572  36.4038617  27.4274916  19.0571584
  35.8498617  26.3094916  19.0731584  36.5048617  28.2274916  20.0961584
  36.8885338  29.1604938  20.0471481  36.0218617  27.7234916  21.4301584
  36.4302389  26.7266192  21.5962086  36.3800685  28.3966761  22.2090101
  34.4978617  27.6534916  21.4961584  33.8218617  28.6374916  21.1821584
  33.9828617  26.5144916  21.9961584  34.5189633  25.6606366  22.0563750
  32.5918617  26.4774916  22.3791584  31.9841784  27.0120947  21.6490765
  32.1198617  25.0304916  22.4391584  31.0302766  25.0025041  22.4501213
  32.4879101  24.4904095  21.5668329  32.6128617  24.4294916  23.6011584
  32.3161086  23.5173469  23.6402670  32.4418617  27.2264916  23.7151584
  33.3808617  27.6844916  24.3081584  31.1828617  27.2844916  24.1951584
  30.4398185  26.8140716  23.6984783  30.8448617  28.0424916  25.3681584
  31.0416823  29.1047308  25.2232144  29.3458617  27.8524916  25.6221584
  28.8393111  28.2130319  24.7268839  29.0914337  26.8053654  25.7861496
  28.7828617  28.6064916  26.7581584  28.8498617  29.9714916  26.8961584
  29.3339643  30.5705522  26.2428049  28.1928617  30.3724916  27.9991584
  28.0983598  31.4133970  28.3084872  27.7358617  29.2534916  28.5521584
  28.0758617  28.1634916  27.7881584  27.7563090  27.1658384  28.0892818
  31.6298617  27.6984916  26.6821584  31.7758617  28.5714916  27.5031584
  32.1398617  26.4894916  26.7311584  32.0258332  25.8545235  25.9540404
  32.8818617  26.0264916  27.9001584  32.5077713  26.5279187  28.7927537
  32.7198617  24.4894916  28.0881584  32.9986321  24.0350009  27.1374616
  33.4487756  24.2131135  28.8499981  31.3308617  23.9904916  28.5051584
  30.4438617  23.4744916  27.5551584  30.7343299  23.4367715  26.5052513
  29.1918617  23.0094916  27.9481584  28.5023145  22.6083493  27.2053857
  28.8188617  23.0604916  29.2881584  27.5908617  22.6004916  29.6691584
  27.0710442  22.2662062  28.9345547  29.6968617  23.5754916  30.2401584
  29.4042118  23.6151435  31.2893887  30.9488617  24.0394916  29.8491584
  31.6367597  24.4434403  30.5919383  34.3538617  26.3254916  27.7591584
  35.1758617  25.9144916  28.6291584  34.8148617  27.1444916  26.7711584
  34.1595896  27.6301374  26.1754522  36.2088617  27.2504916  26.4731584
  36.6389031  26.2497310  26.4326388  36.4648617  27.9504916  25.1271584
  37.3890238  27.5721513  24.6902577  35.6348084  27.7507564  24.4495026
  36.4728617  29.7414916  25.1061584  37.0338617  27.9204916  27.5511584
  38.2638617  27.7364916  27.5491584  36.4388617  28.7164916  28.4101584
  35.4517801  28.9105035  28.3200000  37.1598617  29.3324916  29.4951584
  38.1719129  29.5007463  29.1269982  36.6742674  30.2920119  29.6729738
  37.2308617  28.5684916  30.7971584  37.8058617  29.0394916  31.7641584
  36.6198617  27.3744916  30.8021584  36.2444461  26.9552018  29.9634937
  36.4338617  26.6724916  32.0711584  36.1552431  27.3748726  32.8567358
  35.3358617  25.6604916  31.9211584  35.6195474  25.0834229  31.0410372
  35.2937551  25.0019449  32.7887086  33.9608617  26.2464916  31.6921584
  33.8068617  27.4494916  31.6631584  32.9518617  25.3874916  31.6161584
  32.0132034  25.7279231  31.4640836  33.1273771  24.3973666  31.7107504
  37.7038617  25.9904916  32.5621584  37.8168617  25.6794916  33.7651584
  38.6308617  25.6754916  31.6311584  38.4585901  25.9483567  30.6740970
  39.8458617  24.9744916  31.9301584  40.6024503  25.2668583  31.2020138
  40.1740219  25.2610380  32.9293088  39.6688617  23.4614916  31.8811584
  38.5778617  22.9314916  32.0431584  40.7968617  22.7594916  31.7681584
  41.6878970  23.2191002  31.6460297  40.7728617  21.3674916  31.8161584
  41.7141239  21.0738992  32.2808391  39.9458669  21.1111965  32.4783455
  40.6088617  20.6034916  30.4921584  40.4358617  19.3724916  30.4871584
  40.6838617  21.2964916  29.3641584  40.7451932  22.3015559  29.4427943
  40.6228617  20.7224916  28.0591584  40.6127991  19.6325764  28.0682563
  39.2688617  21.2234916  27.5151584  38.5485610  20.6415670  28.0901626
  39.2451754  22.2611892  27.8479086  38.9848617  21.1704916  26.3441584
  38.1043649  21.5294182  26.2118826  41.8268617  21.1544916  27.2691584
  42.9408617  20.9734916  27.6651584  41.6248617  21.7144916  26.0631584
  40.6758954  21.9155725  25.7818601  42.7088617  22.0134916  25.1191584
  43.6185418  21.4794110  25.3936384  42.2588617  21.5734916  23.6961584
  43.0453517  21.8030804  22.9772545  41.9848617  20.0414916  23.6931584
  41.1981046  19.8111723  24.4115363  41.6693536  19.7302457  22.6973264
  42.8949506  19.5085571  23.9685097  41.0038617  22.2984916  23.2401584
  40.1624425  21.9108349  23.8144725  41.1306123  23.3598346  23.4536647
  40.7288617  22.1054916  21.7271584  40.6015312  21.0443598  21.5129480
  39.8216735  22.6428274  21.4507911  41.5697027  22.4933577  21.1521399
  43.1128617  23.4464916  25.0741584  43.9208617  23.8544916  24.2251584
  42.6508617  24.3004916  26.0121584  42.0634158  23.9195301  26.7400835
  42.8668617  25.7164916  25.9851584  43.4789688  25.9743719  25.1209120
  41.5358617  26.4784916  25.8891584  41.0128124  26.2687321  26.8221748
  41.7187013  27.5500308  25.8087010  40.7068617  26.0334916  24.7491584
  41.0908617  26.2994916  23.4101584  42.0278792  26.8152809  23.2002558
  40.2768617  25.9044916  22.3751584  40.5716206  26.1120735  21.3465045
  39.0648617  25.2874916  22.6371584  38.2408617  24.8704916  21.5881584
  38.6104235  25.0602128  20.7226934  38.6758617  25.0364916  23.8801584
  37.7243129  24.5512454  24.0973942  39.5398617  25.4194916  24.9461584
  39.2568973  25.2124716  25.9782310  43.6868617  26.2244916  27.1931584
  43.7248617  27.4444916  27.4711584  44.3268617  25.3024916  27.9381584
  44.3518134  24.3267394  27.6785732  44.9538617  25.7014916  29.2001584
  44.2186604  26.2274933  29.8091743  45.4618617  24.5354916  29.9701584
  46.0729407  23.9701729  29.2665274  46.0811919  24.8672837  30.8034916
  44.3738617  23.6254916  30.5071584  43.1988617  23.9814916  30.5471584
  44.8008617  22.4564916  30.9891584  44.1360171  21.7955178  31.3649177
  45.7868919  22.2381548  30.9759534  46.1028617  26.6924916  29.0011584
  46.3808617  27.5054916  29.8771584  46.7658617  26.6794916  27.8351584
  46.5337627  26.0593024  27.0725348  47.8938617  27.5634916  27.6781584
  48.5885923  27.4052769  28.5030321  48.6388617  27.3144916  26.3521584
  47.9151890  27.3792072  25.5396260  49.3516049  28.1350110  26.2694236
  49.3718617  26.0034916  26.2671584  49.6868617  25.4154916  27.3301584
  49.6078617  25.5274916  25.1221584  47.4798617  29.0634916  27.7321584
  47.9858617  29.8274916  28.5471584  46.4938617  29.4094916  26.9031584
  46.1363450  28.7890571  26.1908788  46.0378617  30.7974916  26.9051584
  46.8456855  31.5276856  26.9534972  45.1598617  31.1154916  25.6811584
  45.7557288  30.9089113  24.7921330  43.8858617  30.3194916  25.6261584
  43.2892096  30.5259136  26.5146950  43.3207143  30.5983338  24.7368014
  44.1225659  29.2562218  25.5870430  44.8778617  32.5884916  25.5841584
  45.8171715  33.1333164  25.4894741  44.2558816  32.7831135  24.7104521
  44.3557162  32.9188924  26.4821006  45.3788617  31.1714916  28.2381584
  45.5198617  32.2904916  28.7821584  44.5568617  30.2344916  28.7861584
  44.3616682  29.3621123  28.3161018  43.8648617  30.5134916  30.0561584
  43.2850237  31.4294980  29.9429360  42.9208617  29.3864916  30.4771584
  43.5042866  28.4704510  30.5698098  42.5129141  29.6568922  31.4511000
  41.7878617  29.1654916  29.5001584  42.1727005  29.0248316  28.4901016
  41.0568617  27.9124916  29.9411584  40.6713102  28.0525723  30.9510229
  40.2284670  27.7159526  29.2605444  41.7445422  27.0668808  29.9293966
  40.7988617  30.3284916  29.4831584  41.3174956  31.2429768  29.1953473
  40.0049536  30.1205294  28.7658280  40.3670526  30.4534539  30.4761460
  44.8658617  30.7834916  31.1481584  44.6938617  31.7184916  31.9761584
  45.9478617  29.9994916  31.1861584  46.0797226  29.2705331  30.4996225
  46.9418617  30.1534916  32.2191584  46.4696334  30.1939868  33.2007182
  47.8898617  28.9544916  32.1821584  48.3538847  28.9472427  31.1958879
  48.6527158  29.1296707  32.9407532  47.2728617  27.7174916  32.4171584
  47.9304904  27.0192407  32.3775356  47.7218617  31.4314916  32.0301584
  47.9338617  32.1934916  33.0091584  48.1878617  31.7004916  30.8291584
  47.9935214  31.0946624  30.0447464  49.0458617  32.8274916  30.6201584
  49.8877053  32.7777165  31.3107531  49.5968617  32.8474916  29.1651584
  49.7351442  31.7968807  28.9098273  48.7833322  33.2615909  28.5695146
  50.7928617  33.5614916  28.8931584  50.5941644  34.6332005  28.8854030
  51.5423738  33.3369388  29.6520455  51.3338617  33.1114916  27.4631584
  52.3225345  33.5212920  27.2565457  51.3628839  32.0264081  27.3639067
  50.4048617  33.6384916  26.4971584  50.3794679  34.6475069  26.4605160
  49.6468617  32.9574916  25.6551584  49.5548617  31.6504916  25.6971584
  50.0750478  31.1327281  26.3910081  48.9642242  31.1673587  25.0354714
  48.8898617  33.6344916  24.7391584  48.9162429  34.6438314  24.7139121
  48.3078180  33.1220918  24.0920338  48.3778617  34.1394916  30.9151584
  48.9368617  35.0254916  31.6071584  47.1138617  34.2654916  30.4751584
  46.6957097  33.5690668  29.8749579  46.3568617  35.4694916  30.7631584
  47.0341932  36.3234937  30.7618520  45.2638617  35.7154916  29.7381584
  44.8531005  34.7879756  29.3392993  44.4769969  36.2708393  30.2485825
  45.6758617  36.5404916  28.5631584  45.6118617  37.9084916  28.6491584
  45.2385986  38.3471761  29.5745396  46.0088617  38.7364916  27.5921584
  45.9216396  39.8182799  27.6932875  46.4898617  38.2104916  26.4701584
  46.7889891  38.8719808  25.6571057  46.6088617  36.8834916  26.3321584
  47.0203136  36.4728558  25.4101032  46.1988617  36.0044916  27.3881584
  46.2973801  34.9255857  27.2683418  45.7808617  35.4684916  32.1571584
  45.8368617  36.4914916  32.8781584  45.1658617  34.3574916  32.5821584
  45.2067543  33.5062826  32.0400603  44.4188617  34.3434916  33.8401584
  43.7414779  35.1973348  33.8259410  43.8390954  33.4207806  33.8641359
  45.2788617  34.4174916  35.0841584  44.9728617  35.2024916  36.0061584
  46.3498617  33.5964916  35.1421584  46.5573537  32.8717241  34.4700286
  47.1988617  33.7084916  36.3221584  46.6469315  33.6958578  37.2620055
  48.2028617  32.5674916  36.3331584  48.7295314  32.5524875  35.3789607
  49.2018617  32.7424916  37.4581584  48.6759448  32.7571270  38.4127778
  49.9108885  31.9146865  37.4471947  49.7386804  33.6817777  37.3252336
  47.5708617  31.2144916  36.4211584  46.9154531  31.0625761  35.5635669
  48.3474624  30.4496509  36.4242733  46.9885045  31.1439841  37.3398475
  47.8538617  35.0834916  36.3551584  47.9338617  35.7144916  37.4111584
  48.3488617  35.5394916  35.1761584  48.3530652  34.9770045  34.3372961
  48.9808617  36.8584916  35.1301584  49.8130864  36.8952592  35.8331161
  49.5078617  37.1404916  33.7431584  48.6792435  37.0883921  33.0369172
  49.9346419  38.1433580  33.7284057  50.4968617  36.2034916  33.3771584
  50.8155813  36.4031638  32.4938981  48.0158617  37.9814916  35.5921584
  48.4588617  38.9374916  36.2081584  46.7098617  37.8644916  35.2061584
  46.3608024  37.0714905  34.6871148  45.8058617  38.8944916  35.5421584
  46.1604946  39.8418399  35.1361215  44.4178617  38.6044916  34.9661584
  44.4896401  38.2367635  33.9425749  43.9104402  37.8630367  35.5833036
  43.5298617  39.8094916  34.9271584  42.5078617  40.1744916  35.6941584
  42.2560246  39.4722171  36.4888209  41.9678617  41.4114916  35.3011584
  41.1491689  41.8651844  35.6806374  42.7048617  41.8604916  34.2381584
  42.5578617  43.0094916  33.4571584  41.7728505  43.7212947  33.7124864
  43.4128617  43.1654916  32.4191584  43.3558365  44.0609991  31.8003576
  44.4068617  42.1634916  32.1111584  45.0766331  42.2940829  31.2611868
  44.5388617  41.0434916  32.8571584  45.2854047  40.3063491  32.5615315
  43.6828617  40.8664916  33.9551584  45.6818617  39.0234916  37.0971584
  45.5898617  40.1414916  37.6361584  45.5858617  37.8664916  37.7621584
  45.5332080  36.9692779  37.3013607  45.4868617  37.9034916  39.2121584
  44.7554054  38.6496288  39.5225616  45.0338617  36.5224916  39.7321584
  45.7452266  35.7843587  39.3617275  45.0766340  36.5531027  40.8208886
  43.5988617  36.1304916  39.2811584  43.6094318  35.9538929  38.2056111
  43.3115544  35.2139920  39.7965078  42.4048617  37.4174916  39.6561584
  40.8658617  36.5594916  39.4801584  40.8305204  35.7276471  40.1836389
  40.0423994  37.2435001  39.6854458  40.7759895  36.1784353  38.4628972
  46.7808617  38.3104916  39.8971584  46.7618617  39.0684916  40.8911584
  47.9128617  37.9034916  39.3451584  47.9113142  37.2448665  38.5794496
  49.1978617  38.3444916  39.8751584  49.2773555  38.0856188  40.9309826
  50.3438617  37.6514916  39.1101584  50.1099164  37.7317168  38.0485875
  51.2529908  38.2132020  39.3247879  50.5518617  36.2034916  39.4701584
  49.5782641  35.7146026  39.5047423  51.1628068  35.7409008  38.6950081
  51.2488617  36.0514916  40.8291584  52.1559080  36.6556792  40.8111746
  50.5749415  36.4315341  41.5969466  51.5998617  34.6414916  41.1331584
  50.6810851  34.0554225  41.1549074  52.2485417  34.2699044  40.3399142
  52.2988617  34.5184916  42.4451584  51.6977828  34.8623612  43.1803846
  52.5215991  33.5486962  42.6183200  53.1504649  35.0611401  42.4250684
  49.3588617  39.8554916  39.8121584  49.7498617  40.5534916  40.7641584
  49.0818617  40.3994916  38.5951584  48.8074895  39.8380635  37.8016739
  49.2728617  41.8294916  38.3961584  50.2652863  42.1066255  38.7516714
  49.1528617  42.2244916  36.9461584  49.9706939  41.6530366  36.5071949
  48.2085843  41.9022443  36.5072998  49.3628617  43.7094916  36.6661584
  48.5645190  44.2664392  37.1566266  50.6908617  44.1904916  37.1711584
  51.4897705  43.6342883  36.6807693  50.8005874  45.2525342  36.9517807
  50.7486202  44.0346776  38.2484171  49.1388617  44.0264916  35.2151584
  48.1183276  43.7620148  34.9382802  49.2958674  45.0919439  35.0470459
  49.8396042  43.4558862  34.6056764  48.2788617  42.6664916  39.2671584
  48.6248617  43.6554916  39.8781584  47.0028617  42.1994916  39.2911584
  46.7352008  41.3551690  38.8057964  45.9138617  43.0534916  39.8961584
  46.2302099  44.0942939  39.9651048  44.7098617  42.9774916  39.0121584
  44.3657623  41.9556129  38.8526002  43.8915358  43.5780217  39.4094068
  45.0348617  43.5364916  37.6601584  45.0238617  42.7984916  36.5021584
  45.3698617  43.5624916  35.4631584  45.4319442  43.1595395  34.4522804
  45.5868617  44.7684916  35.9211584  45.8492194  45.5752268  35.3730283
  45.3988617  44.7674916  37.2901584  45.5532443  45.6824235  37.8621434
  45.6518617  42.7244916  41.3661584  45.1938617  43.6604916  42.0531584
  45.8298617  41.4974916  41.8171584  45.9736745  40.7154153  41.1944435
  45.7088617  41.2354916  43.2181584  45.0511457  41.9954457  43.6400335
  45.1478617  39.8534916  43.5681584  45.8579841  39.1547461  43.1259139
  45.1340475  39.7207378  44.6499558  43.7638617  39.5884916  43.0091584
  43.7837038  39.5766556  41.9194029  43.3248617  38.2044916  43.5301584
  43.3043324  38.2156887  44.6199070  42.3298130  37.9718023  43.1509034
  44.0298029  37.4466594  43.1883269  42.7598617  40.6434916  43.3481584
  43.0902575  41.6021317  42.9482244  41.7956325  40.3815518  42.9125544
  42.6607946  40.7169218  44.4311601  47.0378617  41.4364916  43.9671584
  47.0528617  41.9324916  45.1271584  48.1688617  41.0574916  43.3571584
  48.1627743  40.7235836  42.4039702  49.4518617  41.1114916  44.0671584
  49.2537780  41.1665713  45.1375921  50.3188617  39.9174916  43.8011584
  50.4658610  39.8590115  42.7227009  51.2670959  40.1530685  44.2843308
  49.8078617  38.5854916  44.3141584  48.7948617  38.6084916  45.0831584
  50.3778617  37.5384916  43.9361584  50.2178617  42.3344916  43.6491584
  51.3398617  42.5434916  44.2151584  49.7878617  43.1654916  42.7141584
  48.9249597  42.9594799  42.2313969  50.6178617  44.2954916  42.2221584
  50.1736419  44.6743570  41.3017080  50.7258617  45.4744916  43.2481584
  51.2971753  45.1459903  44.1163674  51.2329912  46.3168449  42.7776686
  49.3328617  45.9034916  43.6901584  48.7808120  46.1890878  42.7947386
  48.8608361  45.0326652  44.1450785  49.3258617  47.0274916  44.6531584
  50.3148617  47.3024916  45.2191584  48.2858617  47.6144916  44.8041584
  51.9638617  43.7704916  41.7461584  52.9738617  44.4784916  41.9091584
  51.9938617  42.5754916  41.1121584  51.1277667  42.1015262  40.8992369
  53.2718617  41.8994916  40.7631584  54.0770547  42.2899157  41.3855187
  53.1658617  40.4284916  40.9881584  52.7634384  40.3063918  41.9937659
  52.4541140  40.0352103  40.2623175  54.4588617  39.6814916  40.8741584
  55.4098617  40.2354916  40.3021584  54.5068617  38.5414916  41.3401584
  53.6078617  42.2204916  39.3081584  53.0918617  41.6524916  38.3641584
  54.4018617  43.2884916  39.1191584  54.7570094  43.7920974  39.9193775
  54.6908617  43.7954916  37.8191584  53.7605265  43.8943358  37.2598683
  55.3848617  45.1874916  37.8801584  56.2461394  45.1427503  38.5467154
  55.7126258  45.4816442  36.8830902  54.4498617  46.1454916  38.3751584
  54.8679379  47.0086650  38.4169177  55.5448617  42.8234916  36.9721584
  55.6498617  43.0004916  35.7451584  56.0698617  41.7434916  37.5881584
  56.0556209  41.6637746  38.5949065  56.7618617  40.6884916  36.8091584
  57.5464838  41.1344630  36.1979491  57.3678617  39.7104916  37.7041584
  56.5382557  39.2404906  38.2323176  57.8482929  38.9766723  37.0570146
  58.4038617  40.2484916  38.7381584  59.2422847  40.6806385  38.1919013
  57.9227720  41.0225428  39.3360710  58.9168617  39.1294916  39.6641584
  59.3524586  38.3302774  39.0644826  59.6736772  39.5312952  40.3378673
  57.8108617  38.5664916  40.4741584  56.9131294  39.0248940  40.4105710
  57.9098617  37.5154916  41.1971584  59.0928617  36.8684916  41.3081584
  59.9036700  37.2171560  40.8171156  59.1598517  36.0397457  41.8815625
  56.8678617  37.0814916  41.8941584  55.9924555  37.5835946  41.8534559
  56.9547605  36.2509717  42.4622993  55.8438617  39.9834916  35.7971584
  56.3178617  39.3364916  34.8811584  54.5358617  40.1194916  36.0191584
  54.2012096  40.5513664  36.8686238  53.5628617  39.5014916  35.1291584
  54.0387478  38.7124255  34.5469160  52.4218617  38.8884916  35.9421584
  52.1626335  39.6805714  36.6446608  51.5474920  38.6345138  35.3429315
  52.8758617  37.6794916  36.6991584  53.5818617  37.7534916  37.9141584
  53.7461152  38.7242929  38.3817748  54.0758617  36.5824916  38.5271584
  54.6511291  36.6822999  39.4475972  53.8798617  35.3674916  37.9851584
  54.2888617  34.2064916  38.5991584  54.7216171  34.3603420  39.4421605
  53.2208617  35.2494916  36.7921584  53.0809948  34.2657077  36.3441551
  52.7298617  36.3814916  36.1511584  52.2135321  36.2860892  35.1959609
  53.0598617  40.4294916  34.0121584  52.3188617  39.9624916  33.1111584
  53.4718617  41.7164916  34.0171584  53.9538673  42.1373436  34.7986016
  53.1118617  42.5684916  32.8841584  52.0271399  42.5975030  32.7810273
  53.6028617  43.9424916  33.0771584  54.6701988  43.8316624  33.2684898
  53.4556980  44.4280508  32.1124433  52.9998617  44.7614916  34.1331584
  51.9249299  44.7649721  33.9525750  53.2074602  44.2585880  35.0776651
  53.5338617  46.2694916  34.2031584  54.6054689  46.2564290  34.4021216
  53.3486213  46.7552013  33.2451023  52.8548617  47.0034916  35.2571584
  51.7844568  46.9252774  35.0668522  53.0929142  46.5096171  36.1992402
  53.2338617  48.4144916  35.3371584  53.0129634  48.8724085  34.4644524
  52.7246055  48.8577932  36.0883187  54.2256125  48.4871842  35.5139215
  53.5838617  42.0254916  31.5681584  52.8648617  42.2104916  30.5341584
  54.7468617  41.3714916  31.5451584  55.2740569  41.2513915  32.3982355
  55.3468617  40.8994916  30.2771584  55.4944826  41.7347927  29.5926299
  56.7048617  40.2604916  30.5681584  57.1794302  40.0123203  29.6187928
  57.3192801  40.9851690  31.1024175  56.5608617  38.9894916  31.4151584
  56.0617259  39.2151091  32.3575283  55.9396991  38.3126196  30.8285552
  57.9128617  38.2814916  31.7251584  58.6128617  37.7524916  30.8751584
  58.3148617  38.3304916  32.9841584  59.1838980  37.8904534  33.2510738
  57.7509722  38.8077255  33.6729092  54.4148617  39.9404916  29.5101584
  54.5688617  39.8504916  28.3191584  53.5178617  39.2524916  30.2091584
  53.4772212  39.2991094  31.2172628  52.6128617  38.3224916  29.5171584
  53.1061547  37.8908195  28.6462851  52.2248617  37.1944916  30.4661584
  51.6023586  37.5468966  31.2885937  51.7026355  36.4024876  29.9294001
  53.4558617  36.5564916  31.0941584  54.2918617  35.8044916  30.3421584
  54.0249243  35.5916152  29.3070121  55.4808617  35.3034916  30.8731584
  56.1880824  34.7525352  30.2531692  55.7608617  35.5214916  32.2411584
  56.6505026  35.1070082  32.7153342  54.8888617  36.2684916  32.9681584
  55.1274167  36.4761972  34.0112548  53.7128617  36.7654916  32.4101584
  53.0065815  37.3179603  33.0298733  51.3568617  39.0394916  28.9451584
  50.7008617  38.5464916  28.0451584  51.0238617  40.1654916  29.5511584
  51.6426491  40.5683789  30.2402762  49.7838617  40.8494916  29.2601584
  49.0564208  40.1544959  28.8407423  49.2128617  41.4334916  30.5521584
  50.0299220  42.0455539  30.9341158  48.3469043  42.0657519  30.3560345
  48.8428617  40.3684916  31.5921584  49.6862271  39.6936628  31.7385883
  48.4878617  41.0734916  32.9631584  47.6442301  41.7481783  32.8176170
  48.2246676  40.3179182  33.7033870  49.3497430  41.6408196  33.3144418
  47.7468617  39.4944916  31.0861584  48.0713275  38.9959879  30.1727497
  47.5005849  38.7465475  31.8398351  46.8659465  40.1008092  30.8752879
  49.9708617  41.9814916  28.2691584  49.0878617  42.2824916  27.4841584
  51.1508617  42.6004916  28.2761584  51.8629062  42.2757275  28.9146098
  51.4528617  43.7744916  27.4261584  50.7290351  43.8090261  26.6119216
  51.3898617  45.1054916  28.1971584  52.1203011  45.0923151  29.0060984
  51.6137178  45.9294267  27.5195749  49.7688617  45.4764916  28.9191584
  52.8078617  43.6354916  26.8061584  53.8128617  43.4564916  27.5501584
  52.8698617  43.6124916  25.4601584  52.0182419  43.7912491  24.9474315
  54.0768617  43.3484916  24.7121584  54.4550910  44.2852270  24.3028069
  54.8228684  42.9166360  25.3792971  53.8238617  42.4144916  23.6111584
  54.0938617  42.7994916  22.4461584  53.3688617  41.2084916  23.9241584
  53.1398617  40.6594916  25.2761584  52.1159899  40.8639371  25.5891899
  53.8332226  41.1161443  25.9824289  53.4018617  39.1944916  25.0831584
  52.8802206  38.6008119  25.8338474  54.4693533  38.9786079  25.1274004
  52.8538617  38.9344916  23.6921584  51.7693538  38.8327935  23.7321462
  53.2835734  38.0533566  23.2156622  53.2348617  40.2074916  22.8921584
  54.2004536  40.1094678  22.3960515  52.1668617  40.5584916  21.8601584
  51.2118617  41.2484916  22.1191584  52.3138617  40.0064916  20.6921584
  53.1841872  39.5204833  20.5295891  51.3658617  40.0984916  19.6031584
  50.8721392  41.0696720  19.6370091  52.0368617  39.9504916  18.2781584
  52.7364442  40.7844244  18.3350766  52.5874009  39.0264866  18.1014627
  51.0918617  40.1864916  17.1051584  49.9308617  40.0054916  17.2851584
  51.5788617  40.3524916  15.9571584  50.9660426  40.5098992  15.1699003
  52.5803013  40.3275512  15.8283273  50.2888617  39.0214916  19.8381584
  50.3418617  37.9044916  19.3321584  49.2788617  39.3584916  20.7041584
  49.1986567  40.2900362  21.0861154  48.3418617  38.3614916  21.1391584
  48.8571845  37.5269030  21.6145566  47.3978617  38.9974916  22.1591584
  46.8037741  39.8024896  21.7265647  46.7343057  38.2204940  22.5387215
  48.0988617  39.5724916  23.3391584  48.9028617  38.8304916  24.1941584
  49.3528617  39.6244916  25.1301584  50.0195555  39.2192835  25.8913579
  48.8798617  40.8374916  24.9561584  49.0598221  41.6491271  25.5297104
  48.0758617  40.8234916  23.8331584  47.5701379  41.7346438  23.5135550
  47.5368617  37.7264916  20.0141584  47.3198617  36.4784916  20.0201584
  47.0138617  38.5404916  19.0811584  47.1176453  39.5451188  19.0884015
  46.2018617  37.9444916  18.0491584  45.3559079  37.4609797  18.5377048
  45.6568617  39.1644916  17.1741584  46.4697934  39.5589499  16.5645314
  44.5528617  38.7074916  16.2911584  43.7393130  38.3133002  16.9001340
  44.1889709  39.5473326  15.6992550  44.9191966  37.9260835  15.6253501
  45.0398617  40.1444916  18.1031584  44.7024691  40.8911113  17.6028329
  46.8988617  36.9624916  17.2241584  46.2668617  36.0844916  16.6331584
  48.2108617  37.0964916  17.0881584  48.6982597  37.8979450  17.4626113
  48.9658617  36.1414916  16.2831584  48.4325790  35.9753642  15.3471507
  50.3548617  36.6194916  15.9661584  50.7741015  35.9796231  15.1896885
  50.2947157  37.6439473  15.5987716  51.1818617  36.5774916  17.1061584
  52.0607223  36.8873317  16.8755007  49.0378617  34.7264916  16.8941584
  49.3078617  33.7634916  16.2431584  48.7698617  34.5994916  18.2341584
  48.6410327  35.4086968  18.8246576  48.7148617  33.2924916  18.8431584
  49.6765410  32.7887053  18.7458363  48.3818617  33.4394916  20.3541584
  49.0830489  34.1663631  20.7641505  47.3810958  33.8710462  20.3360405
  48.3798617  32.2564916  21.1781584  47.9598617  31.2004916  20.8541584
  48.9068617  32.3944916  22.2591584  47.6608617  32.4184916  18.1251584
  46.4998617  32.8744916  17.9721584  47.9878617  31.1954916  17.8451584
  48.9352798  30.8782407  17.9929766  47.0358617  30.2774916  17.1771584
  46.6734128  30.7414439  16.2598372  47.6858617  28.9584916  16.8271584
  46.9251915  28.3119626  16.3895739  48.4661100  29.1506340  16.0906844
  48.2558617  28.3174916  17.9671584  48.6562381  27.4867724  17.7003173
  45.7478617  30.0764916  17.9931584  44.7218617  29.7484916  17.4371584
  45.8658617  30.1574916  19.3101584  46.7695157  30.3310878  19.7265395
  44.7228617  29.9334916  20.1991584  44.0969231  29.1529937  19.7665811
  45.1328617  29.5054916  21.6111584  45.8020724  30.2700177  22.0058178
  44.2288586  29.4658132  22.2188623  45.8168617  28.1774916  21.6491584
  45.2038239  27.5145060  21.0386376  46.8344578  28.1925146  21.2588064
  45.8498617  27.6314916  23.0861584  46.2758617  28.3444916  24.0401584
  45.5268617  26.4074916  23.2471584  45.5336605  26.0041848  24.1731167
  45.2659610  25.8478933  22.4478575  43.7998617  31.1904916  20.3171584
  42.7028617  31.0294916  20.9061584  44.1738617  32.3414916  19.7801584
  45.0312849  32.3678923  19.2470282  43.4538617  33.5704916  19.9741584
  42.5265655  33.4554366  20.5353921  44.3438617  34.6244916  20.6631584
  45.2593209  34.7186506  20.0790617  43.6838617  35.9634916  20.7751584
  42.7685051  35.8702155  21.3595577  44.3596464  36.6621178  21.2684506
  43.4421929  36.3344734  19.7791324  44.8518617  34.1124916  22.0511584
  43.9659016  33.9047098  22.6511602  45.3894300  33.1829435  21.8639146
  45.7458617  35.0674916  22.7921584  45.2087910  35.9971695  22.9801847
  46.0455498  34.6232643  23.7413414  46.6323189  35.2754051  22.1929377
  42.9518617  34.0454916  18.6191584  43.7278617  34.3764916  17.7541584
  41.6108617  34.1374916  18.5481584  40.9983734  33.7625837  19.2583707
  41.0028617  34.6944916  17.3211584  41.7063759  34.5940074  16.4946779
  39.7008617  33.9634916  16.9501584  39.2325590  34.4534199  16.0964828
  39.9188522  32.9256564  16.6982095  38.8088617  34.0054916  18.0741584
  37.9927122  33.5514065  17.8521077  40.7678617  36.2054916  17.3841584
  40.5868617  36.8554916  16.3531584  40.7808617  36.8044916  18.5741584
  40.8584252  36.2428761  19.4100240  40.6238617  38.2044916  18.7181584
  41.2182763  38.7136440  17.9595185  39.1498617  38.6274916  18.5551584
  38.7142975  38.1634946  17.6702348  38.6570920  38.2409545  19.4472723
  38.9578617  40.1374916  18.4831584  39.9098617  40.8214916  17.9671584
  37.9258617  40.6514916  18.8301584  41.1838617  38.6264916  20.1021584
  41.0078617  37.9294916  21.0881584  41.8008617  39.7984916  20.1091584
  41.9250695  40.2897833  19.2354856  42.3258617  40.3984916  21.3121584
  41.8444934  39.9378504  22.1748248  43.8388617  40.2154916  21.4411584
  43.9047551  39.1544940  21.6820764  44.3712296  40.4098694  20.5100828
  44.4648617  41.0284916  22.5611584  44.4098617  40.6184916  23.8481584
  44.0139504  39.6232829  24.0504288  44.8338617  41.4134916  24.8861584
  44.8042401  41.0327797  25.9070810  45.3468617  42.7204916  24.6261584
  45.7558617  43.5534916  25.6201584  45.6613183  43.1687933  26.4946116
  45.3718617  43.1134916  23.3011584  45.7242181  44.1157620  23.0574383
  44.9648617  42.2704916  22.3041584  45.0348263  42.5843207  21.2626612
  42.0008617  41.8804916  21.2991584  42.1548617  42.5584916  20.2621584
  41.6708617  42.4584916  22.4351584  41.5066816  41.8605604  23.2324177
  41.5398617  43.8914916  22.6121584  42.1018556  44.4042558  21.8315593
  40.1108617  44.3234916  22.5341584  39.6339005  43.9784315  23.4515137
  40.1186883  45.4133296  22.5170711  39.3488617  43.8124916  21.3541584
  39.7084953  44.3427041  20.4723198  39.5680574  42.7495685  21.2529174
  37.8248617  44.0124916  21.4881584  37.4496356  43.6822542  22.4567902
  37.5286892  45.0475983  21.3180542  37.2338617  43.1834916  20.4531584
  37.8124770  42.7995842  19.7197289  35.9508617  42.9614916  20.4131584
  35.0418617  43.6024916  21.1861584  35.3488356  44.3031075  21.8457071
  34.0611866  43.3769493  21.0995174  35.4878617  41.9954916  19.5911584
  36.1349984  41.4649463  19.0256181  34.4964960  41.8078393  19.5455592
  42.0998617  44.2134916  24.0061584  42.0418617  43.3544916  24.9231584
  42.6118617  45.4124916  24.2031584  42.7258449  46.0483130  23.4267317
  43.0188617  45.8504916  25.5051584  42.1526248  45.8070450  26.1653441
  43.7871107  45.1683516  25.8692709  43.5668617  47.2514916  25.5081584
  43.6918617  47.8904916  24.4581584  43.8968617  47.7684916  26.7061584
  43.7023843  47.2537316  27.5530941  44.4088617  49.0924916  26.8231584
  44.5828139  49.5045518  25.8291533  43.4218617  50.0024916  27.5651584
  43.9135974  50.9752569  27.5603628  42.4656841  50.0767489  27.0471717
  43.1638617  49.5974916  29.0021584  43.4768617  48.5074916  29.4121584
  42.4868617  50.4634916  29.7261584  42.2798832  50.2564502  30.6927987
  42.1774933  51.3310324  29.3117130  45.8038617  49.1564916  27.4671584
  46.1328617  50.0494916  28.2741584  46.6478617  48.2134916  27.0271584
  46.3614015  47.4276096  26.4610936  48.0908617  48.3564916  27.3561584
  48.2663658  48.2713273  28.4285597  48.8498617  47.1814916  26.6261584
  48.5293679  47.1324077  25.5854982  49.9241180  47.3615428  26.6668418
  48.5118617  45.5684916  27.2781584  48.6298617  49.6944916  26.8281584
  48.1688617  50.2424916  25.8081584  49.6798617  50.1784916  27.4521584
  50.3708617  51.3724916  26.8721584  49.6751630  52.2071538  26.7858887
  50.7755283  51.1343086  25.8884853  51.4548617  51.6234916  27.8961584
  51.1101602  52.3858805  28.5947592  52.3488621  51.9786548  27.3835924
  51.7188617  50.3204916  28.5931584  52.0586188  50.5054425  29.6122056
  52.4433136  49.6896892  28.0780298  50.3608617  49.6374916  28.6171584
  50.4789034  48.5626113  28.4800567  49.5738617  49.9034916  29.9011584
  48.8338617  50.8604916  29.9881584  49.6948617  48.9824916  30.8651584
  50.2206662  48.1498537  30.6407859  49.0508617  49.0584916  32.1551584
  48.1185946  49.6181084  32.0789595  48.7368617  47.6574916  32.6511584
  49.7301100  47.2092836  32.6253378  48.3852970  47.7013560  33.6819727
  47.7828617  46.8174916  31.8281584  46.7478617  47.4014916  31.0451584
  46.6105840  48.4822921  31.0116246  45.9248617  46.5904916  30.3331584
  45.2070794  47.0541490  29.6564663  46.0638617  45.2124916  30.3571584
  45.2168617  44.4274916  29.6711584  44.5475633  44.9241468  29.1947418
  47.0098617  44.6324916  31.2011584  47.1079502  43.5506733  31.2914258
  47.8298617  45.4594916  31.9291584  48.5557658  45.0345697  32.6224150
  49.9628617  49.8494916  33.0551584  51.0498617  49.4204916  33.3421584
  49.4508617  50.8314916  33.7321584  48.4516026  50.9748184  33.6999398
  50.2948617  51.8244916  34.5071584  51.3249492  51.4682012  34.4984279
  50.2568617  53.2574916  33.8851584  50.6185374  53.2178641  32.8576762
  49.2330827  53.6314898  33.8952521  51.1462451  54.1895560  34.7011716
  50.7848905  54.2300579  35.7287335  52.5788174  53.6669144  34.6867029
  52.9410467  53.6265657  33.6594441  53.2149588  54.3327793  35.2698400
  52.6058396  52.6673055  35.1204681  51.1091592  55.5880471  34.0941525
  50.0853803  55.9620448  34.1042483  51.7447188  56.2546750  34.6770526
  51.4708329  55.5484205  33.0666697  49.8458617  51.8554916  35.9401584
  50.5318617  51.3244916  36.7931584  48.8215726  52.4545997  36.2600662
  25.9608617  28.3154916  31.4951584  26.3368617  26.9054916  31.9851584
  26.6356029  26.9506830  33.0323362  27.1650607  26.5222099  31.3881193
  25.2098617  26.0364916  31.8481584  25.3048617  25.3214916  30.6131584
  23.9558617  25.4994916  29.8911584  22.8168617  25.8854916  30.6151584
  21.5868617  26.0484916  29.9551584  21.4968617  25.8224916  28.5721584
  20.3238617  25.9764916  27.9431584  19.3318617  26.2754916  28.5641584
  20.2618617  25.7834916  26.5271584  22.6358617  25.4354916  27.8481584
  23.8668617  25.2734916  28.5081584  24.7615641  24.9694052  27.9383215
  22.5654369  25.2588828  26.7608651  20.6927102  26.3542025  30.5236826
  22.8874509  26.0629527  31.7014193  26.3258617  25.6554916  29.6681584
  26.9520865  28.5256253  31.0943713  25.3917474  28.7101997  32.3374692
  25.2748617  28.8784916  30.3731584  24.2668617  29.7814916  30.8351584
  24.6778617  30.3634916  32.0751584  23.1148617  30.0434916  30.2031584
  22.8618617  31.3344916  29.7121584  23.6114349  32.1322141  29.8482169
  21.6538617  31.6104916  29.0481584  21.4558285  32.6239753  28.6617342
  20.6998617  30.5934916  28.8761584  19.3858617  30.9224916  28.1591584
  18.4698617  29.8244916  28.1531584  18.9898617  31.9374916  29.0861584
  18.2568617  31.3414916  30.1611584  17.5188617  31.0294916  31.4761584
  16.4898617  31.9994916  31.6861584  15.7279439  31.5761708  32.0888962
  18.2246974  31.0637542  32.3061819  17.0746443  30.0359913  31.4182955
  17.4536003  32.0438135  29.9362496  18.9293133  30.4886107  30.2481296
  20.9528617  29.3014916  29.3671584  20.2038751  28.5031131  29.2317190
  22.1598617  29.0274916  30.0301584  22.3602781  28.0130900  30.4157133
  52.4381119  24.2715007  25.5948216  46.4381119  50.2715007  36.5948216
  71.8041090  65.2285190  79.8356350  70.9725970  64.9733900  80.2352860
  72.4122070  65.2995960  80.5714270  71.7842350  69.2625280  80.0314370
  72.0870390  68.3723020  79.8524590  72.5285940  69.8195500  79.8036620
  70.2133040  60.1887080  73.6198740  69.3249740  60.5303050  73.5178620
  70.4974230  59.9887400  72.7279570  68.1766050  62.7892730  79.5038440
  68.7482160  62.0214930  79.5042080  68.1767590  63.0881490  78.5945050
  72.3894430  58.7718580  74.6537120  72.4961180  59.6722310  74.9605880
  71.4786790  58.7236550  74.3631770  70.0377590  60.6937590  79.8989710
  70.7187700  60.9575960  80.5177110  69.7225640  59.8538460  80.2327720
  74.2302160  61.7404950  78.9862300  74.7380380  62.2385920  79.6267320
  74.7615400  60.9640150  78.8101660  68.2692550  67.1779350  72.1255250
  67.8920530  67.6666450  71.3940150  68.5265620  67.8504630  72.7561780
  75.8781480  55.5795740  77.5840760  76.1856460  55.0242630  76.8676260
  74.9482180  55.7140200  77.4013750  73.8718880  64.1709310  77.1020610
  73.4675880  63.4586560  76.6066510  73.9582000  63.8262550  77.9908650
  74.3400580  67.8576870  79.2659820  74.0428870  67.2522340  78.5867600
  75.2900400  67.8954180  79.1549180  70.5723510  63.0654290  74.6027260
  70.4521110  63.7916380  73.9908530  70.2624400  62.2957200  74.1255170
  68.2108880  66.2369430  80.4095900  68.2889300  66.3718200  79.4651620
  68.8250560  65.5285320  80.6024020  69.4556510  67.9369620  76.8202080
  69.0484590  68.0784210  75.9655680  70.3469520  67.6529780  76.6173290
  73.0387170  56.4089360  77.9850930  72.5955320  57.1898900  77.6535450
  73.5972160  56.7319250  78.6921870  76.1545990  56.0300060  72.8656760
  75.5300170  56.0259930  73.5910070  76.0676110  55.1631020  72.4692730
  75.0763070  56.9536690  79.8440530  75.3735400  57.8599520  79.7632550
  75.6248630  56.4655470  79.2300100  72.8301390  61.5322930  75.7132180
  72.6042310  61.3160100  76.6178800  72.0493920  61.9651390  75.3678150
  67.7028190  56.7650640  78.5656310  67.4141240  57.3353500  79.2781290
  68.4473950  56.2855090  78.9287540  67.8898420  60.7070760  69.7759030
  67.8073090  61.6501520  69.9174020  67.5381480  60.5645670  68.8971380
  75.6896550  59.4409790  78.8429380  75.6932610  58.9999740  77.9933920
  76.5847670  59.7627120  78.9501200  71.5398930  59.3236280  77.8023590
  71.1998980  59.8011510  78.5590640  70.7776250  58.8701400  77.4424690
  75.7516700  60.4421870  71.8336140  75.8729520  60.4008350  72.7821960
  75.3665210  61.3046020  71.6782870  74.7638200  62.7523010  71.2319440
  74.1955100  62.3041260  70.6055350  75.4727200  63.1115790  70.6984590
  68.8545010  58.2455260  76.7188260  68.5691930  57.8810930  77.5566880
  68.7923870  57.5135720  76.1051400  72.3085680  66.7481200  73.5045850
  71.5347940  66.2078820  73.3444570  73.0380310  66.2287810  73.1663610
  72.3523080  66.4161580  77.1424660  72.8701750  65.6129840  77.0881550
  71.9007100  66.3540720  77.9841490  76.2083270  67.7641390  75.1867880
  76.8954400  68.3110600  75.5675470  75.4215690  68.3082120  75.2217490
  68.3475670  63.3814210  70.6784960  69.2170520  63.6639010  70.9620880
  67.8565990  64.1950080  70.5633770  75.5110480  64.7687420  74.7993240
  75.9673260  65.5792670  75.0253430  75.1598690  64.4510560  75.6311730
  71.4122260  55.1125070  75.2715760  71.2836890  55.1042970  76.2200680
  70.5884280  55.4508160  74.9206770  70.3322180  65.1987680  72.8067020
  69.7250130  65.9386580  72.8162320  70.8071530  65.2887040  71.9805220
  75.2401030  60.5981390  74.7069350  74.5317180  61.0667730  75.1482960
  75.5245510  59.9403400  75.3414540  73.4436050  58.9066470  72.0820060
  74.2926580  59.3436620  72.0160250  73.0767320  59.2186730  72.9092120
  72.3427470  65.1598830  70.5555590  73.1090740  65.0480190  71.1181020
  72.4202160  64.4636800  69.9032360  71.0374230  62.5923900  71.2388480
  71.1177820  61.6451410  71.3505880  71.9293980  62.9230780  71.3449140
  68.7234420  68.8092860  74.2164530  67.7974200  69.0514000  74.2069940
  69.1890850  69.6367120  74.0949280  75.4668650  67.1353010  70.0290940
  75.3619290  66.5205360  70.7552320  75.2992870  66.6118900  69.2453950
  74.3746500  65.1563960  72.5298230  74.7962920  64.9903830  73.3729620
  74.4997340  64.3464190  72.0353370  73.2705400  61.2297190  69.4756390
  73.0694460  60.3664550  69.8369730  73.0997450  61.1430550  68.5377990
  72.0688200  58.3297810  69.4634270  72.3714100  58.3365240  68.5553420
  72.8082790  57.9795670  69.9601930  75.2873130  57.2732430  70.4490470
  74.9395130  56.5956420  69.8692920  75.4885900  56.8121940  71.2633860
  71.0918330  67.6340230  70.2964070  71.5293200  68.1769900  70.9521650
  71.5766060  66.8087180  70.3060410  72.9026050  68.7538270  75.4086300
  72.6021590  68.6303240  76.3090210  72.7963540  67.8946860  75.0002030
  68.6278770  63.8020080  76.8454840  67.9727610  63.5331720  76.2014540
  69.4656720  63.6924560  76.3956820  67.8416850  61.0119010  72.7880170
  66.9380930  61.2749210  72.6131830  68.3257470  61.2830180  72.0080130
  70.3844060  60.0684550  70.6974550  71.0935760  59.6467770  70.2121830
  69.6684000  60.1359780  70.0657900  70.0318220  56.1223880  69.7377200
  70.7546350  56.6632820  70.0558420  70.3042740  55.8487300  68.8618740
  69.7210410  55.3730070  79.6399820  70.3686600  54.8227450  79.1994980
  70.1412250  55.6273220  80.4615630  69.4565060  56.1617140  73.3312770
  70.2144420  56.2746020  72.7576800  68.9942230  56.9986340  73.2856200
  75.9978870  58.2756410  76.3215080  75.1853380  57.9013300  75.9810960
  76.5020510  57.5201490  76.6236270  71.8290210  56.6881190  71.8714740
  72.3582970  55.9010990  71.7422690  72.4618530  57.3672380  72.1050270
  74.0228050  56.4256330  74.9260130  73.3930790  55.7243640  75.0930260
  73.4833190  57.1860460  74.7093290  72.2007500  69.0880700  72.1526630
  71.5716380  69.5565800  72.7012460  72.3155330  68.2429920  72.5872820
  71.8041090  65.2285190  61.0612860  70.9725970  64.9733900  61.4609370
  72.4122070  65.2995960  61.7970780  71.7842350  69.2625280  61.2570880
  72.0870390  68.3723020  61.0781100  72.5285940  69.8195500  61.0293130
  70.2133040  60.1887080  54.8455250  69.3249740  60.5303050  54.7435130
  70.4974230  59.9887400  53.9536080  68.1766050  62.7892730  60.7294950
  68.7482160  62.0214930  60.7298590  68.1767590  63.0881490  59.8201560
  69.4190920  58.1977090  62.5163880  69.2393760  57.3002840  62.7966640
  69.0171000  58.7448960  63.1910830  72.3894430  58.7718580  55.8793630
  72.4961180  59.6722310  56.1862390  71.4786790  58.7236550  55.5888280
  70.0377590  60.6937590  61.1246220  70.7187700  60.9575960  61.7433620
  69.7225640  59.8538460  61.4584230  74.2302160  61.7404950  60.2118810
  74.7380380  62.2385920  60.8523830  74.7615400  60.9640150  60.0358170
  72.5138260  56.3803510  64.4782230  72.5156700  56.8975900  63.6728130
  71.6842570  55.9033690  64.4552160  73.7641110  66.0198690  62.6555730
  73.4310490  66.6467610  63.2976800  73.9407790  66.5460570  61.8757400
  72.1953590  58.0913470  62.4852680  72.5370400  58.9355520  62.1906550
  71.2569400  58.2397210  62.6018020  72.9760210  67.9879490  64.4704910
  73.5934210  68.6630570  64.1889360  72.1153330  68.3967470  64.3792410
  68.2692550  67.1779350  53.3511760  67.8920530  67.6666450  52.6196660
  68.5265620  67.8504630  53.9818290  75.8781480  55.5795740  58.8097270
  76.1856460  55.0242630  58.0932770  74.9482180  55.7140200  58.6270260
  73.8718880  64.1709310  58.3277120  73.4675880  63.4586560  57.8323020
  73.9582000  63.8262550  59.2165160  74.3400580  67.8576870  60.4916330
  74.0428870  67.2522340  59.8124110  75.2900400  67.8954180  60.3805690
  72.5847500  60.9452520  62.1076160  73.1362090  61.0547860  61.3329410
  73.0991010  61.3190120  62.8231390  73.4319010  67.5958560  67.1424130
  72.5347540  67.8198530  67.3897530  73.4571880  67.7193500  66.1935530
  72.2590230  64.4671880  65.7181500  72.1198000  65.3394680  66.0868900
  71.3771590  64.1244690  65.5729440  70.5723510  63.0654290  55.8283770
  70.4521110  63.7916380  55.2165040  70.2624400  62.2957200  55.3511680
  68.2108880  66.2369430  61.6352410  68.2889300  66.3718200  60.6908130
  68.8250560  65.5285320  61.8280530  69.4556510  67.9369620  58.0458590
  69.0484590  68.0784210  57.1912190  70.3469520  67.6529780  57.8429800
  68.2668400  67.2783600  64.1746870  68.4299440  66.8088960  63.3566240
  68.7320850  66.7707160  64.8395710  73.0387170  56.4089360  59.2107440
  72.5955320  57.1898900  58.8791960  73.5972160  56.7319250  59.9178380
  76.1545990  56.0300060  54.0913270  75.5300170  56.0259930  54.8166580
  76.0676110  55.1631020  53.6949240  75.0763070  56.9536690  61.0697040
  75.3735400  57.8599520  60.9889060  75.6248630  56.4655470  60.4556610
  72.8301390  61.5322930  56.9388690  72.6042310  61.3160100  57.8435310
  72.0493920  61.9651390  56.5934660  75.2700600  62.4308510  67.6048960
  75.1744200  61.4903240  67.4549360  76.1132580  62.6523580  67.2097030
  70.4011140  58.8422180  65.7582740  70.0074530  59.6897390  65.9655520
  69.7129540  58.2048550  65.9491380  67.7028190  56.7650640  59.7912820
  67.4141240  57.3353500  60.5037800  68.4473950  56.2855090  60.1544050
  67.8898420  60.7070760  51.0015540  67.8073090  61.6501520  51.1430530
  67.5381480  60.5645670  50.1227890  75.6896550  59.4409790  60.0685890
  75.6932610  58.9999740  59.2190430  76.5847670  59.7627120  60.1757710
  71.5398930  59.3236280  59.0280100  71.1998980  59.8011510  59.7847150
  70.7776250  58.8701400  58.6681200  75.7516700  60.4421870  53.0592650
  75.8729520  60.4008350  54.0078470  75.3665210  61.3046020  52.9039380
  74.7638200  62.7523010  52.4575950  74.1955100  62.3041260  51.8311860
  75.4727200  63.1115790  51.9241100  69.8407380  66.6535030  66.3342680
  69.4562170  66.0128700  66.9325640  70.1519570  67.3571150  66.9037410
  75.9904520  63.5011570  61.8151300  76.3574650  63.0270140  62.5612640
  75.8009580  64.3753140  62.1559640  68.8545010  58.2455260  57.9444770
  68.5691930  57.8810930  58.7823390  68.7923870  57.5135720  57.3307910
  73.7803890  62.5420210  64.1335510  73.4760960  63.4212190  64.3585870
  74.7350350  62.6020000  64.1692950  72.3085680  66.7481200  54.7302360
  71.5347940  66.2078820  54.5701080  73.0380310  66.2287810  54.3920120
  72.3523080  66.4161580  58.3681170  72.8701750  65.6129840  58.3138060
  71.9007100  66.3540720  59.2098000  69.8367620  63.3822950  65.2806870
  69.4782560  64.0476800  65.8680210  69.5422180  62.5506500  65.6519490
  73.0380740  63.8407190  68.1646420  72.7380880  63.9864370  67.2674240
  73.8091980  63.2812480  68.0719810  76.2083270  67.7641390  56.4124390
  76.8954400  68.3110600  56.7931980  75.4215690  68.3082120  56.4474000
  68.3475670  63.3814210  51.9041470  69.2170520  63.6639010  52.1877390
  67.8565990  64.1950080  51.7890280  75.5110480  64.7687420  56.0249750
  75.9673260  65.5792670  56.2509940  75.1598690  64.4510560  56.8568240
  71.4122260  55.1125070  56.4972270  71.2836890  55.1042970  57.4457190
  70.5884280  55.4508160  56.1463280  68.4116190  56.8716190  65.9578970
  67.6974710  57.0713110  66.5631580  68.8311230  56.0955760  66.3293770
  76.6901370  69.1312340  68.3443620  76.3698240  68.4121580  68.8889310
  76.0159730  69.8067410  68.4179680  70.3322180  65.1987680  54.0323530
  69.7250130  65.9386580  54.0418830  70.8071530  65.2887040  53.2061730
  75.2401030  60.5981390  55.9325860  74.5317180  61.0667730  56.3739470
  75.5245510  59.9403400  56.5671050  73.4436050  58.9066470  53.3076570
  74.2926580  59.3436620  53.2416760  73.0767320  59.2186730  54.1348630
  72.3427470  65.1598830  51.7812100  73.1090740  65.0480190  52.3437530
  72.4202160  64.4636800  51.1288870  71.0374230  62.5923900  52.4644990
  71.1177820  61.6451410  52.5762390  71.9293980  62.9230780  52.5705650
  68.7234420  68.8092860  55.4421040  67.7974200  69.0514000  55.4326450
  69.1890850  69.6367120  55.3205790  68.5645030  64.4138820  67.7001160
  69.0684050  63.8346100  68.2717390  67.8252450  64.6979050  68.2377530
  75.4668650  67.1353010  51.2547450  75.3619290  66.5205360  51.9808830
  75.2992870  66.6118900  50.4710460  75.6182970  65.8209810  67.2336680
  74.8528640  66.3894810  67.1491350  75.7998930  65.5286020  66.3404910
  70.5968110  62.5568410  68.5951230  70.6373450  62.2582280  69.5036460
  71.4513610  62.9576020  68.4358750  74.3746500  65.1563960  53.7554740
  74.7962920  64.9903830  54.5986130  74.4997340  64.3464190  53.2609880
  72.5373920  61.1360510  66.5625720  72.0070380  60.6451460  65.9349060
  73.2061990  61.5644710  66.0283650  73.0246220  58.1022880  66.6423010
  72.9303090  57.4843630  65.9173880  72.4443610  58.8289170  66.4152920
  75.7907660  56.6596120  63.6750400  75.3424960  56.6820380  62.8295950
  75.1572860  56.2615140  64.2720700  76.1967210  65.5550450  64.2962840
  76.6155320  66.3983180  64.1239080  75.2775840  65.6922490  64.0669620
  73.2705400  61.2297190  50.7012900  73.0694460  60.3664550  51.0626240
  73.0997450  61.1430550  49.7634500  75.2999880  59.8287980  66.9376500
  75.8899570  59.5203830  67.6254320  74.4820120  59.3567730  67.0936400
  72.0688200  58.3297810  50.6890780  72.3714100  58.3365240  49.7809930
  72.8082790  57.9795670  51.1858440  75.2873130  57.2732430  51.6746980
  74.9395130  56.5956420  51.0949430  75.4885900  56.8121940  52.4890370
  71.0918330  67.6340230  51.5220580  71.5293200  68.1769900  52.1778160
  71.5766060  66.8087180  51.5316920  72.9026050  68.7538270  56.6342810
  72.6021590  68.6303240  57.5346720  72.7963540  67.8946860  56.2258540
  68.6278770  63.8020080  58.0711350  67.9727610  63.5331720  57.4271050
  69.4656720  63.6924560  57.6213330  69.6654700  64.1872650  62.6114690
  70.0327740  64.1000050  63.4910710  69.0965520  63.4239200  62.5121550
  69.2170700  61.0981740  66.5173110  68.3226750  61.0648500  66.8566820
  69.7568250  61.2968530  67.2824360  67.8416850  61.0119010  54.0136680
  66.9380930  61.2749210  53.8388340  68.3257470  61.2830180  53.2336640
  70.3844060  60.0684550  51.9231060  71.0935760  59.6467770  51.4378340
  69.6684000  60.1359780  51.2914410  70.0318220  56.1223880  50.9633710
  70.7546350  56.6632820  51.2814930  70.3042740  55.8487300  50.0875250
  69.7210410  55.3730070  60.8656330  70.3686600  54.8227450  60.4251490
  70.1412250  55.6273220  61.6872140  69.4742410  55.5285740  63.6081650
  69.1257230  55.9849560  64.3739830  69.1430110  54.6342870  63.6904080
  71.0806780  68.7005340  67.7734840  71.0376410  68.3298250  68.6549300
  71.2117790  69.6382910  67.9136660  70.1463050  55.0561940  66.8832420
  70.6946040  54.8749990  66.1198530  70.2118360  54.2656050  67.4188730
  70.5507040  69.0125970  63.8440660  69.8241100  68.3931260  63.7766610
  70.6116190  69.4066580  62.9738740  69.4565060  56.1617140  54.5569280
  70.2144420  56.2746020  53.9833310  68.9942230  56.9986340  54.5112710
  75.9978870  58.2756410  57.5471590  75.1853380  57.9013300  57.2067470
  76.5020510  57.5201490  57.8492780  71.8290210  56.6881190  53.0971250
  72.3582970  55.9010990  52.9679200  72.4618530  57.3672380  53.3306780
  74.0228050  56.4256330  56.1516640  73.3930790  55.7243640  56.3186770
  73.4833190  57.1860460  55.9349800  74.1483610  55.7040310  68.5869130
  73.8667880  56.2073910  67.8229950  74.5303310  54.9062060  68.2211260
  72.2007500  69.0880700  53.3783140  71.5716380  69.5565800  53.9268970
  72.3155330  68.2429920  53.8129330  71.8041090  65.2285190  42.2869370
  70.9725970  64.9733900  42.6865880  72.4122070  65.2995960  43.0227290
  71.7842350  69.2625280  42.4827390  72.0870390  68.3723020  42.3037610
  72.5285940  69.8195500  42.2549640  70.2133040  60.1887080  36.0711760
  69.3249740  60.5303050  35.9691640  70.4974230  59.9887400  35.1792590
  68.1766050  62.7892730  41.9551460  68.7482160  62.0214930  41.9555100
  68.1767590  63.0881490  41.0458070  69.4190920  58.1977090  43.7420390
  69.2393760  57.3002840  44.0223150  69.0171000  58.7448960  44.4167340
  72.3894430  58.7718580  37.1050140  72.4961180  59.6722310  37.4118900
  71.4786790  58.7236550  36.8144790  70.0377590  60.6937590  42.3502730
  70.7187700  60.9575960  42.9690130  69.7225640  59.8538460  42.6840740
  74.2302160  61.7404950  41.4375320  74.7380380  62.2385920  42.0780340
  74.7615400  60.9640150  41.2614680  72.5138260  56.3803510  45.7038740
  72.5156700  56.8975900  44.8984640  71.6842570  55.9033690  45.6808670
  73.7641110  66.0198690  43.8812240  73.4310490  66.6467610  44.5233310
  73.9407790  66.5460570  43.1013910  72.1953590  58.0913470  43.7109190
  72.5370400  58.9355520  43.4163060  71.2569400  58.2397210  43.8274530
  72.9760210  67.9879490  45.6961420  73.5934210  68.6630570  45.4145870
  72.1153330  68.3967470  45.6048920  68.2692550  67.1779350  34.5768270
  67.8920530  67.6666450  33.8453170  68.5265620  67.8504630  35.2074800
  75.8781480  55.5795740  40.0353780  76.1856460  55.0242630  39.3189280
  74.9482180  55.7140200  39.8526770  73.8718880  64.1709310  39.5533630
  73.4675880  63.4586560  39.0579530  73.9582000  63.8262550  40.4421670
  74.3400580  67.8576870  41.7172840  74.0428870  67.2522340  41.0380620
  75.2900400  67.8954180  41.6062200  72.5847500  60.9452520  43.3332670
  73.1362090  61.0547860  42.5585920  73.0991010  61.3190120  44.0487900
  73.4319010  67.5958560  48.3680640  72.5347540  67.8198530  48.6154040
  73.4571880  67.7193500  47.4192040  72.2590230  64.4671880  46.9438010
  72.1198000  65.3394680  47.3125410  71.3771590  64.1244690  46.7985950
  70.5723510  63.0654290  37.0540280  70.4521110  63.7916380  36.4421550
  70.2624400  62.2957200  36.5768190  68.2108880  66.2369430  42.8608920
  68.2889300  66.3718200  41.9164640  68.8250560  65.5285320  43.0537040
  69.4556510  67.9369620  39.2715100  69.0484590  68.0784210  38.4168700
  70.3469520  67.6529780  39.0686310  68.2668400  67.2783600  45.4003380
  68.4299440  66.8088960  44.5822750  68.7320850  66.7707160  46.0652220
  73.0387170  56.4089360  40.4363950  72.5955320  57.1898900  40.1048470
  73.5972160  56.7319250  41.1434890  76.1545990  56.0300060  35.3169780
  75.5300170  56.0259930  36.0423090  76.0676110  55.1631020  34.9205750
  75.0763070  56.9536690  42.2953550  75.3735400  57.8599520  42.2145570
  75.6248630  56.4655470  41.6813120  72.8301390  61.5322930  38.1645200
  72.6042310  61.3160100  39.0691820  72.0493920  61.9651390  37.8191170
  75.2700600  62.4308510  48.8305470  75.1744200  61.4903240  48.6805870
  76.1132580  62.6523580  48.4353540  70.4011140  58.8422180  46.9839250
  70.0074530  59.6897390  47.1912030  69.7129540  58.2048550  47.1747890
  67.7028190  56.7650640  41.0169330  67.4141240  57.3353500  41.7294310
  68.4473950  56.2855090  41.3800560  67.8898420  60.7070760  32.2272050
  67.8073090  61.6501520  32.3687040  67.5381480  60.5645670  31.3484400
  75.6896550  59.4409790  41.2942400  75.6932610  58.9999740  40.4446940
  76.5847670  59.7627120  41.4014220  71.5398930  59.3236280  40.2536610
  71.1998980  59.8011510  41.0103660  70.7776250  58.8701400  39.8937710
  75.7516700  60.4421870  34.2849160  75.8729520  60.4008350  35.2334980
  75.3665210  61.3046020  34.1295890  74.7638200  62.7523010  33.6832460
  74.1955100  62.3041260  33.0568370  75.4727200  63.1115790  33.1497610
  69.8407380  66.6535030  47.5599190  69.4562170  66.0128700  48.1582150
  70.1519570  67.3571150  48.1293920  75.9904520  63.5011570  43.0407810
  76.3574650  63.0270140  43.7869150  75.8009580  64.3753140  43.3816150
  68.8545010  58.2455260  39.1701280  68.5691930  57.8810930  40.0079900
  68.7923870  57.5135720  38.5564420  73.7803890  62.5420210  45.3592020
  73.4760960  63.4212190  45.5842380  74.7350350  62.6020000  45.3949460
  72.3085680  66.7481200  35.9558870  71.5347940  66.2078820  35.7957590
  73.0380310  66.2287810  35.6176630  72.3523080  66.4161580  39.5937680
  72.8701750  65.6129840  39.5394570  71.9007100  66.3540720  40.4354510
  69.8367620  63.3822950  46.5063380  69.4782560  64.0476800  47.0936720
  69.5422180  62.5506500  46.8776000  73.0380740  63.8407190  49.3902930
  72.7380880  63.9864370  48.4930750  73.8091980  63.2812480  49.2976320
  76.2083270  67.7641390  37.6380900  76.8954400  68.3110600  38.0188490
  75.4215690  68.3082120  37.6730510  68.3475670  63.3814210  33.1297980
  69.2170520  63.6639010  33.4133900  67.8565990  64.1950080  33.0146790
  75.5110480  64.7687420  37.2506260  75.9673260  65.5792670  37.4766450
  75.1598690  64.4510560  38.0824750  71.4122260  55.1125070  37.7228780
  71.2836890  55.1042970  38.6713700  70.5884280  55.4508160  37.3719790
  68.4116190  56.8716190  47.1835480  67.6974710  57.0713110  47.7888090
  68.8311230  56.0955760  47.5550280  76.6901370  69.1312340  49.5700130
  76.3698240  68.4121580  50.1145820  76.0159730  69.8067410  49.6436190
  70.3322180  65.1987680  35.2580040  69.7250130  65.9386580  35.2675340
  70.8071530  65.2887040  34.4318240  75.2401030  60.5981390  37.1582370
  74.5317180  61.0667730  37.5995980  75.5245510  59.9403400  37.7927560
  73.4436050  58.9066470  34.5333080  74.2926580  59.3436620  34.4673270
  73.0767320  59.2186730  35.3605140  72.3427470  65.1598830  33.0068610
  73.1090740  65.0480190  33.5694040  72.4202160  64.4636800  32.3545380
  71.0374230  62.5923900  33.6901500  71.1177820  61.6451410  33.8018900
  71.9293980  62.9230780  33.7962160  68.7234420  68.8092860  36.6677550
  67.7974200  69.0514000  36.6582960  69.1890850  69.6367120  36.5462300
  68.5645030  64.4138820  48.9257670  69.0684050  63.8346100  49.4973900
  67.8252450  64.6979050  49.4634040  75.4668650  67.1353010  32.4803960
  75.3619290  66.5205360  33.2065340  75.2992870  66.6118900  31.6966970
  75.6182970  65.8209810  48.4593190  74.8528640  66.3894810  48.3747860
  75.7998930  65.5286020  47.5661420  70.5968110  62.5568410  49.8207740
  70.6373450  62.2582280  50.7292970  71.4513610  62.9576020  49.6615260
  74.3746500  65.1563960  34.9811250  74.7962920  64.9903830  35.8242640
  74.4997340  64.3464190  34.4866390  72.5373920  61.1360510  47.7882230
  72.0070380  60.6451460  47.1605570  73.2061990  61.5644710  47.2540160
  73.0246220  58.1022880  47.8679520  72.9303090  57.4843630  47.1430390
  72.4443610  58.8289170  47.6409430  75.7907660  56.6596120  44.9006910
  75.3424960  56.6820380  44.0552460  75.1572860  56.2615140  45.4977210
  76.1967210  65.5550450  45.5219350  76.6155320  66.3983180  45.3495590
  75.2775840  65.6922490  45.2926130  73.2705400  61.2297190  31.9269410
  73.0694460  60.3664550  32.2882750  73.0997450  61.1430550  30.9891010
  75.2999880  59.8287980  48.1633010  75.8899570  59.5203830  48.8510830
  74.4820120  59.3567730  48.3192910  72.0688200  58.3297810  31.9147290
  72.3714100  58.3365240  31.0066440  72.8082790  57.9795670  32.4114950
  75.2873130  57.2732430  32.9003490  74.9395130  56.5956420  32.3205940
  75.4885900  56.8121940  33.7146880  71.0918330  67.6340230  32.7477090
  71.5293200  68.1769900  33.4034670  71.5766060  66.8087180  32.7573430
  72.9026050  68.7538270  37.8599320  72.6021590  68.6303240  38.7603230
  72.7963540  67.8946860  37.4515050  68.6278770  63.8020080  39.2967860
  67.9727610  63.5331720  38.6527560  69.4656720  63.6924560  38.8469840
  69.6654700  64.1872650  43.8371200  70.0327740  64.1000050  44.7167220
  69.0965520  63.4239200  43.7378060  69.2170700  61.0981740  47.7429620
  68.3226750  61.0648500  48.0823330  69.7568250  61.2968530  48.5080870
  67.8416850  61.0119010  35.2393190  66.9380930  61.2749210  35.0644850
  68.3257470  61.2830180  34.4593150  70.3844060  60.0684550  33.1487570
  71.0935760  59.6467770  32.6634850  69.6684000  60.1359780  32.5170920
  70.0318220  56.1223880  32.1890220  70.7546350  56.6632820  32.5071440
  70.3042740  55.8487300  31.3131760  69.7210410  55.3730070  42.0912840
  70.3686600  54.8227450  41.6508000  70.1412250  55.6273220  42.9128650
  69.4742410  55.5285740  44.8338160  69.1257230  55.9849560  45.5996340
  69.1430110  54.6342870  44.9160590  71.0806780  68.7005340  48.9991350
  71.0376410  68.3298250  49.8805810  71.2117790  69.6382910  49.1393170
  70.1463050  55.0561940  48.1088930  70.6946040  54.8749990  47.3455040
  70.2118360  54.2656050  48.6445240  70.5507040  69.0125970  45.0697170
  69.8241100  68.3931260  45.0023120  70.6116190  69.4066580  44.1995250
  69.4565060  56.1617140  35.7825790  70.2144420  56.2746020  35.2089820
  68.9942230  56.9986340  35.7369220  75.9978870  58.2756410  38.7728100
  75.1853380  57.9013300  38.4323980  76.5020510  57.5201490  39.0749290
  71.8290210  56.6881190  34.3227760  72.3582970  55.9010990  34.1935710
  72.4618530  57.3672380  34.5563290  74.0228050  56.4256330  37.3773150
  73.3930790  55.7243640  37.5443280  73.4833190  57.1860460  37.1606310
  74.1483610  55.7040310  49.8125640  73.8667880  56.2073910  49.0486460
  74.5303310  54.9062060  49.4467770  72.2007500  69.0880700  34.6039650
  71.5716380  69.5565800  35.1525480  72.3155330  68.2429920  35.0385840
  71.8041090  65.2285190  23.5125880  70.9725970  64.9733900  23.9122390
  72.4122070  65.2995960  24.2483800  71.7842350  69.2625280  23.7083900
  72.0870390  68.3723020  23.5294120  72.5285940  69.8195500  23.4806150
  70.2133040  60.1887080  17.2968270  69.3249740  60.5303050  17.1948150
  70.4974230  59.9887400  16.4049100  68.1766050  62.7892730  23.1807970
  68.7482160  62.0214930  23.1811610  68.1767590  63.0881490  22.2714580
  69.4190920  58.1977090  24.9676900  69.2393760  57.3002840  25.2479660
  69.0171000  58.7448960  25.6423850  72.3894430  58.7718580  18.3306650
  72.4961180  59.6722310  18.6375410  71.4786790  58.7236550  18.0401300
  70.0377590  60.6937590  23.5759240  70.7187700  60.9575960  24.1946640
  69.7225640  59.8538460  23.9097250  74.2302160  61.7404950  22.6631830
  74.7380380  62.2385920  23.3036850  74.7615400  60.9640150  22.4871190
  72.5138260  56.3803510  26.9295250  72.5156700  56.8975900  26.1241150
  71.6842570  55.9033690  26.9065180  73.7641110  66.0198690  25.1068750
  73.4310490  66.6467610  25.7489820  73.9407790  66.5460570  24.3270420
  72.1953590  58.0913470  24.9365700  72.5370400  58.9355520  24.6419570
  71.2569400  58.2397210  25.0531040  72.9760210  67.9879490  26.9217930
  73.5934210  68.6630570  26.6402380  72.1153330  68.3967470  26.8305430
  68.2692550  67.1779350  15.8024780  67.8920530  67.6666450  15.0709680
  68.5265620  67.8504630  16.4331310  75.8781480  55.5795740  21.2610290
  76.1856460  55.0242630  20.5445790  74.9482180  55.7140200  21.0783280
  73.8718880  64.1709310  20.7790140  73.4675880  63.4586560  20.2836040
  73.9582000  63.8262550  21.6678180  74.3400580  67.8576870  22.9429350
  74.0428870  67.2522340  22.2637130  75.2900400  67.8954180  22.8318710
  72.5847500  60.9452520  24.5589180  73.1362090  61.0547860  23.7842430
  73.0991010  61.3190120  25.2744410  73.4319010  67.5958560  29.5937150
  72.5347540  67.8198530  29.8410550  73.4571880  67.7193500  28.6448550
  72.2590230  64.4671880  28.1694520  72.1198000  65.3394680  28.5381920
  71.3771590  64.1244690  28.0242460  70.5723510  63.0654290  18.2796790
  70.4521110  63.7916380  17.6678060  70.2624400  62.2957200  17.8024700
  68.2108880  66.2369430  24.0865430  68.2889300  66.3718200  23.1421150
  68.8250560  65.5285320  24.2793550  69.4556510  67.9369620  20.4971610
  69.0484590  68.0784210  19.6425210  70.3469520  67.6529780  20.2942820
  68.2668400  67.2783600  26.6259890  68.4299440  66.8088960  25.8079260
  68.7320850  66.7707160  27.2908730  73.0387170  56.4089360  21.6620460
  72.5955320  57.1898900  21.3304980  73.5972160  56.7319250  22.3691400
  76.1545990  56.0300060  16.5426290  75.5300170  56.0259930  17.2679600
  76.0676110  55.1631020  16.1462260  75.0763070  56.9536690  23.5210060
  75.3735400  57.8599520  23.4402080  75.6248630  56.4655470  22.9069630
  72.8301390  61.5322930  19.3901710  72.6042310  61.3160100  20.2948330
  72.0493920  61.9651390  19.0447680  75.2700600  62.4308510  30.0561980
  75.1744200  61.4903240  29.9062380  76.1132580  62.6523580  29.6610050
  70.4011140  58.8422180  28.2095760  70.0074530  59.6897390  28.4168540
  69.7129540  58.2048550  28.4004400  67.7028190  56.7650640  22.2425840
  67.4141240  57.3353500  22.9550820  68.4473950  56.2855090  22.6057070
  67.8898420  60.7070760  13.4528560  67.8073090  61.6501520  13.5943550
  67.5381480  60.5645670  12.5740910  75.6896550  59.4409790  22.5198910
  75.6932610  58.9999740  21.6703450  76.5847670  59.7627120  22.6270730
  71.5398930  59.3236280  21.4793120  71.1998980  59.8011510  22.2360170
  70.7776250  58.8701400  21.1194220  75.7516700  60.4421870  15.5105670
  75.8729520  60.4008350  16.4591490  75.3665210  61.3046020  15.3552400
  74.7638200  62.7523010  14.9088970  74.1955100  62.3041260  14.2824880
  75.4727200  63.1115790  14.3754120  69.8407380  66.6535030  28.7855700
  69.4562170  66.0128700  29.3838660  70.1519570  67.3571150  29.3550430
  75.9904520  63.5011570  24.2664320  76.3574650  63.0270140  25.0125660
  75.8009580  64.3753140  24.6072660  68.8545010  58.2455260  20.3957790
  68.5691930  57.8810930  21.2336410  68.7923870  57.5135720  19.7820930
  73.7803890  62.5420210  26.5848530  73.4760960  63.4212190  26.8098890
  74.7350350  62.6020000  26.6205970  72.3085680  66.7481200  17.1815380
  71.5347940  66.2078820  17.0214100  73.0380310  66.2287810  16.8433140
  72.3523080  66.4161580  20.8194190  72.8701750  65.6129840  20.7651080
  71.9007100  66.3540720  21.6611020  69.8367620  63.3822950  27.7319890
  69.4782560  64.0476800  28.3193230  69.5422180  62.5506500  28.1032510
  73.0380740  63.8407190  30.6159440  72.7380880  63.9864370  29.7187260
  73.8091980  63.2812480  30.5232830  76.2083270  67.7641390  18.8637410
  76.8954400  68.3110600  19.2445000  75.4215690  68.3082120  18.8987020
  68.3475670  63.3814210  14.3554490  69.2170520  63.6639010  14.6390410
  67.8565990  64.1950080  14.2403300  75.5110480  64.7687420  18.4762770
  75.9673260  65.5792670  18.7022960  75.1598690  64.4510560  19.3081260
  71.4122260  55.1125070  18.9485290  71.2836890  55.1042970  19.8970210
  70.5884280  55.4508160  18.5976300  68.4116190  56.8716190  28.4091990
  67.6974710  57.0713110  29.0144600  68.8311230  56.0955760  28.7806790
  76.6901370  69.1312340  30.7956640  76.3698240  68.4121580  31.3402330
  76.0159730  69.8067410  30.8692700  70.3322180  65.1987680  16.4836550
  69.7250130  65.9386580  16.4931850  70.8071530  65.2887040  15.6574750
  75.2401030  60.5981390  18.3838880  74.5317180  61.0667730  18.8252490
  75.5245510  59.9403400  19.0184070  73.4436050  58.9066470  15.7589590
  74.2926580  59.3436620  15.6929780  73.0767320  59.2186730  16.5861650
  72.3427470  65.1598830  14.2325120  73.1090740  65.0480190  14.7950550
  72.4202160  64.4636800  13.5801890  71.0374230  62.5923900  14.9158010
  71.1177820  61.6451410  15.0275410  71.9293980  62.9230780  15.0218670
  68.7234420  68.8092860  17.8934060  67.7974200  69.0514000  17.8839470
  69.1890850  69.6367120  17.7718810  68.5645030  64.4138820  30.1514180
  69.0684050  63.8346100  30.7230410  67.8252450  64.6979050  30.6890550
  75.4668650  67.1353010  13.7060470  75.3619290  66.5205360  14.4321850
  75.2992870  66.6118900  12.9223480  75.6182970  65.8209810  29.6849700
  74.8528640  66.3894810  29.6004370  75.7998930  65.5286020  28.7917930
  70.5968110  62.5568410  31.0464250  70.6373450  62.2582280  31.9549480
  71.4513610  62.9576020  30.8871770  74.3746500  65.1563960  16.2067760
  74.7962920  64.9903830  17.0499150  74.4997340  64.3464190  15.7122900
  72.5373920  61.1360510  29.0138740  72.0070380  60.6451460  28.3862080
  73.2061990  61.5644710  28.4796670  73.0246220  58.1022880  29.0936030
  72.9303090  57.4843630  28.3686900  72.4443610  58.8289170  28.8665940
  75.7907660  56.6596120  26.1263420  75.3424960  56.6820380  25.2808970
  75.1572860  56.2615140  26.7233720  76.1967210  65.5550450  26.7475860
  76.6155320  66.3983180  26.5752100  75.2775840  65.6922490  26.5182640
  73.2705400  61.2297190  13.1525920  73.0694460  60.3664550  13.5139260
  73.0997450  61.1430550  12.2147520  75.2999880  59.8287980  29.3889520
  75.8899570  59.5203830  30.0767340  74.4820120  59.3567730  29.5449420
  72.0688200  58.3297810  13.1403800  72.3714100  58.3365240  12.2322950
  72.8082790  57.9795670  13.6371460  75.2873130  57.2732430  14.1260000
  74.9395130  56.5956420  13.5462450  75.4885900  56.8121940  14.9403390
  71.0918330  67.6340230  13.9733600  71.5293200  68.1769900  14.6291180
  71.5766060  66.8087180  13.9829940  72.9026050  68.7538270  19.0855830
  72.6021590  68.6303240  19.9859740  72.7963540  67.8946860  18.6771560
  68.6278770  63.8020080  20.5224370  67.9727610  63.5331720  19.8784070
  69.4656720  63.6924560  20.0726350  69.6654700  64.1872650  25.0627710
  70.0327740  64.1000050  25.9423730  69.0965520  63.4239200  24.9634570
  69.2170700  61.0981740  28.9686130  68.3226750  61.0648500  29.3079840
  69.7568250  61.2968530  29.7337380  67.8416850  61.0119010  16.4649700
  66.9380930  61.2749210  16.2901360  68.3257470  61.2830180  15.6849660
  70.3844060  60.0684550  14.3744080  71.0935760  59.6467770  13.8891360
  69.6684000  60.1359780  13.7427430  70.0318220  56.1223880  13.4146730
  70.7546350  56.6632820  13.7327950  70.3042740  55.8487300  12.5388270
  69.7210410  55.3730070  23.3169350  70.3686600  54.8227450  22.8764510
  70.1412250  55.6273220  24.1385160  69.4742410  55.5285740  26.0594670
  69.1257230  55.9849560  26.8252850  69.1430110  54.6342870  26.1417100
  71.0806780  68.7005340  30.2247860  71.0376410  68.3298250  31.1062320
  71.2117790  69.6382910  30.3649680  70.1463050  55.0561940  29.3345440
  70.6946040  54.8749990  28.5711550  70.2118360  54.2656050  29.8701750
  70.5507040  69.0125970  26.2953680  69.8241100  68.3931260  26.2279630
  70.6116190  69.4066580  25.4251760  69.4565060  56.1617140  17.0082300
  70.2144420  56.2746020  16.4346330  68.9942230  56.9986340  16.9625730
  75.9978870  58.2756410  19.9984610  75.1853380  57.9013300  19.6580490
  76.5020510  57.5201490  20.3005800  71.8290210  56.6881190  15.5484270
  72.3582970  55.9010990  15.4192220  72.4618530  57.3672380  15.7819800
  74.0228050  56.4256330  18.6029660  73.3930790  55.7243640  18.7699790
  73.4833190  57.1860460  18.3862820  74.1483610  55.7040310  31.0382150
  73.8667880  56.2073910  30.2742970  74.5303310  54.9062060  30.6724280
  72.2007500  69.0880700  15.8296160  71.5716380  69.5565800  16.3781990
  72.3155330  68.2429920  16.2642350  71.8041090  65.2285190   4.7382390
  70.9725970  64.9733900   5.1378900  72.4122070  65.2995960   5.4740310
  71.7842350  69.2625280   4.9340410  72.0870390  68.3723020   4.7550630
  72.5285940  69.8195500   4.7062660  68.1766050  62.7892730   4.4064480
  68.7482160  62.0214930   4.4068120  68.1767590  63.0881490   3.4971090
  69.4190920  58.1977090   6.1933410  69.2393760  57.3002840   6.4736170
  69.0171000  58.7448960   6.8680360  70.0377590  60.6937590   4.8015750
  70.7187700  60.9575960   5.4203150  69.7225640  59.8538460   5.1353760
  74.2302160  61.7404950   3.8888340  74.7380380  62.2385920   4.5293360
  74.7615400  60.9640150   3.7127700  72.5138260  56.3803510   8.1551760
  72.5156700  56.8975900   7.3497660  71.6842570  55.9033690   8.1321690
  73.7641110  66.0198690   6.3325260  73.4310490  66.6467610   6.9746330
  73.9407790  66.5460570   5.5526930  72.1953590  58.0913470   6.1622210
  72.5370400  58.9355520   5.8676080  71.2569400  58.2397210   6.2787550
  72.9760210  67.9879490   8.1474440  73.5934210  68.6630570   7.8658890
  72.1153330  68.3967470   8.0561940  75.8781480  55.5795740   2.4866800
  76.1856460  55.0242630   1.7702300  74.9482180  55.7140200   2.3039790
  73.8718880  64.1709310   2.0046650  73.4675880  63.4586560   1.5092550
  73.9582000  63.8262550   2.8934690  74.3400580  67.8576870   4.1685860
  74.0428870  67.2522340   3.4893640  75.2900400  67.8954180   4.0575220
  72.5847500  60.9452520   5.7845690  73.1362090  61.0547860   5.0098940
  73.0991010  61.3190120   6.5000920  73.4319010  67.5958560  10.8193660
  72.5347540  67.8198530  11.0667060  73.4571880  67.7193500   9.8705060
  72.2590230  64.4671880   9.3951030  72.1198000  65.3394680   9.7638430
  71.3771590  64.1244690   9.2498970  68.2108880  66.2369430   5.3121940
  68.2889300  66.3718200   4.3677660  68.8250560  65.5285320   5.5050060
  68.2668400  67.2783600   7.8516400  68.4299440  66.8088960   7.0335770
  68.7320850  66.7707160   8.5165240  73.0387170  56.4089360   2.8876970
  72.5955320  57.1898900   2.5561490  73.5972160  56.7319250   3.5947910
  75.0763070  56.9536690   4.7466570  75.3735400  57.8599520   4.6658590
  75.6248630  56.4655470   4.1326140  75.2700600  62.4308510  11.2818490
  75.1744200  61.4903240  11.1318890  76.1132580  62.6523580  10.8866560
  70.4011140  58.8422180   9.4352270  70.0074530  59.6897390   9.6425050
  69.7129540  58.2048550   9.6260910  67.7028190  56.7650640   3.4682350
  67.4141240  57.3353500   4.1807330  68.4473950  56.2855090   3.8313580
  75.6896550  59.4409790   3.7455420  75.6932610  58.9999740   2.8959960
  76.5847670  59.7627120   3.8527240  71.5398930  59.3236280   2.7049630
  71.1998980  59.8011510   3.4616680  70.7776250  58.8701400   2.3450730
  69.8407380  66.6535030  10.0112210  69.4562170  66.0128700  10.6095170
  70.1519570  67.3571150  10.5806940  75.9904520  63.5011570   5.4920830
  76.3574650  63.0270140   6.2382170  75.8009580  64.3753140   5.8329170
  73.7803890  62.5420210   7.8105040  73.4760960  63.4212190   8.0355400
  74.7350350  62.6020000   7.8462480  72.3523080  66.4161580   2.0450700
  72.8701750  65.6129840   1.9907590  71.9007100  66.3540720   2.8867530
  69.8367620  63.3822950   8.9576400  69.4782560  64.0476800   9.5449740
  69.5422180  62.5506500   9.3289020  73.0380740  63.8407190  11.8415950
  72.7380880  63.9864370  10.9443770  73.8091980  63.2812480  11.7489340
  68.4116190  56.8716190   9.6348500  67.6974710  57.0713110  10.2401110
  68.8311230  56.0955760  10.0063300  76.6901370  69.1312340  12.0213150
  76.3698240  68.4121580  12.5658840  76.0159730  69.8067410  12.0949210
  68.5645030  64.4138820  11.3770690  69.0684050  63.8346100  11.9486920
  67.8252450  64.6979050  11.9147060  75.6182970  65.8209810  10.9106210
  74.8528640  66.3894810  10.8260880  75.7998930  65.5286020  10.0174440
  70.5968110  62.5568410  12.2720760  70.6373450  62.2582280  13.1805990
  71.4513610  62.9576020  12.1128280  72.5373920  61.1360510  10.2395250
  72.0070380  60.6451460   9.6118590  73.2061990  61.5644710   9.7053180
  73.0246220  58.1022880  10.3192540  72.9303090  57.4843630   9.5943410
  72.4443610  58.8289170  10.0922450  75.7907660  56.6596120   7.3519930
  75.3424960  56.6820380   6.5065480  75.1572860  56.2615140   7.9490230
  76.1967210  65.5550450   7.9732370  76.6155320  66.3983180   7.8008610
  75.2775840  65.6922490   7.7439150  75.2999880  59.8287980  10.6146030
  75.8899570  59.5203830  11.3023850  74.4820120  59.3567730  10.7705930
  69.6654700  64.1872650   6.2884220  70.0327740  64.1000050   7.1680240
  69.0965520  63.4239200   6.1891080  69.2170700  61.0981740  10.1942640
  68.3226750  61.0648500  10.5336350  69.7568250  61.2968530  10.9593890
  69.7210410  55.3730070   4.5425860  70.3686600  54.8227450   4.1021020
  70.1412250  55.6273220   5.3641670  69.4742410  55.5285740   7.2851180
  69.1257230  55.9849560   8.0509360  69.1430110  54.6342870   7.3673610
  71.0806780  68.7005340  11.4504370  71.0376410  68.3298250  12.3318830
  71.2117790  69.6382910  11.5906190  70.1463050  55.0561940  10.5601950
  70.6946040  54.8749990   9.7968060  70.2118360  54.2656050  11.0958260
  70.5507040  69.0125970   7.5210190  69.8241100  68.3931260   7.4536140
  70.6116190  69.4066580   6.6508270  74.1483610  55.7040310  12.2638660
  73.8667880  56.2073910  11.4999480  74.5303310  54.9062060  11.8980790
  71.8041090  46.4541700  79.8356350  70.9725970  46.1990410  80.2352860
  72.4122070  46.5252470  80.5714270  71.7842350  50.4881790  80.0314370
  72.0870390  49.5979530  79.8524590  72.5285940  51.0452010  79.8036620
  70.2133040  41.4143590  73.6198740  69.3249740  41.7559560  73.5178620
  70.4974230  41.2143910  72.7279570  68.1766050  44.0149240  79.5038440
  68.7482160  43.2471440  79.5042080  68.1767590  44.3138000  78.5945050
  72.3894430  39.9975090  74.6537120  72.4961180  40.8978820  74.9605880
  71.4786790  39.9493060  74.3631770  70.0377590  41.9194100  79.8989710
  70.7187700  42.1832470  80.5177110  69.7225640  41.0794970  80.2327720
  74.2302160  42.9661460  78.9862300  74.7380380  43.4642430  79.6267320
  74.7615400  42.1896660  78.8101660  68.2692550  48.4035860  72.1255250
  67.8920530  48.8922960  71.3940150  68.5265620  49.0761140  72.7561780
  75.8781480  36.8052250  77.5840760  76.1856460  36.2499140  76.8676260
  74.9482180  36.9396710  77.4013750  73.8718880  45.3965820  77.1020610
  73.4675880  44.6843070  76.6066510  73.9582000  45.0519060  77.9908650
  74.3400580  49.0833380  79.2659820  74.0428870  48.4778850  78.5867600
  75.2900400  49.1210690  79.1549180  70.5723510  44.2910800  74.6027260
  70.4521110  45.0172890  73.9908530  70.2624400  43.5213710  74.1255170
  68.2108880  47.4625940  80.4095900  68.2889300  47.5974710  79.4651620
  68.8250560  46.7541830  80.6024020  69.4556510  49.1626130  76.8202080
  69.0484590  49.3040720  75.9655680  70.3469520  48.8786290  76.6173290
  73.7278170  53.3771910  74.9324750  73.5520650  52.4607450  74.7192550
  72.8733910  53.7359200  75.1722550  73.0387170  37.6345870  77.9850930
  72.5955320  38.4155410  77.6535450  73.5972160  37.9575760  78.6921870
  76.1545990  37.2556570  72.8656760  75.5300170  37.2516440  73.5910070
  76.0676110  36.3887530  72.4692730  75.0763070  38.1793200  79.8440530
  75.3735400  39.0856030  79.7632550  75.6248630  37.6911980  79.2300100
  72.8301390  42.7579440  75.7132180  72.6042310  42.5416610  76.6178800
  72.0493920  43.1907900  75.3678150  67.7028190  37.9907150  78.5656310
  67.4141240  38.5610010  79.2781290  68.4473950  37.5111600  78.9287540
  67.8898420  41.9327270  69.7759030  67.8073090  42.8758030  69.9174020
  67.5381480  41.7902180  68.8971380  75.6896550  40.6666300  78.8429380
  75.6932610  40.2256250  77.9933920  76.5847670  40.9883630  78.9501200
  71.5398930  40.5492790  77.8023590  71.1998980  41.0268020  78.5590640
  70.7776250  40.0957910  77.4424690  75.7516700  41.6678380  71.8336140
  75.8729520  41.6264860  72.7821960  75.3665210  42.5302530  71.6782870
  74.7638200  43.9779520  71.2319440  74.1955100  43.5297770  70.6055350
  75.4727200  44.3372300  70.6984590  68.8545010  39.4711770  76.7188260
  68.5691930  39.1067440  77.5566880  68.7923870  38.7392230  76.1051400
  72.3085680  47.9737710  73.5045850  71.5347940  47.4335330  73.3444570
  73.0380310  47.4544320  73.1663610  72.3523080  47.6418090  77.1424660
  72.8701750  46.8386350  77.0881550  71.9007100  47.5797230  77.9841490
  76.2083270  48.9897900  75.1867880  76.8954400  49.5367110  75.5675470
  75.4215690  49.5338630  75.2217490  68.3475670  44.6070720  70.6784960
  69.2170520  44.8895520  70.9620880  67.8565990  45.4206590  70.5633770
  75.5110480  45.9943930  74.7993240  75.9673260  46.8049180  75.0253430
  75.1598690  45.6767070  75.6311730  71.4122260  36.3381580  75.2715760
  71.2836890  36.3299480  76.2200680  70.5884280  36.6764670  74.9206770
  68.7146920  53.8198100  71.2446590  69.0744560  54.4187440  70.5903860
  68.5739260  54.3657990  72.0181620  74.7315540  51.2029300  72.0620260
  74.7225640  51.9358990  71.4464770  73.8113900  50.9560880  72.1547220
  70.3322180  46.4244190  72.8067020  69.7250130  47.1643090  72.8162320
  70.8071530  46.5143550  71.9805220  75.2401030  41.8237900  74.7069350
  74.5317180  42.2924240  75.1482960  75.5245510  41.1659910  75.3414540
  76.3593250  53.7843860  75.4193120  76.6134750  53.7465250  74.4972490
  75.4105730  53.6577190  75.4121370  73.4436050  40.1322980  72.0820060
  74.2926580  40.5693130  72.0160250  73.0767320  40.4443240  72.9092120
  72.3427470  46.3855340  70.5555590  73.1090740  46.2736700  71.1181020
  72.4202160  45.6893310  69.9032360  71.0374230  43.8180410  71.2388480
  71.1177820  42.8707920  71.3505880  71.9293980  44.1487290  71.3449140
  71.8388940  53.9675800  78.3423020  72.5751420  53.4191260  78.6131590
  72.2229860  54.8331810  78.2029010  68.7234420  50.0349370  74.2164530
  67.7974200  50.2770510  74.2069940  69.1890850  50.8623630  74.0949280
  74.9491250  53.1406110  70.1648590  75.7419860  53.4294940  69.7130380
  74.4295600  52.7098280  69.4861070  75.4668650  48.3609520  70.0290940
  75.3619290  47.7461870  70.7552320  75.2992870  47.8375410  69.2453950
  74.3746500  46.3820470  72.5298230  74.7962920  46.2160340  73.3729620
  74.4997340  45.5720700  72.0353370  73.2705400  42.4553700  69.4756390
  73.0694460  41.5921060  69.8369730  73.0997450  42.3687060  68.5377990
  72.0688200  39.5554320  69.4634270  72.3714100  39.5621750  68.5553420
  72.8082790  39.2052180  69.9601930  75.2873130  38.4988940  70.4490470
  74.9395130  37.8212930  69.8692920  75.4885900  38.0378450  71.2633860
  71.0918330  48.8596740  70.2964070  71.5293200  49.4026410  70.9521650
  71.5766060  48.0343690  70.3060410  68.3064130  51.6485770  77.7484330
  68.6367140  50.7806830  77.5162970  68.7355130  51.8544290  78.5789290
  72.9026050  49.9794780  75.4086300  72.6021590  49.8559750  76.3090210
  72.7963540  49.1203370  75.0002030  68.6278770  45.0276590  76.8454840
  67.9727610  44.7588230  76.2014540  69.4656720  44.9181070  76.3956820
  67.8416850  42.2375520  72.7880170  66.9380930  42.5005720  72.6131830
  68.3257470  42.5086690  72.0080130  70.3844060  41.2941060  70.6974550
  71.0935760  40.8724280  70.2121830  69.6684000  41.3616290  70.0657900
  70.0318220  37.3480390  69.7377200  70.7546350  37.8889330  70.0558420
  70.3042740  37.0743810  68.8618740  69.7210410  36.5986580  79.6399820
  70.3686600  36.0483960  79.1994980  70.1412250  36.8529730  80.4615630
  74.1552140  52.4527480  79.4033560  74.6717160  51.8414840  78.8781820
  74.8049520  52.9556260  79.8944570  68.8337040  53.5556870  75.8280910
  68.6659080  52.9227550  76.5262800  67.9671550  53.7616270  75.4775100
  69.4565060  37.3873650  73.3312770  70.2144420  37.5002530  72.7576800
  68.9942230  38.2242850  73.2856200  75.9978870  39.5012920  76.3215080
  75.1853380  39.1269810  75.9810960  76.5020510  38.7458000  76.6236270
  70.4399740  52.2490100  73.2731050  69.9147360  52.6298130  72.5693010
  70.3644320  52.8740870  73.9940760  71.8290210  37.9137700  71.8714740
  72.3582970  37.1267500  71.7422690  72.4618530  38.5928890  72.1050270
  74.0228050  37.6512840  74.9260130  73.3930790  36.9500150  75.0930260
  73.4833190  38.4116970  74.7093290  73.0392710  54.1972480  72.1480300
  73.7711530  53.9131760  71.6004190  73.2986380  53.9585760  73.0379680
  72.2007500  50.3137210  72.1526630  71.5716380  50.7822310  72.7012460
  72.3155330  49.4686430  72.5872820  71.8041090  46.4541700  61.0612860
  70.9725970  46.1990410  61.4609370  72.4122070  46.5252470  61.7970780
  71.7842350  50.4881790  61.2570880  72.0870390  49.5979530  61.0781100
  72.5285940  51.0452010  61.0293130  70.2133040  41.4143590  54.8455250
  69.3249740  41.7559560  54.7435130  70.4974230  41.2143910  53.9536080
  68.1766050  44.0149240  60.7294950  68.7482160  43.2471440  60.7298590
  68.1767590  44.3138000  59.8201560  69.4190920  39.4233600  62.5163880
  69.2393760  38.5259350  62.7966640  69.0171000  39.9705470  63.1910830
  72.3894430  39.9975090  55.8793630  72.4961180  40.8978820  56.1862390
  71.4786790  39.9493060  55.5888280  70.0377590  41.9194100  61.1246220
  70.7187700  42.1832470  61.7433620  69.7225640  41.0794970  61.4584230
  74.2302160  42.9661460  60.2118810  74.7380380  43.4642430  60.8523830
  74.7615400  42.1896660  60.0358170  72.5138260  37.6060020  64.4782230
  72.5156700  38.1232410  63.6728130  71.6842570  37.1290200  64.4552160
  73.7641110  47.2455200  62.6555730  73.4310490  47.8724120  63.2976800
  73.9407790  47.7717080  61.8757400  72.1953590  39.3169980  62.4852680
  72.5370400  40.1612030  62.1906550  71.2569400  39.4653720  62.6018020
  72.9760210  49.2136000  64.4704910  73.5934210  49.8887080  64.1889360
  72.1153330  49.6223980  64.3792410  68.2692550  48.4035860  53.3511760
  67.8920530  48.8922960  52.6196660  68.5265620  49.0761140  53.9818290
  75.8781480  36.8052250  58.8097270  76.1856460  36.2499140  58.0932770
  74.9482180  36.9396710  58.6270260  73.8718880  45.3965820  58.3277120
  73.4675880  44.6843070  57.8323020  73.9582000  45.0519060  59.2165160
  74.3400580  49.0833380  60.4916330  74.0428870  48.4778850  59.8124110
  75.2900400  49.1210690  60.3805690  72.5847500  42.1709030  62.1076160
  73.1362090  42.2804370  61.3329410  73.0991010  42.5446630  62.8231390
  73.4319010  48.8215070  67.1424130  72.5347540  49.0455040  67.3897530
  73.4571880  48.9450010  66.1935530  72.2590230  45.6928390  65.7181500
  72.1198000  46.5651190  66.0868900  71.3771590  45.3501200  65.5729440
  74.0570580  51.6350090  67.9266650  74.0286010  52.0393040  67.0595080
  73.8935550  50.7060450  67.7638250  70.5723510  44.2910800  55.8283770
  70.4521110  45.0172890  55.2165040  70.2624400  43.5213710  55.3511680
  68.2108880  47.4625940  61.6352410  68.2889300  47.5974710  60.6908130
  68.8250560  46.7541830  61.8280530  69.4556510  49.1626130  58.0458590
  69.0484590  49.3040720  57.1912190  70.3469520  48.8786290  57.8429800
  73.7278170  53.3771910  56.1581260  73.5520650  52.4607450  55.9449060
  72.8733910  53.7359200  56.3979060  68.2668400  48.5040110  64.1746870
  68.4299440  48.0345470  63.3566240  68.7320850  47.9963670  64.8395710
  73.0387170  37.6345870  59.2107440  72.5955320  38.4155410  58.8791960
  73.5972160  37.9575760  59.9178380  76.1545990  37.2556570  54.0913270
  75.5300170  37.2516440  54.8166580  76.0676110  36.3887530  53.6949240
  75.0763070  38.1793200  61.0697040  75.3735400  39.0856030  60.9889060
  75.6248630  37.6911980  60.4556610  72.8301390  42.7579440  56.9388690
  72.6042310  42.5416610  57.8435310  72.0493920  43.1907900  56.5934660
  75.2700600  43.6565020  67.6048960  75.1744200  42.7159750  67.4549360
  76.1132580  43.8780090  67.2097030  70.4011140  40.0678690  65.7582740
  70.0074530  40.9153900  65.9655520  69.7129540  39.4305060  65.9491380
  67.7028190  37.9907150  59.7912820  67.4141240  38.5610010  60.5037800
  68.4473950  37.5111600  60.1544050  67.8898420  41.9327270  51.0015540
  67.8073090  42.8758030  51.1430530  67.5381480  41.7902180  50.1227890
  75.6896550  40.6666300  60.0685890  75.6932610  40.2256250  59.2190430
  76.5847670  40.9883630  60.1757710  71.5398930  40.5492790  59.0280100
  71.1998980  41.0268020  59.7847150  70.7776250  40.0957910  58.6681200
  75.7516700  41.6678380  53.0592650  75.8729520  41.6264860  54.0078470
  75.3665210  42.5302530  52.9039380  74.7638200  43.9779520  52.4575950
  74.1955100  43.5297770  51.8311860  75.4727200  44.3372300  51.9241100
  69.8407380  47.8791540  66.3342680  69.4562170  47.2385210  66.9325640
  70.1519570  48.5827660  66.9037410  75.9904520  44.7268080  61.8151300
  76.3574650  44.2526650  62.5612640  75.8009580  45.6009650  62.1559640
  68.8545010  39.4711770  57.9444770  68.5691930  39.1067440  58.7823390
  68.7923870  38.7392230  57.3307910  73.7803890  43.7676720  64.1335510
  73.4760960  44.6468700  64.3585870  74.7350350  43.8276510  64.1692950
  72.3085680  47.9737710  54.7302360  71.5347940  47.4335330  54.5701080
  73.0380310  47.4544320  54.3920120  72.3523080  47.6418090  58.3681170
  72.8701750  46.8386350  58.3138060  71.9007100  47.5797230  59.2098000
  69.8367620  44.6079460  65.2806870  69.4782560  45.2733310  65.8680210
  69.5422180  43.7763010  65.6519490  73.0380740  45.0663700  68.1646420
  72.7380880  45.2120880  67.2674240  73.8091980  44.5068990  68.0719810
  76.2083270  48.9897900  56.4124390  76.8954400  49.5367110  56.7931980
  75.4215690  49.5338630  56.4474000  68.3475670  44.6070720  51.9041470
  69.2170520  44.8895520  52.1877390  67.8565990  45.4206590  51.7890280
  75.5110480  45.9943930  56.0249750  75.9673260  46.8049180  56.2509940
  75.1598690  45.6767070  56.8568240  71.4122260  36.3381580  56.4972270
  71.2836890  36.3299480  57.4457190  70.5884280  36.6764670  56.1463280
  68.7146920  53.8198100  52.4703100  69.0744560  54.4187440  51.8160370
  68.5739260  54.3657990  53.2438130  68.4116190  38.0972700  65.9578970
  67.6974710  38.2969620  66.5631580  68.8311230  37.3212270  66.3293770
  68.6988780  52.0852960  66.9445500  68.8079900  51.1447700  66.8040890
  68.0469340  52.3507710  66.2959230  76.6901370  50.3568850  68.3443620
  76.3698240  49.6378090  68.8889310  76.0159730  51.0323920  68.4179680
  74.7315540  51.2029300  53.2876770  74.7225640  51.9358990  52.6721280
  73.8113900  50.9560880  53.3803730  70.3322180  46.4244190  54.0323530
  69.7250130  47.1643090  54.0418830  70.8071530  46.5143550  53.2061730
  75.2401030  41.8237900  55.9325860  74.5317180  42.2924240  56.3739470
  75.5245510  41.1659910  56.5671050  76.3593250  53.7843860  56.6449630
  76.6134750  53.7465250  55.7229000  75.4105730  53.6577190  56.6377880
  73.4436050  40.1322980  53.3076570  74.2926580  40.5693130  53.2416760
  73.0767320  40.4443240  54.1348630  72.3427470  46.3855340  51.7812100
  73.1090740  46.2736700  52.3437530  72.4202160  45.6893310  51.1288870
  71.0374230  43.8180410  52.4644990  71.1177820  42.8707920  52.5762390
  71.9293980  44.1487290  52.5705650  71.8388940  53.9675800  59.5679530
  72.5751420  53.4191260  59.8388100  72.2229860  54.8331810  59.4285520
  68.7234420  50.0349370  55.4421040  67.7974200  50.2770510  55.4326450
  69.1890850  50.8623630  55.3205790  70.8447220  53.1521870  68.7565110
  71.6459950  53.4733920  69.1700510  70.3299040  52.7917450  69.4785020
  74.9491250  53.1406110  51.3905100  75.7419860  53.4294940  50.9386890
  74.4295600  52.7098280  50.7117580  68.5645030  45.6395330  67.7001160
  69.0684050  45.0602610  68.2717390  67.8252450  45.9235560  68.2377530
  75.4668650  48.3609520  51.2547450  75.3619290  47.7461870  51.9808830
  75.2992870  47.8375410  50.4710460  75.6182970  47.0466320  67.2336680
  74.8528640  47.6151320  67.1491350  75.7998930  46.7542530  66.3404910
  70.5968110  43.7824920  68.5951230  70.6373450  43.4838790  69.5036460
  71.4513610  44.1832530  68.4358750  74.3746500  46.3820470  53.7554740
  74.7962920  46.2160340  54.5986130  74.4997340  45.5720700  53.2609880
  72.5373920  42.3617020  66.5625720  72.0070380  41.8707970  65.9349060
  73.2061990  42.7901220  66.0283650  73.0246220  39.3279390  66.6423010
  72.9303090  38.7100140  65.9173880  72.4443610  40.0545680  66.4152920
  75.7907660  37.8852630  63.6750400  75.3424960  37.9076890  62.8295950
  75.1572860  37.4871650  64.2720700  76.1967210  46.7806960  64.2962840
  76.6155320  47.6239690  64.1239080  75.2775840  46.9179000  64.0669620
  73.2705400  42.4553700  50.7012900  73.0694460  41.5921060  51.0626240
  73.0997450  42.3687060  49.7634500  74.0474630  53.0859970  65.4120570
  73.5095720  53.8106030  65.0929270  74.3008590  52.6090310  64.6217910
  75.2999880  41.0544490  66.9376500  75.8899570  40.7460340  67.6254320
  74.4820120  40.5824240  67.0936400  72.0688200  39.5554320  50.6890780
  72.3714100  39.5621750  49.7809930  72.8082790  39.2052180  51.1858440
  76.9036840  54.3211180  65.6707220  76.8295540  55.2246320  65.9779590
  76.0015680  54.0023080  65.6429290  75.2873130  38.4988940  51.6746980
  74.9395130  37.8212930  51.0949430  75.4885900  38.0378450  52.4890370
  71.0918330  48.8596740  51.5220580  71.5293200  49.4026410  52.1778160
  71.5766060  48.0343690  51.5316920  68.3064130  51.6485770  58.9740840
  68.6367140  50.7806830  58.7419480  68.7355130  51.8544290  59.8045800
  72.9026050  49.9794780  56.6342810  72.6021590  49.8559750  57.5346720
  72.7963540  49.1203370  56.2258540  68.7954340  52.5156360  61.7122470
  68.3585330  52.6957160  62.5446620  69.3632020  53.2730980  61.5704190
  68.6278770  45.0276590  58.0711350  67.9727610  44.7588230  57.4271050
  69.4656720  44.9181070  57.6213330  69.6654700  45.4129160  62.6114690
  70.0327740  45.3256560  63.4910710  69.0965520  44.6495710  62.5121550
  69.2170700  42.3238250  66.5173110  68.3226750  42.2905010  66.8566820
  69.7568250  42.5225040  67.2824360  67.8416850  42.2375520  54.0136680
  66.9380930  42.5005720  53.8388340  68.3257470  42.5086690  53.2336640
  70.3844060  41.2941060  51.9231060  71.0935760  40.8724280  51.4378340
  69.6684000  41.3616290  51.2914410  70.0318220  37.3480390  50.9633710
  70.7546350  37.8889330  51.2814930  70.3042740  37.0743810  50.0875250
  69.7210410  36.5986580  60.8656330  70.3686600  36.0483960  60.4251490
  70.1412250  36.8529730  61.6872140  69.4742410  36.7542250  63.6081650
  69.1257230  37.2106070  64.3739830  69.1430110  35.8599380  63.6904080
  71.0806780  49.9261850  67.7734840  71.0376410  49.5554760  68.6549300
  71.2117790  50.8639420  67.9136660  74.7812810  51.4821440  63.3744560
  74.5404170  51.7496000  62.4875080  75.7215450  51.6527170  63.4295420
  70.1463050  36.2818450  66.8832420  70.6946040  36.1006500  66.1198530
  70.2118360  35.4912560  67.4188730  70.9194810  52.8724100  64.8932620
  70.3255130  52.7408800  65.6322660  70.9118650  52.0362240  64.4274720
  70.5507040  50.2382480  63.8440660  69.8241100  49.6187770  63.7766610
  70.6116190  50.6323090  62.9738740  74.1552140  52.4527480  60.6290070
  74.6717160  51.8414840  60.1038330  74.8049520  52.9556260  61.1201080
  68.8337040  53.5556870  57.0537420  68.6659080  52.9227550  57.7519310
  67.9671550  53.7616270  56.7031610  69.4565060  37.3873650  54.5569280
  70.2144420  37.5002530  53.9833310  68.9942230  38.2242850  54.5112710
  75.9978870  39.5012920  57.5471590  75.1853380  39.1269810  57.2067470
  76.5020510  38.7458000  57.8492780  70.4399740  52.2490100  54.4987560
  69.9147360  52.6298130  53.7949520  70.3644320  52.8740870  55.2197270
  71.8290210  37.9137700  53.0971250  72.3582970  37.1267500  52.9679200
  72.4618530  38.5928890  53.3306780  74.0228050  37.6512840  56.1516640
  73.3930790  36.9500150  56.3186770  73.4833190  38.4116970  55.9349800
  74.1483610  36.9296820  68.5869130  73.8667880  37.4330420  67.8229950
  74.5303310  36.1318570  68.2211260  73.0392710  54.1972480  53.3736810
  73.7711530  53.9131760  52.8260700  73.2986380  53.9585760  54.2636190
  72.2007500  50.3137210  53.3783140  71.5716380  50.7822310  53.9268970
  72.3155330  49.4686430  53.8129330  71.8041090  46.4541700  42.2869370
  70.9725970  46.1990410  42.6865880  72.4122070  46.5252470  43.0227290
  71.7842350  50.4881790  42.4827390  72.0870390  49.5979530  42.3037610
  72.5285940  51.0452010  42.2549640  70.2133040  41.4143590  36.0711760
  69.3249740  41.7559560  35.9691640  70.4974230  41.2143910  35.1792590
  68.1766050  44.0149240  41.9551460  68.7482160  43.2471440  41.9555100
  68.1767590  44.3138000  41.0458070  69.4190920  39.4233600  43.7420390
  69.2393760  38.5259350  44.0223150  69.0171000  39.9705470  44.4167340
  72.3894430  39.9975090  37.1050140  72.4961180  40.8978820  37.4118900
  71.4786790  39.9493060  36.8144790  70.0377590  41.9194100  42.3502730
  70.7187700  42.1832470  42.9690130  69.7225640  41.0794970  42.6840740
  74.2302160  42.9661460  41.4375320  74.7380380  43.4642430  42.0780340
  74.7615400  42.1896660  41.2614680  72.5138260  37.6060020  45.7038740
  72.5156700  38.1232410  44.8984640  71.6842570  37.1290200  45.6808670
  73.7641110  47.2455200  43.8812240  73.4310490  47.8724120  44.5233310
  73.9407790  47.7717080  43.1013910  72.1953590  39.3169980  43.7109190
  72.5370400  40.1612030  43.4163060  71.2569400  39.4653720  43.8274530
  72.9760210  49.2136000  45.6961420  73.5934210  49.8887080  45.4145870
  72.1153330  49.6223980  45.6048920  68.2692550  48.4035860  34.5768270
  67.8920530  48.8922960  33.8453170  68.5265620  49.0761140  35.2074800
  75.8781480  36.8052250  40.0353780  76.1856460  36.2499140  39.3189280
  74.9482180  36.9396710  39.8526770  73.8718880  45.3965820  39.5533630
  73.4675880  44.6843070  39.0579530  73.9582000  45.0519060  40.4421670
  74.3400580  49.0833380  41.7172840  74.0428870  48.4778850  41.0380620
  75.2900400  49.1210690  41.6062200  72.5847500  42.1709030  43.3332670
  73.1362090  42.2804370  42.5585920  73.0991010  42.5446630  44.0487900
  73.4319010  48.8215070  48.3680640  72.5347540  49.0455040  48.6154040
  73.4571880  48.9450010  47.4192040  72.2590230  45.6928390  46.9438010
  72.1198000  46.5651190  47.3125410  71.3771590  45.3501200  46.7985950
  74.0570580  51.6350090  49.1523160  74.0286010  52.0393040  48.2851590
  73.8935550  50.7060450  48.9894760  70.5723510  44.2910800  37.0540280
  70.4521110  45.0172890  36.4421550  70.2624400  43.5213710  36.5768190
  68.2108880  47.4625940  42.8608920  68.2889300  47.5974710  41.9164640
  68.8250560  46.7541830  43.0537040  69.4556510  49.1626130  39.2715100
  69.0484590  49.3040720  38.4168700  70.3469520  48.8786290  39.0686310
  73.7278170  53.3771910  37.3837770  73.5520650  52.4607450  37.1705570
  72.8733910  53.7359200  37.6235570  68.2668400  48.5040110  45.4003380
  68.4299440  48.0345470  44.5822750  68.7320850  47.9963670  46.0652220
  73.0387170  37.6345870  40.4363950  72.5955320  38.4155410  40.1048470
  73.5972160  37.9575760  41.1434890  76.1545990  37.2556570  35.3169780
  75.5300170  37.2516440  36.0423090  76.0676110  36.3887530  34.9205750
  75.0763070  38.1793200  42.2953550  75.3735400  39.0856030  42.2145570
  75.6248630  37.6911980  41.6813120  72.8301390  42.7579440  38.1645200
  72.6042310  42.5416610  39.0691820  72.0493920  43.1907900  37.8191170
  75.2700600  43.6565020  48.8305470  75.1744200  42.7159750  48.6805870
  76.1132580  43.8780090  48.4353540  70.4011140  40.0678690  46.9839250
  70.0074530  40.9153900  47.1912030  69.7129540  39.4305060  47.1747890
  67.7028190  37.9907150  41.0169330  67.4141240  38.5610010  41.7294310
  68.4473950  37.5111600  41.3800560  67.8898420  41.9327270  32.2272050
  67.8073090  42.8758030  32.3687040  67.5381480  41.7902180  31.3484400
  75.6896550  40.6666300  41.2942400  75.6932610  40.2256250  40.4446940
  76.5847670  40.9883630  41.4014220  71.5398930  40.5492790  40.2536610
  71.1998980  41.0268020  41.0103660  70.7776250  40.0957910  39.8937710
  75.7516700  41.6678380  34.2849160  75.8729520  41.6264860  35.2334980
  75.3665210  42.5302530  34.1295890  74.7638200  43.9779520  33.6832460
  74.1955100  43.5297770  33.0568370  75.4727200  44.3372300  33.1497610
  69.8407380  47.8791540  47.5599190  69.4562170  47.2385210  48.1582150
  70.1519570  48.5827660  48.1293920  75.9904520  44.7268080  43.0407810
  76.3574650  44.2526650  43.7869150  75.8009580  45.6009650  43.3816150
  68.8545010  39.4711770  39.1701280  68.5691930  39.1067440  40.0079900
  68.7923870  38.7392230  38.5564420  73.7803890  43.7676720  45.3592020
  73.4760960  44.6468700  45.5842380  74.7350350  43.8276510  45.3949460
  72.3085680  47.9737710  35.9558870  71.5347940  47.4335330  35.7957590
  73.0380310  47.4544320  35.6176630  72.3523080  47.6418090  39.5937680
  72.8701750  46.8386350  39.5394570  71.9007100  47.5797230  40.4354510
  69.8367620  44.6079460  46.5063380  69.4782560  45.2733310  47.0936720
  69.5422180  43.7763010  46.8776000  73.0380740  45.0663700  49.3902930
  72.7380880  45.2120880  48.4930750  73.8091980  44.5068990  49.2976320
  76.2083270  48.9897900  37.6380900  76.8954400  49.5367110  38.0188490
  75.4215690  49.5338630  37.6730510  68.3475670  44.6070720  33.1297980
  69.2170520  44.8895520  33.4133900  67.8565990  45.4206590  33.0146790
  75.5110480  45.9943930  37.2506260  75.9673260  46.8049180  37.4766450
  75.1598690  45.6767070  38.0824750  71.4122260  36.3381580  37.7228780
  71.2836890  36.3299480  38.6713700  70.5884280  36.6764670  37.3719790
  68.7146920  53.8198100  33.6959610  69.0744560  54.4187440  33.0416880
  68.5739260  54.3657990  34.4694640  68.4116190  38.0972700  47.1835480
  67.6974710  38.2969620  47.7888090  68.8311230  37.3212270  47.5550280
  68.6988780  52.0852960  48.1702010  68.8079900  51.1447700  48.0297400
  68.0469340  52.3507710  47.5215740  76.6901370  50.3568850  49.5700130
  76.3698240  49.6378090  50.1145820  76.0159730  51.0323920  49.6436190
  74.7315540  51.2029300  34.5133280  74.7225640  51.9358990  33.8977790
  73.8113900  50.9560880  34.6060240  70.3322180  46.4244190  35.2580040
  69.7250130  47.1643090  35.2675340  70.8071530  46.5143550  34.4318240
  75.2401030  41.8237900  37.1582370  74.5317180  42.2924240  37.5995980
  75.5245510  41.1659910  37.7927560  76.3593250  53.7843860  37.8706140
  76.6134750  53.7465250  36.9485510  75.4105730  53.6577190  37.8634390
  73.4436050  40.1322980  34.5333080  74.2926580  40.5693130  34.4673270
  73.0767320  40.4443240  35.3605140  72.3427470  46.3855340  33.0068610
  73.1090740  46.2736700  33.5694040  72.4202160  45.6893310  32.3545380
  71.0374230  43.8180410  33.6901500  71.1177820  42.8707920  33.8018900
  71.9293980  44.1487290  33.7962160  71.8388940  53.9675800  40.7936040
  72.5751420  53.4191260  41.0644610  72.2229860  54.8331810  40.6542030
  68.7234420  50.0349370  36.6677550  67.7974200  50.2770510  36.6582960
  69.1890850  50.8623630  36.5462300  70.8447220  53.1521870  49.9821620
  71.6459950  53.4733920  50.3957020  70.3299040  52.7917450  50.7041530
  74.9491250  53.1406110  32.6161610  75.7419860  53.4294940  32.1643400
  74.4295600  52.7098280  31.9374090  68.5645030  45.6395330  48.9257670
  69.0684050  45.0602610  49.4973900  67.8252450  45.9235560  49.4634040
  75.4668650  48.3609520  32.4803960  75.3619290  47.7461870  33.2065340
  75.2992870  47.8375410  31.6966970  75.6182970  47.0466320  48.4593190
  74.8528640  47.6151320  48.3747860  75.7998930  46.7542530  47.5661420
  70.5968110  43.7824920  49.8207740  70.6373450  43.4838790  50.7292970
  71.4513610  44.1832530  49.6615260  74.3746500  46.3820470  34.9811250
  74.7962920  46.2160340  35.8242640  74.4997340  45.5720700  34.4866390
  72.5373920  42.3617020  47.7882230  72.0070380  41.8707970  47.1605570
  73.2061990  42.7901220  47.2540160  73.0246220  39.3279390  47.8679520
  72.9303090  38.7100140  47.1430390  72.4443610  40.0545680  47.6409430
  75.7907660  37.8852630  44.9006910  75.3424960  37.9076890  44.0552460
  75.1572860  37.4871650  45.4977210  76.1967210  46.7806960  45.5219350
  76.6155320  47.6239690  45.3495590  75.2775840  46.9179000  45.2926130
  73.2705400  42.4553700  31.9269410  73.0694460  41.5921060  32.2882750
  73.0997450  42.3687060  30.9891010  74.0474630  53.0859970  46.6377080
  73.5095720  53.8106030  46.3185780  74.3008590  52.6090310  45.8474420
  75.2999880  41.0544490  48.1633010  75.8899570  40.7460340  48.8510830
  74.4820120  40.5824240  48.3192910  72.0688200  39.5554320  31.9147290
  72.3714100  39.5621750  31.0066440  72.8082790  39.2052180  32.4114950
  76.9036840  54.3211180  46.8963730  76.8295540  55.2246320  47.2036100
  76.0015680  54.0023080  46.8685800  75.2873130  38.4988940  32.9003490
  74.9395130  37.8212930  32.3205940  75.4885900  38.0378450  33.7146880
  71.0918330  48.8596740  32.7477090  71.5293200  49.4026410  33.4034670
  71.5766060  48.0343690  32.7573430  68.3064130  51.6485770  40.1997350
  68.6367140  50.7806830  39.9675990  68.7355130  51.8544290  41.0302310
  72.9026050  49.9794780  37.8599320  72.6021590  49.8559750  38.7603230
  72.7963540  49.1203370  37.4515050  68.7954340  52.5156360  42.9378980
  68.3585330  52.6957160  43.7703130  69.3632020  53.2730980  42.7960700
  68.6278770  45.0276590  39.2967860  67.9727610  44.7588230  38.6527560
  69.4656720  44.9181070  38.8469840  69.6654700  45.4129160  43.8371200
  70.0327740  45.3256560  44.7167220  69.0965520  44.6495710  43.7378060
  69.2170700  42.3238250  47.7429620  68.3226750  42.2905010  48.0823330
  69.7568250  42.5225040  48.5080870  67.8416850  42.2375520  35.2393190
  66.9380930  42.5005720  35.0644850  68.3257470  42.5086690  34.4593150
  70.3844060  41.2941060  33.1487570  71.0935760  40.8724280  32.6634850
  69.6684000  41.3616290  32.5170920  70.0318220  37.3480390  32.1890220
  70.7546350  37.8889330  32.5071440  70.3042740  37.0743810  31.3131760
  69.7210410  36.5986580  42.0912840  70.3686600  36.0483960  41.6508000
  70.1412250  36.8529730  42.9128650  69.4742410  36.7542250  44.8338160
  69.1257230  37.2106070  45.5996340  69.1430110  35.8599380  44.9160590
  71.0806780  49.9261850  48.9991350  71.0376410  49.5554760  49.8805810
  71.2117790  50.8639420  49.1393170  74.7812810  51.4821440  44.6001070
  74.5404170  51.7496000  43.7131590  75.7215450  51.6527170  44.6551930
  70.1463050  36.2818450  48.1088930  70.6946040  36.1006500  47.3455040
  70.2118360  35.4912560  48.6445240  70.9194810  52.8724100  46.1189130
  70.3255130  52.7408800  46.8579170  70.9118650  52.0362240  45.6531230
  70.5507040  50.2382480  45.0697170  69.8241100  49.6187770  45.0023120
  70.6116190  50.6323090  44.1995250  74.1552140  52.4527480  41.8546580
  74.6717160  51.8414840  41.3294840  74.8049520  52.9556260  42.3457590
  68.8337040  53.5556870  38.2793930  68.6659080  52.9227550  38.9775820
  67.9671550  53.7616270  37.9288120  69.4565060  37.3873650  35.7825790
  70.2144420  37.5002530  35.2089820  68.9942230  38.2242850  35.7369220
  75.9978870  39.5012920  38.7728100  75.1853380  39.1269810  38.4323980
  76.5020510  38.7458000  39.0749290  70.4399740  52.2490100  35.7244070
  69.9147360  52.6298130  35.0206030  70.3644320  52.8740870  36.4453780
  71.8290210  37.9137700  34.3227760  72.3582970  37.1267500  34.1935710
  72.4618530  38.5928890  34.5563290  74.0228050  37.6512840  37.3773150
  73.3930790  36.9500150  37.5443280  73.4833190  38.4116970  37.1606310
  74.1483610  36.9296820  49.8125640  73.8667880  37.4330420  49.0486460
  74.5303310  36.1318570  49.4467770  73.0392710  54.1972480  34.5993320
  73.7711530  53.9131760  34.0517210  73.2986380  53.9585760  35.4892700
  72.2007500  50.3137210  34.6039650  71.5716380  50.7822310  35.1525480
  72.3155330  49.4686430  35.0385840  71.8041090  46.4541700  23.5125880
  70.9725970  46.1990410  23.9122390  72.4122070  46.5252470  24.2483800
  71.7842350  50.4881790  23.7083900  72.0870390  49.5979530  23.5294120
  72.5285940  51.0452010  23.4806150  70.2133040  41.4143590  17.2968270
  69.3249740  41.7559560  17.1948150  70.4974230  41.2143910  16.4049100
  68.1766050  44.0149240  23.1807970  68.7482160  43.2471440  23.1811610
  68.1767590  44.3138000  22.2714580  69.4190920  39.4233600  24.9676900
  69.2393760  38.5259350  25.2479660  69.0171000  39.9705470  25.6423850
  72.3894430  39.9975090  18.3306650  72.4961180  40.8978820  18.6375410
  71.4786790  39.9493060  18.0401300  70.0377590  41.9194100  23.5759240
  70.7187700  42.1832470  24.1946640  69.7225640  41.0794970  23.9097250
  74.2302160  42.9661460  22.6631830  74.7380380  43.4642430  23.3036850
  74.7615400  42.1896660  22.4871190  72.5138260  37.6060020  26.9295250
  72.5156700  38.1232410  26.1241150  71.6842570  37.1290200  26.9065180
  73.7641110  47.2455200  25.1068750  73.4310490  47.8724120  25.7489820
  73.9407790  47.7717080  24.3270420  72.1953590  39.3169980  24.9365700
  72.5370400  40.1612030  24.6419570  71.2569400  39.4653720  25.0531040
  72.9760210  49.2136000  26.9217930  73.5934210  49.8887080  26.6402380
  72.1153330  49.6223980  26.8305430  68.2692550  48.4035860  15.8024780
  67.8920530  48.8922960  15.0709680  68.5265620  49.0761140  16.4331310
  75.8781480  36.8052250  21.2610290  76.1856460  36.2499140  20.5445790
  74.9482180  36.9396710  21.0783280  73.8718880  45.3965820  20.7790140
  73.4675880  44.6843070  20.2836040  73.9582000  45.0519060  21.6678180
  74.3400580  49.0833380  22.9429350  74.0428870  48.4778850  22.2637130
  75.2900400  49.1210690  22.8318710  72.5847500  42.1709030  24.5589180
  73.1362090  42.2804370  23.7842430  73.0991010  42.5446630  25.2744410
  73.4319010  48.8215070  29.5937150  72.5347540  49.0455040  29.8410550
  73.4571880  48.9450010  28.6448550  72.2590230  45.6928390  28.1694520
  72.1198000  46.5651190  28.5381920  71.3771590  45.3501200  28.0242460
  74.0570580  51.6350090  30.3779670  74.0286010  52.0393040  29.5108100
  73.8935550  50.7060450  30.2151270  70.5723510  44.2910800  18.2796790
  70.4521110  45.0172890  17.6678060  70.2624400  43.5213710  17.8024700
  68.2108880  47.4625940  24.0865430  68.2889300  47.5974710  23.1421150
  68.8250560  46.7541830  24.2793550  69.4556510  49.1626130  20.4971610
  69.0484590  49.3040720  19.6425210  70.3469520  48.8786290  20.2942820
  73.7278170  53.3771910  18.6094280  73.5520650  52.4607450  18.3962080
  72.8733910  53.7359200  18.8492080  68.2668400  48.5040110  26.6259890
  68.4299440  48.0345470  25.8079260  68.7320850  47.9963670  27.2908730
  73.0387170  37.6345870  21.6620460  72.5955320  38.4155410  21.3304980
  73.5972160  37.9575760  22.3691400  76.1545990  37.2556570  16.5426290
  75.5300170  37.2516440  17.2679600  76.0676110  36.3887530  16.1462260
  75.0763070  38.1793200  23.5210060  75.3735400  39.0856030  23.4402080
  75.6248630  37.6911980  22.9069630  72.8301390  42.7579440  19.3901710
  72.6042310  42.5416610  20.2948330  72.0493920  43.1907900  19.0447680
  75.2700600  43.6565020  30.0561980  75.1744200  42.7159750  29.9062380
  76.1132580  43.8780090  29.6610050  70.4011140  40.0678690  28.2095760
  70.0074530  40.9153900  28.4168540  69.7129540  39.4305060  28.4004400
  67.7028190  37.9907150  22.2425840  67.4141240  38.5610010  22.9550820
  68.4473950  37.5111600  22.6057070  67.8898420  41.9327270  13.4528560
  67.8073090  42.8758030  13.5943550  67.5381480  41.7902180  12.5740910
  75.6896550  40.6666300  22.5198910  75.6932610  40.2256250  21.6703450
  76.5847670  40.9883630  22.6270730  71.5398930  40.5492790  21.4793120
  71.1998980  41.0268020  22.2360170  70.7776250  40.0957910  21.1194220
  75.7516700  41.6678380  15.5105670  75.8729520  41.6264860  16.4591490
  75.3665210  42.5302530  15.3552400  74.7638200  43.9779520  14.9088970
  74.1955100  43.5297770  14.2824880  75.4727200  44.3372300  14.3754120
  69.8407380  47.8791540  28.7855700  69.4562170  47.2385210  29.3838660
  70.1519570  48.5827660  29.3550430  75.9904520  44.7268080  24.2664320
  76.3574650  44.2526650  25.0125660  75.8009580  45.6009650  24.6072660
  68.8545010  39.4711770  20.3957790  68.5691930  39.1067440  21.2336410
  68.7923870  38.7392230  19.7820930  73.7803890  43.7676720  26.5848530
  73.4760960  44.6468700  26.8098890  74.7350350  43.8276510  26.6205970
  72.3085680  47.9737710  17.1815380  71.5347940  47.4335330  17.0214100
  73.0380310  47.4544320  16.8433140  72.3523080  47.6418090  20.8194190
  72.8701750  46.8386350  20.7651080  71.9007100  47.5797230  21.6611020
  69.8367620  44.6079460  27.7319890  69.4782560  45.2733310  28.3193230
  69.5422180  43.7763010  28.1032510  73.0380740  45.0663700  30.6159440
  72.7380880  45.2120880  29.7187260  73.8091980  44.5068990  30.5232830
  76.2083270  48.9897900  18.8637410  76.8954400  49.5367110  19.2445000
  75.4215690  49.5338630  18.8987020  68.3475670  44.6070720  14.3554490
  69.2170520  44.8895520  14.6390410  67.8565990  45.4206590  14.2403300
  75.5110480  45.9943930  18.4762770  75.9673260  46.8049180  18.7022960
  75.1598690  45.6767070  19.3081260  71.4122260  36.3381580  18.9485290
  71.2836890  36.3299480  19.8970210  70.5884280  36.6764670  18.5976300
  68.7146920  53.8198100  14.9216120  69.0744560  54.4187440  14.2673390
  68.5739260  54.3657990  15.6951150  68.4116190  38.0972700  28.4091990
  67.6974710  38.2969620  29.0144600  68.8311230  37.3212270  28.7806790
  68.6988780  52.0852960  29.3958520  68.8079900  51.1447700  29.2553910
  68.0469340  52.3507710  28.7472250  76.6901370  50.3568850  30.7956640
  76.3698240  49.6378090  31.3402330  76.0159730  51.0323920  30.8692700
  74.7315540  51.2029300  15.7389790  74.7225640  51.9358990  15.1234300
  73.8113900  50.9560880  15.8316750  70.3322180  46.4244190  16.4836550
  69.7250130  47.1643090  16.4931850  70.8071530  46.5143550  15.6574750
  75.2401030  41.8237900  18.3838880  74.5317180  42.2924240  18.8252490
  75.5245510  41.1659910  19.0184070  76.3593250  53.7843860  19.0962650
  76.6134750  53.7465250  18.1742020  75.4105730  53.6577190  19.0890900
  73.4436050  40.1322980  15.7589590  74.2926580  40.5693130  15.6929780
  73.0767320  40.4443240  16.5861650  72.3427470  46.3855340  14.2325120
  73.1090740  46.2736700  14.7950550  72.4202160  45.6893310  13.5801890
  71.0374230  43.8180410  14.9158010  71.1177820  42.8707920  15.0275410
  71.9293980  44.1487290  15.0218670  71.8388940  53.9675800  22.0192550
  72.5751420  53.4191260  22.2901120  72.2229860  54.8331810  21.8798540
  68.7234420  50.0349370  17.8934060  67.7974200  50.2770510  17.8839470
  69.1890850  50.8623630  17.7718810  70.8447220  53.1521870  31.2078130
  71.6459950  53.4733920  31.6213530  70.3299040  52.7917450  31.9298040
  74.9491250  53.1406110  13.8418120  75.7419860  53.4294940  13.3899910
  74.4295600  52.7098280  13.1630600  68.5645030  45.6395330  30.1514180
  69.0684050  45.0602610  30.7230410  67.8252450  45.9235560  30.6890550
  75.4668650  48.3609520  13.7060470  75.3619290  47.7461870  14.4321850
  75.2992870  47.8375410  12.9223480  75.6182970  47.0466320  29.6849700
  74.8528640  47.6151320  29.6004370  75.7998930  46.7542530  28.7917930
  70.5968110  43.7824920  31.0464250  70.6373450  43.4838790  31.9549480
  71.4513610  44.1832530  30.8871770  74.3746500  46.3820470  16.2067760
  74.7962920  46.2160340  17.0499150  74.4997340  45.5720700  15.7122900
  72.5373920  42.3617020  29.0138740  72.0070380  41.8707970  28.3862080
  73.2061990  42.7901220  28.4796670  73.0246220  39.3279390  29.0936030
  72.9303090  38.7100140  28.3686900  72.4443610  40.0545680  28.8665940
  75.7907660  37.8852630  26.1263420  75.3424960  37.9076890  25.2808970
  75.1572860  37.4871650  26.7233720  76.1967210  46.7806960  26.7475860
  76.6155320  47.6239690  26.5752100  75.2775840  46.9179000  26.5182640
  73.2705400  42.4553700  13.1525920  73.0694460  41.5921060  13.5139260
  73.0997450  42.3687060  12.2147520  74.0474630  53.0859970  27.8633590
  73.5095720  53.8106030  27.5442290  74.3008590  52.6090310  27.0730930
  75.2999880  41.0544490  29.3889520  75.8899570  40.7460340  30.0767340
  74.4820120  40.5824240  29.5449420  72.0688200  39.5554320  13.1403800
  72.3714100  39.5621750  12.2322950  72.8082790  39.2052180  13.6371460
  76.9036840  54.3211180  28.1220240  76.8295540  55.2246320  28.4292610
  76.0015680  54.0023080  28.0942310  75.2873130  38.4988940  14.1260000
  74.9395130  37.8212930  13.5462450  75.4885900  38.0378450  14.9403390
  71.0918330  48.8596740  13.9733600  71.5293200  49.4026410  14.6291180
  71.5766060  48.0343690  13.9829940  68.3064130  51.6485770  21.4253860
  68.6367140  50.7806830  21.1932500  68.7355130  51.8544290  22.2558820
  72.9026050  49.9794780  19.0855830  72.6021590  49.8559750  19.9859740
  72.7963540  49.1203370  18.6771560  68.7954340  52.5156360  24.1635490
  68.3585330  52.6957160  24.9959640  69.3632020  53.2730980  24.0217210
  68.6278770  45.0276590  20.5224370  67.9727610  44.7588230  19.8784070
  69.4656720  44.9181070  20.0726350  69.6654700  45.4129160  25.0627710
  70.0327740  45.3256560  25.9423730  69.0965520  44.6495710  24.9634570
  69.2170700  42.3238250  28.9686130  68.3226750  42.2905010  29.3079840
  69.7568250  42.5225040  29.7337380  67.8416850  42.2375520  16.4649700
  66.9380930  42.5005720  16.2901360  68.3257470  42.5086690  15.6849660
  70.3844060  41.2941060  14.3744080  71.0935760  40.8724280  13.8891360
  69.6684000  41.3616290  13.7427430  70.0318220  37.3480390  13.4146730
  70.7546350  37.8889330  13.7327950  70.3042740  37.0743810  12.5388270
  69.7210410  36.5986580  23.3169350  70.3686600  36.0483960  22.8764510
  70.1412250  36.8529730  24.1385160  69.4742410  36.7542250  26.0594670
  69.1257230  37.2106070  26.8252850  69.1430110  35.8599380  26.1417100
  71.0806780  49.9261850  30.2247860  71.0376410  49.5554760  31.1062320
  71.2117790  50.8639420  30.3649680  74.7812810  51.4821440  25.8257580
  74.5404170  51.7496000  24.9388100  75.7215450  51.6527170  25.8808440
  70.1463050  36.2818450  29.3345440  70.6946040  36.1006500  28.5711550
  70.2118360  35.4912560  29.8701750  70.9194810  52.8724100  27.3445640
  70.3255130  52.7408800  28.0835680  70.9118650  52.0362240  26.8787740
  70.5507040  50.2382480  26.2953680  69.8241100  49.6187770  26.2279630
  70.6116190  50.6323090  25.4251760  74.1552140  52.4527480  23.0803090
  74.6717160  51.8414840  22.5551350  74.8049520  52.9556260  23.5714100
  68.8337040  53.5556870  19.5050440  68.6659080  52.9227550  20.2032330
  67.9671550  53.7616270  19.1544630  69.4565060  37.3873650  17.0082300
  70.2144420  37.5002530  16.4346330  68.9942230  38.2242850  16.9625730
  75.9978870  39.5012920  19.9984610  75.1853380  39.1269810  19.6580490
  76.5020510  38.7458000  20.3005800  70.4399740  52.2490100  16.9500580
  69.9147360  52.6298130  16.2462540  70.3644320  52.8740870  17.6710290
  71.8290210  37.9137700  15.5484270  72.3582970  37.1267500  15.4192220
  72.4618530  38.5928890  15.7819800  74.0228050  37.6512840  18.6029660
  73.3930790  36.9500150  18.7699790  73.4833190  38.4116970  18.3862820
  74.1483610  36.9296820  31.0382150  73.8667880  37.4330420  30.2742970
  74.5303310  36.1318570  30.6724280  73.0392710  54.1972480  15.8249830
  73.7711530  53.9131760  15.2773720  73.2986380  53.9585760  16.7149210
  72.2007500  50.3137210  15.8296160  71.5716380  50.7822310  16.3781990
  72.3155330  49.4686430  16.2642350  71.8041090  46.4541700   4.7382390
  70.9725970  46.1990410   5.1378900  72.4122070  46.5252470   5.4740310
  71.7842350  50.4881790   4.9340410  72.0870390  49.5979530   4.7550630
  72.5285940  51.0452010   4.7062660  68.1766050  44.0149240   4.4064480
  68.7482160  43.2471440   4.4068120  68.1767590  44.3138000   3.4971090
  69.4190920  39.4233600   6.1933410  69.2393760  38.5259350   6.4736170
  69.0171000  39.9705470   6.8680360  70.0377590  41.9194100   4.8015750
  70.7187700  42.1832470   5.4203150  69.7225640  41.0794970   5.1353760
  74.2302160  42.9661460   3.8888340  74.7380380  43.4642430   4.5293360
  74.7615400  42.1896660   3.7127700  72.5138260  37.6060020   8.1551760
  72.5156700  38.1232410   7.3497660  71.6842570  37.1290200   8.1321690
  73.7641110  47.2455200   6.3325260  73.4310490  47.8724120   6.9746330
  73.9407790  47.7717080   5.5526930  72.1953590  39.3169980   6.1622210
  72.5370400  40.1612030   5.8676080  71.2569400  39.4653720   6.2787550
  72.9760210  49.2136000   8.1474440  73.5934210  49.8887080   7.8658890
  72.1153330  49.6223980   8.0561940  75.8781480  36.8052250   2.4866800
  76.1856460  36.2499140   1.7702300  74.9482180  36.9396710   2.3039790
  73.8718880  45.3965820   2.0046650  73.4675880  44.6843070   1.5092550
  73.9582000  45.0519060   2.8934690  74.3400580  49.0833380   4.1685860
  74.0428870  48.4778850   3.4893640  75.2900400  49.1210690   4.0575220
  72.5847500  42.1709030   5.7845690  73.1362090  42.2804370   5.0098940
  73.0991010  42.5446630   6.5000920  73.4319010  48.8215070  10.8193660
  72.5347540  49.0455040  11.0667060  73.4571880  48.9450010   9.8705060
  72.2590230  45.6928390   9.3951030  72.1198000  46.5651190   9.7638430
  71.3771590  45.3501200   9.2498970  74.0570580  51.6350090  11.6036180
  74.0286010  52.0393040  10.7364610  73.8935550  50.7060450  11.4407780
  68.2108880  47.4625940   5.3121940  68.2889300  47.5974710   4.3677660
  68.8250560  46.7541830   5.5050060  68.2668400  48.5040110   7.8516400
  68.4299440  48.0345470   7.0335770  68.7320850  47.9963670   8.5165240
  73.0387170  37.6345870   2.8876970  72.5955320  38.4155410   2.5561490
  73.5972160  37.9575760   3.5947910  75.0763070  38.1793200   4.7466570
  75.3735400  39.0856030   4.6658590  75.6248630  37.6911980   4.1326140
  75.2700600  43.6565020  11.2818490  75.1744200  42.7159750  11.1318890
  76.1132580  43.8780090  10.8866560  70.4011140  40.0678690   9.4352270
  70.0074530  40.9153900   9.6425050  69.7129540  39.4305060   9.6260910
  67.7028190  37.9907150   3.4682350  67.4141240  38.5610010   4.1807330
  68.4473950  37.5111600   3.8313580  75.6896550  40.6666300   3.7455420
  75.6932610  40.2256250   2.8959960  76.5847670  40.9883630   3.8527240
  71.5398930  40.5492790   2.7049630  71.1998980  41.0268020   3.4616680
  70.7776250  40.0957910   2.3450730  69.8407380  47.8791540  10.0112210
  69.4562170  47.2385210  10.6095170  70.1519570  48.5827660  10.5806940
  75.9904520  44.7268080   5.4920830  76.3574650  44.2526650   6.2382170
  75.8009580  45.6009650   5.8329170  73.7803890  43.7676720   7.8105040
  73.4760960  44.6468700   8.0355400  74.7350350  43.8276510   7.8462480
  72.3523080  47.6418090   2.0450700  72.8701750  46.8386350   1.9907590
  71.9007100  47.5797230   2.8867530  69.8367620  44.6079460   8.9576400
  69.4782560  45.2733310   9.5449740  69.5422180  43.7763010   9.3289020
  73.0380740  45.0663700  11.8415950  72.7380880  45.2120880  10.9443770
  73.8091980  44.5068990  11.7489340  68.4116190  38.0972700   9.6348500
  67.6974710  38.2969620  10.2401110  68.8311230  37.3212270  10.0063300
  68.6988780  52.0852960  10.6215030  68.8079900  51.1447700  10.4810420
  68.0469340  52.3507710   9.9728760  76.6901370  50.3568850  12.0213150
  76.3698240  49.6378090  12.5658840  76.0159730  51.0323920  12.0949210
  71.8388940  53.9675800   3.2449060  72.5751420  53.4191260   3.5157630
  72.2229860  54.8331810   3.1055050  70.8447220  53.1521870  12.4334640
  71.6459950  53.4733920  12.8470040  70.3299040  52.7917450  13.1554550
  68.5645030  45.6395330  11.3770690  69.0684050  45.0602610  11.9486920
  67.8252450  45.9235560  11.9147060  75.6182970  47.0466320  10.9106210
  74.8528640  47.6151320  10.8260880  75.7998930  46.7542530  10.0174440
  70.5968110  43.7824920  12.2720760  70.6373450  43.4838790  13.1805990
  71.4513610  44.1832530  12.1128280  72.5373920  42.3617020  10.2395250
  72.0070380  41.8707970   9.6118590  73.2061990  42.7901220   9.7053180
  73.0246220  39.3279390  10.3192540  72.9303090  38.7100140   9.5943410
  72.4443610  40.0545680  10.0922450  75.7907660  37.8852630   7.3519930
  75.3424960  37.9076890   6.5065480  75.1572860  37.4871650   7.9490230
  76.1967210  46.7806960   7.9732370  76.6155320  47.6239690   7.8008610
  75.2775840  46.9179000   7.7439150  74.0474630  53.0859970   9.0890100
  73.5095720  53.8106030   8.7698800  74.3008590  52.6090310   8.2987440
  75.2999880  41.0544490  10.6146030  75.8899570  40.7460340  11.3023850
  74.4820120  40.5824240  10.7705930  76.9036840  54.3211180   9.3476750
  76.8295540  55.2246320   9.6549120  76.0015680  54.0023080   9.3198820
  68.3064130  51.6485770   2.6510370  68.6367140  50.7806830   2.4189010
  68.7355130  51.8544290   3.4815330  68.7954340  52.5156360   5.3892000
  68.3585330  52.6957160   6.2216150  69.3632020  53.2730980   5.2473720
  69.6654700  45.4129160   6.2884220  70.0327740  45.3256560   7.1680240
  69.0965520  44.6495710   6.1891080  69.2170700  42.3238250  10.1942640
  68.3226750  42.2905010  10.5336350  69.7568250  42.5225040  10.9593890
  69.7210410  36.5986580   4.5425860  70.3686600  36.0483960   4.1021020
  70.1412250  36.8529730   5.3641670  69.4742410  36.7542250   7.2851180
  69.1257230  37.2106070   8.0509360  69.1430110  35.8599380   7.3673610
  71.0806780  49.9261850  11.4504370  71.0376410  49.5554760  12.3318830
  71.2117790  50.8639420  11.5906190  74.7812810  51.4821440   7.0514090
  74.5404170  51.7496000   6.1644610  75.7215450  51.6527170   7.1064950
  70.1463050  36.2818450  10.5601950  70.6946040  36.1006500   9.7968060
  70.2118360  35.4912560  11.0958260  70.9194810  52.8724100   8.5702150
  70.3255130  52.7408800   9.3092190  70.9118650  52.0362240   8.1044250
  70.5507040  50.2382480   7.5210190  69.8241100  49.6187770   7.4536140
  70.6116190  50.6323090   6.6508270  74.1552140  52.4527480   4.3059600
  74.6717160  51.8414840   3.7807860  74.8049520  52.9556260   4.7970610
  74.1483610  36.9296820  12.2638660  73.8667880  37.4330420  11.4999480
  74.5303310  36.1318570  11.8980790  71.8041090  27.6798210  79.8356350
  70.9725970  27.4246920  80.2352860  72.4122070  27.7508980  80.5714270
  71.7842350  31.7138300  80.0314370  72.0870390  30.8236040  79.8524590
  72.5285940  32.2708520  79.8036620  70.2133040  22.6400100  73.6198740
  69.3249740  22.9816070  73.5178620  70.4974230  22.4400420  72.7279570
  68.1766050  25.2405750  79.5038440  68.7482160  24.4727950  79.5042080
  68.1767590  25.5394510  78.5945050  72.3894430  21.2231600  74.6537120
  72.4961180  22.1235330  74.9605880  71.4786790  21.1749570  74.3631770
  70.0377590  23.1450610  79.8989710  70.7187700  23.4088980  80.5177110
  69.7225640  22.3051480  80.2327720  74.2302160  24.1917970  78.9862300
  74.7380380  24.6898940  79.6267320  74.7615400  23.4153170  78.8101660
  68.2692550  29.6292370  72.1255250  67.8920530  30.1179470  71.3940150
  68.5265620  30.3017650  72.7561780  75.8781480  18.0308760  77.5840760
  76.1856460  17.4755650  76.8676260  74.9482180  18.1653220  77.4013750
  73.8718880  26.6222330  77.1020610  73.4675880  25.9099580  76.6066510
  73.9582000  26.2775570  77.9908650  74.3400580  30.3089890  79.2659820
  74.0428870  29.7035360  78.5867600  75.2900400  30.3467200  79.1549180
  70.5723510  25.5167310  74.6027260  70.4521110  26.2429400  73.9908530
  70.2624400  24.7470220  74.1255170  68.2108880  28.6882450  80.4095900
  68.2889300  28.8231220  79.4651620  68.8250560  27.9798340  80.6024020
  69.4556510  30.3882640  76.8202080  69.0484590  30.5297230  75.9655680
  70.3469520  30.1042800  76.6173290  73.7278170  34.6028420  74.9324750
  73.5520650  33.6863960  74.7192550  72.8733910  34.9615710  75.1722550
  73.0387170  18.8602380  77.9850930  72.5955320  19.6411920  77.6535450
  73.5972160  19.1832270  78.6921870  76.1545990  18.4813080  72.8656760
  75.5300170  18.4772950  73.5910070  76.0676110  17.6144040  72.4692730
  75.0763070  19.4049710  79.8440530  75.3735400  20.3112540  79.7632550
  75.6248630  18.9168490  79.2300100  72.8301390  23.9835950  75.7132180
  72.6042310  23.7673120  76.6178800  72.0493920  24.4164410  75.3678150
  67.7028190  19.2163660  78.5656310  67.4141240  19.7866520  79.2781290
  68.4473950  18.7368110  78.9287540  67.8898420  23.1583780  69.7759030
  67.8073090  24.1014540  69.9174020  67.5381480  23.0158690  68.8971380
  75.6896550  21.8922810  78.8429380  75.6932610  21.4512760  77.9933920
  76.5847670  22.2140140  78.9501200  71.5398930  21.7749300  77.8023590
  71.1998980  22.2524530  78.5590640  70.7776250  21.3214420  77.4424690
  75.7516700  22.8934890  71.8336140  75.8729520  22.8521370  72.7821960
  75.3665210  23.7559040  71.6782870  74.7638200  25.2036030  71.2319440
  74.1955100  24.7554280  70.6055350  75.4727200  25.5628810  70.6984590
  68.8545010  20.6968280  76.7188260  68.5691930  20.3323950  77.5566880
  68.7923870  19.9648740  76.1051400  72.3085680  29.1994220  73.5045850
  71.5347940  28.6591840  73.3444570  73.0380310  28.6800830  73.1663610
  72.3523080  28.8674600  77.1424660  72.8701750  28.0642860  77.0881550
  71.9007100  28.8053740  77.9841490  76.2083270  30.2154410  75.1867880
  76.8954400  30.7623620  75.5675470  75.4215690  30.7595140  75.2217490
  68.3475670  25.8327230  70.6784960  69.2170520  26.1152030  70.9620880
  67.8565990  26.6463100  70.5633770  75.5110480  27.2200440  74.7993240
  75.9673260  28.0305690  75.0253430  75.1598690  26.9023580  75.6311730
  71.4122260  17.5638090  75.2715760  71.2836890  17.5555990  76.2200680
  70.5884280  17.9021180  74.9206770  68.7146920  35.0454610  71.2446590
  69.0744560  35.6443950  70.5903860  68.5739260  35.5914500  72.0181620
  74.7315540  32.4285810  72.0620260  74.7225640  33.1615500  71.4464770
  73.8113900  32.1817390  72.1547220  70.3322180  27.6500700  72.8067020
  69.7250130  28.3899600  72.8162320  70.8071530  27.7400060  71.9805220
  75.2401030  23.0494410  74.7069350  74.5317180  23.5180750  75.1482960
  75.5245510  22.3916420  75.3414540  76.3593250  35.0100370  75.4193120
  76.6134750  34.9721760  74.4972490  75.4105730  34.8833700  75.4121370
  73.4436050  21.3579490  72.0820060  74.2926580  21.7949640  72.0160250
  73.0767320  21.6699750  72.9092120  72.3427470  27.6111850  70.5555590
  73.1090740  27.4993210  71.1181020  72.4202160  26.9149820  69.9032360
  71.0374230  25.0436920  71.2388480  71.1177820  24.0964430  71.3505880
  71.9293980  25.3743800  71.3449140  71.8388940  35.1932310  78.3423020
  72.5751420  34.6447770  78.6131590  72.2229860  36.0588320  78.2029010
  68.7234420  31.2605880  74.2164530  67.7974200  31.5027020  74.2069940
  69.1890850  32.0880140  74.0949280  74.9491250  34.3662620  70.1648590
  75.7419860  34.6551450  69.7130380  74.4295600  33.9354790  69.4861070
  75.4668650  29.5866030  70.0290940  75.3619290  28.9718380  70.7552320
  75.2992870  29.0631920  69.2453950  74.3746500  27.6076980  72.5298230
  74.7962920  27.4416850  73.3729620  74.4997340  26.7977210  72.0353370
  73.2705400  23.6810210  69.4756390  73.0694460  22.8177570  69.8369730
  73.0997450  23.5943570  68.5377990  72.0688200  20.7810830  69.4634270
  72.3714100  20.7878260  68.5553420  72.8082790  20.4308690  69.9601930
  75.2873130  19.7245450  70.4490470  74.9395130  19.0469440  69.8692920
  75.4885900  19.2634960  71.2633860  71.0918330  30.0853250  70.2964070
  71.5293200  30.6282920  70.9521650  71.5766060  29.2600200  70.3060410
  68.3064130  32.8742280  77.7484330  68.6367140  32.0063340  77.5162970
  68.7355130  33.0800800  78.5789290  72.9026050  31.2051290  75.4086300
  72.6021590  31.0816260  76.3090210  72.7963540  30.3459880  75.0002030
  68.6278770  26.2533100  76.8454840  67.9727610  25.9844740  76.2014540
  69.4656720  26.1437580  76.3956820  67.8416850  23.4632030  72.7880170
  66.9380930  23.7262230  72.6131830  68.3257470  23.7343200  72.0080130
  70.3844060  22.5197570  70.6974550  71.0935760  22.0980790  70.2121830
  69.6684000  22.5872800  70.0657900  70.0318220  18.5736900  69.7377200
  70.7546350  19.1145840  70.0558420  70.3042740  18.3000320  68.8618740
  69.7210410  17.8243090  79.6399820  70.3686600  17.2740470  79.1994980
  70.1412250  18.0786240  80.4615630  74.1552140  33.6783990  79.4033560
  74.6717160  33.0671350  78.8781820  74.8049520  34.1812770  79.8944570
  68.8337040  34.7813380  75.8280910  68.6659080  34.1484060  76.5262800
  67.9671550  34.9872780  75.4775100  69.4565060  18.6130160  73.3312770
  70.2144420  18.7259040  72.7576800  68.9942230  19.4499360  73.2856200
  75.9978870  20.7269430  76.3215080  75.1853380  20.3526320  75.9810960
  76.5020510  19.9714510  76.6236270  70.4399740  33.4746610  73.2731050
  69.9147360  33.8554640  72.5693010  70.3644320  34.0997380  73.9940760
  71.8290210  19.1394210  71.8714740  72.3582970  18.3524010  71.7422690
  72.4618530  19.8185400  72.1050270  74.0228050  18.8769350  74.9260130
  73.3930790  18.1756660  75.0930260  73.4833190  19.6373480  74.7093290
  73.0392710  35.4228990  72.1480300  73.7711530  35.1388270  71.6004190
  73.2986380  35.1842270  73.0379680  72.2007500  31.5393720  72.1526630
  71.5716380  32.0078820  72.7012460  72.3155330  30.6942940  72.5872820
  71.8041090  27.6798210  61.0612860  70.9725970  27.4246920  61.4609370
  72.4122070  27.7508980  61.7970780  71.7842350  31.7138300  61.2570880
  72.0870390  30.8236040  61.0781100  72.5285940  32.2708520  61.0293130
  70.2133040  22.6400100  54.8455250  69.3249740  22.9816070  54.7435130
  70.4974230  22.4400420  53.9536080  68.1766050  25.2405750  60.7294950
  68.7482160  24.4727950  60.7298590  68.1767590  25.5394510  59.8201560
  69.4190920  20.6490110  62.5163880  69.2393760  19.7515860  62.7966640
  69.0171000  21.1961980  63.1910830  72.3894430  21.2231600  55.8793630
  72.4961180  22.1235330  56.1862390  71.4786790  21.1749570  55.5888280
  70.0377590  23.1450610  61.1246220  70.7187700  23.4088980  61.7433620
  69.7225640  22.3051480  61.4584230  74.2302160  24.1917970  60.2118810
  74.7380380  24.6898940  60.8523830  74.7615400  23.4153170  60.0358170
  72.5138260  18.8316530  64.4782230  72.5156700  19.3488920  63.6728130
  71.6842570  18.3546710  64.4552160  73.7641110  28.4711710  62.6555730
  73.4310490  29.0980630  63.2976800  73.9407790  28.9973590  61.8757400
  72.1953590  20.5426490  62.4852680  72.5370400  21.3868540  62.1906550
  71.2569400  20.6910230  62.6018020  72.9760210  30.4392510  64.4704910
  73.5934210  31.1143590  64.1889360  72.1153330  30.8480490  64.3792410
  68.2692550  29.6292370  53.3511760  67.8920530  30.1179470  52.6196660
  68.5265620  30.3017650  53.9818290  75.8781480  18.0308760  58.8097270
  76.1856460  17.4755650  58.0932770  74.9482180  18.1653220  58.6270260
  73.8718880  26.6222330  58.3277120  73.4675880  25.9099580  57.8323020
  73.9582000  26.2775570  59.2165160  74.3400580  30.3089890  60.4916330
  74.0428870  29.7035360  59.8124110  75.2900400  30.3467200  60.3805690
  72.5847500  23.3965540  62.1076160  73.1362090  23.5060880  61.3329410
  73.0991010  23.7703140  62.8231390  73.4319010  30.0471580  67.1424130
  72.5347540  30.2711550  67.3897530  73.4571880  30.1706520  66.1935530
  72.2590230  26.9184900  65.7181500  72.1198000  27.7907700  66.0868900
  71.3771590  26.5757710  65.5729440  74.0570580  32.8606600  67.9266650
  74.0286010  33.2649550  67.0595080  73.8935550  31.9316960  67.7638250
  70.5723510  25.5167310  55.8283770  70.4521110  26.2429400  55.2165040
  70.2624400  24.7470220  55.3511680  68.2108880  28.6882450  61.6352410
  68.2889300  28.8231220  60.6908130  68.8250560  27.9798340  61.8280530
  69.4556510  30.3882640  58.0458590  69.0484590  30.5297230  57.1912190
  70.3469520  30.1042800  57.8429800  73.7278170  34.6028420  56.1581260
  73.5520650  33.6863960  55.9449060  72.8733910  34.9615710  56.3979060
  68.2668400  29.7296620  64.1746870  68.4299440  29.2601980  63.3566240
  68.7320850  29.2220180  64.8395710  73.0387170  18.8602380  59.2107440
  72.5955320  19.6411920  58.8791960  73.5972160  19.1832270  59.9178380
  76.1545990  18.4813080  54.0913270  75.5300170  18.4772950  54.8166580
  76.0676110  17.6144040  53.6949240  75.0763070  19.4049710  61.0697040
  75.3735400  20.3112540  60.9889060  75.6248630  18.9168490  60.4556610
  72.8301390  23.9835950  56.9388690  72.6042310  23.7673120  57.8435310
  72.0493920  24.4164410  56.5934660  75.2700600  24.8821530  67.6048960
  75.1744200  23.9416260  67.4549360  76.1132580  25.1036600  67.2097030
  70.4011140  21.2935200  65.7582740  70.0074530  22.1410410  65.9655520
  69.7129540  20.6561570  65.9491380  67.7028190  19.2163660  59.7912820
  67.4141240  19.7866520  60.5037800  68.4473950  18.7368110  60.1544050
  67.8898420  23.1583780  51.0015540  67.8073090  24.1014540  51.1430530
  67.5381480  23.0158690  50.1227890  75.6896550  21.8922810  60.0685890
  75.6932610  21.4512760  59.2190430  76.5847670  22.2140140  60.1757710
  71.5398930  21.7749300  59.0280100  71.1998980  22.2524530  59.7847150
  70.7776250  21.3214420  58.6681200  75.7516700  22.8934890  53.0592650
  75.8729520  22.8521370  54.0078470  75.3665210  23.7559040  52.9039380
  74.7638200  25.2036030  52.4575950  74.1955100  24.7554280  51.8311860
  75.4727200  25.5628810  51.9241100  69.8407380  29.1048050  66.3342680
  69.4562170  28.4641720  66.9325640  70.1519570  29.8084170  66.9037410
  75.9904520  25.9524590  61.8151300  76.3574650  25.4783160  62.5612640
  75.8009580  26.8266160  62.1559640  68.8545010  20.6968280  57.9444770
  68.5691930  20.3323950  58.7823390  68.7923870  19.9648740  57.3307910
  73.7803890  24.9933230  64.1335510  73.4760960  25.8725210  64.3585870
  74.7350350  25.0533020  64.1692950  72.3085680  29.1994220  54.7302360
  71.5347940  28.6591840  54.5701080  73.0380310  28.6800830  54.3920120
  72.3523080  28.8674600  58.3681170  72.8701750  28.0642860  58.3138060
  71.9007100  28.8053740  59.2098000  69.8367620  25.8335970  65.2806870
  69.4782560  26.4989820  65.8680210  69.5422180  25.0019520  65.6519490
  73.0380740  26.2920210  68.1646420  72.7380880  26.4377390  67.2674240
  73.8091980  25.7325500  68.0719810  76.2083270  30.2154410  56.4124390
  76.8954400  30.7623620  56.7931980  75.4215690  30.7595140  56.4474000
  68.3475670  25.8327230  51.9041470  69.2170520  26.1152030  52.1877390
  67.8565990  26.6463100  51.7890280  75.5110480  27.2200440  56.0249750
  75.9673260  28.0305690  56.2509940  75.1598690  26.9023580  56.8568240
  71.4122260  17.5638090  56.4972270  71.2836890  17.5555990  57.4457190
  70.5884280  17.9021180  56.1463280  68.7146920  35.0454610  52.4703100
  69.0744560  35.6443950  51.8160370  68.5739260  35.5914500  53.2438130
  68.4116190  19.3229210  65.9578970  67.6974710  19.5226130  66.5631580
  68.8311230  18.5468780  66.3293770  68.6988780  33.3109470  66.9445500
  68.8079900  32.3704210  66.8040890  68.0469340  33.5764220  66.2959230
  76.6901370  31.5825360  68.3443620  76.3698240  30.8634600  68.8889310
  76.0159730  32.2580430  68.4179680  74.7315540  32.4285810  53.2876770
  74.7225640  33.1615500  52.6721280  73.8113900  32.1817390  53.3803730
  70.3322180  27.6500700  54.0323530  69.7250130  28.3899600  54.0418830
  70.8071530  27.7400060  53.2061730  75.2401030  23.0494410  55.9325860
  74.5317180  23.5180750  56.3739470  75.5245510  22.3916420  56.5671050
  76.3593250  35.0100370  56.6449630  76.6134750  34.9721760  55.7229000
  75.4105730  34.8833700  56.6377880  73.4436050  21.3579490  53.3076570
  74.2926580  21.7949640  53.2416760  73.0767320  21.6699750  54.1348630
  72.3427470  27.6111850  51.7812100  73.1090740  27.4993210  52.3437530
  72.4202160  26.9149820  51.1288870  71.0374230  25.0436920  52.4644990
  71.1177820  24.0964430  52.5762390  71.9293980  25.3743800  52.5705650
  71.8388940  35.1932310  59.5679530  72.5751420  34.6447770  59.8388100
  72.2229860  36.0588320  59.4285520  68.7234420  31.2605880  55.4421040
  67.7974200  31.5027020  55.4326450  69.1890850  32.0880140  55.3205790
  70.8447220  34.3778380  68.7565110  71.6459950  34.6990430  69.1700510
  70.3299040  34.0173960  69.4785020  74.9491250  34.3662620  51.3905100
  75.7419860  34.6551450  50.9386890  74.4295600  33.9354790  50.7117580
  68.5645030  26.8651840  67.7001160  69.0684050  26.2859120  68.2717390
  67.8252450  27.1492070  68.2377530  75.4668650  29.5866030  51.2547450
  75.3619290  28.9718380  51.9808830  75.2992870  29.0631920  50.4710460
  75.6182970  28.2722830  67.2336680  74.8528640  28.8407830  67.1491350
  75.7998930  27.9799040  66.3404910  70.5968110  25.0081430  68.5951230
  70.6373450  24.7095300  69.5036460  71.4513610  25.4089040  68.4358750
  74.3746500  27.6076980  53.7554740  74.7962920  27.4416850  54.5986130
  74.4997340  26.7977210  53.2609880  72.5373920  23.5873530  66.5625720
  72.0070380  23.0964480  65.9349060  73.2061990  24.0157730  66.0283650
  73.0246220  20.5535900  66.6423010  72.9303090  19.9356650  65.9173880
  72.4443610  21.2802190  66.4152920  75.7907660  19.1109140  63.6750400
  75.3424960  19.1333400  62.8295950  75.1572860  18.7128160  64.2720700
  76.1967210  28.0063470  64.2962840  76.6155320  28.8496200  64.1239080
  75.2775840  28.1435510  64.0669620  73.2705400  23.6810210  50.7012900
  73.0694460  22.8177570  51.0626240  73.0997450  23.5943570  49.7634500
  74.0474630  34.3116480  65.4120570  73.5095720  35.0362540  65.0929270
  74.3008590  33.8346820  64.6217910  75.2999880  22.2801000  66.9376500
  75.8899570  21.9716850  67.6254320  74.4820120  21.8080750  67.0936400
  72.0688200  20.7810830  50.6890780  72.3714100  20.7878260  49.7809930
  72.8082790  20.4308690  51.1858440  76.9036840  35.5467690  65.6707220
  76.8295540  36.4502830  65.9779590  76.0015680  35.2279590  65.6429290
  75.2873130  19.7245450  51.6746980  74.9395130  19.0469440  51.0949430
  75.4885900  19.2634960  52.4890370  71.0918330  30.0853250  51.5220580
  71.5293200  30.6282920  52.1778160  71.5766060  29.2600200  51.5316920
  68.3064130  32.8742280  58.9740840  68.6367140  32.0063340  58.7419480
  68.7355130  33.0800800  59.8045800  72.9026050  31.2051290  56.6342810
  72.6021590  31.0816260  57.5346720  72.7963540  30.3459880  56.2258540
  68.7954340  33.7412870  61.7122470  68.3585330  33.9213670  62.5446620
  69.3632020  34.4987490  61.5704190  68.6278770  26.2533100  58.0711350
  67.9727610  25.9844740  57.4271050  69.4656720  26.1437580  57.6213330
  69.6654700  26.6385670  62.6114690  70.0327740  26.5513070  63.4910710
  69.0965520  25.8752220  62.5121550  69.2170700  23.5494760  66.5173110
  68.3226750  23.5161520  66.8566820  69.7568250  23.7481550  67.2824360
  67.8416850  23.4632030  54.0136680  66.9380930  23.7262230  53.8388340
  68.3257470  23.7343200  53.2336640  70.3844060  22.5197570  51.9231060
  71.0935760  22.0980790  51.4378340  69.6684000  22.5872800  51.2914410
  70.0318220  18.5736900  50.9633710  70.7546350  19.1145840  51.2814930
  70.3042740  18.3000320  50.0875250  69.7210410  17.8243090  60.8656330
  70.3686600  17.2740470  60.4251490  70.1412250  18.0786240  61.6872140
  69.4742410  17.9798760  63.6081650  69.1257230  18.4362580  64.3739830
  69.1430110  17.0855890  63.6904080  71.0806780  31.1518360  67.7734840
  71.0376410  30.7811270  68.6549300  71.2117790  32.0895930  67.9136660
  74.7812810  32.7077950  63.3744560  74.5404170  32.9752510  62.4875080
  75.7215450  32.8783680  63.4295420  70.1463050  17.5074960  66.8832420
  70.6946040  17.3263010  66.1198530  70.2118360  16.7169070  67.4188730
  70.9194810  34.0980610  64.8932620  70.3255130  33.9665310  65.6322660
  70.9118650  33.2618750  64.4274720  70.5507040  31.4638990  63.8440660
  69.8241100  30.8444280  63.7766610  70.6116190  31.8579600  62.9738740
  74.1552140  33.6783990  60.6290070  74.6717160  33.0671350  60.1038330
  74.8049520  34.1812770  61.1201080  68.8337040  34.7813380  57.0537420
  68.6659080  34.1484060  57.7519310  67.9671550  34.9872780  56.7031610
  69.4565060  18.6130160  54.5569280  70.2144420  18.7259040  53.9833310
  68.9942230  19.4499360  54.5112710  75.9978870  20.7269430  57.5471590
  75.1853380  20.3526320  57.2067470  76.5020510  19.9714510  57.8492780
  70.4399740  33.4746610  54.4987560  69.9147360  33.8554640  53.7949520
  70.3644320  34.0997380  55.2197270  71.8290210  19.1394210  53.0971250
  72.3582970  18.3524010  52.9679200  72.4618530  19.8185400  53.3306780
  74.0228050  18.8769350  56.1516640  73.3930790  18.1756660  56.3186770
  73.4833190  19.6373480  55.9349800  74.1483610  18.1553330  68.5869130
  73.8667880  18.6586930  67.8229950  74.5303310  17.3575080  68.2211260
  73.0392710  35.4228990  53.3736810  73.7711530  35.1388270  52.8260700
  73.2986380  35.1842270  54.2636190  72.2007500  31.5393720  53.3783140
  71.5716380  32.0078820  53.9268970  72.3155330  30.6942940  53.8129330
  71.8041090  27.6798210  42.2869370  70.9725970  27.4246920  42.6865880
  72.4122070  27.7508980  43.0227290  71.7842350  31.7138300  42.4827390
  72.0870390  30.8236040  42.3037610  72.5285940  32.2708520  42.2549640
  70.2133040  22.6400100  36.0711760  69.3249740  22.9816070  35.9691640
  70.4974230  22.4400420  35.1792590  68.1766050  25.2405750  41.9551460
  68.7482160  24.4727950  41.9555100  68.1767590  25.5394510  41.0458070
  69.4190920  20.6490110  43.7420390  69.2393760  19.7515860  44.0223150
  69.0171000  21.1961980  44.4167340  72.3894430  21.2231600  37.1050140
  72.4961180  22.1235330  37.4118900  71.4786790  21.1749570  36.8144790
  70.0377590  23.1450610  42.3502730  70.7187700  23.4088980  42.9690130
  69.7225640  22.3051480  42.6840740  74.2302160  24.1917970  41.4375320
  74.7380380  24.6898940  42.0780340  74.7615400  23.4153170  41.2614680
  72.5138260  18.8316530  45.7038740  72.5156700  19.3488920  44.8984640
  71.6842570  18.3546710  45.6808670  73.7641110  28.4711710  43.8812240
  73.4310490  29.0980630  44.5233310  73.9407790  28.9973590  43.1013910
  72.1953590  20.5426490  43.7109190  72.5370400  21.3868540  43.4163060
  71.2569400  20.6910230  43.8274530  72.9760210  30.4392510  45.6961420
  73.5934210  31.1143590  45.4145870  72.1153330  30.8480490  45.6048920
  68.2692550  29.6292370  34.5768270  67.8920530  30.1179470  33.8453170
  68.5265620  30.3017650  35.2074800  75.8781480  18.0308760  40.0353780
  76.1856460  17.4755650  39.3189280  74.9482180  18.1653220  39.8526770
  73.8718880  26.6222330  39.5533630  73.4675880  25.9099580  39.0579530
  73.9582000  26.2775570  40.4421670  74.3400580  30.3089890  41.7172840
  74.0428870  29.7035360  41.0380620  75.2900400  30.3467200  41.6062200
  72.5847500  23.3965540  43.3332670  73.1362090  23.5060880  42.5585920
  73.0991010  23.7703140  44.0487900  73.4319010  30.0471580  48.3680640
  72.5347540  30.2711550  48.6154040  73.4571880  30.1706520  47.4192040
  72.2590230  26.9184900  46.9438010  72.1198000  27.7907700  47.3125410
  71.3771590  26.5757710  46.7985950  74.0570580  32.8606600  49.1523160
  74.0286010  33.2649550  48.2851590  73.8935550  31.9316960  48.9894760
  70.5723510  25.5167310  37.0540280  70.4521110  26.2429400  36.4421550
  70.2624400  24.7470220  36.5768190  68.2108880  28.6882450  42.8608920
  68.2889300  28.8231220  41.9164640  68.8250560  27.9798340  43.0537040
  69.4556510  30.3882640  39.2715100  69.0484590  30.5297230  38.4168700
  70.3469520  30.1042800  39.0686310  73.7278170  34.6028420  37.3837770
  73.5520650  33.6863960  37.1705570  72.8733910  34.9615710  37.6235570
  68.2668400  29.7296620  45.4003380  68.4299440  29.2601980  44.5822750
  68.7320850  29.2220180  46.0652220  73.0387170  18.8602380  40.4363950
  72.5955320  19.6411920  40.1048470  73.5972160  19.1832270  41.1434890
  76.1545990  18.4813080  35.3169780  75.5300170  18.4772950  36.0423090
  76.0676110  17.6144040  34.9205750  75.0763070  19.4049710  42.2953550
  75.3735400  20.3112540  42.2145570  75.6248630  18.9168490  41.6813120
  72.8301390  23.9835950  38.1645200  72.6042310  23.7673120  39.0691820
  72.0493920  24.4164410  37.8191170  75.2700600  24.8821530  48.8305470
  75.1744200  23.9416260  48.6805870  76.1132580  25.1036600  48.4353540
  70.4011140  21.2935200  46.9839250  70.0074530  22.1410410  47.1912030
  69.7129540  20.6561570  47.1747890  67.7028190  19.2163660  41.0169330
  67.4141240  19.7866520  41.7294310  68.4473950  18.7368110  41.3800560
  67.8898420  23.1583780  32.2272050  67.8073090  24.1014540  32.3687040
  67.5381480  23.0158690  31.3484400  75.6896550  21.8922810  41.2942400
  75.6932610  21.4512760  40.4446940  76.5847670  22.2140140  41.4014220
  71.5398930  21.7749300  40.2536610  71.1998980  22.2524530  41.0103660
  70.7776250  21.3214420  39.8937710  75.7516700  22.8934890  34.2849160
  75.8729520  22.8521370  35.2334980  75.3665210  23.7559040  34.1295890
  74.7638200  25.2036030  33.6832460  74.1955100  24.7554280  33.0568370
  75.4727200  25.5628810  33.1497610  69.8407380  29.1048050  47.5599190
  69.4562170  28.4641720  48.1582150  70.1519570  29.8084170  48.1293920
  75.9904520  25.9524590  43.0407810  76.3574650  25.4783160  43.7869150
  75.8009580  26.8266160  43.3816150  68.8545010  20.6968280  39.1701280
  68.5691930  20.3323950  40.0079900  68.7923870  19.9648740  38.5564420
  73.7803890  24.9933230  45.3592020  73.4760960  25.8725210  45.5842380
  74.7350350  25.0533020  45.3949460  72.3085680  29.1994220  35.9558870
  71.5347940  28.6591840  35.7957590  73.0380310  28.6800830  35.6176630
  72.3523080  28.8674600  39.5937680  72.8701750  28.0642860  39.5394570
  71.9007100  28.8053740  40.4354510  69.8367620  25.8335970  46.5063380
  69.4782560  26.4989820  47.0936720  69.5422180  25.0019520  46.8776000
  73.0380740  26.2920210  49.3902930  72.7380880  26.4377390  48.4930750
  73.8091980  25.7325500  49.2976320  76.2083270  30.2154410  37.6380900
  76.8954400  30.7623620  38.0188490  75.4215690  30.7595140  37.6730510
  68.3475670  25.8327230  33.1297980  69.2170520  26.1152030  33.4133900
  67.8565990  26.6463100  33.0146790  75.5110480  27.2200440  37.2506260
  75.9673260  28.0305690  37.4766450  75.1598690  26.9023580  38.0824750
  71.4122260  17.5638090  37.7228780  71.2836890  17.5555990  38.6713700
  70.5884280  17.9021180  37.3719790  68.7146920  35.0454610  33.6959610
  69.0744560  35.6443950  33.0416880  68.5739260  35.5914500  34.4694640
  68.4116190  19.3229210  47.1835480  67.6974710  19.5226130  47.7888090
  68.8311230  18.5468780  47.5550280  68.6988780  33.3109470  48.1702010
  68.8079900  32.3704210  48.0297400  68.0469340  33.5764220  47.5215740
  76.6901370  31.5825360  49.5700130  76.3698240  30.8634600  50.1145820
  76.0159730  32.2580430  49.6436190  74.7315540  32.4285810  34.5133280
  74.7225640  33.1615500  33.8977790  73.8113900  32.1817390  34.6060240
  70.3322180  27.6500700  35.2580040  69.7250130  28.3899600  35.2675340
  70.8071530  27.7400060  34.4318240  75.2401030  23.0494410  37.1582370
  74.5317180  23.5180750  37.5995980  75.5245510  22.3916420  37.7927560
  76.3593250  35.0100370  37.8706140  76.6134750  34.9721760  36.9485510
  75.4105730  34.8833700  37.8634390  73.4436050  21.3579490  34.5333080
  74.2926580  21.7949640  34.4673270  73.0767320  21.6699750  35.3605140
  72.3427470  27.6111850  33.0068610  73.1090740  27.4993210  33.5694040
  72.4202160  26.9149820  32.3545380  71.0374230  25.0436920  33.6901500
  71.1177820  24.0964430  33.8018900  71.9293980  25.3743800  33.7962160
  71.8388940  35.1932310  40.7936040  72.5751420  34.6447770  41.0644610
  72.2229860  36.0588320  40.6542030  68.7234420  31.2605880  36.6677550
  67.7974200  31.5027020  36.6582960  69.1890850  32.0880140  36.5462300
  70.8447220  34.3778380  49.9821620  71.6459950  34.6990430  50.3957020
  70.3299040  34.0173960  50.7041530  74.9491250  34.3662620  32.6161610
  75.7419860  34.6551450  32.1643400  74.4295600  33.9354790  31.9374090
  68.5645030  26.8651840  48.9257670  69.0684050  26.2859120  49.4973900
  67.8252450  27.1492070  49.4634040  75.4668650  29.5866030  32.4803960
  75.3619290  28.9718380  33.2065340  75.2992870  29.0631920  31.6966970
  75.6182970  28.2722830  48.4593190  74.8528640  28.8407830  48.3747860
  75.7998930  27.9799040  47.5661420  70.5968110  25.0081430  49.8207740
  70.6373450  24.7095300  50.7292970  71.4513610  25.4089040  49.6615260
  74.3746500  27.6076980  34.9811250  74.7962920  27.4416850  35.8242640
  74.4997340  26.7977210  34.4866390  72.5373920  23.5873530  47.7882230
  72.0070380  23.0964480  47.1605570  73.2061990  24.0157730  47.2540160
  73.0246220  20.5535900  47.8679520  72.9303090  19.9356650  47.1430390
  72.4443610  21.2802190  47.6409430  75.7907660  19.1109140  44.9006910
  75.3424960  19.1333400  44.0552460  75.1572860  18.7128160  45.4977210
  76.1967210  28.0063470  45.5219350  76.6155320  28.8496200  45.3495590
  75.2775840  28.1435510  45.2926130  73.2705400  23.6810210  31.9269410
  73.0694460  22.8177570  32.2882750  73.0997450  23.5943570  30.9891010
  74.0474630  34.3116480  46.6377080  73.5095720  35.0362540  46.3185780
  74.3008590  33.8346820  45.8474420  75.2999880  22.2801000  48.1633010
  75.8899570  21.9716850  48.8510830  74.4820120  21.8080750  48.3192910
  72.0688200  20.7810830  31.9147290  72.3714100  20.7878260  31.0066440
  72.8082790  20.4308690  32.4114950  76.9036840  35.5467690  46.8963730
  76.8295540  36.4502830  47.2036100  76.0015680  35.2279590  46.8685800
  75.2873130  19.7245450  32.9003490  74.9395130  19.0469440  32.3205940
  75.4885900  19.2634960  33.7146880  71.0918330  30.0853250  32.7477090
  71.5293200  30.6282920  33.4034670  71.5766060  29.2600200  32.7573430
  68.3064130  32.8742280  40.1997350  68.6367140  32.0063340  39.9675990
  68.7355130  33.0800800  41.0302310  72.9026050  31.2051290  37.8599320
  72.6021590  31.0816260  38.7603230  72.7963540  30.3459880  37.4515050
  68.7954340  33.7412870  42.9378980  68.3585330  33.9213670  43.7703130
  69.3632020  34.4987490  42.7960700  68.6278770  26.2533100  39.2967860
  67.9727610  25.9844740  38.6527560  69.4656720  26.1437580  38.8469840
  69.6654700  26.6385670  43.8371200  70.0327740  26.5513070  44.7167220
  69.0965520  25.8752220  43.7378060  69.2170700  23.5494760  47.7429620
  68.3226750  23.5161520  48.0823330  69.7568250  23.7481550  48.5080870
  67.8416850  23.4632030  35.2393190  66.9380930  23.7262230  35.0644850
  68.3257470  23.7343200  34.4593150  70.3844060  22.5197570  33.1487570
  71.0935760  22.0980790  32.6634850  69.6684000  22.5872800  32.5170920
  70.0318220  18.5736900  32.1890220  70.7546350  19.1145840  32.5071440
  70.3042740  18.3000320  31.3131760  69.7210410  17.8243090  42.0912840
  70.3686600  17.2740470  41.6508000  70.1412250  18.0786240  42.9128650
  69.4742410  17.9798760  44.8338160  69.1257230  18.4362580  45.5996340
  69.1430110  17.0855890  44.9160590  71.0806780  31.1518360  48.9991350
  71.0376410  30.7811270  49.8805810  71.2117790  32.0895930  49.1393170
  74.7812810  32.7077950  44.6001070  74.5404170  32.9752510  43.7131590
  75.7215450  32.8783680  44.6551930  70.1463050  17.5074960  48.1088930
  70.6946040  17.3263010  47.3455040  70.2118360  16.7169070  48.6445240
  70.9194810  34.0980610  46.1189130  70.3255130  33.9665310  46.8579170
  70.9118650  33.2618750  45.6531230  70.5507040  31.4638990  45.0697170
  69.8241100  30.8444280  45.0023120  70.6116190  31.8579600  44.1995250
  74.1552140  33.6783990  41.8546580  74.6717160  33.0671350  41.3294840
  74.8049520  34.1812770  42.3457590  68.8337040  34.7813380  38.2793930
  68.6659080  34.1484060  38.9775820  67.9671550  34.9872780  37.9288120
  69.4565060  18.6130160  35.7825790  70.2144420  18.7259040  35.2089820
  68.9942230  19.4499360  35.7369220  75.9978870  20.7269430  38.7728100
  75.1853380  20.3526320  38.4323980  76.5020510  19.9714510  39.0749290
  70.4399740  33.4746610  35.7244070  69.9147360  33.8554640  35.0206030
  70.3644320  34.0997380  36.4453780  71.8290210  19.1394210  34.3227760
  72.3582970  18.3524010  34.1935710  72.4618530  19.8185400  34.5563290
  74.0228050  18.8769350  37.3773150  73.3930790  18.1756660  37.5443280
  73.4833190  19.6373480  37.1606310  74.1483610  18.1553330  49.8125640
  73.8667880  18.6586930  49.0486460  74.5303310  17.3575080  49.4467770
  73.0392710  35.4228990  34.5993320  73.7711530  35.1388270  34.0517210
  73.2986380  35.1842270  35.4892700  72.2007500  31.5393720  34.6039650
  71.5716380  32.0078820  35.1525480  72.3155330  30.6942940  35.0385840
  71.8041090  27.6798210  23.5125880  70.9725970  27.4246920  23.9122390
  72.4122070  27.7508980  24.2483800  71.7842350  31.7138300  23.7083900
  72.0870390  30.8236040  23.5294120  72.5285940  32.2708520  23.4806150
  70.2133040  22.6400100  17.2968270  69.3249740  22.9816070  17.1948150
  70.4974230  22.4400420  16.4049100  68.1766050  25.2405750  23.1807970
  68.7482160  24.4727950  23.1811610  68.1767590  25.5394510  22.2714580
  69.4190920  20.6490110  24.9676900  69.2393760  19.7515860  25.2479660
  69.0171000  21.1961980  25.6423850  72.3894430  21.2231600  18.3306650
  72.4961180  22.1235330  18.6375410  71.4786790  21.1749570  18.0401300
  70.0377590  23.1450610  23.5759240  70.7187700  23.4088980  24.1946640
  69.7225640  22.3051480  23.9097250  74.2302160  24.1917970  22.6631830
  74.7380380  24.6898940  23.3036850  74.7615400  23.4153170  22.4871190
  72.5138260  18.8316530  26.9295250  72.5156700  19.3488920  26.1241150
  71.6842570  18.3546710  26.9065180  73.7641110  28.4711710  25.1068750
  73.4310490  29.0980630  25.7489820  73.9407790  28.9973590  24.3270420
  72.1953590  20.5426490  24.9365700  72.5370400  21.3868540  24.6419570
  71.2569400  20.6910230  25.0531040  72.9760210  30.4392510  26.9217930
  73.5934210  31.1143590  26.6402380  72.1153330  30.8480490  26.8305430
  68.2692550  29.6292370  15.8024780  67.8920530  30.1179470  15.0709680
  68.5265620  30.3017650  16.4331310  75.8781480  18.0308760  21.2610290
  76.1856460  17.4755650  20.5445790  74.9482180  18.1653220  21.0783280
  73.8718880  26.6222330  20.7790140  73.4675880  25.9099580  20.2836040
  73.9582000  26.2775570  21.6678180  74.3400580  30.3089890  22.9429350
  74.0428870  29.7035360  22.2637130  75.2900400  30.3467200  22.8318710
  72.5847500  23.3965540  24.5589180  73.1362090  23.5060880  23.7842430
  73.0991010  23.7703140  25.2744410  73.4319010  30.0471580  29.5937150
  72.5347540  30.2711550  29.8410550  73.4571880  30.1706520  28.6448550
  72.2590230  26.9184900  28.1694520  72.1198000  27.7907700  28.5381920
  71.3771590  26.5757710  28.0242460  74.0570580  32.8606600  30.3779670
  74.0286010  33.2649550  29.5108100  73.8935550  31.9316960  30.2151270
  70.5723510  25.5167310  18.2796790  70.4521110  26.2429400  17.6678060
  70.2624400  24.7470220  17.8024700  68.2108880  28.6882450  24.0865430
  68.2889300  28.8231220  23.1421150  68.8250560  27.9798340  24.2793550
  69.4556510  30.3882640  20.4971610  69.0484590  30.5297230  19.6425210
  70.3469520  30.1042800  20.2942820  73.7278170  34.6028420  18.6094280
  73.5520650  33.6863960  18.3962080  72.8733910  34.9615710  18.8492080
  68.2668400  29.7296620  26.6259890  68.4299440  29.2601980  25.8079260
  68.7320850  29.2220180  27.2908730  73.0387170  18.8602380  21.6620460
  72.5955320  19.6411920  21.3304980  73.5972160  19.1832270  22.3691400
  76.1545990  18.4813080  16.5426290  75.5300170  18.4772950  17.2679600
  76.0676110  17.6144040  16.1462260  75.0763070  19.4049710  23.5210060
  75.3735400  20.3112540  23.4402080  75.6248630  18.9168490  22.9069630
  72.8301390  23.9835950  19.3901710  72.6042310  23.7673120  20.2948330
  72.0493920  24.4164410  19.0447680  75.2700600  24.8821530  30.0561980
  75.1744200  23.9416260  29.9062380  76.1132580  25.1036600  29.6610050
  70.4011140  21.2935200  28.2095760  70.0074530  22.1410410  28.4168540
  69.7129540  20.6561570  28.4004400  67.7028190  19.2163660  22.2425840
  67.4141240  19.7866520  22.9550820  68.4473950  18.7368110  22.6057070
  67.8898420  23.1583780  13.4528560  67.8073090  24.1014540  13.5943550
  67.5381480  23.0158690  12.5740910  75.6896550  21.8922810  22.5198910
  75.6932610  21.4512760  21.6703450  76.5847670  22.2140140  22.6270730
  71.5398930  21.7749300  21.4793120  71.1998980  22.2524530  22.2360170
  70.7776250  21.3214420  21.1194220  75.7516700  22.8934890  15.5105670
  75.8729520  22.8521370  16.4591490  75.3665210  23.7559040  15.3552400
  74.7638200  25.2036030  14.9088970  74.1955100  24.7554280  14.2824880
  75.4727200  25.5628810  14.3754120  69.8407380  29.1048050  28.7855700
  69.4562170  28.4641720  29.3838660  70.1519570  29.8084170  29.3550430
  75.9904520  25.9524590  24.2664320  76.3574650  25.4783160  25.0125660
  75.8009580  26.8266160  24.6072660  68.8545010  20.6968280  20.3957790
  68.5691930  20.3323950  21.2336410  68.7923870  19.9648740  19.7820930
  73.7803890  24.9933230  26.5848530  73.4760960  25.8725210  26.8098890
  74.7350350  25.0533020  26.6205970  72.3085680  29.1994220  17.1815380
  71.5347940  28.6591840  17.0214100  73.0380310  28.6800830  16.8433140
  72.3523080  28.8674600  20.8194190  72.8701750  28.0642860  20.7651080
  71.9007100  28.8053740  21.6611020  69.8367620  25.8335970  27.7319890
  69.4782560  26.4989820  28.3193230  69.5422180  25.0019520  28.1032510
  73.0380740  26.2920210  30.6159440  72.7380880  26.4377390  29.7187260
  73.8091980  25.7325500  30.5232830  76.2083270  30.2154410  18.8637410
  76.8954400  30.7623620  19.2445000  75.4215690  30.7595140  18.8987020
  68.3475670  25.8327230  14.3554490  69.2170520  26.1152030  14.6390410
  67.8565990  26.6463100  14.2403300  75.5110480  27.2200440  18.4762770
  75.9673260  28.0305690  18.7022960  75.1598690  26.9023580  19.3081260
  71.4122260  17.5638090  18.9485290  71.2836890  17.5555990  19.8970210
  70.5884280  17.9021180  18.5976300  68.7146920  35.0454610  14.9216120
  69.0744560  35.6443950  14.2673390  68.5739260  35.5914500  15.6951150
  68.4116190  19.3229210  28.4091990  67.6974710  19.5226130  29.0144600
  68.8311230  18.5468780  28.7806790  68.6988780  33.3109470  29.3958520
  68.8079900  32.3704210  29.2553910  68.0469340  33.5764220  28.7472250
  76.6901370  31.5825360  30.7956640  76.3698240  30.8634600  31.3402330
  76.0159730  32.2580430  30.8692700  74.7315540  32.4285810  15.7389790
  74.7225640  33.1615500  15.1234300  73.8113900  32.1817390  15.8316750
  70.3322180  27.6500700  16.4836550  69.7250130  28.3899600  16.4931850
  70.8071530  27.7400060  15.6574750  75.2401030  23.0494410  18.3838880
  74.5317180  23.5180750  18.8252490  75.5245510  22.3916420  19.0184070
  76.3593250  35.0100370  19.0962650  76.6134750  34.9721760  18.1742020
  75.4105730  34.8833700  19.0890900  73.4436050  21.3579490  15.7589590
  74.2926580  21.7949640  15.6929780  73.0767320  21.6699750  16.5861650
  72.3427470  27.6111850  14.2325120  73.1090740  27.4993210  14.7950550
  72.4202160  26.9149820  13.5801890  71.0374230  25.0436920  14.9158010
  71.1177820  24.0964430  15.0275410  71.9293980  25.3743800  15.0218670
  71.8388940  35.1932310  22.0192550  72.5751420  34.6447770  22.2901120
  72.2229860  36.0588320  21.8798540  68.7234420  31.2605880  17.8934060
  67.7974200  31.5027020  17.8839470  69.1890850  32.0880140  17.7718810
  70.8447220  34.3778380  31.2078130  71.6459950  34.6990430  31.6213530
  70.3299040  34.0173960  31.9298040  74.9491250  34.3662620  13.8418120
  75.7419860  34.6551450  13.3899910  74.4295600  33.9354790  13.1630600
  68.5645030  26.8651840  30.1514180  69.0684050  26.2859120  30.7230410
  67.8252450  27.1492070  30.6890550  75.4668650  29.5866030  13.7060470
  75.3619290  28.9718380  14.4321850  75.2992870  29.0631920  12.9223480
  75.6182970  28.2722830  29.6849700  74.8528640  28.8407830  29.6004370
  75.7998930  27.9799040  28.7917930  70.5968110  25.0081430  31.0464250
  70.6373450  24.7095300  31.9549480  71.4513610  25.4089040  30.8871770
  74.3746500  27.6076980  16.2067760  74.7962920  27.4416850  17.0499150
  74.4997340  26.7977210  15.7122900  72.5373920  23.5873530  29.0138740
  72.0070380  23.0964480  28.3862080  73.2061990  24.0157730  28.4796670
  73.0246220  20.5535900  29.0936030  72.9303090  19.9356650  28.3686900
  72.4443610  21.2802190  28.8665940  75.7907660  19.1109140  26.1263420
  75.3424960  19.1333400  25.2808970  75.1572860  18.7128160  26.7233720
  76.1967210  28.0063470  26.7475860  76.6155320  28.8496200  26.5752100
  75.2775840  28.1435510  26.5182640  73.2705400  23.6810210  13.1525920
  73.0694460  22.8177570  13.5139260  73.0997450  23.5943570  12.2147520
  74.0474630  34.3116480  27.8633590  73.5095720  35.0362540  27.5442290
  74.3008590  33.8346820  27.0730930  75.2999880  22.2801000  29.3889520
  75.8899570  21.9716850  30.0767340  74.4820120  21.8080750  29.5449420
  72.0688200  20.7810830  13.1403800  72.3714100  20.7878260  12.2322950
  72.8082790  20.4308690  13.6371460  76.9036840  35.5467690  28.1220240
  76.8295540  36.4502830  28.4292610  76.0015680  35.2279590  28.0942310
  75.2873130  19.7245450  14.1260000  74.9395130  19.0469440  13.5462450
  75.4885900  19.2634960  14.9403390  71.0918330  30.0853250  13.9733600
  71.5293200  30.6282920  14.6291180  71.5766060  29.2600200  13.9829940
  68.3064130  32.8742280  21.4253860  68.6367140  32.0063340  21.1932500
  68.7355130  33.0800800  22.2558820  72.9026050  31.2051290  19.0855830
  72.6021590  31.0816260  19.9859740  72.7963540  30.3459880  18.6771560
  68.7954340  33.7412870  24.1635490  68.3585330  33.9213670  24.9959640
  69.3632020  34.4987490  24.0217210  68.6278770  26.2533100  20.5224370
  67.9727610  25.9844740  19.8784070  69.4656720  26.1437580  20.0726350
  69.6654700  26.6385670  25.0627710  70.0327740  26.5513070  25.9423730
  69.0965520  25.8752220  24.9634570  69.2170700  23.5494760  28.9686130
  68.3226750  23.5161520  29.3079840  69.7568250  23.7481550  29.7337380
  67.8416850  23.4632030  16.4649700  66.9380930  23.7262230  16.2901360
  68.3257470  23.7343200  15.6849660  70.3844060  22.5197570  14.3744080
  71.0935760  22.0980790  13.8891360  69.6684000  22.5872800  13.7427430
  70.0318220  18.5736900  13.4146730  70.7546350  19.1145840  13.7327950
  70.3042740  18.3000320  12.5388270  69.7210410  17.8243090  23.3169350
  70.3686600  17.2740470  22.8764510  70.1412250  18.0786240  24.1385160
  69.4742410  17.9798760  26.0594670  69.1257230  18.4362580  26.8252850
  69.1430110  17.0855890  26.1417100  71.0806780  31.1518360  30.2247860
  71.0376410  30.7811270  31.1062320  71.2117790  32.0895930  30.3649680
  74.7812810  32.7077950  25.8257580  74.5404170  32.9752510  24.9388100
  75.7215450  32.8783680  25.8808440  70.1463050  17.5074960  29.3345440
  70.6946040  17.3263010  28.5711550  70.2118360  16.7169070  29.8701750
  70.9194810  34.0980610  27.3445640  70.3255130  33.9665310  28.0835680
  70.9118650  33.2618750  26.8787740  70.5507040  31.4638990  26.2953680
  69.8241100  30.8444280  26.2279630  70.6116190  31.8579600  25.4251760
  74.1552140  33.6783990  23.0803090  74.6717160  33.0671350  22.5551350
  74.8049520  34.1812770  23.5714100  68.8337040  34.7813380  19.5050440
  68.6659080  34.1484060  20.2032330  67.9671550  34.9872780  19.1544630
  69.4565060  18.6130160  17.0082300  70.2144420  18.7259040  16.4346330
  68.9942230  19.4499360  16.9625730  75.9978870  20.7269430  19.9984610
  75.1853380  20.3526320  19.6580490  76.5020510  19.9714510  20.3005800
  70.4399740  33.4746610  16.9500580  69.9147360  33.8554640  16.2462540
  70.3644320  34.0997380  17.6710290  71.8290210  19.1394210  15.5484270
  72.3582970  18.3524010  15.4192220  72.4618530  19.8185400  15.7819800
  74.0228050  18.8769350  18.6029660  73.3930790  18.1756660  18.7699790
  73.4833190  19.6373480  18.3862820  74.1483610  18.1553330  31.0382150
  73.8667880  18.6586930  30.2742970  74.5303310  17.3575080  30.6724280
  73.0392710  35.4228990  15.8249830  73.7711530  35.1388270  15.2773720
  73.2986380  35.1842270  16.7149210  72.2007500  31.5393720  15.8296160
  71.5716380  32.0078820  16.3781990  72.3155330  30.6942940  16.2642350
  71.8041090  27.6798210   4.7382390  70.9725970  27.4246920   5.1378900
  72.4122070  27.7508980   5.4740310  71.7842350  31.7138300   4.9340410
  72.0870390  30.8236040   4.7550630  72.5285940  32.2708520   4.7062660
  68.1766050  25.2405750   4.4064480  68.7482160  24.4727950   4.4068120
  68.1767590  25.5394510   3.4971090  69.4190920  20.6490110   6.1933410
  69.2393760  19.7515860   6.4736170  69.0171000  21.1961980   6.8680360
  70.0377590  23.1450610   4.8015750  70.7187700  23.4088980   5.4203150
  69.7225640  22.3051480   5.1353760  74.2302160  24.1917970   3.8888340
  74.7380380  24.6898940   4.5293360  74.7615400  23.4153170   3.7127700
  72.5138260  18.8316530   8.1551760  72.5156700  19.3488920   7.3497660
  71.6842570  18.3546710   8.1321690  73.7641110  28.4711710   6.3325260
  73.4310490  29.0980630   6.9746330  73.9407790  28.9973590   5.5526930
  72.1953590  20.5426490   6.1622210  72.5370400  21.3868540   5.8676080
  71.2569400  20.6910230   6.2787550  72.9760210  30.4392510   8.1474440
  73.5934210  31.1143590   7.8658890  72.1153330  30.8480490   8.0561940
  75.8781480  18.0308760   2.4866800  76.1856460  17.4755650   1.7702300
  74.9482180  18.1653220   2.3039790  73.8718880  26.6222330   2.0046650
  73.4675880  25.9099580   1.5092550  73.9582000  26.2775570   2.8934690
  74.3400580  30.3089890   4.1685860  74.0428870  29.7035360   3.4893640
  75.2900400  30.3467200   4.0575220  72.5847500  23.3965540   5.7845690
  73.1362090  23.5060880   5.0098940  73.0991010  23.7703140   6.5000920
  73.4319010  30.0471580  10.8193660  72.5347540  30.2711550  11.0667060
  73.4571880  30.1706520   9.8705060  72.2590230  26.9184900   9.3951030
  72.1198000  27.7907700   9.7638430  71.3771590  26.5757710   9.2498970
  74.0570580  32.8606600  11.6036180  74.0286010  33.2649550  10.7364610
  73.8935550  31.9316960  11.4407780  68.2108880  28.6882450   5.3121940
  68.2889300  28.8231220   4.3677660  68.8250560  27.9798340   5.5050060
  68.2668400  29.7296620   7.8516400  68.4299440  29.2601980   7.0335770
  68.7320850  29.2220180   8.5165240  73.0387170  18.8602380   2.8876970
  72.5955320  19.6411920   2.5561490  73.5972160  19.1832270   3.5947910
  75.0763070  19.4049710   4.7466570  75.3735400  20.3112540   4.6658590
  75.6248630  18.9168490   4.1326140  75.2700600  24.8821530  11.2818490
  75.1744200  23.9416260  11.1318890  76.1132580  25.1036600  10.8866560
  70.4011140  21.2935200   9.4352270  70.0074530  22.1410410   9.6425050
  69.7129540  20.6561570   9.6260910  67.7028190  19.2163660   3.4682350
  67.4141240  19.7866520   4.1807330  68.4473950  18.7368110   3.8313580
  75.6896550  21.8922810   3.7455420  75.6932610  21.4512760   2.8959960
  76.5847670  22.2140140   3.8527240  71.5398930  21.7749300   2.7049630
  71.1998980  22.2524530   3.4616680  70.7776250  21.3214420   2.3450730
  69.8407380  29.1048050  10.0112210  69.4562170  28.4641720  10.6095170
  70.1519570  29.8084170  10.5806940  75.9904520  25.9524590   5.4920830
  76.3574650  25.4783160   6.2382170  75.8009580  26.8266160   5.8329170
  73.7803890  24.9933230   7.8105040  73.4760960  25.8725210   8.0355400
  74.7350350  25.0533020   7.8462480  72.3523080  28.8674600   2.0450700
  72.8701750  28.0642860   1.9907590  71.9007100  28.8053740   2.8867530
  69.8367620  25.8335970   8.9576400  69.4782560  26.4989820   9.5449740
  69.5422180  25.0019520   9.3289020  73.0380740  26.2920210  11.8415950
  72.7380880  26.4377390  10.9443770  73.8091980  25.7325500  11.7489340
  68.4116190  19.3229210   9.6348500  67.6974710  19.5226130  10.2401110
  68.8311230  18.5468780  10.0063300  68.6988780  33.3109470  10.6215030
  68.8079900  32.3704210  10.4810420  68.0469340  33.5764220   9.9728760
  76.6901370  31.5825360  12.0213150  76.3698240  30.8634600  12.5658840
  76.0159730  32.2580430  12.0949210  71.8388940  35.1932310   3.2449060
  72.5751420  34.6447770   3.5157630  72.2229860  36.0588320   3.1055050
  70.8447220  34.3778380  12.4334640  71.6459950  34.6990430  12.8470040
  70.3299040  34.0173960  13.1554550  68.5645030  26.8651840  11.3770690
  69.0684050  26.2859120  11.9486920  67.8252450  27.1492070  11.9147060
  75.6182970  28.2722830  10.9106210  74.8528640  28.8407830  10.8260880
  75.7998930  27.9799040  10.0174440  70.5968110  25.0081430  12.2720760
  70.6373450  24.7095300  13.1805990  71.4513610  25.4089040  12.1128280
  72.5373920  23.5873530  10.2395250  72.0070380  23.0964480   9.6118590
  73.2061990  24.0157730   9.7053180  73.0246220  20.5535900  10.3192540
  72.9303090  19.9356650   9.5943410  72.4443610  21.2802190  10.0922450
  75.7907660  19.1109140   7.3519930  75.3424960  19.1333400   6.5065480
  75.1572860  18.7128160   7.9490230  76.1967210  28.0063470   7.9732370
  76.6155320  28.8496200   7.8008610  75.2775840  28.1435510   7.7439150
  74.0474630  34.3116480   9.0890100  73.5095720  35.0362540   8.7698800
  74.3008590  33.8346820   8.2987440  75.2999880  22.2801000  10.6146030
  75.8899570  21.9716850  11.3023850  74.4820120  21.8080750  10.7705930
  76.9036840  35.5467690   9.3476750  76.8295540  36.4502830   9.6549120
  76.0015680  35.2279590   9.3198820  68.3064130  32.8742280   2.6510370
  68.6367140  32.0063340   2.4189010  68.7355130  33.0800800   3.4815330
  68.7954340  33.7412870   5.3892000  68.3585330  33.9213670   6.2216150
  69.3632020  34.4987490   5.2473720  69.6654700  26.6385670   6.2884220
  70.0327740  26.5513070   7.1680240  69.0965520  25.8752220   6.1891080
  69.2170700  23.5494760  10.1942640  68.3226750  23.5161520  10.5336350
  69.7568250  23.7481550  10.9593890  69.7210410  17.8243090   4.5425860
  70.3686600  17.2740470   4.1021020  70.1412250  18.0786240   5.3641670
  69.4742410  17.9798760   7.2851180  69.1257230  18.4362580   8.0509360
  69.1430110  17.0855890   7.3673610  71.0806780  31.1518360  11.4504370
  71.0376410  30.7811270  12.3318830  71.2117790  32.0895930  11.5906190
  74.7812810  32.7077950   7.0514090  74.5404170  32.9752510   6.1644610
  75.7215450  32.8783680   7.1064950  70.1463050  17.5074960  10.5601950
  70.6946040  17.3263010   9.7968060  70.2118360  16.7169070  11.0958260
  70.9194810  34.0980610   8.5702150  70.3255130  33.9665310   9.3092190
  70.9118650  33.2618750   8.1044250  70.5507040  31.4638990   7.5210190
  69.8241100  30.8444280   7.4536140  70.6116190  31.8579600   6.6508270
  74.1552140  33.6783990   4.3059600  74.6717160  33.0671350   3.7807860
  74.8049520  34.1812770   4.7970610  74.1483610  18.1553330  12.2638660
  73.8667880  18.6586930  11.4999480  74.5303310  17.3575080  11.8980790
  71.8041090   8.9054720  79.8356350  70.9725970   8.6503430  80.2352860
  72.4122070   8.9765490  80.5714270  71.7842350  12.9394810  80.0314370
  72.0870390  12.0492550  79.8524590  72.5285940  13.4965030  79.8036620
  70.2133040   3.8656610  73.6198740  69.3249740   4.2072580  73.5178620
  70.4974230   3.6656930  72.7279570  68.1766050   6.4662260  79.5038440
  68.7482160   5.6984460  79.5042080  68.1767590   6.7651020  78.5945050
  72.3894430   2.4488110  74.6537120  72.4961180   3.3491840  74.9605880
  71.4786790   2.4006080  74.3631770  70.0377590   4.3707120  79.8989710
  70.7187700   4.6345490  80.5177110  69.7225640   3.5307990  80.2327720
  74.2302160   5.4174480  78.9862300  74.7380380   5.9155450  79.6267320
  74.7615400   4.6409680  78.8101660  68.2692550  10.8548880  72.1255250
  67.8920530  11.3435980  71.3940150  68.5265620  11.5274160  72.7561780
  73.8718880   7.8478840  77.1020610  73.4675880   7.1356090  76.6066510
  73.9582000   7.5032080  77.9908650  74.3400580  11.5346400  79.2659820
  74.0428870  10.9291870  78.5867600  75.2900400  11.5723710  79.1549180
  70.5723510   6.7423820  74.6027260  70.4521110   7.4685910  73.9908530
  70.2624400   5.9726730  74.1255170  68.2108880   9.9138960  80.4095900
  68.2889300  10.0487730  79.4651620  68.8250560   9.2054850  80.6024020
  69.4556510  11.6139150  76.8202080  69.0484590  11.7553740  75.9655680
  70.3469520  11.3299310  76.6173290  73.7278170  15.8284930  74.9324750
  73.5520650  14.9120470  74.7192550  72.8733910  16.1872220  75.1722550
  72.8301390   5.2092460  75.7132180  72.6042310   4.9929630  76.6178800
  72.0493920   5.6420920  75.3678150  67.8898420   4.3840290  69.7759030
  67.8073090   5.3271050  69.9174020  67.5381480   4.2415200  68.8971380
  75.6896550   3.1179320  78.8429380  75.6932610   2.6769270  77.9933920
  76.5847670   3.4396650  78.9501200  71.5398930   3.0005810  77.8023590
  71.1998980   3.4781040  78.5590640  70.7776250   2.5470930  77.4424690
  75.7516700   4.1191400  71.8336140  75.8729520   4.0777880  72.7821960
  75.3665210   4.9815550  71.6782870  74.7638200   6.4292540  71.2319440
  74.1955100   5.9810790  70.6055350  75.4727200   6.7885320  70.6984590
  72.3085680  10.4250730  73.5045850  71.5347940   9.8848350  73.3444570
  73.0380310   9.9057340  73.1663610  72.3523080  10.0931110  77.1424660
  72.8701750   9.2899370  77.0881550  71.9007100  10.0310250  77.9841490
  76.2083270  11.4410920  75.1867880  76.8954400  11.9880130  75.5675470
  75.4215690  11.9851650  75.2217490  68.3475670   7.0583740  70.6784960
  69.2170520   7.3408540  70.9620880  67.8565990   7.8719610  70.5633770
  75.5110480   8.4456950  74.7993240  75.9673260   9.2562200  75.0253430
  75.1598690   8.1280090  75.6311730  68.7146920  16.2711120  71.2446590
  69.0744560  16.8700460  70.5903860  68.5739260  16.8171010  72.0181620
  74.7315540  13.6542320  72.0620260  74.7225640  14.3872010  71.4464770
  73.8113900  13.4073900  72.1547220  70.3322180   8.8757210  72.8067020
  69.7250130   9.6156110  72.8162320  70.8071530   8.9656570  71.9805220
  75.2401030   4.2750920  74.7069350  74.5317180   4.7437260  75.1482960
  75.5245510   3.6172930  75.3414540  76.3593250  16.2356880  75.4193120
  76.6134750  16.1978270  74.4972490  75.4105730  16.1090210  75.4121370
  73.4436050   2.5836000  72.0820060  74.2926580   3.0206150  72.0160250
  73.0767320   2.8956260  72.9092120  72.3427470   8.8368360  70.5555590
  73.1090740   8.7249720  71.1181020  72.4202160   8.1406330  69.9032360
  71.0374230   6.2693430  71.2388480  71.1177820   5.3220940  71.3505880
  71.9293980   6.6000310  71.3449140  71.8388940  16.4188820  78.3423020
  72.5751420  15.8704280  78.6131590  72.2229860  17.2844830  78.2029010
  68.7234420  12.4862390  74.2164530  67.7974200  12.7283530  74.2069940
  69.1890850  13.3136650  74.0949280  74.9491250  15.5919130  70.1648590
  75.7419860  15.8807960  69.7130380  74.4295600  15.1611300  69.4861070
  75.4668650  10.8122540  70.0290940  75.3619290  10.1974890  70.7552320
  75.2992870  10.2888430  69.2453950  74.3746500   8.8333490  72.5298230
  74.7962920   8.6673360  73.3729620  74.4997340   8.0233720  72.0353370
  73.2705400   4.9066720  69.4756390  73.0694460   4.0434080  69.8369730
  73.0997450   4.8200080  68.5377990  71.0918330  11.3109760  70.2964070
  71.5293200  11.8539430  70.9521650  71.5766060  10.4856710  70.3060410
  68.3064130  14.0998790  77.7484330  68.6367140  13.2319850  77.5162970
  68.7355130  14.3057310  78.5789290  72.9026050  12.4307800  75.4086300
  72.6021590  12.3072770  76.3090210  72.7963540  11.5716390  75.0002030
  68.6278770   7.4789610  76.8454840  67.9727610   7.2101250  76.2014540
  69.4656720   7.3694090  76.3956820  67.8416850   4.6888540  72.7880170
  66.9380930   4.9518740  72.6131830  68.3257470   4.9599710  72.0080130
  70.3844060   3.7454080  70.6974550  71.0935760   3.3237300  70.2121830
  69.6684000   3.8129310  70.0657900  74.1552140  14.9040500  79.4033560
  74.6717160  14.2927860  78.8781820  74.8049520  15.4069280  79.8944570
  68.8337040  16.0069890  75.8280910  68.6659080  15.3740570  76.5262800
  67.9671550  16.2129290  75.4775100  70.4399740  14.7003120  73.2731050
  69.9147360  15.0811150  72.5693010  70.3644320  15.3253890  73.9940760
  73.0392710  16.6485500  72.1480300  73.7711530  16.3644780  71.6004190
  73.2986380  16.4098780  73.0379680  72.2007500  12.7650230  72.1526630
  71.5716380  13.2335330  72.7012460  72.3155330  11.9199450  72.5872820
  71.8041090   8.9054720  61.0612860  70.9725970   8.6503430  61.4609370
  72.4122070   8.9765490  61.7970780  71.7842350  12.9394810  61.2570880
  72.0870390  12.0492550  61.0781100  72.5285940  13.4965030  61.0293130
  70.2133040   3.8656610  54.8455250  69.3249740   4.2072580  54.7435130
  70.4974230   3.6656930  53.9536080  68.1766050   6.4662260  60.7294950
  68.7482160   5.6984460  60.7298590  68.1767590   6.7651020  59.8201560
  72.3894430   2.4488110  55.8793630  72.4961180   3.3491840  56.1862390
  71.4786790   2.4006080  55.5888280  70.0377590   4.3707120  61.1246220
  70.7187700   4.6345490  61.7433620  69.7225640   3.5307990  61.4584230
  74.2302160   5.4174480  60.2118810  74.7380380   5.9155450  60.8523830
  74.7615400   4.6409680  60.0358170  73.7641110   9.6968220  62.6555730
  73.4310490  10.3237140  63.2976800  73.9407790  10.2230100  61.8757400
  72.1953590   1.7683000  62.4852680  72.5370400   2.6125050  62.1906550
  71.2569400   1.9166740  62.6018020  72.9760210  11.6649020  64.4704910
  73.5934210  12.3400100  64.1889360  72.1153330  12.0737000  64.3792410
  68.2692550  10.8548880  53.3511760  67.8920530  11.3435980  52.6196660
  68.5265620  11.5274160  53.9818290  73.8718880   7.8478840  58.3277120
  73.4675880   7.1356090  57.8323020  73.9582000   7.5032080  59.2165160
  74.3400580  11.5346400  60.4916330  74.0428870  10.9291870  59.8124110
  75.2900400  11.5723710  60.3805690  72.5847500   4.6222050  62.1076160
  73.1362090   4.7317390  61.3329410  73.0991010   4.9959650  62.8231390
  73.4319010  11.2728090  67.1424130  72.5347540  11.4968060  67.3897530
  73.4571880  11.3963030  66.1935530  72.2590230   8.1441410  65.7181500
  72.1198000   9.0164210  66.0868900  71.3771590   7.8014220  65.5729440
  74.0570580  14.0863110  67.9266650  74.0286010  14.4906060  67.0595080
  73.8935550  13.1573470  67.7638250  70.5723510   6.7423820  55.8283770
  70.4521110   7.4685910  55.2165040  70.2624400   5.9726730  55.3511680
  68.2108880   9.9138960  61.6352410  68.2889300  10.0487730  60.6908130
  68.8250560   9.2054850  61.8280530  69.4556510  11.6139150  58.0458590
  69.0484590  11.7553740  57.1912190  70.3469520  11.3299310  57.8429800
  73.7278170  15.8284930  56.1581260  73.5520650  14.9120470  55.9449060
  72.8733910  16.1872220  56.3979060  68.2668400  10.9553130  64.1746870
  68.4299440  10.4858490  63.3566240  68.7320850  10.4476690  64.8395710
  72.8301390   5.2092460  56.9388690  72.6042310   4.9929630  57.8435310
  72.0493920   5.6420920  56.5934660  75.2700600   6.1078040  67.6048960
  75.1744200   5.1672770  67.4549360  76.1132580   6.3293110  67.2097030
  70.4011140   2.5191710  65.7582740  70.0074530   3.3666920  65.9655520
  69.7129540   1.8818080  65.9491380  67.8898420   4.3840290  51.0015540
  67.8073090   5.3271050  51.1430530  67.5381480   4.2415200  50.1227890
  75.6896550   3.1179320  60.0685890  75.6932610   2.6769270  59.2190430
  76.5847670   3.4396650  60.1757710  71.5398930   3.0005810  59.0280100
  71.1998980   3.4781040  59.7847150  70.7776250   2.5470930  58.6681200
  75.7516700   4.1191400  53.0592650  75.8729520   4.0777880  54.0078470
  75.3665210   4.9815550  52.9039380  74.7638200   6.4292540  52.4575950
  74.1955100   5.9810790  51.8311860  75.4727200   6.7885320  51.9241100
  69.8407380  10.3304560  66.3342680  69.4562170   9.6898230  66.9325640
  70.1519570  11.0340680  66.9037410  75.9904520   7.1781100  61.8151300
  76.3574650   6.7039670  62.5612640  75.8009580   8.0522670  62.1559640
  73.7803890   6.2189740  64.1335510  73.4760960   7.0981720  64.3585870
  74.7350350   6.2789530  64.1692950  72.3085680  10.4250730  54.7302360
  71.5347940   9.8848350  54.5701080  73.0380310   9.9057340  54.3920120
  72.3523080  10.0931110  58.3681170  72.8701750   9.2899370  58.3138060
  71.9007100  10.0310250  59.2098000  69.8367620   7.0592480  65.2806870
  69.4782560   7.7246330  65.8680210  69.5422180   6.2276030  65.6519490
  73.0380740   7.5176720  68.1646420  72.7380880   7.6633900  67.2674240
  73.8091980   6.9582010  68.0719810  76.2083270  11.4410920  56.4124390
  76.8954400  11.9880130  56.7931980  75.4215690  11.9851650  56.4474000
  68.3475670   7.0583740  51.9041470  69.2170520   7.3408540  52.1877390
  67.8565990   7.8719610  51.7890280  75.5110480   8.4456950  56.0249750
  75.9673260   9.2562200  56.2509940  75.1598690   8.1280090  56.8568240
  68.7146920  16.2711120  52.4703100  69.0744560  16.8700460  51.8160370
  68.5739260  16.8171010  53.2438130  68.6988780  14.5365980  66.9445500
  68.8079900  13.5960720  66.8040890  68.0469340  14.8020730  66.2959230
  76.6901370  12.8081870  68.3443620  76.3698240  12.0891110  68.8889310
  76.0159730  13.4836940  68.4179680  74.7315540  13.6542320  53.2876770
  74.7225640  14.3872010  52.6721280  73.8113900  13.4073900  53.3803730
  70.3322180   8.8757210  54.0323530  69.7250130   9.6156110  54.0418830
  70.8071530   8.9656570  53.2061730  75.2401030   4.2750920  55.9325860
  74.5317180   4.7437260  56.3739470  75.5245510   3.6172930  56.5671050
  76.3593250  16.2356880  56.6449630  76.6134750  16.1978270  55.7229000
  75.4105730  16.1090210  56.6377880  73.4436050   2.5836000  53.3076570
  74.2926580   3.0206150  53.2416760  73.0767320   2.8956260  54.1348630
  72.3427470   8.8368360  51.7812100  73.1090740   8.7249720  52.3437530
  72.4202160   8.1406330  51.1288870  71.0374230   6.2693430  52.4644990
  71.1177820   5.3220940  52.5762390  71.9293980   6.6000310  52.5705650
  71.8388940  16.4188820  59.5679530  72.5751420  15.8704280  59.8388100
  72.2229860  17.2844830  59.4285520  68.7234420  12.4862390  55.4421040
  67.7974200  12.7283530  55.4326450  69.1890850  13.3136650  55.3205790
  70.8447220  15.6034890  68.7565110  71.6459950  15.9246940  69.1700510
  70.3299040  15.2430470  69.4785020  74.9491250  15.5919130  51.3905100
  75.7419860  15.8807960  50.9386890  74.4295600  15.1611300  50.7117580
  68.5645030   8.0908350  67.7001160  69.0684050   7.5115630  68.2717390
  67.8252450   8.3748580  68.2377530  75.4668650  10.8122540  51.2547450
  75.3619290  10.1974890  51.9808830  75.2992870  10.2888430  50.4710460
  75.6182970   9.4979340  67.2336680  74.8528640  10.0664340  67.1491350
  75.7998930   9.2055550  66.3404910  70.5968110   6.2337940  68.5951230
  70.6373450   5.9351810  69.5036460  71.4513610   6.6345550  68.4358750
  74.3746500   8.8333490  53.7554740  74.7962920   8.6673360  54.5986130
  74.4997340   8.0233720  53.2609880  72.5373920   4.8130040  66.5625720
  72.0070380   4.3220990  65.9349060  73.2061990   5.2414240  66.0283650
  76.1967210   9.2319980  64.2962840  76.6155320  10.0752710  64.1239080
  75.2775840   9.3692020  64.0669620  73.2705400   4.9066720  50.7012900
  73.0694460   4.0434080  51.0626240  73.0997450   4.8200080  49.7634500
  74.0474630  15.5372990  65.4120570  73.5095720  16.2619050  65.0929270
  74.3008590  15.0603330  64.6217910  75.2999880   3.5057510  66.9376500
  75.8899570   3.1973360  67.6254320  74.4820120   3.0337260  67.0936400
  76.9036840  16.7724200  65.6707220  76.8295540  17.6759340  65.9779590
  76.0015680  16.4536100  65.6429290  71.0918330  11.3109760  51.5220580
  71.5293200  11.8539430  52.1778160  71.5766060  10.4856710  51.5316920
  68.3064130  14.0998790  58.9740840  68.6367140  13.2319850  58.7419480
  68.7355130  14.3057310  59.8045800  72.9026050  12.4307800  56.6342810
  72.6021590  12.3072770  57.5346720  72.7963540  11.5716390  56.2258540
  68.7954340  14.9669380  61.7122470  68.3585330  15.1470180  62.5446620
  69.3632020  15.7244000  61.5704190  68.6278770   7.4789610  58.0711350
  67.9727610   7.2101250  57.4271050  69.4656720   7.3694090  57.6213330
  69.6654700   7.8642180  62.6114690  70.0327740   7.7769580  63.4910710
  69.0965520   7.1008730  62.5121550  69.2170700   4.7751270  66.5173110
  68.3226750   4.7418030  66.8566820  69.7568250   4.9738060  67.2824360
  67.8416850   4.6888540  54.0136680  66.9380930   4.9518740  53.8388340
  68.3257470   4.9599710  53.2336640  70.3844060   3.7454080  51.9231060
  71.0935760   3.3237300  51.4378340  69.6684000   3.8129310  51.2914410
  71.0806780  12.3774870  67.7734840  71.0376410  12.0067780  68.6549300
  71.2117790  13.3152440  67.9136660  74.7812810  13.9334460  63.3744560
  74.5404170  14.2009020  62.4875080  75.7215450  14.1040190  63.4295420
  70.9194810  15.3237120  64.8932620  70.3255130  15.1921820  65.6322660
  70.9118650  14.4875260  64.4274720  70.5507040  12.6895500  63.8440660
  69.8241100  12.0700790  63.7766610  70.6116190  13.0836110  62.9738740
  74.1552140  14.9040500  60.6290070  74.6717160  14.2927860  60.1038330
  74.8049520  15.4069280  61.1201080  68.8337040  16.0069890  57.0537420
  68.6659080  15.3740570  57.7519310  67.9671550  16.2129290  56.7031610
  70.4399740  14.7003120  54.4987560  69.9147360  15.0811150  53.7949520
  70.3644320  15.3253890  55.2197270  73.0392710  16.6485500  53.3736810
  73.7711530  16.3644780  52.8260700  73.2986380  16.4098780  54.2636190
  72.2007500  12.7650230  53.3783140  71.5716380  13.2335330  53.9268970
  72.3155330  11.9199450  53.8129330  71.8041090   8.9054720  42.2869370
  70.9725970   8.6503430  42.6865880  72.4122070   8.9765490  43.0227290
  71.7842350  12.9394810  42.4827390  72.0870390  12.0492550  42.3037610
  72.5285940  13.4965030  42.2549640  70.2133040   3.8656610  36.0711760
  69.3249740   4.2072580  35.9691640  70.4974230   3.6656930  35.1792590
  68.1766050   6.4662260  41.9551460  68.7482160   5.6984460  41.9555100
  68.1767590   6.7651020  41.0458070  72.3894430   2.4488110  37.1050140
  72.4961180   3.3491840  37.4118900  71.4786790   2.4006080  36.8144790
  70.0377590   4.3707120  42.3502730  70.7187700   4.6345490  42.9690130
  69.7225640   3.5307990  42.6840740  74.2302160   5.4174480  41.4375320
  74.7380380   5.9155450  42.0780340  74.7615400   4.6409680  41.2614680
  73.7641110   9.6968220  43.8812240  73.4310490  10.3237140  44.5233310
  73.9407790  10.2230100  43.1013910  72.1953590   1.7683000  43.7109190
  72.5370400   2.6125050  43.4163060  71.2569400   1.9166740  43.8274530
  72.9760210  11.6649020  45.6961420  73.5934210  12.3400100  45.4145870
  72.1153330  12.0737000  45.6048920  68.2692550  10.8548880  34.5768270
  67.8920530  11.3435980  33.8453170  68.5265620  11.5274160  35.2074800
  73.8718880   7.8478840  39.5533630  73.4675880   7.1356090  39.0579530
  73.9582000   7.5032080  40.4421670  74.3400580  11.5346400  41.7172840
  74.0428870  10.9291870  41.0380620  75.2900400  11.5723710  41.6062200
  72.5847500   4.6222050  43.3332670  73.1362090   4.7317390  42.5585920
  73.0991010   4.9959650  44.0487900  73.4319010  11.2728090  48.3680640
  72.5347540  11.4968060  48.6154040  73.4571880  11.3963030  47.4192040
  72.2590230   8.1441410  46.9438010  72.1198000   9.0164210  47.3125410
  71.3771590   7.8014220  46.7985950  74.0570580  14.0863110  49.1523160
  74.0286010  14.4906060  48.2851590  73.8935550  13.1573470  48.9894760
  70.5723510   6.7423820  37.0540280  70.4521110   7.4685910  36.4421550
  70.2624400   5.9726730  36.5768190  68.2108880   9.9138960  42.8608920
  68.2889300  10.0487730  41.9164640  68.8250560   9.2054850  43.0537040
  69.4556510  11.6139150  39.2715100  69.0484590  11.7553740  38.4168700
  70.3469520  11.3299310  39.0686310  73.7278170  15.8284930  37.3837770
  73.5520650  14.9120470  37.1705570  72.8733910  16.1872220  37.6235570
  68.2668400  10.9553130  45.4003380  68.4299440  10.4858490  44.5822750
  68.7320850  10.4476690  46.0652220  72.8301390   5.2092460  38.1645200
  72.6042310   4.9929630  39.0691820  72.0493920   5.6420920  37.8191170
  75.2700600   6.1078040  48.8305470  75.1744200   5.1672770  48.6805870
  76.1132580   6.3293110  48.4353540  70.4011140   2.5191710  46.9839250
  70.0074530   3.3666920  47.1912030  69.7129540   1.8818080  47.1747890
  67.8898420   4.3840290  32.2272050  67.8073090   5.3271050  32.3687040
  67.5381480   4.2415200  31.3484400  75.6896550   3.1179320  41.2942400
  75.6932610   2.6769270  40.4446940  76.5847670   3.4396650  41.4014220
  71.5398930   3.0005810  40.2536610  71.1998980   3.4781040  41.0103660
  70.7776250   2.5470930  39.8937710  75.7516700   4.1191400  34.2849160
  75.8729520   4.0777880  35.2334980  75.3665210   4.9815550  34.1295890
  74.7638200   6.4292540  33.6832460  74.1955100   5.9810790  33.0568370
  75.4727200   6.7885320  33.1497610  69.8407380  10.3304560  47.5599190
  69.4562170   9.6898230  48.1582150  70.1519570  11.0340680  48.1293920
  75.9904520   7.1781100  43.0407810  76.3574650   6.7039670  43.7869150
  75.8009580   8.0522670  43.3816150  73.7803890   6.2189740  45.3592020
  73.4760960   7.0981720  45.5842380  74.7350350   6.2789530  45.3949460
  72.3085680  10.4250730  35.9558870  71.5347940   9.8848350  35.7957590
  73.0380310   9.9057340  35.6176630  72.3523080  10.0931110  39.5937680
  72.8701750   9.2899370  39.5394570  71.9007100  10.0310250  40.4354510
  69.8367620   7.0592480  46.5063380  69.4782560   7.7246330  47.0936720
  69.5422180   6.2276030  46.8776000  73.0380740   7.5176720  49.3902930
  72.7380880   7.6633900  48.4930750  73.8091980   6.9582010  49.2976320
  76.2083270  11.4410920  37.6380900  76.8954400  11.9880130  38.0188490
  75.4215690  11.9851650  37.6730510  68.3475670   7.0583740  33.1297980
  69.2170520   7.3408540  33.4133900  67.8565990   7.8719610  33.0146790
  75.5110480   8.4456950  37.2506260  75.9673260   9.2562200  37.4766450
  75.1598690   8.1280090  38.0824750  68.7146920  16.2711120  33.6959610
  69.0744560  16.8700460  33.0416880  68.5739260  16.8171010  34.4694640
  68.6988780  14.5365980  48.1702010  68.8079900  13.5960720  48.0297400
  68.0469340  14.8020730  47.5215740  76.6901370  12.8081870  49.5700130
  76.3698240  12.0891110  50.1145820  76.0159730  13.4836940  49.6436190
  74.7315540  13.6542320  34.5133280  74.7225640  14.3872010  33.8977790
  73.8113900  13.4073900  34.6060240  70.3322180   8.8757210  35.2580040
  69.7250130   9.6156110  35.2675340  70.8071530   8.9656570  34.4318240
  75.2401030   4.2750920  37.1582370  74.5317180   4.7437260  37.5995980
  75.5245510   3.6172930  37.7927560  76.3593250  16.2356880  37.8706140
  76.6134750  16.1978270  36.9485510  75.4105730  16.1090210  37.8634390
  73.4436050   2.5836000  34.5333080  74.2926580   3.0206150  34.4673270
  73.0767320   2.8956260  35.3605140  72.3427470   8.8368360  33.0068610
  73.1090740   8.7249720  33.5694040  72.4202160   8.1406330  32.3545380
  71.0374230   6.2693430  33.6901500  71.1177820   5.3220940  33.8018900
  71.9293980   6.6000310  33.7962160  71.8388940  16.4188820  40.7936040
  72.5751420  15.8704280  41.0644610  72.2229860  17.2844830  40.6542030
  68.7234420  12.4862390  36.6677550  67.7974200  12.7283530  36.6582960
  69.1890850  13.3136650  36.5462300  70.8447220  15.6034890  49.9821620
  71.6459950  15.9246940  50.3957020  70.3299040  15.2430470  50.7041530
  74.9491250  15.5919130  32.6161610  75.7419860  15.8807960  32.1643400
  74.4295600  15.1611300  31.9374090  68.5645030   8.0908350  48.9257670
  69.0684050   7.5115630  49.4973900  67.8252450   8.3748580  49.4634040
  75.4668650  10.8122540  32.4803960  75.3619290  10.1974890  33.2065340
  75.2992870  10.2888430  31.6966970  75.6182970   9.4979340  48.4593190
  74.8528640  10.0664340  48.3747860  75.7998930   9.2055550  47.5661420
  70.5968110   6.2337940  49.8207740  70.6373450   5.9351810  50.7292970
  71.4513610   6.6345550  49.6615260  74.3746500   8.8333490  34.9811250
  74.7962920   8.6673360  35.8242640  74.4997340   8.0233720  34.4866390
  72.5373920   4.8130040  47.7882230  72.0070380   4.3220990  47.1605570
  73.2061990   5.2414240  47.2540160  76.1967210   9.2319980  45.5219350
  76.6155320  10.0752710  45.3495590  75.2775840   9.3692020  45.2926130
  73.2705400   4.9066720  31.9269410  73.0694460   4.0434080  32.2882750
  73.0997450   4.8200080  30.9891010  74.0474630  15.5372990  46.6377080
  73.5095720  16.2619050  46.3185780  74.3008590  15.0603330  45.8474420
  75.2999880   3.5057510  48.1633010  75.8899570   3.1973360  48.8510830
  74.4820120   3.0337260  48.3192910  76.9036840  16.7724200  46.8963730
  76.8295540  17.6759340  47.2036100  76.0015680  16.4536100  46.8685800
  71.0918330  11.3109760  32.7477090  71.5293200  11.8539430  33.4034670
  71.5766060  10.4856710  32.7573430  68.3064130  14.0998790  40.1997350
  68.6367140  13.2319850  39.9675990  68.7355130  14.3057310  41.0302310
  72.9026050  12.4307800  37.8599320  72.6021590  12.3072770  38.7603230
  72.7963540  11.5716390  37.4515050  68.7954340  14.9669380  42.9378980
  68.3585330  15.1470180  43.7703130  69.3632020  15.7244000  42.7960700
  68.6278770   7.4789610  39.2967860  67.9727610   7.2101250  38.6527560
  69.4656720   7.3694090  38.8469840  69.6654700   7.8642180  43.8371200
  70.0327740   7.7769580  44.7167220  69.0965520   7.1008730  43.7378060
  69.2170700   4.7751270  47.7429620  68.3226750   4.7418030  48.0823330
  69.7568250   4.9738060  48.5080870  67.8416850   4.6888540  35.2393190
  66.9380930   4.9518740  35.0644850  68.3257470   4.9599710  34.4593150
  70.3844060   3.7454080  33.1487570  71.0935760   3.3237300  32.6634850
  69.6684000   3.8129310  32.5170920  71.0806780  12.3774870  48.9991350
  71.0376410  12.0067780  49.8805810  71.2117790  13.3152440  49.1393170
  74.7812810  13.9334460  44.6001070  74.5404170  14.2009020  43.7131590
  75.7215450  14.1040190  44.6551930  70.9194810  15.3237120  46.1189130
  70.3255130  15.1921820  46.8579170  70.9118650  14.4875260  45.6531230
  70.5507040  12.6895500  45.0697170  69.8241100  12.0700790  45.0023120
  70.6116190  13.0836110  44.1995250  74.1552140  14.9040500  41.8546580
  74.6717160  14.2927860  41.3294840  74.8049520  15.4069280  42.3457590
  68.8337040  16.0069890  38.2793930  68.6659080  15.3740570  38.9775820
  67.9671550  16.2129290  37.9288120  70.4399740  14.7003120  35.7244070
  69.9147360  15.0811150  35.0206030  70.3644320  15.3253890  36.4453780
  73.0392710  16.6485500  34.5993320  73.7711530  16.3644780  34.0517210
  73.2986380  16.4098780  35.4892700  72.2007500  12.7650230  34.6039650
  71.5716380  13.2335330  35.1525480  72.3155330  11.9199450  35.0385840
  71.8041090   8.9054720  23.5125880  70.9725970   8.6503430  23.9122390
  72.4122070   8.9765490  24.2483800  71.7842350  12.9394810  23.7083900
  72.0870390  12.0492550  23.5294120  72.5285940  13.4965030  23.4806150
  70.2133040   3.8656610  17.2968270  69.3249740   4.2072580  17.1948150
  70.4974230   3.6656930  16.4049100  68.1766050   6.4662260  23.1807970
  68.7482160   5.6984460  23.1811610  68.1767590   6.7651020  22.2714580
  72.3894430   2.4488110  18.3306650  72.4961180   3.3491840  18.6375410
  71.4786790   2.4006080  18.0401300  70.0377590   4.3707120  23.5759240
  70.7187700   4.6345490  24.1946640  69.7225640   3.5307990  23.9097250
  74.2302160   5.4174480  22.6631830  74.7380380   5.9155450  23.3036850
  74.7615400   4.6409680  22.4871190  73.7641110   9.6968220  25.1068750
  73.4310490  10.3237140  25.7489820  73.9407790  10.2230100  24.3270420
  72.1953590   1.7683000  24.9365700  72.5370400   2.6125050  24.6419570
  71.2569400   1.9166740  25.0531040  72.9760210  11.6649020  26.9217930
  73.5934210  12.3400100  26.6402380  72.1153330  12.0737000  26.8305430
  68.2692550  10.8548880  15.8024780  67.8920530  11.3435980  15.0709680
  68.5265620  11.5274160  16.4331310  73.8718880   7.8478840  20.7790140
  73.4675880   7.1356090  20.2836040  73.9582000   7.5032080  21.6678180
  74.3400580  11.5346400  22.9429350  74.0428870  10.9291870  22.2637130
  75.2900400  11.5723710  22.8318710  72.5847500   4.6222050  24.5589180
  73.1362090   4.7317390  23.7842430  73.0991010   4.9959650  25.2744410
  73.4319010  11.2728090  29.5937150  72.5347540  11.4968060  29.8410550
  73.4571880  11.3963030  28.6448550  72.2590230   8.1441410  28.1694520
  72.1198000   9.0164210  28.5381920  71.3771590   7.8014220  28.0242460
  74.0570580  14.0863110  30.3779670  74.0286010  14.4906060  29.5108100
  73.8935550  13.1573470  30.2151270  70.5723510   6.7423820  18.2796790
  70.4521110   7.4685910  17.6678060  70.2624400   5.9726730  17.8024700
  68.2108880   9.9138960  24.0865430  68.2889300  10.0487730  23.1421150
  68.8250560   9.2054850  24.2793550  69.4556510  11.6139150  20.4971610
  69.0484590  11.7553740  19.6425210  70.3469520  11.3299310  20.2942820
  73.7278170  15.8284930  18.6094280  73.5520650  14.9120470  18.3962080
  72.8733910  16.1872220  18.8492080  68.2668400  10.9553130  26.6259890
  68.4299440  10.4858490  25.8079260  68.7320850  10.4476690  27.2908730
  72.8301390   5.2092460  19.3901710  72.6042310   4.9929630  20.2948330
  72.0493920   5.6420920  19.0447680  75.2700600   6.1078040  30.0561980
  75.1744200   5.1672770  29.9062380  76.1132580   6.3293110  29.6610050
  70.4011140   2.5191710  28.2095760  70.0074530   3.3666920  28.4168540
  69.7129540   1.8818080  28.4004400  67.8898420   4.3840290  13.4528560
  67.8073090   5.3271050  13.5943550  67.5381480   4.2415200  12.5740910
  75.6896550   3.1179320  22.5198910  75.6932610   2.6769270  21.6703450
  76.5847670   3.4396650  22.6270730  71.5398930   3.0005810  21.4793120
  71.1998980   3.4781040  22.2360170  70.7776250   2.5470930  21.1194220
  75.7516700   4.1191400  15.5105670  75.8729520   4.0777880  16.4591490
  75.3665210   4.9815550  15.3552400  74.7638200   6.4292540  14.9088970
  74.1955100   5.9810790  14.2824880  75.4727200   6.7885320  14.3754120
  69.8407380  10.3304560  28.7855700  69.4562170   9.6898230  29.3838660
  70.1519570  11.0340680  29.3550430  75.9904520   7.1781100  24.2664320
  76.3574650   6.7039670  25.0125660  75.8009580   8.0522670  24.6072660
  73.7803890   6.2189740  26.5848530  73.4760960   7.0981720  26.8098890
  74.7350350   6.2789530  26.6205970  72.3085680  10.4250730  17.1815380
  71.5347940   9.8848350  17.0214100  73.0380310   9.9057340  16.8433140
  72.3523080  10.0931110  20.8194190  72.8701750   9.2899370  20.7651080
  71.9007100  10.0310250  21.6611020  69.8367620   7.0592480  27.7319890
  69.4782560   7.7246330  28.3193230  69.5422180   6.2276030  28.1032510
  73.0380740   7.5176720  30.6159440  72.7380880   7.6633900  29.7187260
  73.8091980   6.9582010  30.5232830  76.2083270  11.4410920  18.8637410
  76.8954400  11.9880130  19.2445000  75.4215690  11.9851650  18.8987020
  68.3475670   7.0583740  14.3554490  69.2170520   7.3408540  14.6390410
  67.8565990   7.8719610  14.2403300  75.5110480   8.4456950  18.4762770
  75.9673260   9.2562200  18.7022960  75.1598690   8.1280090  19.3081260
  68.7146920  16.2711120  14.9216120  69.0744560  16.8700460  14.2673390
  68.5739260  16.8171010  15.6951150  68.6988780  14.5365980  29.3958520
  68.8079900  13.5960720  29.2553910  68.0469340  14.8020730  28.7472250
  76.6901370  12.8081870  30.7956640  76.3698240  12.0891110  31.3402330
  76.0159730  13.4836940  30.8692700  74.7315540  13.6542320  15.7389790
  74.7225640  14.3872010  15.1234300  73.8113900  13.4073900  15.8316750
  70.3322180   8.8757210  16.4836550  69.7250130   9.6156110  16.4931850
  70.8071530   8.9656570  15.6574750  75.2401030   4.2750920  18.3838880
  74.5317180   4.7437260  18.8252490  75.5245510   3.6172930  19.0184070
  76.3593250  16.2356880  19.0962650  76.6134750  16.1978270  18.1742020
  75.4105730  16.1090210  19.0890900  73.4436050   2.5836000  15.7589590
  74.2926580   3.0206150  15.6929780  73.0767320   2.8956260  16.5861650
  72.3427470   8.8368360  14.2325120  73.1090740   8.7249720  14.7950550
  72.4202160   8.1406330  13.5801890  71.0374230   6.2693430  14.9158010
  71.1177820   5.3220940  15.0275410  71.9293980   6.6000310  15.0218670
  71.8388940  16.4188820  22.0192550  72.5751420  15.8704280  22.2901120
  72.2229860  17.2844830  21.8798540  68.7234420  12.4862390  17.8934060
  67.7974200  12.7283530  17.8839470  69.1890850  13.3136650  17.7718810
  70.8447220  15.6034890  31.2078130  71.6459950  15.9246940  31.6213530
  70.3299040  15.2430470  31.9298040  74.9491250  15.5919130  13.8418120
  75.7419860  15.8807960  13.3899910  74.4295600  15.1611300  13.1630600
  68.5645030   8.0908350  30.1514180  69.0684050   7.5115630  30.7230410
  67.8252450   8.3748580  30.6890550  75.4668650  10.8122540  13.7060470
  75.3619290  10.1974890  14.4321850  75.2992870  10.2888430  12.9223480
  75.6182970   9.4979340  29.6849700  74.8528640  10.0664340  29.6004370
  75.7998930   9.2055550  28.7917930  70.5968110   6.2337940  31.0464250
  70.6373450   5.9351810  31.9549480  71.4513610   6.6345550  30.8871770
  74.3746500   8.8333490  16.2067760  74.7962920   8.6673360  17.0499150
  74.4997340   8.0233720  15.7122900  72.5373920   4.8130040  29.0138740
  72.0070380   4.3220990  28.3862080  73.2061990   5.2414240  28.4796670
  76.1967210   9.2319980  26.7475860  76.6155320  10.0752710  26.5752100
  75.2775840   9.3692020  26.5182640  73.2705400   4.9066720  13.1525920
  73.0694460   4.0434080  13.5139260  73.0997450   4.8200080  12.2147520
  74.0474630  15.5372990  27.8633590  73.5095720  16.2619050  27.5442290
  74.3008590  15.0603330  27.0730930  75.2999880   3.5057510  29.3889520
  75.8899570   3.1973360  30.0767340  74.4820120   3.0337260  29.5449420
  76.9036840  16.7724200  28.1220240  76.8295540  17.6759340  28.4292610
  76.0015680  16.4536100  28.0942310  71.0918330  11.3109760  13.9733600
  71.5293200  11.8539430  14.6291180  71.5766060  10.4856710  13.9829940
  68.3064130  14.0998790  21.4253860  68.6367140  13.2319850  21.1932500
  68.7355130  14.3057310  22.2558820  72.9026050  12.4307800  19.0855830
  72.6021590  12.3072770  19.9859740  72.7963540  11.5716390  18.6771560
  68.7954340  14.9669380  24.1635490  68.3585330  15.1470180  24.9959640
  69.3632020  15.7244000  24.0217210  68.6278770   7.4789610  20.5224370
  67.9727610   7.2101250  19.8784070  69.4656720   7.3694090  20.0726350
  69.6654700   7.8642180  25.0627710  70.0327740   7.7769580  25.9423730
  69.0965520   7.1008730  24.9634570  69.2170700   4.7751270  28.9686130
  68.3226750   4.7418030  29.3079840  69.7568250   4.9738060  29.7337380
  67.8416850   4.6888540  16.4649700  66.9380930   4.9518740  16.2901360
  68.3257470   4.9599710  15.6849660  70.3844060   3.7454080  14.3744080
  71.0935760   3.3237300  13.8891360  69.6684000   3.8129310  13.7427430
  71.0806780  12.3774870  30.2247860  71.0376410  12.0067780  31.1062320
  71.2117790  13.3152440  30.3649680  74.7812810  13.9334460  25.8257580
  74.5404170  14.2009020  24.9388100  75.7215450  14.1040190  25.8808440
  70.9194810  15.3237120  27.3445640  70.3255130  15.1921820  28.0835680
  70.9118650  14.4875260  26.8787740  70.5507040  12.6895500  26.2953680
  69.8241100  12.0700790  26.2279630  70.6116190  13.0836110  25.4251760
  74.1552140  14.9040500  23.0803090  74.6717160  14.2927860  22.5551350
  74.8049520  15.4069280  23.5714100  68.8337040  16.0069890  19.5050440
  68.6659080  15.3740570  20.2032330  67.9671550  16.2129290  19.1544630
  70.4399740  14.7003120  16.9500580  69.9147360  15.0811150  16.2462540
  70.3644320  15.3253890  17.6710290  73.0392710  16.6485500  15.8249830
  73.7711530  16.3644780  15.2773720  73.2986380  16.4098780  16.7149210
  72.2007500  12.7650230  15.8296160  71.5716380  13.2335330  16.3781990
  72.3155330  11.9199450  16.2642350  71.8041090   8.9054720   4.7382390
  70.9725970   8.6503430   5.1378900  72.4122070   8.9765490   5.4740310
  71.7842350  12.9394810   4.9340410  72.0870390  12.0492550   4.7550630
  72.5285940  13.4965030   4.7062660  68.1766050   6.4662260   4.4064480
  68.7482160   5.6984460   4.4068120  68.1767590   6.7651020   3.4971090
  70.0377590   4.3707120   4.8015750  70.7187700   4.6345490   5.4203150
  69.7225640   3.5307990   5.1353760  74.2302160   5.4174480   3.8888340
  74.7380380   5.9155450   4.5293360  74.7615400   4.6409680   3.7127700
  73.7641110   9.6968220   6.3325260  73.4310490  10.3237140   6.9746330
  73.9407790  10.2230100   5.5526930  72.1953590   1.7683000   6.1622210
  72.5370400   2.6125050   5.8676080  71.2569400   1.9166740   6.2787550
  72.9760210  11.6649020   8.1474440  73.5934210  12.3400100   7.8658890
  72.1153330  12.0737000   8.0561940  73.8718880   7.8478840   2.0046650
  73.4675880   7.1356090   1.5092550  73.9582000   7.5032080   2.8934690
  74.3400580  11.5346400   4.1685860  74.0428870  10.9291870   3.4893640
  75.2900400  11.5723710   4.0575220  72.5847500   4.6222050   5.7845690
  73.1362090   4.7317390   5.0098940  73.0991010   4.9959650   6.5000920
  73.4319010  11.2728090  10.8193660  72.5347540  11.4968060  11.0667060
  73.4571880  11.3963030   9.8705060  72.2590230   8.1441410   9.3951030
  72.1198000   9.0164210   9.7638430  71.3771590   7.8014220   9.2498970
  74.0570580  14.0863110  11.6036180  74.0286010  14.4906060  10.7364610
  73.8935550  13.1573470  11.4407780  68.2108880   9.9138960   5.3121940
  68.2889300  10.0487730   4.3677660  68.8250560   9.2054850   5.5050060
  68.2668400  10.9553130   7.8516400  68.4299440  10.4858490   7.0335770
  68.7320850  10.4476690   8.5165240  75.2700600   6.1078040  11.2818490
  75.1744200   5.1672770  11.1318890  76.1132580   6.3293110  10.8866560
  70.4011140   2.5191710   9.4352270  70.0074530   3.3666920   9.6425050
  69.7129540   1.8818080   9.6260910  75.6896550   3.1179320   3.7455420
  75.6932610   2.6769270   2.8959960  76.5847670   3.4396650   3.8527240
  71.5398930   3.0005810   2.7049630  71.1998980   3.4781040   3.4616680
  70.7776250   2.5470930   2.3450730  69.8407380  10.3304560  10.0112210
  69.4562170   9.6898230  10.6095170  70.1519570  11.0340680  10.5806940
  75.9904520   7.1781100   5.4920830  76.3574650   6.7039670   6.2382170
  75.8009580   8.0522670   5.8329170  73.7803890   6.2189740   7.8105040
  73.4760960   7.0981720   8.0355400  74.7350350   6.2789530   7.8462480
  72.3523080  10.0931110   2.0450700  72.8701750   9.2899370   1.9907590
  71.9007100  10.0310250   2.8867530  69.8367620   7.0592480   8.9576400
  69.4782560   7.7246330   9.5449740  69.5422180   6.2276030   9.3289020
  73.0380740   7.5176720  11.8415950  72.7380880   7.6633900  10.9443770
  73.8091980   6.9582010  11.7489340  68.6988780  14.5365980  10.6215030
  68.8079900  13.5960720  10.4810420  68.0469340  14.8020730   9.9728760
  76.6901370  12.8081870  12.0213150  76.3698240  12.0891110  12.5658840
  76.0159730  13.4836940  12.0949210  71.8388940  16.4188820   3.2449060
  72.5751420  15.8704280   3.5157630  72.2229860  17.2844830   3.1055050
  70.8447220  15.6034890  12.4334640  71.6459950  15.9246940  12.8470040
  70.3299040  15.2430470  13.1554550  68.5645030   8.0908350  11.3770690
  69.0684050   7.5115630  11.9486920  67.8252450   8.3748580  11.9147060
  75.6182970   9.4979340  10.9106210  74.8528640  10.0664340  10.8260880
  75.7998930   9.2055550  10.0174440  70.5968110   6.2337940  12.2720760
  70.6373450   5.9351810  13.1805990  71.4513610   6.6345550  12.1128280
  72.5373920   4.8130040  10.2395250  72.0070380   4.3220990   9.6118590
  73.2061990   5.2414240   9.7053180  76.1967210   9.2319980   7.9732370
  76.6155320  10.0752710   7.8008610  75.2775840   9.3692020   7.7439150
  74.0474630  15.5372990   9.0890100  73.5095720  16.2619050   8.7698800
  74.3008590  15.0603330   8.2987440  75.2999880   3.5057510  10.6146030
  75.8899570   3.1973360  11.3023850  74.4820120   3.0337260  10.7705930
  76.9036840  16.7724200   9.3476750  76.8295540  17.6759340   9.6549120
  76.0015680  16.4536100   9.3198820  68.3064130  14.0998790   2.6510370
  68.6367140  13.2319850   2.4189010  68.7355130  14.3057310   3.4815330
  68.7954340  14.9669380   5.3892000  68.3585330  15.1470180   6.2216150
  69.3632020  15.7244000   5.2473720  69.6654700   7.8642180   6.2884220
  70.0327740   7.7769580   7.1680240  69.0965520   7.1008730   6.1891080
  69.2170700   4.7751270  10.1942640  68.3226750   4.7418030  10.5336350
  69.7568250   4.9738060  10.9593890  71.0806780  12.3774870  11.4504370
  71.0376410  12.0067780  12.3318830  71.2117790  13.3152440  11.5906190
  74.7812810  13.9334460   7.0514090  74.5404170  14.2009020   6.1644610
  75.7215450  14.1040190   7.1064950  70.9194810  15.3237120   8.5702150
  70.3255130  15.1921820   9.3092190  70.9118650  14.4875260   8.1044250
  70.5507040  12.6895500   7.5210190  69.8241100  12.0700790   7.4536140
  70.6116190  13.0836110   6.6508270  74.1552140  14.9040500   4.3059600
  74.6717160  14.2927860   3.7807860  74.8049520  15.4069280   4.7970610
  60.8813730  63.1386360  77.0771320  60.8007780  62.2240970  76.8063030
  60.4678150  63.6353430  76.3711030  59.0131770  64.9165380  78.9580590
  58.2373870  64.4365820  79.2479160  59.6644700  64.2371030  78.7836750
  53.0297600  65.2285190  79.8356350  52.1982480  64.9733900  80.2352860
  53.6378580  65.2995960  80.5714270  63.0339200  69.3225570  77.7379720
  62.5720730  68.5512810  78.0666890  63.8464750  69.3491640  78.2432170
  53.0098860  69.2625280  80.0314370  53.3126900  68.3723020  79.8524590
  53.7542450  69.8195500  79.8036620  51.4389550  60.1887080  73.6198740
  50.5506250  60.5303050  73.5178620  51.7230740  59.9887400  72.7279570
  49.4022560  62.7892730  79.5038440  49.9738670  62.0214930  79.5042080
  49.4024100  63.0881490  78.5945050  58.4540760  67.5922570  78.9650750
  58.3849040  66.6512510  78.8039880  59.2160620  67.6823980  79.5373320
  59.4845930  60.3992950  79.1919680  59.8610750  59.5264830  79.0793350
  59.3865440  60.7351650  78.3010120  53.6150940  58.7718580  74.6537120
  53.7217690  59.6722310  74.9605880  52.7043300  58.7236550  74.3631770
  63.2670050  57.8943390  76.1248020  64.0879670  57.4039960  76.1673500
  63.3004130  58.4841050  76.8779860  51.2634100  60.6937590  79.8989710
  51.9444210  60.9575960  80.5177110  50.9482150  59.8538460  80.2327720
  55.4558670  61.7404950  78.9862300  55.9636890  62.2385920  79.6267320
  55.9871910  60.9640150  78.8101660  60.1265860  66.4922820  74.7515620
  59.5083130  66.9572270  74.1878340  60.6389110  67.1850300  75.1685130
  63.5031530  59.8343770  78.8975560  62.7987100  60.1228660  79.4778670
  63.8643690  60.6443880  78.5375120  49.4949060  67.1779350  72.1255250
  49.1177040  67.6666450  71.3940150  49.7522130  67.8504630  72.7561780
  66.5718450  59.2798560  79.2884770  65.6243360  59.3137540  79.4200200
  66.8968440  60.0937510  79.6734130  57.1037990  55.5795740  77.5840760
  57.4112970  55.0242630  76.8676260  56.1738690  55.7140200  77.4013750
  63.9498470  68.0179250  74.9638390  63.8394800  67.0753580  75.0887810
  63.9466720  68.3794890  75.8501150  59.4918750  63.6444570  74.3200880
  58.5648030  63.5781950  74.5489350  59.6443570  64.5824700  74.2056120
  59.4787830  59.9161570  71.3168040  58.5391500  60.0775530  71.4020500
  59.7971090  60.6347250  70.7704030  63.5216040  65.2064870  74.8236130
  62.9028460  64.8684420  74.1762430  63.5040490  64.5624630  75.5315320
  55.0975390  64.1709310  77.1020610  54.6932390  63.4586560  76.6066510
  55.1838510  63.8262550  77.9908650  55.5657090  67.8576870  79.2659820
  55.2685380  67.2522340  78.5867600  56.5156910  67.8954180  79.1549180
  61.6980740  64.4451680  71.8308880  62.1374020  63.6074110  71.6846700
  62.4109160  65.0781080  71.9173020  65.2797880  55.6994490  70.1449920
  64.9670540  55.7921320  71.0448990  66.0410350  56.2775520  70.0947350
  51.7980020  63.0654290  74.6027260  51.6777620  63.7916380  73.9908530
  51.4880910  62.2957200  74.1255170  49.4365390  66.2369430  80.4095900
  49.5145810  66.3718200  79.4651620  50.0507070  65.5285320  80.6024020
  50.6813020  67.9369620  76.8202080  50.2741100  68.0784210  75.9655680
  51.5726030  67.6529780  76.6173290  54.2643680  56.4089360  77.9850930
  53.8211830  57.1898900  77.6535450  54.8228670  56.7319250  78.6921870
  57.3802500  56.0300060  72.8656760  56.7556680  56.0259930  73.5910070
  57.2932620  55.1631020  72.4692730  56.3019580  56.9536690  79.8440530
  56.5991910  57.8599520  79.7632550  56.8505140  56.4655470  79.2300100
  54.0557900  61.5322930  75.7132180  53.8298820  61.3160100  76.6178800
  53.2750430  61.9651390  75.3678150  61.2855660  61.5386300  74.3122830
  60.6864550  62.2622100  74.1286450  61.8335270  61.4763080  73.5299280
  59.8920530  60.1749840  76.3426110  60.2850100  60.4922040  75.5294800
  60.2537380  59.2961720  76.4570630  48.9284700  56.7650640  78.5656310
  48.6397750  57.3353500  79.2781290  49.6730460  56.2855090  78.9287540
  49.1154930  60.7070760  69.7759030  49.0329600  61.6501520  69.9174020
  48.7637990  60.5645670  68.8971380  60.4775670  62.7655590  80.4376890
  59.7456790  63.2742400  80.7866990  60.0800010  61.9485570  80.1365670
  56.9153060  59.4409790  78.8429380  56.9189120  58.9999740  77.9933920
  57.8104180  59.7627120  78.9501200  52.7655440  59.3236280  77.8023590
  52.4255490  59.8011510  78.5590640  52.0032760  58.8701400  77.4424690
  56.9773210  60.4421870  71.8336140  57.0986030  60.4008350  72.7821960
  56.5921720  61.3046020  71.6782870  60.9401580  58.2189270  79.8499830
  60.9574320  58.6697920  80.6941680  60.6917160  57.3194910  80.0633270
  55.9894710  62.7523010  71.2319440  55.4211610  62.3041260  70.6055350
  56.6983710  63.1115790  70.6984590  50.0801520  58.2455260  76.7188260
  49.7948440  57.8810930  77.5566880  50.0180380  57.5135720  76.1051400
  53.5342190  66.7481200  73.5045850  52.7604450  66.2078820  73.3444570
  54.2636820  66.2287810  73.1663610  64.2930170  65.7446560  79.2972240
  65.0129290  66.2401850  78.9068350  64.0911990  65.0664450  78.6526110
  59.7540110  57.1384520  73.4401630  58.9404720  56.6397690  73.3646940
  59.5602060  57.9782770  73.0237980  62.4688500  61.5104170  71.7363790
  63.3568120  61.8221400  71.5615130  62.4393590  60.6376420  71.3444370
  53.5779590  66.4161580  77.1424660  54.0958260  65.6129840  77.0881550
  53.1263610  66.3540720  77.9841490  58.4649090  67.6827860  72.4151960
  58.8064790  68.4270090  71.9195280  57.6361800  67.9958980  72.7776790
  64.7402770  62.8216010  71.2043650  64.6566490  63.2530230  70.3540090
  65.4596960  63.2814360  71.6370470  61.3476500  67.0043700  77.7797470
  61.7000320  66.4071830  77.1198840  60.4638830  66.6787930  77.9505720
  57.4339780  67.7641390  75.1867880  58.1210910  68.3110600  75.5675470
  56.6472200  68.3082120  75.2217490  49.5732180  63.3814210  70.6784960
  50.4427030  63.6639010  70.9620880  49.0822500  64.1950080  70.5633770
  56.7366990  64.7687420  74.7993240  57.1929770  65.5792670  75.0253430
  56.3855200  64.4510560  75.6311730  52.6378770  55.1125070  75.2715760
  52.5093400  55.1042970  76.2200680  51.8140790  55.4508160  74.9206770
  60.3131680  68.2826110  80.7462990  60.9553910  67.5819270  80.8595160
  60.8381030  69.0624550  80.5659880  64.1587400  68.5674730  70.4702130
  63.9324980  67.8505170  71.0626770  63.7683600  68.3187170  69.6323880
  63.7403650  66.4846670  72.1316290  63.4525350  66.9459360  72.9194170
  64.5355820  66.0244440  72.4000510  51.5578690  65.1987680  72.8067020
  50.9506640  65.9386580  72.8162320  52.0328040  65.2887040  71.9805220
  64.4973510  58.3195440  73.2911470  63.8686670  58.4241110  72.5769700
  64.0025430  58.5392220  74.0805350  56.4657540  60.5981390  74.7069350
  55.7573690  61.0667730  75.1482960  56.7502020  59.9403400  75.3414540
  60.4972970  57.3232050  76.1465140  60.3740750  57.3418180  75.1974650
  61.4457530  57.3710990  76.2663540  54.6692560  58.9066470  72.0820060
  55.5183090  59.3436620  72.0160250  54.3023830  59.2186730  72.9092120
  63.5902340  63.4779230  76.9951630  62.6492480  63.4929460  77.1699320
  63.9046410  62.6915190  77.4411930  53.5683980  65.1598830  70.5555590
  54.3347250  65.0480190  71.1181020  53.6458670  64.4636800  69.9032360
  52.2630740  62.5923900  71.2388480  52.3434330  61.6451410  71.3505880
  53.1550490  62.9230780  71.3449140  49.9490930  68.8092860  74.2164530
  49.0230710  69.0514000  74.2069940  50.4147360  69.6367120  74.0949280
  56.6925160  67.1353010  70.0290940  56.5875800  66.5205360  70.7552320
  56.5249380  66.6118900  69.2453950  59.9327890  66.1973040  70.6332930
  59.3837990  66.6442340  71.2775670  60.5547150  65.6922290  71.1570600
  55.6003010  65.1563960  72.5298230  56.0219430  64.9903830  73.3729620
  55.7253850  64.3464190  72.0353370  58.1130650  64.1801570  69.7775330
  58.6336310  63.4650590  69.4116480  58.7599050  64.8187440  70.0775840
  54.4961910  61.2297190  69.4756390  54.2950970  60.3664550  69.8369730
  54.3253960  61.1430550  68.5377990  61.9750220  56.0405420  72.0043270
  62.2552510  55.1973320  72.3602690  61.2015950  56.2728530  72.5182020
  53.2944710  58.3297810  69.4634270  53.5970610  58.3365240  68.5553420
  54.0339300  57.9795670  69.9601930  56.5129640  57.2732430  70.4490470
  56.1651640  56.5956420  69.8692920  56.7142410  56.8121940  71.2633860
  52.3174840  67.6340230  70.2964070  52.7549710  68.1769900  70.9521650
  52.8022570  66.8087180  70.3060410  54.1282560  68.7538270  75.4086300
  53.8278100  68.6303240  76.3090210  54.0220050  67.8946860  75.0002030
  66.8974480  68.5334670  70.1112980  66.0667440  68.6011320  70.5820210
  67.0746310  69.4238790  69.8079840  66.3530940  65.2782150  72.6147180
  67.1149850  65.8478800  72.7206870  66.3685310  64.7109350  73.3855490
  49.8535280  63.8020080  76.8454840  49.1984120  63.5331720  76.2014540
  50.6913230  63.6924560  76.3956820  67.3590910  66.1332250  77.4589110
  67.7299740  65.3499570  77.0525080  67.9992840  66.8221350  77.2806410
  66.4050110  65.5716520  69.7719700  66.6798950  66.4795400  69.6438920
  66.2160850  65.5079050  70.7081690  62.8025720  58.5961370  71.0673330
  63.2210600  58.4092350  70.2269990  62.4961780  57.7440420  71.3776260
  66.3015450  63.5085510  74.7649130  65.9259050  62.7413440  74.3330420
  65.5718570  63.8908210  75.2524060  49.0673360  61.0119010  72.7880170
  48.1637440  61.2749210  72.6131830  49.5513980  61.2830180  72.0080130
  65.5766410  61.7343000  78.0656370  66.1003890  61.2405650  77.4346540
  66.1625830  61.8693360  78.8103940  51.6100570  60.0684550  70.6974550
  52.3192270  59.6467770  70.2121830  50.8940510  60.1359780  70.0657900
  51.2574730  56.1223880  69.7377200  51.9802860  56.6632820  70.0558420
  51.5299250  55.8487300  68.8618740  65.0666380  60.9916350  74.0048780
  65.5625500  60.7587220  74.7897660  64.8682450  60.1528190  73.5886420
  50.9466920  55.3730070  79.6399820  51.5943110  54.8227450  79.1994980
  51.3668760  55.6273220  80.4615630  66.4953540  59.6277300  76.5386460
  66.3852820  59.4733340  77.4768730  67.2561130  59.0998240  76.2961870
  67.3843810  57.4585220  69.7792600  68.3093120  57.3266400  69.5710890
  67.3619600  57.5378040  70.7329050  67.4582300  58.2295880  72.4049310
  66.6633800  58.1641000  72.9342220  67.6625580  59.1646520  72.3934660
  63.8902230  56.5592760  78.8548140  64.3310320  56.5037860  78.0069740
  63.6209820  57.4750770  78.9258320  65.7540800  56.1908000  76.8656960
  65.6929200  55.2469220  76.7187980  66.5332830  56.2988090  77.4110420
  50.6821570  56.1617140  73.3312770  51.4400930  56.2746020  72.7576800
  50.2198740  56.9986340  73.2856200  57.2235380  58.2756410  76.3215080
  56.4109890  57.9013300  75.9810960  57.7277020  57.5201490  76.6236270
  61.7260360  54.9398860  77.5598150  62.3289730  55.5119070  78.0346670
  60.9853350  55.5038300  77.3372050  64.8694960  55.3420420  72.8338430
  65.0645590  56.2403870  73.1005860  64.0824830  55.1107500  73.3271380
  53.0546720  56.6881190  71.8714740  53.5839480  55.9010990  71.7422690
  53.6875040  57.3672380  72.1050270  55.2484560  56.4256330  74.9260130
  54.6187300  55.7243640  75.0930260  54.7089700  57.1860460  74.7093290
  53.4264010  69.0880700  72.1526630  52.7972890  69.5565800  72.7012460
  53.5411840  68.2429920  72.5872820  60.8813730  63.1386360  58.3027830
  60.8007780  62.2240970  58.0319540  60.4678150  63.6353430  57.5967540
  59.0131770  64.9165380  60.1837100  58.2373870  64.4365820  60.4735670
  59.6644700  64.2371030  60.0093260  53.0297600  65.2285190  61.0612860
  52.1982480  64.9733900  61.4609370  53.6378580  65.2995960  61.7970780
  63.0339200  69.3225570  58.9636230  62.5720730  68.5512810  59.2923400
  63.8464750  69.3491640  59.4688680  53.0098860  69.2625280  61.2570880
  53.3126900  68.3723020  61.0781100  53.7542450  69.8195500  61.0293130
  51.4389550  60.1887080  54.8455250  50.5506250  60.5303050  54.7435130
  51.7230740  59.9887400  53.9536080  49.4022560  62.7892730  60.7294950
  49.9738670  62.0214930  60.7298590  49.4024100  63.0881490  59.8201560
  58.4540760  67.5922570  60.1907260  58.3849040  66.6512510  60.0296390
  59.2160620  67.6823980  60.7629830  50.6447430  58.1977090  62.5163880
  50.4650270  57.3002840  62.7966640  50.2427510  58.7448960  63.1910830
  59.4845930  60.3992950  60.4176190  59.8610750  59.5264830  60.3049860
  59.3865440  60.7351650  59.5266630  53.6150940  58.7718580  55.8793630
  53.7217690  59.6722310  56.1862390  52.7043300  58.7236550  55.5888280
  63.2670050  57.8943390  57.3504530  64.0879670  57.4039960  57.3930010
  63.3004130  58.4841050  58.1036370  51.2634100  60.6937590  61.1246220
  51.9444210  60.9575960  61.7433620  50.9482150  59.8538460  61.4584230
  55.4558670  61.7404950  60.2118810  55.9636890  62.2385920  60.8523830
  55.9871910  60.9640150  60.0358170  67.5569600  59.9110140  63.9148160
  66.8521770  60.2991850  63.3963270  67.8227520  60.6060430  64.5169090
  53.7394770  56.3803510  64.4782230  53.7413210  56.8975900  63.6728130
  52.9099080  55.9033690  64.4552160  60.1265860  66.4922820  55.9772130
  59.5083130  66.9572270  55.4134850  60.6389110  67.1850300  56.3941640
  54.9897620  66.0198690  62.6555730  54.6567000  66.6467610  63.2976800
  55.1664300  66.5460570  61.8757400  63.5031530  59.8343770  60.1232070
  62.7987100  60.1228660  60.7035180  63.8643690  60.6443880  59.7631630
  53.4210100  58.0913470  62.4852680  53.7626910  58.9355520  62.1906550
  52.4825910  58.2397210  62.6018020  54.2016720  67.9879490  64.4704910
  54.8190720  68.6630570  64.1889360  53.3409840  68.3967470  64.3792410
  49.4949060  67.1779350  53.3511760  49.1177040  67.6666450  52.6196660
  49.7522130  67.8504630  53.9818290  66.5718450  59.2798560  60.5141280
  65.6243360  59.3137540  60.6456710  66.8968440  60.0937510  60.8990640
  57.1037990  55.5795740  58.8097270  57.4112970  55.0242630  58.0932770
  56.1738690  55.7140200  58.6270260  63.9498470  68.0179250  56.1894900
  63.8394800  67.0753580  56.3144320  63.9466720  68.3794890  57.0757660
  62.0538490  66.1992870  62.4287340  62.4707280  65.9852980  61.5940800
  62.7778310  66.4565660  62.9995960  59.4918750  63.6444570  55.5457390
  58.5648030  63.5781950  55.7745860  59.6443570  64.5824700  55.4312630
  59.4787830  59.9161570  52.5424550  58.5391500  60.0775530  52.6277010
  59.7971090  60.6347250  51.9960540  66.0000590  64.5980090  62.5203580
  65.1719220  64.6673180  62.0453710  66.5951070  65.1834400  62.0519410
  63.5216040  65.2064870  56.0492640  62.9028460  64.8684420  55.4018940
  63.5040490  64.5624630  56.7571830  62.9642600  61.3849410  63.4658450
  62.5513780  62.2103120  63.7198440  62.2318550  60.7994450  63.2734810
  55.0975390  64.1709310  58.3277120  54.6932390  63.4586560  57.8323020
  55.1838510  63.8262550  59.2165160  55.5657090  67.8576870  60.4916330
  55.2685380  67.2522340  59.8124110  56.5156910  67.8954180  60.3805690
  53.8104010  60.9452520  62.1076160  54.3618600  61.0547860  61.3329410
  54.3247520  61.3190120  62.8231390  54.6575520  67.5958560  67.1424130
  53.7604050  67.8198530  67.3897530  54.6828390  67.7193500  66.1935530
  61.6980740  64.4451680  53.0565390  62.1374020  63.6074110  52.9103210
  62.4109160  65.0781080  53.1429530  53.4846740  64.4671880  65.7181500
  53.3454510  65.3394680  66.0868900  52.6028100  64.1244690  65.5729440
  65.2797880  55.6994490  51.3706430  64.9670540  55.7921320  52.2705500
  66.0410350  56.2775520  51.3203860  51.7980020  63.0654290  55.8283770
  51.6777620  63.7916380  55.2165040  51.4880910  62.2957200  55.3511680
  49.4365390  66.2369430  61.6352410  49.5145810  66.3718200  60.6908130
  50.0507070  65.5285320  61.8280530  50.6813020  67.9369620  58.0458590
  50.2741100  68.0784210  57.1912190  51.5726030  67.6529780  57.8429800
  66.6375160  68.3833530  66.3830830  66.7638220  68.1445410  65.4648010
  66.6796540  67.5518070  66.8552910  66.4899170  60.4365990  67.3480570
  65.8743440  60.9445660  66.8196030  66.1695590  59.5364320  67.2906510
  49.4924910  67.2783600  64.1746870  49.6555950  66.8088960  63.3566240
  49.9577360  66.7707160  64.8395710  54.2643680  56.4089360  59.2107440
  53.8211830  57.1898900  58.8791960  54.8228670  56.7319250  59.9178380
  58.5513490  59.2757880  64.8142760  58.0892860  59.4840900  65.6262700
  58.1491600  58.4617230  64.5113430  63.5518000  60.4966830  65.9439420
  62.7011590  60.1972580  66.2648490  63.3919790  60.7408840  65.0323240
  60.6467710  61.9968580  68.0438210  60.9721120  61.1632330  67.7040440
  61.4348040  62.5197100  68.1916540  57.3802500  56.0300060  54.0913270
  56.7556680  56.0259930  54.8166580  57.2932620  55.1631020  53.6949240
  56.3019580  56.9536690  61.0697040  56.5991910  57.8599520  60.9889060
  56.8505140  56.4655470  60.4556610  54.0557900  61.5322930  56.9388690
  53.8298820  61.3160100  57.8435310  53.2750430  61.9651390  56.5934660
  61.2855660  61.5386300  55.5379340  60.6864550  62.2622100  55.3542960
  61.8335270  61.4763080  54.7555790  56.4957110  62.4308510  67.6048960
  56.4000710  61.4903240  67.4549360  57.3389090  62.6523580  67.2097030
  59.8920530  60.1749840  57.5682620  60.2850100  60.4922040  56.7551310
  60.2537380  59.2961720  57.6827140  51.6267650  58.8422180  65.7582740
  51.2331040  59.6897390  65.9655520  50.9386050  58.2048550  65.9491380
  58.2012700  58.9257150  68.8279480  57.5111020  58.7329350  69.4625570
  58.9445000  59.2091790  69.3603780  48.9284700  56.7650640  59.7912820
  48.6397750  57.3353500  60.5037800  49.6730460  56.2855090  60.1544050
  49.1154930  60.7070760  51.0015540  49.0329600  61.6501520  51.1430530
  48.7637990  60.5645670  50.1227890  60.4775670  62.7655590  61.6633400
  59.7456790  63.2742400  62.0123500  60.0800010  61.9485570  61.3622180
  56.9153060  59.4409790  60.0685890  56.9189120  58.9999740  59.2190430
  57.8104180  59.7627120  60.1757710  52.7655440  59.3236280  59.0280100
  52.4255490  59.8011510  59.7847150  52.0032760  58.8701400  58.6681200
  56.9773210  60.4421870  53.0592650  57.0986030  60.4008350  54.0078470
  56.5921720  61.3046020  52.9039380  60.9401580  58.2189270  61.0756340
  60.9574320  58.6697920  61.9198190  60.6917160  57.3194910  61.2889780
  55.9894710  62.7523010  52.4575950  55.4211610  62.3041260  51.8311860
  56.6983710  63.1115790  51.9241100  64.3672330  55.6321450  66.9142720
  64.6918100  54.9011110  67.4400700  64.4028840  55.3135090  66.0123710
  51.0663890  66.6535030  66.3342680  50.6818680  66.0128700  66.9325640
  51.3776080  67.3571150  66.9037410  57.2161030  63.5011570  61.8151300
  57.5831160  63.0270140  62.5612640  57.0266090  64.3753140  62.1559640
  50.0801520  58.2455260  57.9444770  49.7948440  57.8810930  58.7823390
  50.0180380  57.5135720  57.3307910  55.0060400  62.5420210  64.1335510
  54.7017470  63.4212190  64.3585870  55.9606860  62.6020000  64.1692950
  53.5342190  66.7481200  54.7302360  52.7604450  66.2078820  54.5701080
  54.2636820  66.2287810  54.3920120  64.2930170  65.7446560  60.5228750
  65.0129290  66.2401850  60.1324860  64.0911990  65.0664450  59.8782620
  59.7540110  57.1384520  54.6658140  58.9404720  56.6397690  54.5903450
  59.5602060  57.9782770  54.2494490  59.6748970  65.8155620  66.4097750
  59.6086280  64.8951290  66.1555340  59.0454110  65.9131060  67.1242390
  62.4688500  61.5104170  52.9620300  63.3568120  61.8221400  52.7871640
  62.4393590  60.6376420  52.5700880  53.5779590  66.4161580  58.3681170
  54.0958260  65.6129840  58.3138060  53.1263610  66.3540720  59.2098000
  58.4649090  67.6827860  53.6408470  58.8064790  68.4270090  53.1451790
  57.6361800  67.9958980  54.0033300  51.0624130  63.3822950  65.2806870
  50.7039070  64.0476800  65.8680210  50.7678690  62.5506500  65.6519490
  54.2637250  63.8407190  68.1646420  53.9637390  63.9864370  67.2674240
  55.0348490  63.2812480  68.0719810  59.6065700  68.6376190  66.1601550
  59.6210240  67.7057150  65.9420460  58.8990800  68.7235950  66.7991320
  64.7402770  62.8216010  52.4300160  64.6566490  63.2530230  51.5796600
  65.4596960  63.2814360  52.8626980  65.8176910  65.2783530  65.5070130
  65.0925100  65.8712310  65.3099520  66.3452370  65.2707070  64.7083500
  61.3476500  67.0043700  59.0053980  61.7000320  66.4071830  58.3455350
  60.4638830  66.6787930  59.1762230  57.4339780  67.7641390  56.4124390
  58.1210910  68.3110600  56.7931980  56.6472200  68.3082120  56.4474000
  49.5732180  63.3814210  51.9041470  50.4427030  63.6639010  52.1877390
  49.0822500  64.1950080  51.7890280  56.7366990  64.7687420  56.0249750
  57.1929770  65.5792670  56.2509940  56.3855200  64.4510560  56.8568240
  52.6378770  55.1125070  56.4972270  52.5093400  55.1042970  57.4457190
  51.8140790  55.4508160  56.1463280  60.3131680  68.2826110  61.9719500
  60.9553910  67.5819270  62.0851670  60.8381030  69.0624550  61.7916390
  64.1587400  68.5674730  51.6958640  63.9324980  67.8505170  52.2883280
  63.7683600  68.3187170  50.8580390  62.0869300  69.0821010  65.1755560
  62.4225540  69.6687700  65.8533480  61.1669640  68.9513720  65.4053350
  49.6372700  56.8716190  65.9578970  48.9231220  57.0713110  66.5631580
  50.0567740  56.0955760  66.3293770  63.7403650  66.4846670  53.3572800
  63.4525350  66.9459360  54.1450680  64.5355820  66.0244440  53.6257020
  57.9157880  69.1312340  68.3443620  57.5954750  68.4121580  68.8889310
  57.2416240  69.8067410  68.4179680  51.5578690  65.1987680  54.0323530
  50.9506640  65.9386580  54.0418830  52.0328040  65.2887040  53.2061730
  61.1311480  59.3638500  63.7080420  61.4992300  58.5433710  64.0359990
  60.2709680  59.4240390  64.1236070  64.4973510  58.3195440  54.5167980
  63.8686670  58.4241110  53.8026210  64.0025430  58.5392220  55.3061860
  56.4657540  60.5981390  55.9325860  55.7573690  61.0667730  56.3739470
  56.7502020  59.9403400  56.5671050  58.0913470  62.0178090  63.9318390
  58.5898720  62.4923910  64.5970240  58.2336420  61.0941610  64.1388420
  60.4972970  57.3232050  57.3721650  60.3740750  57.3418180  56.4231160
  61.4457530  57.3710990  57.4920050  54.6692560  58.9066470  53.3076570
  55.5183090  59.3436620  53.2416760  54.3023830  59.2186730  54.1348630
  65.2980330  58.2346050  64.7746780  64.7953930  58.9751450  65.1140590
  66.1136990  58.6230050  64.4583570  63.5902340  63.4779230  58.2208140
  62.6492480  63.4929460  58.3955830  63.9046410  62.6915190  58.6668440
  53.5683980  65.1598830  51.7812100  54.3347250  65.0480190  52.3437530
  53.6458670  64.4636800  51.1288870  52.2630740  62.5923900  52.4644990
  52.3434330  61.6451410  52.5762390  53.1550490  62.9230780  52.5705650
  49.9490930  68.8092860  55.4421040  49.0230710  69.0514000  55.4326450
  50.4147360  69.6367120  55.3205790  60.9068360  68.0345230  68.7040520
  60.3006520  68.0576830  67.9636270  60.6022470  67.3028270  69.2407770
  49.7901540  64.4138820  67.7001160  50.2940560  63.8346100  68.2717390
  49.0508960  64.6979050  68.2377530  56.6925160  67.1353010  51.2547450
  56.5875800  66.5205360  51.9808830  56.5249380  66.6118900  50.4710460
  56.8439480  65.8209810  67.2336680  56.0785150  66.3894810  67.1491350
  57.0255440  65.5286020  66.3404910  59.9327890  66.1973040  51.8589440
  59.3837990  66.6442340  52.5032180  60.5547150  65.6922290  52.3827110
  63.9862830  67.5515140  67.7911700  64.7272300  67.8890900  67.2879160
  63.2235510  67.7207200  67.2381470  51.8224620  62.5568410  68.5951230
  51.8629960  62.2582280  69.5036460  52.6770120  62.9576020  68.4358750
  55.6003010  65.1563960  53.7554740  56.0219430  64.9903830  54.5986130
  55.7253850  64.3464190  53.2609880  53.7630430  61.1360510  66.5625720
  53.2326890  60.6451460  65.9349060  54.4318500  61.5644710  66.0283650
  58.1130650  64.1801570  51.0031840  58.6336310  63.4650590  50.6372990
  58.7599050  64.8187440  51.3032350  62.6608490  65.6029970  66.3266910
  63.0749510  65.7575050  67.1757330  61.7259490  65.7285190  66.4892690
  63.1330660  62.9426130  68.3306060  63.7151430  62.1878450  68.2426540
  63.3092430  63.4733570  67.5537540  54.2502730  58.1022880  66.6423010
  54.1559600  57.4843630  65.9173880  53.6700120  58.8289170  66.4152920
  57.0164170  56.6596120  63.6750400  56.5681470  56.6820380  62.8295950
  56.3829370  56.2615140  64.2720700  57.4223720  65.5550450  64.2962840
  57.8411830  66.3983180  64.1239080  56.5032350  65.6922490  64.0669620
  59.7587620  63.2866630  65.6800680  59.8783830  62.6907770  66.4195520
  60.6181620  63.3236320  65.2601980  62.0975520  63.8403820  64.2563190
  61.5710740  64.3646440  63.6528330  62.4406860  64.4731210  64.8872920
  54.4961910  61.2297190  50.7012900  54.2950970  60.3664550  51.0626240
  54.3253960  61.1430550  49.7634500  56.5256390  59.8287980  66.9376500
  57.1156080  59.5203830  67.6254320  55.7076630  59.3567730  67.0936400
  61.3449820  59.4453790  67.1709520  60.6565340  58.7835330  67.1059510
  62.0655840  58.9992060  67.6157980  61.9750220  56.0405420  53.2299780
  62.2552510  55.1973320  53.5859200  61.2015950  56.2728530  53.7438530
  53.2944710  58.3297810  50.6890780  53.5970610  58.3365240  49.7809930
  54.0339300  57.9795670  51.1858440  56.5129640  57.2732430  51.6746980
  56.1651640  56.5956420  51.0949430  56.7142410  56.8121940  52.4890370
  52.3174840  67.6340230  51.5220580  52.7549710  68.1769900  52.1778160
  52.8022570  66.8087180  51.5316920  54.1282560  68.7538270  56.6342810
  53.8278100  68.6303240  57.5346720  54.0220050  67.8946860  56.2258540
  66.8974480  68.5334670  51.3369490  66.0667440  68.6011320  51.8076720
  67.0746310  69.4238790  51.0336350  66.3530940  65.2782150  53.8403690
  67.1149850  65.8478800  53.9463380  66.3685310  64.7109350  54.6112000
  49.8535280  63.8020080  58.0711350  49.1984120  63.5331720  57.4271050
  50.6913230  63.6924560  57.6213330  67.3590910  66.1332250  58.6845620
  67.7299740  65.3499570  58.2781590  67.9992840  66.8221350  58.5062920
  64.3424670  67.5168830  64.0975940  63.5284510  67.9465990  64.3601730
  64.7498870  68.1287240  63.4844990  66.4050110  65.5716520  50.9976210
  66.6798950  66.4795400  50.8695430  66.2160850  65.5079050  51.9338200
  62.8025720  58.5961370  52.2929840  63.2210600  58.4092350  51.4526500
  62.4961780  57.7440420  52.6032770  66.3015450  63.5085510  55.9905640
  65.9259050  62.7413440  55.5586930  65.5718570  63.8908210  56.4780570
  50.8911210  64.1872650  62.6114690  51.2584250  64.1000050  63.4910710
  50.3222030  63.4239200  62.5121550  65.6915070  62.6557030  65.6245160
  65.4601160  62.4269780  64.7243110  65.9519620  63.5756580  65.5790050
  50.4427210  61.0981740  66.5173110  49.5483260  61.0648500  66.8566820
  50.9824760  61.2968530  67.2824360  64.1303140  57.8813460  68.4024860
  65.0073320  57.8896860  68.7858860  64.1423980  57.1444300  67.7917210
  49.0673360  61.0119010  54.0136680  48.1637440  61.2749210  53.8388340
  49.5513980  61.2830180  53.2336640  65.5766410  61.7343000  59.2912880
  66.1003890  61.2405650  58.6603050  66.1625830  61.8693360  60.0360450
  65.7556130  61.8182870  62.8132430  64.8058840  61.7846410  62.9277420
  65.9369140  62.7282980  62.5782200  51.6100570  60.0684550  51.9231060
  52.3192270  59.6467770  51.4378340  50.8940510  60.1359780  51.2914410
  51.2574730  56.1223880  50.9633710  51.9802860  56.6632820  51.2814930
  51.5299250  55.8487300  50.0875250  65.0666380  60.9916350  55.2305290
  65.5625500  60.7587220  56.0154170  64.8682450  60.1528190  54.8142930
  50.9466920  55.3730070  60.8656330  51.5943110  54.8227450  60.4251490
  51.3668760  55.6273220  61.6872140  66.4953540  59.6277300  57.7642970
  66.3852820  59.4733340  58.7025240  67.2561130  59.0998240  57.5218380
  64.8419260  55.5671430  64.2225970  65.4791480  56.1805570  64.5885160
  64.9894150  55.6032090  63.2775200  67.3843810  57.4585220  51.0049110
  68.3093120  57.3266400  50.7967400  67.3619600  57.5378040  51.9585560
  67.4582300  58.2295880  53.6305820  66.6633800  58.1641000  54.1598730
  67.6625580  59.1646520  53.6191170  50.6998920  55.5285740  63.6081650
  50.3513740  55.9849560  64.3739830  50.3686620  54.6342870  63.6904080
  52.3063290  68.7005340  67.7734840  52.2632920  68.3298250  68.6549300
  52.4374300  69.6382910  67.9136660  58.2123740  56.7197620  67.1301070
  58.1512630  57.3119450  67.8796480  59.1524120  56.6123580  66.9851330
  60.8498300  56.3767680  66.7693360  61.4638710  56.6946970  66.1074440
  61.3947860  55.8916270  67.3889220  51.3719560  55.0561940  66.8832420
  51.9202550  54.8749990  66.1198530  51.4374870  54.2656050  67.4188730
  61.5906340  54.9399820  63.0962650  60.7166180  55.2734930  62.8935580
  61.4817090  54.4673000  63.9214520  62.4978320  57.1470690  64.4804370
  62.1691680  56.3322450  64.1006100  63.4460620  57.1040500  64.3570060
  51.7763550  69.0125970  63.8440660  51.0497610  68.3931260  63.7766610
  51.8372700  69.4066580  62.9738740  59.3381160  55.8569660  62.0355560
  58.5552950  56.3315160  62.3152320  59.0444090  54.9524490  61.9268740
  63.8902230  56.5592760  60.0804650  64.3310320  56.5037860  59.2326250
  63.6209820  57.4750770  60.1514830  65.7540800  56.1908000  58.0913470
  65.6929200  55.2469220  57.9444490  66.5332830  56.2988090  58.6366930
  50.6821570  56.1617140  54.5569280  51.4400930  56.2746020  53.9833310
  50.2198740  56.9986340  54.5112710  57.2235380  58.2756410  57.5471590
  56.4109890  57.9013300  57.2067470  57.7277020  57.5201490  57.8492780
  61.7260360  54.9398860  58.7854660  62.3289730  55.5119070  59.2603180
  60.9853350  55.5038300  58.5628560  64.8694960  55.3420420  54.0594940
  65.0645590  56.2403870  54.3262370  64.0824830  55.1107500  54.5527890
  53.0546720  56.6881190  53.0971250  53.5839480  55.9010990  52.9679200
  53.6875040  57.3672380  53.3306780  55.2484560  56.4256330  56.1516640
  54.6187300  55.7243640  56.3186770  54.7089700  57.1860460  55.9349800
  55.3740120  55.7040310  68.5869130  55.0924390  56.2073910  67.8229950
  55.7559820  54.9062060  68.2211260  53.4264010  69.0880700  53.3783140
  52.7972890  69.5565800  53.9268970  53.5411840  68.2429920  53.8129330
  61.9755580  55.1193890  69.1649600  61.8621030  55.4388500  70.0601120
  62.7925320  55.5206400  68.8686880  60.8813730  63.1386360  39.5284340
  60.8007780  62.2240970  39.2576050  60.4678150  63.6353430  38.8224050
  59.0131770  64.9165380  41.4093610  58.2373870  64.4365820  41.6992180
  59.6644700  64.2371030  41.2349770  53.0297600  65.2285190  42.2869370
  52.1982480  64.9733900  42.6865880  53.6378580  65.2995960  43.0227290
  63.0339200  69.3225570  40.1892740  62.5720730  68.5512810  40.5179910
  63.8464750  69.3491640  40.6945190  53.0098860  69.2625280  42.4827390
  53.3126900  68.3723020  42.3037610  53.7542450  69.8195500  42.2549640
  51.4389550  60.1887080  36.0711760  50.5506250  60.5303050  35.9691640
  51.7230740  59.9887400  35.1792590  49.4022560  62.7892730  41.9551460
  49.9738670  62.0214930  41.9555100  49.4024100  63.0881490  41.0458070
  58.4540760  67.5922570  41.4163770  58.3849040  66.6512510  41.2552900
  59.2160620  67.6823980  41.9886340  50.6447430  58.1977090  43.7420390
  50.4650270  57.3002840  44.0223150  50.2427510  58.7448960  44.4167340
  59.4845930  60.3992950  41.6432700  59.8610750  59.5264830  41.5306370
  59.3865440  60.7351650  40.7523140  53.6150940  58.7718580  37.1050140
  53.7217690  59.6722310  37.4118900  52.7043300  58.7236550  36.8144790
  63.2670050  57.8943390  38.5761040  64.0879670  57.4039960  38.6186520
  63.3004130  58.4841050  39.3292880  51.2634100  60.6937590  42.3502730
  51.9444210  60.9575960  42.9690130  50.9482150  59.8538460  42.6840740
  55.4558670  61.7404950  41.4375320  55.9636890  62.2385920  42.0780340
  55.9871910  60.9640150  41.2614680  67.5569600  59.9110140  45.1404670
  66.8521770  60.2991850  44.6219780  67.8227520  60.6060430  45.7425600
  53.7394770  56.3803510  45.7038740  53.7413210  56.8975900  44.8984640
  52.9099080  55.9033690  45.6808670  60.1265860  66.4922820  37.2028640
  59.5083130  66.9572270  36.6391360  60.6389110  67.1850300  37.6198150
  54.9897620  66.0198690  43.8812240  54.6567000  66.6467610  44.5233310
  55.1664300  66.5460570  43.1013910  63.5031530  59.8343770  41.3488580
  62.7987100  60.1228660  41.9291690  63.8643690  60.6443880  40.9888140
  53.4210100  58.0913470  43.7109190  53.7626910  58.9355520  43.4163060
  52.4825910  58.2397210  43.8274530  54.2016720  67.9879490  45.6961420
  54.8190720  68.6630570  45.4145870  53.3409840  68.3967470  45.6048920
  49.4949060  67.1779350  34.5768270  49.1177040  67.6666450  33.8453170
  49.7522130  67.8504630  35.2074800  66.5718450  59.2798560  41.7397790
  65.6243360  59.3137540  41.8713220  66.8968440  60.0937510  42.1247150
  57.1037990  55.5795740  40.0353780  57.4112970  55.0242630  39.3189280
  56.1738690  55.7140200  39.8526770  63.9498470  68.0179250  37.4151410
  63.8394800  67.0753580  37.5400830  63.9466720  68.3794890  38.3014170
  62.0538490  66.1992870  43.6543850  62.4707280  65.9852980  42.8197310
  62.7778310  66.4565660  44.2252470  59.4918750  63.6444570  36.7713900
  58.5648030  63.5781950  37.0002370  59.6443570  64.5824700  36.6569140
  59.4787830  59.9161570  33.7681060  58.5391500  60.0775530  33.8533520
  59.7971090  60.6347250  33.2217050  66.0000590  64.5980090  43.7460090
  65.1719220  64.6673180  43.2710220  66.5951070  65.1834400  43.2775920
  63.5216040  65.2064870  37.2749150  62.9028460  64.8684420  36.6275450
  63.5040490  64.5624630  37.9828340  62.9642600  61.3849410  44.6914960
  62.5513780  62.2103120  44.9454950  62.2318550  60.7994450  44.4991320
  55.0975390  64.1709310  39.5533630  54.6932390  63.4586560  39.0579530
  55.1838510  63.8262550  40.4421670  55.5657090  67.8576870  41.7172840
  55.2685380  67.2522340  41.0380620  56.5156910  67.8954180  41.6062200
  53.8104010  60.9452520  43.3332670  54.3618600  61.0547860  42.5585920
  54.3247520  61.3190120  44.0487900  54.6575520  67.5958560  48.3680640
  53.7604050  67.8198530  48.6154040  54.6828390  67.7193500  47.4192040
  61.6980740  64.4451680  34.2821900  62.1374020  63.6074110  34.1359720
  62.4109160  65.0781080  34.3686040  53.4846740  64.4671880  46.9438010
  53.3454510  65.3394680  47.3125410  52.6028100  64.1244690  46.7985950
  65.2797880  55.6994490  32.5962940  64.9670540  55.7921320  33.4962010
  66.0410350  56.2775520  32.5460370  51.7980020  63.0654290  37.0540280
  51.6777620  63.7916380  36.4421550  51.4880910  62.2957200  36.5768190
  49.4365390  66.2369430  42.8608920  49.5145810  66.3718200  41.9164640
  50.0507070  65.5285320  43.0537040  50.6813020  67.9369620  39.2715100
  50.2741100  68.0784210  38.4168700  51.5726030  67.6529780  39.0686310
  66.6375160  68.3833530  47.6087340  66.7638220  68.1445410  46.6904520
  66.6796540  67.5518070  48.0809420  66.4899170  60.4365990  48.5737080
  65.8743440  60.9445660  48.0452540  66.1695590  59.5364320  48.5163020
  49.4924910  67.2783600  45.4003380  49.6555950  66.8088960  44.5822750
  49.9577360  66.7707160  46.0652220  54.2643680  56.4089360  40.4363950
  53.8211830  57.1898900  40.1048470  54.8228670  56.7319250  41.1434890
  58.5513490  59.2757880  46.0399270  58.0892860  59.4840900  46.8519210
  58.1491600  58.4617230  45.7369940  63.5518000  60.4966830  47.1695930
  62.7011590  60.1972580  47.4905000  63.3919790  60.7408840  46.2579750
  60.6467710  61.9968580  49.2694720  60.9721120  61.1632330  48.9296950
  61.4348040  62.5197100  49.4173050  57.3802500  56.0300060  35.3169780
  56.7556680  56.0259930  36.0423090  57.2932620  55.1631020  34.9205750
  56.3019580  56.9536690  42.2953550  56.5991910  57.8599520  42.2145570
  56.8505140  56.4655470  41.6813120  54.0557900  61.5322930  38.1645200
  53.8298820  61.3160100  39.0691820  53.2750430  61.9651390  37.8191170
  61.2855660  61.5386300  36.7635850  60.6864550  62.2622100  36.5799470
  61.8335270  61.4763080  35.9812300  56.4957110  62.4308510  48.8305470
  56.4000710  61.4903240  48.6805870  57.3389090  62.6523580  48.4353540
  59.8920530  60.1749840  38.7939130  60.2850100  60.4922040  37.9807820
  60.2537380  59.2961720  38.9083650  51.6267650  58.8422180  46.9839250
  51.2331040  59.6897390  47.1912030  50.9386050  58.2048550  47.1747890
  58.2012700  58.9257150  50.0535990  57.5111020  58.7329350  50.6882080
  58.9445000  59.2091790  50.5860290  48.9284700  56.7650640  41.0169330
  48.6397750  57.3353500  41.7294310  49.6730460  56.2855090  41.3800560
  49.1154930  60.7070760  32.2272050  49.0329600  61.6501520  32.3687040
  48.7637990  60.5645670  31.3484400  60.4775670  62.7655590  42.8889910
  59.7456790  63.2742400  43.2380010  60.0800010  61.9485570  42.5878690
  56.9153060  59.4409790  41.2942400  56.9189120  58.9999740  40.4446940
  57.8104180  59.7627120  41.4014220  52.7655440  59.3236280  40.2536610
  52.4255490  59.8011510  41.0103660  52.0032760  58.8701400  39.8937710
  56.9773210  60.4421870  34.2849160  57.0986030  60.4008350  35.2334980
  56.5921720  61.3046020  34.1295890  60.9401580  58.2189270  42.3012850
  60.9574320  58.6697920  43.1454700  60.6917160  57.3194910  42.5146290
  55.9894710  62.7523010  33.6832460  55.4211610  62.3041260  33.0568370
  56.6983710  63.1115790  33.1497610  64.3672330  55.6321450  48.1399230
  64.6918100  54.9011110  48.6657210  64.4028840  55.3135090  47.2380220
  51.0663890  66.6535030  47.5599190  50.6818680  66.0128700  48.1582150
  51.3776080  67.3571150  48.1293920  57.2161030  63.5011570  43.0407810
  57.5831160  63.0270140  43.7869150  57.0266090  64.3753140  43.3816150
  50.0801520  58.2455260  39.1701280  49.7948440  57.8810930  40.0079900
  50.0180380  57.5135720  38.5564420  55.0060400  62.5420210  45.3592020
  54.7017470  63.4212190  45.5842380  55.9606860  62.6020000  45.3949460
  53.5342190  66.7481200  35.9558870  52.7604450  66.2078820  35.7957590
  54.2636820  66.2287810  35.6176630  64.2930170  65.7446560  41.7485260
  65.0129290  66.2401850  41.3581370  64.0911990  65.0664450  41.1039130
  59.7540110  57.1384520  35.8914650  58.9404720  56.6397690  35.8159960
  59.5602060  57.9782770  35.4751000  59.6748970  65.8155620  47.6354260
  59.6086280  64.8951290  47.3811850  59.0454110  65.9131060  48.3498900
  62.4688500  61.5104170  34.1876810  63.3568120  61.8221400  34.0128150
  62.4393590  60.6376420  33.7957390  53.5779590  66.4161580  39.5937680
  54.0958260  65.6129840  39.5394570  53.1263610  66.3540720  40.4354510
  58.4649090  67.6827860  34.8664980  58.8064790  68.4270090  34.3708300
  57.6361800  67.9958980  35.2289810  51.0624130  63.3822950  46.5063380
  50.7039070  64.0476800  47.0936720  50.7678690  62.5506500  46.8776000
  54.2637250  63.8407190  49.3902930  53.9637390  63.9864370  48.4930750
  55.0348490  63.2812480  49.2976320  59.6065700  68.6376190  47.3858060
  59.6210240  67.7057150  47.1676970  58.8990800  68.7235950  48.0247830
  64.7402770  62.8216010  33.6556670  64.6566490  63.2530230  32.8053110
  65.4596960  63.2814360  34.0883490  65.8176910  65.2783530  46.7326640
  65.0925100  65.8712310  46.5356030  66.3452370  65.2707070  45.9340010
  61.3476500  67.0043700  40.2310490  61.7000320  66.4071830  39.5711860
  60.4638830  66.6787930  40.4018740  57.4339780  67.7641390  37.6380900
  58.1210910  68.3110600  38.0188490  56.6472200  68.3082120  37.6730510
  49.5732180  63.3814210  33.1297980  50.4427030  63.6639010  33.4133900
  49.0822500  64.1950080  33.0146790  56.7366990  64.7687420  37.2506260
  57.1929770  65.5792670  37.4766450  56.3855200  64.4510560  38.0824750
  60.3131680  68.2826110  43.1976010  60.9553910  67.5819270  43.3108180
  60.8381030  69.0624550  43.0172900  64.1587400  68.5674730  32.9215150
  63.9324980  67.8505170  33.5139790  63.7683600  68.3187170  32.0836900
  62.0869300  69.0821010  46.4012070  62.4225540  69.6687700  47.0789990
  61.1669640  68.9513720  46.6309860  49.6372700  56.8716190  47.1835480
  48.9231220  57.0713110  47.7888090  50.0567740  56.0955760  47.5550280
  63.7403650  66.4846670  34.5829310  63.4525350  66.9459360  35.3707190
  64.5355820  66.0244440  34.8513530  57.9157880  69.1312340  49.5700130
  57.5954750  68.4121580  50.1145820  57.2416240  69.8067410  49.6436190
  51.5578690  65.1987680  35.2580040  50.9506640  65.9386580  35.2675340
  52.0328040  65.2887040  34.4318240  61.1311480  59.3638500  44.9336930
  61.4992300  58.5433710  45.2616500  60.2709680  59.4240390  45.3492580
  64.4973510  58.3195440  35.7424490  63.8686670  58.4241110  35.0282720
  64.0025430  58.5392220  36.5318370  56.4657540  60.5981390  37.1582370
  55.7573690  61.0667730  37.5995980  56.7502020  59.9403400  37.7927560
  58.0913470  62.0178090  45.1574900  58.5898720  62.4923910  45.8226750
  58.2336420  61.0941610  45.3644930  60.4972970  57.3232050  38.5978160
  60.3740750  57.3418180  37.6487670  61.4457530  57.3710990  38.7176560
  54.6692560  58.9066470  34.5333080  55.5183090  59.3436620  34.4673270
  54.3023830  59.2186730  35.3605140  65.2980330  58.2346050  46.0003290
  64.7953930  58.9751450  46.3397100  66.1136990  58.6230050  45.6840080
  63.5902340  63.4779230  39.4464650  62.6492480  63.4929460  39.6212340
  63.9046410  62.6915190  39.8924950  53.5683980  65.1598830  33.0068610
  54.3347250  65.0480190  33.5694040  53.6458670  64.4636800  32.3545380
  52.2630740  62.5923900  33.6901500  52.3434330  61.6451410  33.8018900
  53.1550490  62.9230780  33.7962160  49.9490930  68.8092860  36.6677550
  49.0230710  69.0514000  36.6582960  50.4147360  69.6367120  36.5462300
  60.9068360  68.0345230  49.9297030  60.3006520  68.0576830  49.1892780
  60.6022470  67.3028270  50.4664280  49.7901540  64.4138820  48.9257670
  50.2940560  63.8346100  49.4973900  49.0508960  64.6979050  49.4634040
  56.6925160  67.1353010  32.4803960  56.5875800  66.5205360  33.2065340
  56.5249380  66.6118900  31.6966970  56.8439480  65.8209810  48.4593190
  56.0785150  66.3894810  48.3747860  57.0255440  65.5286020  47.5661420
  59.9327890  66.1973040  33.0845950  59.3837990  66.6442340  33.7288690
  60.5547150  65.6922290  33.6083620  63.9862830  67.5515140  49.0168210
  64.7272300  67.8890900  48.5135670  63.2235510  67.7207200  48.4637980
  51.8224620  62.5568410  49.8207740  51.8629960  62.2582280  50.7292970
  52.6770120  62.9576020  49.6615260  55.6003010  65.1563960  34.9811250
  56.0219430  64.9903830  35.8242640  55.7253850  64.3464190  34.4866390
  53.7630430  61.1360510  47.7882230  53.2326890  60.6451460  47.1605570
  54.4318500  61.5644710  47.2540160  58.1130650  64.1801570  32.2288350
  58.6336310  63.4650590  31.8629500  58.7599050  64.8187440  32.5288860
  62.6608490  65.6029970  47.5523420  63.0749510  65.7575050  48.4013840
  61.7259490  65.7285190  47.7149200  63.1330660  62.9426130  49.5562570
  63.7151430  62.1878450  49.4683050  63.3092430  63.4733570  48.7794050
  54.2502730  58.1022880  47.8679520  54.1559600  57.4843630  47.1430390
  53.6700120  58.8289170  47.6409430  57.0164170  56.6596120  44.9006910
  56.5681470  56.6820380  44.0552460  56.3829370  56.2615140  45.4977210
  57.4223720  65.5550450  45.5219350  57.8411830  66.3983180  45.3495590
  56.5032350  65.6922490  45.2926130  59.7587620  63.2866630  46.9057190
  59.8783830  62.6907770  47.6452030  60.6181620  63.3236320  46.4858490
  62.0975520  63.8403820  45.4819700  61.5710740  64.3646440  44.8784840
  62.4406860  64.4731210  46.1129430  54.4961910  61.2297190  31.9269410
  54.2950970  60.3664550  32.2882750  54.3253960  61.1430550  30.9891010
  56.5256390  59.8287980  48.1633010  57.1156080  59.5203830  48.8510830
  55.7076630  59.3567730  48.3192910  61.3449820  59.4453790  48.3966030
  60.6565340  58.7835330  48.3316020  62.0655840  58.9992060  48.8414490
  61.9750220  56.0405420  34.4556290  62.2552510  55.1973320  34.8115710
  61.2015950  56.2728530  34.9695040  53.2944710  58.3297810  31.9147290
  53.5970610  58.3365240  31.0066440  54.0339300  57.9795670  32.4114950
  56.5129640  57.2732430  32.9003490  56.1651640  56.5956420  32.3205940
  56.7142410  56.8121940  33.7146880  52.3174840  67.6340230  32.7477090
  52.7549710  68.1769900  33.4034670  52.8022570  66.8087180  32.7573430
  54.1282560  68.7538270  37.8599320  53.8278100  68.6303240  38.7603230
  54.0220050  67.8946860  37.4515050  66.8974480  68.5334670  32.5626000
  66.0667440  68.6011320  33.0333230  67.0746310  69.4238790  32.2592860
  66.3530940  65.2782150  35.0660200  67.1149850  65.8478800  35.1719890
  66.3685310  64.7109350  35.8368510  49.8535280  63.8020080  39.2967860
  49.1984120  63.5331720  38.6527560  50.6913230  63.6924560  38.8469840
  67.3590910  66.1332250  39.9102130  67.7299740  65.3499570  39.5038100
  67.9992840  66.8221350  39.7319430  64.3424670  67.5168830  45.3232450
  63.5284510  67.9465990  45.5858240  64.7498870  68.1287240  44.7101500
  66.4050110  65.5716520  32.2232720  66.6798950  66.4795400  32.0951940
  66.2160850  65.5079050  33.1594710  62.8025720  58.5961370  33.5186350
  63.2210600  58.4092350  32.6783010  62.4961780  57.7440420  33.8289280
  66.3015450  63.5085510  37.2162150  65.9259050  62.7413440  36.7843440
  65.5718570  63.8908210  37.7037080  50.8911210  64.1872650  43.8371200
  51.2584250  64.1000050  44.7167220  50.3222030  63.4239200  43.7378060
  65.6915070  62.6557030  46.8501670  65.4601160  62.4269780  45.9499620
  65.9519620  63.5756580  46.8046560  50.4427210  61.0981740  47.7429620
  49.5483260  61.0648500  48.0823330  50.9824760  61.2968530  48.5080870
  64.1303140  57.8813460  49.6281370  65.0073320  57.8896860  50.0115370
  64.1423980  57.1444300  49.0173720  49.0673360  61.0119010  35.2393190
  48.1637440  61.2749210  35.0644850  49.5513980  61.2830180  34.4593150
  65.5766410  61.7343000  40.5169390  66.1003890  61.2405650  39.8859560
  66.1625830  61.8693360  41.2616960  65.7556130  61.8182870  44.0388940
  64.8058840  61.7846410  44.1533930  65.9369140  62.7282980  43.8038710
  51.6100570  60.0684550  33.1487570  52.3192270  59.6467770  32.6634850
  50.8940510  60.1359780  32.5170920  65.0666380  60.9916350  36.4561800
  65.5625500  60.7587220  37.2410680  64.8682450  60.1528190  36.0399440
  50.9466920  55.3730070  42.0912840  51.5943110  54.8227450  41.6508000
  51.3668760  55.6273220  42.9128650  66.4953540  59.6277300  38.9899480
  66.3852820  59.4733340  39.9281750  67.2561130  59.0998240  38.7474890
  64.8419260  55.5671430  45.4482480  65.4791480  56.1805570  45.8141670
  64.9894150  55.6032090  44.5031710  67.3843810  57.4585220  32.2305620
  68.3093120  57.3266400  32.0223910  67.3619600  57.5378040  33.1842070
  67.4582300  58.2295880  34.8562330  66.6633800  58.1641000  35.3855240
  67.6625580  59.1646520  34.8447680  50.6998920  55.5285740  44.8338160
  50.3513740  55.9849560  45.5996340  50.3686620  54.6342870  44.9160590
  52.3063290  68.7005340  48.9991350  52.2632920  68.3298250  49.8805810
  52.4374300  69.6382910  49.1393170  58.2123740  56.7197620  48.3557580
  58.1512630  57.3119450  49.1052990  59.1524120  56.6123580  48.2107840
  60.8498300  56.3767680  47.9949870  61.4638710  56.6946970  47.3330950
  61.3947860  55.8916270  48.6145730  51.3719560  55.0561940  48.1088930
  51.9202550  54.8749990  47.3455040  51.4374870  54.2656050  48.6445240
  61.5906340  54.9399820  44.3219160  60.7166180  55.2734930  44.1192090
  61.4817090  54.4673000  45.1471030  62.4978320  57.1470690  45.7060880
  62.1691680  56.3322450  45.3262610  63.4460620  57.1040500  45.5826570
  51.7763550  69.0125970  45.0697170  51.0497610  68.3931260  45.0023120
  51.8372700  69.4066580  44.1995250  59.3381160  55.8569660  43.2612070
  58.5552950  56.3315160  43.5408830  59.0444090  54.9524490  43.1525250
  63.8902230  56.5592760  41.3061160  64.3310320  56.5037860  40.4582760
  63.6209820  57.4750770  41.3771340  65.7540800  56.1908000  39.3169980
  65.6929200  55.2469220  39.1701000  66.5332830  56.2988090  39.8623440
  57.2235380  58.2756410  38.7728100  56.4109890  57.9013300  38.4323980
  57.7277020  57.5201490  39.0749290  61.7260360  54.9398860  40.0111170
  62.3289730  55.5119070  40.4859690  60.9853350  55.5038300  39.7885070
  64.8694960  55.3420420  35.2851450  65.0645590  56.2403870  35.5518880
  64.0824830  55.1107500  35.7784400  55.2484560  56.4256330  37.3773150
  54.6187300  55.7243640  37.5443280  54.7089700  57.1860460  37.1606310
  55.3740120  55.7040310  49.8125640  55.0924390  56.2073910  49.0486460
  55.7559820  54.9062060  49.4467770  53.4264010  69.0880700  34.6039650
  52.7972890  69.5565800  35.1525480  53.5411840  68.2429920  35.0385840
  61.9755580  55.1193890  50.3906110  61.8621030  55.4388500  51.2857630
  62.7925320  55.5206400  50.0943390  60.8813730  63.1386360  20.7540850
  60.8007780  62.2240970  20.4832560  60.4678150  63.6353430  20.0480560
  59.0131770  64.9165380  22.6350120  58.2373870  64.4365820  22.9248690
  59.6644700  64.2371030  22.4606280  53.0297600  65.2285190  23.5125880
  52.1982480  64.9733900  23.9122390  53.6378580  65.2995960  24.2483800
  63.0339200  69.3225570  21.4149250  62.5720730  68.5512810  21.7436420
  63.8464750  69.3491640  21.9201700  53.0098860  69.2625280  23.7083900
  53.3126900  68.3723020  23.5294120  53.7542450  69.8195500  23.4806150
  51.4389550  60.1887080  17.2968270  50.5506250  60.5303050  17.1948150
  51.7230740  59.9887400  16.4049100  49.4022560  62.7892730  23.1807970
  49.9738670  62.0214930  23.1811610  49.4024100  63.0881490  22.2714580
  58.4540760  67.5922570  22.6420280  58.3849040  66.6512510  22.4809410
  59.2160620  67.6823980  23.2142850  50.6447430  58.1977090  24.9676900
  50.4650270  57.3002840  25.2479660  50.2427510  58.7448960  25.6423850
  59.4845930  60.3992950  22.8689210  59.8610750  59.5264830  22.7562880
  59.3865440  60.7351650  21.9779650  53.6150940  58.7718580  18.3306650
  53.7217690  59.6722310  18.6375410  52.7043300  58.7236550  18.0401300
  63.2670050  57.8943390  19.8017550  64.0879670  57.4039960  19.8443030
  63.3004130  58.4841050  20.5549390  51.2634100  60.6937590  23.5759240
  51.9444210  60.9575960  24.1946640  50.9482150  59.8538460  23.9097250
  55.4558670  61.7404950  22.6631830  55.9636890  62.2385920  23.3036850
  55.9871910  60.9640150  22.4871190  67.5569600  59.9110140  26.3661180
  66.8521770  60.2991850  25.8476290  67.8227520  60.6060430  26.9682110
  53.7394770  56.3803510  26.9295250  53.7413210  56.8975900  26.1241150
  52.9099080  55.9033690  26.9065180  60.1265860  66.4922820  18.4285150
  59.5083130  66.9572270  17.8647870  60.6389110  67.1850300  18.8454660
  54.9897620  66.0198690  25.1068750  54.6567000  66.6467610  25.7489820
  55.1664300  66.5460570  24.3270420  63.5031530  59.8343770  22.5745090
  62.7987100  60.1228660  23.1548200  63.8643690  60.6443880  22.2144650
  53.4210100  58.0913470  24.9365700  53.7626910  58.9355520  24.6419570
  52.4825910  58.2397210  25.0531040  54.2016720  67.9879490  26.9217930
  54.8190720  68.6630570  26.6402380  53.3409840  68.3967470  26.8305430
  49.4949060  67.1779350  15.8024780  49.1177040  67.6666450  15.0709680
  49.7522130  67.8504630  16.4331310  66.5718450  59.2798560  22.9654300
  65.6243360  59.3137540  23.0969730  66.8968440  60.0937510  23.3503660
  57.1037990  55.5795740  21.2610290  57.4112970  55.0242630  20.5445790
  56.1738690  55.7140200  21.0783280  63.9498470  68.0179250  18.6407920
  63.8394800  67.0753580  18.7657340  63.9466720  68.3794890  19.5270680
  62.0538490  66.1992870  24.8800360  62.4707280  65.9852980  24.0453820
  62.7778310  66.4565660  25.4508980  59.4918750  63.6444570  17.9970410
  58.5648030  63.5781950  18.2258880  59.6443570  64.5824700  17.8825650
  59.4787830  59.9161570  14.9937570  58.5391500  60.0775530  15.0790030
  59.7971090  60.6347250  14.4473560  66.0000590  64.5980090  24.9716600
  65.1719220  64.6673180  24.4966730  66.5951070  65.1834400  24.5032430
  63.5216040  65.2064870  18.5005660  62.9028460  64.8684420  17.8531960
  63.5040490  64.5624630  19.2084850  62.9642600  61.3849410  25.9171470
  62.5513780  62.2103120  26.1711460  62.2318550  60.7994450  25.7247830
  55.0975390  64.1709310  20.7790140  54.6932390  63.4586560  20.2836040
  55.1838510  63.8262550  21.6678180  55.5657090  67.8576870  22.9429350
  55.2685380  67.2522340  22.2637130  56.5156910  67.8954180  22.8318710
  53.8104010  60.9452520  24.5589180  54.3618600  61.0547860  23.7842430
  54.3247520  61.3190120  25.2744410  54.6575520  67.5958560  29.5937150
  53.7604050  67.8198530  29.8410550  54.6828390  67.7193500  28.6448550
  61.6980740  64.4451680  15.5078410  62.1374020  63.6074110  15.3616230
  62.4109160  65.0781080  15.5942550  53.4846740  64.4671880  28.1694520
  53.3454510  65.3394680  28.5381920  52.6028100  64.1244690  28.0242460
  65.2797880  55.6994490  13.8219450  64.9670540  55.7921320  14.7218520
  66.0410350  56.2775520  13.7716880  51.7980020  63.0654290  18.2796790
  51.6777620  63.7916380  17.6678060  51.4880910  62.2957200  17.8024700
  49.4365390  66.2369430  24.0865430  49.5145810  66.3718200  23.1421150
  50.0507070  65.5285320  24.2793550  50.6813020  67.9369620  20.4971610
  50.2741100  68.0784210  19.6425210  51.5726030  67.6529780  20.2942820
  66.6375160  68.3833530  28.8343850  66.7638220  68.1445410  27.9161030
  66.6796540  67.5518070  29.3065930  66.4899170  60.4365990  29.7993590
  65.8743440  60.9445660  29.2709050  66.1695590  59.5364320  29.7419530
  49.4924910  67.2783600  26.6259890  49.6555950  66.8088960  25.8079260
  49.9577360  66.7707160  27.2908730  54.2643680  56.4089360  21.6620460
  53.8211830  57.1898900  21.3304980  54.8228670  56.7319250  22.3691400
  58.5513490  59.2757880  27.2655780  58.0892860  59.4840900  28.0775720
  58.1491600  58.4617230  26.9626450  63.5518000  60.4966830  28.3952440
  62.7011590  60.1972580  28.7161510  63.3919790  60.7408840  27.4836260
  60.6467710  61.9968580  30.4951230  60.9721120  61.1632330  30.1553460
  61.4348040  62.5197100  30.6429560  57.3802500  56.0300060  16.5426290
  56.7556680  56.0259930  17.2679600  57.2932620  55.1631020  16.1462260
  56.3019580  56.9536690  23.5210060  56.5991910  57.8599520  23.4402080
  56.8505140  56.4655470  22.9069630  54.0557900  61.5322930  19.3901710
  53.8298820  61.3160100  20.2948330  53.2750430  61.9651390  19.0447680
  61.2855660  61.5386300  17.9892360  60.6864550  62.2622100  17.8055980
  61.8335270  61.4763080  17.2068810  56.4957110  62.4308510  30.0561980
  56.4000710  61.4903240  29.9062380  57.3389090  62.6523580  29.6610050
  59.8920530  60.1749840  20.0195640  60.2850100  60.4922040  19.2064330
  60.2537380  59.2961720  20.1340160  51.6267650  58.8422180  28.2095760
  51.2331040  59.6897390  28.4168540  50.9386050  58.2048550  28.4004400
  58.2012700  58.9257150  31.2792500  57.5111020  58.7329350  31.9138590
  58.9445000  59.2091790  31.8116800  48.9284700  56.7650640  22.2425840
  48.6397750  57.3353500  22.9550820  49.6730460  56.2855090  22.6057070
  49.1154930  60.7070760  13.4528560  49.0329600  61.6501520  13.5943550
  48.7637990  60.5645670  12.5740910  60.4775670  62.7655590  24.1146420
  59.7456790  63.2742400  24.4636520  60.0800010  61.9485570  23.8135200
  56.9153060  59.4409790  22.5198910  56.9189120  58.9999740  21.6703450
  57.8104180  59.7627120  22.6270730  52.7655440  59.3236280  21.4793120
  52.4255490  59.8011510  22.2360170  52.0032760  58.8701400  21.1194220
  56.9773210  60.4421870  15.5105670  57.0986030  60.4008350  16.4591490
  56.5921720  61.3046020  15.3552400  60.9401580  58.2189270  23.5269360
  60.9574320  58.6697920  24.3711210  60.6917160  57.3194910  23.7402800
  55.9894710  62.7523010  14.9088970  55.4211610  62.3041260  14.2824880
  56.6983710  63.1115790  14.3754120  64.3672330  55.6321450  29.3655740
  64.6918100  54.9011110  29.8913720  64.4028840  55.3135090  28.4636730
  51.0663890  66.6535030  28.7855700  50.6818680  66.0128700  29.3838660
  51.3776080  67.3571150  29.3550430  57.2161030  63.5011570  24.2664320
  57.5831160  63.0270140  25.0125660  57.0266090  64.3753140  24.6072660
  50.0801520  58.2455260  20.3957790  49.7948440  57.8810930  21.2336410
  50.0180380  57.5135720  19.7820930  55.0060400  62.5420210  26.5848530
  54.7017470  63.4212190  26.8098890  55.9606860  62.6020000  26.6205970
  53.5342190  66.7481200  17.1815380  52.7604450  66.2078820  17.0214100
  54.2636820  66.2287810  16.8433140  64.2930170  65.7446560  22.9741770
  65.0129290  66.2401850  22.5837880  64.0911990  65.0664450  22.3295640
  59.7540110  57.1384520  17.1171160  58.9404720  56.6397690  17.0416470
  59.5602060  57.9782770  16.7007510  59.6748970  65.8155620  28.8610770
  59.6086280  64.8951290  28.6068360  59.0454110  65.9131060  29.5755410
  62.4688500  61.5104170  15.4133320  63.3568120  61.8221400  15.2384660
  62.4393590  60.6376420  15.0213900  53.5779590  66.4161580  20.8194190
  54.0958260  65.6129840  20.7651080  53.1263610  66.3540720  21.6611020
  58.4649090  67.6827860  16.0921490  58.8064790  68.4270090  15.5964810
  57.6361800  67.9958980  16.4546320  51.0624130  63.3822950  27.7319890
  50.7039070  64.0476800  28.3193230  50.7678690  62.5506500  28.1032510
  54.2637250  63.8407190  30.6159440  53.9637390  63.9864370  29.7187260
  55.0348490  63.2812480  30.5232830  59.6065700  68.6376190  28.6114570
  59.6210240  67.7057150  28.3933480  58.8990800  68.7235950  29.2504340
  64.7402770  62.8216010  14.8813180  64.6566490  63.2530230  14.0309620
  65.4596960  63.2814360  15.3140000  65.8176910  65.2783530  27.9583150
  65.0925100  65.8712310  27.7612540  66.3452370  65.2707070  27.1596520
  61.3476500  67.0043700  21.4567000  61.7000320  66.4071830  20.7968370
  60.4638830  66.6787930  21.6275250  57.4339780  67.7641390  18.8637410
  58.1210910  68.3110600  19.2445000  56.6472200  68.3082120  18.8987020
  49.5732180  63.3814210  14.3554490  50.4427030  63.6639010  14.6390410
  49.0822500  64.1950080  14.2403300  56.7366990  64.7687420  18.4762770
  57.1929770  65.5792670  18.7022960  56.3855200  64.4510560  19.3081260
  52.6378770  55.1125070  18.9485290  52.5093400  55.1042970  19.8970210
  51.8140790  55.4508160  18.5976300  60.3131680  68.2826110  24.4232520
  60.9553910  67.5819270  24.5364690  60.8381030  69.0624550  24.2429410
  64.1587400  68.5674730  14.1471660  63.9324980  67.8505170  14.7396300
  63.7683600  68.3187170  13.3093410  62.0869300  69.0821010  27.6268580
  62.4225540  69.6687700  28.3046500  61.1669640  68.9513720  27.8566370
  49.6372700  56.8716190  28.4091990  48.9231220  57.0713110  29.0144600
  50.0567740  56.0955760  28.7806790  63.7403650  66.4846670  15.8085820
  63.4525350  66.9459360  16.5963700  64.5355820  66.0244440  16.0770040
  57.9157880  69.1312340  30.7956640  57.5954750  68.4121580  31.3402330
  57.2416240  69.8067410  30.8692700  51.5578690  65.1987680  16.4836550
  50.9506640  65.9386580  16.4931850  52.0328040  65.2887040  15.6574750
  61.1311480  59.3638500  26.1593440  61.4992300  58.5433710  26.4873010
  60.2709680  59.4240390  26.5749090  64.4973510  58.3195440  16.9681000
  63.8686670  58.4241110  16.2539230  64.0025430  58.5392220  17.7574880
  56.4657540  60.5981390  18.3838880  55.7573690  61.0667730  18.8252490
  56.7502020  59.9403400  19.0184070  58.0913470  62.0178090  26.3831410
  58.5898720  62.4923910  27.0483260  58.2336420  61.0941610  26.5901440
  60.4972970  57.3232050  19.8234670  60.3740750  57.3418180  18.8744180
  61.4457530  57.3710990  19.9433070  54.6692560  58.9066470  15.7589590
  55.5183090  59.3436620  15.6929780  54.3023830  59.2186730  16.5861650
  65.2980330  58.2346050  27.2259800  64.7953930  58.9751450  27.5653610
  66.1136990  58.6230050  26.9096590  63.5902340  63.4779230  20.6721160
  62.6492480  63.4929460  20.8468850  63.9046410  62.6915190  21.1181460
  53.5683980  65.1598830  14.2325120  54.3347250  65.0480190  14.7950550
  53.6458670  64.4636800  13.5801890  52.2630740  62.5923900  14.9158010
  52.3434330  61.6451410  15.0275410  53.1550490  62.9230780  15.0218670
  49.9490930  68.8092860  17.8934060  49.0230710  69.0514000  17.8839470
  50.4147360  69.6367120  17.7718810  60.9068360  68.0345230  31.1553540
  60.3006520  68.0576830  30.4149290  60.6022470  67.3028270  31.6920790
  49.7901540  64.4138820  30.1514180  50.2940560  63.8346100  30.7230410
  49.0508960  64.6979050  30.6890550  56.6925160  67.1353010  13.7060470
  56.5875800  66.5205360  14.4321850  56.5249380  66.6118900  12.9223480
  56.8439480  65.8209810  29.6849700  56.0785150  66.3894810  29.6004370
  57.0255440  65.5286020  28.7917930  59.9327890  66.1973040  14.3102460
  59.3837990  66.6442340  14.9545200  60.5547150  65.6922290  14.8340130
  63.9862830  67.5515140  30.2424720  64.7272300  67.8890900  29.7392180
  63.2235510  67.7207200  29.6894490  51.8224620  62.5568410  31.0464250
  51.8629960  62.2582280  31.9549480  52.6770120  62.9576020  30.8871770
  55.6003010  65.1563960  16.2067760  56.0219430  64.9903830  17.0499150
  55.7253850  64.3464190  15.7122900  53.7630430  61.1360510  29.0138740
  53.2326890  60.6451460  28.3862080  54.4318500  61.5644710  28.4796670
  58.1130650  64.1801570  13.4544860  58.6336310  63.4650590  13.0886010
  58.7599050  64.8187440  13.7545370  62.6608490  65.6029970  28.7779930
  63.0749510  65.7575050  29.6270350  61.7259490  65.7285190  28.9405710
  63.1330660  62.9426130  30.7819080  63.7151430  62.1878450  30.6939560
  63.3092430  63.4733570  30.0050560  54.2502730  58.1022880  29.0936030
  54.1559600  57.4843630  28.3686900  53.6700120  58.8289170  28.8665940
  57.0164170  56.6596120  26.1263420  56.5681470  56.6820380  25.2808970
  56.3829370  56.2615140  26.7233720  57.4223720  65.5550450  26.7475860
  57.8411830  66.3983180  26.5752100  56.5032350  65.6922490  26.5182640
  59.7587620  63.2866630  28.1313700  59.8783830  62.6907770  28.8708540
  60.6181620  63.3236320  27.7115000  62.0975520  63.8403820  26.7076210
  61.5710740  64.3646440  26.1041350  62.4406860  64.4731210  27.3385940
  54.4961910  61.2297190  13.1525920  54.2950970  60.3664550  13.5139260
  54.3253960  61.1430550  12.2147520  56.5256390  59.8287980  29.3889520
  57.1156080  59.5203830  30.0767340  55.7076630  59.3567730  29.5449420
  61.3449820  59.4453790  29.6222540  60.6565340  58.7835330  29.5572530
  62.0655840  58.9992060  30.0671000  61.9750220  56.0405420  15.6812800
  62.2552510  55.1973320  16.0372220  61.2015950  56.2728530  16.1951550
  53.2944710  58.3297810  13.1403800  53.5970610  58.3365240  12.2322950
  54.0339300  57.9795670  13.6371460  56.5129640  57.2732430  14.1260000
  56.1651640  56.5956420  13.5462450  56.7142410  56.8121940  14.9403390
  52.3174840  67.6340230  13.9733600  52.7549710  68.1769900  14.6291180
  52.8022570  66.8087180  13.9829940  54.1282560  68.7538270  19.0855830
  53.8278100  68.6303240  19.9859740  54.0220050  67.8946860  18.6771560
  66.8974480  68.5334670  13.7882510  66.0667440  68.6011320  14.2589740
  67.0746310  69.4238790  13.4849370  66.3530940  65.2782150  16.2916710
  67.1149850  65.8478800  16.3976400  66.3685310  64.7109350  17.0625020
  49.8535280  63.8020080  20.5224370  49.1984120  63.5331720  19.8784070
  50.6913230  63.6924560  20.0726350  67.3590910  66.1332250  21.1358640
  67.7299740  65.3499570  20.7294610  67.9992840  66.8221350  20.9575940
  64.3424670  67.5168830  26.5488960  63.5284510  67.9465990  26.8114750
  64.7498870  68.1287240  25.9358010  66.4050110  65.5716520  13.4489230
  66.6798950  66.4795400  13.3208450  66.2160850  65.5079050  14.3851220
  62.8025720  58.5961370  14.7442860  63.2210600  58.4092350  13.9039520
  62.4961780  57.7440420  15.0545790  66.3015450  63.5085510  18.4418660
  65.9259050  62.7413440  18.0099950  65.5718570  63.8908210  18.9293590
  50.8911210  64.1872650  25.0627710  51.2584250  64.1000050  25.9423730
  50.3222030  63.4239200  24.9634570  65.6915070  62.6557030  28.0758180
  65.4601160  62.4269780  27.1756130  65.9519620  63.5756580  28.0303070
  50.4427210  61.0981740  28.9686130  49.5483260  61.0648500  29.3079840
  50.9824760  61.2968530  29.7337380  64.1303140  57.8813460  30.8537880
  65.0073320  57.8896860  31.2371880  64.1423980  57.1444300  30.2430230
  49.0673360  61.0119010  16.4649700  48.1637440  61.2749210  16.2901360
  49.5513980  61.2830180  15.6849660  65.5766410  61.7343000  21.7425900
  66.1003890  61.2405650  21.1116070  66.1625830  61.8693360  22.4873470
  65.7556130  61.8182870  25.2645450  64.8058840  61.7846410  25.3790440
  65.9369140  62.7282980  25.0295220  51.6100570  60.0684550  14.3744080
  52.3192270  59.6467770  13.8891360  50.8940510  60.1359780  13.7427430
  51.2574730  56.1223880  13.4146730  51.9802860  56.6632820  13.7327950
  51.5299250  55.8487300  12.5388270  65.0666380  60.9916350  17.6818310
  65.5625500  60.7587220  18.4667190  64.8682450  60.1528190  17.2655950
  50.9466920  55.3730070  23.3169350  51.5943110  54.8227450  22.8764510
  51.3668760  55.6273220  24.1385160  66.4953540  59.6277300  20.2155990
  66.3852820  59.4733340  21.1538260  67.2561130  59.0998240  19.9731400
  64.8419260  55.5671430  26.6738990  65.4791480  56.1805570  27.0398180
  64.9894150  55.6032090  25.7288220  67.3843810  57.4585220  13.4562130
  68.3093120  57.3266400  13.2480420  67.3619600  57.5378040  14.4098580
  67.4582300  58.2295880  16.0818840  66.6633800  58.1641000  16.6111750
  67.6625580  59.1646520  16.0704190  50.6998920  55.5285740  26.0594670
  50.3513740  55.9849560  26.8252850  50.3686620  54.6342870  26.1417100
  52.3063290  68.7005340  30.2247860  52.2632920  68.3298250  31.1062320
  52.4374300  69.6382910  30.3649680  58.2123740  56.7197620  29.5814090
  58.1512630  57.3119450  30.3309500  59.1524120  56.6123580  29.4364350
  60.8498300  56.3767680  29.2206380  61.4638710  56.6946970  28.5587460
  61.3947860  55.8916270  29.8402240  61.5906340  54.9399820  25.5475670
  60.7166180  55.2734930  25.3448600  61.4817090  54.4673000  26.3727540
  62.4978320  57.1470690  26.9317390  62.1691680  56.3322450  26.5519120
  63.4460620  57.1040500  26.8083080  51.7763550  69.0125970  26.2953680
  51.0497610  68.3931260  26.2279630  51.8372700  69.4066580  25.4251760
  59.3381160  55.8569660  24.4868580  58.5552950  56.3315160  24.7665340
  59.0444090  54.9524490  24.3781760  63.8902230  56.5592760  22.5317670
  64.3310320  56.5037860  21.6839270  63.6209820  57.4750770  22.6027850
  65.7540800  56.1908000  20.5426490  65.6929200  55.2469220  20.3957510
  66.5332830  56.2988090  21.0879950  50.6821570  56.1617140  17.0082300
  51.4400930  56.2746020  16.4346330  50.2198740  56.9986340  16.9625730
  57.2235380  58.2756410  19.9984610  56.4109890  57.9013300  19.6580490
  57.7277020  57.5201490  20.3005800  61.7260360  54.9398860  21.2367680
  62.3289730  55.5119070  21.7116200  60.9853350  55.5038300  21.0141580
  64.8694960  55.3420420  16.5107960  65.0645590  56.2403870  16.7775390
  64.0824830  55.1107500  17.0040910  53.0546720  56.6881190  15.5484270
  53.5839480  55.9010990  15.4192220  53.6875040  57.3672380  15.7819800
  55.2484560  56.4256330  18.6029660  54.6187300  55.7243640  18.7699790
  54.7089700  57.1860460  18.3862820  55.3740120  55.7040310  31.0382150
  55.0924390  56.2073910  30.2742970  55.7559820  54.9062060  30.6724280
  53.4264010  69.0880700  15.8296160  52.7972890  69.5565800  16.3781990
  53.5411840  68.2429920  16.2642350  61.9755580  55.1193890  31.6162620
  61.8621030  55.4388500  32.5114140  62.7925320  55.5206400  31.3199900
  59.0131770  64.9165380   3.8606630  58.2373870  64.4365820   4.1505200
  59.6644700  64.2371030   3.6862790  53.0297600  65.2285190   4.7382390
  52.1982480  64.9733900   5.1378900  53.6378580  65.2995960   5.4740310
  63.0339200  69.3225570   2.6405760  62.5720730  68.5512810   2.9692930
  63.8464750  69.3491640   3.1458210  53.0098860  69.2625280   4.9340410
  53.3126900  68.3723020   4.7550630  53.7542450  69.8195500   4.7062660
  49.4022560  62.7892730   4.4064480  49.9738670  62.0214930   4.4068120
  49.4024100  63.0881490   3.4971090  58.4540760  67.5922570   3.8676790
  58.3849040  66.6512510   3.7065920  59.2160620  67.6823980   4.4399360
  50.6447430  58.1977090   6.1933410  50.4650270  57.3002840   6.4736170
  50.2427510  58.7448960   6.8680360  59.4845930  60.3992950   4.0945720
  59.8610750  59.5264830   3.9819390  59.3865440  60.7351650   3.2036160
  51.2634100  60.6937590   4.8015750  51.9444210  60.9575960   5.4203150
  50.9482150  59.8538460   5.1353760  55.4558670  61.7404950   3.8888340
  55.9636890  62.2385920   4.5293360  55.9871910  60.9640150   3.7127700
  67.5569600  59.9110140   7.5917690  66.8521770  60.2991850   7.0732800
  67.8227520  60.6060430   8.1938620  53.7394770  56.3803510   8.1551760
  53.7413210  56.8975900   7.3497660  52.9099080  55.9033690   8.1321690
  54.9897620  66.0198690   6.3325260  54.6567000  66.6467610   6.9746330
  55.1664300  66.5460570   5.5526930  63.5031530  59.8343770   3.8001600
  62.7987100  60.1228660   4.3804710  63.8643690  60.6443880   3.4401160
  53.4210100  58.0913470   6.1622210  53.7626910  58.9355520   5.8676080
  52.4825910  58.2397210   6.2787550  54.2016720  67.9879490   8.1474440
  54.8190720  68.6630570   7.8658890  53.3409840  68.3967470   8.0561940
  66.5718450  59.2798560   4.1910810  65.6243360  59.3137540   4.3226240
  66.8968440  60.0937510   4.5760170  57.1037990  55.5795740   2.4866800
  57.4112970  55.0242630   1.7702300  56.1738690  55.7140200   2.3039790
  62.0538490  66.1992870   6.1056870  62.4707280  65.9852980   5.2710330
  62.7778310  66.4565660   6.6765490  66.0000590  64.5980090   6.1973110
  65.1719220  64.6673180   5.7223240  66.5951070  65.1834400   5.7288940
  62.9642600  61.3849410   7.1427980  62.5513780  62.2103120   7.3967970
  62.2318550  60.7994450   6.9504340  55.0975390  64.1709310   2.0046650
  54.6932390  63.4586560   1.5092550  55.1838510  63.8262550   2.8934690
  55.5657090  67.8576870   4.1685860  55.2685380  67.2522340   3.4893640
  56.5156910  67.8954180   4.0575220  53.8104010  60.9452520   5.7845690
  54.3618600  61.0547860   5.0098940  54.3247520  61.3190120   6.5000920
  54.6575520  67.5958560  10.8193660  53.7604050  67.8198530  11.0667060
  54.6828390  67.7193500   9.8705060  53.4846740  64.4671880   9.3951030
  53.3454510  65.3394680   9.7638430  52.6028100  64.1244690   9.2498970
  49.4365390  66.2369430   5.3121940  49.5145810  66.3718200   4.3677660
  50.0507070  65.5285320   5.5050060  66.6375160  68.3833530  10.0600360
  66.7638220  68.1445410   9.1417540  66.6796540  67.5518070  10.5322440
  66.4899170  60.4365990  11.0250100  65.8743440  60.9445660  10.4965560
  66.1695590  59.5364320  10.9676040  49.4924910  67.2783600   7.8516400
  49.6555950  66.8088960   7.0335770  49.9577360  66.7707160   8.5165240
  54.2643680  56.4089360   2.8876970  53.8211830  57.1898900   2.5561490
  54.8228670  56.7319250   3.5947910  58.5513490  59.2757880   8.4912290
  58.0892860  59.4840900   9.3032230  58.1491600  58.4617230   8.1882960
  63.5518000  60.4966830   9.6208950  62.7011590  60.1972580   9.9418020
  63.3919790  60.7408840   8.7092770  60.6467710  61.9968580  11.7207740
  60.9721120  61.1632330  11.3809970  61.4348040  62.5197100  11.8686070
  56.3019580  56.9536690   4.7466570  56.5991910  57.8599520   4.6658590
  56.8505140  56.4655470   4.1326140  56.4957110  62.4308510  11.2818490
  56.4000710  61.4903240  11.1318890  57.3389090  62.6523580  10.8866560
  51.6267650  58.8422180   9.4352270  51.2331040  59.6897390   9.6425050
  50.9386050  58.2048550   9.6260910  58.2012700  58.9257150  12.5049010
  57.5111020  58.7329350  13.1395100  58.9445000  59.2091790  13.0373310
  48.9284700  56.7650640   3.4682350  48.6397750  57.3353500   4.1807330
  49.6730460  56.2855090   3.8313580  60.4775670  62.7655590   5.3402930
  59.7456790  63.2742400   5.6893030  60.0800010  61.9485570   5.0391710
  56.9153060  59.4409790   3.7455420  56.9189120  58.9999740   2.8959960
  57.8104180  59.7627120   3.8527240  52.7655440  59.3236280   2.7049630
  52.4255490  59.8011510   3.4616680  52.0032760  58.8701400   2.3450730
  60.9401580  58.2189270   4.7525870  60.9574320  58.6697920   5.5967720
  60.6917160  57.3194910   4.9659310  64.3672330  55.6321450  10.5912250
  64.6918100  54.9011110  11.1170230  64.4028840  55.3135090   9.6893240
  51.0663890  66.6535030  10.0112210  50.6818680  66.0128700  10.6095170
  51.3776080  67.3571150  10.5806940  57.2161030  63.5011570   5.4920830
  57.5831160  63.0270140   6.2382170  57.0266090  64.3753140   5.8329170
  55.0060400  62.5420210   7.8105040  54.7017470  63.4212190   8.0355400
  55.9606860  62.6020000   7.8462480  64.2930170  65.7446560   4.1998280
  65.0129290  66.2401850   3.8094390  64.0911990  65.0664450   3.5552150
  59.6748970  65.8155620  10.0867280  59.6086280  64.8951290   9.8324870
  59.0454110  65.9131060  10.8011920  53.5779590  66.4161580   2.0450700
  54.0958260  65.6129840   1.9907590  53.1263610  66.3540720   2.8867530
  51.0624130  63.3822950   8.9576400  50.7039070  64.0476800   9.5449740
  50.7678690  62.5506500   9.3289020  54.2637250  63.8407190  11.8415950
  53.9637390  63.9864370  10.9443770  55.0348490  63.2812480  11.7489340
  59.6065700  68.6376190   9.8371080  59.6210240  67.7057150   9.6189990
  58.8990800  68.7235950  10.4760850  65.8176910  65.2783530   9.1839660
  65.0925100  65.8712310   8.9869050  66.3452370  65.2707070   8.3853030
  61.3476500  67.0043700   2.6823510  61.7000320  66.4071830   2.0224880
  60.4638830  66.6787930   2.8531760  60.3131680  68.2826110   5.6489030
  60.9553910  67.5819270   5.7621200  60.8381030  69.0624550   5.4685920
  62.0869300  69.0821010   8.8525090  62.4225540  69.6687700   9.5303010
  61.1669640  68.9513720   9.0822880  49.6372700  56.8716190   9.6348500
  48.9231220  57.0713110  10.2401110  50.0567740  56.0955760  10.0063300
  57.9157880  69.1312340  12.0213150  57.5954750  68.4121580  12.5658840
  57.2416240  69.8067410  12.0949210  61.1311480  59.3638500   7.3849950
  61.4992300  58.5433710   7.7129520  60.2709680  59.4240390   7.8005600
  58.0913470  62.0178090   7.6087920  58.5898720  62.4923910   8.2739770
  58.2336420  61.0941610   7.8157950  65.2980330  58.2346050   8.4516310
  64.7953930  58.9751450   8.7910120  66.1136990  58.6230050   8.1353100
  63.5902340  63.4779230   1.8977670  62.6492480  63.4929460   2.0725360
  63.9046410  62.6915190   2.3437970  60.9068360  68.0345230  12.3810050
  60.3006520  68.0576830  11.6405800  60.6022470  67.3028270  12.9177300
  49.7901540  64.4138820  11.3770690  50.2940560  63.8346100  11.9486920
  49.0508960  64.6979050  11.9147060  56.8439480  65.8209810  10.9106210
  56.0785150  66.3894810  10.8260880  57.0255440  65.5286020  10.0174440
  63.9862830  67.5515140  11.4681230  64.7272300  67.8890900  10.9648690
  63.2235510  67.7207200  10.9151000  51.8224620  62.5568410  12.2720760
  51.8629960  62.2582280  13.1805990  52.6770120  62.9576020  12.1128280
  53.7630430  61.1360510  10.2395250  53.2326890  60.6451460   9.6118590
  54.4318500  61.5644710   9.7053180  62.6608490  65.6029970  10.0036440
  63.0749510  65.7575050  10.8526860  61.7259490  65.7285190  10.1662220
  63.1330660  62.9426130  12.0075590  63.7151430  62.1878450  11.9196070
  63.3092430  63.4733570  11.2307070  54.2502730  58.1022880  10.3192540
  54.1559600  57.4843630   9.5943410  53.6700120  58.8289170  10.0922450
  57.0164170  56.6596120   7.3519930  56.5681470  56.6820380   6.5065480
  56.3829370  56.2615140   7.9490230  57.4223720  65.5550450   7.9732370
  57.8411830  66.3983180   7.8008610  56.5032350  65.6922490   7.7439150
  59.7587620  63.2866630   9.3570210  59.8783830  62.6907770  10.0965050
  60.6181620  63.3236320   8.9371510  62.0975520  63.8403820   7.9332720
  61.5710740  64.3646440   7.3297860  62.4406860  64.4731210   8.5642450
  56.5256390  59.8287980  10.6146030  57.1156080  59.5203830  11.3023850
  55.7076630  59.3567730  10.7705930  61.3449820  59.4453790  10.8479050
  60.6565340  58.7835330  10.7829040  62.0655840  58.9992060  11.2927510
  67.3590910  66.1332250   2.3615150  67.7299740  65.3499570   1.9551120
  67.9992840  66.8221350   2.1832450  64.3424670  67.5168830   7.7745470
  63.5284510  67.9465990   8.0371260  64.7498870  68.1287240   7.1614520
  50.8911210  64.1872650   6.2884220  51.2584250  64.1000050   7.1680240
  50.3222030  63.4239200   6.1891080  65.6915070  62.6557030   9.3014690
  65.4601160  62.4269780   8.4012640  65.9519620  63.5756580   9.2559580
  50.4427210  61.0981740  10.1942640  49.5483260  61.0648500  10.5336350
  50.9824760  61.2968530  10.9593890  64.1303140  57.8813460  12.0794390
  65.0073320  57.8896860  12.4628390  64.1423980  57.1444300  11.4686740
  65.5766410  61.7343000   2.9682410  66.1003890  61.2405650   2.3372580
  66.1625830  61.8693360   3.7129980  65.7556130  61.8182870   6.4901960
  64.8058840  61.7846410   6.6046950  65.9369140  62.7282980   6.2551730
  50.9466920  55.3730070   4.5425860  51.5943110  54.8227450   4.1021020
  51.3668760  55.6273220   5.3641670  64.8419260  55.5671430   7.8995500
  65.4791480  56.1805570   8.2654690  64.9894150  55.6032090   6.9544730
  50.6998920  55.5285740   7.2851180  50.3513740  55.9849560   8.0509360
  50.3686620  54.6342870   7.3673610  52.3063290  68.7005340  11.4504370
  52.2632920  68.3298250  12.3318830  52.4374300  69.6382910  11.5906190
  58.2123740  56.7197620  10.8070600  58.1512630  57.3119450  11.5566010
  59.1524120  56.6123580  10.6620860  60.8498300  56.3767680  10.4462890
  61.4638710  56.6946970   9.7843970  61.3947860  55.8916270  11.0658750
  51.3719560  55.0561940  10.5601950  51.9202550  54.8749990   9.7968060
  51.4374870  54.2656050  11.0958260  61.5906340  54.9399820   6.7732180
  60.7166180  55.2734930   6.5705110  61.4817090  54.4673000   7.5984050
  62.4978320  57.1470690   8.1573900  62.1691680  56.3322450   7.7775630
  63.4460620  57.1040500   8.0339590  51.7763550  69.0125970   7.5210190
  51.0497610  68.3931260   7.4536140  51.8372700  69.4066580   6.6508270
  59.3381160  55.8569660   5.7125090  58.5552950  56.3315160   5.9921850
  59.0444090  54.9524490   5.6038270  63.8902230  56.5592760   3.7574180
  64.3310320  56.5037860   2.9095780  63.6209820  57.4750770   3.8284360
  65.7540800  56.1908000   1.7683000  65.6929200  55.2469220   1.6214020
  66.5332830  56.2988090   2.3136460  61.7260360  54.9398860   2.4624190
  62.3289730  55.5119070   2.9372710  60.9853350  55.5038300   2.2398090
  55.3740120  55.7040310  12.2638660  55.0924390  56.2073910  11.4999480
  55.7559820  54.9062060  11.8980790  61.9755580  55.1193890  12.8419130
  61.8621030  55.4388500  13.7370650  62.7925320  55.5206400  12.5456410
  60.8813730  44.3642870  77.0771320  60.8007780  43.4497480  76.8063030
  60.4678150  44.8609940  76.3711030  59.0131770  46.1421890  78.9580590
  58.2373870  45.6622330  79.2479160  59.6644700  45.4627540  78.7836750
  53.0297600  46.4541700  79.8356350  52.1982480  46.1990410  80.2352860
  53.6378580  46.5252470  80.5714270  63.0339200  50.5482080  77.7379720
  62.5720730  49.7769320  78.0666890  63.8464750  50.5748150  78.2432170
  53.0098860  50.4881790  80.0314370  53.3126900  49.5979530  79.8524590
  53.7542450  51.0452010  79.8036620  51.4389550  41.4143590  73.6198740
  50.5506250  41.7559560  73.5178620  51.7230740  41.2143910  72.7279570
  49.4022560  44.0149240  79.5038440  49.9738670  43.2471440  79.5042080
  49.4024100  44.3138000  78.5945050  59.2602510  52.8340090  77.3583710
  58.6413950  53.2897590  76.7878150  60.1154290  52.9891550  76.9573410
[truncated: 974,624 more chars]
