# Supplementary material for: Mechanism of Polyester Hydrolysis by Marine Bacterium PE‑H Enzyme: an Atomistic and Thermodynamic Characterization
Source: J Chem Inf Model. 2026 Feb 12;66(4):2284–98. doi: 10.1021/acs.jcim.5c02314 (PMC12933714; doi:10.1021/acs.jcim.5c02314)
Supplement: Supplementary file 3 [file ci5c02314_si_003.zip › Gmx-md_inputs/leaprc]

# Load AMBER parameters for proteins
source leaprc.protein.ff14SB

# Load GAFF force field
source leaprc.gaff2

# Load parameters for TIP3P water and ions
source leaprc.water.tip3p
loadamberparams frcmod.ionsjc_tip3p

# Load parameters for ligand
loadamberprep petdimer.prep
loadamberparams petdimer.frcmod 

# Load PDB file of the complex
complex = loadpdb soln10prepka_postPropKa_noH.pdb 

# Create dissulfide bonds
bond complex.214.SG complex.251.SG
bond complex.285.SG complex.302.SG

#Add counter-ions to neutralize the complex
addions complex Na+ 0
#addions complex Cl- 0

#Solvation      
solvateBox complex TIP3PBOX 12.0                                     #solvate the system, using TIP3P solvent box with a radii of 12 angstroms

# Create parameters of the complex
saveamberparm complex PE-H_dimer_xLEAP.prmtop PE-H_dimer_xLEAP.inpcrd

#Save PDB file of the complex
savepdb complex PE-H_dimer_xLEAP.pdb
